# Supplementary material for: Bias caused by sampling error in meta-analysis with small sample sizes
Source: PLoS One. 2018 Sep 13;13(9):e0204056. doi: 10.1371/journal.pone.0204056 (PMC6136825; doi:10.1371/journal.pone.0204056)
Supplement: S7 File — (ZIP) [file pone.0204056.s007.zip › results N = 5 theta = 0.2 tau = 0 sz = 30-50.txt]

"dl.theta" "dl.cp"
0.167055449995118 1
0.243148725704416 1
0.256463712053758 1
0.223414227278476 1
0.170243799191477 1
0.225300709053869 1
0.141134978346651 1
0.2605609714014 1
0.21258725127158 1
0.193944185528049 1
0.146076231502704 1
0.0673468317619097 0
0.359374439511035 0
0.21152261965369 1
0.231707044363972 1
0.239402030379017 1
0.140736836287253 1
0.21528443585274 1
0.132031264054232 1
0.269092694685826 1
0.243299702894734 1
0.0967860928776722 1
0.203685331458927 1
0.247847719869395 1
0.296225455196479 1
0.149931925570664 1
0.0971489400459347 1
0.217181113609582 1
0.261033727907617 1
0.334749390449762 0
0.33022750222182 0
0.31958015007643 1
0.173393468593841 1
0.148210483890958 1
0.24405024606267 1
0.0606445312090336 1
0.165334971600434 1
0.0910472881096135 1
0.385432406064701 0
0.0712620170753736 1
0.143786999800774 1
0.106783918161028 1
0.199157322112733 1
0.217446278871643 1
0.22986289414094 1
0.257042292017497 1
0.265730228253042 1
0.220083427543267 1
0.201529004793429 1
0.204413307406199 1
0.140013568751171 1
0.207484707368663 1
0.148069540778138 1
0.139813558450503 1
0.149315369120691 1
0.237147902642119 1
0.247915552460457 1
0.18912444774474 1
0.128054773806997 1
0.195166938250523 1
0.230169008470048 1
0.162597360982941 1
0.159346533233072 1
0.239736317756746 1
0.188773887985559 1
0.105398420298057 1
0.306143623772696 1
0.120108594777915 1
0.240790706914914 1
0.245971437480025 1
0.336836572426922 0
0.245745984012824 1
0.224137993654923 1
0.20944326723548 1
0.155394248891312 1
0.255355839338789 1
0.315246315174761 1
0.197131248226583 1
0.123827609769046 1
0.220455215640805 1
0.202926169327339 1
0.170454513354153 1
0.289811023025159 1
0.234477870153809 1
0.267839308625303 1
0.0756328631835515 1
0.177717539946769 1
0.175807996831422 1
0.249796748712002 1
0.174652667816056 1
0.216580206269198 1
0.255264063261922 1
0.185713657777033 1
0.155075130350048 1
0.235080268421156 1
0.0567913364107378 1
0.190854759997345 1
0.200523287374644 1
0.0462013975995408 0
0.213162061190921 1
0.220153915064703 1
0.191874015378895 1
0.158725381431342 1
0.167114857213815 1
0.193322867777498 1
0.143809677044581 1
0.187722538925777 1
0.1290908932565 1
0.232622003743358 1
0.221994325336601 1
0.181961451767362 1
0.0780748338791321 1
0.293207485232936 1
0.172495559417635 1
0.124980715496536 1
0.255483014455777 1
0.207906347324433 1
0.241804943378611 1
0.28460323264251 1
0.167970630667433 1
0.243730240751644 1
0.373350563957461 0
0.207145574288896 1
0.25545344251857 1
0.317966880000615 1
0.234589659132304 1
0.09676172383325 1
0.0856760401135211 1
0.270224574793433 1
0.128156702009189 1
0.208781176233029 1
0.252982831096858 1
0.170778213144028 1
0.129114471968819 1
0.300487530404934 1
0.289690690348117 1
0.346672904452532 0
0.134430305745435 1
0.194659050772002 1
0.216995475169542 1
0.235880525046202 1
0.243937718000639 1
0.167538170853342 1
0.178761559145841 1
0.247754093362227 1
0.183675354246743 1
0.0716309930673765 1
0.196515296578324 1
0.177477274512482 1
0.142895009313222 1
0.119007417299838 1
0.177298888343996 1
0.090086571837709 1
0.383544249031148 0
0.282138315446491 1
0.164687222539308 1
0.272924765979371 1
0.259000987226019 1
0.109176087017962 1
0.174195704793916 1
0.259478236463666 1
0.25507388078102 1
0.160345121115811 1
0.286720888044923 1
0.271532297936913 1
0.0658865241821738 0
0.273604252495039 1
0.188495639028343 1
0.20203625376888 1
0.251438338154106 1
0.233630614159614 1
0.219648818574191 1
0.171150223878395 1
0.161112057447476 1
0.250170307989625 1
0.168840039927511 1
0.231020277598307 1
0.228498504892568 1
0.188561099848103 1
0.390710693761338 0
0.28790006379758 1
0.174697451598115 1
0.198673515944164 1
0.186609000432411 1
0.239071261487782 1
0.264427639248679 1
0.168720716193875 1
0.242648275473318 1
0.166691376499701 1
0.168981889715466 1
0.234388259777341 1
0.266690174959415 1
0.217933846777984 1
0.221674816560709 1
0.135800462323883 1
0.180145072920798 1
0.301749684196032 1
0.216893172141413 1
0.346549801915935 1
0.148999507529091 1
0.218103039341369 1
0.307104727393908 1
0.239362130016358 1
0.24681177906157 1
0.185371305133239 1
0.183341586709114 1
0.186811147223091 1
0.275493716602341 1
0.260379771410496 1
0.122655635486428 1
0.218274587195974 1
0.218492937600786 1
0.356026140062664 1
0.248965094148707 1
0.146160713497271 1
0.101912939366923 1
0.120135559152697 1
0.243685376878102 1
0.236817977288056 1
0.228075215138732 1
0.200754147957848 1
0.271342394446904 1
0.171193714405324 1
0.167784661825009 1
0.256068817951406 1
0.22276074230045 1
0.271269357776686 1
0.215948373266455 1
0.200140479447397 1
0.220799449857502 1
0.235660132419978 1
0.149614167088223 1
0.24852711871452 1
0.234794198546672 1
0.230362150941981 1
0.164829933879257 1
0.12270795402699 1
0.25915125981288 1
0.241589819005526 1
0.194002752343565 1
0.0375302248254396 0
0.226167224237973 1
0.0855351459166228 1
0.320796914431487 1
0.136126588545767 1
0.26693487385585 1
0.139841007862717 1
0.31745639519033 1
0.169885986714171 1
0.199288384957468 1
0.2006604419236 1
0.166704920977072 1
0.241561587925002 1
0.0728108286188023 0
0.209919894710012 1
0.310959569854126 1
0.197632425757575 1
0.174504375553677 1
0.192155106768352 1
0.187808987071246 1
0.16935292749643 1
0.271364740612768 1
0.194081378269942 1
0.247258110567927 1
0.195217559446045 1
0.0907833846871994 1
0.195836388994447 1
0.161354874876749 1
0.253582660504273 1
0.151445854880743 1
0.204788913020604 1
0.272737472199423 1
0.282887563993336 1
0.245096129513344 1
0.222673712114612 1
0.193869849390339 1
0.106349789874281 1
0.14271803262046 1
0.129941451607381 1
0.176649310360805 1
0.357700065774893 0
0.126687224888817 1
0.168202787251519 1
0.142461757610728 1
0.259045936349237 1
0.299337069273318 1
0.187706744891511 1
0.193272440758923 1
0.198908110968758 1
0.137872775128185 1
0.0814263993047632 1
0.183335159298624 1
0.241778451508786 1
0.209890540428921 1
0.242114606373618 1
0.352216185462635 0
0.3156987482623 1
0.169947437163649 1
0.167704634715878 1
0.119670799023473 1
0.105768446224873 1
0.202720959787665 1
0.138276808785266 1
0.0977407683876756 1
0.287005287269175 1
0.143216817264713 1
0.179744712907629 1
0.128441691645364 1
0.233716469530502 1
0.22129294490894 1
0.213711418970473 1
0.210099544938848 1
0.165949961941103 1
0.218721256424236 1
0.29231165682415 1
0.164024672841263 1
0.248813390586625 1
0.187743585178482 1
0.362914220491401 0
0.145454932117722 1
0.21508319798776 1
0.185885731828969 1
0.288264498434915 1
0.172488563771046 1
0.240976570129734 1
0.136560254901524 1
0.127734375629517 1
0.2211969738481 1
0.256663722334784 1
0.277959452378796 1
0.129112480153897 1
0.273446283826485 1
0.303638351776749 1
0.206278858717577 1
0.255564427864962 1
0.228193465148128 1
0.140834951259398 1
0.167160537845442 1
0.181766406991115 1
0.183725205570349 1
0.199827152465941 1
0.293290532044612 1
0.242777784203998 1
0.147472089829755 1
0.221300843557855 1
0.193400135219667 1
0.210466829373235 1
0.202436755111351 1
0.166615898411787 1
0.208958341643765 1
0.131946743274756 1
0.0836777518080978 0
0.246199152869746 1
0.299784616167183 1
0.304303113211607 1
0.138439117282829 1
0.171178180523277 1
0.244303740572251 1
0.273592409405603 1
0.151277154775446 1
0.208632626978701 1
0.286553546208364 1
0.20704126988899 1
0.457880971165729 0
0.149585735026876 1
0.187778480917186 1
0.315436327205773 1
0.21795269413661 1
0.197435450196965 1
0.195830742448332 1
0.297671402698873 1
0.230192782866401 1
0.259999378957529 1
0.0979522590247022 1
0.178430276582191 1
0.119020481319054 1
0.0674355220483891 1
0.197961747308326 1
0.203433873149615 1
0.301400177226002 1
0.202933937406365 1
0.106897743915202 1
0.149887547927105 1
0.317064418880869 1
0.188596687382337 1
0.232766614196532 1
0.131385023449257 1
0.303065447630315 1
0.253346660004863 1
0.175588819297015 1
0.171617993612421 1
0.231664357494702 1
0.138452705230618 1
0.157435695368026 1
0.2378910625331 1
0.205974557122607 1
0.196977155672895 1
0.243178147014418 1
0.187542317533403 1
0.0459727851426502 1
0.0916736541298065 1
0.263975486630565 1
0.16070781148352 1
0.233429964836893 1
0.195044879846899 1
0.235918466072489 1
0.110450724782175 1
0.166148590667472 1
0.130777231434044 1
0.313043024247514 1
0.210751169024285 1
0.308396615923328 1
0.13777615333998 1
0.247413126633718 1
0.186081436119455 1
0.416431331741363 0
0.163089741060432 1
0.269840601264487 1
0.159668677599467 1
0.113673333391285 1
0.186675958411789 1
0.317330148798314 1
0.192330091820359 1
0.149436913223163 1
0.222429348011614 1
0.218798024388962 1
0.274522278736986 1
0.269031019401596 1
0.192010980029652 1
0.222417827842788 1
0.201398756448638 1
0.233705451921566 1
0.146260503369873 1
0.156999478118029 1
0.223910069625568 1
0.162919495945882 1
0.252540429173965 1
0.115319140681653 1
0.141793943450472 1
0.281404741321393 1
0.233866892806459 1
0.130971895985019 1
0.23715298007894 1
0.209653138288944 1
0.142853107461967 1
0.249834202468662 1
0.11377287670138 1
0.186738825304004 1
0.14797300971586 1
0.183132963436033 1
0.253583617062519 1
0.1114975350247 1
0.193164589358195 1
0.167060824407328 1
0.141863581759369 1
0.141267714366766 1
0.058914608107234 1
0.155535337996172 1
0.220662309959568 1
0.279219468343441 1
0.147928487757386 1
0.18529615680258 1
0.293049799605866 1
0.245572548228158 1
0.17427248348979 1
0.223651526567339 1
0.121953284363833 1
0.264553740557089 1
0.346490757361061 0
0.175309615605089 1
0.0673319904968812 0
0.32957119481719 1
0.268994255197889 1
0.13406320719456 1
0.295270743419824 1
0.151834730759029 1
0.259684792676358 1
0.105912056713503 1
0.242150793691999 1
0.110310995992712 1
0.234129714516669 1
0.127691009159334 1
0.249218919081637 1
0.198227970674952 1
0.314296796259718 1
0.241586620908551 1
0.188057850236402 1
0.173320984487566 1
0.0983778751349217 1
0.215091260482774 1
0.269955373338829 1
0.246826690894518 1
0.171150387097533 1
0.181927245202586 1
0.223777837623029 1
0.191538992116075 1
0.192787044128034 1
0.0937920126382202 1
0.0158938280817394 0
0.162211415623044 1
0.182914259060931 1
0.10560814231295 1
0.171638051116278 1
0.133446703430496 1
0.188410839724807 1
0.180859074393072 1
0.306882527697726 1
0.251916323627492 1
0.210765700481564 1
0.146544877454177 1
0.220347713044876 1
0.19392704249199 1
0.195788647999413 1
0.198434174358892 1
0.265005572476023 1
0.188154432874522 1
0.0711323697683589 1
0.12265915779249 1
0.163607889621988 1
0.209709762413069 1
0.203463299550312 1
0.162290189138846 1
0.143738461303541 1
0.238590432959676 1
0.197470746529495 1
0.235713350960059 1
0.234352962262287 1
0.268772948505895 1
0.216869903215571 1
0.0280593921566534 0
0.192360220809127 1
0.220509348879628 1
0.209064357836358 1
0.174802023970118 1
0.22539522560998 1
0.24917694491611 1
0.18718831508459 1
0.206700134247979 1
0.0970577268222622 1
0.322256546943974 0
0.138632108052254 1
0.102044104784703 1
0.175597000699168 1
0.226997376811874 1
0.252582525991647 1
0.271839373371302 1
0.134586344887867 1
0.180275508552163 1
0.148111333658401 1
0.227526205418534 1
0.166259307172883 1
0.228362591617444 1
0.188873733752792 1
0.138206587458953 1
0.209850263374076 1
0.389766618100394 0
0.263413300630221 1
0.261901642435599 1
0.18950236771808 1
0.162984387292046 1
0.194724683162754 1
0.204413773100947 1
0.369532755287839 0
0.0908095794934562 1
0.236450546135976 1
0.219602276254526 1
0.25149034389484 1
0.10180408155888 1
0.211419426484841 1
0.253382835964452 1
0.0833524385307992 1
0.238020092983672 1
0.109122532874432 1
0.229702414545987 1
0.197360648819196 1
0.155781247043945 1
0.23151753026426 1
0.302949229846611 1
0.086674702612537 1
0.286579900314006 1
0.144414815010186 1
0.236573585561295 1
0.250485120642049 1
0.272581287786447 1
0.133432857766191 1
0.389823068795714 1
0.262372865616863 1
0.210782696753949 1
0.0990076298797673 1
0.260061121007214 1
0.228808426376663 1
0.205737251458701 1
0.187981372189166 1
0.131152466946234 1
0.362636849876408 1
0.30917834360331 1
0.256410764163997 1
0.216252282112801 1
0.245449299107385 1
0.241786570964666 1
0.221508914989919 1
0.288368492954976 1
0.198434112586025 1
0.192717130032052 1
0.153536603675977 1
0.195790120937439 1
0.183436018300645 1
0.256160678306304 1
0.121267694956124 1
0.0597234610952276 1
0.169913119136071 1
0.225256355218973 1
0.174773070605336 1
0.257573427384024 1
0.189161427203146 1
0.22725208470128 1
0.256760986258888 1
0.135032032847367 1
0.231682280479069 1
0.112641150302855 1
0.319659677123165 1
0.210109358516048 1
0.276092940054396 1
0.292868139799798 1
0.20448146124716 1
0.167177134866384 1
0.101065661512172 1
0.190115205735196 1
0.236936447224051 1
0.287150031286593 1
0.152890055368432 1
0.319904758294351 1
0.161098661283346 1
0.194320112118724 1
0.219280983753618 1
0.221899685604358 1
0.298518994873582 1
0.166237800456433 1
0.0892648603211844 1
0.0543889202867385 0
0.209133883629962 1
0.184249089990107 1
0.243031609005278 1
0.226168821458113 1
0.26166997890703 1
0.22975050381104 1
0.220930555764251 1
0.315569237580694 0
0.206575648806887 1
0.195076381076942 1
0.156700314587324 1
0.186637795407643 1
0.150457541524839 1
0.110465163274046 1
0.202339230610083 1
0.204816391569541 1
0.214937581317629 1
0.311958950935003 1
0.206128746752469 1
0.149922283972838 1
0.211523688595343 1
0.269695072487397 1
0.205255327220231 1
0.192955066539096 1
0.175613466498623 1
0.286214696074261 1
0.120520778477392 1
0.16906206742466 1
0.256556871152976 1
0.293823060458655 1
0.228044330549442 1
0.331764444936336 1
0.311018248282874 1
0.136401498759641 1
0.316378215172626 1
0.108980691889438 1
0.229955765291093 1
0.236344581761433 1
0.148869352917701 1
0.263381781705023 1
0.205473368759424 1
0.235250140926714 1
0.0825185593844598 1
0.140051444441523 1
0.286894279434507 1
0.131556071965378 1
0.260969200732411 1
0.235330838128976 1
0.200454106043508 1
0.152756681863486 1
0.292444886872716 1
0.283408813549103 1
0.209579709590145 1
0.0755163167098753 0
0.21483166953037 1
0.188110667605835 1
0.233947112590254 1
0.151824265707779 1
0.151754414061136 1
0.325546043963086 1
0.195736344222213 1
0.124594842194883 1
0.153122659958213 1
0.201215348475678 1
0.244465253096553 1
0.0556291221333085 1
0.221806289667908 1
0.281970788712547 1
0.0943180313937057 1
0.281489660097676 1
0.223945751050681 1
0.264854988749847 1
0.228072169334467 1
0.140967406577347 1
0.151643729521334 1
0.311689261763063 1
0.272587722627991 1
0.245156023156333 1
0.135027290906618 1
0.0137110646068331 0
0.313730754968164 1
0.217111926291982 1
0.187719331790807 1
0.335983429155977 0
0.279091596390632 1
0.217805073481538 1
0.210261702725798 1
0.148184852739723 1
0.211028736250124 1
0.266479442284259 1
0.168822427211665 1
0.194557508887814 1
0.207657777484579 1
0.271705459245771 1
0.228019379573762 1
0.288440276877129 1
0.227205428982366 1
0.213503368232924 1
0.212771806971348 1
0.340226649854199 1
0.173770146335826 1
0.198126246434377 1
0.137399150269175 1
0.255580618427572 1
0.20284834082334 1
0.288100440507658 1
0.185664058160972 1
0.197482626607075 1
0.207639453283409 1
0.208503866508056 1
0.264324334179274 1
0.241438362526908 1
0.109379073024568 1
0.154762807988821 1
0.290484278894303 1
0.248347413936079 1
0.1589313684186 1
0.23181623194619 1
0.116365387168674 1
0.177769356913758 1
0.16314783562832 1
0.0707062181635094 1
0.209359536987028 1
0.251585775417031 1
0.137651340741036 1
0.268378236753899 1
0.245079715252371 1
0.0917962761532587 1
0.21047930275773 1
0.320389757894097 0
0.197273485082964 1
0.24218490034704 1
0.186143104446033 1
0.209608638184827 1
0.279112907608793 1
0.187854645540363 1
0.189835893914504 1
0.128890423294388 1
0.129875993551683 1
0.0798368354072599 1
0.202031054230221 1
0.135122791912577 1
0.172824670036649 1
0.136741491833019 1
0.254657258414194 1
0.308189065447775 1
0.178365387397061 1
0.204050288294107 1
0.160013487182045 1
0.201528392210707 1
0.28500313583683 1
0.175686381350573 1
0.319217804167734 1
0.28407255840781 1
0.265818155747754 1
0.236835641230946 1
0.183447677841915 1
0.236115029370661 1
0.165818252226158 1
0.211510738308027 1
0.290806168848703 1
0.137772178922902 1
0.262075132108768 1
0.179576584522373 1
0.0738169249596467 0
0.236922438156356 1
0.375100933334424 0
0.186639435939473 1
0.292048709572263 1
0.312840678452621 1
0.192090753215482 1
0.158492131047989 1
0.214955997854271 1
0.192244339712885 1
0.146517408748373 1
0.213829052181862 1
0.258912512171074 1
0.142808825141486 1
0.141058863422653 1
0.290535502399959 1
0.171244115824234 1
0.184254474920019 1
0.253725839162763 1
0.145790599905428 1
0.114153542372065 1
0.127163114598404 1
0.158928077196368 1
0.240044396363734 1
0.273555348067532 1
0.14687932426471 1
0.115910263305084 1
0.186617500864283 1
0.27896933800192 1
0.362709869347545 1
0.223725766218794 1
0.172448979778056 1
0.252245643642393 1
0.13494341817653 1
0.082765764373685 1
0.0826973948526413 1
0.244135382854793 1
0.277962594254186 1
0.200141624133398 1
0.147375260812939 1
0.244660436925459 1
0.145673040182051 1
0.30744396265067 1
0.203848810510294 1
0.102841729907835 1
0.275133682240644 1
0.227486186378013 1
0.279435216160778 1
0.244966125211307 1
0.100125028466103 1
0.114897158193897 1
0.253052637698107 1
0.119313924736427 1
0.266987770112819 1
0.144174162124344 1
0.15136097537405 1
0.274547893429959 1
0.241989478417386 1
0.155798870416417 1
0.102211184152386 1
0.249835801261017 1
0.221691883485967 1
0.123840284001427 1
0.262659134003174 1
0.165806438469319 1
0.195476256063132 1
0.242154036421949 1
0.172478200212881 1
0.183093590480164 1
0.313992027839517 1
0.179868977926831 1
0.311125223674111 1
0.107996663746191 1
0.217444650169659 1
0.246220045793338 1
0.190190628625941 1
0.181729589926036 1
0.268771423134307 1
0.0586818984430631 0
0.176300496713235 1
0.270122978872216 1
0.272078109217386 1
0.350141679809087 1
0.136722098489826 1
0.147598571628951 1
0.22164338375531 1
0.120292677478355 1
0.171885924616816 1
0.166653860513619 1
0.230707011109433 1
0.238622521494938 1
0.179816765883296 1
0.19986075230327 1
0.292142473988637 1
0.223037805100807 1
0.129361110983682 1
0.358897951734521 0
0.190622545774701 1
0.20202667621869 1
0.206053071219482 1
0.187949813551339 1
0.193212292527053 1
0.303351738941985 1
0.166153160513884 1
0.196040126460361 1
0.266429187108201 1
0.246192249782494 1
0.228839610834304 1
0.270181761759009 1
0.18396524962366 1
0.294473553018648 1
0.205196639310124 1
0.15297563472287 1
0.15443969599735 1
0.14108689451068 1
0.192483116015958 1
0.312623554792256 1
0.239299567290109 1
0.119018872727576 1
0.203765676645057 1
0.214646951674502 1
0.169908258159687 1
0.202221444957841 1
0.21946526933538 1
0.256775897175862 1
0.194597613925403 1
0.117567421370043 1
0.248066786227479 1
0.195304657511086 1
0.342254957246614 1
0.189751639512249 1
0.148887168866038 1
0.180271208758511 1
0.123119831487335 1
0.19770225759942 1
0.164659518166073 1
0.0798265535800026 1
0.218747075821482 1
0.217184033349042 1
0.222508390140414 1
0.154257461993982 1
0.176436825040258 1
0.215900641380371 1
0.233917408001053 1
0.179896674152101 1
0.209793433601286 1
0.30824194997412 1
0.222660093406984 1
0.282139911708035 1
0.15272545428703 1
0.167463906811605 1
0.158979194374953 1
0.228840241124863 1
0.310873598579311 1
0.198905676725813 1
0.206483223927948 1
0.283358266539157 1
0.216016779076075 1
0.33427293299178 0
0.249623645179216 1
0.212218464430715 1
0.23938552746028 1
0.252537549995429 1
0.13510423754441 1
0.242976974422612 1
0.20876448852858 1
0.231584383306843 1
0.168781255373174 1
0.297578096651681 1
0.282686456337792 1
0.191445784011868 1
0.184226300246229 1
0.186161574631143 1
0.0524889134137749 0
0.196572587952609 1
0.209859607751145 1
0.157086424112268 1
0.200514693989845 1
0.171916110083424 1
0.284894848283389 1
0.136376349322183 1
0.256804903380997 1
0.137296456555858 1
0.193577598077227 1
0.12533742823798 1
0.111614781066431 1
0.235210633686027 1
0.207072590825905 1
0.224724685760262 1
0.160234629225628 1
0.185447186374575 1
0.201547214537275 1
0.239251740630595 1
0.0633497629701085 0
0.160401236078353 1
0.253011298286981 1
0.196170279969816 1
0.0572176682052831 0
0.173459147118725 1
0.29992496518617 1
0.288728850793853 1
0.0726815980447639 1
0.200590398382576 1
0.181311861615821 1
0.212429679924034 1
0.251756979450829 1
0.157770321177068 1
0.197526282683177 1
0.313226247637633 1
0.333320644304015 1
0.1276911831077 1
0.187463594157721 1
0.262600389088019 1
0.275275842522373 1
0.126392270398303 1
0.126642265453056 1
0.236132256661149 1
0.13711996163105 1
0.122444004179594 1
0.194291691334803 1
0.155181956492296 1
0.198188489518248 1
0.0873885021918247 1
0.133690619237943 1
0.18624274917022 1
0.307472373370861 1
0.25570046792357 1
0.156218200409632 1
0.208128244631791 1
0.265086434194092 1
0.27357020196302 1
0.192381549295819 1
0.153652710307516 1
0.226414094866 1
0.200477124540247 1
0.175592982212081 1
0.180614228732358 1
0.189734067181375 1
0.269198887395577 1
0.136453281836877 1
0.173544439260906 1
0.266825653472063 1
0.293247710680958 1
0.232094508291274 1
0.234361014336159 1
0.130195803829754 1
0.20178461382454 1
0.276254561513144 1
0.12254831225556 1
0.213906580070493 1
0.24553521124337 1
0.236266478551867 1
0.182154763217258 1
0.332800300850618 0
0.141264972194079 1
0.170715138522582 1
0.109130473102471 1
0.245554024837081 1
0.175846933564484 1
0.276444575003473 1
0.142869454695739 1
0.0891592607437151 1
0.279681024629392 1
0.173386526861281 1
0.187241240365946 1
0.200557546211353 1
0.270934982692246 1
0.317395175109205 1
0.18850366060404 1
0.226617249909712 1
0.210830346362437 1
0.156943761177633 1
0.24787213779971 1
0.305482569711414 1
0.24775063699873 1
0.197134667618527 1
0.136121227290254 1
0.259396843283014 1
0.174496125887109 1
0.136027562747229 1
0.0575549974774862 0
0.215049884273941 1
0.27852802069392 1
0.193506015036345 1
0.0775915461321905 0
0.179228203252878 1
0.119668575519928 1
0.180504179787555 1
0.27098443405013 1
0.18801654232205 1
0.172496848633982 1
0.168307716322401 1
0.113687598298064 1
0.215759761157405 1
0.182749765165929 1
0.176067060111202 1
0.225813466321653 1
0.137238957004087 1
0.138786716576887 1
0.132979097337782 1
0.0978262429455209 1
0.0896353998134687 1
0.232684140765399 1
0.256243919151176 1
0.144111450335728 1
0.179551314935513 1
0.200370002169062 1
0.125001847851365 1
0.213152879486527 1
0.239759242828718 1
0.221120911091213 1
0.236477929824466 1
0.345102435562169 0
0.220971953653533 1
0.194665780362591 1
0.25979243465155 1
0.0247055218373113 1
0.146075916822892 1
0.277370634390026 1
0.230927325194922 1
0.177617021032607 1
0.174151897178866 1
0.199183391963449 1
0.349350447467003 1
0.23316502425264 1
0.162162268040547 1
0.192630573855902 1
0.187729690467773 1
0.228818256335377 1
0.27415798158918 1
0.282236663665232 1
0.306939039908244 1
0.233022425500338 1
0.29154429592866 1
0.248192664041201 1
0.256884084201904 1
0.123891415732387 1
0.190936979156637 1
0.163076300578917 1
0.149127642220837 1
0.208323491941107 1
0.16857137083378 1
0.183818186568479 1
0.176049118120498 1
0.124727966700711 1
0.201315745525944 1
0.146489543270598 1
0.251057005607493 1
0.229984556452374 1
0.250175929994337 1
0.163206403363651 1
0.244129264703411 1
0.138335129161104 1
0.211171251381808 1
0.219450740168343 1
0.271296463341113 1
0.225024685703494 1
0.17198990480456 1
0.230445235080813 1
0.216982140323577 1
0.110329096002715 1
0.12256995793275 1
0.226317171421886 1
0.267708713857312 1
0.192838424078387 1
0.188208500911033 1
0.0568180212723327 0
0.143053898454651 1
0.336189222164024 0
0.177061522613437 1
0.224882971502797 1
0.175045098668094 1
0.429154998038031 0
0.22788515454787 1
0.182120243795957 1
0.232095179241427 1
0.0261900526031566 0
0.251286605958142 1
0.219109874673775 1
0.173209217925672 1
0.200931446707978 1
0.148970536172509 1
0.201179918775675 1
0.218840009800175 1
0.207646725897056 1
0.254560214927241 1
0.153922813043316 1
0.253518793941686 1
0.152929623070309 1
0.174445826793053 1
0.197040109009692 1
0.165310729726773 1
0.225894978179295 1
0.170984551430831 1
0.248321914072133 1
0.229187035445674 1
0.136010214641556 1
0.115051129200359 1
0.137422484299752 1
0.111926685594997 1
0.25318279363397 1
0.200977951786995 1
0.403092675369129 0
0.1922260369692 1
0.181650644753187 1
0.16045380955744 1
0.156771319701821 1
0.261173511240316 1
0.102069045759737 1
0.272034407703926 1
0.0688436144710793 0
0.379263217309763 0
0.231317794945056 1
0.0586756729922408 0
0.234523029165858 1
0.152142074775341 1
0.267522383655088 1
0.23746138241179 1
0.183889237536768 1
0.205878122025799 1
0.204146796970286 1
0.349457011374915 1
0.222499285323487 1
0.198935740859883 1
0.0774692366175858 1
0.275092916615795 1
0.228468461117885 1
-0.0549069043307244 0
0.331344509272284 0
0.165157978699943 1
0.184568841357455 1
0.215600682979438 1
0.274185862969801 1
0.15569580255776 1
0.13571881689012 1
0.254152383805623 1
0.171874191498242 1
0.0800334072527881 1
0.166119251776439 1
0.184132765189508 1
0.220771907611824 1
0.190361003475874 1
0.18150620157999 1
0.141348544955481 1
0.288498596176108 1
0.181893513885983 1
0.155229583953719 1
0.202572253910898 1
0.136074616230703 1
0.339951366058065 0
0.214739474393117 1
0.0809920413944337 1
0.34111506271368 0
0.387961509596252 0
0.219110279203379 1
0.301729151978405 1
0.221731070811699 1
0.18904449877982 1
0.102882366196591 1
0.208674346348861 1
0.222122388943119 1
0.255117378468768 1
0.252730680271338 1
0.131606535607386 1
0.216144347585476 1
0.201521559285129 1
0.166091780095003 1
0.12984530978099 1
0.193392860161977 1
0.207014610910285 1
0.225623746269084 1
0.102769413929919 1
0.228194801026626 1
0.163145482535929 1
0.206627984306502 1
0.39789645372395 0
0.205152164410112 1
0.380796762482743 0
0.303569461978296 1
0.228846079144572 1
0.221466567509265 1
0.260259591877225 1
0.17466898340256 1
0.215622218529336 1
0.109861470474078 1
0.203820227873819 1
0.288496533689096 1
0.123296389225802 1
0.216425179725339 1
0.285134806018937 1
0.25587815812935 1
0.241764812510881 1
0.159367517828823 1
0.245873841186579 1
0.303973392044461 1
0.144474583457712 1
0.222656288279105 1
0.191490748082357 1
0.266786460720811 1
0.157815768930599 1
0.209129191508831 1
0.18426095066632 1
0.172992323687832 1
0.167241450486359 1
0.269371363059814 1
0.293988120692036 1
0.291673296076798 1
0.226403529166132 1
0.195333477918406 1
0.245762269612168 1
0.0934092672069366 1
0.221107800975254 1
0.174799591370373 1
0.212043354907199 1
0.26680666271656 1
0.319458570198006 0
0.287889224742526 1
0.189689445855209 1
0.258809710984974 1
0.265745677733564 1
0.200670283130474 1
0.16720641630317 1
0.256190465846943 1
0.198118073153296 1
0.328105435159158 1
0.155844442868297 1
0.0837179113696087 1
0.268740109964937 1
0.157048042526248 1
0.207303315950349 1
0.25416019717795 1
0.223819741895436 1
0.238690368533422 1
0.232387284057653 1
0.154139110429641 1
0.21061716829836 1
0.11328998263107 1
0.184749158585727 1
0.119917323372256 1
0.330826549391435 0
0.0641066130754734 1
0.24930064291862 1
0.128702454867867 1
0.222560857687451 1
0.308256455783564 1
0.281380482343919 1
0.21070187170375 1
0.137966959371197 1
0.286378499691122 1
0.127055586184795 1
0.232519969010864 1
0.258598835528126 1
0.205288252169625 1
0.180406377103181 1
0.256773090709536 1
0.141607370657483 1
0.297185743230577 1
0.214548837731796 1
0.255867489967772 1
0.19006946790193 1
0.278179510981277 1
0.28125866616431 1
0.288104810325027 1
0.297038010923055 1
0.237619184259875 1
0.217922458397796 1
0.162341582579641 1
0.302278876039042 1
0.305039542012464 1
0.308771535989694 1
0.209228014616937 1
0.217622901691658 1
0.0742766076064006 0
0.106617565431735 1
0.260728921284619 1
0.295731120497645 1
0.174884875876654 1
0.164418114501188 1
0.209879503371249 1
0.161551764832468 1
0.19966816350781 1
0.263726776505504 1
0.0765310340500719 1
0.182026769143467 1
0.182313665445973 1
0.254254827583004 1
0.197024735305695 1
0.0960623646055719 1
0.158135914639117 1
0.190678629805436 1
0.190201993624038 1
0.0942613443107033 1
0.186252896209616 1
0.169643095293679 1
0.22090363315855 1
0.0655604901776904 1
0.184448578386611 1
0.222335894877355 1
0.256691111276852 1
0.256477909905566 1
0.181912469280762 1
0.161733424826794 1
0.154097105478134 1
0.238005662184392 1
0.0734762312960631 1
0.312354473071099 1
0.157715373748528 1
0.153015917374513 1
0.226650754690681 1
0.259159269165762 1
0.307945904516238 1
0.247822529256491 1
0.210744738188253 1
0.208722313330921 1
0.258074181138047 1
0.180956711675837 1
0.230189181268243 1
0.181877025778789 1
0.140413158304869 1
0.147002718557888 1
0.244487077569792 1
0.187282130495699 1
0.31277050787235 1
0.215515426337847 1
0.21071419640158 1
0.202221997730569 1
0.16655835446197 1
0.276529554749234 1
0.295388522011613 1
0.187803584798438 1
0.162235740488376 1
0.294183300578759 1
0.327007439790345 1
0.280925605578098 1
0.123868383040315 1
0.205428382833004 1
0.258333276825928 1
0.231159887962029 1
0.13391935686298 1
0.149787860883336 1
0.257941707237194 1
0.225215567530254 1
0.229043350103324 1
0.274268129118775 1
0.332189989507617 1
0.187342572729875 1
0.192807003348477 1
0.17112762940179 1
0.250480003695774 1
0.29848002146061 1
0.187776750732829 1
0.174677887352202 1
0.15808134655501 1
0.202171961863882 1
0.132955257631163 1
0.207325903300566 1
0.144140148689972 1
0.293481878922301 1
0.281086325779049 1
0.258677687034152 1
0.281907329389291 1
0.22944796779486 1
0.275089255910603 1
0.214500891133045 1
0.250700030867741 1
0.221660246191426 1
0.117067539123064 1
0.241046063205633 1
0.251005817754377 1
0.170339200663554 1
0.126719042666092 1
0.177177200296728 1
0.211244669646901 1
0.305145222250243 1
0.20894557227951 1
0.115455929140232 1
0.187035793130203 1
0.12216788333411 1
0.129193107667245 1
0.220146466866173 1
0.249682176283088 1
0.201855165444117 1
0.121131062187115 1
0.314346218819972 1
0.231040972154715 1
0.113648987715885 1
0.264616558184838 1
0.181446851267695 1
0.283973951961856 1
0.268740985691886 1
0.191515218935837 1
0.102663263852278 1
0.169062317405162 1
0.270065652988782 1
0.2818102642541 1
0.173085636128513 1
0.288592198533581 1
0.269755785009751 1
0.1254848826024 1
0.126485339927831 1
0.177439033271416 1
0.180098303912908 1
0.26511166466177 1
0.0838782369142407 1
0.128681563006478 1
0.227650538848196 1
0.200104784624607 1
0.218018367476101 1
0.280227806693965 1
0.161538034630292 1
0.254830958725547 1
0.243869094539332 1
0.128370836776468 1
0.211409160020733 1
0.323583296094748 0
0.290675890495319 1
0.19333185889081 1
0.154968483915591 1
0.213587931921328 1
0.227495243036538 1
0.200646887921742 1
0.16312513092971 1
0.272078807612006 1
0.188382230469265 1
0.190667672707975 1
0.249208726051773 1
0.260764518036315 1
0.218461857821607 1
0.287929153070934 1
0.325456616014146 1
0.283689636047692 1
0.120833876127043 1
0.174022612120723 1
0.130570962826237 1
0.0609597732512369 1
0.257548616021728 1
0.272134369041565 1
0.288733045508181 1
0.203222263746673 1
0.190795336748261 1
0.263546552293811 1
0.16414507154614 1
0.1702792724143 1
0.19161341738329 1
0.132478257834105 1
0.188392287437382 1
0.266475700715287 1
0.311738503982991 1
0.254058935682897 1
0.147915953311807 1
0.259783917358909 1
0.130733835436086 1
0.263136737064995 1
0.230221029175351 1
0.245045813394749 1
0.12026881235011 1
0.205965057652084 1
0.164503692039966 1
0.110761831945454 1
0.234227958396595 1
0.144824628841604 1
0.231823119467416 1
0.235144380508553 1
0.225460325414698 1
0.109655292772706 1
0.281744043943678 1
0.176401154789566 1
0.257674285985426 1
0.150800349508456 1
0.19723250974335 1
0.140289287084861 1
0.168745187566817 1
0.181561942376581 1
0.146562224547465 1
0.169769038882288 1
0.207388499852228 1
0.0784010812697774 1
0.240673680807685 1
0.238143837324071 1
0.125579927698488 1
0.295607119695516 1
0.192158807024891 1
0.225087063077411 1
0.175029321267809 1
0.186224465244797 1
0.334445850828062 0
0.114474123851465 1
0.180203044127769 1
0.186098511717559 1
0.169877246156695 1
0.322374295836589 1
0.27012681463622 1
0.103101759996134 1
0.298498417810956 1
0.336812924708737 0
0.248801556802596 1
0.340487474443611 0
0.235255538114714 1
0.231181165598427 1
0.104281851552514 1
0.217102024094865 1
0.0553911625962396 0
0.216251238632249 1
0.214485133268798 1
0.209640987649329 1
0.242045818795585 1
0.206191569821977 1
0.149585369307378 1
0.179088368659259 1
0.222975953411968 1
0.222562361681258 1
0.231553479818063 1
0.167701545489574 1
0.294391656012858 1
0.191667948727731 1
0.270778127252251 1
0.248169944592327 1
0.273753885345322 1
0.267642042226132 1
0.345016809435569 0
0.109877894843257 1
0.034341226838319 1
0.169477147480837 1
0.153538149298368 1
0.256098286119026 1
0.228938307944613 1
0.0773743796616616 1
0.253897426511728 1
0.219234248677212 1
0.124095864663517 1
0.28503808411184 1
0.159491263256901 1
0.181261223920938 1
0.17316985146279 1
0.249651532208988 1
0.335383869579858 0
0.227164650395466 1
0.234471625980431 1
0.125877532199156 1
0.222506942862765 1
0.167145954106475 1
0.119603709412333 1
0.233256076942439 1
0.191921425611219 1
0.154763712915494 1
0.263640923152415 1
0.21515245742721 1
0.173151120850744 1
0.230466190926801 1
0.223174808100269 1
0.182857100349482 1
0.354558994600818 0
0.199064109748069 1
0.203030776517044 1
0.199995112151217 1
0.252967087664957 1
0.221436637049328 1
0.140265010363436 1
0.366789550648043 0
0.231879982636948 1
0.242258311821242 1
0.241954467502269 1
0.164906706059582 1
0.284379232185166 1
0.109674550896222 1
0.168292705860608 1
0.256596324591919 1
0.138565517599727 1
0.146442377728468 1
0.133183530253145 1
0.216283178968301 1
0.176534120717202 1
0.248753929292608 1
0.23500812921996 1
0.183521910298171 1
0.152837767818676 1
0.161432332661017 1
0.255683356214024 1
0.177694870171745 1
0.257684889855547 1
0.264485563466469 1
0.135406817876927 1
0.202745852012387 1
0.0901566970325125 1
0.28450317429153 1
0.203974370600613 1
0.169276598100612 1
0.238045174827061 1
0.156245073307422 1
0.239530513679651 1
0.224674406726228 1
0.218583748915583 1
0.134305508858795 1
0.150087527715478 1
0.145076971182681 1
0.295347118369546 1
0.0678213315315599 1
0.10341922412241 1
0.219139623438271 1
0.179553587331523 1
0.291493224027735 1
0.230092655942871 1
0.237411896386759 1
0.178861574941343 1
0.183920365162157 1
0.361120429680089 0
0.221103876906817 1
0.132011320768764 1
0.218462962836295 1
0.206286065116087 1
0.287603336948024 1
0.192355985147197 1
0.24812110860602 1
0.241013508592205 1
0.244724257429261 1
0.0949971620804317 1
0.206819691994573 1
0.257775213835473 1
0.12069634483039 1
0.2349523304763 1
0.264414014986152 1
0.0570516676807655 0
0.239516178649919 1
0.252538936791889 1
0.201105122199403 1
0.0412607083468632 0
0.194285289975642 1
0.167600202074835 1
0.194745196632001 1
0.178252121068278 1
0.195035687783462 1
0.269157420179718 1
0.183669822151959 1
0.174976619892152 1
0.283554607307839 1
0.221974895526557 1
0.0743039015749596 0
0.233383038490657 1
0.205665253842739 1
0.310641979948684 1
0.162337901505092 1
0.23061706108779 1
0.108690747400706 1
0.291652559002339 1
0.109607934911176 1
0.182607376938241 1
0.208885203514587 1
0.157568744126273 1
0.120659847052159 1
0.225641310612796 1
0.253170013060638 1
0.312910478497737 1
0.213926879956134 1
0.319754052730709 0
0.147290466141497 1
0.0782870920980227 0
0.23055355415335 1
0.268111029074816 1
0.143533311006972 1
0.164529600033488 1
0.23303774369612 1
0.181684024088439 1
0.240586706600599 1
0.212335939170354 1
0.125778860588629 1
0.110465452202967 1
0.188352463230948 1
0.285182367771738 1
0.217338072726731 1
0.24198778890818 1
0.101782756032335 1
0.257875713850208 1
0.237861136383893 1
0.123582808115525 1
0.115184981411621 1
0.183312518357941 1
0.0852237006306577 1
0.115839327205443 1
0.208003662272849 1
0.260786123828184 1
0.209697366822808 1
0.154999801647373 1
0.208186022109064 1
0.177187638790739 1
0.213994858502564 1
0.203479690526287 1
0.274996798937001 1
0.217499127059798 1
0.160745472266692 1
0.267902706364134 1
0.167807003400128 1
0.170708579404511 1
0.126905316489072 1
0.31810304962323 0
0.223016923656996 1
0.228770406461469 1
0.292847556245541 1
0.2077918854176 1
0.203675653397083 1
0.171095097852152 1
0.309300680936272 1
0.120609128184709 1
0.203764568554096 1
0.231438628695703 1
0.196421082448616 1
0.217551861360722 1
0.251081713613806 1
0.161717312086449 1
0.197477964204704 1
0.226723501306007 1
0.202381500924003 1
0.131086297969747 1
0.0651379957895376 0
0.148984043605885 1
0.205502668331327 1
0.163341291366862 1
0.249274898862058 1
0.162675405865932 1
0.142439262312788 1
0.182795275201971 1
0.162301832251239 1
0.18798566624905 1
0.272933380889905 1
0.165171113372794 1
0.242109733406704 1
0.205883401175647 1
0.216097799334442 1
0.237048667429401 1
0.274402570761962 1
0.116176368358239 1
0.134668974088794 1
0.182784028823585 1
0.206840354267566 1
0.165874115211588 1
0.287505688401361 1
0.220790803774179 1
0.112354590337536 1
0.137106665534577 1
0.339401901743484 0
0.128373504023171 1
0.291389562907254 1
0.290064707679362 1
0.320122060774802 1
0.250290667135989 1
0.184455873193163 1
0.140925339804868 1
0.308402531353722 1
0.282044940246776 1
0.151871037455277 1
0.222753405464672 1
0.227229869153906 1
0.285904218133174 1
0.334664920712935 0
0.239919815414632 1
0.263629733223653 1
0.1880522193176 1
0.122415443916462 1
0.267056939175898 1
0.179257589454921 1
0.216986905909448 1
0.167002997288787 1
0.164573041375569 1
0.175402620959121 1
0.330490513572106 0
0.181528693669553 1
0.217740257960223 1
0.184086195278103 1
0.134159048877238 1
0.161039464747497 1
0.131705615252497 1
0.284643335606793 1
0.176979515166394 1
0.226680290354213 1
0.231649621788326 1
0.237580790960737 1
0.175275443910173 1
0.213311575894238 1
0.171780304284784 1
0.152577912602671 1
0.116089001498847 1
0.266764170468384 1
0.209664306937833 1
0.226897811945333 1
0.283007046381577 1
0.248581701059295 1
0.16496084795903 1
0.0794995453072602 1
0.229078045728661 1
0.215161608234736 1
0.219816015020433 1
0.144709973854903 1
0.229750657988137 1
0.103839797397278 1
0.273726072159581 1
0.304396443011805 1
0.312033774415918 1
0.161525926789285 1
0.305018295721336 1
0.258590044213999 1
0.0764895647916368 1
0.19650872945047 1
0.189986527517162 1
0.309304073698531 1
0.241424599456317 1
0.252181688272579 1
0.145719847718135 1
0.212204908457833 1
0.146973626416096 1
0.126021003869757 1
0.246289204392858 1
0.295997321981544 1
0.177839226679031 1
0.243333092984706 1
0.177848554376469 1
0.168577357991069 1
0.116980228796323 1
0.261695587246992 1
0.250511475551838 1
0.202842661319189 1
0.172931810678174 1
0.142108362336138 1
0.210466752878892 1
0.187178888335993 1
0.242522495417327 1
0.130890495269474 1
0.152484140924328 1
0.268972854994571 1
0.171350192271912 1
0.183825466259345 1
0.173454859201409 1
0.174393180074097 1
0.316730969165812 1
0.102346801539119 1
0.228772260664239 1
0.244297113000555 1
0.243393840490474 1
0.280940053918745 1
0.262714276417137 1
0.19980302927197 1
0.187767889559152 1
0.188765978741561 1
0.273159411765001 1
0.182065422318789 1
0.155830608765006 1
0.216812635097119 1
0.184122104611154 1
0.243693893625043 1
0.165952364200277 1
0.201651590198091 1
0.0999684041478132 1
0.199190005192158 1
0.172883630845806 1
0.214768876609058 1
0.15559571841237 1
0.174023988757331 1
0.203717690538935 1
0.189648997321764 1
0.233490297412258 1
0.140661035198058 1
0.174577391212738 1
0.262221470676693 1
0.131650631673767 1
0.241365309421622 1
0.153780458525059 1
0.176419147545213 1
0.33084700980116 0
0.222126905328763 1
0.133450778008076 1
0.0716796274023333 0
0.249518530117554 1
0.179512496908662 1
0.283400876572665 1
0.185262473202796 1
0.163179881554495 1
0.124024335735959 1
0.319439456712059 1
0.246129535381051 1
0.134923229231937 1
0.224246226821064 1
0.215196597764883 1
0.203594011477831 1
0.36612344662221 0
0.209763560338721 1
0.284501856036075 1
0.316137640474538 1
0.143016166359786 1
0.167907760681395 1
0.289789912941946 1
0.19169343802012 1
0.255618847854908 1
0.156600405219285 1
0.176256784914667 1
0.300099091762152 1
0.15497907021792 1
0.20351673949854 1
0.157640387645547 1
0.231612446127701 1
0.128858430436506 1
0.185177598849324 1
0.193941661158992 1
0.148376252212088 1
0.167734293807738 1
0.173601321627136 1
0.268795341521766 1
0.0823387512875988 1
0.160510375560296 1
0.174942287713387 1
0.18226110601579 1
0.236702445139556 1
0.252914670888213 1
0.0725895412623538 1
0.272481504417625 1
0.258401175816474 1
0.186389331507115 1
0.148605216994135 1
0.210171630809167 1
0.215243205864473 1
0.173529058635538 1
0.215447295527281 1
0.200840815104972 1
0.338381367921868 0
0.0964699893352637 1
0.118234774627381 1
0.133625242319699 1
0.111654407586477 1
0.153041647696545 1
0.210983997131814 1
0.182694412200154 1
0.102151934691942 1
0.138885391859143 1
0.227044426147469 1
0.220810289674158 1
0.224060897506578 1
0.327668843342994 0
0.233980844412908 1
0.145610976145547 1
0.164986928868739 1
0.238722673812526 1
0.21364251203707 1
0.137485280777792 1
0.125675151999103 1
0.158111637724787 1
0.260408193845402 1
0.242858822040514 1
0.258356973896342 1
0.236229281874241 1
0.173408852310098 1
0.151135023962143 1
0.200856353709775 1
0.214333172280054 1
0.253557881256497 1
0.313264594094995 1
0.0489403487037444 0
0.183658932023839 1
0.145725191469058 1
0.198977894937143 1
0.311419480737546 1
0.223369040339157 1
0.207616851416071 1
0.173770148658279 1
0.381771805108894 0
0.307726589360361 1
0.258566297043073 1
0.343843427450009 0
0.232857318387649 1
0.0825952271599613 1
0.23228060777507 1
0.260579351186812 1
0.247067412667843 1
0.133265541265208 1
0.280198872739733 1
0.112369451913398 1
0.221475484864317 1
0.107559294393238 1
0.281857420272024 1
0.181455866065342 1
0.293312534650904 1
0.187076129077184 1
0.326664172505084 1
0.206335534462517 1
0.17697977945788 1
0.205603468126135 1
0.26614359633099 1
0.190457518303176 1
0.216356471994124 1
0.234699108931963 1
0.161663350662887 1
0.0146392614636324 0
0.294119710998948 1
0.13600605573505 1
0.0720590401877733 1
0.0951993274357219 1
0.262098753496342 1
0.205362955610165 1
0.205651011439935 1
0.418703292289363 0
0.135570625296115 1
0.160266607257083 1
0.0381150407091459 0
0.156827502058749 1
0.0707753344118047 1
0.201431358734721 1
0.177769523406089 1
0.155246670941763 1
0.143900614707157 1
0.195676097141631 1
0.189127273231004 1
0.272431813922903 1
0.207156807203278 1
0.162811799208068 1
0.269953024743897 1
0.27401180755259 1
0.193762476336279 1
0.284860463950414 1
0.0520527133643271 0
0.135787652480587 1
0.264627373653977 1
0.232487833622627 1
0.137595016508015 1
0.246488367196368 1
0.220827476814351 1
0.144491254546124 1
0.200293146514601 1
0.25503847259292 1
0.242372844517148 1
0.173880647936753 1
0.204643447889514 1
0.0804114444704812 1
0.189742635411446 1
0.199605602067414 1
0.26824321618218 1
0.245371790698486 1
0.325109775635349 1
0.0987067980041698 1
0.252558386231066 1
0.226105710689899 1
0.198686048570993 1
0.120762044050998 1
0.150173616289999 1
0.279913764000515 1
0.113448961301851 1
0.162631749207164 1
0.187239507568485 1
0.16676646999708 1
0.122228780538563 1
0.186730524225811 1
0.180959861057891 1
0.186077771538171 1
0.114386696337273 1
0.271756690255929 1
0.239230275968952 1
0.306778363518374 1
0.272070187120494 1
0.250774574044928 1
0.231171823717087 1
0.153029054726932 1
0.221856882699671 1
0.158850859008695 1
0.330267705072158 0
0.219374736974831 1
-0.0532704190477789 0
0.154597415762588 1
0.241998330213454 1
0.0913439628932471 1
0.196325530440134 1
0.182662999857794 1
0.210485023880901 1
0.165624609404536 1
0.239979790659727 1
0.339076960847103 0
0.222704952859724 1
0.157153149357836 1
0.13232177108986 1
0.203258415786871 1
0.165463120184453 1
0.188036299005917 1
0.186169119587886 1
0.146856359395427 1
0.175185782305569 1
0.148868329658385 1
0.290761082865656 1
0.268828487084022 1
0.307424443117815 1
0.11954558879138 1
0.176871689890404 1
0.264071223511991 1
0.311233160531448 1
0.237989808393819 1
0.18221886314496 1
0.180583183620412 1
0.188934956160096 1
0.0668545992238575 0
0.252744644898908 1
0.221022912696524 1
0.109812556275311 1
0.29649038128293 1
0.300488162005957 1
0.298565928469966 1
0.135132542000897 1
0.142722551353027 1
0.320207106380905 0
0.150480911692533 1
0.186165895150543 1
0.16670061148716 1
0.058968773512934 1
0.117631723440731 1
0.230568679104795 1
0.197267708209691 1
0.198202438476481 1
0.164336188801059 1
0.197080340038413 1
0.257459184579247 1
0.12179420739174 1
0.180391346681326 1
0.181752217249686 1
0.176071089788266 1
0.302691842057229 1
0.128265952938401 1
0.17908221175054 1
0.287468359175899 1
0.152673768204906 1
0.364986117584297 0
0.228123294992311 1
0.303862695174207 1
0.17648952830858 1
0.117708250798669 1
0.191636754932092 1
0.0680124338675134 0
0.232145643566473 1
0.191024672969777 1
0.240212448914225 1
0.165597693452967 1
0.130978189437735 1
0.148923738341268 1
0.25404485063784 1
0.183033685947548 1
0.207941359422561 1
0.0990129003295634 1
0.202248520831168 1
0.212171690336821 1
0.269838611933961 1
0.163992331672842 1
0.297943499824347 1
0.148595897194297 1
0.185659338876284 1
0.322415712905265 0
0.0150114166908756 0
0.0325314082619739 0
0.215529774409997 1
0.22517332534384 1
0.255888500978626 1
0.275623479093269 1
0.18831973243416 1
0.200379982877543 1
0.163644028217999 1
0.183190009500309 1
0.205787271330976 1
0.273914800232703 1
0.123530669607709 1
0.163798470074374 1
0.14675897263927 1
0.0803193784163636 1
0.240745939210813 1
0.126081090662159 1
0.209625144075165 1
0.19895189464622 1
0.08573774800421 1
0.27368289346738 1
0.138921725992618 1
0.205538528341792 1
0.184689150407722 1
0.142676433596354 1
0.178569860462059 1
0.143492929348476 1
0.0998816163826479 1
0.273871219716923 1
0.0955175964101324 1
0.191038080728148 1
0.114464399927316 1
0.198794287026328 1
0.0888288296990386 1
0.323697927003767 0
0.21375260384459 1
0.0775548979345944 1
0.336524795247498 1
0.233092785796932 1
0.236949769348524 1
0.373700744811804 0
0.176941999136295 1
0.238082670081777 1
0.218942398866538 1
0.206625335023341 1
0.205941807619811 1
0.29495330802495 1
0.170393992273439 1
0.0742358598307215 0
0.194018803321469 1
0.208671516752691 1
0.21365424696603 1
0.155403696453922 1
0.203472769902282 1
0.200206786318426 1
0.264831785317609 1
0.274587354662481 1
0.300969004908565 1
0.181120255011728 1
0.162340358098036 1
0.10518427622656 1
0.26665016387094 1
0.132357943974238 1
0.186023215630161 1
0.169976705052835 1
0.309916379167481 1
0.273018456953499 1
0.212767332931061 1
0.278033431990483 1
0.0381357823821796 0
0.162336499323648 1
0.198496796894531 1
0.259418114498407 1
0.233791688924312 1
0.152816696528074 1
0.170279500351418 1
0.235580226181556 1
0.233665731538797 1
0.193349692938299 1
0.139148414890422 1
0.238253927138318 1
0.304477285829089 1
0.189106525502025 1
0.324956549803161 0
0.190469850800394 1
0.161689876085879 1
0.218260266213194 1
0.246351452665152 1
0.158820943320283 1
0.228634839303947 1
0.111028054662291 1
0.213470319638352 1
0.275387216534248 1
0.205792910390205 1
0.208601131129566 1
0.246917245831063 1
0.284122799976726 1
0.351149456200698 0
0.2550178777139 1
0.302773343650281 1
0.121968699660194 1
0.205817849350614 1
0.252743550015853 1
0.309189158892502 1
0.30258076679824 1
0.0382282328293847 1
0.281741311392827 1
0.159944565218794 1
0.220772130802916 1
0.29639685459547 1
0.319543161514754 1
0.213085481599101 1
0.250307260559475 1
0.23164136831361 1
0.258278392512176 1
0.132660519591825 1
0.212578894710568 1
0.314285224466622 1
0.191742700723628 1
0.174896451840043 1
0.0411709397961623 0
0.220612578110001 1
0.122642187483435 1
0.300280753942606 1
0.257086897213396 1
0.266443364651449 1
0.253015367392794 1
0.164005453081815 1
0.335954751296199 1
0.183272576335586 1
0.261786332550569 1
0.130286020567975 1
0.165810593162026 1
0.202085975207738 1
0.452349243658655 0
0.151663399605123 1
0.194050315579193 1
0.132509019376153 1
0.212711481237992 1
0.129443978461631 1
0.246767805073171 1
0.336057212883886 1
0.177454465300393 1
0.335104136013929 1
0.0910687100484495 1
0.184317204608829 1
0.0923408969683412 1
0.0927062495703159 1
0.164903551568955 1
0.23830127346272 1
0.186925520389182 1
0.245479798636445 1
0.270627162843277 1
0.317385348067467 1
0.205408232035074 1
0.0890895263570954 1
0.117057149228209 1
0.0832614346702804 1
0.141443617550717 1
0.135074914041728 1
0.217209983363768 1
0.170476440841863 1
0.299565095501687 1
0.138542252513579 1
0.168570173657536 1
0.163192535198761 1
0.296284831213792 1
0.206915429105011 1
0.224231011847151 1
0.176013016098256 1
0.1447744578852 1
0.127552740302977 1
0.159196484534452 1
0.179230971835349 1
0.327697731459577 1
0.159683442389146 1
0.287227849543031 1
0.270922433854009 1
0.218612178220885 1
0.294933079650765 1
0.409923077225815 0
0.23071468014064 1
0.151764811149077 1
0.20448042868609 1
0.305719717509454 1
0.0863546192220961 1
0.141313193897771 1
0.236188287397022 1
0.130513091845885 1
0.169035991570886 1
0.193598555607416 1
0.169551633349466 1
0.347453434796447 0
0.224891852852809 1
0.182106602875962 1
0.198714850881385 1
0.216499311572956 1
0.195880092311366 1
0.195595401072345 1
0.305328279296364 1
0.122147015214732 1
0.221062714310083 1
0.221532951390711 1
0.298169052644356 1
0.262601987355433 1
0.202724597582765 1
0.251495002744123 1
0.22727905363061 1
0.124929618766279 1
0.204830936753552 1
0.181688706237265 1
0.137751290498057 1
0.223786348728234 1
0.185272716754581 1
0.211621779164844 1
0.226566423747813 1
0.176970434303554 1
0.266652466205635 1
0.241157927971573 1
0.185694664629034 1
0.288107675670814 1
0.347932784612379 0
0.136524500120522 1
0.148531508934645 1
0.207338911715044 1
0.218568097426517 1
0.182360156600558 1
0.00717126280473343 0
0.232319211831052 1
0.252737980901407 1
0.11601154352722 1
0.194346898916662 1
0.136241097653014 1
0.110454046619451 1
0.0953556157502997 1
0.156759364044182 1
0.150901657667097 1
0.366168721896588 1
0.212107442976304 1
0.184516883027375 1
0.119509540126615 1
0.17576885638345 1
0.213649183509391 1
0.106995535646423 1
0.140221693528713 1
0.222389648923671 1
0.152901635855708 1
0.372283973234646 0
0.0549400272682704 0
0.252759203158546 1
0.190208497988498 1
0.212482178436582 1
0.27686323190916 1
0.240147314852616 1
0.150886449247388 1
0.150523632208584 1
0.188307892139201 1
0.246912280232548 1
0.182581473295497 1
0.143513938294263 1
0.162001296368471 1
0.244045934738905 1
0.138273351745768 1
0.154372922137966 1
0.113427620765733 1
0.206410474183429 1
0.191805414936877 1
0.117557883845379 1
0.241174227124986 1
0.0932327691687337 1
0.110376566993686 1
0.140403590063374 1
0.215023709053664 1
0.282051354677028 1
0.129438468958825 1
0.123280122681018 1
0.197659150895057 1
0.140760899725192 1
0.0819095544199339 1
0.0128357876201177 0
0.119379345417687 1
0.20579131085436 1
0.250393844233141 1
0.210279410464157 1
0.0560625236601442 0
0.258870272663371 1
0.234906306095216 1
0.228741647591612 1
0.197956974952267 1
0.2110813244174 1
0.176529572427466 1
0.0795381233128123 1
0.168491383731562 1
0.203675729414019 1
0.205899290731859 1
0.137075961376133 1
0.145657469022791 1
0.284696956801091 1
0.200474507818731 1
0.155481057132499 1
0.226609626067084 1
0.124800075461525 1
0.189524389081137 1
0.118002898511633 1
0.129399400940947 1
0.270461349299858 1
0.125447497094256 1
0.235094823330004 1
0.146667282848792 1
0.199061694130617 1
0.118954336960319 1
0.179397570946771 1
0.149241255589484 1
0.171095836300927 1
0.218574881192888 1
0.331185385201858 0
0.184519548399053 1
0.234865293147859 1
0.215617591514761 1
0.262603121766636 1
0.143778532562699 1
0.254464163425762 1
0.230070733585401 1
0.285259126856886 1
0.125569857172766 1
0.0438395384775526 1
0.141544178489881 1
0.282728695816705 1
-0.0122341184512839 0
0.223926119938508 1
0.201247738521134 1
0.226123434450683 1
0.217712503031362 1
0.193740833503309 1
0.142238762761909 1
0.181474971023021 1
0.254974341145928 1
0.171789654692695 1
0.138240422791796 1
0.109101213719033 1
0.208126742351702 1
0.180036636814269 1
0.17996552860361 1
0.149438916880545 1
0.135319904508258 1
0.179628297448551 1
0.135817186149218 1
0.175222600454676 1
0.292371919380092 1
0.239609801391835 1
0.220310684149836 1
0.282317808213835 1
0.192539554591882 1
0.18405904753797 1
0.257324317735917 1
0.157915024215136 1
0.124199671930263 1
0.0743413814433843 1
0.245821429446448 1
0.246543578946634 1
0.176601675007897 1
0.145489084180229 1
0.246390417466515 1
0.306561763734176 1
0.235463269858641 1
0.127494759230025 1
0.254889212900238 1
0.287124357111808 1
0.207149110338958 1
0.150401495561012 1
0.203847058292626 1
0.184438668315199 1
0.193424642007223 1
0.123895529420139 1
0.276752194479384 1
0.408762348032191 0
0.13624272159217 1
0.250768448862693 1
0.174157017875415 1
0.207649786081602 1
0.205502174062661 1
0.194108386433198 1
0.154602545648272 1
0.0750065854032329 1
0.290740498964925 1
0.190670145715135 1
0.204704437064239 1
0.255144170694929 1
0.238745605771537 1
0.174345713103744 1
0.266875388022441 1
0.203281895074415 1
0.185413944175337 1
0.172873777267441 1
0.232375570309972 1
0.239367405812354 1
0.082256632365851 1
0.195514388099053 1
0.221980953402641 1
0.184563429756812 1
0.243297270809633 1
0.20802423285395 1
0.201175246609233 1
0.256160065788981 1
0.285390589798729 1
0.19606491327324 1
0.243779427532913 1
0.209733186570593 1
0.13669854772518 1
0.200513334307538 1
0.268547218081763 1
0.209705069835422 1
0.257193813779451 1
0.23451804744521 1
0.192266456152189 1
0.17829720980649 1
0.194627215647103 1
0.233048934804915 1
0.336524503581175 0
0.0493438440866978 0
0.185294149189544 1
0.198580686347142 1
0.301529753555338 1
0.228266634270281 1
0.307620204541788 1
0.126030544066337 1
0.217209391695366 1
0.200862005889242 1
0.163902084207403 1
0.204595951665235 1
0.201775024776235 1
0.239913171517756 1
0.229258866169692 1
0.161738207990772 1
0.279891842654534 1
0.270107064883086 1
0.289746902377597 1
0.138947648848197 1
0.184217624581666 1
0.194354413520727 1
0.18813478491628 1
0.140053354664554 1
0.151178487147986 1
0.23658693358632 1
0.303666712318753 1
0.28839366660594 1
0.18251317771151 1
0.255155901564755 1
0.170287026865654 1
0.132991309347601 1
0.210010055453976 1
0.172800005693265 1
0.320102455999618 1
0.219797025096848 1
0.251452069595202 1
0.225071036355383 1
0.26384528072067 1
0.243361982330327 1
0.137563500293979 1
0.159132738823014 1
0.37672187408799 0
0.267826585722943 1
0.314038125346729 1
0.170387966702851 1
0.347314870621907 0
0.151315175050712 1
0.162681828604939 1
0.237303730475224 1
0.287346776473302 1
0.328145141792599 1
0.140279686652297 1
0.122261681986872 1
0.0373374362382683 0
0.121074500181462 1
0.140644261686345 1
0.187251207219387 1
0.0893323868099196 1
0.168882595495006 1
0.198704159035185 1
0.302595199930997 1
0.228575963477151 1
0.127136240596288 1
0.212982287218901 1
0.199275934395788 1
0.205372318936246 1
0.125099319915097 1
0.330351952252912 0
0.172937911424469 1
0.257747049747843 1
0.16564916647122 1
0.234741216965832 1
0.304041180911459 1
0.264873195788682 1
0.0524782300549729 1
0.379306656606328 0
0.205068208206821 1
0.0811333115699149 1
0.261079638162292 1
0.131981910703934 1
0.201136534280488 1
0.251846318031538 1
0.142657136486912 1
0.167167986016776 1
0.320522948668647 0
0.151259135487263 1
0.156221875487603 1
0.301658980043778 1
0.158012778524246 1
0.167736243854249 1
0.306037022710309 1
0.109431961573512 1
0.213480122627204 1
0.183665617803108 1
0.203329055113974 1
0.235175434997265 1
0.270064586589728 1
0.231629752022306 1
0.256155642843578 1
0.135755635237544 1
0.230983389778661 1
0.144615127538984 1
0.163285139716492 1
0.325245882594386 0
0.206202200221321 1
0.227599936083779 1
0.14692189225287 1
0.215689581937345 1
0.280987212638283 1
0.103546289690887 1
0.203252574018738 1
0.272142637738034 1
0.171914294867433 1
0.11834678033823 1
0.145411418160533 1
0.209187855415727 1
0.205798588203344 1
0.121686426524789 1
0.310569972937775 1
0.149706493184564 1
0.234664571824708 1
0.059739157639542 1
0.176353677599462 1
0.0773254031263943 1
0.193576651224164 1
0.251444800838126 1
0.307292678276469 1
0.343844774910421 1
0.27324718608831 1
0.318992578419573 1
0.269132545696966 1
0.168531854220789 1
0.182043443398272 1
0.124755379533553 1
0.183377871033661 1
0.157014795154404 1
0.215092316482981 1
0.144115876744815 1
0.122283564883335 1
0.241767460654083 1
0.253744432327066 1
0.193882619349465 1
0.329460809402737 0
0.154547556137028 1
0.181162194330478 1
0.24474650771055 1
0.181543012850241 1
0.214034329605541 1
0.195904125668283 1
0.171974801805928 1
0.252590356541486 1
0.266341990091697 1
0.177651239706419 1
0.407392012416482 0
0.22157223762015 1
0.226932801882057 1
0.181019819011239 1
0.243087612371772 1
0.243889238231067 1
0.175783031116563 1
0.171151604888154 1
0.254430841128106 1
0.133960213692979 1
0.188373718657855 1
0.0685080421243678 0
0.0945141813551915 1
0.207104391408271 1
0.190176799303423 1
0.269137861162686 1
0.153815363243918 1
0.157481384549337 1
0.265752089834516 1
0.104673997782229 1
0.167408011778146 1
0.0812186863305643 1
0.209160003208342 1
0.211335853120349 1
0.12408903291975 1
0.279514753466214 1
0.243160493533353 1
0.177945024612787 1
0.329138428113195 1
0.145272657802361 1
0.3255836304061 0
0.175905216177362 1
0.182481923050025 1
0.251520074750109 1
0.174855368681883 1
0.177779404534013 1
0.219159046631432 1
0.140744931994411 1
0.170679712949568 1
0.170216009138353 1
0.255785921201387 1
0.207382424951512 1
0.271308678078486 1
0.154584737899472 1
0.115520907591517 1
0.130599584773755 1
0.179407976173735 1
0.230781812075764 1
0.089008241397318 1
0.234355723334562 1
0.203327293385247 1
0.268241052647892 1
0.155636539580551 1
0.11361750628964 1
0.224451047743582 1
0.240929114935835 1
0.180248592001822 1
0.232334564198364 1
0.161388953593177 1
0.164578193927768 1
0.291319328916956 1
0.0992768850831576 1
0.234535672045795 1
0.112905907374451 1
0.281769232807799 1
0.243853265089285 1
0.134530591899399 1
0.202294463245262 1
0.339654437428444 0
0.272938006495184 1
0.245664203353667 1
0.286093539512342 1
0.312943774358299 1
0.220378090046219 1
0.253035146937207 1
0.275751447255242 1
0.23152138137833 1
0.242311411598181 1
0.229507450873952 1
0.255424695473795 1
0.171027410036583 1
0.202522670368597 1
0.17847473491975 1
0.23756908542544 1
0.252771889141284 1
0.112708152440673 1
0.227008798822781 1
0.0951563762621827 1
0.105622217341841 1
0.217268259513655 1
0.0547542999305191 1
0.138060581529716 1
0.193704074245266 1
0.128751833832082 1
0.121868953095316 1
0.201961784134687 1
0.214264669964944 1
0.238795429859292 1
0.200076990579254 1
0.153655406617963 1
0.154109302329822 1
0.137351140249999 1
0.192326335740704 1
0.269984646409297 1
0.349047232011457 0
0.0458090286202857 0
0.221236994471483 1
0.231745523074535 1
0.194640996591708 1
0.30081455932116 1
0.236581781605012 1
0.153353027506374 1
0.329900887088888 1
0.159153620228578 1
0.232020281063568 1
0.0795031253587106 1
0.188031699895437 1
0.234877461963441 1
0.226561408963392 1
0.150986053135707 1
0.110410767872963 1
0.294361422877939 1
0.21257730305741 1
0.316813778671704 1
0.204958190763456 1
0.149967626166926 1
0.271642628971784 1
0.340158727842768 1
0.133472569732052 1
0.191952109641839 1
0.30231273862197 1
0.152610417330382 1
0.238846236294108 1
0.239425996065474 1
0.181299596931885 1
0.364229253369491 0
0.321845070368117 1
0.219556681161553 1
0.256680647427083 1
0.172277549843679 1
0.193790236454576 1
0.210724031336609 1
0.14078666066837 1
0.158133709739228 1
0.24305511321946 1
0.307426257823874 1
0.127550316119102 1
0.300054047914569 1
0.209537928755807 1
0.224663457612336 1
0.230061973789966 1
0.294967394204834 1
0.246143740993331 1
0.1576839638593 1
0.155432565598695 1
0.237104269209976 1
0.12389813714288 1
0.306094559379424 1
0.238989578157558 1
0.248361186173813 1
0.237534016754648 1
0.16136552468519 1
0.249935327459301 1
0.294459685359937 1
0.340474416367359 0
0.260134458621112 1
0.201365170576453 1
0.215202941460507 1
0.1567881299946 1
0.196094485696754 1
0.212844011306527 1
0.199450647717589 1
0.279099219398669 1
0.254406681918917 1
0.257411246791469 1
0.155049139313916 1
0.212361723875929 1
0.329337934424781 1
0.195133099406491 1
0.120018510995457 1
0.117981729380784 1
0.16574901335705 1
0.326276589882721 1
0.184795922881967 1
0.163826210528676 1
0.243287107526875 1
0.136496637168541 1
0.274860234458644 1
0.0474532188985747 1
0.142885316967468 1
0.2434737116392 1
0.236783170434574 1
0.240293131603434 1
0.147770034596583 1
0.177842657388519 1
0.225293979786018 1
0.130982171794077 1
0.246357688957766 1
0.21648567783036 1
0.258154569587136 1
0.349357801118843 0
0.199251044065359 1
0.146873655581745 1
0.182427784640079 1
0.194063668048736 1
0.174822347142766 1
0.153843348840491 1
0.178812126547747 1
0.270802602777305 1
0.119768824687587 1
0.285796300516611 1
0.144131239152762 1
0.20522980168741 1
0.306929132547571 1
0.26759614525187 1
0.13876664414253 1
0.356730850140377 1
0.224038362442398 1
0.237816655241882 1
0.192646956297639 1
0.188893081447695 1
0.176072888842054 1
0.297156027595946 1
0.239606673362352 1
0.189905908538121 1
0.208980034183044 1
0.209576924004507 1
0.201698472928249 1
0.182340306213419 1
0.262437096955784 1
0.252377294587041 1
0.284794106931444 1
0.234855003260698 1
0.265869994985248 1
0.237988073448714 1
0.0987865390764308 1
0.113718184707409 1
0.296285865395542 1
0.248086766043701 1
0.295670168037021 1
0.0791921057263643 1
0.130446608407605 1
0.234819696213409 1
0.356808156361328 0
0.157807016096096 1
0.240735851944535 1
0.181804041189002 1
0.28760451710055 1
0.126452490046256 1
0.306119026627225 1
0.209803178905329 1
0.257268004063668 1
0.179135014596929 1
0.212110622206573 1
0.176888955392863 1
0.105688037425238 1
0.227165734053724 1
0.2786388042254 1
0.127587027230427 1
0.207113801766123 1
0.315098445888391 1
0.202388941181259 1
0.25125211646789 1
0.167573987785583 1
0.298203087394294 1
0.227786721864591 1
0.246166368770229 1
0.256230844784977 1
0.158631013273578 1
0.149668082496834 1
0.189268707594619 1
0.260794469106588 1
0.1845560740785 1
0.183245212767214 1
0.20167101339903 1
0.311953489799167 1
0.200380153164635 1
0.220757450992082 1
0.216226427005483 1
0.106386358139292 1
0.153157901317709 1
0.203116965928305 1
0.19316042858696 1
0.275830118060152 1
0.32483902655305 1
0.235591937258227 1
0.263664112571477 1
0.0955444288084416 1
0.238192076133955 1
0.172516045575472 1
0.195011116512971 1
0.0563059984502039 0
0.239450748352043 1
0.167254570367585 1
0.291388249640643 1
0.219083313270755 1
0.150309797426695 1
0.105899775194163 1
0.277346965078542 1
0.197677092234121 1
0.276588885995421 1
0.255146519638795 1
0.302585398356245 1
0.144430290508388 1
0.279268888020332 1
0.264044256282378 1
0.21735492059813 1
0.182639304096005 1
0.0979777201394574 1
0.186224662345472 1
0.25445763117405 1
0.195175914889113 1
0.122161709728359 1
0.269060334145657 1
0.211307717699206 1
0.132303408326724 1
0.0978429896147249 1
0.308107232433979 1
0.338444979024597 0
0.312955821558473 1
0.26360190628146 1
0.266789817920543 1
0.20362962173267 1
0.159007774859351 1
0.173555714025531 1
0.191944786634513 1
0.0284454125280471 0
0.271567613603302 1
0.196344386128709 1
0.229219010620142 1
0.0473833588819032 0
0.17701684199323 1
0.247003988139984 1
0.257378039197384 1
0.233522390822052 1
0.115050396328724 1
0.197925597248442 1
0.219189168007144 1
0.192784450742967 1
0.227106329726209 1
0.221896701566893 1
0.141072494128413 1
0.220512716684286 1
0.159272247222664 1
0.181169231645695 1
0.249692446888008 1
0.24258143191137 1
0.157500074109789 1
0.259252558075919 1
0.072832302425007 1
0.195692524334522 1
0.245597716155388 1
0.145581409296043 1
0.287540586434571 1
0.0805154618517835 1
0.250926683498983 1
0.0818604287503292 1
0.13283369207745 1
0.14647061941316 1
0.253361745361785 1
0.122982597545167 1
0.211290692946978 1
0.125912071509967 1
0.195811275311616 1
0.176866707069064 1
0.181483831087569 1
0.279050138978915 1
0.277606531847389 1
0.228197147021335 1
0.221697549507234 1
0.281690533683374 1
0.192184387531145 1
0.140688607250261 1
0.268256045387897 1
0.14168300154293 1
0.0953741471895743 1
0.220254566406436 1
0.215798829478281 1
0.169737853784308 1
0.146068316781254 1
0.283567754840128 1
0.373436635080397 0
0.281316437588782 1
0.230256726573867 1
0.161913080859109 1
0.148631659518333 1
0.032007350873811 0
0.226277525051635 1
0.110770758999971 1
0.207540837237941 1
0.245153882795153 1
0.276698439802833 1
0.245595782593969 1
0.0480314820698615 1
0.242575249119484 1
0.248711006896509 1
0.159518179452826 1
0.164765601378455 1
0.26556832120052 1
0.153268916725707 1
0.132264720638882 1
0.249755707687485 1
0.130771067462208 1
0.228964555829494 1
0.242480455899622 1
0.230935866020544 1
0.294633614847376 1
0.282444598063351 1
0.299939622129094 1
0.265314823925276 1
0.368156969184632 0
0.258623551789052 1
0.280459383871355 1
0.213106362731147 1
0.251618736102894 1
0.188860053680179 1
0.21275498339536 1
0.291130109183268 1
0.286184402364487 1
0.270821197826597 1
0.189689733836365 1
0.150120256504181 1
0.0661478371156854 0
0.160254009257886 1
0.162572235899739 1
0.148319033593819 1
0.0888503158791362 1
0.16576567860859 1
0.0603297650385817 0
0.172068068178256 1
0.191795508972086 1
0.138759650141184 1
0.146968167803592 1
0.135912811328661 1
0.0314314522849208 0
0.157118990502086 1
0.258003520429269 1
0.128428933575658 1
0.192063782738099 1
0.260416376518126 1
0.186335794774847 1
0.262285255969478 1
0.194467661633213 1
0.173062642782391 1
0.120100315742291 1
0.134220335353001 1
0.127214587656384 1
0.236719549702855 1
0.317051497043384 0
0.137470869027033 1
0.227654684827108 1
0.151598502702969 1
0.24601203732027 1
0.146007671985091 1
0.292144099767019 1
0.279381804317866 1
0.156049471624065 1
0.123586866933549 1
0.265350807305549 1
0.194451371892793 1
0.115383289908347 1
0.235310095935779 1
0.201442115187739 1
0.200122563219981 1
0.105813666170923 1
0.158403864438154 1
0.295045810400689 1
0.298202274211396 1
0.223700790863225 1
0.176584427172194 1
0.26116011153148 1
0.279801431700741 1
0.227754107726931 1
0.411581072250023 0
0.0844914337740749 1
0.0964712609040851 1
0.217067916966311 1
0.146503295737318 1
0.226362406799592 1
0.264002575029899 1
0.251732132406474 1
0.26588298489602 1
0.213832846226728 1
0.280877032074367 1
0.118055357628157 1
0.252203726448948 1
0.153605953380285 1
0.233850626141274 1
0.244518479791909 1
0.136383766652336 1
0.217370901788276 1
0.182916156605155 1
0.271912700526541 1
0.0736383243173878 1
0.203938587215316 1
0.224674228976606 1
0.189606568352279 1
0.208631036116143 1
0.0409229449086258 0
0.367058509930847 1
0.149008403845201 1
0.170355552485949 1
0.242300612861616 1
0.241472751731981 1
0.180309221777347 1
0.0845228367877787 1
0.186105499852031 1
0.226926904585462 1
0.259012377081464 1
0.158397722958545 1
0.267210525475907 1
0.18488077473134 1
0.211153882753414 1
0.264445656029278 1
0.272904999271249 1
0.0920214367027304 1
0.110848471332266 1
0.195008668563248 1
0.129097197518912 1
0.236289518354502 1
0.171264320940369 1
0.184938487720282 1
0.308276850618267 1
0.161951080245811 1
0.227927599008299 1
0.235910853466671 1
0.281744157457423 1
0.212146729121443 1
0.257758271674262 1
0.085797650202604 1
0.122678873172112 1
0.175652877263191 1
0.238853822890377 1
0.141764008614331 1
0.14042947591628 1
0.172361804525579 1
0.23071870514715 1
0.194484932546831 1
0.229451639566353 1
0.310967544614832 1
0.330993850319348 0
0.273726239505469 1
0.298393213710824 1
0.228959113259698 1
0.161174773181669 1
0.213603504829169 1
0.0812084772497418 0
0.280037757035687 1
0.145697781729358 1
0.261902932142115 1
0.0788145066369442 1
0.15815211706899 1
0.289910339198043 1
0.157984362692632 1
0.24718595117393 1
0.163516736654004 1
0.257042653181468 1
0.186983845326934 1
0.132251909766214 1
0.195214526971114 1
0.132556381768114 1
0.361425518456675 0
0.230841855864888 1
0.188144292781187 1
0.237570125507383 1
0.178826640376483 1
0.184082852366376 1
0.189535941809153 1
0.234120280798955 1
0.262853650739236 1
0.0721035064490489 1
0.278003470889294 1
0.120542424163901 1
0.0617122731077641 0
0.179569164832959 1
0.194524739899756 1
0.0403709633469519 0
0.322952475065891 1
0.16633085204913 1
0.32599461265334 1
0.206074496269415 1
0.254969857355784 1
0.214909226848915 1
0.115957130242971 1
0.101812367778444 1
0.202770247212435 1
0.228619750349401 1
0.241829662638282 1
0.296644818630234 1
0.208086131662717 1
0.245020659713015 1
0.221836570515727 1
0.250863860405292 1
0.208330285495382 1
0.143374347421824 1
0.047590717366096 1
0.288777398659301 1
0.168106555915211 1
0.144507091014593 1
0.150323820554838 1
0.154299827752771 1
0.24949333359396 1
0.142011907802285 1
0.196548472507736 1
0.268370596076086 1
0.264713895265032 1
0.135350433781088 1
0.330519744923675 0
0.277711885029206 1
0.270429819645295 1
0.276041431884138 1
0.223604049253431 1
0.263147669450713 1
0.306976424724385 1
0.22281377891069 1
0.331883881915719 0
0.211153139149138 1
0.167593680426104 1
0.277331193309539 1
0.12533995304994 1
0.171305292182451 1
0.218365156588863 1
0.264740025904255 1
0.197848641217683 1
0.113479093991544 1
0.154257181329463 1
-0.0192890903671844 0
0.268815153634598 1
0.258640279781443 1
0.160651624024414 1
0.185935576180218 1
0.228803139139413 1
0.2587625179122 1
0.102029629958557 1
0.361032343380969 0
0.205501388377474 1
0.0882010866505254 1
0.278421115805478 1
0.233055085935472 1
0.255210296067824 1
0.165061614432774 1
0.207404305612111 1
0.199009486403817 1
0.218087459095636 1
0.0724110079709442 1
0.269419219259392 1
0.274097075055255 1
0.23763155510467 1
0.124989881892054 1
0.265341680768019 1
0.270633688297466 1
0.193632445002244 1
0.163024704419829 1
0.309157722598927 1
0.235160606273641 1
0.111663209250039 1
0.199293813016282 1
0.380708377893859 0
0.215110787143832 1
0.127385986102731 1
0.100618090454827 1
0.111244710776962 1
0.233443592770879 1
0.16764954080643 1
0.306776050744472 1
0.1870412219311 1
0.160702124319427 1
0.0670081821837622 0
0.284656911329306 1
0.0388924111158828 0
0.0422253224489566 0
0.147085665108634 1
0.177447705885243 1
0.254340599809447 1
0.21105413561094 1
0.206077597065865 1
0.0760496629819268 0
0.20555946605474 1
0.171310363174061 1
0.256346000067867 1
0.108381586933716 1
0.188048762238694 1
0.203185529352808 1
0.174422754507468 1
0.207940171824849 1
0.246315944776654 1
0.208942521264981 1
0.156851883119854 1
0.137072246554018 1
0.188861462644214 1
0.222571315892703 1
0.0746507500064034 1
0.15249607053702 1
0.229090377361317 1
0.232201727187193 1
0.183923306769691 1
0.1812847219269 1
0.184343414522154 1
0.136040683256232 1
0.218908348266732 1
0.262415888237424 1
0.122983943462972 1
0.194457518400663 1
0.132295793359432 1
0.228409700176213 1
0.252104647820274 1
0.184030541067649 1
0.16159651616168 1
0.197609491328805 1
0.25395289568123 1
0.139161150267598 1
0.169271409827967 1
0.0849484625587203 1
0.31298245729706 1
0.173901346841693 1
0.195662367288105 1
0.270356095273124 1
0.264706589060743 1
0.21362309213647 1
0.188663052164316 1
0.219997240221752 1
0.183526588294671 1
0.285260263174437 1
0.250931417565152 1
-0.00144588855350606 0
0.166452405499704 1
0.197647428777445 1
0.246275031064834 1
0.206123014530359 1
0.253897810090535 1
0.0869448461229001 1
0.300282237978374 1
0.245150726099077 1
0.205506730819853 1
0.271100367455579 1
0.297876127199587 1
0.146957029227072 1
0.129717618529474 1
0.144402757764618 1
0.228104538516341 1
0.223389476698918 1
0.0721600582333615 1
0.217912489993405 1
0.125453369537729 1
0.333189696563144 0
0.260334282979887 1
0.185401035390653 1
0.239047177378336 1
0.280581336705524 1
0.135072049194915 1
0.161059450004495 1
0.232017877728969 1
0.177817402513514 1
0.263200882165432 1
0.182474419699154 1
0.178431464113333 1
0.159595737449433 1
0.315736504860625 1
0.22973047437211 1
0.230928140991282 1
0.174633119422715 1
0.241402896566802 1
0.175094408382256 1
0.294435962712773 1
0.209054842558827 1
0.128230806220549 1
0.0108215541648316 0
0.213093854997028 1
0.147644370924762 1
0.192878322548997 1
0.172881475248082 1
0.160811629526687 1
0.176647893239573 1
0.295405788351716 1
0.287286052980651 1
0.156809732626907 1
0.343809797986747 0
0.125284131664785 1
0.15487912419909 1
0.0962342213568672 1
0.249583826732366 1
0.27063434551967 1
0.199378079193394 1
0.15819976564978 1
0.178069787972397 1
0.311958150704778 1
0.20403459759057 1
0.128427395102306 1
0.214193272146159 1
0.239161466977952 1
0.181158392108929 1
0.164457557604209 1
0.185616632530058 1
0.148290685428602 1
0.207674930442159 1
0.345312436824909 0
0.257182184141738 1
0.148829128291686 1
0.18195858082013 1
0.142330483330094 1
0.184085566100051 1
0.272284043692953 1
0.222982828320192 1
0.167609190959073 1
0.320924119856059 1
0.254317209539132 1
0.294411200866295 1
0.212875111637744 1
0.125604916793886 1
0.214990423741767 1
0.225521024552283 1
0.170276437537449 1
0.171536963212801 1
0.178021160427534 1
0.276525002895428 1
0.234609176541668 1
0.266335930710568 1
0.225097909002553 1
0.138432720264375 1
0.191880068255179 1
0.252266210257728 1
0.117002980933772 1
0.188082589899858 1
0.212615170190066 1
0.195625228551917 1
0.166519541311523 1
0.100533982195419 1
0.300874495783178 1
0.291902672973141 1
0.27391409610819 1
0.339387006721628 0
0.113573795429894 1
0.39286354403473 0
0.0976511366327103 1
0.188589107523864 1
0.326221027281145 0
0.289709912121308 1
0.149253791542176 1
0.218567323097594 1
0.300160505917357 1
0.387290637316013 0
0.297883489991538 1
0.122782690868632 1
0.174740586238955 1
0.308924927987996 1
0.0970195858409299 1
0.145848666447574 1
0.0730664982749288 1
0.209779105047481 1
0.308346856485981 1
0.155136933661539 1
0.190509944894241 1
0.242633603242982 1
0.23151221085654 1
0.196238322829261 1
0.189337409864708 1
0.113471608278937 1
0.371332579051314 0
0.317711708788976 1
0.193146708095824 1
0.191077483898683 1
0.106508773034351 1
0.319296567976779 1
0.179841120957845 1
0.14680321429461 1
0.18420106580187 1
0.100033048204982 1
0.164337267201591 1
0.234242464482449 1
0.196070704201548 1
0.258814561839551 1
0.190686521582318 1
0.220159066698716 1
0.271534911204519 1
0.145532604479376 1
0.219424570973393 1
0.228410653090636 1
0.180710778217956 1
0.190496108151611 1
0.142282070658402 1
0.232833833233899 1
0.153221738194951 1
0.203044245567527 1
0.137105140828315 1
0.0602497019749803 0
0.271434310357747 1
0.192686164697018 1
0.190404308647908 1
0.424615240380388 0
0.233842390843202 1
0.105380237548871 1
0.250216912183238 1
0.119084840161501 1
0.125347777911453 1
0.26092131241365 1
0.196064678322969 1
0.158381832842032 1
0.197447263996402 1
0.306426980339669 1
0.232459417915368 1
0.188129142674186 1
0.2018980713535 1
0.220416049642066 1
0.224425035957423 1
0.136297645209256 1
0.218738199963584 1
0.149434139681422 1
0.147145641287433 1
0.210412851077535 1
0.0634847095827258 1
0.152320338235568 1
0.219585405723284 1
0.292193213304815 1
0.127221425454777 1
0.26857552379478 1
0.185873799398555 1
0.0538409716312526 0
0.208145683460442 1
0.275851834089086 1
0.102812909898269 1
0.23310199376987 1
0.193092953021138 1
0.0842726195522565 1
0.0821485987529659 1
0.374235771370367 0
0.305041807707045 1
0.164074739868839 1
0.173911556907187 1
0.115243618788501 1
0.140332643504333 1
0.211652032817848 1
0.226962608065923 1
0.180678155762711 1
0.264080716920995 1
0.0880777853608093 1
0.258274402249413 1
0.220070420541833 1
0.265381632613346 1
0.247073261151444 1
0.174421986770162 1
0.0584948256112853 0
0.0986754505778299 1
0.267170554332375 1
0.231617442776867 1
0.228987734861031 1
0.109039449752276 1
0.251920683714771 1
0.111380281924006 1
0.17876780207369 1
0.0855344090267752 1
0.13514375384708 1
0.294791967529605 1
0.179840809912695 1
0.214433167139317 1
0.181012890859207 1
0.116859810548941 1
0.194262560507091 1
0.282919732888496 1
0.222353476652891 1
0.17128810375825 1
0.189981089105471 1
0.327780723013476 0
0.177396241678792 1
0.136547169802604 1
0.203527219766414 1
0.263742754340535 1
0.288200655343523 1
0.191277554344392 1
0.145282395269651 1
0.200314477096349 1
0.195366630909426 1
0.241455420264725 1
0.211171747663513 1
0.325738741365946 0
0.120924805317136 1
0.210559490517339 1
0.219881984312023 1
0.0915453152486349 1
0.0848067997984607 1
0.254878608386801 1
0.173846355027266 1
0.175354702108866 1
0.181817697837097 1
0.273896840412957 1
0.294804950923197 1
0.269231357207522 1
0.147483507967972 1
0.12935886779217 1
0.103797142742525 1
0.180400833207774 1
0.108765326152989 1
0.105756577471414 1
0.222070960920482 1
0.208097229114138 1
0.139708638346609 1
0.150271104136313 1
0.207000024934397 1
0.265026818039876 1
0.238866808751099 1
0.258396218758683 1
0.136786868909898 1
0.215054745410751 1
0.406270678147062 0
0.0834277492254944 1
0.192411017970567 1
0.286300714388802 1
0.184468554513242 1
0.151305702862607 1
0.180968160012196 1
0.165753999750059 1
0.105084589838579 1
0.208783325150848 1
0.143067760862604 1
0.115197804169253 1
0.188477865140937 1
0.208876841487308 1
0.233047962683219 1
0.164438039375172 1
0.0386373860472409 1
0.0929594766223159 1
0.294185970124433 1
0.220088059735442 1
0.135811159327579 1
0.251183991772714 1
0.146262642484563 1
0.146977793462845 1
0.221924604192142 1
0.160758808221585 1
0.198968393581168 1
0.256909635106489 1
0.247085809386511 1
0.201471864140939 1
0.170135535698064 1
0.144434507066416 1
0.0772225759746636 1
0.218217328102239 1
0.138678783031671 1
0.164591146096367 1
0.186909761583431 1
0.284725426592204 1
0.221662085670199 1
0.164191283408122 1
0.182446254750104 1
0.311407822795851 1
0.287567340010148 1
0.169189879611356 1
0.155347534169884 1
0.22661548191659 1
0.144110508802812 1
0.193527209723154 1
0.174904234910949 1
0.242711557191011 1
0.249145563043717 1
0.197760250008557 1
0.319679921859377 1
0.130171778586259 1
0.193326758162192 1
0.124913003981565 1
0.155773494645609 1
0.0789136541100526 1
0.0917257477614528 1
0.119848484025034 1
0.180676014389847 1
0.167466387967588 1
0.267906563761176 1
0.238199711285898 1
0.281490431121491 1
0.138157060228583 1
0.220704598898855 1
0.21291513249611 1
0.219371036749113 1
0.184007846465779 1
0.119436485338639 1
0.264560849881007 1
0.143993600517633 1
0.263334871977593 1
0.14780462586096 1
0.161864251553176 1
0.203173831257363 1
0.178992279511445 1
0.195094504597433 1
0.218778776874773 1
0.327637503108247 0
0.171336418892032 1
0.241533238120578 1
0.271452320827334 1
0.176798796683605 1
0.0248575422829402 1
0.267122288953528 1
0.142905716124919 1
0.247825066197185 1
0.202327194949927 1
0.23122000279765 1
0.156191414247716 1
0.277661471535337 1
0.245823331042456 1
0.107399191669541 1
0.203070906999907 1
0.123801420464546 1
0.199483272856007 1
0.294898136934677 1
0.185219144525421 1
0.231419690527487 1
0.153899263672741 1
0.171860741091669 1
0.207938594966941 1
0.285232175046987 1
0.262630151966102 1
0.141915210438368 1
0.257818161807708 1
0.252564362185927 1
0.26629454568255 1
0.270028416402732 1
0.230315950249592 1
0.174172852101906 1
0.152062797059042 1
0.252723476842523 1
0.00286158708647096 0
0.173667475921774 1
0.184266533016842 1
0.256588107293502 1
0.214153183921289 1
0.293373509306329 1
0.394396197839081 0
0.202726123663713 1
0.196614481290896 1
0.1533299272588 1
0.0921046840053497 1
0.155473421342425 1
0.306830464249974 1
0.234801469111537 1
0.180483679610103 1
0.174680660817075 1
0.259127106380625 1
0.289320624899709 1
0.164399878383019 1
0.220389129190722 1
0.137201368475367 1
0.266576339727817 1
0.111416378598627 1
0.20714170435747 1
0.0763277491047407 1
0.218914053277935 1
0.218149461105203 1
0.295153517092057 1
0.187321148039565 1
0.27786400116521 1
0.27404357498096 1
0.208394357743771 1
0.289074948344658 1
0.211173570721577 1
0.251664696309853 1
0.115326844237958 1
0.15801052290961 1
0.127914097194384 1
0.336469908451032 0
0.290345119315766 1
0.298805470142237 1
0.29479814021498 1
0.126905160237151 1
0.157118282668709 1
0.2164925200673 1
0.103090600014716 1
0.230389581267502 1
0.272781953238403 1
0.157898984848937 1
0.182904805241492 1
0.229695405243534 1
0.311808484268918 1
0.195260418327736 1
0.296915862136658 1
0.0900332457473244 1
0.280923746140251 1
0.25872622443203 1
0.302497149933916 1
0.236888424020269 1
0.0719471898684351 1
0.125382363554427 1
0.195056514852325 1
0.130591906616352 1
0.268828424775834 1
0.195573223009389 1
0.173911858224454 1
0.254233731307486 1
0.270396111030776 1
0.267505269062314 1
0.178681554618526 1
0.238530347625775 1
0.0778433628482822 1
0.211321798347807 1
0.320097210306452 1
0.241856729863561 1
0.160888598211692 1
0.22780724862725 1
0.298200594064687 1
0.219375446067016 1
0.219449144246591 1
0.117668487750781 1
0.206109399554821 1
0.23042696820335 1
0.374684125210034 0
0.120693326309222 1
0.258995106672604 1
0.163650184613244 1
0.129513025810449 1
0.195059916079186 1
0.129884862356868 1
0.181797428753198 1
0.0733594289053528 0
0.143475335030171 1
0.0483527972868247 0
0.0732414362795977 1
0.239425307423287 1
0.277917772236738 1
0.224303179178218 1
0.185865529059628 1
0.119694948294827 1
0.177117843874163 1
0.14381222745001 1
0.233284542275451 1
0.188355731543935 1
0.203548719616024 1
0.280779702456962 1
0.180602403111867 1
0.191739953908093 1
0.167321635146158 1
0.0288038212363305 0
0.260516903996604 1
0.11760499957851 1
0.117263916672268 1
0.238399188392929 1
0.238457372471762 1
0.153503469749024 1
0.13181223841057 1
0.182960203495423 1
0.210781121925698 1
0.323132744840292 1
0.219839086525884 1
0.175320632269548 1
0.155913846909447 1
0.257699998209001 1
0.256136333646175 1
0.183388906682607 1
0.159614243319945 1
0.151069143566598 1
0.233220574734913 1
0.207457943491405 1
0.209723574975328 1
0.165543905546418 1
0.203678841887578 1
0.194551794228602 1
0.244287606427574 1
0.204734284192435 1
0.307967962779295 1
0.138730609550414 1
0.228944890185285 1
0.238160154289878 1
0.322092024987694 1
0.220190435568456 1
0.241555951853685 1
0.281789159686819 1
0.0726348237278761 1
0.263276881726622 1
0.238745190705747 1
0.231258694448452 1
0.310692022902221 1
0.264688160564803 1
0.138639693267091 1
0.1726341518785 1
0.212811883244038 1
0.255510816507351 1
0.137527502073813 1
0.212485643565116 1
0.147256886133061 1
0.0830927165413293 1
0.219130581897934 1
0.128492537165827 1
0.215067544829142 1
0.183114601854066 1
0.203070277171091 1
0.217104243315756 1
0.145478785043532 1
0.193055397579656 1
0.16117239835039 1
0.129993554846855 1
0.159467721642856 1
0.285346295242452 1
0.30221340291403 1
0.166998607056578 1
0.115613518556629 1
0.215734224541063 1
0.305368976169425 1
0.138763677462122 1
0.134888479003503 1
0.318365781358224 1
0.237420840145537 1
0.154906374433216 1
0.263857575067057 1
0.118106173896169 1
0.315997171177743 1
0.241584680930432 1
0.15148114804904 1
0.137959607530914 1
0.186335064089049 1
0.321101115982011 0
0.195838633988937 1
0.168134692903295 1
0.167656163346924 1
0.269594926522136 1
0.278397762310461 1
0.260698894285683 1
0.316658046270787 1
0.280486017903343 1
0.23461339538982 1
0.265827083543966 1
0.282368034890138 1
0.252293814150187 1
0.204145843942327 1
0.204984012821381 1
0.135791923901632 1
0.114809062962786 1
0.329277035893842 1
0.192580568135326 1
0.0390428250515085 1
0.0857958944200353 1
0.246475978671962 1
0.130069128315824 1
0.236041267101456 1
0.210901837938567 1
0.0617656510351003 1
0.131530481472576 1
0.252084947381354 1
0.00113091212945547 0
0.211841000724456 1
0.17490677728583 1
0.191352976372896 1
0.0925765441620291 1
0.225109463107105 1
0.265924389959865 1
0.222435762246525 1
0.224442761097064 1
0.345483810468389 0
0.205820669538356 1
0.240930917356447 1
0.298179874716264 1
0.181268817499878 1
0.168571225190003 1
0.209607682654733 1
0.235832791120227 1
0.180764560627613 1
0.124441218864094 1
0.107206771078224 1
0.298048233637119 1
0.226255695291879 1
0.239742391698859 1
0.187825454183399 1
0.171363253535845 1
0.170661311613244 1
0.16188984980036 1
0.258324193059286 1
0.319106905623576 1
0.184966343022486 1
0.150543393282106 1
0.234132527232977 1
0.322445231070425 0
0.397359685830469 0
0.164235235695516 1
0.232025087348939 1
0.222592854278926 1
0.160113089589104 1
0.230719233869882 1
0.235580883048493 1
0.200376387815898 1
0.302584835661107 1
0.216676938862276 1
0.206575481302019 1
0.237803830408052 1
0.100881681864746 1
0.128152325102459 1
0.213471934901087 1
0.190645055750747 1
0.201083088668499 1
0.16534908159678 1
0.10498558893446 1
0.207974859481531 1
0.180043602001542 1
0.0805292481168025 1
0.31052067898401 1
0.149925443263852 1
0.219713043706778 1
0.112899930589501 1
0.198732516791164 1
0.11699742212698 1
0.299750840422663 1
0.177943455125528 1
0.328124688113156 0
0.310424754413488 1
0.212854996738423 1
0.0592272530139501 1
0.277866477782713 1
0.293021685906647 1
0.24646529548323 1
0.0398049398453085 0
0.14089686766342 1
0.0467971509584877 0
0.225763257651561 1
0.173699186465209 1
0.121521977325821 1
0.186195918331872 1
0.238986703710208 1
0.277789817183163 1
0.203414381218917 1
0.207399979987787 1
0.181845852414121 1
0.127892148127065 1
0.210885441845941 1
0.317663272289189 0
0.197026380109211 1
0.253554648089532 1
0.1756215049724 1
0.257698250692139 1
0.330314719702842 0
0.234559502706764 1
0.453994132639085 0
0.174687745061347 1
0.167135129026886 1
0.158076870137702 1
0.245320827204426 1
0.244379562720293 1
0.208561735478164 1
0.208282771606968 1
0.230810650623757 1
0.0746058495932032 1
0.217375268462517 1
0.181030481193692 1
0.207911862695706 1
0.237759691051803 1
0.0500292707722555 0
0.187448994177395 1
0.183002276975042 1
0.166635965649066 1
0.227495953117843 1
0.234211027440057 1
0.190634124444331 1
0.177074491493156 1
0.25781927295037 1
0.214164678756784 1
0.231221503442807 1
0.308377319110215 1
0.25550510757352 1
0.194372323636079 1
0.211783112720668 1
0.175307217353603 1
0.253847325139495 1
0.248368953866977 1
0.25243257664664 1
0.239712219759769 1
0.0971171041248454 1
0.16027693875926 1
0.104081015520764 1
0.0712462792356348 1
0.120175916717536 1
0.276622733791703 1
0.256457890635218 1
0.21391242492506 1
0.226775933831459 1
0.307255336299903 1
0.213692174042182 1
0.309984399999904 1
0.236778224413433 1
0.250698013145267 1
0.199150774077775 1
0.22739396435823 1
0.0787360124836722 1
0.246099462354516 1
0.264461317055643 1
0.156144905217138 1
0.286159010821839 1
0.130242398196547 1
0.195312502404282 1
0.225042401967791 1
0.284696287567598 1
0.192225778056521 1
0.279339544834512 1
0.298417300223724 1
0.233697410918032 1
0.288757786519092 1
0.199073354421952 1
0.211380082718356 1
0.316542481806725 1
0.0720892366764328 1
0.384873419018998 0
0.212318274899876 1
0.202301392105805 1
0.139803958258429 1
0.27192580038105 1
0.239930178915203 1
0.0928924784372664 1
0.301845070745268 1
0.118291666655962 1
0.230647948892929 1
0.194617027333092 1
0.10107759980338 1
0.262470157568591 1
0.0925192399763484 1
0.24190828509996 1
0.228833122283269 1
0.193485183407616 1
0.187196182572539 1
0.15876446339719 1
0.126562738151657 1
0.243173099226735 1
0.14214892645354 1
0.240988258666342 1
0.292882847650731 1
0.249247217031998 1
0.128693661443337 1
0.184413257831255 1
0.262303127042227 1
0.166801014481339 1
0.177014971929591 1
0.0958732074239988 1
0.205852360214789 1
0.218729967178872 1
0.267771897186699 1
0.331109021756055 0
0.136397426526114 1
0.0991917058961937 1
0.186968148464676 1
0.118837758944945 1
0.193361869822966 1
0.171549936511313 1
0.213814266528707 1
0.241351056730781 1
0.316057538124339 1
0.185207704356307 1
0.0922581771256265 0
0.229715971198528 1
0.256883418735798 1
0.129383881586274 1
0.203376419874208 1
0.18860547344133 1
0.146301202403515 1
0.221208395957177 1
0.193676756385559 1
0.223848112337388 1
0.248568060213225 1
0.120916279975357 1
0.272494489910671 1
0.261645413634121 1
0.190073272399766 1
0.121239388875986 1
0.278301868518615 1
0.12658787127792 1
0.173095318344318 1
0.31269139602001 1
0.352721731648518 0
0.126511686530159 1
0.208955051345979 1
0.288019192500425 1
0.258441197478473 1
0.242226728183835 1
0.173279361857471 1
0.0916395642414979 1
0.333299071809262 0
0.169670827976219 1
0.0714726830201311 1
0.145141501886528 1
0.28516979128152 1
0.356690620232713 0
0.203017264733248 1
0.314042565795569 1
0.209454656262077 1
0.204365036822886 1
0.161396010365323 1
0.132079734691772 1
0.219841287265214 1
0.118483075554023 1
0.206890493780817 1
0.137197199219995 1
0.244275170293351 1
0.101732264812249 1
0.200362463003143 1
0.0917873752898253 1
0.214601135307036 1
0.308701880055145 1
0.139013322487565 1
0.265702092037217 1
0.142876104790863 1
0.176173474878717 1
0.246868954245649 1
0.228310816159513 1
0.290208617865252 1
0.26042282952022 1
0.263036306425661 1
0.271792112703294 1
0.259773613055728 1
0.254140733171797 1
0.24323470597957 1
0.351380488763164 0
0.202659283526415 1
0.132495521574557 1
0.156961701070493 1
0.230360131891487 1
0.271581914238196 1
0.182531347822583 1
0.134531839827118 1
0.140615421584643 1
0.211801007258186 1
0.12666088217008 1
0.333087169441323 0
0.232509028999194 1
0.289590662808268 1
0.143866453103047 1
0.150185154759475 1
0.234634728775771 1
0.290063579460943 1
0.0835804938139704 1
0.254448709908628 1
0.214919966600827 1
0.190417100302365 1
0.330763865776579 1
0.330374912572393 1
0.190162593332672 1
0.31098169303703 1
0.130119724291618 1
0.198320715916623 1
0.15396650821003 1
0.306099388049958 1
0.22506376600692 1
0.109139918879166 1
0.232201981026679 1
0.213371078564776 1
0.199580995953435 1
0.337174616508495 0
0.206875083424862 1
0.238061804834412 1
0.159385394628215 1
0.117412186434606 1
0.171135459340988 1
0.258473346165559 1
0.227545246291355 1
0.148196953543011 1
0.209885074599348 1
0.181560991546064 1
0.112650541111381 1
0.308308288327565 1
0.172332063277352 1
0.193958396308592 1
0.193566043573169 1
0.262577793796663 1
0.143066810252296 1
0.188332900553495 1
0.307971724657054 1
0.220178472179659 1
0.309715894882833 1
0.28185428987899 1
0.253834968951819 1
0.209929108444929 1
0.153825849925839 1
0.242082020361391 1
0.309475209735746 1
0.16143308135434 1
0.198077352131302 1
-0.0552951436899632 0
0.246764784334226 1
0.203638503753263 1
0.252231128334612 1
0.293564502216928 1
0.232025953104075 1
0.259998992750046 1
0.141009145166891 1
0.191922979298993 1
0.231372091641562 1
0.154978391215345 1
0.236414832793741 1
0.152751060322951 1
0.162260140660346 1
0.201238012645878 1
0.235616765671749 1
0.233725686537815 1
0.194613293817993 1
0.272104462315018 1
0.259636535234123 1
0.132809326745981 1
0.264249255998607 1
0.260118618107743 1
0.211163799842004 1
0.213577891664243 1
0.213865309394584 1
0.178388707927497 1
0.196141110927556 1
0.164291226730429 1
0.212295233259815 1
0.254493236438816 1
0.232675167788469 1
0.172324749815323 1
0.224168385550224 1
0.153467386274043 1
0.238153113482564 1
0.120279448854834 1
0.268520303602948 1
0.187335989976986 1
0.290913111509818 1
0.191809053729253 1
0.232498645698 1
0.142963828376182 1
0.225860011277569 1
0.266260419007524 1
0.341957245905213 1
0.164127799358425 1
0.261616942712632 1
0.271867992292328 1
0.228467822284261 1
0.204774134612721 1
0.221998495165757 1
0.304011371778452 1
0.305349463626928 1
0.242800713906145 1
0.198857824416851 1
0.220560022537607 1
0.212104479492756 1
0.243568412623741 1
0.178217686240363 1
0.204567507725573 1
0.170567139226365 1
0.28181349358036 1
0.0469734093979819 0
0.281640152600807 1
0.165658433037853 1
0.183603466170946 1
0.144416522622017 1
0.14905189895808 1
0.3085406716908 1
0.177578128328505 1
0.162869344077951 1
0.209535722617197 1
0.195293770472388 1
0.178408867126924 1
0.180060964809708 1
0.0837924710684429 0
0.393732677331801 0
0.184438593572696 1
0.256244740317386 1
0.217948602707591 1
0.246993148146555 1
0.249251670216539 1
0.227102571792642 1
0.237521593121994 1
0.18798182730516 1
0.200081703483333 1
0.279252521775923 1
0.111284412883456 1
0.231335762851057 1
0.207358675453552 1
0.201355885090433 1
0.120931774960692 1
0.184484486026383 1
0.325269867935021 1
0.315658739326794 1
0.253848403199291 1
0.0860308286359967 1
0.240463410368287 1
0.228892004455809 1
0.0972077920856209 1
0.216584594830864 1
0.204385441458611 1
0.22557712864269 1
0.135102440305216 1
0.114245418792698 1
0.108094033967821 1
0.14044360763037 1
0.1319699226215 1
0.196924708992216 1
0.260256970777309 1
0.162814851307644 1
0.146597107931926 1
0.23879913201128 1
0.280776436461368 1
0.10862560474825 1
0.214028924945942 1
0.191176083442671 1
0.106560907890268 1
0.134988153761968 1
0.320262888291971 0
0.0990527689772735 1
0.161311850548037 1
0.268841978025201 1
0.258007433638565 1
0.0285885505699384 0
0.180008593036108 1
0.231697105285407 1
0.296187197235135 1
0.143285080242628 1
0.148683080241069 1
0.230286002465835 1
0.159798704152696 1
0.224621299055846 1
0.280955251152542 1
0.149710040573109 1
0.0854622063953545 1
0.242023111412305 1
0.320592607155091 1
0.182051618093959 1
0.239242942026981 1
0.200510359287375 1
0.235273708251944 1
0.225444689072027 1
0.246871283118078 1
0.143380874320111 1
0.181617297252746 1
0.224301522752423 1
0.250981922814747 1
0.35179929611607 0
0.164673521749452 1
0.183808293035007 1
0.300419850416871 1
0.234736118762585 1
0.280028931517226 1
0.184987320320447 1
0.201531803583795 1
0.35488809500579 0
0.224581096450426 1
0.252041216355447 1
0.134886367038579 1
0.318164698278789 0
0.178070613155169 1
0.139683580338641 1
0.210014761228851 1
0.183585661639824 1
0.259000383552934 1
0.143725638012573 1
0.21840446075311 1
0.184214748273168 1
0.231151426050434 1
0.245440739464872 1
0.193628470726842 1
0.273949132271447 1
0.178448986327608 1
0.305409411190934 1
0.118439749935635 1
0.193434903440802 1
0.201639367614727 1
0.305013116021936 1
0.208965942239984 1
0.321229379288045 1
0.327076125732156 1
0.171682263202361 1
0.198206176051596 1
0.143145278054956 1
0.190840969120581 1
0.227224961816593 1
-0.0644770554229036 0
0.323526063603314 1
0.25614884308669 1
0.165784774294794 1
0.295198372652914 1
0.224984268486707 1
0.182074383087564 1
0.144541686105619 1
0.245339002437867 1
0.211499559245556 1
0.253024971548834 1
0.209258117953482 1
0.170921216506503 1
0.18485819140544 1
0.169308952588482 1
0.223362432490343 1
0.267678839498872 1
0.192133990317945 1
0.212056227484069 1
0.0753431290571623 1
0.0777007507511568 1
0.121563748122122 1
0.378614775472572 0
0.137269931197995 1
0.0816148394931133 1
0.146042771568011 1
0.14715040117839 1
0.0906615031480445 1
0.263892462122183 1
0.196694909257553 1
0.219367951300947 1
0.262282235167691 1
0.232315852373351 1
0.264537321069071 1
0.214297929189522 1
0.130774097235973 1
0.107176659759682 1
0.136036148913335 1
0.219234058129426 1
0.329393496072305 1
0.161195332948782 1
0.212787496982283 1
0.197356815625216 1
0.301899730173234 1
0.215619738248896 1
0.171048470313964 1
0.262946847920814 1
0.148783646144414 1
0.135622509402103 1
0.159808135708587 1
0.174350437445969 1
0.179001435473696 1
0.24961425375523 1
0.245776839048262 1
0.242614426918772 1
0.169050781559085 1
0.176283822510639 1
0.152632635020057 1
0.425542475380264 0
0.0500800361076575 0
0.229173602340416 1
0.157213941475457 1
0.302579391261346 1
0.175405268170181 1
0.287492147011135 1
0.198354019688241 1
0.282502015073496 1
0.308749254523872 1
0.278492354241819 1
0.323351640100807 1
0.121174485952888 1
0.167584726688581 1
0.0494091716733574 0
0.223792278916991 1
0.224933518831752 1
0.238208233541689 1
0.0678809099457418 1
0.0841754494430504 1
0.294051330116631 1
0.201058586648174 1
0.239013850535523 1
0.224392887865193 1
0.342003199503389 0
0.336949187191544 0
0.226892651975424 1
0.30782173569669 1
0.0823824531335741 1
0.162692352752509 1
0.258573018460573 1
0.313560438475564 0
0.201789468695227 1
0.368797847438547 0
0.168002915100775 1
0.108170121328971 1
0.295532467918182 1
0.190719772161188 1
0.180588984633113 1
0.23581666407886 1
0.1381799156275 1
0.17071571400796 1
0.1774000753995 1
0.243344757362181 1
0.197990506350939 1
0.326796099223544 0
0.172056033699729 1
0.123261181154462 1
0.257819129688267 1
0.172963049297999 1
0.230626463000594 1
0.116064436296311 1
0.270875474346047 1
0.126370793424811 1
0.268958631804426 1
0.299282732501003 1
0.3122823973557 1
0.273909401756806 1
0.0871558354940136 1
0.247357537184896 1
0.302000523721946 1
0.273140645767885 1
0.31211174546137 1
0.0909082145558946 1
0.174785675388951 1
0.0881566617184761 1
0.251381649198955 1
0.056066123939367 0
0.130903153470756 1
0.261877108464504 1
0.127549752897188 1
0.0997688208840811 1
0.180167286713127 1
0.17497416040568 1
0.136877420655501 1
0.180674725573301 1
0.100451919604988 1
0.195489119880161 1
0.198055733750644 1
0.203995952701511 1
0.301919028556616 1
0.151461790525643 1
0.192006681706869 1
0.273946532876313 1
0.218502444057347 1
0.249904021142868 1
0.317266131242041 1
0.169855151928117 1
0.277553653712478 1
0.268447830001352 1
0.159672822273853 1
0.21487678804357 1
0.112862886142496 1
0.207325290001709 1
0.279966417717021 1
0.266360498785455 1
0.214687319514324 1
0.184767395058797 1
0.272403649168053 1
0.124157253274165 1
0.134579465179808 1
0.226715966422669 1
0.208270336027786 1
0.158858606579287 1
0.220276703835555 1
0.185140215317085 1
0.135442529251704 1
0.274684781419721 1
0.197378211223303 1
0.229469961035878 1
0.268086202666998 1
0.108819687493174 1
0.188914431033166 1
0.170490861752199 1
0.150436171632498 1
0.278514966884157 1
0.11647022562947 1
0.195342642012137 1
0.132304754716664 1
0.268642529833359 1
0.154834012718366 1
0.0285571298979324 0
0.147409235890889 1
0.0743088856123024 1
0.354150329231697 0
0.335906817680558 0
0.166363686250674 1
0.225746646846077 1
0.151792002325691 1
0.230328965189992 1
0.107046038016365 1
0.205273937110782 1
0.123193907925768 1
0.17434219557214 1
0.169559778764656 1
0.178311627684736 1
0.0921837989862039 1
0.247559726385028 1
0.261587853000563 1
0.121156518645927 1
0.264275111387305 1
0.168924609503346 1
0.226095739554199 1
0.0439929644174287 1
0.207251545929909 1
0.199533902174627 1
0.248274839847949 1
0.167965602401655 1
0.282213340801417 1
0.170527021278449 1
0.240729661023589 1
0.13501396448514 1
0.238993443785904 1
0.208987697769903 1
0.226593933759333 1
0.0644983608444434 0
0.115575501259929 1
0.251445242618679 1
0.245589791035686 1
0.182194303442937 1
0.247447361433162 1
0.10530902259803 1
0.113560598751556 1
0.188645550597351 1
0.158306095220086 1
0.206895065310001 1
0.214077068393493 1
0.157972124015348 1
0.283190533859679 1
0.238938146988683 1
0.20235153793313 1
0.15807010489134 1
0.0580295674769826 1
0.24048429158095 1
0.241035034740652 1
0.163924915378327 1
0.266544315725315 1
0.170620951835336 1
0.154969541339522 1
0.247345942779206 1
0.317225687126125 1
0.178712769383861 1
0.150570032662617 1
0.158095974338578 1
0.253293899878399 1
0.0945695915380968 1
0.239793063014322 1
0.227915939442968 1
0.234372175550662 1
0.222712183664809 1
0.134656342861603 1
0.154397102504621 1
0.207929308915317 1
0.217741417667274 1
0.286358675295734 1
0.317431241336658 1
0.204852448751804 1
0.326083014323486 1
0.208965075564706 1
0.0921425551314156 1
0.187594001637191 1
0.279088189256904 1
0.131532245408452 1
0.16931697757102 1
0.254112634618849 1
0.322420181338547 1
0.168655243788416 1
0.149195845663457 1
0.277849507373297 1
0.251342949410717 1
0.137878466963479 1
0.220787564493987 1
0.24950116907701 1
0.0765848780850591 0
0.103591405055323 1
0.188186002286982 1
0.183722378647929 1
0.125886408284177 1
0.18798446311344 1
0.301145183741899 1
0.249653131906449 1
0.269844627526088 1
0.193057114480858 1
0.169237380160614 1
0.135823100954449 1
0.211692133050116 1
0.169867393642194 1
0.213177427403549 1
0.199609099693483 1
0.196643264592998 1
0.204684407612387 1
0.172476866198798 1
0.214182396440973 1
0.248985650932111 1
0.188907799962469 1
0.1656080445733 1
0.146565325322094 1
0.134633059557897 1
0.231479345278417 1
0.162902404509655 1
0.219410610504931 1
0.0856593594100531 1
0.23195177056156 1
0.272470571134414 1
0.253232395891078 1
0.228719443924373 1
0.228391024145472 1
0.302014771542408 1
0.239635579657336 1
0.249860764559665 1
0.204901544471488 1
0.22186499543669 1
0.190909735000862 1
0.325705585916614 0
0.233698418200804 1
0.275219152231843 1
0.276009010694076 1
0.140469299861634 1
0.237473033878247 1
0.263881419913053 1
0.100481877524816 1
0.179533817855909 1
0.202696179710354 1
0.231766506997265 1
0.254907914089327 1
0.21207969687474 1
0.177784821268233 1
0.214532490220473 1
0.184198241014061 1
0.184016469431187 1
0.26555038551521 1
0.203590708487576 1
0.256860817434723 1
0.224420739519718 1
0.296025454429982 1
0.107263340673562 1
0.330196757696088 0
0.254587598173093 1
0.217684459331264 1
0.253460867198912 1
0.131423766393176 1
0.150243185317142 1
0.26718966439418 1
0.162892375056588 1
0.104889326373348 1
0.219955144756128 1
0.312705791585733 1
0.130196713029165 1
0.0788241946531329 1
0.377941306591351 1
0.22127296916264 1
0.168103028306101 1
0.210187382385819 1
0.180174619853505 1
0.238233379233123 1
0.222538085147653 1
0.237178937006812 1
0.177079259005356 1
0.187185665598682 1
0.238424852553979 1
0.141146438308314 1
0.153323468580149 1
0.256196212845062 1
0.239750793805001 1
0.186712257995189 1
0.297523630779779 1
0.309029781132549 1
0.277894830702434 1
0.141490973068106 1
0.19655683589825 1
0.209793414389846 1
0.127663105551157 1
0.119735966039029 1
0.174867994903594 1
0.297344113597332 1
0.143785618362472 1
0.240795648339575 1
0.266977953284268 1
0.11879118055917 1
0.163785642857938 1
0.264520817565305 1
0.142097483084164 1
0.230257415390391 1
0.0725979365893167 1
0.239523229700362 1
0.0592607498916779 0
0.339490493797857 0
0.150072860407517 1
0.213505941068682 1
0.215556762606695 1
0.199412891245123 1
0.172702556030932 1
0.212644358264513 1
0.322309325389578 1
0.268480856080763 1
0.162296069807324 1
0.354592288422042 1
0.306856394333207 1
0.295741409410998 1
0.158769599391996 1
0.235883941834755 1
0.357421767822372 0
0.10972841862637 1
0.216120344936361 1
0.271590843863379 1
0.181888558347067 1
0.246648406590346 1
0.185892587516281 1
0.119111743640325 1
0.185390598852325 1
0.155333493453803 1
0.229398778920213 1
0.288311786611526 1
0.112046623233549 1
0.280210357114627 1
-0.0237134112845085 0
0.277948876059398 1
0.220789794714651 1
0.285695972198867 1
0.210116857298487 1
0.289155806448905 1
0.1904951782678 1
0.236850866338688 1
0.144294881406904 1
0.287331886427711 1
0.138012021695634 1
0.356663501820084 0
0.1949410905974 1
0.0811308573052392 1
0.191219064916271 1
0.176373628073818 1
0.114961265941637 1
0.314890096497051 1
0.159271124610751 1
0.215480272686221 1
0.27408128137107 1
0.191975430361373 1
0.219240052912593 1
0.277270920488903 1
0.154594866264911 1
0.116540008882106 1
0.376315547408747 0
0.208090001086457 1
0.173645657397859 1
0.24522018498078 1
0.26622838732966 1
0.309696816664495 1
0.196513719791468 1
0.197197250337755 1
0.271996867209943 1
0.214188528861691 1
0.114472072736151 1
0.262799123433111 1
0.268867933086816 1
0.190829336824591 1
0.205160623938454 1
0.203125457205899 1
0.246380719276744 1
0.195688113980665 1
0.158924341795912 1
0.388263872400777 0
0.168490870767712 1
0.265083495467885 1
0.224411491606905 1
0.139421616857792 1
0.148052524141607 1
0.153117052087183 1
0.195176261856759 1
0.361612280718671 0
0.184396720301153 1
0.0829670866899012 1
0.14577037289272 1
0.206456853697807 1
0.167050462756257 1
0.249540983197056 1
0.0694427636148605 1
0.196705726111085 1
0.254339806631265 1
0.178010404859482 1
0.169170175579513 1
0.262979402807214 1
0.314066610917752 1
0.267227988135652 1
0.168836987553659 1
0.224380436544856 1
0.173565442415672 1
0.0982528563184097 1
0.17087823663747 1
0.221336937974408 1
0.148404604904948 1
0.185173790393873 1
0.173698833333508 1
0.224479497635842 1
0.322284250369793 0
0.118242647827394 1
0.136727268921588 1
0.24054768968802 1
0.190969169631923 1
0.176787127508305 1
0.158812365369429 1
0.207741478540807 1
0.19297950729261 1
0.256429926845346 1
0.262704853351052 1
0.0597919998233215 0
0.339725882954003 1
0.200265668891959 1
0.147176441189531 1
0.234901004869302 1
0.234175970085044 1
0.124943444615421 1
0.19993982209989 1
0.282804264541881 1
0.216547626402502 1
0.165065058337915 1
0.226075852345803 1
0.182894870415989 1
0.211095814579182 1
0.0383354497064197 0
0.212365180627878 1
0.254667659534698 1
0.238127804969026 1
0.14475046508263 1
0.195600939049058 1
0.155545497069512 1
0.224092700511653 1
0.12023593604195 1
0.110601542812723 1
0.15098478408437 1
0.208128784649374 1
0.225283806028956 1
0.232813907274975 1
0.180135467807658 1
0.166470626960775 1
0.240083799753593 1
0.174312939571188 1
0.277270059011143 1
0.276845795664824 1
0.138026472710191 1
0.161286140781971 1
0.178313462976014 1
0.157948876813634 1
0.120756069504255 1
0.0937986733236354 1
0.232692852794543 1
0.146537799574408 1
0.243486870599854 1
0.190959291366128 1
0.226101857720408 1
0.218339870095155 1
0.299591227236173 1
0.23402088345365 1
0.179537588133948 1
0.192379727834644 1
0.245708273043345 1
0.0716772486380631 1
0.402406532613562 0
0.239362762951376 1
0.140507316440574 1
0.223236367406608 1
0.30922264631549 1
0.144231783126816 1
0.24640050186075 1
0.338416674724838 0
0.133635800384343 1
0.139041375266317 1
0.134739788542885 1
0.234170998059468 1
0.221895009177368 1
0.191887737745428 1
0.187947244549555 1
0.198277734134768 1
0.0467748770166344 1
0.240358075774615 1
0.295146008007189 1
0.19633462723522 1
0.288323716813427 1
0.238624184978112 1
0.209468203196718 1
0.196629860873708 1
0.206822071878329 1
0.09271675739911 1
0.212914280393039 1
0.334920693950452 1
0.246058387735356 1
0.222315898173541 1
0.259824993515289 1
0.183646577940699 1
0.270507191233024 1
0.201978625198636 1
0.260335809754206 1
0.253386176995851 1
0.304644207559163 1
0.253939339317152 1
0.0079414246167671 0
0.135748778035766 1
0.38743820772597 0
0.247032237502007 1
0.280560191222144 1
0.414954323627942 0
0.084423417845972 1
0.175977440647991 1
0.184764130367697 1
0.216519411433551 1
0.102099928397635 1
0.173560827149201 1
0.158605085946416 1
0.178266667142871 1
0.0657300645139111 0
0.28015366731253 1
0.132820079219506 1
0.291873514172771 1
0.133742826545274 1
0.191116362408959 1
0.203389851374492 1
0.242134836805619 1
0.144572064883171 1
0.203285882624645 1
0.164593219309986 1
0.189324375539447 1
0.132076782681029 1
0.061532055792614 1
0.114516325286738 1
0.146524332819265 1
0.260594443423287 1
0.29408881271885 1
0.163121179521493 1
0.212874562637431 1
0.223751858586755 1
0.114496068517427 1
0.22044313974032 1
0.310159166894675 1
0.0883301061027151 1
0.193913432530434 1
0.191635421981575 1
0.0621661921760718 0
0.243769901909975 1
0.22987055593902 1
0.218505145993164 1
0.259649787300149 1
0.251798171083508 1
0.176944021416483 1
0.0788851502916955 1
0.23148279444148 1
0.280939617726657 1
0.217986536641506 1
0.277412758715218 1
0.0761884187681392 1
0.124562362388568 1
0.163399423139302 1
0.176912745098138 1
0.228304754303786 1
0.192922328155054 1
0.154506944361269 1
0.24935784842045 1
0.205211462409763 1
0.166627019700942 1
0.290462380687045 1
0.203257194341361 1
0.211138576257417 1
0.2941701440697 1
0.117307549680849 1
0.190481147975113 1
0.161692900867542 1
0.222286265568825 1
0.0807599956007261 1
0.272438299559486 1
0.256724343313394 1
0.140150011394365 1
0.13594612758623 1
0.213156691456572 1
0.0827334860536858 1
0.169092589366817 1
0.190057403877156 1
0.316528676104201 1
0.308489717181082 1
0.189479081365948 1
0.185495151777409 1
0.0245791298747575 0
0.285752460612566 1
0.158551006269041 1
0.170250629479086 1
0.235910143912041 1
0.101886929970663 1
0.193424436547918 1
0.20252720683455 1
0.14092132538389 1
0.152704468347225 1
0.139708157515943 1
0.288596173657861 1
0.138617481357974 1
0.257609799076509 1
0.172110745175051 1
0.320589092526006 1
0.230554112939905 1
0.217648554510988 1
0.118294024026785 1
0.374505101773443 0
0.232789932925319 1
0.310470999764468 1
0.259684602573628 1
0.23878217537147 1
0.0903047847246724 1
0.120298820055901 1
0.271543484838629 1
0.16201780194969 1
0.137776255127294 1
0.165503514259719 1
0.231780276165646 1
0.308612500409515 1
0.216812102003728 1
0.175228711022745 1
0.167586080264045 1
0.410639376666237 0
0.11677210201174 1
0.17516392218437 1
0.266687863908129 1
0.334418629278298 0
0.272970729097763 1
0.281781497205019 1
0.233434207320151 1
0.221603311380086 1
0.242353864354739 1
0.114749511484061 1
0.17660437021343 1
0.0873032101955977 1
0.165276433738166 1
0.264325470958268 1
0.190426979196503 1
-0.0108940459730577 0
0.0814753193012278 1
0.264189295430244 1
0.278773199734372 1
0.110211405921276 1
0.298135614499914 1
0.203900141275691 1
0.154040047427232 1
0.222998047004823 1
0.168786352397272 1
0.312482166682529 0
0.103249793630394 1
0.168150240166884 1
0.228717661399443 1
0.107373201808297 1
0.188842455284071 1
0.250081303158654 1
0.235406127346281 1
0.321639397489703 1
0.196260694731916 1
0.150886197980578 1
0.228971803618064 1
0.187300583167306 1
0.219049452253774 1
0.161126669662992 1
0.196707849705718 1
0.159756271595086 1
0.245368774181555 1
0.165759265035437 1
0.247833604044761 1
0.258806511755111 1
0.253755658674335 1
0.227116910173389 1
0.21925478680741 1
0.142040165682299 1
0.177517049708999 1
0.22131024792408 1
0.147275623152535 1
0.202303109066194 1
0.154727277139057 1
0.192284521332026 1
0.189827884855937 1
0.086401372241081 1
0.223951376106139 1
0.256064592219308 1
0.249731371383805 1
0.202192596286602 1
0.198479326987101 1
0.126883953666076 1
0.275244685902555 1
0.219888432726022 1
0.245795079202323 1
0.260945812219283 1
0.216258999533692 1
0.2320461995961 1
0.180256725945181 1
0.176206527941736 1
0.184204233930136 1
0.150788077045544 1
0.203341191080148 1
0.243347784420753 1
0.0440615154346794 0
0.226194558205061 1
0.282852899486401 1
0.181344555815917 1
0.1417261870017 1
0.129897099609696 1
0.189700549119796 1
0.202514253844533 1
0.360453553105246 0
0.107523740444827 1
0.233837277906729 1
0.293458655266207 1
0.219289239176899 1
0.208840742564337 1
0.240571973686334 1
0.146216212848819 1
0.189137849441789 1
0.221190410872286 1
0.127826043223672 1
0.0339513663165455 0
0.14346053107651 1
0.285044686497146 1
0.134471044475283 1
0.161462499052925 1
0.306345773288196 1
0.230173589724175 1
0.273543485129369 1
0.200245357356281 1
0.239575687378905 1
0.175877025572819 1
0.073896447068576 1
0.208857825760954 1
0.1546456109185 1
0.204635181467848 1
0.306924155949404 1
0.103783184933762 1
0.182908253395601 1
0.143156309555265 1
0.260550911627056 1
0.27688193931214 1
0.238458951156229 1
0.0958957992742046 1
0.161979669146433 1
0.126093570120357 1
0.0248498365665023 0
0.211296470773044 1
0.243441354181117 1
0.258291201523435 1
0.075958022293377 1
0.189818981755015 1
0.186654385594897 1
0.219209610960909 1
0.1519627415042 1
0.180307467335355 1
-0.0383494704576396 0
0.174897499810895 1
0.279533849117282 1
0.250879305571569 1
0.139087964768337 1
0.174245373815528 1
0.20875360844067 1
0.082510987535646 1
0.132168381539319 1
0.205110917475897 1
0.25277560502779 1
0.264989283168845 1
0.0497548684573439 1
0.284533090073185 1
0.288033304944033 1
0.173230420966782 1
0.197846142795894 1
0.205342083180084 1
0.193293004891524 1
0.130223640028122 1
0.185420709603611 1
0.130248878146838 1
0.183996617782612 1
0.206994060904725 1
0.139173897379934 1
0.290967694330674 1
0.23364192200424 1
0.26064682458603 1
0.158594394259103 1
0.192053515117878 1
0.250784033118113 1
0.162943166392209 1
0.237955078737023 1
0.153161253444747 1
0.150765669238821 1
0.310542804930651 1
0.153824452923292 1
0.255897100982481 1
0.228155508699249 1
0.287167745428214 1
0.178061225235994 1
0.178819529115023 1
0.100088912258694 1
0.149513190122384 1
0.21558744106234 1
0.133384665433902 1
0.167956862156608 1
0.24407594900637 1
0.184266964356466 1
0.208399738002821 1
0.165903344504143 1
0.199111521273301 1
0.201214591539125 1
0.117657236370591 1
0.196644049836249 1
0.100212207030669 1
0.233029420714434 1
0.0744919139777183 0
0.137711152948321 1
0.172380384398114 1
0.239060148062221 1
0.245802000578598 1
0.272759973354763 1
0.139670727727801 1
0.169187930514608 1
0.27671650151727 1
0.14617545742004 1
0.263057928753961 1
0.0616938406640419 0
0.196319283248423 1
0.178255593058563 1
0.145731511619215 1
0.100120716156375 1
0.178215259515142 1
0.203825747411233 1
0.186585414038298 1
0.124890757978824 1
0.276220265467513 1
0.0878764505365866 0
0.145374773461977 1
0.0910107012600346 1
0.27335212950369 1
0.211935571293247 1
0.214930602295073 1
0.17284112237627 1
0.169745524188845 1
0.218268265386882 1
0.142660301180232 1
0.185060553884326 1
0.228476506492309 1
0.24741707069614 1
0.146650953815351 1
0.129848965421486 1
0.11794843328321 1
0.284789771781436 1
0.108855407976188 1
0.316588956519997 1
0.184856983592136 1
0.205104922928117 1
0.18192370103254 1
0.18662276062374 1
0.23739067791735 1
0.150550378620987 1
0.307243600499935 1
0.220807009148468 1
0.141818813345565 1
0.221807137956541 1
0.284295405652031 1
0.236179156051868 1
0.170542659641817 1
0.238513638584644 1
0.203547906137664 1
0.119851652149213 1
0.248974083098707 1
0.200299605098902 1
0.202382842261337 1
0.17721504816638 1
0.136617726089256 1
0.16732560317718 1
0.156933856999194 1
0.207394515125537 1
0.179244726724817 1
0.108541200010898 1
0.0992179825813848 1
0.293353903216924 1
0.0721658316269882 1
0.0828632842465778 1
0.188905289169598 1
0.242586881902218 1
0.293568392785262 1
0.127598138454476 1
0.336968668827463 1
0.164907885481603 1
0.201506954357522 1
0.26975689747559 1
0.256872769111491 1
0.283597507172258 1
0.219897742015268 1
0.201366279001975 1
0.086419046032184 1
0.261538251319337 1
0.331055242623794 0
0.196664051639865 1
0.240497702090214 1
0.119001089687504 1
0.227798197640562 1
0.23594081703513 1
0.216287607373378 1
0.157111088080527 1
0.308367189527628 1
0.193475136171666 1
0.238773155013182 1
0.175720867388008 1
0.180176491644451 1
0.287918641628678 1
0.264301760614708 1
0.197905308686042 1
0.245688407265966 1
0.139461677189272 1
0.289645107028031 1
0.197366093517687 1
0.223395539274655 1
0.190228885209332 1
0.178813736737873 1
0.242906245801636 1
0.19551018237874 1
0.240471965506914 1
0.126591795183987 1
0.228577608581008 1
0.179132487593984 1
0.250513899299083 1
0.179337651977897 1
0.307722487374624 1
0.265935108129882 1
0.205514309903412 1
0.237377524580558 1
0.236223339405807 1
0.175832865317298 1
0.22921742138956 1
0.288197937326272 1
0.143325574309654 1
0.224265605445098 1
0.280330354089045 1
0.236419317621192 1
0.222316432666806 1
0.161897281147469 1
0.144096931147473 1
0.194350565115505 1
0.307314369802192 1
0.157303095133675 1
0.253910827122513 1
0.270167425638972 1
0.263813706022326 1
0.152862896091232 1
0.1748830014713 1
0.145476526702004 1
0.153730699175846 1
0.168481943149901 1
0.117114287860343 1
0.136762957359693 1
0.348870278229934 1
0.316758287237617 0
0.199733407217988 1
0.196637766279896 1
0.169387878511941 1
0.158701258218223 1
0.203547728643554 1
0.145507854088673 1
0.026720002020834 0
0.216753786871966 1
0.12845721155851 1
0.16009956504749 1
0.20623439028407 1
0.205689473230974 1
0.15311076587171 1
0.307403391691799 1
0.202607632552758 1
0.183349994407454 1
0.244078490722303 1
0.285975173065892 1
0.162707786723085 1
0.202016398784622 1
0.205333767355517 1
0.294839836072442 1
0.263874162955357 1
0.156443701800547 1
0.315148573669315 1
0.176847859712452 1
0.309997488072354 1
0.212349573223486 1
0.157453893600766 1
0.212228849334004 1
0.107024575205096 1
0.113413396791708 1
0.185380696797426 1
0.306707244080395 1
0.297143607375466 1
0.202135008402853 1
0.214234759009115 1
0.243350474907606 1
0.0953871063963523 1
0.303533490449683 1
0.263592141762217 1
0.328762157129116 0
0.126541056298204 1
0.202846817117844 1
0.123710860275666 1
0.238791755483865 1
0.0754719093783792 1
0.123117969594979 1
0.312488085010121 1
0.397543721190404 0
0.180284425969052 1
0.196924975570984 1
0.223928024109819 1
0.173208886424928 1
0.187347955257206 1
0.220024461907018 1
0.254427363189382 1
0.341269931298956 1
0.255166114604132 1
0.279549656081365 1
0.209415997541641 1
0.0988645869548593 1
0.117508530266217 1
0.195629649727784 1
0.205234349496473 1
0.225521664145811 1
0.189417546698274 1
0.119160110136778 1
0.259530223751044 1
0.291936445780467 1
0.272178711934523 1
0.164696958607886 1
0.291234243797557 1
0.168837591609435 1
0.160687452385116 1
0.264212129611236 1
0.16492227431769 1
0.148103640649788 1
0.229720134431163 1
0.176626888392794 1
0.189405699410064 1
0.281115634778134 1
0.207168800582403 1
0.107389884697577 1
0.332662524332817 1
0.108683066667986 1
0.257823074900674 1
0.257284448263913 1
0.238643780639325 1
0.249101731596108 1
0.140148286034716 1
0.227613644004526 1
0.222773576706007 1
0.211309757799862 1
0.333309816075721 0
0.190956195414863 1
0.0660610166684397 0
0.242298213355501 1
0.226951016260538 1
0.246043541842669 1
0.0794489996544791 1
0.250505074385639 1
0.171535893674914 1
0.151191103760885 1
0.142357758853972 1
0.180669893918441 1
0.240133948645116 1
0.285014450813002 1
0.209520351035507 1
0.266513157991204 1
0.18030723728432 1
0.278300370479182 1
0.245990597128021 1
0.166368683332979 1
0.118695659117467 1
0.218209537137469 1
0.216596955523529 1
0.0944060103407842 1
0.168858680130399 1
0.214155886819054 1
0.307611248835765 1
0.202918865194812 1
0.240101662491428 1
0.274653965824128 1
0.0690032742399629 1
0.167262311206219 1
0.15474804496738 1
0.200021425043804 1
0.11586293285862 1
0.181866619240962 1
0.171986731786502 1
0.130090493211194 1
0.235063223301041 1
0.164526701904998 1
0.17610258837049 1
0.205542422401186 1
0.178596342576536 1
0.192176623936368 1
0.225948386650906 1
0.196743538706886 1
0.208379922318838 1
0.156055679404641 1
0.138953566687501 1
0.264657103077297 1
0.225919419179529 1
0.179404276601993 1
0.117456521926538 1
0.246677900521385 1
0.343708668481832 0
0.239412469279987 1
0.264544985014097 1
0.156576454193768 1
0.215190697639724 1
0.29952057374881 1
0.141527572110402 1
0.215756725865514 1
0.162164770441946 1
0.0887663997059214 1
0.121298020147342 1
0.223892437336728 1
0.273263546128364 1
0.188634960843711 1
0.19553730577329 1
0.123410352052885 1
0.22434726276416 1
0.0991333959095957 1
0.148941880689786 1
0.277025832614958 1
0.14467193816571 1
0.0968161875362863 1
0.160466375966178 1
0.138243195862607 1
0.238008905941202 1
0.145772225657879 1
0.313319258536902 1
0.182500543127162 1
0.217711091705134 1
0.21636242999963 1
0.0691629269394196 1
0.0658444352307585 0
0.238683024485058 1
0.235784034301646 1
0.231319234678893 1
0.319662977271079 1
0.184505110391424 1
0.0732258902035778 0
0.129113331380717 1
0.127371720178303 1
0.216839509958464 1
0.2461450593809 1
0.1205374560441 1
0.162980214858702 1
0.218552269251228 1
0.242910814011631 1
0.283103606575111 1
0.207733142801928 1
0.131045324224947 1
0.125658538865226 1
0.271567417608679 1
0.306813555119259 1
0.26867736148034 1
0.218688228392309 1
0.1777958424545 1
0.231364667205834 1
0.162247102037951 1
0.16370054891572 1
0.224215807064906 1
0.210616989559859 1
0.208485131919121 1
0.203760329968363 1
0.191251714117951 1
0.266266438657844 1
0.204833470670808 1
0.249605736081794 1
0.15919703758884 1
0.123082331959527 1
0.223444132653869 1
0.220016196492116 1
0.324778946440146 1
0.176854009286424 1
0.315132267103807 0
0.252435490494575 1
0.271436438272228 1
0.135722449937371 1
0.179283331204767 1
0.0946022798030824 1
0.146980381717376 1
0.111588144505069 1
0.118005618316744 1
0.24939766082805 1
0.259233166231984 1
0.137311642812233 1
0.298536796396644 1
0.133357105459783 1
0.223045918645694 1
0.229262520333142 1
0.181791063186692 1
0.155896941940358 1
0.135114041186718 1
0.195644432417208 1
0.31599976097427 0
0.182287101440748 1
0.207993796462483 1
0.188317956552776 1
0.338898025933775 0
0.23575721897037 1
0.319456856205623 1
0.231233321237242 1
0.232321958184288 1
0.320619765055986 1
0.180460359634561 1
0.287796541816449 1
0.28380577037679 1
0.333397582585135 0
0.232296036227403 1
0.294974284586018 1
0.206859533200557 1
0.200692657986964 1
0.21171494333124 1
0.144265061548605 1
0.123551808595675 1
0.239334233746183 1
0.306507469754309 1
0.233857217608243 1
0.266382578926455 1
0.254763899905208 1
0.149486133127589 1
0.245380969540273 1
0.20626477818201 1
0.320682911916691 1
0.234310413429498 1
0.123846037546503 1
0.0931520989405981 1
0.257544204046401 1
0.122890024759549 1
0.33726184489328 0
0.266415846998353 1
0.311465557327734 1
0.145736081365797 1
0.329117551983871 0
0.2690389742047 1
0.234174351685475 1
0.202858377822407 1
0.146501138238301 1
0.233329129142108 1
0.156484792998527 1
0.153493702364594 1
0.196483278119833 1
0.205832799671188 1
0.193407778206442 1
0.134187600178872 1
0.159566997183341 1
0.174932549281144 1
0.178645298638291 1
0.120827589880031 1
0.244130225878196 1
0.097115894685695 1
0.246951953736954 1
0.259732682219925 1
0.116380912313756 1
0.171357304231619 1
0.212172759862322 1
0.228605682429481 1
0.140704358049631 1
0.261259689136474 1
0.132655991712404 1
0.235407436352242 1
0.168064065474872 1
0.224455484184564 1
0.0820813543104145 1
0.14379001971408 1
0.0992594252870146 1
0.251633655518143 1
0.32819023281801 1
0.211302955126382 1
0.0611142531711133 1
0.190150789603068 1
0.199703591193512 1
0.322667009486924 1
0.176506811131987 1
0.163899444218518 1
0.153032604390213 1
0.175939773425412 1
0.229226813996444 1
0.159217356336032 1
0.198991449008429 1
0.259031239224722 1
0.147769219147958 1
0.308010590751469 1
0.145891045762664 1
0.226209820433899 1
0.150930942892687 1
0.148866623299254 1
0.412568106741872 0
0.200069352720644 1
0.211485059698818 1
0.337265545902923 0
0.266074789761062 1
0.325543961138046 1
0.291179408207083 1
0.110598552032966 1
0.115683751119353 1
0.277066695710329 1
0.195405031359286 1
0.11305802870658 1
0.158279039851743 1
0.179681711497727 1
0.172976550423736 1
0.190095220879399 1
0.294660335202121 1
0.322163481432252 1
0.194556655954141 1
0.269855899058828 1
0.292110515142853 1
0.148650615343683 1
0.160771142073455 1
0.327118091720653 0
0.159161609176923 1
0.195443442644089 1
0.232497828618723 1
0.242308219403305 1
0.207211460316029 1
0.295481697949712 1
0.298210145026121 1
0.177105287157237 1
0.288961738883886 1
0.223710183813072 1
0.178040075785102 1
0.27333427888702 1
0.151542069608113 1
0.160698043247104 1
0.174663478555916 1
0.1890847197537 1
0.235622658012236 1
0.115165825570481 1
0.160069989413423 1
0.206141314606142 1
0.122101991017711 1
0.116636133641042 1
0.143186654633177 1
0.259572072341705 1
0.215684176004259 1
0.175354759925155 1
0.206982063081398 1
0.109649694106956 1
0.26755501649529 1
0.166430732965117 1
0.208258058420359 1
0.151941173837806 1
0.00926006729057422 0
0.200431862071196 1
0.209763747363666 1
0.334383454974008 0
0.1968974082846 1
0.294263539579253 1
0.277776446259719 1
0.181542634748684 1
0.34100044361122 1
0.16252506411645 1
0.298795278631518 1
0.23700855373399 1
0.304799573582568 1
0.21696289051514 1
0.224775502844987 1
0.113314324305659 1
0.191568658344559 1
0.221983542583141 1
0.25256561274176 1
0.215784123365642 1
0.199509817887192 1
0.125465116378941 1
0.213489794564827 1
0.271929109162504 1
0.182793272880482 1
0.0885431137156505 1
0.262798545433603 1
0.0112434194075387 0
0.131039370333399 1
0.099561611334779 1
0.193835352649481 1
0.16688857266719 1
0.166273839975399 1
0.275620738450476 1
0.0996059756238481 1
0.200863343576978 1
0.236535907371953 1
0.0340459124026237 0
0.185239441119368 1
0.201032293425833 1
0.258598641474 1
0.28740580353386 1
0.0782664217108308 1
0.176565789945587 1
0.20422783400639 1
0.268406238997457 1
0.203930117350867 1
0.201093185187307 1
0.185980428558186 1
0.247005019580516 1
0.238415483573924 1
0.25691128620371 1
0.251580504219743 1
0.261591142148046 1
0.199841383793709 1
0.24125126093341 1
0.206308989029214 1
0.175216139577484 1
0.289823109920967 1
0.166312908209032 1
0.0984072687755336 1
0.156475694579791 1
0.195829044554327 1
0.148819106500142 1
0.126489013057037 1
0.210534515518425 1
0.0995748911087519 1
0.203716158568254 1
0.221651457443258 1
0.332378171850454 1
0.226660723905856 1
0.265595931572127 1
0.145484213738519 1
0.158855405651658 1
0.224586804007938 1
0.303653121244888 1
0.20477970502601 1
0.211517117375777 1
0.238860092335063 1
0.14899111413184 1
0.255965023867675 1
0.116110762331352 1
0.213635473907734 1
0.258584903070878 1
0.210519280261327 1
0.141831432410851 1
0.164832204844557 1
0.0460123364667806 0
0.209596232829349 1
0.227961066430134 1
0.0802702562516558 1
0.0467889132053498 0
0.193621744953787 1
0.227926699803502 1
0.140455504137915 1
0.202952080680229 1
0.240397760072254 1
0.239717831621969 1
0.187606181446542 1
0.285213796373874 1
0.271752571829446 1
0.289129993355925 1
0.193755871838669 1
0.232635791727503 1
0.274958935910531 1
0.212952412025149 1
0.229148608735386 1
0.177305971294861 1
0.226573410506337 1
0.240768539527121 1
0.0994642646672082 1
0.249924507138035 1
0.199361741965544 1
0.203583132543063 1
0.243383559464458 1
0.104814233752973 1
0.200492848678576 1
0.200126263122855 1
0.275807494176597 1
0.23039719123737 1
0.207774418397241 1
0.188321924781866 1
0.198639193853237 1
0.177958412229917 1
0.249048011837632 1
0.263518752019013 1
0.183254047731954 1
0.300515672634296 1
0.169874371191069 1
0.259162855504622 1
0.213754502796795 1
0.165341254958259 1
0.229156442655787 1
0.247243985166283 1
0.234498103080982 1
0.163875555326581 1
0.155328856688811 1
0.0632267606422968 0
0.314537001210218 1
0.214106019278549 1
0.223855538246918 1
0.286489282115836 1
0.0832018426369686 1
0.228261677475568 1
0.236499338561687 1
0.0949309969301123 1
0.209730768208677 1
0.266052857628928 1
0.281800520082325 1
0.200261494163686 1
0.181923822648447 1
0.203007374089451 1
0.263763855176558 1
0.23959960967637 1
0.234904245837052 1
0.0861584591320806 1
0.348919465937338 0
0.120733593617809 1
0.179334391012323 1
0.214332901160815 1
0.151905896576321 1
0.248985867841475 1
0.284669196410248 1
0.106435346494204 1
0.266968439033787 1
0.261124134377487 1
0.248530620014127 1
0.19979196878309 1
0.178590059316772 1
0.142473399958374 1
0.23917204595864 1
0.2674042003264 1
0.207754214182781 1
0.172543360783178 1
0.331114072173302 1
0.16686538514652 1
0.34852669082997 1
0.178832364041905 1
0.132341805152027 1
0.234988744586613 1
0.214257353784404 1
0.35746211286903 0
0.237173219958163 1
0.121691072496209 1
0.217201816194669 1
0.218182307137484 1
0.279399439009753 1
0.289611560137087 1
0.183605149122867 1
0.120821462325282 1
0.182347313495359 1
0.285264534556763 1
0.198431210402686 1
0.165863574857028 1
0.233352016760414 1
0.145467857632176 1
0.173846105334584 1
0.274268698203425 1
0.0493753312805928 0
0.262515485736638 1
0.165242751138321 1
0.148541293187943 1
0.191276665180786 1
0.202854469636797 1
0.0536526227497507 1
0.186549086759234 1
0.239315574210312 1
0.252532778238597 1
0.263432026412218 1
0.321350670245311 0
0.16232786342159 1
0.119528547091854 1
0.29806804120137 1
0.261616943948051 1
0.22025881701232 1
0.0737524781035145 1
0.179836918199913 1
0.274516884648657 1
0.207548755055704 1
0.119187018211685 1
0.160283747456093 1
0.188860015563974 1
0.18578236168545 1
0.0767753712359395 1
0.171955194865868 1
0.141506933726427 1
0.136724535157925 1
0.199048823475382 1
0.27185005570135 1
0.233949270005368 1
0.184983950896069 1
0.141031644255865 1
0.254772534756615 1
0.180543711477169 1
0.0760191260805192 1
0.114184748176357 1
0.139672283303163 1
0.217986524268691 1
0.220668719544639 1
0.262994110144721 1
0.171380289098421 1
0.0891648922269802 1
0.157995303555186 1
0.221223224301949 1
0.18148467825419 1
0.171835845977826 1
0.338618795077479 0
0.236513313272405 1
0.101151544987749 1
0.271715074795988 1
0.200022997053908 1
0.153535459575391 1
0.274234716271424 1
0.171549173588845 1
0.312047426964369 1
0.0972974899649251 1
0.221843635787234 1
0.1723700711186 1
0.244193922595951 1
0.272734390742497 1
0.299915292455734 1
0.1650233876941 1
0.215941758941554 1
0.172141464092059 1
0.242117972660912 1
0.0907531331615878 1
0.27291913578375 1
0.260350091382012 1
0.164239289235825 1
0.0716031947889892 0
0.150843801421839 1
0.21693858739564 1
0.12113670095423 1
0.231377886918484 1
0.306503655517581 1
0.229171406216389 1
0.280020596708603 1
0.211433818448684 1
0.148174551532909 1
0.160854368044826 1
0.235426472441832 1
0.12530027634705 1
0.195286681570291 1
0.217327343687523 1
0.373430413842049 1
0.286358093790008 1
0.206189889639205 1
0.203697087115803 1
0.16657732880343 1
0.193628495306184 1
0.0830927197446022 0
0.146852852667626 1
0.162412413356168 1
0.251317959122995 1
0.325014321800726 0
0.247074739438525 1
0.160142037795603 1
0.321538750485067 1
0.131027151101353 1
0.22997223961762 1
0.16984331364449 1
0.147560000844729 1
0.0965209678873064 1
0.268031432432954 1
0.196245556313348 1
0.261856384812094 1
0.219490934357058 1
0.202854022319019 1
0.148487314207062 1
0.103682278108059 1
0.234083790075641 1
0.0394418744181229 0
0.17889338618321 1
0.269974804650715 1
0.194915003847386 1
0.203162453916115 1
0.350717753029042 0
0.247902809135986 1
0.164466736267219 1
0.237522114612506 1
0.26142827982399 1
0.364467992775745 0
0.146681860848058 1
0.374830412245581 0
0.140579973641898 1
0.129479095822675 1
0.311994847680458 1
0.219931593223015 1
0.188185579310671 1
0.137772013622223 1
0.241347151015098 1
0.283864364549238 1
0.121424642303659 1
0.265681494301024 1
0.133101883917908 1
0.142237141417409 1
0.1860798909233 1
0.227654868114563 1
0.268821144925818 1
0.141686038203006 1
-0.00171491005028834 0
0.274526606824192 1
0.215254452173469 1
0.137744748722787 1
0.269364446861901 1
0.237163918454086 1
0.160542848887126 1
0.327900820621539 0
0.147948621804121 1
0.245018349115703 1
0.294093916019861 1
0.367511684642168 0
0.257369744489062 1
0.0999961861492307 1
0.186997203640543 1
0.171960883106418 1
0.121565750490204 1
0.15427521009489 1
0.317553513308777 1
0.149406698072273 1
0.164605365194739 1
0.226429488450232 1
0.157546907102295 1
0.307911996848501 1
0.124043750976597 1
0.190739519370125 1
0.151591851713705 1
0.0497673019042281 0
0.11830087912433 1
0.293445000624879 1
0.29102691229325 1
0.267112420186928 1
0.189278599084586 1
0.186635353089938 1
0.196696703609768 1
0.26369055760593 1
0.171309863436477 1
0.303183942082021 1
0.201588105741983 1
0.11509472954121 1
0.278753080790857 1
0.132091939255026 1
0.222864044225092 1
0.186263586390659 1
0.177738657554363 1
0.205442314583079 1
0.140569231228382 1
0.309252553215336 1
0.262278743469647 1
0.216915175136663 1
0.160617441687959 1
0.34392541444613 0
0.183916198600478 1
0.234210559360814 1
0.320985791676792 1
0.21362855375936 1
0.231536740347875 1
0.240268715812647 1
0.235551579214433 1
0.153421727083902 1
0.16216293677344 1
0.314735871287497 1
0.341218169110585 1
0.200806552651347 1
0.196435266933833 1
0.308768335526179 1
0.270717535218949 1
0.204260998539288 1
0.135274045014956 1
0.249436971406939 1
0.0977305588965324 1
0.164738318914932 1
0.0715281943102972 1
0.200855025540074 1
0.32099204921257 1
0.158550599538714 1
0.195274636756159 1
0.176469322502918 1
0.13778365354835 1
0.195232930553598 1
0.19382200707852 1
0.342613561275165 0
0.267620652565913 1
0.292099211115899 1
0.162087455343109 1
0.138849092407533 1
0.228378973409028 1
0.0825411139616808 1
0.135292082288587 1
0.181070444642108 1
0.295612779643911 1
0.151679584575451 1
0.263362407199675 1
0.227616033859276 1
0.115009143332528 1
0.150029199785164 1
0.269708123547988 1
0.214612118002358 1
0.265488842941747 1
0.125768103965911 1
0.31416792251181 1
0.212927331263844 1
0.14698119508374 1
0.116368882777457 1
0.135411895100023 1
0.17833765158135 1
0.160997327491831 1
0.18841966499656 1
0.114834618187315 1
0.304452405978128 1
0.235817188812869 1
0.196054906697218 1
0.162563885109158 1
0.122681129959453 1
0.207983172678954 1
0.243802950075835 1
0.189329678446235 1
0.109369678437898 1
0.34981362070823 1
0.193386686925913 1
0.299197567242033 1
0.169208974105987 1
0.188667235729189 1
0.249719241339049 1
0.178001400067917 1
0.22415713032313 1
0.0980656503889661 1
0.212323863547646 1
0.407119607808139 0
0.166136479946917 1
0.202337950019352 1
0.177765055986836 1
0.197682332531674 1
0.301438977040292 1
0.187788991827325 1
0.166193736694081 1
0.247766129774032 1
0.317281954500636 1
0.335639620723358 0
0.263452529404181 1
0.177037779074775 1
0.175980043102827 1
0.218075121156476 1
0.245208542803615 1
0.302470910290818 1
0.142038308475246 1
0.155031518626071 1
0.207810425695577 1
0.200885685037635 1
0.269467846131362 1
0.304209292414138 1
0.177460224107348 1
0.225275246280633 1
0.205016981361502 1
0.172292455509314 1
0.182031243538572 1
0.264878745949854 1
0.220482145775568 1
0.16939083683699 1
0.20353454479737 1
0.118058843919105 1
0.152878063739056 1
0.337135584363794 1
0.22291433172075 1
0.219926194691797 1
0.0529456905155153 0
0.0352481152691197 0
0.0893700382601387 1
0.235634754738336 1
0.156694352499884 1
0.200467912781288 1
0.155383289017178 1
0.2622517324756 1
0.0685359161254072 0
0.213598295080694 1
0.113902258686212 1
0.267915418348629 1
0.194495554580114 1
0.170780868033425 1
0.112284334248671 1
0.267176072558734 1
0.0515547810273655 0
0.0126049067225309 0
0.144459355322044 1
0.118650696657204 1
0.151173713826606 1
0.289808876832085 1
0.171930389498029 1
0.220809842806283 1
0.219749608094668 1
0.187284106035554 1
0.105066782072126 1
0.0878483948393931 1
0.15903676947578 1
0.324703578678798 1
0.147964352140262 1
0.138144472922331 1
0.240223585924812 1
0.283081939287966 1
0.229459238362743 1
0.16650858924999 1
0.0492860475899974 0
0.226658070637038 1
0.194785173254712 1
0.228443491266183 1
0.186856808418734 1
0.174381062406585 1
0.276622785502115 1
0.276214899824763 1
0.228762731173179 1
0.160190843035425 1
0.311354670791632 1
0.149098542133017 1
0.31245237336119 1
0.146436939752357 1
0.0449689906974546 0
0.252651652593336 1
0.140558022169116 1
0.20899909815327 1
0.223137662592526 1
0.134251104356301 1
0.191819977805708 1
0.209098742733911 1
0.30233474291424 1
0.227824772919514 1
0.217358415156395 1
0.245746703480618 1
0.192162903555941 1
0.241484211769173 1
0.266173735588971 1
0.147773473674283 1
0.185219374082614 1
0.343039160626456 1
0.235180609265069 1
0.0541010364634661 1
0.187662471212459 1
0.167981163193374 1
0.252394551806969 1
0.144956570826864 1
0.284546158790566 1
0.243533368164903 1
0.119440171082178 1
0.100510338619765 1
0.195160076735085 1
0.288470555837251 1
0.287216796792669 1
0.187183426620612 1
0.153199064296817 1
0.200310914029853 1
0.20621135162669 1
0.160283149979785 1
0.0750049330693369 1
0.253366158882221 1
0.212200245252797 1
0.226981311568641 1
0.185057574172006 1
0.233545280520923 1
0.209070143401719 1
0.11034742751311 1
0.229793046351783 1
0.0924180593677161 1
0.139451470951035 1
0.0296673412403612 0
0.255624791150306 1
0.144299798241954 1
0.252228641096074 1
0.15168911489609 1
0.201405745192643 1
0.174098207490776 1
0.141300383748413 1
0.288541870166774 1
0.23127543633648 1
0.113712836571203 1
0.182246920821896 1
0.328681450906058 0
0.175719005817036 1
0.29994736053681 1
0.145728321967628 1
0.29415726521456 1
0.256388806149935 1
0.0983931087943165 1
0.20417117030583 1
0.16484549415932 1
0.30830318188631 1
0.205713255274393 1
0.196793297209693 1
0.261818731932134 1
0.280959779801872 1
0.154223061075443 1
0.215305059242501 1
0.112407060955163 1
0.16063078783082 1
0.269706099386018 1
0.134486090086297 1
0.143832965188418 1
0.187120359249551 1
0.0910732694682375 1
0.156215437447699 1
0.209308701271404 1
0.228772969935856 1
0.147740188692353 1
0.10039407678321 1
0.119840245254626 1
0.192238675090717 1
0.220587475566272 1
0.192411373708602 1
0.211243057730321 1
0.182041891145836 1
0.190555966810616 1
0.202195863022912 1
0.192217973801537 1
0.163616459547272 1
0.265405850287346 1
0.290483296382661 1
0.16167857792145 1
0.187794276407561 1
0.1492292000829 1
0.15616749082906 1
0.267489376664873 1
0.165616352416231 1
0.178860410630983 1
0.157484181888579 1
0.227072817410286 1
0.196846941269159 1
0.166514024037488 1
0.0903922201104585 1
0.330044182076516 1
0.270958747769966 1
0.210381261562001 1
0.209489471130543 1
0.195660199110946 1
0.147290715096189 1
0.120942901952746 1
0.236784730931174 1
0.233630025199191 1
0.250970008633719 1
0.263924680216432 1
0.0655752713837135 1
0.209418411276079 1
0.130119294699969 1
0.181187753458356 1
0.123522029684943 1
0.252224578632158 1
0.186044563701795 1
0.204430779133998 1
0.230816157544102 1
0.0886672009194955 1
0.189276039733301 1
0.23295378842498 1
0.179683674673448 1
0.154860338831623 1
0.133692748606216 1
0.1824801565803 1
0.279489721661427 1
0.191629550416677 1
0.176582878562266 1
0.205587505823882 1
0.258787234026725 1
0.105014591893948 1
0.219682955472251 1
0.126926689231854 1
0.280898048299552 1
0.222136285516385 1
0.291447906174641 1
0.172832315985226 1
0.298775473183124 1
0.259270134311944 1
0.354129084883928 0
0.17915058791491 1
0.159703187710822 1
0.255244434959853 1
0.244702574461867 1
0.0612839985185745 0
0.129417523437701 1
0.420679775687718 0
0.27375477683681 1
0.215534203587973 1
0.208833331753279 1
0.135871646877462 1
0.285437270065329 1
0.237916156471109 1
0.325449536032282 1
0.231723815797082 1
0.197745166802004 1
0.258541037467152 1
0.111917596143917 1
0.269860436232828 1
0.178594268875347 1
0.209355641179115 1
0.168507388760746 1
0.256132889849171 1
0.162861121271385 1
0.279301029931792 1
0.332745822851433 0
0.289811846249875 1
0.258385647180742 1
0.172159285562075 1
0.173264284418528 1
0.109084685895968 1
0.224111388437576 1
0.228187191731625 1
0.288263024567782 1
0.205583422508592 1
0.330585963958837 0
0.268012660692756 1
0.265871828932016 1
0.132455105195916 1
0.136956498015176 1
0.0814240918324052 1
0.264051220419558 1
0.236766702978796 1
0.028998871977966 0
0.23451671186951 1
0.207865263543992 1
0.214845908611759 1
0.194586803372243 1
0.153646524099645 1
0.188858073623079 1
0.116401768044522 1
0.253862046073298 1
0.132774924844955 1
0.330368304835069 0
0.236986543279301 1
0.189556339357002 1
0.12094391597208 1
0.142940726894247 1
0.304523603234032 1
0.16608687433679 1
0.192217332043193 1
0.255943129495214 1
0.206288848165121 1
0.0593304436825171 0
0.237172085117164 1
0.145614830207335 1
0.163084369624813 1
0.273516185438795 1
0.149262920042067 1
0.219158165552158 1
0.205468338064197 1
0.175270417861424 1
0.280666268528385 1
0.146739224548861 1
0.216168364129608 1
0.2369387379201 1
0.25495936296642 1
0.133005932833891 1
0.244519894321639 1
0.202832657596396 1
0.189387523882873 1
0.219377852008432 1
0.205785645135045 1
0.222674455274605 1
0.28188189957554 1
0.202786531305088 1
0.105713592023657 1
0.286548562707247 1
0.249240786325059 1
0.114092028079352 1
0.179077938074216 1
0.372645025125232 0
0.140041757589023 1
0.123090998932476 1
0.230991576514829 1
0.255132568284666 1
0.156284229955303 1
0.0363545919670832 0
0.220150288749826 1
0.138414309889129 1
0.105345009075495 1
0.227051075763984 1
0.208905616377361 1
0.20608798935683 1
0.177134513224963 1
0.161677685339073 1
0.120481417900395 1
0.303154204272011 1
0.190401422580318 1
0.169773135860898 1
0.110553514276675 1
0.259130743830287 1
0.171733603235042 1
0.185872739429487 1
0.255953089643228 1
0.136643174140581 1
0.29507591013252 1
0.302678610008716 1
0.135293915254883 1
0.288895197501095 1
0.132312560658148 1
0.297411586817914 1
0.088357667070439 1
0.181291009797146 1
0.171047307963961 1
0.272912341456855 1
0.183855678626487 1
0.123699697205595 1
0.202215657742531 1
0.100807643793641 1
0.178840489435223 1
0.312886480091416 1
0.0760397043369993 0
0.101313251272959 1
0.125403439626673 1
0.227504857415742 1
0.1594269524273 1
0.174502015690199 1
0.254749156634869 1
0.254291135754506 1
0.284302363578982 1
0.277477973878746 1
0.19522224970223 1
0.137946822516838 1
0.299221025156271 1
0.195727254966951 1
0.116461718355771 1
0.291761326288758 1
0.239887712387101 1
0.191676932889409 1
0.211884377843362 1
0.202799830953278 1
0.272288924772602 1
0.0590590883113592 1
0.173187694925828 1
0.162885414506915 1
0.168689624728908 1
0.16904973200054 1
0.172836369080474 1
0.383905006399837 1
0.326755761772551 1
0.18660087229285 1
0.279179060647185 1
0.252309550574482 1
0.220710804854553 1
0.136372717022408 1
0.324179898540117 1
0.135793722698186 1
0.258745478865289 1
0.245049459781693 1
0.210804574831893 1
0.144387760507865 1
0.203469511764129 1
0.123428391339628 1
0.234140721779405 1
0.212467044562228 1
0.225454319287917 1
0.267815864182097 1
0.19179238963511 1
0.169927786923119 1
0.19486296606082 1
0.300274829378197 1
0.214044375335406 1
0.216195257149094 1
0.0675616724073182 0
0.377761195426709 0
0.254694036563759 1
0.11679878674876 1
0.255802532518516 1
0.241282414298038 1
0.223759211538003 1
0.117119810889764 1
0.127525182938895 1
0.175941396654662 1
0.187774289100849 1
0.347309684778977 0
0.225065740662476 1
0.268925104613878 1
0.328853076437115 0
0.203917539436771 1
0.116980938902622 1
0.223359016953112 1
0.224697688516452 1
0.173301090937632 1
0.00257883089818077 0
0.177249331199802 1
0.160341465146536 1
0.172926792988641 1
0.269561040575492 1
0.195015316353585 1
0.262170258324489 1
0.299202266059612 1
0.17110248918092 1
0.275676983559413 1
0.078100418552186 0
0.170833904459179 1
0.132849407593333 1
0.0919998288258559 1
0.249309912146424 1
0.216551408515809 1
0.193258549013883 1
0.162724668799505 1
0.0815875221712866 1
0.204105132061297 1
0.195729998062405 1
0.227186182944122 1
0.156811675569228 1
0.226766564001811 1
0.184492707401495 1
0.12212686804133 1
0.197373161002479 1
0.238917773272543 1
0.258345695857949 1
0.15066218808174 1
0.264815213568243 1
0.0975469639631222 1
0.280707421285856 1
0.184134372012599 1
0.225326888490652 1
0.205513934248252 1
0.173579271109574 1
0.285923358931237 1
0.201752318371064 1
0.183854040413986 1
0.253252037209905 1
0.156343435284365 1
0.184082340888829 1
0.201089217647727 1
0.175878339201966 1
0.198283835268719 1
0.0609867206316961 0
0.280424848898625 1
0.227736252918488 1
0.297721365974312 1
0.227995481622792 1
0.253955946503469 1
0.208427571902588 1
0.179964946584663 1
0.280270229002856 1
0.128393469439512 1
0.249003480861665 1
0.167192502057952 1
0.182570264548498 1
0.122819259229018 1
0.151611621832379 1
0.279964503391594 1
0.178534570822218 1
0.219806071633788 1
0.228371951509532 1
0.0213640278675978 0
0.279296593655996 1
0.231894039903142 1
0.331225537859926 1
0.177552217942674 1
0.204782306509159 1
0.278644944454845 1
0.281538124969062 1
0.150227115172158 1
0.158563788120538 1
0.0971614368091011 1
0.210703827738137 1
0.111027951564048 1
0.131403832506801 1
0.129565021003486 1
0.375371331677823 0
0.0216751461425883 0
0.0925401451829043 1
0.175211873156952 1
0.227000574036854 1
0.195297783236573 1
0.404896910285002 0
0.188283677177697 1
0.13592965520948 1
0.16616132240379 1
0.146115337603672 1
0.314544186465262 1
0.215013730500024 1
0.259489191248032 1
0.234447866135435 1
0.164255047138895 1
0.219837310598868 1
0.239069529283526 1
0.212667011470325 1
0.26843750577063 1
0.12870805547559 1
0.202599729169457 1
0.180143373462066 1
0.281210942793767 1
0.157388611900112 1
0.221827126910882 1
0.143095434532672 1
0.226375232337405 1
0.201447002065686 1
0.223687315263251 1
0.317212260823076 0
0.321286735609721 0
0.212605134141715 1
0.168552146688237 1
0.192706368902018 1
0.243137623565565 1
0.176637540551294 1
0.307186580478264 1
0.242891382361372 1
0.226114754967931 1
0.124734596855037 1
0.193703604894101 1
0.324008454574199 0
0.240600084130166 1
0.152189489660384 1
0.124594883651452 1
0.152776312463072 1
0.193264156849253 1
0.111280412142037 1
0.214145334206061 1
0.284161423017697 1
0.228319979475503 1
0.112798114167935 1
0.105326475284537 1
0.107282100473966 1
0.262221149343391 1
0.370338281403388 0
0.180879244049357 1
0.228775150414307 1
0.180410058530664 1
0.276314815169628 1
0.275922800797345 1
0.175836790424923 1
0.212193387429452 1
0.251895103417992 1
0.120182920373642 1
0.239176399236789 1
0.215780525596168 1
0.119257974098434 1
0.225640053580977 1
0.140908749881862 1
0.190135227574394 1
0.135202728335269 1
0.275019504169801 1
0.102443136603618 1
0.182262208242801 1
0.129337541650003 1
0.199407184420848 1
0.237933867117217 1
0.183577030520827 1
0.0683949625755347 0
0.0718569370188734 0
0.0986486286682419 1
0.29095303185979 1
0.180136551590311 1
0.0854278988135876 1
0.226993512921566 1
0.18619223389849 1
0.225640738571946 1
0.234106498260257 1
0.0999680277254349 1
0.133174157604492 1
0.313236219503456 1
0.166963581716495 1
0.182707794645843 1
0.188070284441479 1
0.116885129354843 1
0.264452669639694 1
0.180077295367762 1
0.161141999868207 1
0.217887422714464 1
0.147383856297041 1
0.269745043107575 1
0.223635398777807 1
0.215072481115534 1
0.246917385290294 1
0.115926377742078 1
0.310140262688896 1
0.13703037697536 1
0.111967399049709 1
0.143592777303263 1
0.143650189008224 1
0.137914071369011 1
0.131573014748048 1
0.257835000860935 1
0.129678953461287 1
0.232999111463501 1
0.22291916616207 1
0.0918367436108796 1
0.295363517689195 1
0.101913295022517 1
0.108459459643603 1
0.231235955233196 1
0.291918328515305 1
0.252944892418928 1
0.310962719349046 1
0.228324023032046 1
0.128420685956469 1
0.366295277889936 0
0.177955961361863 1
0.238042064809969 1
0.203004267449455 1
0.190269044607709 1
0.146455423538625 1
0.147298804231761 1
0.291549830214463 1
0.235260969488285 1
0.211197597760161 1
0.252555179332307 1
0.160519641422835 1
0.225197176846613 1
0.17661074631274 1
0.198880436783724 1
0.185572903251245 1
0.250337814913731 1
0.208059111821095 1
0.240611556600183 1
0.227432408074754 1
0.157223476508772 1
0.147041422851001 1
0.241081197793265 1
0.267761914187333 1
0.313687348973672 1
0.212738510961751 1
0.113250147638314 1
0.208313346388166 1
0.154316694444107 1
0.224661741221986 1
0.231873580779144 1
0.194327530303328 1
0.244752694953464 1
0.189275528759705 1
0.273266641341035 1
0.264008203545502 1
0.258270878895081 1
0.181502169719701 1
0.238404049773941 1
0.200332949431446 1
0.141989675992126 1
0.202227025438222 1
0.242595608403466 1
0.245146087101763 1
0.212010475026612 1
0.173686507926623 1
0.153628992748123 1
0.184301429031528 1
0.191011628545965 1
0.25076025674142 1
0.0970701080453135 1
0.16340022499139 1
0.141426694317374 1
0.171153547638557 1
0.284022744983023 1
0.174289590304909 1
0.200581835610138 1
0.215674843765977 1
0.228719122863727 1
0.0880140982569786 1
0.201806300179153 1
0.223980923963752 1
0.169816126719037 1
0.270655485743036 1
0.161719332428395 1
0.230277885817361 1
0.170327125460823 1
0.153841734472137 1
0.17181599095024 1
0.161369206872086 1
0.169008714522587 1
0.201358709062062 1
0.266299947350521 1
0.15947049380823 1
0.159151490350564 1
0.169816774159825 1
0.288841171661803 1
0.252380131315565 1
0.280321992188054 1
0.229847474818736 1
0.22619199515452 1
0.135705525422068 1
0.216070891096694 1
0.236638439895379 1
0.194187035967711 1
0.306094959133216 1
0.0557656250894523 0
0.128877584396381 1
0.230963242715543 1
0.270545661104729 1
0.291086826196804 1
0.211798451356913 1
0.226701218204883 1
0.26741517783496 1
0.260454341084058 1
0.287700954689501 1
0.276945230465579 1
0.228008830719703 1
0.19319100353255 1
0.232043851796153 1
0.125807087229332 1
0.213348172551623 1
0.154760111398574 1
0.21435764515221 1
0.215342089564948 1
0.186857449435314 1
0.0787166068156218 1
0.192401896961161 1
0.0103399036978996 0
0.420304658484012 0
0.191472874853417 1
0.268035554951358 1
0.208264054333559 1
0.201834901618702 1
0.190428024043441 1
0.229486074912748 1
0.331303789990101 0
0.186662550575183 1
0.250441040271713 1
0.108620857042646 1
0.134160891977459 1
0.230830321757477 1
0.209058637771348 1
0.224364324629963 1
0.29808236648694 1
0.256504320126629 1
0.290042876266979 1
0.243286459751667 1
0.0946961568525313 1
0.355162834128079 1
0.25283550865827 1
0.301109573781879 1
0.22186289430546 1
0.22708925921231 1
0.13759164278042 1
0.175529520006063 1
0.18394217270444 1
0.275060075988661 1
0.223647346326572 1
0.258557307932684 1
0.159587965542859 1
0.101782302902197 1
0.0415715855053045 0
0.0650481763421505 1
0.142093432958709 1
0.0523852656070915 0
0.154178200709715 1
0.225253767194553 1
0.223190356022884 1
0.209802649921914 1
0.25484841656233 1
0.0632051093508648 0
0.235333372634038 1
0.241339790690889 1
0.252435598515167 1
0.16764329241747 1
0.234741054115836 1
0.23329256398778 1
0.189472307735315 1
0.263952731301423 1
0.203446628935468 1
0.112995001038167 1
0.284254643994056 1
0.259371741304473 1
0.276539704476831 1
0.249027382164401 1
0.192336554083931 1
0.306674047917448 1
0.347516765612486 0
0.069318430246306 0
0.263634872173392 1
0.265517261642277 1
0.189167085243534 1
0.222039531145395 1
0.123131327307825 1
0.223604275173162 1
0.219761426069243 1
0.244716091369299 1
0.0483839291269388 1
0.224724120210527 1
0.134427435834157 1
0.211765369174831 1
0.186020565557268 1
0.195458495007909 1
0.143208340950602 1
0.287650565495651 1
0.201821608985611 1
0.334489600878064 1
0.197690228539642 1
0.163142343858602 1
0.257446708845338 1
0.184087151504403 1
0.206866744964422 1
0.298617619064476 1
0.312353361525979 1
0.286970267464614 1
0.164311328401813 1
0.220467661993343 1
0.102004406297284 1
0.259215461717409 1
0.266179337929449 1
0.195770019082142 1
0.127691055132251 1
0.0869098118239806 1
0.116788571479889 1
0.263139997536706 1
0.178297960821141 1
0.298897466469905 1
0.144062852627164 1
0.294451002718483 1
0.276400766252458 1
0.222219508853793 1
0.230435203680504 1
0.191622067209144 1
0.237078188665163 1
0.23954619956041 1
0.145058469971649 1
0.260368541843876 1
0.115924298138315 1
0.287682348877766 1
0.157335659213385 1
0.231602601883983 1
0.215262213181664 1
0.273234002083367 1
0.202508120467228 1
0.252607928449091 1
0.184610102021895 1
0.201324137740743 1
0.279894278932837 1
0.227822544611622 1
0.169773105756078 1
0.141484260482647 1
0.214011311244915 1
0.133941205313304 1
0.205459973713862 1
0.178020509783717 1
0.240238884219655 1
0.226689208632696 1
0.246813919555828 1
0.255632436804774 1
0.19218122645625 1
0.209831212756092 1
0.191538226937428 1
0.220117530421138 1
0.22637018834351 1
0.218998513299916 1
0.225729892140256 1
0.168044385364153 1
0.292373913525026 1
0.159803389514479 1
0.16091952400311 1
0.189633661022324 1
0.0561255844445608 0
0.212209870865939 1
0.236133130321678 1
0.194274858240215 1
0.337233647960849 1
0.397461980338569 0
0.177822758496053 1
0.268305434651442 1
0.170654314372324 1
0.054589937548651 1
0.205060323437279 1
0.232364933923824 1
0.313244818724437 1
0.143434807345276 1
0.175793304115709 1
0.275456332021897 1
0.0685085836634166 1
0.160144631227012 1
0.225414293807227 1
0.224351096495147 1
0.202963195578952 1
0.293074188249498 1
0.235533674551766 1
0.291465792099124 1
0.118289822612112 1
0.0847393526650639 0
0.209421343986212 1
0.328362074260156 0
0.14272911768333 1
0.263758143520425 1
0.205044548908427 1
0.226483164500556 1
0.334993629306348 0
0.194516751369682 1
0.268775584625573 1
0.141128162541021 1
0.227427907806511 1
0.215087859701922 1
0.203908595177117 1
0.215980959532293 1
0.166632860499062 1
0.178906445056868 1
0.175996564545735 1
0.263279273555093 1
0.343478857271264 0
0.235619019249063 1
0.170592933376354 1
0.267987996288369 1
0.162773651199912 1
0.137028780130758 1
0.224548858425372 1
0.189590408498508 1
0.23362130402969 1
0.28272084519951 1
0.265137048725371 1
0.199562304461077 1
0.148993005315362 1
0.207073145266381 1
0.136780602021698 1
0.183713347759042 1
0.255393971619481 1
0.0944656849076268 1
0.25137699750598 1
0.286853218423581 1
0.19676780885785 1
0.262019960607978 1
0.197805045832816 1
0.193382259545413 1
0.194348194986034 1
0.057844312251261 1
0.20308746144213 1
0.196359831102229 1
0.166501863437977 1
0.115642591749828 1
0.1618515701711 1
0.149165376850678 1
0.199443537686859 1
0.367837118051191 0
0.233690877171418 1
0.207277761182384 1
0.229758918111136 1
0.0869925920051352 1
0.270497860909124 1
0.197036833499009 1
0.179375548320768 1
0.234622957492494 1
0.183925526332596 1
0.163176384846101 1
0.134063664654305 1
0.382118734359358 1
0.0676830218507321 0
0.186929907529305 1
0.231103442198522 1
0.122084495867533 1
0.174650708579012 1
0.0444321055652913 1
0.191744079887137 1
0.142652377378172 1
0.189553043755224 1
0.230122513260269 1
0.24511886895283 1
0.209466254809186 1
0.102207730522395 1
0.290552908526209 1
0.186922695090146 1
0.122975956109931 1
0.272423122518708 1
0.180038671046851 1
0.214362200424351 1
0.0841777907327797 1
0.229204453565226 1
0.253927137261752 1
0.0952481391228426 1
0.282421991959982 1
0.214800894625918 1
0.31597306998833 0
0.384923361213996 0
0.229409817576022 1
0.283691137532231 1
0.230833700991621 1
0.254377356068005 1
0.19874601132202 1
0.190177095889247 1
0.217712213779896 1
0.182730961490385 1
0.144849899532143 1
0.241496939859195 1
0.355548100135639 0
0.279691804663071 1
0.00779159679726241 0
0.288048348711862 1
0.25537438501561 1
0.193288261313921 1
0.180309560165375 1
0.0978939139815568 1
0.176911995778029 1
0.18934778919518 1
0.190843860384681 1
0.0705920220290425 1
0.207504267856293 1
0.142125256767296 1
0.246145913474362 1
0.331932884819532 0
0.0531343408342341 1
0.219775092074002 1
0.109839122636949 1
0.134821257632877 1
0.155865250530226 1
0.192701046291997 1
0.3106083193158 1
0.24845152721442 1
0.227748790173777 1
0.206507607328278 1
0.123296247856001 1
0.0395528310449305 1
0.113204293482037 1
0.202295358061582 1
0.277016868495221 1
0.145282873705152 1
0.124134011731465 1
0.220131062991352 1
0.160090132369712 1
0.179128914058814 1
0.178720942482634 1
0.150686254147362 1
0.226115241153323 1
0.221375567702541 1
0.369601801372673 0
0.251271931528342 1
0.144806786140802 1
0.20447832569209 1
0.213017957789775 1
0.120160731158495 1
0.20702283162623 1
0.275312697100318 1
0.374893967769567 0
0.290707526928542 1
0.312124247476285 1
0.138063161465995 1
0.145138210995515 1
0.220291822624956 1
0.306536405142974 1
0.237594865472978 1
0.238205197453272 1
0.136638575933466 1
0.24196315464071 1
0.111622880718151 1
0.179820023660639 1
0.294470716803339 1
0.24175133618603 1
0.148770031895739 1
0.282857645870733 1
0.126030809686017 1
0.190637987979099 1
0.20602960365776 1
0.215997091669431 1
0.246213570499679 1
0.259810608363719 1
0.168848269112529 1
0.18325868486868 1
0.264207445181165 1
0.279371697454244 1
0.115083064981627 1
0.128630845295343 1
0.168213241483006 1
0.0978998005917628 1
0.193347727502525 1
0.213629371559977 1
0.173670690323332 1
0.237241775346764 1
0.259704027273941 1
0.249159869222957 1
0.282557032575643 1
0.351485843391712 1
0.20391352165344 1
0.185767012457807 1
0.197995079506049 1
0.211279423225209 1
0.223959649460903 1
0.264134035336507 1
0.31518736789007 1
0.100495504934891 1
0.145508327042935 1
0.135882155987358 1
0.285011822121426 1
0.100780785416478 1
0.123491107334549 1
0.240248452024127 1
0.224732139385789 1
0.201483840867686 1
0.181563113302276 1
0.263878841100216 1
0.229758980421227 1
0.246284464016265 1
0.13690721737339 1
0.328520987157174 1
0.203558836484699 1
0.110211906338578 1
0.212139261168146 1
0.198988188879106 1
0.302649707248608 1
0.134049297495787 1
0.185907894117693 1
0.175506579772718 1
0.315786754840252 1
0.227450497301868 1
0.177648499859807 1
0.244048519038923 1
0.232498945433536 1
0.279555078231003 1
0.191753762776062 1
0.315967065917827 1
0.139769997191042 1
0.249522779590248 1
0.244161619451073 1
0.0464675407863745 0
0.217864518339643 1
0.163855335456527 1
0.268536540205491 1
0.282861177751961 1
0.188997786809557 1
0.185761453238071 1
0.178634463959303 1
0.106170476030752 1
0.149094425350321 1
0.274188393153889 1
0.289248526153437 1
0.206403581015776 1
0.0942471028375255 1
0.21301647420036 1
0.114226922641494 1
0.195022167068244 1
0.14561027833042 1
0.247575293906661 1
0.273607116070156 1
0.266227602608763 1
0.204346082171319 1
0.097363429118392 1
0.169393439752133 1
0.174271794796485 1
0.277646490693631 1
0.0911651655886055 1
0.142775611724479 1
0.181562083297724 1
0.273135177919026 1
0.346307397166885 0
0.239512758625177 1
0.253252062658922 1
0.277634424490361 1
0.324801430461101 1
0.238386352704866 1
0.199978586765206 1
0.178700438881836 1
0.192288150832023 1
0.136264661847755 1
0.128940430301113 1
0.141746900155837 1
0.292274822082144 1
0.272144601063801 1
0.223804140843052 1
0.201222456224919 1
0.214572992305089 1
0.178881304394472 1
0.208067256054502 1
0.302157669750121 1
0.158999773160572 1
0.260740079919911 1
0.216803034937165 1
0.227365159189368 1
0.246286121828999 1
0.245669751417228 1
0.0437394736293022 0
0.206202401602768 1
0.113626266879251 1
0.179328660662248 1
0.178012287426705 1
0.143739810504634 1
0.283321418463067 1
0.138603182506859 1
0.08533764944959 1
0.220741842925149 1
0.199720235175509 1
0.229536486149761 1
0.151380424489277 1
0.333587614396231 0
0.21973007640019 1
0.198500782888849 1
0.17859985933117 1
0.267446850964311 1
0.202471626718174 1
0.25022424401394 1
0.318113226762596 1
0.105857214965287 1
0.22845374440824 1
0.306797873642938 1
0.168496871106287 1
0.202117591463494 1
0.160826869940739 1
0.179349659756452 1
0.372732282796912 0
0.208848452879749 1
0.283658940630269 1
0.099374275047469 1
0.142881011876712 1
0.179590772427621 1
0.196215918383092 1
0.16023816048132 1
0.185136756075568 1
0.212764905447325 1
0.212908377231676 1
0.213630414269532 1
0.213033384878596 1
0.212549513078748 1
0.177955307578173 1
0.258767455721836 1
0.182784361099434 1
0.137999404177295 1
0.234845912029436 1
0.208722401523308 1
0.240819937591156 1
0.171949508998253 1
0.240320412585086 1
0.246053634371521 1
0.279883296357337 1
0.153643805766409 1
0.273471089867081 1
0.2774799196463 1
0.249942660392356 1
0.160244035275092 1
0.144560744804579 1
0.205343501764675 1
0.321723211975896 1
0.209401121190837 1
0.158728340869579 1
0.169023730440151 1
0.118731228111288 1
0.225395684271022 1
0.126697041762001 1
0.186859573806434 1
0.0795499168485174 1
0.181193351579579 1
0.0724938285544048 1
0.113490130969656 1
0.21718232061489 1
0.215574545919537 1
0.250512753255341 1
0.223685336691743 1
0.190040130427888 1
0.319781315735142 1
0.296210386686293 1
0.204742341153418 1
0.279242752687188 1
0.209327971205786 1
0.352453702468465 0
0.120937202441535 1
0.179565133772789 1
0.252098237688652 1
0.29820610433151 1
0.165112781604535 1
0.245178230336484 1
0.217803561713659 1
0.168414859229901 1
0.183481425903357 1
0.184346319030154 1
0.324793784901888 1
0.260972471926701 1
0.138164081952944 1
0.155077086801463 1
0.284313575405741 1
0.151807565830752 1
0.25644739631804 1
0.277643264154593 1
0.267532541014294 1
0.191590259558528 1
0.322828436506627 1
0.109278198891912 1
0.167179919507726 1
0.168329973519498 1
0.176364879895076 1
0.342883459437886 0
0.154212965901784 1
0.173733353918115 1
0.301308606312228 1
0.155092654112196 1
0.265838522029455 1
0.246119609491338 1
0.17830875991855 1
0.193268352582702 1
0.144077711817089 1
0.234586581972079 1
0.143148994386798 1
0.16364386174055 1
0.219792955905413 1
0.264286196654136 1
0.179894717553782 1
0.236413116931241 1
0.132304774633784 1
0.214097729737668 1
0.263815701285876 1
0.102496892559872 1
0.143373072456248 1
0.141707464304147 1
0.193528799783783 1
0.116050773172762 1
0.328988023398616 0
0.169492941372263 1
0.216861224571622 1
0.0769740742506864 1
0.225149909462406 1
0.170028108209016 1
0.17414380483044 1
0.257113844857408 1
0.172929362467227 1
0.299018904824107 1
0.195287442663235 1
0.123412126842831 1
0.320387335671349 1
0.285394374947247 1
0.203048331914116 1
0.303083228833133 1
0.13797944359384 1
0.211426229045752 1
0.19899605026659 1
0.340743221839776 1
0.281635974843163 1
0.363350972486057 1
0.275718636629838 1
0.190937681129645 1
0.183581231215433 1
0.167878508426478 1
0.371670350706177 0
0.244943925306396 1
0.169347448844783 1
0.162031095885994 1
0.146692299368611 1
0.28574838316847 1
0.153671020376556 1
0.179784799501414 1
0.0959622041742048 1
0.191622663940482 1
0.330175327223699 1
0.0883251871379725 1
0.186769837154365 1
0.208779178438692 1
0.169845903654767 1
0.200871547184963 1
0.108827319493328 1
0.163880402534465 1
0.274157371961455 1
0.217357710530239 1
0.18480364700144 1
0.260755721198611 1
0.149871106067332 1
0.135454138563828 1
0.119926043217509 1
0.170657992553561 1
0.128846385959274 1
0.157555982896727 1
0.124550912114244 1
0.169545332599344 1
0.292871307306426 1
0.203852420017049 1
0.103862975572824 1
0.231827809893678 1
0.238524461077563 1
0.172802423643429 1
0.223171655411264 1
0.187852114834811 1
0.245292560104032 1
0.326884730830908 0
0.245003904774729 1
0.168651533269553 1
0.240950255876562 1
0.389797791739878 0
0.199366910346288 1
0.222033635093493 1
0.354885983266961 1
0.219289370362822 1
0.349289940776691 0
0.201120906837808 1
0.203141126649434 1
0.24595650569362 1
0.202747143963397 1
0.167913810183134 1
0.128291158110334 1
0.186860556703822 1
0.241047352796948 1
0.27746337933781 1
0.149389652543009 1
0.205312127658372 1
0.181869743938621 1
0.140570959315831 1
0.167090923530941 1
0.25021445783016 1
0.252745634391819 1
0.249124284147668 1
0.202817900700064 1
0.185875799696597 1
0.324528524392449 1
0.0197204717411762 0
0.308833903332836 1
0.186756082469132 1
0.17333667155945 1
0.164502065101094 1
0.0932129198861809 1
0.245638685421043 1
0.335289397156476 0
0.133034351809008 1
0.277268031220421 1
0.182837304640207 1
0.148708817083646 1
0.141753402834256 1
0.196214671815022 1
0.175040937965392 1
0.296518271962134 1
0.158619349661458 1
0.186927758596365 1
0.245030931806428 1
0.191842018890426 1
0.150824876404043 1
0.203416997242554 1
0.135301605476787 1
0.271318915758402 1
0.139947153046077 1
0.245373560008538 1
0.224353786261059 1
0.230104899271797 1
0.124141706259771 1
0.209081779845561 1
0.242315440142459 1
0.170781654828274 1
0.23849535161361 1
0.138847237368881 1
0.232714161924335 1
0.264628003138068 1
0.160565534462391 1
0.180398272280619 1
0.17867217010924 1
0.150507566430636 1
0.366196708172387 0
0.335678552078988 0
0.317723197885197 1
0.215018603820604 1
0.188112225768321 1
0.210357171614931 1
0.344158083113492 0
0.250195744590981 1
0.183460706269422 1
0.242419957719883 1
0.24756100438346 1
0.192312130319522 1
0.249418040396209 1
0.149362453737134 1
0.219235367576336 1
0.157249800238894 1
0.0486311841844533 1
0.258647179855164 1
0.209030575394793 1
0.214720749793374 1
0.233851809315534 1
0.295781151393456 1
0.193212028016821 1
0.192725633726354 1
0.121136988955874 1
0.259706498456993 1
0.068336916976777 0
0.288748218671953 1
0.0809198710561783 0
0.232027875144023 1
0.133257832722491 1
0.279435147848068 1
0.0883949625369279 1
0.20911698505006 1
0.231498858781175 1
0.157156131245413 1
0.129104068207873 1
0.218036865214019 1
0.323916877885987 0
0.238195943216453 1
0.256636489188482 1
0.125738948535514 1
0.219779699008532 1
0.210351958872449 1
0.0707376598466212 0
0.0485290566594539 1
0.132548280096059 1
0.246923254932485 1
0.215407088720516 1
0.247394323179152 1
0.17115653064826 1
0.261436677045463 1
0.170256713760843 1
0.101535337718152 1
0.15786413328833 1
0.156538111401095 1
0.308185456665328 1
0.196482888730997 1
0.201056465576156 1
0.267069163303981 1
0.197887215805297 1
0.172115901976281 1
0.202740646012227 1
0.233238469081262 1
0.215765351687188 1
0.0186909295806782 0
0.274317224924086 1
0.178117738562127 1
0.210669544158328 1
0.250549174468106 1
0.259465211344951 1
0.270617998921754 1
0.116260300495304 1
0.182274884871098 1
0.249358945591353 1
0.181489450105991 1
0.190805270668205 1
0.207194440009958 1
0.251496188393074 1
0.22809679629279 1
0.0923361618479222 1
0.251479060710971 1
0.262727329196662 1
0.162499627516136 1
0.134150127941582 1
0.219747211654559 1
0.242463320704774 1
0.130271558442804 1
0.23830005759634 1
0.28613317817299 1
0.170419222199772 1
0.127815101534756 1
0.310920903033974 1
0.287937701368581 1
0.0816371815316431 1
0.225939022550389 1
0.238536314381575 1
0.177522687799958 1
0.260442963472667 1
0.247367457377303 1
0.212150360199589 1
0.149160561044334 1
0.152122070665501 1
0.227463671902147 1
0.103036445369965 1
0.242836160930036 1
0.24959248516745 1
0.145942326013959 1
0.164126302907876 1
0.125749391329339 1
0.188424117466671 1
0.191363585713804 1
0.21925238244765 1
0.299212023994372 1
0.178756930353862 1
0.144759620394278 1
0.0444876921682301 0
0.216460719959197 1
0.107341260708587 1
0.28011095910169 1
0.170895827279181 1
0.295447107992807 1
0.13685315887684 1
0.226976087225384 1
0.214237237916521 1
0.203687054762635 1
0.154776107847411 1
0.274260949468722 1
0.161819558567872 1
0.223928284231519 1
0.131930670983951 1
0.25749555417875 1
0.197638546012261 1
0.188518811677793 1
0.233288044537144 1
0.204976061908254 1
0.273679175369493 1
0.237517880404013 1
0.314413451847734 1
0.138220636531897 1
0.237903196780475 1
0.087431754427729 1
0.19629667214392 1
0.0935978923596909 1
0.240223596448241 1
0.303054234971011 1
0.229105718256265 1
0.208639883380897 1
0.192834119231107 1
0.128752092883653 1
0.363174037826668 0
0.1030254790894 1
0.184245831692956 1
0.280779013373523 1
0.159397806323016 1
0.180430859863713 1
0.138274697992612 1
0.326080672162016 1
0.185276793496525 1
0.140944754156376 1
0.131522499303059 1
0.323098426108345 1
0.189336781597697 1
0.240001984377665 1
0.125789637612491 1
0.224666126806212 1
0.270546060889222 1
0.174748602814402 1
0.213277575069587 1
0.225946776360305 1
0.283870396632755 1
0.206318450052743 1
0.15623289566593 1
0.217936886424917 1
0.0926617366761997 1
0.281829607362232 1
0.18186063420314 1
0.0896472797326099 1
0.145827382856381 1
0.343722592223579 0
0.245943078052076 1
0.14672432901158 1
0.21680791812107 1
0.21889493091286 1
0.15371078063576 1
0.193090794226874 1
0.332880408311195 0
0.277089410124553 1
0.195301005983286 1
0.142019086207549 1
0.245354194464167 1
0.199098100001702 1
0.20923780755925 1
0.175104642944049 1
0.142278654199052 1
0.410663505962922 0
0.23004835492742 1
0.224965358290093 1
0.17471995813164 1
0.174480688922399 1
0.152739511075785 1
0.189133687815366 1
0.183524999639925 1
0.201922002846022 1
0.269161644691546 1
0.202864472230259 1
0.331989536526671 1
0.237889024988934 1
0.225281311308825 1
0.136379407244294 1
0.182001026734611 1
0.367786638363818 0
0.284306884546357 1
0.0878972756085336 1
0.0916627681628063 1
0.269412897505943 1
0.267986500055558 1
0.240998442143812 1
0.0567375523777242 0
0.33696143563754 0
0.179527085843045 1
0.135043079181377 1
0.297241205174466 1
0.0575038455620357 0
0.233927561366679 1
0.112321659391268 1
0.15994008294376 1
0.267898813563918 1
0.262424736885011 1
0.22552966408058 1
0.285823270230866 1
0.175919448564917 1
0.22820302894307 1
0.173467427319978 1
0.152842520052049 1
0.220631209906242 1
0.223398707238771 1
0.0577632825709989 0
0.244505435317371 1
0.211172251590691 1
0.157893728413714 1
0.0912259226573035 1
0.289430901616266 1
0.274962121778074 1
0.202337734640798 1
0.0331186222625053 0
0.211277535677644 1
0.124838740450693 1
0.149442788834845 1
0.102858276650487 1
0.216637140908847 1
0.231941829784985 1
0.251880973017125 1
0.228570002368693 1
0.198206909475842 1
0.075077630517024 1
0.247183600744553 1
0.302009767898894 1
0.272622172398628 1
0.0782145269393459 1
0.307040187704141 1
0.181572126101254 1
0.179477889054101 1
0.273248664683328 1
0.186373815767591 1
0.242078242686777 1
0.157223644427751 1
0.191629180519197 1
0.149285396633843 1
0.287470898896571 1
0.19184579227151 1
0.0776740362370048 1
0.199822518563182 1
0.237620398690141 1
0.118342468175042 1
0.333128434150313 1
0.226957241085728 1
0.230232227025418 1
0.321887791205795 1
0.23260654275643 1
0.373839581884388 0
0.105802207475636 1
0.0852301813674108 1
0.196538171791817 1
0.0703477603245455 0
0.0631863996158667 1
0.210417586100024 1
0.25046304811068 1
0.0843228212024767 1
0.250065678832877 1
0.211134037140817 1
0.169237304297914 1
0.259229779326483 1
0.176342269775933 1
0.292602921324796 1
0.16054255594292 1
0.259758068325521 1
0.0234153095103201 0
0.270087588464101 1
0.245705286331097 1
0.222167612254887 1
0.207104808488705 1
0.318933757695593 1
0.189932393127675 1
0.256719485441253 1
0.20900161393768 1
0.13596977926732 1
0.16490450895421 1
0.150486601394524 1
0.173341948024731 1
0.166594621205465 1
0.304899708695395 1
0.145116059502722 1
0.15773530748344 1
0.238923336414177 1
0.158638611020245 1
0.0865236835753361 1
0.111756155990019 1
0.19299641407104 1
0.322492175140873 1
0.108705295619204 1
0.330009002417212 1
0.234676713049043 1
0.358628443485962 0
0.295599179810227 1
0.245940576385873 1
0.256614932947349 1
0.185320962503558 1
0.24950148600468 1
0.186738172594059 1
0.227701101222392 1
0.0892630100492143 1
0.278280452368048 1
0.211396817153101 1
0.127921630699734 1
0.170681542583818 1
0.251981697072372 1
0.269593535258026 1
0.179675927032398 1
0.286285160341155 1
0.151516653378657 1
0.211584397985295 1
0.220358279326073 1
0.220375228432725 1
0.140801533892476 1
0.0651032085931042 0
0.169770989855795 1
0.127292081846008 1
0.237632840298382 1
0.280280627016836 1
0.209479463884993 1
0.182217696022018 1
0.202932650939552 1
0.18996011630734 1
0.26615393695771 1
0.231664757288648 1
0.288024357298425 1
0.179642547023057 1
0.251872321903677 1
0.173602756011879 1
0.168293895480211 1
0.216326163762776 1
0.26354158979933 1
0.170773263294643 1
0.112194103036339 1
0.177453849310273 1
0.173878442665894 1
0.264265440091264 1
0.170703867594606 1
0.146411437474517 1
0.18689931588553 1
0.192997768509108 1
0.181531698105332 1
0.221451330537018 1
0.207643089077315 1
0.204156638413684 1
0.244399390142371 1
0.271279852581811 1
0.163551096735997 1
0.237306590587995 1
0.222613877587693 1
0.120816046690204 1
0.184440086792538 1
0.10894027953464 1
0.170802909563667 1
0.0414816143310759 1
0.23046633239178 1
0.237165296668769 1
0.295733437270944 1
0.235415749474359 1
0.240888859157105 1
0.233381782169764 1
0.227201272580183 1
0.121241453917439 1
0.232119596885992 1
0.268199179679017 1
0.263701570675933 1
0.191925205708442 1
0.204655548567912 1
0.105068375943514 1
0.328372058470213 0
0.109855060665326 1
0.20027670389158 1
0.133318856322851 1
0.102865191976488 1
0.153662122067286 1
0.169147224719615 1
0.0653076836374938 1
0.229330917626181 1
0.20727117927277 1
0.157269969304881 1
0.137480769088664 1
0.251319268485136 1
0.116568546858157 1
0.135305023907455 1
0.140706347892439 1
0.203885826544355 1
0.184818187362308 1
0.189372566759312 1
0.242642973827598 1
0.218530761874297 1
0.340337405546447 1
0.159976425420242 1
0.237080682109574 1
0.118924323370157 1
0.145032939911752 1
0.153732341262457 1
0.270037770689978 1
0.190486591876099 1
0.147952857443565 1
0.280274297032467 1
0.303830624616374 1
0.260520640221729 1
0.278805685456945 1
0.227834967360512 1
0.123674728652774 1
0.246486791683407 1
0.263784256755672 1
0.152494550349936 1
0.0777502673043529 1
0.218134002529943 1
0.169129497745248 1
0.167759765540899 1
0.188953801298242 1
0.0849820479200792 1
0.057826400195778 0
0.170939742180751 1
0.140233460609085 1
0.241178351659309 1
0.180183611301743 1
0.349835898389146 0
0.180531882051415 1
0.189022881105215 1
0.22636178934518 1
0.245955454311216 1
0.0917466178154546 1
0.295314972730561 1
0.168787867453726 1
0.0525034993483564 1
0.195786435390423 1
0.175625262360223 1
0.249855375827424 1
0.146396324582411 1
0.218604496584052 1
0.213066430886915 1
0.18781396626988 1
0.0724841537881268 1
0.199925177838076 1
0.234187209592462 1
0.182494630048682 1
0.159085873237846 1
0.194327736707452 1
0.291739380438481 1
0.142220178936684 1
0.328970281055425 1
0.185367959147824 1
0.17225414493696 1
0.153080173626779 1
0.325530869527244 1
0.285148624799729 1
0.0738584823970223 1
0.195505917918245 1
0.260059240331573 1
0.262565876953537 1
0.236019004474092 1
0.319629810491806 1
0.170777710006096 1
0.231674501606539 1
0.199214742719729 1
0.104100898635977 1
0.18904231390536 1
0.135805477229967 1
0.0699629420274375 1
0.206923879544745 1
0.201445800455527 1
0.254299020488368 1
0.265114181959718 1
0.160210317197505 1
0.14969137642353 1
0.166957161503859 1
0.219260902338464 1
0.309178301283692 1
0.255053940957147 1
0.201348600886996 1
0.242613268966311 1
0.140493059743384 1
0.206713032776178 1
0.114261977727728 1
0.0752309414850424 1
0.202535538769955 1
0.127786751895078 1
0.195657658874218 1
0.218988361117012 1
0.290907615715011 1
0.291460478014761 1
0.278349006157563 1
0.0743128323811349 1
0.241631752377228 1
0.177841094588386 1
0.187191669930395 1
0.107594698303356 1
0.120293732927152 1
0.210956571902636 1
0.16004693702423 1
0.206346093332661 1
0.210337991743511 1
0.200834433365285 1
0.230759644997568 1
0.300577614039161 1
0.10969764256509 1
0.230643176970378 1
0.198097024467011 1
0.091417630758906 1
0.272914067532713 1
0.23179554183601 1
0.106761963691075 1
0.255319882411728 1
0.105359043461975 1
0.277620780655268 1
0.151399811842142 1
0.249718959433969 1
0.246005530431213 1
0.230781138707379 1
0.244772634214869 1
0.140296278856409 1
0.248605724795427 1
0.15046132265901 1
0.251718339247067 1
0.148238382823141 1
0.22638179403625 1
0.179371750953603 1
0.194908985800039 1
0.252982115358477 1
0.227524711859681 1
0.310137222155022 1
0.0892856714980293 1
0.182487427494925 1
0.253319229027605 1
0.263470650055525 1
0.231619701606528 1
0.174718389977858 1
0.159696606737619 1
0.194904178065553 1
0.202451761318238 1
0.145866652558614 1
0.196641877461451 1
0.160265264653538 1
0.228155459830349 1
0.248716222689337 1
0.293656373964657 1
0.182955719447397 1
0.210704897049838 1
0.249077915885367 1
0.226657921394934 1
0.261069198309086 1
0.240315996178685 1
0.213045346382417 1
0.170953697984287 1
0.154865201889837 1
0.185874685640439 1
0.235697646041375 1
0.174973908287419 1
0.186019998312485 1
0.233279768494633 1
0.169641885248472 1
0.203994518104032 1
0.104229403859767 1
0.21111976365836 1
0.177776770272853 1
0.125333765058868 1
0.278466318360811 1
0.15575955614134 1
0.274163738294895 1
0.228362404868173 1
0.220321901432487 1
0.123617850965024 1
0.219006296995498 1
0.286574803998516 1
0.123791684951915 1
0.149298416802516 1
0.206538644825373 1
0.210933642993199 1
0.276984519144659 1
0.0939864203868035 1
0.243178429027346 1
0.043694043093356 0
0.0682639376467257 0
0.294385555186147 1
0.136081667811736 1
0.159349405298574 1
0.0681505291329721 0
0.158600942406127 1
0.176988455429925 1
0.205268502556708 1
0.32988231752268 0
0.282271263810705 1
0.256270476631687 1
0.287433191480007 1
0.161070004147833 1
0.149002909320546 1
0.277210601436683 1
0.210867033567883 1
0.212178327519395 1
0.219576351431318 1
0.176721522846064 1
0.191317449843344 1
0.12848736114487 1
0.229131528915168 1
0.169928506813591 1
0.1351235225849 1
0.179780065173523 1
0.171854337088422 1
0.193765946905596 1
0.0680866663058298 0
0.231379182163321 1
0.159894316787221 1
0.126115974527223 1
0.164230731101204 1
0.207163195580651 1
0.227150815081241 1
0.26640503193369 1
0.326287977818801 0
0.135687766379165 1
0.186530633757165 1
0.231399913272435 1
0.237393549400653 1
0.211328183576398 1
0.202439769315543 1
0.427869161467591 0
0.135147317251732 1
0.26832614616876 1
0.212188578470993 1
0.259176477052927 1
0.179289133706252 1
0.296718572826571 1
0.112654468707086 1
0.215555464574055 1
0.274476624089696 1
0.264064195364908 1
0.299653150975264 1
0.24216540456374 1
0.0894718342665544 1
0.135568366621492 1
0.0705106840762817 1
0.102908984253711 1
0.116615180776102 1
0.147349062373542 1
0.117022154946189 1
0.200154054547394 1
0.226533673607359 1
0.26143768391138 1
0.242166093915724 1
0.307244119932999 1
0.207826422321553 1
0.230307473863608 1
0.236282225978395 1
0.209219034969881 1
0.264556842649502 1
0.100649521134457 1
0.14731125524528 1
0.169087601999959 1
0.223260507674439 1
0.0509535369110692 0
0.106902361238048 1
0.145719977347489 1
0.0255074378935353 0
0.24539820579097 1
0.251931353021607 1
0.193352263952674 1
0.258601738218115 1
0.139666630902903 1
0.186008607581069 1
0.145708002352717 1
0.125581613253314 1
0.211816137823488 1
0.142982970202173 1
0.206704642761939 1
0.205459018620668 1
0.282267218183742 1
0.310783397899211 1
0.175313345655575 1
0.0911557874274676 1
0.285128653190004 1
0.113370886144839 1
0.210028260770855 1
0.0877412287666693 1
0.153497841777938 1
0.00884842839531279 0
0.167689939950429 1
0.0596505336127773 0
0.284614153237321 1
0.276044307075212 1
0.278918473928394 1
0.248509836143509 1
0.258432551970058 1
0.199376082545294 1
0.157700481093584 1
0.152379291469546 1
0.287443139171253 1
0.198797752426604 1
0.233826790906917 1
0.10293919378139 1
0.121256456937489 1
0.217093479155406 1
0.223497988054455 1
0.241281367946426 1
0.160675280738408 1
0.192135778116631 1
0.123920049191999 1
0.190792923211373 1
0.215657675917358 1
0.0420069349999045 1
0.275437190666391 1
0.117923082079617 1
0.121528776940384 1
0.294700822482743 1
0.227540610462733 1
0.148844529550462 1
0.0946619756639862 1
0.157227655708937 1
0.234328632411774 1
0.229474120829718 1
0.19672435059171 1
0.276791664063497 1
0.155706507949982 1
0.264585232401224 1
0.135729430615209 1
0.101510053206251 1
0.136514000958037 1
0.122686286166774 1
0.137831697007645 1
0.137715098078739 1
0.152704736416196 1
0.233716230063277 1
0.196783528091101 1
0.229257024417599 1
0.123811175921964 1
0.205526816938276 1
0.234982278066758 1
0.228760101212999 1
0.178629902732051 1
0.238790082032394 1
0.357589971364819 0
0.167439808055136 1
0.245684374903997 1
0.163638029835964 1
0.240264614164944 1
0.127965578644078 1
0.344544247961549 0
0.273690096423589 1
0.191650100571333 1
0.179102300209442 1
0.0713127615679192 1
0.356903177757827 0
0.21678084258967 1
0.136480883352707 1
0.117217342540408 1
0.13447818098793 1
0.166728146687203 1
0.184736140955447 1
0.356566283971855 0
0.296125801114543 1
0.200946064173743 1
0.213908460290949 1
0.219952206902227 1
0.133513582511694 1
0.104281025786353 1
0.218150004679917 1
0.212091623251179 1
0.246442611749629 1
0.266161823777022 1
0.304902798988058 1
0.189849293732801 1
0.194751665727912 1
0.225893164150726 1
0.182453282758403 1
0.0783271985933431 0
0.244827728796457 1
0.191963857044922 1
0.12470972182344 1
0.288158697202362 1
0.135513295927225 1
0.213004739525056 1
0.183521979962337 1
0.150606554260572 1
0.226762507158081 1
0.173843004933124 1
0.209998454392647 1
0.276688811143296 1
0.334951439312971 1
0.289473982219289 1
0.131723705161493 1
0.151051035600449 1
0.239271024327974 1
0.189417518652699 1
0.178927695707837 1
0.117859958912527 1
0.294482115162431 1
0.223074760348739 1
0.175145837275202 1
0.133950780491105 1
0.118119063013988 1
0.257080823441813 1
0.0390942103517929 0
0.143954124092935 1
0.178341099285443 1
0.106258919201882 1
0.321940798835637 1
0.0242642168565818 0
0.0750966671449756 1
0.0663333204780962 0
0.210558742702465 1
0.272510739642796 1
0.240498429806752 1
0.227494976968165 1
0.184157054498198 1
0.224400764366722 1
0.247720407059046 1
0.245170471919442 1
0.243512408065857 1
0.109344588930124 1
0.114931167380087 1
0.314403464173896 1
0.226135981979323 1
0.221080586248058 1
0.101076263712067 1
0.2795327890784 1
0.147718718144187 1
0.201502127213607 1
0.148438705367698 1
0.207164818554412 1
0.176186667221708 1
0.280241973729748 1
0.17077000890664 1
0.20414151173976 1
0.117149946598732 1
0.140194552080642 1
0.263734312408587 1
0.0944638226654262 1
0.166388570245392 1
0.317075377621577 1
0.240952614996726 1
0.239623578049707 1
0.244241197227632 1
0.261680121371493 1
0.256377926064589 1
0.228013092938671 1
0.177542837902448 1
0.195544915699224 1
0.315110773789161 1
0.140343265534215 1
0.212709979022959 1
0.119456681586309 1
0.0658682162123605 1
0.193417053542945 1
0.181257339554084 1
0.150783708146606 1
0.259838073399053 1
0.16630549048538 1
0.042167405751507 1
0.278107457896899 1
0.167746594219909 1
0.188410252972411 1
0.230764930963336 1
0.160073910802354 1
0.371716395545077 0
0.220740126987051 1
0.115566210718519 1
0.256491326907914 1
0.290210921695915 1
0.310230538180654 1
0.208518053521979 1
0.119156102581446 1
0.238362795002361 1
0.339563015942319 1
0.199845503664323 1
0.277602938319074 1
0.194752583700288 1
0.216180157845771 1
0.171869110563426 1
0.355721126395793 1
0.315327582223544 1
0.252510235535959 1
0.272266454723256 1
0.18768668296581 1
0.26386526123099 1
0.177165475201356 1
0.245366791263609 1
0.263273021902478 1
0.22298511591671 1
0.228876418908666 1
0.17179720689415 1
0.146464253601654 1
0.283827843538303 1
0.311606885519992 1
0.22581767162155 1
0.270037250589988 1
0.114907312731795 1
0.249202714200063 1
0.101088447061093 1
0.214057631565628 1
0.256570344666841 1
0.281649929588012 1
0.169992321545486 1
0.257469842702408 1
0.272656616774872 1
0.270500084140764 1
0.204265447331119 1
0.214486216250131 1
0.217713003791686 1
0.257062019168846 1
0.175594846534797 1
0.341554253377167 0
0.280237310500207 1
0.236520480017386 1
0.266516051261679 1
0.142440144876043 1
0.19358878119021 1
0.28640891424916 1
0.196265993495536 1
0.132847381137747 1
0.205562581405398 1
0.291132651654825 1
0.257416845969326 1
0.0579976835981842 0
0.110687724224293 1
0.108894530618056 1
0.167880348337103 1
0.31658474605715 1
0.22700313877678 1
0.206679073155052 1
0.328972803342394 0
0.277629028855359 1
0.199321923223852 1
0.248566637764815 1
0.211711032527781 1
0.177921559172788 1
0.286058255362742 1
0.144122175535469 1
0.165666516757599 1
0.199921638876048 1
0.0698184681824275 1
0.278208462800915 1
0.230610659282839 1
0.17870780078917 1
0.0992826054011351 1
0.261681652259222 1
0.225708938448302 1
0.228444525518281 1
0.12642796860685 1
0.276196041670038 1
0.13557475079581 1
0.195159334460432 1
0.112220197945026 1
0.135764265809937 1
0.276261722524836 1
0.139670500738433 1
0.244749291088437 1
0.203767682371084 1
0.185675748609365 1
0.228847511194691 1
0.231611271762351 1
0.286066042099648 1
0.275629665750557 1
0.264268451106095 1
0.223306799105362 1
0.302015349462069 1
0.242465333173686 1
0.218143815016858 1
0.176147622605675 1
0.177769106630203 1
0.133086552570223 1
0.0755032089200513 1
0.30590664712575 1
0.131932368659809 1
0.220756365198686 1
0.129071349053586 1
0.144919702336796 1
0.130824377153106 1
0.307462179314134 1
0.171856266175336 1
0.247344340786198 1
0.373809846255409 0
0.172593027144052 1
0.155448047273771 1
0.223740918235032 1
0.146837639852048 1
0.259021686457517 1
0.204561253585516 1
0.203566461385115 1
0.0549952403407401 1
0.187218922268778 1
0.226955306879522 1
0.177773609322508 1
0.17352679884074 1
0.199977109479576 1
0.0472356491660809 0
0.141069881948931 1
0.197622368341691 1
0.148198418945619 1
0.253361962554617 1
0.11238843607283 1
0.231507855686286 1
0.173740692613838 1
0.196688079901845 1
0.262263601052454 1
0.177808937748121 1
0.222893336099415 1
0.323872962331564 1
0.100719856356242 1
0.195263826062973 1
0.212604656625318 1
0.229196264970696 1
0.216753690838939 1
0.282495556125375 1
0.227924248086718 1
0.185385930270439 1
0.175201617336283 1
0.243527486319511 1
0.0241415378250419 0
0.26845821576883 1
0.202668302088917 1
0.0997083970007754 1
0.368547516159661 0
0.226586960565353 1
0.181548762645894 1
0.22679435544649 1
0.205673170896626 1
0.227514230387294 1
0.305090871646439 1
0.386327093405103 0
0.121580456713577 1
0.23543703266687 1
0.2274080236594 1
0.205669305310988 1
0.187577997833096 1
0.269266734536989 1
0.234735541425139 1
0.158294302752467 1
0.195096793119455 1
0.253375371503452 1
0.249954981648391 1
0.331511881125132 0
0.299756616692084 1
0.109779097346875 1
0.18667884232598 1
0.264724707671842 1
0.236365947180615 1
0.228762525926323 1
0.222621561180076 1
0.139017222417687 1
0.136689348755498 1
0.15577031140254 1
0.237587166646141 1
0.310929505647436 0
0.192537424226979 1
0.0428988885429295 0
0.174308013274708 1
0.170992412805454 1
-0.00398529308974671 0
0.261309295674767 1
0.0669443933479732 1
0.031158145075138 0
0.188141216312278 1
0.260651239059563 1
0.189003175914255 1
0.323695420831847 1
0.248327085692361 1
0.205054592816409 1
0.169978086603432 1
0.126548870357946 1
0.236510168965102 1
0.135827208708821 1
0.205196841665592 1
0.182684231938643 1
0.171782514185945 1
0.219969172532148 1
0.26777037315468 1
0.302748282605373 1
0.32074809474526 1
0.204051728394827 1
0.33917580806267 0
0.21333638917199 1
0.164609847518209 1
0.118005117230363 1
0.316651955550005 1
0.0264105829336983 0
0.187703438233535 1
0.218898816271756 1
0.124552163911753 1
0.192759513929911 1
0.128903650155319 1
0.389187135051761 0
0.225813788104722 1
0.173882104777245 1
0.0841951146848729 1
0.216757339606651 1
0.25973904484696 1
0.166412889549666 1
0.192731827303181 1
0.249623324872874 1
0.0954289628863486 1
0.316460627015766 1
0.154596771724383 1
0.108431616571377 1
0.0606739585387355 0
0.15212599936226 1
0.226914733124635 1
0.155901400182048 1
0.193907158399054 1
0.071721853205467 0
0.171905063485663 1
0.25998105622015 1
0.221868348461919 1
0.219058003761531 1
0.232112480670978 1
0.242473122732305 1
0.299240348138029 1
0.285651359345494 1
0.234638113578298 1
0.0915452401222832 1
0.202954420970504 1
0.154496147454923 1
0.230292682811484 1
0.185863891242679 1
0.257232050927475 1
0.262487812870713 1
0.224870668172312 1
0.278165794623051 1
0.170226426334877 1
0.241380255999756 1
0.221504719053255 1
0.31702030862511 1
0.130887174790971 1
0.221156834478462 1
0.235814993284139 1
0.192441188776263 1
0.329941914158118 0
0.17614104902418 1
0.220771331937709 1
0.211489010701923 1
0.114266141952141 1
0.198070359923911 1
0.200901279525774 1
0.248699809472695 1
0.152977456830558 1
0.192863969081012 1
0.206581285365262 1
0.199380902139956 1
0.201855450771036 1
0.189726411721749 1
0.267181019784771 1
0.235446247508985 1
0.0672662225371045 1
0.220589145501214 1
0.197608970638232 1
0.17027445010527 1
0.219296327892753 1
0.138232787455124 1
0.210118080071712 1
0.176340179554074 1
0.227399061791413 1
0.237108141224534 1
0.232191863330341 1
0.203398843293777 1
0.105693098937083 1
0.233415246595605 1
0.253968602543499 1
0.309767854858989 1
0.220810205596735 1
0.218207854104071 1
0.115375272843105 1
0.260228248831852 1
0.154812848078812 1
0.234596132824227 1
0.23723546533106 1
0.309044798546083 1
0.171804278701054 1
0.27247795368784 1
0.181940184412393 1
0.129827016747703 1
0.211197506486235 1
0.179222118426448 1
0.173633664242187 1
0.212152649658976 1
0.311288433994094 1
0.261034289276778 1
0.229568212495339 1
0.0809777325111218 1
0.155015951739871 1
0.234301542478098 1
0.185362274926914 1
0.185633047587907 1
0.266812229522247 1
0.281615631038971 1
0.170569516137845 1
0.195005278734983 1
0.188015765454959 1
0.231599551281023 1
0.241738686932193 1
0.053728043393418 0
0.195273350072 1
0.226572818945109 1
0.211577838784051 1
0.0859139267797508 1
0.225338404744378 1
0.226067931188756 1
0.129076319456324 1
0.138805097722093 1
0.0943996571280581 1
0.217391260605915 1
0.185711987205692 1
0.183082037764216 1
0.312157174491848 1
0.185094946994761 1
0.215232909579235 1
0.195647495224501 1
0.247115545868221 1
0.275504952645795 1
0.138719306483317 1
0.237096374591892 1
0.123616255534489 1
0.200889283091198 1
0.167328566575896 1
0.27679269747354 1
0.210801790834199 1
0.192140441044969 1
0.270238089621508 1
0.147674825051815 1
0.153283347470285 1
0.173711321308173 1
0.0482234041411902 0
0.351735152137256 0
0.186114572591068 1
0.122437096694947 1
0.177930545696 1
0.295374023320413 1
0.293449291445706 1
0.164171764514714 1
0.225663947554649 1
0.281738438310205 1
0.250095605865767 1
0.235872236491029 1
0.212856944340454 1
0.189861048933838 1
0.192466536836175 1
0.216217865996899 1
0.160831552989664 1
0.0743521352372786 1
0.267395999375437 1
0.1859506083139 1
0.218775442499377 1
0.227918791524573 1
0.212013327340863 1
0.194073507635235 1
0.2381394578371 1
0.282257677753986 1
0.181660794510328 1
0.185569610734216 1
0.147758511139126 1
0.247092738034566 1
0.110271395630424 1
0.0606092987043569 0
0.172286018325404 1
0.286512917271435 1
0.264667282872861 1
0.180441944720919 1
0.108629760717944 1
0.172875701551935 1
0.040188754733207 0
0.199767009605002 1
0.175635987885413 1
0.24564301477503 1
0.203011858126133 1
0.156549970990198 1
0.194913254657846 1
0.253457761337028 1
0.135737990770365 1
0.142255964060065 1
0.290983745763404 1
0.145546097982307 1
0.243141730249966 1
0.256375778564015 1
0.127204651365774 1
0.224728525193751 1
0.251896339152497 1
0.242464282897116 1
0.172051491736728 1
0.177561198622297 1
0.183879195572206 1
0.136515516316654 1
0.10560713275568 1
0.134827794005354 1
0.205773528169375 1
0.319328863679265 0
0.188012790843921 1
0.196460542869204 1
0.181876518988128 1
0.159034909751166 1
0.145033848701285 1
0.202286378404247 1
0.170220189796776 1
0.282836904912248 1
0.236447790906351 1
0.161827267612905 1
0.131283981198977 1
0.168656294766244 1
0.199406476172337 1
0.280321781824564 1
0.254861221330444 1
0.159130630125991 1
0.19427347055353 1
0.257817799761467 1
0.184880596122657 1
0.274148447997048 1
0.21686455565913 1
0.165079272732676 1
0.0607414073580296 1
0.223441366826684 1
0.211646790840865 1
0.140989130891772 1
0.147394796331663 1
0.253677678835218 1
0.149371688463037 1
0.250891256279284 1
0.214264726622632 1
0.11884822046536 1
0.183622339328413 1
0.229986092655067 1
0.256317728589955 1
0.240887814479379 1
0.228689697150942 1
0.194217211044913 1
0.182268775620244 1
0.230456832625057 1
0.249850833918393 1
0.180900880904413 1
0.266444084990076 1
0.238006310591846 1
0.278171075693881 1
0.327107217485286 0
0.209940990006063 1
0.266657885715184 1
0.178483007812447 1
0.309861515119835 1
0.141348371674004 1
0.210961028693219 1
0.190155803575245 1
0.20932373658572 1
0.201108195214687 1
0.191502641350726 1
0.19714162908283 1
0.336438317444794 1
0.266359911251266 1
0.106374774175607 1
0.149617044038335 1
0.233024476850972 1
0.189206763077903 1
0.181213814777084 1
0.193827503509324 1
0.105746029423691 1
0.217617495985371 1
0.197379265996993 1
0.106301188635095 1
0.14683366882793 1
0.0549343523145651 1
0.157014620041127 1
0.292059533933259 1
0.220681936609347 1
0.0852408604494262 1
0.11692962130512 1
0.192952520186944 1
0.23332620447728 1
0.307566141407552 1
0.229532877304322 1
0.123035604007237 1
0.29136997419996 1
0.199038253745391 1
0.292644158555412 1
0.22775954160946 1
0.180421192297815 1
0.255514982203517 1
0.254444665335605 1
0.15684436138839 1
0.0462343773295722 0
0.279644578760456 1
0.233681061006165 1
0.205829730681134 1
0.235729859542353 1
0.245868038693796 1
0.270937802924664 1
0.188495225740801 1
0.254179112883021 1
0.232066957298871 1
0.152160662954487 1
0.0515063283514939 0
0.288259381597217 1
0.237292450477908 1
0.224489136312875 1
0.310734976370736 1
0.201790504320844 1
0.197633325496867 1
0.166015729701992 1
0.290917980219895 1
0.226838245734235 1
0.238538769376733 1
0.270244001513982 1
0.276708526031878 1
0.228736065208018 1
0.130100427439539 1
0.208134886418187 1
0.128574298865368 1
0.188821818718703 1
0.282476234874957 1
0.177641176324129 1
0.323364123949987 0
0.211196070366145 1
0.27368484881444 1
0.158755042794717 1
0.16221451548656 1
0.357211751426709 0
0.267690069346461 1
0.143260515590759 1
0.113142330652272 1
0.13660381081936 1
0.0550251923680234 1
0.228585173323146 1
0.191951802573822 1
0.215984356230262 1
0.277430411696298 1
0.245840683667186 1
0.0926189582329316 1
0.230027327907111 1
0.272254357258675 1
0.166174900991414 1
0.28620652709485 1
0.303726686284699 1
0.110616767009898 1
0.162247373255141 1
0.190574558510778 1
0.185609360800347 1
0.280094683876126 1
0.198882209445272 1
0.167833559069488 1
0.212127597556981 1
0.16215714761235 1
0.172413227447636 1
0.213241991353743 1
0.151105112937058 1
0.229688402292505 1
0.188423846641918 1
0.115919487918457 1
0.320256798605523 1
0.194818488842994 1
0.171184682702791 1
0.142599808957335 1
0.248248401540529 1
0.195264081050386 1
0.174584403442463 1
0.188300846640335 1
-0.0190241448022006 0
0.188073548340914 1
0.216082173165193 1
0.201046282676033 1
0.321039212040599 1
0.325842380184939 1
0.0854461913111514 1
0.238535105774163 1
0.0980078603357991 1
0.200867377081931 1
0.246791447302135 1
0.300029025090506 1
0.191573609346056 1
0.14867598164836 1
0.21993526775048 1
0.251396051186581 1
0.144414070503551 1
0.208333712411455 1
0.267291151940683 1
0.137975356440687 1
0.197648059352302 1
0.165864623627946 1
0.118031140856526 1
0.165171863129167 1
0.155964607117921 1
0.182543054881507 1
0.14586861340271 1
0.124312668319444 1
0.156497724702717 1
0.245978754349751 1
0.242137067198766 1
0.21570232656986 1
0.23085308255306 1
0.158337359284146 1
0.2524861456216 1
0.209942122262745 1
0.104766827651867 1
0.23198307707031 1
0.301534417942713 1
0.219164105276069 1
0.215510998268233 1
0.0778462456145653 1
0.205514768386604 1
0.215495874578701 1
0.295674863005111 1
0.112183492252295 1
0.322717476305203 1
0.234573072663891 1
0.0890844751590979 1
0.184838157670162 1
0.164895094054069 1
0.159974224900496 1
0.207636325079062 1
0.248083521174126 1
0.299400596794624 1
0.0735642238436582 1
0.304744878676901 1
0.164138065465087 1
0.257460462305916 1
0.140310064272473 1
0.162920714582103 1
0.0912722728618517 1
0.127921830065083 1
0.228299816925381 1
0.222224853520854 1
0.138947733077869 1
0.304728016612291 1
0.212213092532093 1
0.255309574863279 1
0.314579005210964 1
0.247973970235314 1
0.243244271663495 1
0.281442046003531 1
0.220599783526167 1
0.232020126904125 1
0.186037961867001 1
0.312245912331234 1
0.130416022537047 1
0.190142988615196 1
0.241703385286679 1
0.229864403253945 1
0.340149131205178 1
0.237681729363376 1
0.231196830867786 1
0.134289760740581 1
0.100538726640525 1
0.202824605406729 1
0.246901713287325 1
0.246589381808614 1
0.139157131994595 1
0.225096436737834 1
0.235938784304355 1
0.156537656010127 1
0.172422306344352 1
0.34039292817803 1
0.317857188267747 1
0.150320508375172 1
0.182425603215169 1
0.188700504480575 1
0.179606190011565 1
0.120101978055861 1
0.15075897088129 1
0.235481150810139 1
0.165555768601977 1
0.147225215594347 1
0.193863252024364 1
0.281704703504861 1
0.252569559732814 1
0.200782606199646 1
0.203357528536884 1
0.184547889712458 1
0.176359517891033 1
0.199869539215195 1
0.137340764924243 1
0.188849759143885 1
0.169877236446233 1
0.27081381936339 1
0.0595097404623902 0
0.197073514447783 1
0.206406314028355 1
0.264550070321343 1
0.241331517649831 1
0.360295775951267 0
0.170194029158471 1
0.159488610626702 1
0.139949408698736 1
0.273246295239767 1
0.154926816032701 1
0.306878754230189 1
0.1840865417518 1
0.228801522011244 1
0.279767703997703 1
0.246688750467561 1
0.128710990261502 1
0.18176689391623 1
0.191751625825565 1
0.142049214117021 1
0.197617301276014 1
0.126663539386253 1
0.197193460501632 1
0.203383967426981 1
0.316408330492716 1
0.120620998565571 1
0.14335217207377 1
0.389916115085751 0
0.132495554645622 1
0.012500327436013 0
0.252836544288675 1
0.0949141893019352 1
0.243228117803212 1
0.139867755650398 1
0.114533058688712 1
0.230424179421235 1
0.252679602479033 1
0.175818261669624 1
0.141523278101086 1
0.136904812272757 1
0.190421871915953 1
0.158327538442191 1
0.381348272013107 0
0.17758004215071 1
0.324439076560302 1
0.325104118631503 1
0.18162144798755 1
0.226502521785021 1
0.194868614968483 1
0.184838552999005 1
0.178074825216526 1
0.194355439735655 1
0.22881490310252 1
0.185427872125692 1
0.182666542116383 1
0.215382770422801 1
0.161535807961258 1
0.194994872101136 1
0.266195283043288 1
0.132185134850349 1
0.207247326830579 1
0.177607857017112 1
0.12470873384382 1
0.178486728181232 1
0.223327392590769 1
0.191432300623383 1
0.171963021468475 1
0.104194828751824 1
0.259766947688855 1
0.202139802621888 1
0.172130051285052 1
0.183495774009857 1
0.211472272055056 1
0.152289419369715 1
0.266916779668505 1
0.240133701865026 1
0.128743128182675 1
0.0724696802805106 0
0.233674443481177 1
0.159961623727048 1
0.114379486216413 1
0.261020430002767 1
0.25814982542127 1
0.254219033101182 1
0.198842833747313 1
0.187997656447806 1
0.185516626199238 1
0.138826930854952 1
0.177664455586142 1
0.258594233180082 1
0.0368174046225846 1
0.145547132120834 1
0.190626232574505 1
0.233491081188339 1
0.187577318419899 1
0.256785023431225 1
0.149734762601425 1
0.143788235317929 1
0.178696374651581 1
0.261743945810135 1
0.219613077776457 1
0.308954797301382 1
0.133302320388133 1
0.20656083451326 1
0.161353102864573 1
0.289821082421069 1
0.207741248028031 1
0.162787946376072 1
0.249905888795682 1
0.113271810124816 1
0.220037811576112 1
0.200995670239982 1
0.287053030038957 1
0.154904665436249 1
0.28998779707606 1
0.294516333520494 1
0.215870829904891 1
0.263696699219697 1
0.227289826066976 1
0.243638331499201 1
0.363578056009069 0
0.121825200429284 1
0.23738063622513 1
0.260673737868477 1
0.289890085024824 1
0.207823292715862 1
0.223532444361893 1
0.172770439621354 1
0.101855726803631 1
0.0373360050866216 1
0.21801198239127 1
0.168799475832553 1
0.20102333708693 1
0.278950082293523 1
0.238364754945534 1
0.170766232085595 1
0.158783523297206 1
0.0669103206487677 1
0.188439930927635 1
0.257860032428594 1
0.240236584482655 1
0.182699769667106 1
0.259309584694133 1
0.29778803285328 1
0.21660630607086 1
0.204456507554328 1
0.202136823955863 1
0.300582348102505 1
0.0801133430756862 1
0.143768245143473 1
0.285414190959483 1
0.249208259854432 1
0.23010100872312 1
0.0657975949255917 0
0.271596576679534 1
0.335749859531901 0
0.135943613660669 1
0.252307934802254 1
0.252469405090778 1
0.163770578714536 1
0.209409257650139 1
0.210348215455098 1
0.317379948451923 1
0.12788438472974 1
0.138127875584643 1
0.0237506674511844 0
0.225654627454884 1
0.138311323894692 1
0.169237155005751 1
0.306703460180612 1
0.0860102516351429 1
-0.0163578827840021 0
0.337662979174178 0
0.27367020500029 1
0.170903949571546 1
0.275996172611879 1
0.215509234127761 1
0.2527145188269 1
0.134860874279058 1
0.272286811260291 1
0.213459631634136 1
0.142413660076319 1
0.310973316289491 1
0.186541974444742 1
0.168181287409094 1
0.204645942406034 1
0.198050762932271 1
0.207245109056739 1
0.173485216458448 1
0.278404425330802 1
0.230101933291322 1
0.235311210300602 1
0.213333677625925 1
0.147875257027144 1
0.121258003571982 1
0.337837970837763 0
0.24233735111438 1
0.152243932145212 1
0.256641955807138 1
0.259030335705079 1
0.25406191529243 1
0.187676931465548 1
0.18675166940539 1
0.216486352639691 1
0.220916666003092 1
0.143289988469559 1
0.219384873026658 1
0.117016677028799 1
0.0978280181080139 1
0.124587969101593 1
0.176654331495169 1
0.145362180330768 1
0.207717592082993 1
0.305661816830091 1
0.139519257753092 1
0.252918097654021 1
0.146148100113473 1
0.259600879409734 1
0.0623685310547724 1
0.173122586518669 1
0.154076235692445 1
0.305562818111271 1
0.198768306426211 1
0.17923503877439 1
0.222096188252032 1
0.191271661959984 1
0.281343321005315 1
0.198242670222531 1
0.175236611770911 1
0.207619124506317 1
0.164260086258712 1
0.292940692242062 1
0.247258557042143 1
0.109553519178949 1
0.162790113489546 1
0.245237971607883 1
0.244710078333179 1
0.131122300763953 1
0.122407356061176 1
0.241821995407022 1
0.0903761569025284 0
0.249406807583696 1
0.31654038424285 1
0.182622915381136 1
0.1678266701202 1
0.249788210605809 1
0.215960496399069 1
0.280836188053195 1
0.289344970562065 1
0.149296905951688 1
0.114569959333368 1
0.103360479953703 1
0.268235059474585 1
0.0910508246412504 1
0.142736919614112 1
0.217366137332394 1
-0.0255986712161322 0
0.194065437000703 1
0.214348204277705 1
0.178514309304239 1
0.0895808763635308 1
0.21238725413041 1
0.163611213991226 1
0.171421851560919 1
0.277141258910485 1
0.229401319562242 1
0.211015261341323 1
0.244580251308899 1
0.161970301599487 1
0.202708968185389 1
0.241057887998416 1
0.17395731619205 1
0.155865098931159 1
0.107450917476983 1
0.242782406866373 1
0.124799142386169 1
0.156488272073702 1
0.225912432035253 1
0.199460207110867 1
0.227368594824326 1
0.191113426718664 1
0.156077820560551 1
0.128192690958747 1
0.169903815992878 1
0.239004171556176 1
0.223337298793215 1
0.225479711961874 1
0.149963571714995 1
0.126684269466164 1
0.364608874195827 0
0.349850646959874 1
0.136728581956572 1
0.228533468492047 1
0.0372284169413738 0
0.15751972587403 1
0.157744355180617 1
0.236739943347454 1
0.249463424122147 1
0.212518710101031 1
0.239952520411572 1
0.281823442490218 1
0.209234113582071 1
0.167014309053812 1
0.199944965373998 1
0.244992638555342 1
0.219810088239556 1
0.160646507292538 1
0.199218238955711 1
0.197467834932732 1
0.172902789669483 1
0.274094231096441 1
0.178592650263958 1
0.165590018509926 1
0.235979938205227 1
0.227631476315042 1
0.173065791787745 1
0.239073457286895 1
0.317331254746934 0
0.216796867690955 1
0.246749329081784 1
0.190801129977724 1
0.246084399644275 1
0.0880549683608234 1
0.225388266136172 1
0.209358050176999 1
0.146717773004113 1
0.156721448135216 1
0.240683048077948 1
0.177319774082003 1
0.194410979571045 1
0.261390167344337 1
0.21611399578247 1
0.104952369038143 1
0.126129713860176 1
0.252665668364741 1
0.265249526413284 1
0.228381879014779 1
0.29282059994083 1
0.16661298655601 1
0.15961838262299 1
0.207110327899739 1
0.0516061895846839 1
0.216916226278616 1
0.205809079682973 1
