# Supplementary material for: Bias caused by sampling error in meta-analysis with small sample sizes
Source: PLoS One. 2018 Sep 13;13(9):e0204056. doi: 10.1371/journal.pone.0204056 (PMC6136825; doi:10.1371/journal.pone.0204056)
Supplement: S7 File — (ZIP) [file pone.0204056.s007.zip › results N = 5 theta = 0.2 tau = 0 sz = 5-10.txt]

"dl.theta" "dl.cp"
0.0645786591928404 1
0.328771348875165 1
0.218664201040696 1
0.233409783221505 1
0.147762512838087 1
0.317691972474461 1
0.104677790332478 1
0.301859504741688 1
0.179443728260098 1
0.14250332887312 1
0.108470683868519 1
-0.00380621722424058 1
0.516009705466136 0
0.104949262918976 1
0.226942261023424 1
0.345858129967648 1
0.0153908072285502 1
0.188416596261866 1
0.0938269538691332 1
0.284586161849213 1
0.265746844207153 1
-0.0341638029954719 1
0.182498978726809 1
0.298128439234616 1
0.258730362669021 1
0.0473285412617769 1
-0.00146025770616605 1
0.238069982887344 1
0.239731057166448 1
0.359909765345691 1
0.443181041368031 1
0.421224734477125 1
0.0436404407020913 1
0.136956272976236 1
0.32352409342006 1
-0.119882659812205 0
0.0859553745723221 1
-0.0173066828200216 1
0.547581850271358 0
-0.0715065922995566 0
0.0307720413267882 1
0.0688240310379593 1
0.153745745853967 1
0.153010017971664 1
0.208793578386501 1
0.272360929998856 1
0.293518918608666 1
0.144892558743381 1
0.202758717367196 1
0.0973202309461387 1
-0.034690287853247 1
0.0585989124232695 1
0.0414595342751191 1
0.0432393981882143 1
0.0868915994598094 1
0.231238788456149 1
0.247142214898737 1
0.122522404977051 1
-0.00349513507459585 1
0.0775996782121003 1
0.18694156304585 1
0.165284163371165 1
0.121183306856296 1
0.259414672306209 1
0.109938326597508 1
-0.0949079641429231 1
0.335780569470435 1
-0.0841627683137041 0
0.25872837834435 1
0.238636229957533 1
0.517262744805073 0
0.247812080057933 1
0.261865612202482 1
0.134766794929486 1
0.121676012860879 1
0.24575461228161 1
0.411881559431639 1
0.206840758384929 1
0.0686092961240251 1
0.193723463610055 1
0.189427237788051 1
0.131532896829011 1
0.376831771739395 1
0.236061620009333 1
0.272876976757071 1
-0.0286990061233439 1
0.116159641853334 1
0.131485924296296 1
0.283806933591724 1
0.05575874249226 1
0.285634112236601 1
0.253830294188602 1
0.220589895037809 1
0.101769975500798 1
0.252992444786398 1
-0.118231484171502 1
0.182002889617498 1
0.25616074871984 1
-0.107097706914777 0
0.155539683189194 1
0.198744408640269 1
0.1339701582352 1
0.092780320220857 1
0.148807700894097 1
0.180080525774809 1
0.0488924108894655 1
0.144054150692525 1
0.105403997420129 1
0.209129204351513 1
0.192996260406332 1
0.13068414919893 1
-0.0282728369587431 1
0.376219639777277 1
0.0766509579366917 1
0.0584985526027693 1
0.283618575839934 1
0.248464140097071 1
0.35430171688735 1
0.276300379678049 1
0.121211564209186 1
0.348178386063186 1
0.47015371774625 0
0.112446180156284 1
0.226545837669085 1
0.349810030346679 1
0.266862531770637 1
-0.0146162769959038 1
-0.0297368777849111 0
0.245513227060761 1
0.0853159577588959 1
0.243964504149101 1
0.329443202377115 1
0.116434362849405 1
0.0794115290506099 1
0.377860612627149 1
0.317331992384428 1
0.400495268911704 1
0.0240509472253553 1
0.256951478005898 1
0.162628753808211 1
0.22951381396458 1
0.129343981977621 1
0.137274783309644 1
0.140445611202749 1
0.254475904462208 1
0.180027608695952 1
-0.0215921931527437 1
0.172991818393459 1
0.25458293359608 1
0.0617353178085613 1
0.0229406499068691 1
0.109203797956774 1
0.045210024577642 1
0.596064674943648 0
0.395846758159741 1
0.104209969401542 1
0.313365251750664 1
0.379150956273934 1
-0.0436812519210727 1
0.0826235878384658 1
0.477654545713332 0
0.194232774470384 1
0.180324200712809 1
0.375368860794188 1
0.321091743806889 1
-0.00089307191698848 1
0.388360870624948 1
0.184727042744028 1
0.196194756866847 1
0.216642710409558 1
0.256411196815415 1
0.120079176751781 1
0.0785418732305175 1
0.0112197433967201 1
0.399861673326616 1
0.0653199863578556 1
0.204133325447532 1
0.207456741869571 1
0.242452035104036 1
0.636195722728144 0
0.342666097307496 1
0.0969646186971795 1
0.174787790332775 1
0.147302232032201 1
0.33242884375135 1
0.383780835941969 1
0.0552410069146512 1
0.260263455482921 1
0.0872014291500668 1
0.119255080255735 1
0.304675733046166 1
0.276002022128165 1
0.202306432671212 1
0.258022704802809 1
0.00148025653966857 1
0.120558335472093 1
0.370716151422208 1
0.20189714813953 1
0.480138874593727 1
0.139709766774258 1
0.296447219194194 1
0.411931813894546 1
0.295084677010942 1
0.315504769536556 1
0.149357136666614 1
0.135349692965946 1
0.195308749228413 1
0.223759018823415 1
0.237865762094235 1
0.0875998391081997 1
0.317784221760106 1
0.225016196093626 1
0.397629293380136 1
0.279161437663148 1
0.0986882611556289 1
0.0280344621597271 1
-0.067937055462889 1
0.336002956280988 1
0.290135615739701 1
0.282867760589822 1
0.133181533051579 1
0.245936865213132 1
0.111427632656829 1
-0.0121245841496266 1
0.218067626394993 1
0.22473674000456 1
0.232158516557026 1
0.11215021394901 1
0.219386653572493 1
0.158839083527544 1
0.23171952290085 1
0.128102478031157 1
0.113069088374206 1
0.29813275197256 1
0.252533727459917 1
0.0904106815386963 1
-0.0647876754244168 1
0.230357685645746 1
0.245308958684055 1
0.22602204134775 1
-0.0317322636945701 0
0.0704168171838509 1
-0.147148182394398 0
0.510689669537669 0
0.0610789816413208 1
0.389006710667305 1
0.0513311406087761 1
0.443224175829152 0
0.0347601073533317 1
0.157879095789134 1
0.288873096285048 1
0.0823088586655846 1
0.36264992953467 1
-0.0835456044831641 0
0.138376588097334 1
0.37557854625856 1
0.0400114537812169 1
0.0750306740070462 1
0.254311408014201 1
0.0881597630437626 1
0.103622598227496 1
0.192428875271796 1
0.243823216394466 1
0.196804029086145 1
0.162144840845973 1
0.00301084494422806 1
0.19268042030434 1
0.0115120266964434 1
0.274949193012155 1
0.0393482899179679 1
0.196797164367591 1
0.249612823095086 1
0.28205484196678 1
0.208534861606019 1
0.209725702756567 1
0.159370723867391 1
-0.121963151028569 0
0.108262217721573 1
0.0179358333214987 1
0.163699419421893 1
0.42254953250583 1
0.0750217354055154 1
0.0462456779081518 1
0.0574351240079004 1
0.228829636431547 1
0.328085222754769 1
0.157882975908321 1
0.217726068018668 1
0.138703191069139 1
0.109973745471127 1
-0.140792014855348 0
0.264142728678614 1
0.258149973002925 1
0.258273241430962 1
0.259709007597634 1
0.38557607868545 1
0.439685881270104 1
0.110876785652568 1
0.124057027040246 1
-0.0584968551726458 1
-0.07126369819303 0
0.18372067021123 1
0.0810609842473258 1
0.0692798586366681 1
0.19385122661084 1
0.204699552946644 1
0.254533505532595 1
-0.0248275755019803 1
0.186854071021061 1
0.176017209821762 1
0.180020320413078 1
0.305907004747699 1
0.103221349711136 1
0.130062157052822 1
0.329804168038985 1
0.111606404693309 1
0.227656535459226 1
0.112621572667712 1
0.492635365927005 0
0.0653917780589402 1
0.106574876309542 1
0.176234209296067 1
0.279771313541379 1
0.116721893034052 1
0.176072095861829 1
0.0960948290248416 1
0.0156225167172135 1
0.200190500092282 1
0.219877581409729 1
0.294729738604274 1
0.0440210350873372 1
0.29673473896087 1
0.278343156737387 1
0.235021749194846 1
0.293345654838092 1
0.206719710102822 1
0.0579868480858001 1
0.00890363188551654 1
0.192882094445844 1
0.128422203231411 1
0.211466024213597 1
0.317085560324933 1
0.199804204881855 1
0.0431904253898219 1
0.288247672758685 1
0.132980324689803 1
0.173225859910778 1
0.233154913774197 1
0.122951958216843 1
0.157026349400732 1
-0.00349514196261003 1
-0.103519992084001 0
0.213054904816696 1
0.308701738858589 1
0.295822789833595 1
0.0504690129825412 1
0.23743667160254 1
0.324779369609283 1
0.381596371522026 1
0.0305760503560005 1
0.230265780879724 1
0.241853233406897 1
0.246076977285431 1
0.657738629121726 0
0.0870262806332563 1
0.228197481332105 1
0.30561783471497 1
0.181367576618588 1
0.170222641458397 1
0.129326642603479 1
0.308578779436729 1
0.268454377469751 1
0.304928391999346 1
0.0220110065053882 1
0.0651274187202237 1
0.0130022947584576 1
-0.0377504641492344 1
0.166105947157931 1
0.265724197887332 1
0.447884487146337 1
0.152832225896412 1
-0.0198685912013241 1
0.0454308525451189 1
0.355066750957944 1
0.157681137301115 1
0.183029144643464 1
0.0878352852285607 1
0.331586573509547 1
0.238127106122706 1
0.171309709010043 1
0.0752253401931679 1
0.24561641581447 1
0.0471480530341866 1
0.0375886042335549 1
0.217420576162324 1
0.25296768917071 1
0.234080821740997 1
0.310344827586207 1
0.123912161337428 1
0.0110876865633808 1
-0.0389890290744685 1
0.250333812604063 1
0.137011400777521 1
0.160081675953747 1
0.093506959292649 1
0.214423215674479 1
0.0942724615899421 1
-0.0013259344014727 1
0.0244999578181303 1
0.353769944381329 1
0.113326956410216 1
0.481434437622814 0
0.065137502296809 1
0.174561322814175 1
0.0616328151460407 1
0.628081018194653 0
0.0538861541796926 1
0.274293170429366 1
0.0687512441508819 1
-0.00180606195192998 1
0.176473809586558 1
0.405809699614745 1
0.164102997889217 1
0.0434733044786108 1
0.274162757717901 1
0.213337723313014 1
0.323674487281862 1
0.377675593273968 1
0.0943956635718734 1
0.286922054516431 1
0.150601099676677 1
0.21983637895332 1
0.112094865186533 1
0.0297107659386401 1
0.0638389889215466 1
0.0680886273925852 1
0.370085999268815 1
0.00593020462534079 1
0.0814618838186192 1
0.205827874775661 1
0.234043435368952 1
0.0473878086604999 1
0.123995767319404 1
0.179126977850659 1
0.0374350018155219 1
0.216960660519201 1
0.0283138481925625 1
0.128367182517113 1
0.187269305804273 1
0.175166776869703 1
0.310272291700277 1
-0.0231433606672554 1
0.160660129223617 1
0.204748302220525 1
-0.00134465238724662 1
0.0708366621238467 1
0.0292830482780296 1
-0.0231051910217109 1
0.240698641530358 1
0.273337677168976 1
0.0950484089191896 1
0.0603138344393937 1
0.374082249280294 1
0.204722890374794 1
0.0496760646364885 1
0.164127813858993 1
0.00744027291811986 1
0.367113961153079 1
0.406841768273175 1
0.0939421898312485 1
-0.215348232607388 0
0.3927870685202 1
0.272195816831699 1
-0.0221036575659771 1
0.292845201049073 1
0.00528809579175493 1
0.345805140596606 1
-0.105217349351048 0
0.30323797481097 1
0.00966355941104973 1
0.19242075507201 1
-0.0106398901761625 1
0.270634646204921 1
0.105584248246496 1
0.485843320366141 0
0.209200153191366 1
0.121420347872202 1
0.143549694568726 1
0.0537377506487712 1
0.169196961211619 1
0.26999415149361 1
0.241449576244422 1
0.0777620326205628 1
0.0609876704709309 1
0.196593610407345 1
0.157403637632631 1
0.162138907446423 1
-0.120277793079734 0
-0.113384000476452 0
0.124578734065775 1
0.0978797772842452 1
0.0638227374951563 1
0.133150785526443 1
0.0341397885667963 1
0.17663470431001 1
0.144613108433704 1
0.443541703751467 1
0.28444053358818 1
0.16443401443847 1
0.069267288801554 1
0.170218907127284 1
0.149373522763663 1
0.169415964086552 1
0.183223850633749 1
0.320047857141277 1
0.149534572527507 1
-0.0446383078878482 1
0.0705526625230976 1
0.0971119473150946 1
0.235933878275401 1
0.186049941713836 1
0.0842746313130397 1
0.0841584061903124 1
0.20423983856207 1
0.150755700307516 1
0.288322589881644 1
0.252938850216251 1
0.182680973789923 1
0.188622691449616 1
-0.136242713884081 0
0.116536493692675 1
0.202353210020296 1
0.262396281138591 1
0.0786077108835039 1
0.0671098451042081 1
0.196400306674039 1
0.00854231460670463 1
0.280000332198892 1
-0.0154618812144962 1
0.417639372795067 1
0.0770847070253396 1
0.0906864502177116 1
0.0916355807214078 1
0.253400840377269 1
0.172719016522396 1
0.374295226447391 1
0.0203594538808198 1
0.191793235845968 1
0.122267570361751 1
0.222015565632304 1
0.115322523000428 1
0.309471426310908 1
0.158060131519173 1
-0.0254384917833687 1
0.194633780826879 1
0.544035055541391 0
0.251765182714093 1
0.339198087440901 1
0.103976915757078 1
0.189083398582765 1
0.174271595252714 1
0.186551289583086 1
0.431295718187557 1
-0.0629257498602801 1
0.218351533441274 1
0.211792988196372 1
0.293925037426392 1
0.034740478831342 1
0.202792465477209 1
0.314741583899779 1
-0.0231037831259886 1
0.214433539001848 1
-0.0257739650671588 1
0.193302198466105 1
0.221504788215335 1
0.172430990435346 1
0.223910966690322 1
0.352341008596788 1
-0.01392286413205 1
0.364780679078103 1
0.0285667478777161 1
0.254352539592055 1
0.242546796864541 1
0.392577317172246 1
-0.0757882700156899 1
0.474793079781602 1
0.313854501972479 1
0.233433669807885 1
-0.111205961822444 1
0.282718284384986 1
0.203292305981149 1
0.085085945672052 1
0.168619701752263 1
0.055140712981078 1
0.427309663984203 1
0.336229788612821 1
0.330025884383089 1
0.159311192714837 1
0.247059201425084 1
0.246896985140276 1
0.181477519819084 1
0.349284737470113 1
0.0972529229673079 1
0.108943089430894 1
-0.0071730574072716 0
0.192292061784627 1
0.12056741139099 1
0.18143079000106 1
0.0674961531260348 1
-0.141963244659905 1
0.0724367087040194 1
0.250837690089808 1
0.0453965709776873 1
0.266012910741351 1
0.141345235471111 1
0.146935965396426 1
0.304558833301634 1
0.11844656711408 1
0.203927050788706 1
0.0400953318294882 1
0.47934218200705 0
0.17773310840173 1
0.36487845626027 1
0.288823355413533 1
0.182769758152605 1
0.0819790755345286 1
0.0229008619723324 1
0.0459712137786117 1
0.235647695569009 1
0.374213232112007 1
0.0526018234779244 1
0.270773567884335 1
0.0715368281257065 1
0.183623690057754 1
0.226702847570043 1
0.202755332856297 1
0.439053871905136 1
0.151501980519044 1
0.0493430589610143 1
-0.121268246458176 0
0.178825934615604 1
0.0622935829370652 1
0.218308260344848 1
0.198367394801923 1
0.296748416086554 1
0.18660000873248 1
0.247094447985059 1
0.372534164966485 1
0.159843417064891 1
0.190919868285449 1
0.121616638641831 1
0.189119425666758 1
0.0246479030762105 1
0.0682161590851492 1
0.255557581687708 1
0.207529473820623 1
0.0705124950880625 1
0.307938304900729 1
0.0980539120975014 1
0.102767934110464 1
0.168546869060737 1
0.287949443296947 1
0.159106218237313 1
0.221220630377576 1
0.0883241331633066 1
0.278261716611702 1
0.0877935077885776 1
0.163935675634479 1
0.282668900705773 1
0.50656590197331 0
0.297119154574603 1
0.468062482041736 1
0.402920455612051 1
0.092327331304193 1
0.4376428521375 1
0.00239011811170451 1
0.201111852915726 1
0.228027148366669 1
0.000893485219368384 1
0.317406606977462 1
0.234792529145998 1
0.143728262499885 1
-0.090080798983477 0
-0.00408631533979344 1
0.354884130794081 1
0.0725497885376644 1
0.375230051453242 1
0.189502568226287 1
0.163858945199451 1
0.0864726707555774 1
0.307963447160255 1
0.378328159876295 1
0.19783100678495 1
-0.138956919994929 0
0.245147219823004 1
0.25542588081631 1
0.256073256004519 1
0.118910247236305 1
0.109134085903084 1
0.33528380816789 1
0.139621323764517 1
0.0456316897964675 1
-0.01661403051106 1
0.0806209555463444 1
0.236807186305399 1
-0.130010930735191 1
0.233858939135023 1
0.275483074660214 1
-0.0505061997780803 0
0.21679295928144 1
0.257674055234403 1
0.411564821074108 1
0.275969280796666 1
0.0393816570496784 1
0.150668711940853 1
0.485584022112693 0
0.31069048970357 1
0.294779549926725 1
0.0771363897201071 1
-0.150185652807693 0
0.389956674054194 1
0.196809626137802 1
0.155409859205616 1
0.40501698202266 1
0.241216435898905 1
0.182708670579831 1
0.208872680358039 1
0.137230077599834 1
0.177956632814052 1
0.353957387696794 1
0.142856901108059 1
0.201543682876371 1
0.173139784481351 1
0.389816628316778 1
0.279265977641848 1
0.260897291856703 1
0.156364544025178 1
0.273483363554292 1
0.266781944403797 1
0.466947330310349 0
0.0572761354516442 1
0.179803611360421 1
0.0832626708153785 1
0.248084675672206 1
0.139461993354895 1
0.367154693719694 1
0.149394051548043 1
0.0727392571416439 1
0.238129956410876 1
0.230934497524935 1
0.278692563233118 1
0.209948046557183 1
0.0554538191634717 1
0.046849444902102 1
0.251518672935609 1
0.35774418892774 1
0.123426850616837 1
0.185906494983806 1
0.0514470878189348 1
0.125096582067866 1
0.139679851334345 1
-0.168060172215406 0
0.172501007844139 1
0.241842984600094 1
0.060504961543932 1
0.315917124968823 1
0.204721161893513 1
0.0250342929021756 1
0.122189302604449 1
0.432150077848309 1
0.193984445196299 1
0.124735742756087 1
0.169390787518574 1
0.147045481865817 1
0.271086404068099 1
0.0673752000657895 1
0.228850404920491 1
0.04734733236977 1
0.0450229206009485 1
-0.0804807603812839 1
0.274124787433016 1
-0.0708863668463972 1
0.101509504147394 1
0.0650192238043694 1
0.175621354413601 1
0.312113809455381 1
0.145147751542979 1
0.133024475272733 1
0.135448865334162 1
0.291487160197195 1
0.38747317036692 1
0.118844816712681 1
0.421902823506765 1
0.279114194525619 1
0.290441794053418 1
0.212161873907586 1
0.160552277309934 1
0.252881104611186 1
0.0314694091221033 1
0.197920251609613 1
0.253019856943281 1
0.0722043382773248 1
0.367561661981928 1
0.106268852139341 1
-0.0494230230953907 1
0.125196974123845 1
0.535045823339308 0
0.194136812542195 1
0.364483187475046 1
0.421262873687992 1
0.165913350344234 1
0.0666611953459687 1
0.207356356600456 1
0.157296809203816 1
0.12167549556906 1
0.227254921897248 1
0.264940699944911 1
0.0413174886575245 1
0.0758875856003002 1
0.397142199656541 1
0.123394028882579 1
0.19834741347715 1
0.348713297864543 1
0.0217672559419096 1
0.0328880328181178 1
0.0314887418794938 1
0.140079905795419 1
0.2410449428452 1
0.24590237145929 1
-0.0186862726044819 1
0.0613699665474468 1
0.151005370211999 1
0.314197810915914 1
0.441464523897912 1
0.177582017986967 1
0.0742295289422675 1
0.170067488274002 1
-0.130288132247852 0
-0.124734960904086 1
-0.0249755444935059 1
0.249692181542303 1
0.310287001418965 1
0.173272095569376 1
0.0328588029621083 1
0.318699313742668 1
0.00349168956475998 1
0.383808839752009 1
0.20313157073845 1
-0.0794818628123617 0
0.274105084181488 1
0.158633563879209 1
0.355081906915542 1
0.213860297297631 1
-0.0753566033143771 1
-0.0274891605174865 1
0.381722256232745 1
0.00734365911008957 1
0.227657281985125 1
0.00364386423886435 1
0.131298262785665 1
0.442596515379832 1
0.292374863558397 1
0.159457687435998 1
0.0363935773044693 1
0.224659214140481 1
0.112495857789218 1
0.00559530370417362 1
0.317759085622085 1
0.0849695496231496 1
0.115671943341923 1
0.274272687402073 1
0.170066248527011 1
0.138745740701818 1
0.276973292111877 1
0.0868062178413224 1
0.422050976820607 1
0.0364975981815025 1
0.105150240160691 1
0.282739111761213 1
0.25518146611305 1
0.208352465174059 1
0.21925304238355 1
-0.129726453706751 0
0.152208381018799 1
0.30993195783405 1
0.228706464416144 1
0.484907073366478 1
0.0327734693033788 1
0.0421725940770308 1
0.271003878176932 1
-0.0791362976223644 0
0.126103734816569 1
0.192445006981419 1
0.257462089199576 1
0.23812154929518 1
0.208774319745712 1
0.181637529714739 1
0.284405766909463 1
0.083531785594435 1
0.0245148232475669 1
0.512063268439361 0
0.172476712232756 1
0.286507208650524 1
0.237829157458911 1
0.0881100953494383 1
0.154931612035729 1
0.353982020747263 1
0.183040459966261 1
0.248866425009797 1
0.290821155361646 1
0.272016930639048 1
0.197557147136813 1
0.348132958270445 1
0.0736406878111326 1
0.376405087015874 1
0.193232177924125 1
0.0837825341833611 1
0.0608309072056354 1
-0.0121949616662536 1
0.244583983523353 1
0.35415849793845 1
0.291170457193644 1
0.0609316210236271 1
0.194501411625694 1
0.14939695673205 1
0.0315678603974769 1
0.189792352097402 1
0.283634277398928 1
0.219243944923598 1
0.203844846617633 1
0.0476917242897788 1
0.354774546870849 1
0.176811825643207 1
0.399057377556867 1
0.130532905120304 1
0.0722478794811238 1
0.23145219729241 1
-0.00200534905003061 1
0.206004934056102 1
0.17296700356907 1
-0.038070111129868 1
0.173919686373645 1
0.210335848031647 1
0.172641502942217 1
0.133592577191928 1
0.106457850060493 1
0.190498489682065 1
0.13266572851326 1
0.150651504009368 1
0.328832832365671 1
0.378799098341386 1
0.190064604529201 1
0.360755106163672 1
0.182224463729167 1
0.147275767327125 1
0.163220375080373 1
0.196251295714873 1
0.391169192225321 1
0.224896187737165 1
0.142114631782246 1
0.321336754329062 1
0.26900579427894 1
0.447831843069123 0
0.375528092724728 1
0.114175364098145 1
0.268985992470988 1
0.291880487247788 1
0.0164562749377481 1
0.250938388728369 1
0.239286935977929 1
0.159808856267689 1
0.114878659331492 1
0.362560419035251 1
0.334073404248699 1
0.30017250654122 1
0.159105608426499 1
0.14964347474849 1
-0.00959522189109928 1
0.0490350015543554 1
0.0739574019014639 1
0.0654565539814142 1
0.0286767579983392 1
0.0906682872416732 1
0.269570025654395 1
0.0297925868659689 1
0.307224349933482 1
0.0342858867402641 1
0.164820960045578 1
-0.0239333006375674 1
-0.0122543271344471 1
0.159284951974386 1
0.250626946331313 1
0.257190776097807 1
0.0333111614833047 1
0.182274056098689 1
0.147627747997798 1
0.355262844604401 1
-0.0555202601743613 1
0.0497095667848186 1
0.207454713968581 1
0.161872727197286 1
-0.0669111498514578 0
0.143308805621924 1
0.335091232791598 1
0.404344274255297 1
-0.0898459605322754 0
0.0407934268478497 1
0.223141776323419 1
0.133305388362283 1
0.28968877351817 1
0.017159755881946 1
0.134101574928867 1
0.40283810230584 1
0.264366109880087 1
-0.0113675824479633 1
0.157278503765751 1
0.34039449277793 1
0.437184596128469 0
-0.0305972037835378 1
0.055886513108739 1
0.287120945642858 1
0.030983694733945 1
0.0230548103923213 1
0.134638054748608 1
0.207799373208907 1
0.181285367445895 1
0.0311120750822922 1
0.00745978484449458 1
0.151657029698119 1
0.397759203239938 1
0.188006886913149 1
0.0548828013797146 1
0.193046044264144 1
0.282004426334436 1
0.256942533938832 1
0.0845097241270045 1
0.0437895272028449 1
0.347542868610516 1
0.218439864324917 1
0.0642991178342017 1
0.0938597349851918 1
0.204169921361552 1
0.307702758424973 1
0.0156666362154704 1
0.10966458183895 1
0.194714121615009 1
0.196972755840885 1
0.279696592162703 1
0.215846450311292 1
0.049378968399782 1
0.150133334138673 1
0.385651221268371 1
0.0786204687284922 1
0.170137795565074 1
0.296701902635637 1
0.222178717854335 1
0.0968900727154074 1
0.425087586825355 1
0.0617481907913192 1
0.132966435924688 1
-0.0271770790048605 1
0.189917773031229 1
0.155566169283093 1
0.382158051521325 1
0.000408538424243569 1
0.00990458824230267 1
0.324483529436629 1
0.134831196763854 1
0.136480091209441 1
0.187562186023537 1
0.321072396050663 1
0.319060052219321 1
0.1450289202961 1
0.132087066374911 1
0.14346890528102 1
0.108341547544947 1
0.242806367470911 1
0.383130616964977 1
0.240496920726859 1
0.150536467556322 1
0.0913088020333856 1
0.350676407429134 1
0.160391652799132 1
0.0397023945156149 1
-0.122387135938891 0
0.266265889958945 1
0.285284808925861 1
0.140684413290013 1
0.0649201594179245 1
0.0448879068905462 1
-0.038653955674055 1
0.137694754482858 1
0.353548521728044 1
0.0641807938988907 1
0.171967550224376 1
0.112871801663577 1
0.0125015838153556 1
0.337244195311176 1
0.127251700919127 1
0.16299389705056 1
0.17376483083869 1
0.117576624512996 1
0.0224593818476037 1
0.0578246843553784 1
0.0115207297219987 1
-0.150981080193452 0
0.2392058382334 1
0.162342768299622 1
-0.0177266731475549 1
0.178760820782395 1
0.19249184409234 1
-0.0449610613875307 1
0.168718169369985 1
0.266835163129091 1
0.172383942025828 1
0.248916457463216 1
0.341618324793549 1
0.13769673953163 1
0.131828209284015 1
0.27725922436199 1
-0.327201302933013 0
0.109254929362814 1
0.347786302460105 1
0.187952422355154 1
0.0793790036973799 1
0.0978651238179919 1
0.201976282426541 1
0.429008521189199 1
0.238941514088731 1
0.166835374477033 1
0.221379888384371 1
0.116587868580713 1
0.146110143654276 1
0.285013253228068 1
0.321109094645989 1
0.350162927441024 1
0.269321274672412 1
0.395458088798382 1
0.134107545389415 1
0.341360570731875 1
0.0498498864330196 1
0.120354484021055 1
0.169328813076641 1
0.00603375550999198 1
0.207064365130863 1
0.0259162751773589 1
0.0765505922988672 1
0.110275584182428 1
0.0372090932879838 1
0.207613759760084 1
0.115465558533594 1
0.273458636133953 1
0.263945086542227 1
0.273710868989808 1
0.0939250247245344 1
0.245736421619947 1
0.121386823972463 1
0.25702167392107 1
0.288232068462996 1
0.384959464487087 1
0.295912925370233 1
0.20310490191107 1
0.337575632996216 1
0.189114397967766 1
0.0107492860546811 1
0.0746223705744769 1
0.12907558837415 1
0.274452643544708 1
0.125072042416638 1
0.11257922211 1
-0.11370059229796 0
0.100205933772057 1
0.358335067417268 1
0.189550019871338 1
0.263654096406678 1
0.0962533774843552 1
0.548290689925831 0
0.31065892124951 1
0.235731541054915 1
0.165832772751662 1
-0.0560672400671785 0
0.329203540683679 1
0.305136561023994 1
0.0695969570150912 1
0.192954685952347 1
0.000732559272790118 1
0.137689710804344 1
0.123263625748846 1
0.15961084405794 1
0.220849921839146 1
0.0660479691454743 1
0.384337041420277 1
0.0633068525231643 1
0.125882533239702 1
0.0996803769074596 1
0.130934327393402 1
0.258796221995416 1
0.180698967434472 1
0.353059668862586 1
0.159245983812231 1
0.0515093821444494 1
0.104858919043911 1
0.0535590614974882 1
-0.00130701952781376 1
0.231676775401413 1
0.151189302672074 1
0.38701507565956 1
0.12578344306113 1
0.142101570997902 1
0.0477150045825066 1
-0.0240608200129638 1
0.350534465572321 1
-0.0613222612583839 1
0.187749638157541 1
-0.106263019701264 0
0.475508749206389 0
0.193358423594486 1
-0.0257931519767529 1
0.221071977425155 1
0.123308270997106 1
0.171735821267238 1
0.32981298136642 1
0.150348027842227 1
0.135358471402602 1
0.278320423375957 1
0.504058601238156 0
0.215531641080393 1
0.123185908946772 1
-0.157112814970169 0
0.287379020508846 1
0.3091772224836 1
-0.318760268018869 0
0.455568861731161 0
-0.0650390829281544 0
0.15665493383817 1
0.280949453396314 1
0.19566195075228 1
0.0575660255842285 1
0.0523699875661186 1
0.234520220198093 1
0.0549849694688361 1
-0.0881541026787469 1
0.0777301640998171 1
0.164588205573594 1
0.20376029351372 1
0.183472704565869 1
0.181152932708122 1
-0.0243518350699062 1
0.381360012852899 1
0.181503203131144 1
0.154252811072772 1
0.242895934176709 1
0.0897535947123839 1
0.495207146106234 0
0.184456899402808 1
0.0567120771566304 1
0.495748338960314 0
0.526242382220453 0
0.181412900677097 1
0.303103124635022 1
0.0942666378520494 1
0.100151712558088 1
0.035536151351243 1
0.198898909677622 1
0.236207261616798 1
0.215289232815057 1
0.187130317097912 1
0.0356067658221021 1
0.179109619711437 1
0.116785170576366 1
0.0563827652095387 1
0.016511797026646 1
0.192818257321806 1
0.175574088786258 1
0.255968906294518 1
0.0581881708769811 1
0.25550553165805 1
0.178495688669604 1
0.18771220216863 1
0.521250994400006 0
0.0416981343008593 1
0.482520319683686 0
0.449158984724114 0
0.341501260986251 1
0.318956563058766 1
0.176698936371753 1
0.0198111067365724 1
0.194105855628079 1
0.0731881096591478 1
0.146099292789685 1
0.373723605081278 1
-0.00823204717502127 1
0.219453703465797 1
0.200858107039575 1
0.370319637775472 1
0.290346979730161 1
0.0536134622126509 1
0.277709832250941 1
0.348501912836158 1
0.0596909214844209 1
0.124342895146081 1
0.246986380844119 1
0.267392279504285 1
0.0432067132953773 1
0.218993408040955 1
0.127700995983678 1
0.241071261850647 1
0.168556105501449 1
0.235173518290083 1
0.333674049664399 1
0.409879226245942 1
0.294241928372935 1
0.105702056759225 1
0.270698254070328 1
-0.0568358906039737 1
0.295496975156215 1
0.123776284277068 1
0.0542638273399617 1
0.25125406240945 1
0.24949966205001 1
0.286095992845827 1
0.165467720889937 1
0.334035242475768 1
0.259283156076995 1
0.18333956582656 1
0.040834348106102 1
0.314991517845643 1
0.202559238528624 1
0.419650758512769 1
0.157454866092819 1
-0.110919957276137 0
0.339073820788415 1
0.00976433193393485 1
0.263552441053466 1
0.163867105535098 1
0.149657641622054 1
0.419784760173294 1
0.216420552833386 1
0.10469361617349 1
0.167307404811639 1
0.0840070804297555 1
0.173501403273111 1
0.129909428545632 1
0.465627897189627 0
-0.0305290757320349 1
0.299954274856187 1
-0.0207217021018837 1
0.203039919652867 1
0.402806262415523 1
0.307512129710141 1
0.263265202184628 1
0.00462924300110151 1
0.496907472717815 0
0.014371918139989 1
0.282613339029209 1
0.114613776927074 1
0.196181510051705 1
-0.00741102905226318 1
0.322757676695538 1
0.186610647040724 1
0.344197444353991 1
0.22866530757903 1
0.296241685258883 1
0.138574185309731 1
0.292174041831247 1
0.30976715950988 1
0.303369890291831 1
0.411493262542846 1
0.30520801473196 1
0.0986813697672471 1
0.0323039459848292 1
0.301813569684184 1
0.363753670916712 1
0.430774487008203 1
0.332652185700502 1
0.278707055678722 1
0.00622834735790195 1
-0.0519168685051721 1
0.357671477073062 1
0.372852877291547 1
0.0593864663420739 1
0.0193586395501082 1
0.259522968149999 1
0.118947132642896 1
0.125660658865334 1
0.245851781256794 1
-0.16426100595023 0
0.0613123818210435 1
0.0875746766917963 1
0.205763844949771 1
0.069451087721312 1
-0.0191571531301533 1
0.00601765593449839 1
0.14733412058673 1
0.139216857023602 1
0.0328945001319743 1
0.0846780021116294 1
0.151735972320464 1
0.168125034647074 1
-0.0504440823022547 1
0.133129107885541 1
0.208612044252234 1
0.377599634086471 1
0.305555654589381 1
0.105747288723301 1
0.0970208364504929 1
0.141666878841514 1
0.280068380719437 1
-0.0245156311682178 1
0.430670241561373 1
0.0882313206006353 1
0.0390719818757106 1
0.18617876675068 1
0.270406005994991 1
0.293539356035107 1
0.276952752078653 1
0.20901064862089 1
0.155828006535499 1
0.354666550847426 1
0.0873306042121644 1
0.170288753910034 1
0.181305172603834 1
0.108974140598444 1
0.0486563415041986 1
0.193236726869049 1
0.218278008241929 1
0.318413337904632 1
0.055987283232945 1
0.19506751095299 1
0.140612820091847 1
0.13099636083834 1
0.275530415033101 1
0.313124906635011 1
0.233059548815414 1
0.110274401760251 1
0.393176310354714 1
0.415060767327732 1
0.295041081836852 1
-0.014629215267503 1
0.132701120574581 1
0.283273429780633 1
0.32552931382974 1
0.0681348797917984 1
0.0302018018355256 1
0.283156626271977 1
0.197332217611256 1
0.254778418383955 1
0.307238984795192 1
0.477044780260588 0
0.175398209695387 1
0.121335028360666 1
0.236228034529554 1
0.219831639942457 1
0.477116498261216 0
0.199995818947844 1
0.0924268553352626 1
0.0611495098671344 1
0.255960113640164 1
0.00277411121563931 1
0.304629901953753 1
0.0272221944105941 1
0.37049190534644 1
0.378568675057478 1
0.266061720972058 1
0.242482239627944 1
0.325853835308057 1
0.255395809517833 1
0.153015057758897 1
0.162023325348331 1
0.175546673811771 1
-0.0682964853311648 1
0.280239763994271 1
0.323544676546789 1
0.0993472932631504 1
0.0538663322938171 1
0.0818393561980574 1
0.174942143751149 1
0.327594752450798 1
0.0720091727206697 1
-0.07840661632804 1
0.182266144333274 1
0.0177702383365306 1
0.0803658593283712 1
0.197761144140995 1
0.374599729335538 1
0.235772233648733 1
0.112236017230394 1
0.393591860637582 1
0.203604427518125 1
-0.0251230672189996 1
0.337458610574313 1
0.163965921170576 1
0.44307931219753 1
0.385467396465395 1
0.0450347585982022 1
-0.00431021392198161 1
0.010923609594541 1
0.336653648525216 1
0.355870541415011 1
0.11786949552868 1
0.354907600428549 1
0.22805736382298 1
0.0151079524708632 1
-0.123941729034592 1
0.0668802515511754 1
0.21654426155503 1
0.321962715772467 1
-0.129219259449351 0
0.125056455942052 1
0.23513398785417 1
0.164630795613863 1
0.190561055869739 1
0.262109721046737 1
0.0880120877317727 1
0.348449620282224 1
0.307473404366721 1
-0.124509709265362 1
0.216223324254443 1
0.395071196647161 1
0.280588606351988 1
0.0549810932425058 1
0.0764193697573138 1
0.221820822412214 1
0.19460833884727 1
0.1627776863584 1
0.159047570994009 1
0.300767949516992 1
0.200156780768226 1
0.20264312297269 1
0.233866372993781 1
0.276797529275237 1
0.167950528720384 1
0.313832226438428 1
0.467425380961161 0
0.335409765779764 1
0.0176241857514581 1
0.147849511241897 1
0.0212759471208032 1
0.0176730854663725 1
0.333608337791413 1
0.298555039595849 1
0.281568078670203 1
0.186328147792335 1
0.193373821489342 1
0.280941339065369 1
0.072352633061226 1
0.121473004754514 1
0.148114472034366 1
0.0160999255389781 1
0.189123894146056 1
0.260217142498404 1
0.438502489566577 1
0.264126841899696 1
0.034465504374553 1
0.285108258166955 1
0.0522253129346314 1
0.274456993612095 1
0.303173722079562 1
0.226180865390151 1
-0.0582518314046139 1
0.144555510219056 1
0.0885037708986471 1
0.000838319996966406 1
0.331613217568133 1
0.0380004650135841 1
0.184949203609857 1
0.162850015404876 1
0.201193436669968 1
0.0433383963613663 1
0.251343463198682 1
0.200317975444271 1
0.0989486883925784 1
0.143702698155168 1
0.219733017513436 1
0.0160743299656945 1
0.0141633259677523 1
0.034050371610557 1
0.0415758190505205 1
0.180293350511157 1
0.163044511299151 1
-0.181077271349847 1
0.294311092312573 1
0.22091106081125 1
0.0917426878521371 1
0.392934187583064 1
0.15503755094657 1
0.186152924594509 1
0.231079340658779 1
0.141508206062009 1
0.369666565390852 1
0.0167772379828903 1
0.106937623332709 1
0.14659124576464 1
0.0460328200566113 1
0.299713589229788 1
0.319768635262012 1
-0.00173825999509798 1
0.349777505642929 1
0.456145074764464 0
0.270765793979372 1
0.448132603068765 1
0.238929185006551 1
0.180693989095371 1
-0.00627305637659976 1
0.137837568845151 1
-0.151984681546702 0
0.249617572226807 1
0.0410527301149601 1
0.0997194548521463 1
0.307545869078701 1
0.00876846627309248 1
0.0853514307346002 1
0.106023676880223 1
0.210860704904456 1
0.384865092340921 1
0.195630258262001 1
0.0585885008080401 1
0.308162413164845 1
0.12446165515198 1
0.20193631282783 1
0.297656850515003 1
0.225031702880922 1
0.191193629435889 1
0.393826726015214 1
-0.0556387975218297 1
-0.17081238213212 1
0.123695640638687 1
0.0975594224700694 1
0.27422654061965 1
0.15527374540522 1
-0.0997744088418129 1
0.339549482624895 1
0.229961696351235 1
-0.126471474609904 0
0.299429283846075 1
0.13874357785378 1
0.110454889292752 1
0.149263838627189 1
0.188845821355585 1
0.328900857219589 1
0.125918549183337 1
0.231343677950181 1
0.0614449071203742 1
0.17040601193984 1
0.0351298127170181 1
0.0888361081146348 1
0.141958344385633 1
0.18463691457473 1
0.00368140253867444 1
0.296699744988159 1
0.168683259446466 1
0.148359873775935 1
0.357673442841005 1
0.188746515234344 1
0.110287910699423 1
0.487876222739002 0
-0.00851206765394534 1
0.11768114262398 1
0.0313801557934045 1
0.327934025700506 1
0.167500883284148 1
0.0408340898748599 1
0.486927371674897 0
0.223692971316383 1
0.219693354580261 1
0.22663022382631 1
0.053926759206418 1
0.351027312594934 1
0.0859768906804985 1
0.175872708875566 1
0.255237326136931 1
0.0286589891541169 1
0.0994642956526263 1
0.129873480247222 1
0.271409125486636 1
0.0015518964583137 1
0.283802749012087 1
0.224900297015031 1
0.221785409050397 1
0.176192655569616 1
0.0936237743516447 1
0.133701500438003 1
0.179850438483813 1
0.222975466030244 1
0.291611277475592 1
0.151206797576698 1
0.137072127613716 1
-0.0577293165822619 1
0.369304618096473 1
0.121563943957856 1
0.023378857693643 1
0.240760262264758 1
-0.0241274203000081 1
0.0890607185551245 1
0.258836951498697 1
0.194241715406855 1
0.0709244072573645 1
-0.0470175195863095 0
0.0896592918806079 1
0.467997595070606 0
-0.03380516634723 1
-0.0323514896107005 1
0.282393884264613 1
0.161765758125748 1
0.279117114461322 1
0.290309469019257 1
0.20595535794729 1
0.26048598386067 1
0.108266673581509 1
0.457801952870162 1
0.225812334906471 1
0.027555333030282 1
0.17554344287187 1
0.121668715491556 1
0.446773046411676 1
0.107412582549684 1
0.370974014340003 1
0.191529058986193 1
0.192807894856052 1
-0.065429734610868 1
0.146388087294121 1
0.323955004612252 1
0.0935564564260951 1
0.329187200978421 1
0.395627643750772 1
-0.118217368165305 0
0.23650158850233 1
0.213805053734423 1
0.138289050807922 1
-0.105477877137774 1
0.130213794371129 1
0.108541350479509 1
0.199645578173537 1
0.120780671366644 1
0.208071697029225 1
0.425710662609036 1
0.123604050709149 1
0.0872750703939413 1
0.273754235178758 1
0.198832791122554 1
-0.00947114145901578 1
0.179667331632131 1
0.148636475325306 1
0.289965752105278 1
0.0520298155911145 1
0.278572643196663 1
-0.0262150859590024 1
0.299226102040915 1
0.0372074279026348 1
0.123381043161547 1
0.177232981175275 1
0.169814756587639 1
0.0402309163162653 1
0.24937319273917 1
0.281539687118658 1
0.31550701209188 1
0.311750580173779 1
0.500604852680014 0
0.148172166745179 1
-0.0664744514665042 0
0.210203736144274 1
0.307234850331154 1
0.178086872315921 1
0.153243434472839 1
0.245995106251099 1
0.229052253360166 1
0.1973577812327 1
0.244445186562988 1
0.0618770697679229 1
0.0905643438689905 1
0.105278727153897 1
0.273463022639173 1
0.266056977232192 1
0.327376637959938 1
0.0932311590626221 1
0.250957939931403 1
0.23610150233069 1
0.0760736251921445 1
0.0344079841749819 1
0.12479423788805 1
-0.0552041143964444 0
0.0517970366800783 1
0.197970654909878 1
0.294817849213906 1
0.189286429359229 1
0.172436821201364 1
0.270139446160627 1
0.0852538762887174 1
0.233336199577056 1
0.265014003275426 1
0.367131652574384 1
0.208133555764619 1
0.116315489003766 1
0.303503600912357 1
0.0990655107518329 1
0.133588762136975 1
0.0762694534447329 1
0.393026655965146 1
0.310903014997087 1
0.107787908448155 1
0.48929997051635 1
0.256870182220372 1
0.266877331237349 1
0.0539539978656719 1
0.379472721168456 1
0.121585412988611 1
0.214738682810873 1
0.249060420010885 1
0.204625952739465 1
0.185761338211826 1
0.315298459340107 1
0.141149074015617 1
0.0129399957305038 1
0.27316614238333 1
0.1234495961532 1
0.0117829677833082 1
-0.09043763080544 0
0.108031505755401 1
0.103823688714211 1
0.165250496230376 1
0.242760392334865 1
0.15301651416527 1
0.176590634037057 1
0.159846508002122 1
0.0470663547950265 1
0.0680861356487778 1
0.299960516336841 1
0.0825301417890981 1
0.249359342401393 1
0.219970081335394 1
0.245768187547939 1
0.153476702233527 1
0.279547752335953 1
0.0592536360932329 1
0.0502868093854555 1
0.0657329579518253 1
0.215522220256196 1
0.086505466326098 1
0.268285944055999 1
0.28481721820147 1
-0.0509628191665183 0
0.0374846251138289 1
0.4965280413179 0
0.00410175824991646 1
0.323979340958607 1
0.30843169865334 1
0.369233342079956 1
0.289122725165151 1
0.142765224982695 1
0.0959707199646282 1
0.380412493511874 1
0.312791406389005 1
0.0544403979953205 1
0.304000883583414 1
0.260715685776438 1
0.254115215031107 1
0.440630063292792 1
0.21416521652524 1
0.36743196312491 1
0.0172194727739205 1
-0.00827431377268114 1
0.220136360594763 1
0.0637794024085263 1
0.16231576949873 1
0.093854789866982 1
0.122727998308627 1
0.093460498745938 1
0.495966180364092 0
0.220287334133774 1
0.284036741810858 1
0.108494511301719 1
-0.0583408709197632 1
0.213775616712776 1
0.0335749584169792 1
0.252975051051978 1
0.0908045450744987 1
0.175305691033773 1
0.260537378819546 1
0.22334809993678 1
0.15662605135924 1
0.210318171826585 1
0.107521183031244 1
0.0815808383146688 1
0.0324481630952567 1
0.323874777737361 1
0.213732277663935 1
0.178807561972116 1
0.350449026905425 1
0.188889481684151 1
0.0750230921669059 1
-0.078712077894597 0
0.262505786001666 1
0.189642892143145 1
0.235019670137093 1
0.131040444581661 1
0.302119508507916 1
0.0931972153906472 1
0.344986222644047 1
0.404291491616108 1
0.488286954649625 0
0.030451912563893 1
0.313592633416316 1
0.191392621169417 1
-0.00548192684683528 1
0.117664289570778 1
0.127514225419313 1
0.442831272801354 1
0.26074825327276 1
0.19575210937957 1
0.0603662002624068 1
0.172875944536378 1
0.0790670008922123 1
-0.0136831638463844 1
0.151874537559007 1
0.442338464337358 0
0.134397579567297 1
0.354613187283768 1
0.117412747989422 1
0.11133663076614 1
0.0395926307544132 1
0.238908788755156 1
0.318641970286389 1
0.188213949251384 1
0.00577431692536812 1
0.00767690024082755 1
0.286797695353979 1
0.20169623647532 1
0.330210160782402 1
0.116312173431362 1
-0.000182908008457952 1
0.302150607838351 1
0.126803001650564 1
0.159767621547727 1
0.133435647306476 1
0.119507440087024 1
0.420086325415179 1
-0.0306712105182913 1
0.147830203571159 1
0.31261305255987 1
0.316282479414042 1
0.266354332645421 1
0.246777892931098 1
0.19634586862961 1
0.0607617917290298 1
0.228386633976711 1
0.298415684055266 1
0.173459451940465 1
0.0434027328153508 1
0.230637891335775 1
0.11591731390231 1
0.347456188512678 1
0.0664138299920024 1
0.197539035194778 1
0.00498360371655923 1
0.152996772510044 1
0.143016634036084 1
0.109268324766414 1
0.110169832512166 1
0.0274952062679094 1
0.253889439354066 1
0.212154973503056 1
0.181316986089189 1
0.0637695525804047 1
0.141887968591878 1
0.290694401462397 1
0.112804864130996 1
0.19130055115524 1
0.0961907436952806 1
-0.00399162175225957 1
0.4236045262946 1
0.24331700597756 1
-0.0783551230842322 1
-0.0838413557343213 0
0.290095106272969 1
0.178401394629466 1
0.195700520629449 1
0.10080675005551 1
0.107047655325889 1
-0.00695188595792201 1
0.387301647577051 1
0.230469235667434 1
0.0562373831972981 1
0.247480848368943 1
0.139153329872458 1
0.199637246850998 1
0.431986714764491 1
0.165320965162873 1
0.308718273850914 1
0.468701507768735 0
0.0920768293929203 1
0.104873858886267 1
0.42954439692953 1
0.186290364057667 1
0.29014114427539 1
0.00577573346516526 1
0.0966232939882566 1
0.325015081892848 1
0.104918061821129 1
0.152608105108492 1
0.101600770379468 1
0.260097141918925 1
-0.0126479823698637 1
0.161578026242395 1
0.0728856892160986 1
0.0604728898960249 1
0.151697859844781 1
0.10517492758992 1
0.348274508894232 1
-0.0714264629706177 1
0.0240686722469821 1
0.0193674363798085 1
0.1377102172703 1
0.184831854179876 1
0.350738270473861 1
-0.00166296815807302 1
0.251161127929518 1
0.217184526823229 1
0.19416184827088 1
0.013049846927199 1
0.210643388828562 1
0.0380159232289922 1
0.141322125583232 1
0.224583040187005 1
0.16530718251166 1
0.41657337095823 1
0.00511237121383942 1
0.0449513361650892 1
-0.0100580168967813 1
-0.0297787495584444 1
0.111319574734209 1
0.157257050880037 1
0.186168237071497 1
-0.0216723373873286 1
0.13063385972058 1
0.137358689869165 1
0.0987625839437873 1
0.186956583925839 1
0.485780222686197 0
0.257691715649156 1
0.0536475848612067 1
0.084772025522639 1
0.178520558351534 1
0.16093019300908 1
0.0567125246520798 1
-0.0496208343588896 1
0.179066481542375 1
0.39552088373265 1
0.261667430172274 1
0.286388481850869 1
0.300333655497631 1
0.101325310659447 1
0.0644726778469964 1
0.148263349057698 1
0.214029926667478 1
0.237987480592772 1
0.41506488231813 1
-0.179671618451916 0
0.0722972785686913 1
0.155976225906727 1
0.0826567968110208 1
0.441275306638128 1
0.24556454606744 1
0.18976231198253 1
0.162688485112134 1
0.54145510195796 0
0.49784730475132 0
0.269803518493113 1
0.443422028957111 1
0.127418957200486 1
-0.0841424697165627 1
0.238826300114837 1
0.248197877319759 1
0.220588208233662 1
0.0787782132147248 1
0.266838757750752 1
-0.0295651537979777 1
0.266037804058882 1
-0.0117063926337512 1
0.312929530937778 1
0.0868030781426111 1
0.343212947636608 1
0.195313406928728 1
0.49023009091587 0
0.157977478422093 1
0.105045489767836 1
0.184733287404536 1
0.198775857563729 1
0.177125039435065 1
0.199289284261996 1
0.223532894357411 1
-0.034392266826787 1
-0.09705749396144 1
0.335306190602926 1
0.0241839371178805 1
-0.0801521955658536 1
0.0589525752599853 1
0.316127433447214 1
0.249734035053323 1
0.142795854379047 1
0.513983487986262 0
-0.07017915754471 1
0.0668130631315622 1
-0.112292593284052 0
0.0401731300655002 1
-0.0720344886256915 1
0.177154152352305 1
0.195519703865876 1
0.00337958639214274 1
0.118533378558482 1
0.269193479875399 1
0.121578294773744 1
0.231981055751113 1
0.16843093077755 1
0.135295016591908 1
0.287253119726967 1
0.338446842292248 1
0.190307024798646 1
0.277590156115899 1
-0.292619527477631 0
0.11639269825981 1
0.260956149614455 1
0.172813668079563 1
0.0500373711139348 1
0.291743392216117 1
0.228147508782201 1
0.0597633493653092 1
0.114394521693179 1
0.388623259432351 1
0.132840737343814 1
0.120630116029336 1
0.193168129662235 1
-0.0915159486423652 0
0.256400210075277 1
0.205114165263349 1
0.300009342761422 1
0.339945300328539 1
0.378794949024348 1
-0.00064332651610562 1
0.236234281624309 1
0.276168624967429 1
0.0636191735661316 1
0.0864708014726828 1
0.0181563961978185 1
0.284932432252598 1
0.0423937468650119 1
0.0830544441495806 1
0.238064905419264 1
0.0550752251460479 1
0.00393098823848482 1
0.248868865631792 1
0.194750675159554 1
0.137190273866885 1
-0.0402570683675152 1
0.202876446262887 1
0.244639503404454 1
0.494337322154738 0
0.256360613380868 1
0.237725992197291 1
0.200448795904223 1
0.044768940272853 1
0.14190410772042 1
0.134025401352711 1
0.397290859732854 1
0.136233934190315 1
-0.363790225995916 0
0.0505820426600344 1
0.22119312878641 1
-0.054847406473137 0
0.172633645651988 1
0.0951842284576925 1
0.232642360327351 1
0.125959505404354 1
0.117460913287146 1
0.481227592735237 0
0.217382228932212 1
0.0426889315586887 1
0.0293500297493895 1
0.116534060674615 1
0.0305394319034167 1
0.174212290239343 1
0.133049951099287 1
-0.107575005938189 0
0.198956346854383 1
0.164639650413069 1
0.301619673120785 1
0.304623904481507 1
0.35227660273202 1
0.0716176617080681 1
0.140696688095226 1
0.242557717098904 1
0.354653345811315 1
0.198688136553033 1
0.1688642826359 1
0.14407160668895 1
0.0985181015858582 1
-0.0556869562081527 1
0.305496809312761 1
0.142924209357447 1
-0.0468269062254658 1
0.283533040715208 1
0.389593630697382 1
0.386678568589441 1
0.0780435769143153 1
0.0937694854995008 1
0.378713067787818 1
0.0610340447297855 1
0.176847657201637 1
0.0857795496827313 1
-0.114329281355538 0
0.0410820638687959 1
0.311841668850466 1
0.10869717279539 1
0.143854212691053 1
0.106223465582653 1
0.171769572882353 1
0.192016709087149 1
0.0075598156925609 1
0.156943215066371 1
0.184137450361009 1
0.0736729922468019 1
0.417783499742386 1
-0.0408977929090952 0
0.178765088600668 1
0.419100327351213 1
0.0232985721045654 1
0.462621554444744 1
0.090193908566609 1
0.458410729692679 1
0.147214416890836 1
-0.0129645519814548 1
0.288680522577321 1
-0.0478443879771211 1
0.284529306120947 1
0.169573057021241 1
0.237411465030835 1
0.191323511328986 1
0.0609851149462282 1
0.116175144770103 1
0.319087397548449 1
0.164930760261375 1
0.2285123333076 1
-0.0580249773281142 1
0.0815883334472315 1
0.182596995000925 1
0.264106803280748 1
0.0842914321658371 1
0.330210692647672 1
0.0555397260922124 1
0.254896983468069 1
0.339364738992606 1
-0.201680347950381 0
-0.0343572772649397 1
0.139673204344939 1
0.215931160010879 1
0.281974442529998 1
0.302292193123025 1
0.106209589030174 1
0.176268196210869 1
0.127738877033095 1
0.138544092932748 1
0.0215355986741359 1
0.279063235089308 1
-0.053163883109901 1
0.101036651791259 1
0.0848643083486431 1
0.000163328383142813 1
0.18363141929779 1
-0.0150879372757988 1
0.224948917013863 1
0.238511359660385 1
-0.0724860425021071 1
0.312614739014409 1
0.11639185257032 1
0.0468684476912942 1
0.0921467527332545 1
0.104033126968563 1
0.205548635317456 1
0.0332119876357057 1
-0.0139118904452017 1
0.333407494172082 1
-0.131023352113394 0
0.141806495170315 1
0.0477346475144447 1
0.280997987617054 1
0.0382852346804119 1
0.361644084240726 1
0.198100791509834 1
-0.164380372816695 0
0.242889224896654 1
0.198469636531705 1
0.237103959054964 1
0.499490945584793 0
0.049244265786077 1
0.270964120276036 1
0.177912813770196 1
0.284609702590577 1
0.185665111971821 1
0.372486668828909 1
0.0758022655057082 1
0.0496812121259017 1
0.141663655922906 1
0.131130362028153 1
0.169384348023426 1
0.0645732943072711 1
0.200490141580866 1
0.130475156907057 1
0.316698464894044 1
0.221395008971862 1
0.403019732054959 1
0.152653756636293 1
0.156358272912932 1
-0.0899051769102862 1
0.25086633460048 1
0.0682859241221826 1
0.0877516017546797 1
0.0845263199622554 1
0.353885017104679 1
0.321864505261158 1
0.284889063375076 1
0.322106989858444 1
-0.121186420653759 0
0.183445144971069 1
0.246453160498668 1
0.318634817691577 1
0.272910819191202 1
0.0066739410773242 1
0.190908576812959 1
0.223640477060135 1
0.21598779858653 1
0.208210761135197 1
0.0266852520392927 1
0.215036972723025 1
0.209024422182914 1
0.0889509220610659 1
0.366091297615941 1
0.0821568203297191 1
-0.026936295253024 1
0.200793200641446 1
0.283242416446771 1
0.151393168943954 1
0.183648041946028 1
0.135726727622975 1
0.137918931436738 1
0.37967575357756 1
0.10748454094352 1
0.224350821111413 1
0.261409569006371 1
0.335969972131936 1
0.383562893291578 1
0.3682946025595 1
0.387513014453889 1
-0.0580661045744424 0
0.184532464230809 1
0.285256044460828 1
0.484202913560602 0
0.361512848982507 1
-0.1771634538448 0
0.241202779226011 1
0.0360675076927317 1
0.240778949733183 1
0.267454610552871 1
0.444719729294156 0
0.269840817402057 1
0.212405923292764 1
0.28537959500579 1
0.250081418929191 1
-0.0487731112768917 1
0.250314485236791 1
0.2608823538779 1
0.0950485948582127 1
0.149950902071588 1
-0.199615305389622 0
0.131037645390621 1
0.0712336069943491 1
0.303258047193828 1
0.237826288371762 1
0.409594984083415 1
0.25608673463681 1
0.0608657802836205 1
0.41564383553924 1
0.145637020043097 1
0.382023009892434 1
0.00946610192041323 1
0.211759805091145 1
0.298003767161232 1
0.471183564097887 0
0.135020344719939 1
0.166298910072566 1
-0.030712200770057 1
0.21245383430881 1
0.0305103546209015 1
0.252841854290057 1
0.459096093918873 1
0.190011730231775 1
0.349685185784692 1
-0.0338385046944032 1
0.129861382835021 1
0.0141560991305806 1
-0.0303361415415753 1
0.0627032029493095 1
0.275610168519704 1
0.215047530193988 1
0.12894381997801 1
0.358547698128496 1
0.390663611151084 1
0.214962033447699 1
0.0168415978185979 1
0.0754414171850953 1
0.0713978986707214 1
0.0265283792941104 1
0.0771100674571407 1
0.278912056744357 1
0.107258993878271 1
0.43062728353636 1
-0.0349611603705202 0
-0.0196092010475912 1
0.164526038723706 1
0.434239230465859 1
0.216545250609478 1
0.203474636317468 1
0.0378923797851451 1
0.0467091341952254 1
0.0796448382560511 1
0.0362050315238637 1
0.103903610190889 1
0.471623825247208 1
0.179522887992621 1
0.36842997626314 1
0.260682763646876 1
0.0992148771511819 1
0.340008739368261 1
0.488920369636159 0
0.116380869723976 1
0.0147732721708652 1
0.257574759393045 1
0.347834896420173 1
-0.153736191131227 0
-0.015501962181269 1
0.197876566672334 1
0.136888342632876 1
0.0933503424370696 1
0.101501308131122 1
0.0398087567714651 1
0.316588990651674 1
0.283670157050127 1
0.0620955941590235 1
0.227615874749744 1
0.186545304144838 1
0.194914466862243 1
0.182426329696981 1
0.299253394583549 1
-0.00368545588389024 1
0.227846565167812 1
0.167179196057834 1
0.457426128805844 1
0.307337669730381 1
0.245951804943981 1
0.139069880202178 1
0.278170149225445 1
0.115587272195639 1
0.125582996882884 1
0.113030014344863 1
0.0896601104702526 1
0.0741765307275514 1
0.198996314420106 1
0.166175470839188 1
0.243343752591734 1
0.151256421347016 1
0.341171169135711 1
0.175135720702767 1
0.168144612028445 1
0.385162577301724 1
0.41726276094209 1
0.0454843286578223 1
0.0566126613496105 1
0.21229035684177 1
0.128299931111837 1
0.168963774791501 1
-0.186622185250894 0
0.102542418385692 1
0.168454826975676 1
0.0163701915269101 1
0.0848441321479871 1
0.00109294524302296 1
0.101897861190545 1
-0.0843035834397467 0
0.125454768645438 1
0.107143326075855 1
0.366704189955512 1
0.191228473411921 1
0.109325477118338 1
-0.00392233715452198 1
0.133885920866125 1
0.181675267305973 1
-0.0746756190088258 0
0.0507372226335599 1
0.296899195298166 1
0.124841799278954 1
0.527032412162361 0
-0.146367754268619 0
0.39027233518245 1
0.0943710496039196 1
0.201751412847402 1
0.366078512784251 1
0.242093857512776 1
0.129423958584702 1
0.112084749453644 1
0.117574030892228 1
0.215681241316422 1
0.132834025554205 1
-0.0421730254469103 1
0.0382119838086789 1
0.208020038356982 1
0.088420121919312 1
-0.00342621995791807 1
0.0604084204404091 1
0.14643966695663 1
0.223415935511155 1
-0.0238513703024422 1
0.268935591951802 1
-0.035728795457609 0
0.0885784874117244 1
0.00315330572040859 1
0.222814988796832 1
0.265888075342378 1
-0.0410621383423842 1
0.01658987286322 1
0.215808213609173 1
0.126278703418922 1
-0.0227610084046178 1
-0.242755751945348 0
0.056132717489706 1
0.230522210642145 1
0.342803331827924 1
0.210237316069462 1
-0.186205091560098 0
0.243381748844527 1
0.21904541045635 1
0.199677084881294 1
0.258989460731947 1
0.238434257765746 1
0.0577189994869103 1
-0.0222090400851226 1
0.095034376168892 1
0.289656372546925 1
0.206279556445964 1
0.0286672145321357 1
0.151523189946394 1
0.186624078556436 1
0.230816427914859 1
0.121138349200991 1
0.242872033351611 1
0.0212394386983311 1
0.056121126672501 1
0.0605449873639602 1
0.0823113114515708 1
0.323982303303152 1
-0.0157361764224618 1
0.257691234644931 1
0.149554365840794 1
0.207860659005269 1
-0.0076451901475748 1
0.0550018627459979 1
0.126426563363516 1
0.12090838736857 1
0.194596047551851 1
0.446167216954536 1
0.14086354069405 1
0.217290732970504 1
0.142255815237863 1
0.332407252475711 1
-0.00404259045880644 1
0.35983095860139 1
0.289331518098847 1
0.318348995465658 1
0.0377701398776884 1
-0.233235619447629 0
-0.0332023047495567 1
0.377411193628712 1
-0.168204349987007 0
0.209896183002989 1
0.120263333003867 1
0.292822444284423 1
0.26390227190968 1
0.157261529290019 1
-0.00809652248723348 1
0.138407252450896 1
0.35797317131796 1
0.104954595010983 1
0.111456111515579 1
0.0364396222536683 1
0.137587593181151 1
0.07678825318426 1
0.187789188967971 1
0.108180816273574 1
0.0771694137213817 1
0.11438073667097 1
0.130105241550802 1
0.185181247255123 1
0.425547383149388 1
0.267083332228002 1
0.268814419138779 1
0.269767520135855 1
0.114087532135205 1
0.109698262087882 1
0.160158424320274 1
0.137133565408806 1
0.100215330055218 1
0.0345850751009924 1
0.26291434579853 1
0.35515647799115 1
0.11451804228055 1
0.00193433606346625 1
0.300805274096576 1
0.365477763687554 1
0.253657708722885 1
0.114234572834339 1
0.166438824333561 1
0.344872003874054 1
0.158981998181883 1
0.0964822464691297 1
0.174831812510259 1
0.0547053753613637 1
0.232885596303215 1
-0.0211667428382281 1
0.362067096664867 1
0.484228473293736 0
0.0958397483817791 1
0.147256835192103 1
0.203570563541764 1
0.0930068269391694 1
0.229630031673142 1
0.112643600112828 1
0.0159127899274557 1
-0.0989424893359967 1
0.447965650451067 1
0.121842225324243 1
0.195887379241084 1
0.340259468889346 1
0.351886769939919 1
0.181022592261034 1
0.196862379797419 1
0.132817998200794 1
0.177870582001239 1
0.113515898603312 1
0.271448600756477 1
0.169653033126139 1
-0.0458097891278003 1
0.187709283432757 1
0.212608592189865 1
0.14119714956504 1
0.173607821952774 1
0.120566519399159 1
0.122693380080179 1
0.34278540136519 1
0.356235570591121 1
0.179576388539076 1
0.217510134074257 1
0.187306947114893 1
0.105488181537709 1
0.148993544669797 1
0.316136772594569 1
0.136414983921749 1
0.405363807932172 1
0.252743397416255 1
0.225274036003336 1
0.207615583594077 1
0.139313340858308 1
0.198732685325043 1
0.431265684252295 1
-0.127748760452987 0
0.218935514059895 1
0.0730584010546837 1
0.411500017819734 1
0.213029644359393 1
0.392088539184686 1
0.0337047482598993 1
0.147991387633873 1
0.261222779683344 1
0.0559300508010942 1
0.230321325639041 1
0.227169818592145 1
0.218976796141786 1
0.269581497530211 1
0.111085309230147 1
0.300633194553996 1
0.309280963615234 1
0.363014169147075 1
0.0507613417826676 1
0.110783300004273 1
0.210312540682888 1
0.0931742342282114 1
-0.00463170153706619 1
0.00855018851123319 1
0.285324720645786 1
0.429889073973325 1
0.387459746234457 1
0.157915299636107 1
0.215225115978189 1
0.203083765318398 1
-0.0257552854086699 1
0.233411478654138 1
0.138398013460149 1
0.475420504609265 0
0.210280143543642 1
0.257698786020704 1
0.140998889103578 1
0.406770126442132 1
0.157157828954761 1
0.0964806038170262 1
0.0104471531532402 1
0.356729641558656 1
0.37953637872774 1
0.345937842184144 1
0.103537000113133 1
0.307112692345907 1
0.198597163600787 1
0.165008331809303 1
0.163578884369637 1
0.29939248566275 1
0.341259154025207 1
-0.0213830578545702 1
0.0216190295627981 1
-0.0613465289083025 0
0.0291246063133324 1
0.141186539073164 1
0.230731707765959 1
0.00434112048913186 1
0.0647742200342739 1
0.19076487470076 1
0.418868577411423 1
0.2286178932221 1
0.00787075123001999 1
0.149269669517245 1
0.121467663644126 1
0.186632551575266 1
0.203897241334207 1
0.470508110161771 0
0.159427068989703 1
0.27539710214475 1
0.120725965332192 1
0.168442605539408 1
0.396852903207712 1
0.252679993381865 1
-0.0451143413815447 1
0.504774627584639 0
0.144238411453095 1
-0.0397868055853605 1
0.316464780752565 1
0.142602593817036 1
0.26723162327599 1
0.227290119754324 1
0.148593497472446 1
0.118185285926916 1
0.420971312987469 1
0.0743002937957174 1
0.154476643598616 1
0.331769874900638 1
0.0449149131841315 1
0.15725439245993 1
0.279143611064547 1
-0.0394082239963429 1
0.145221803803278 1
0.109841243608661 1
0.194010742317513 1
0.208765107235299 1
0.293431336840283 1
0.243020844246749 1
0.267907435856672 1
0.00852014170355986 1
0.225229098649413 1
0.0457793769841385 1
0.123242233496893 1
0.344198282071019 1
0.104324011682538 1
0.236248800390226 1
0.0212580494071794 1
0.271767605169945 1
0.431887334468495 1
0.0447788936969156 1
0.159564544684048 1
0.316813301650966 1
0.140672171984098 1
0.0306741460944132 1
0.0267456145849695 1
0.218746745173775 1
0.273530964641619 1
0.00708366674672223 1
0.377296024698066 1
0.0218769107100572 1
0.291332073689183 1
-0.0456553230564359 1
0.0830635802530299 1
-0.156988830287777 0
0.0775111550594731 1
0.204731089143764 1
0.312360133290031 1
0.426822975746641 1
0.112825912702419 1
0.378330681620736 1
0.215254510296498 1
0.239086206614332 1
0.15600194922517 1
0.0152435928706837 1
0.104000237168897 1
0.120270802073006 1
0.186776950922801 1
0.0990596281256678 1
0.0874025730988142 1
0.173236683622255 1
0.260007596055161 1
0.112692937036279 1
0.408015530502741 1
0.0679922878466825 1
0.139416687129484 1
0.208622227729289 1
0.177286014023636 1
0.221964827706546 1
0.216001519128751 1
0.151227501300646 1
0.288450889400634 1
0.22664870003905 1
0.015915814390746 1
0.452014063390303 1
0.32265945285208 1
0.219902217837371 1
0.15231616482482 1
0.19183042681112 1
0.20585443214745 1
0.197732952426202 1
0.143624416048003 1
0.255308856818755 1
0.142906623487215 1
0.0840476549075816 1
-0.15453694781021 0
-0.0116578312029981 1
0.173744121439145 1
0.203836504359038 1
0.295735716715598 1
0.0295239148653066 1
0.144630832548118 1
0.203165180074571 1
-0.0262160481569288 1
0.0730206797348398 1
-0.0724172099714551 1
0.164793019574554 1
0.227439311533876 1
-0.0803750524860425 1
0.442221213672689 0
0.29962568209457 1
0.0921792195278626 1
0.3755167236215 1
0.0833753096660342 1
0.430668040306192 0
0.112876975285482 1
0.0888195198911603 1
0.24601961199293 1
0.150074837496673 1
0.154160102029045 1
0.220724129086276 1
0.149852398062525 1
0.0524827800402307 1
0.0224093848525715 1
0.302738071153277 1
0.0636336219971846 1
0.22620283857496 1
0.225640252714991 1
-0.0623677664526982 1
0.0565702675279637 1
0.0979553326493491 1
0.250519734180271 1
-0.0366100017086576 1
0.302578572354437 1
0.10352136963611 1
0.275111642905597 1
0.0488204560806735 1
-0.0387135078318825 1
0.255013760059345 1
0.346767243405528 1
0.157519196756269 1
0.228503005502284 1
0.133980079478897 1
0.141069679107901 1
0.336599523591646 1
-0.0529657357637594 1
0.299116542302661 1
0.0281982097895747 1
0.265896758580912 1
0.37188543746956 1
0.0161246812474233 1
0.176466857071713 1
0.386919659580154 1
0.315620543549157 1
0.325699507055263 1
0.304269578444023 1
0.441950598642503 1
0.170673170961235 1
0.252961848426416 1
0.279047956504785 1
0.289948322366379 1
0.167158925082101 1
0.218367010789447 1
0.374533540019592 1
0.108502298744137 1
0.180841307529365 1
0.10360162649877 1
0.192688125534037 1
0.287500860933045 1
0.0850634880777195 1
0.243005245431457 1
-0.0455161252502814 1
-0.0308233819082042 1
0.326914697137563 1
-0.0149504612815039 1
0.0199170442777537 1
0.228985972461152 1
0.0188342419679997 1
-0.0259845961280873 1
0.111149059816021 1
0.225374874083014 1
0.329703210265297 1
0.134826956262559 1
0.196890277405601 1
0.124394884841107 1
0.0702587662035634 1
0.161943999528111 1
0.327939740695816 1
0.513519995203549 0
-0.100237487159378 0
0.198689017837954 1
0.233400627341979 1
0.17970736805092 1
0.358257762700112 1
0.242711925496431 1
0.092892304314811 1
0.510542918788335 0
0.0476340117858598 1
0.199477252842208 1
0.000383982639999399 1
0.0779661935631291 1
0.204442296250377 1
0.142804854555962 1
0.112418969278712 1
0.147149802646234 1
0.472254962336407 0
0.113393114555545 1
0.412386867298563 1
0.232663170914024 1
0.0469254417890293 1
0.279015016324927 1
0.341660965399484 1
0.0873615084105544 1
0.178899751596092 1
0.321031276103672 1
0.0984214037624061 1
0.392633336060987 1
0.251162828168352 1
0.125620676694627 1
0.454608173048814 1
0.410353401551493 1
0.182326003961928 1
0.295365698627248 1
0.178794469241972 1
0.223487064229684 1
0.234919055889658 1
0.0552465769066157 1
0.0641884521389985 1
0.29177272591449 1
0.412519631623506 1
-0.027929939659863 1
0.42126437750131 1
0.242920059555446 1
0.292315491234948 1
0.0957125887768162 1
0.399398772762395 1
0.181650502147736 1
0.103327304099895 1
0.0930311014583728 1
0.153804080664257 1
-0.0104521011445388 1
0.347839937969029 1
0.369543068451781 1
0.327809861525617 1
0.268837796597551 1
0.15783253428878 1
0.302978831961075 1
0.390691751701815 1
0.468294160105263 0
0.321822044276459 1
0.217167197876789 1
0.267218954361988 1
0.100056293320195 1
0.157945879980404 1
0.221362279704945 1
0.199896318998986 1
0.340431766009544 1
0.263628236938743 1
0.303746808154222 1
0.119501596960516 1
0.211315650963666 1
0.462986365922687 1
0.193192298774771 1
-0.0297560511915445 1
0.0142563197634884 1
0.0583883792867694 1
0.312336315791219 1
0.111412433266919 1
0.0517559912251085 1
0.292320607733858 1
0.0618734074591268 1
0.367188376551307 1
-0.078935244042189 1
0.117675821971163 1
0.284618666102027 1
0.185022862053501 1
0.332579406754061 1
0.0453528811026188 1
0.144338259677106 1
0.181044619897399 1
0.16677809994213 1
0.235859354740408 1
0.184726462942802 1
0.34429218661448 1
0.480082612979901 0
0.198686868120678 1
0.0600723378189132 1
0.0436669985479839 1
0.211843122228371 1
0.21135455005627 1
0.0656293683317007 1
0.105449220018414 1
0.400762000872408 1
0.00867558431036135 1
0.376291844388652 1
0.160312229227469 1
0.143718107781352 1
0.370737918022191 1
0.272611769208356 1
0.0220570795854348 1
0.272152818872927 1
0.131487784485283 1
0.225289015094128 1
0.151918898945128 1
0.136017478924299 1
0.0980850037512517 1
0.257619790984308 1
0.265671176427207 1
0.150950965509451 1
0.196529699704822 1
0.22200441154276 1
0.112449304432711 1
0.10797681684873 1
0.280376876030449 1
0.311714564560736 1
0.410876438268989 1
0.209361133250815 1
0.333476134748606 1
0.301715068691204 1
0.00585190720087003 1
0.0544433088317015 1
0.341127929914079 1
0.248675680843473 1
0.28884536865425 1
-0.094079920747606 1
0.0623379511950226 1
0.112619503937589 1
0.434915637188928 1
0.144042798845491 1
0.224803282560024 1
0.17525079930128 1
0.25615736253476 1
-0.0093972149624112 1
0.406729495505261 1
0.23217863303258 1
0.303893968713094 1
-0.0237274108053077 1
0.142213768117035 1
0.115402102503711 1
-0.0520306324400799 0
0.339342514355454 1
0.30309877210563 1
0.0839549951361704 1
0.0554551692007406 1
0.404421076874032 1
0.23582767579138 1
0.38216644113597 1
0.0466173297574157 1
0.348860333960548 1
0.238924647776149 1
0.257931603889915 1
0.281487208019256 1
0.110553020086983 1
0.0298977839982137 1
0.187295974492548 1
0.295947719964004 1
0.140140507860618 1
0.162578079045721 1
0.250354506830236 1
0.446637658083945 1
0.262880962919858 1
0.2755203760583 1
0.315688449035738 1
-0.0436137901430486 1
0.0903340153342474 1
0.125335126693262 1
0.0625816917896406 1
0.217633665128136 1
0.51991131308388 0
0.174479770426948 1
0.260421172653282 1
-0.0624500784606801 1
0.247272660171132 1
-0.0206069892058906 1
0.217883283861433 1
-0.142806553916877 0
0.30401796051456 1
0.0802120280606518 1
0.398265585202512 1
0.308580259048049 1
0.104902269015175 1
-0.0406312335263984 1
0.146370877785288 1
0.0724363489169483 1
0.291380966583679 1
0.120970864199156 1
0.350670011821157 1
0.0947160696780248 1
0.181626413528069 1
0.245421534428202 1
0.253976866673021 1
0.146807494999237 1
-0.0664143528913333 1
0.131084720546088 1
0.206702794998668 1
0.212826654289135 1
0.0425020487463499 1
0.181175597335398 1
0.255978192640382 1
0.062232871214155 1
-0.062060379320399 0
0.382460940312477 1
0.441612875678062 1
0.352866280503228 1
0.277445643637354 1
0.2373651533896 1
0.212160598965154 1
0.0973653626499774 1
0.0648826163823256 1
0.129331162317754 1
-0.185102807416257 0
0.332636780402871 1
0.148453893772027 1
0.239417029816477 1
-0.158838368713367 0
0.181108439189708 1
0.188477032481571 1
0.252619421758523 1
0.291880712005386 1
0.0393023722799427 1
0.150940232287831 1
0.240705243636005 1
0.186464003380086 1
0.269018425117849 1
0.206335839100535 1
0.144748675465022 1
0.209049320196379 1
0.109928847374797 1
0.134867854437547 1
0.157396040894416 1
0.180662929641026 1
0.069950134400704 1
0.241818768097594 1
-0.151443402228763 0
0.237556537185085 1
0.323337985548411 1
0.0790750797107238 1
0.412126670942314 1
-0.151734404745562 1
0.290145284014516 1
-0.0591851724306437 1
0.127601521374402 1
0.106681578038805 1
0.258997662792691 1
0.0418340108123123 1
0.175952932131008 1
0.10221626694389 1
0.233639294389622 1
0.173038658436909 1
0.175412909166764 1
0.382641111244733 1
0.279620694371179 1
0.266182310791808 1
0.263278692017742 1
0.365593715110158 1
0.175031388275596 1
0.0875727091067251 1
0.290036233119081 1
0.0149983805756479 1
-0.0537522956932017 1
0.230783511029212 1
0.197725942910446 1
0.170774084803176 1
0.117753148939608 1
0.323815629617683 1
0.459285016695413 0
0.308228548095216 1
0.214734250214708 1
0.0465794187294624 1
0.203478867802377 1
-0.065113182665277 1
0.188176472031899 1
0.0763766802447313 1
0.239498473819489 1
0.287665495440543 1
0.376416426809995 1
0.226805200641282 1
-0.11580975602588 0
0.156280617430931 1
0.236973738565322 1
0.143506814775451 1
0.159659295995139 1
0.261377893387682 1
0.0310525289047767 1
0.0518250545159978 1
0.334661607823178 1
-0.0687407108855295 1
0.109160422338427 1
0.32910378262868 1
0.265298961605908 1
0.57717187383009 0
0.403594250272114 1
0.331494753257756 1
0.214690790694571 1
0.458162608912997 1
0.297538219971148 1
0.320827722557867 1
0.187864527445631 1
0.239819627308878 1
0.174297241615586 1
0.1769378330373 1
0.315320153382333 1
0.32324852019945 1
0.283377740249749 1
0.126211990181545 1
-0.0135785310929717 1
-0.119456385377345 0
0.188673367575102 1
0.139602043118154 1
0.0845531415632458 1
0.00150463986194471 1
0.186184117268572 1
-0.125372059336937 0
0.111805877157608 1
0.181747998859022 1
0.100175409773387 1
0.122346059100573 1
-0.00624422350471919 1
-0.151293832274615 0
0.167699167924007 1
0.208606527269874 1
0.0562068079494004 1
0.116038657834727 1
0.158949635500782 1
0.135838532343225 1
0.407224589804254 1
0.1562424336269 1
0.184159233930431 1
-0.00657398752931481 1
0.0668715960060733 1
-0.00466116860005857 1
0.253546353413173 1
0.428620108428016 0
0.0674155339247578 1
0.206810113477416 1
0.0232998759610793 1
0.233010752878483 1
0.129518460738159 1
0.352628620387328 1
0.482571395150111 1
-0.0300181589859206 1
0.0243885734863784 1
0.337778838337712 1
0.174725645726583 1
-0.0017906790371701 1
0.249773688352272 1
0.19236646131602 1
0.254109826015631 1
-0.0923852667594207 1
0.0848327496176135 1
0.366241437818136 1
0.294642381662573 1
0.166132313474186 1
0.0553801157459133 1
0.275464821412609 1
0.313975142228126 1
0.173100383235109 1
0.601526092162396 0
-0.0178602696550517 1
-0.0438097499817176 1
0.259523520710221 1
0.0419146528574205 1
0.240383699642506 1
0.204521730604123 1
0.207067073415044 1
0.284652354802521 1
0.213404508232685 1
0.342404270007555 1
-0.0742806306393855 0
0.287853537983954 1
0.0959404915578999 1
0.179875742653942 1
0.329637580233013 1
0.0825133554236842 1
0.210143768040139 1
0.143711461648157 1
0.323431657098677 1
0.0300412660453634 1
0.215928059975588 1
0.0905018687765562 1
0.175661072546434 1
0.109012875536481 1
-0.0924601537578693 0
0.455928282948823 1
0.0312873157641068 1
-0.00847229693383539 1
0.223215020980813 1
0.198857421422031 1
0.127906469440015 1
0.00610836648485689 1
0.135085526926468 1
0.213983665116524 1
0.28764286349327 1
0.0257565091585828 1
0.324922400830802 1
0.20626129956624 1
0.206152462224419 1
0.281861475424413 1
0.296043347747128 1
-0.0650255359826549 1
0.0309273207948852 1
0.100096186359177 1
0.0231368434503998 1
0.250770639366418 1
0.145609891711079 1
0.132039733594812 1
0.374295927180478 1
0.0601410543430493 1
0.194810060204234 1
0.259256600478496 1
0.269462291202819 1
0.260773778404385 1
0.28796496783543 1
-0.0850740236270744 0
0.0307001429745328 1
0.106676422619233 1
0.195688730823553 1
0.0390932368889941 1
0.0983587439419835 1
0.165137624284065 1
0.168178704804087 1
0.11337781518636 1
0.235389952276692 1
0.254633718667794 1
0.349081203030141 1
0.257625857572604 1
0.233432467084108 1
0.135554545332361 1
0.067129818349269 1
0.171000128925392 1
0.0362379620834344 1
0.257208565610207 1
-0.0162369733740914 1
0.212601643725527 1
-0.0427353673814378 1
0.0418221235262682 1
0.259946853572179 1
0.0947056072766721 1
0.317008863852601 1
0.106521490050935 1
0.30898865795633 1
0.214334890934567 1
0.161518225126595 1
0.134138611137693 1
0.00528303753367457 1
0.455271110891558 0
0.296838062995183 1
0.0630771340871887 1
0.217784528620407 1
0.0596121663086028 1
0.163531039698842 1
0.164780869148671 1
0.207747608754244 1
0.308012654803822 1
-0.0641209334052854 1
0.311805688909488 1
0.07379703555713 1
-0.0457710530662429 1
0.140326034235157 1
0.144138144316811 1
-0.11337113418379 0
0.431530535608356 1
0.098020474862105 1
0.335099335484881 1
0.0991919806488571 1
0.39222028421536 1
0.236463481356614 1
-0.0450261036808473 1
-0.160096521764315 0
0.199539229489313 1
0.222889429650597 1
0.307764951612738 1
0.311223258280693 1
0.204613679123744 1
0.206681228318129 1
0.245928248751824 1
0.200431317497368 1
0.178199850254564 1
0.0471183458976769 1
-0.206349787470248 0
0.38366782742763 1
0.0942937660983617 1
0.0792685588354806 1
0.0039508824263376 1
-0.00146601061358523 1
0.290578267409829 1
0.11500632032449 1
0.176536801122971 1
0.338677456831561 1
0.36044640870272 1
0.0442329991673932 1
0.470823992548278 0
0.250376480683319 1
0.304016257985521 1
0.350200233394452 1
0.220483038747595 1
0.192880823882936 1
0.320774102180656 1
0.256293634707382 1
0.470890735349751 0
0.150696222855006 1
0.0154986109145137 1
0.344718194696359 1
0.00595933803798648 1
0.0724755533300716 1
0.277544711178711 1
0.268117032094849 1
0.166413586295992 1
0.144935989035024 1
0.125414048561568 1
-0.241494762640788 0
0.393040861865233 1
0.206913962610349 1
0.191071431209105 1
0.197232530238512 1
0.244757354126986 1
0.277042965533963 1
0.0113660319729088 1
0.504249046601706 0
0.114763897190675 1
-0.0900881499013519 0
0.323277727409373 1
0.33857159177663 1
0.137156773899559 1
0.0957321514219242 1
0.290937342587078 1
0.103078603318 1
0.320454611381055 1
0.0182437228872093 1
0.352099266073531 1
0.298730504311383 1
0.175743003796506 1
0.073770294253419 1
0.253786379421237 1
0.286025757419807 1
0.203266052241559 1
0.141313528469851 1
0.369860914464933 1
0.260097599244223 1
0.0697975767195851 1
0.126291452868589 1
0.44684854128652 0
0.191302081070513 1
0.0111267052015273 1
-0.029490776389786 1
0.0739396902153479 1
0.158606602128649 1
0.0581366585879441 1
0.36230323880712 1
0.135674209125959 1
0.0829762578285998 1
-0.0479216623636343 1
0.256453975276731 1
-0.0959798400163431 0
-0.234151276441435 0
-0.0107533030245678 1
0.139642910763345 1
0.186841920384741 1
0.191546397289321 1
0.156308755042366 1
-0.081671535628096 0
0.14498373067207 1
0.145717497556526 1
0.292635891037267 1
0.0380194232543763 1
0.143744711712183 1
0.192538167741628 1
0.205739465244197 1
0.21748267093487 1
0.176490313026734 1
0.0901920270439076 1
0.062512973520963 1
0.0529282311647878 1
0.147050535236764 1
0.216675078248853 1
-0.0663645832716649 1
0.0413995907520422 1
0.256866833232107 1
0.14194522072668 1
0.0230891041516483 1
0.261165927036952 1
0.189999958274881 1
0.0779810960234083 1
0.109237935582063 1
0.255691530949658 1
-0.0429535672077727 1
0.23316070283041 1
-0.0371300916530734 1
0.264599828736644 1
0.200945282820212 1
0.283251522734259 1
-0.0678701600989734 1
0.125922062519216 1
0.329223386290682 1
0.0602935031973244 1
0.141255830587978 1
-0.0851388353154015 0
0.372647578912347 1
0.154445713066954 1
0.148736775632388 1
0.376417850609653 1
0.342631917429309 1
0.221413410484628 1
0.199916934005807 1
0.286903758751886 1
0.0840558090851591 1
0.371183399741567 1
0.278511055301195 1
-0.222121514968084 0
0.14216220669516 1
0.132573752911622 1
0.246407539480389 1
0.254681912804471 1
0.311528161852737 1
-0.100292608221966 1
0.307273900273507 1
0.189367780604824 1
0.145005666823295 1
0.282219698669896 1
0.410230136378682 1
0.0645092137330397 1
0.048878468055072 1
0.0973923516355068 1
0.230522109306628 1
0.179017052262608 1
-0.12018779342723 0
0.103801932893595 1
0.160873425604843 1
0.434979508166214 1
0.259977408340027 1
0.206814686733624 1
0.201897453986725 1
0.280842995590701 1
-0.00951886707022298 1
0.0900202304830028 1
0.0207068341653333 1
0.263721236700544 1
0.253630077766194 1
0.222793945964433 1
0.260968267370913 1
0.121042450486264 1
0.355248726186515 1
0.159349066872405 1
0.276438336761939 1
0.109817224699988 1
0.17767061422739 1
0.00678460236155795 1
0.218975786299602 1
0.329368285603528 1
0.0341875533066926 1
-0.120281101060585 0
0.0926625922642898 1
0.158273274594701 1
0.0194870041582018 1
0.140943570023272 1
0.0422447221437744 1
0.110627870814955 1
0.331162150147857 1
0.345090994108018 1
0.160242915732205 1
0.472432653410513 0
-0.0286851470658886 1
0.227522235753951 1
0.0459290265902462 1
0.375453473934596 1
0.24637023270678 1
0.14010677734378 1
0.175920666168766 1
0.116430975229625 1
0.350195697492752 1
0.181728819593032 1
0.0453829024989997 1
0.136425904302983 1
0.259883398495027 1
0.198580595328143 1
0.0880157164833918 1
0.167243703157254 1
0 1
0.0955607879719629 1
0.357645919578113 1
0.306897976042957 1
0.0988167052774948 1
0.166197876447584 1
0.105816721675314 1
0.172827266724633 1
0.375659377094868 1
0.198793249894927 1
0.197941684529365 1
0.239442397861293 1
0.314145493220344 1
0.318614464374701 1
0.144178051207817 1
0.124229030469052 1
0.248164627663984 1
0.229186709620774 1
0.156310551669003 1
0.166491070662057 1
0.147961273184214 1
0.130685340538145 1
0.301452229046054 1
0.232253981277772 1
0.196078522906282 1
0.0278634927257406 1
0.125748933900685 1
0.274821415087137 1
0.036418540045615 1
0.0861122073885047 1
0.156220448613685 1
0.0554441017107568 1
0.163674071282214 1
-0.00801288137958642 1
0.387012201020138 1
0.413927747368488 1
0.270193107998199 1
0.450742735383149 0
-0.0803412533023697 0
0.547317934669285 0
-0.0109976322953617 1
0.164088400939576 1
0.442592051283142 0
0.360245210684583 1
0.0249673485901595 1
0.14355494097958 1
0.373453657089048 1
0.514798264052577 0
0.443522141460515 0
0.00736250372688108 1
0.117647142715844 1
0.442247486423936 0
-0.135627084726629 0
0.0769177264720958 1
-0.0958459487138523 1
0.22235702897905 1
0.275349410208602 1
0.0855424888227425 1
0.119335486256761 1
0.31354051723515 1
0.20896571452384 1
0.139411593346686 1
0.12970304204677 1
0.0284035172360392 1
0.482080259104805 0
0.376190473067683 1
0.134711056332023 1
0.168602745428978 1
0.00713111473533398 1
0.378478155240119 1
0.0432295010595534 1
0.0457691218562133 1
0.159898586462424 1
-0.0215223381197251 1
0.074522672443601 1
0.16586045786504 1
0.183832304337294 1
0.227297965726626 1
0.163594355440002 1
0.184853888803312 1
0.35031852596223 1
0.0431114214950183 1
0.290378035005062 1
0.145163045437872 1
0.104613065490042 1
0.151242576930136 1
0.137175429448409 1
0.229217300727097 1
0.101970958891737 1
0.0777402363183561 1
0.015078612275983 1
-0.0419352772580973 1
0.384321864972105 1
0.0695816189989161 1
0.130821641471535 1
0.64963452794929 0
0.183738366804787 1
-0.0312710105680937 1
0.26121633945288 1
0.00263595568074561 1
0.0117854117361739 1
0.221568386366009 1
0.0585498934863684 1
0.195034527347185 1
0.157718050165138 1
0.325237732680335 1
0.278212017265527 1
0.141546328125024 1
0.100356173639072 1
0.253833392918339 1
0.169947548622079 1
0.0482517358156782 1
0.268927900815748 1
0.0638174807238233 1
0.139347743550382 1
0.168003041365981 1
-0.122189378485861 0
0.0871972314405458 1
0.147330770351007 1
0.37959527955761 1
0.0836868827664315 1
0.353229524890701 1
0.130132054532795 1
-0.101967808964863 0
0.169454929036588 1
0.355923167511412 1
-0.0797116467922246 1
0.250289418347877 1
0.123178410930017 1
-0.0334425705058174 1
-0.0703867465337721 1
0.421316611591912 1
0.377907543209166 1
-0.0129112519379842 1
0.107817988040442 1
0.00975288626924457 1
0.0340361676338454 1
0.188953041242651 1
0.209233044194287 1
0.134084228569963 1
0.200962950463415 1
-0.013485766480767 1
0.285352819385337 1
0.23965834196637 1
0.234191336797974 1
0.269868312891749 1
0.224608473566274 1
-0.185501493229793 0
-0.0552828224128189 1
0.263342445910048 1
0.286415798679725 1
0.353516864540447 1
-0.060269857545498 1
0.236864921030362 1
-0.0842502938905403 1
0.176789828387616 1
-0.128556772975766 1
0.0792891862658608 1
0.347958647977143 1
0.186846622320921 1
0.157758915777829 1
0.158020583827808 1
0.0216266318565501 1
0.184777453765745 1
0.360971245209531 1
0.222095028244855 1
0.202449959019716 1
0.253079390444357 1
0.380194754338237 1
0.141929147004298 1
0.0493773555625017 1
0.27085517734682 1
0.249556262725237 1
0.352672853634131 1
0.172285807534386 1
0.043750766200264 1
0.170063333670549 1
0.131003746017459 1
0.260322850173332 1
0.238223163640345 1
0.395230288283231 1
0.0380642246622566 1
0.232008689691809 1
0.183314491559524 1
-0.0928778116528687 0
-0.0434648383152555 1
0.334837733326035 1
0.06038854119597 1
0.0633633828714373 1
0.125384053061321 1
0.409867734159664 1
0.26841498216877 1
0.248810954782268 1
0.0455498205189932 1
0.0674076807856933 1
-0.025766585643265 1
0.0803367348111278 1
0.0318231252693374 1
0.0462644111415849 1
0.374853322564151 1
0.290040219118065 1
0.118493533877793 1
0.108749306648717 1
0.131159935428038 1
0.185440718404218 1
0.270641511939131 1
0.27640086223066 1
0.0656988918399843 1
0.228978559850059 1
0.448486237118175 1
-0.103764762765607 0
0.137801738864297 1
0.31312953056958 1
0.115963113135974 1
0.15495634036757 1
0.2489020130421 1
0.0879435874659041 1
0.0875038153078563 1
0.220909868384232 1
-0.0226640966030382 1
0.0896409276025268 1
0.146900122240875 1
0.24121344045249 1
0.146169220519654 1
0.0711827325845095 1
-0.198081381779258 0
-0.00641307077529142 1
0.379665627865647 1
0.222870294074674 1
0.140567789374734 1
0.19724490504107 1
0.0816675306950648 1
0.166287122910314 1
0.0709244072573645 1
0.17225194104252 1
0.173393816985249 1
0.320165960239068 1
0.181133008184156 1
0.204988703858694 1
0.104526024023952 1
-0.0842873496601604 0
-0.0618954572042807 1
0.181812937324401 1
0.0350026845689832 1
0.0473837429178784 1
0.126815510545347 1
0.290466156169558 1
0.257672799970382 1
0.130449710603983 1
0.199254457818172 1
0.471175925156059 0
0.2390807115388 1
0.0324076875825491 1
0.102526752655642 1
0.324175103556682 1
0.000859252450368185 1
0.0625337677434143 1
0.204071653136666 1
0.297076168398001 1
0.288001908709066 1
0.0742283396863404 1
0.388580639847017 1
0.051420923178143 1
0.114805543610585 1
0.0460998312149441 1
0.0641128110798284 1
-0.160312664374495 0
-0.0543230101933607 1
0.0180863674058266 1
0.168101573468933 1
0.115084923159092 1
0.356362487071918 1
0.255444186174332 1
0.442980885560687 1
0.0398035403663154 1
0.207691483216056 1
0.213974257525451 1
0.230854048569904 1
0.0979146488750727 1
0.0488337309323753 1
0.202889742199122 1
0.101247110183259 1
0.375148408722027 1
0.114234656275538 1
0.125910434018798 1
0.170042683307972 1
0.140688687740885 1
0.1396141879637 1
0.257594276471984 1
0.312287759974944 1
0.0974761561094449 1
0.163076185628862 1
0.364016910777381 1
0.165401797411842 1
-0.0854551094364558 1
0.321211986813956 1
0.0801161506468538 1
0.22853910126258 1
0.217717046513253 1
0.113927708848845 1
0.0846135649902834 1
0.304636881885522 1
0.274229743134454 1
-0.0289379060593495 1
0.171884086841419 1
-0.0396095615655599 1
0.083756029600752 1
0.415610557925352 1
0.232564447662988 1
0.200300778382437 1
0.131747090725895 1
0.149949373255578 1
0.175164071467458 1
0.309218254962206 1
0.319663488364848 1
0.135103008306781 1
0.187142012294682 1
0.286864952227298 1
0.32830120037473 1
0.279234944933269 1
0.286812658168354 1
0.161623128996975 1
-0.00804927746519293 1
0.281715901824546 1
-0.211430431352003 0
0.0885785455056337 1
0.182179606192274 1
0.19058832570807 1
0.243980849551332 1
0.444186167157407 1
0.5677977175728 0
0.240270743723266 1
0.107116185756016 1
0.110314175388652 1
-0.0658976292622851 1
0.044443446231246 1
0.332299799961283 1
0.233086161703894 1
0.20802061067985 1
0.0843284146655352 1
0.218259621276941 1
0.33042424786455 1
0.118656131405072 1
0.244520349896182 1
0.0160320588576285 1
0.235436114546306 1
0.0801018782455404 1
0.0852390573351097 1
-0.0417055910551486 1
0.147219255547254 1
0.147470057458211 1
0.369697684467251 1
0.200952129294999 1
0.420232975658636 1
0.348046873832355 1
0.239175221686748 1
0.432320290867469 1
0.252822028617052 1
0.294104466552225 1
-0.0160114602393294 1
0.115252671909999 1
0.0446540791709382 1
0.432443295261741 1
0.436357215568822 1
0.365622568600859 1
0.307230941613424 1
0.0379454156520645 1
-0.0265878781740252 1
0.198301895617878 1
-0.0354297460002065 1
0.275660998734882 1
0.310434759333707 1
0.0214336637032049 1
0.074708351710557 1
0.241600920906319 1
0.376142533628005 1
0.22528810410488 1
0.346090836293456 1
-0.0175120016185087 1
0.292074998148031 1
0.350264882921187 1
0.45133163478419 0
0.205794052744853 1
-0.139726909259727 0
0.018753043317276 1
0.136312681753039 1
0.0460003198883571 1
0.280881866331997 1
0.147285297153271 1
0.13844185111258 1
0.238055955297584 1
0.291894219483379 1
0.28199277157199 1
0.0934888134609506 1
0.262549217670948 1
-0.0232645842253997 1
0.199260843533649 1
0.339156854104124 1
0.113891397507415 1
0.132390215165414 1
0.209585866751482 1
0.335692456344486 1
0.290042553191489 1
0.258261930556195 1
0.0412458476680436 1
0.135776744985706 1
0.222733204337482 1
0.509592686967084 0
-0.0177908407036285 1
0.342765994441954 1
0.202307741719548 1
0.0626115257182829 1
0.0762864603980404 1
0.0359838801261778 1
0.149438919636311 1
-0.0473955969393157 0
0.117244030946755 1
-0.138273445792057 0
-0.0322207980165499 1
0.326002480628049 1
0.281652329927948 1
0.219088045353945 1
0.0727420450582804 1
0.019510371499678 1
0.212752953008473 1
0.0626679448985292 1
0.192894037488402 1
0.0733009660153151 1
0.176027604988018 1
0.345612746371439 1
0.0795508705563596 1
0.108909681965666 1
0.261151262733667 1
-0.205478521849331 0
0.279361608660047 1
0.0716996585046054 1
-0.0516213106344176 1
0.219000165678286 1
0.270173809704375 1
0.165490571886254 1
0.0463698702809769 1
0.167120444551783 1
0.166471381349872 1
0.2880770886897 1
0.162996764433508 1
0.0517997768506582 1
0.0667547132287518 1
0.243036986007348 1
0.280231208860049 1
0.0829747634351683 1
0.119978769842423 1
0.0544970378365092 1
0.304476556632425 1
0.205086744484182 1
0.280201011141506 1
0.216978498467087 1
0.190042853895041 1
0.230780198471541 1
0.328607872294355 1
0.166563100805482 1
0.370230560664429 1
0.077699576912473 1
0.22057760222493 1
0.220515351764208 1
0.284837015803615 1
0.198600459041535 1
0.263468961856946 1
0.342917926205635 1
-0.109662715861681 0
0.32892911963637 1
0.238558841791226 1
0.196653691370394 1
0.356481604135994 1
0.250470958612531 1
0.115301979989843 1
0.140064011915255 1
0.125547382082054 1
0.22589600595414 1
0.141005372469917 1
0.198550833508746 1
0.0190897789172169 1
-0.0537662753375713 1
0.186113622509332 1
0.120849605274266 1
0.151625535328465 1
0.234997215712989 1
0.214823631378297 1
0.151100998877161 1
0.113299412542628 1
0.238970341105444 1
0.0777011095125356 1
-0.00160293653172318 1
0.0127724117128221 1
0.354125579945683 1
0.374243833910507 1
0.0771493720172621 1
0.0906949467793189 1
0.228174682223348 1
0.358443007712797 1
0.103479149889887 1
0.126408284778645 1
0.416449985251338 1
0.253429842320394 1
0.0373499736929486 1
0.233514193943545 1
0.09891406894146 1
0.373692739654058 1
0.189063849659737 1
0.056773743780159 1
0.162149937130098 1
0.142139791969405 1
0.462930199650267 0
0.0837158698283372 1
0.0943394490033763 1
0.0744784833257506 1
0.253693776911583 1
0.360578941004936 1
0.234504987256612 1
0.496472667054226 0
0.282801236099149 1
0.268164259884547 1
0.230187822631863 1
0.289532594898519 1
0.21115242413796 1
0.231181056643374 1
0.0750252247625034 1
0.0736432695214854 1
0.069069141161539 1
0.445257118987612 1
0.154218645086597 1
-0.154628045380828 1
-0.135049441924312 0
0.338080721165179 1
-0.0383157178884135 1
0.226585072964306 1
0.0812774488624503 1
-0.0960127736317568 1
0.0858545697276507 1
0.202660252299067 1
-0.267457021282604 0
0.155244844839691 1
0.0734637460553582 1
0.130990368716855 1
-0.158303174642247 1
0.22959039191996 1
0.356695052736088 1
0.241817920515392 1
0.173683489733796 1
0.498023969089133 0
0.0986089071705697 1
0.30852113308741 1
0.406345338198333 1
0.102310953530324 1
0.128779193459526 1
0.127547815046957 1
0.234705544462376 1
0.198878691118075 1
-0.0311425196725495 1
0.0897238361818241 1
0.404608430104906 1
0.189689823865595 1
0.247464867228342 1
0.255946426768346 1
0.0815968344134774 1
0.156884458042555 1
0.0455309901731997 1
0.374918519429623 1
0.369855819993129 1
0.171934951449668 1
0.0932818776242615 1
0.2020006572926 1
0.22861095420671 1
0.422925060995442 1
0.117825934246204 1
0.283320343309541 1
0.0738181581061214 1
0.137466509593091 1
0.28963650489395 1
0.274515056811654 1
0.212246353342501 1
0.353184017715954 1
0.119541563905411 1
0.0747035273750334 1
0.23493992925379 1
-0.0656639859609231 0
0.0148688467380748 1
0.188341071048778 1
0.176062498634831 1
0.109317821598863 1
0.145556552175981 1
-0.0833938712963845 1
0.192666462744561 1
0.141328480813787 1
-0.175012014206593 0
0.368053896642984 1
0.0563211900095709 1
0.191147581682645 1
0.0484572956776136 1
0.141013153402768 1
-0.0539697842368811 1
0.353037284528656 1
0.0666083713374422 1
0.375698403673446 1
0.322123970212817 1
0.147560961695263 1
-0.085908396360858 0
0.251324787542905 1
0.260522748365581 1
0.295055671328433 1
-0.154616468240634 0
-0.0292712912251205 0
-0.134472103205033 0
0.193885990035232 1
0.204559343213984 1
-0.0133388340360968 1
0.0302819457077514 1
0.27127698428938 1
0.334101784081314 1
0.177316711639165 1
0.227184334302443 1
0.0748820519529835 1
0.0504041422243341 1
0.273043359009211 1
0.412340149356645 1
0.132620100425259 1
0.309061300604701 1
0.11416701548408 1
0.415919441542973 1
0.42796487169718 1
0.220341939986043 1
0.606238876647373 0
0.156552367635184 1
0.101535526774136 1
0.11049833806499 1
0.265357077095269 1
0.275576580503587 1
0.120085236910745 1
0.183057153519981 1
0.278902478404075 1
-0.029930260807192 1
0.147432383770765 1
0.109972852212071 1
0.248718348921252 1
0.197113183824184 1
-0.166603083348818 0
0.175189793120281 1
0.141022214556947 1
0.177197117056565 1
0.167818477236332 1
0.244583165435308 1
0.115130939383516 1
0.129228025521821 1
0.287994679899128 1
0.194910111476897 1
0.278161934415581 1
0.409281983289759 1
0.366235616148126 1
0.126442867659198 1
0.207057950660753 1
0.00582246697132247 1
0.244811583336223 1
0.321000672019393 1
0.228886964832695 1
0.252116641153811 1
-0.0514695357892311 1
0.114787305874409 1
-0.0518281039556839 1
-0.117177040617393 0
0.00946956693636582 1
0.32260582816845 1
0.280662047707468 1
0.27643033072625 1
0.203777009443207 1
0.486203980611501 0
0.274334132101201 1
0.467621791212896 0
0.289290810010092 1
0.352859015458132 1
0.236449975609269 1
0.210008953992094 1
-0.027518368390229 1
0.255911077531063 1
0.414454629727792 1
0.227786260171601 1
0.279024917250488 1
0.089999348426963 1
0.280860260368254 1
0.147807834077448 1
0.330826676299856 1
0.109403166370024 1
0.369750381515067 1
0.395597437935266 1
0.162627017945248 1
0.383889590516183 1
0.148503650817439 1
0.130877754073178 1
0.397401844236547 1
-0.153658070168472 0
0.516624487872176 0
0.279169021489555 1
0.256507698011832 1
0.0758865625316338 1
0.298212596410514 1
0.238957008056279 1
-0.0162459993364821 1
0.373949169198549 1
-0.00823605900484577 1
0.261886836312693 1
0.211922606093822 1
-0.0468007272721108 1
0.349237926179837 1
-0.0771378218129203 1
0.231458879739055 1
0.0682381693199723 1
0.145624262950144 1
0.191637886192554 1
0.0471278779242938 1
0.0830129377085523 1
0.20163613762446 1
0.105432888859556 1
0.172543759022275 1
0.361641459048543 1
0.355586771055411 1
-0.0135499361990143 1
0.0952787722242888 1
0.265613502240398 1
0.133281392479485 1
0.145416615535648 1
0.00635090293653455 1
0.201747200468996 1
0.165711743806714 1
0.36458395660595 1
0.369729378150835 1
-0.0412017361328735 1
-0.0668365989403457 1
0.251634651942569 1
0.0278789126777999 1
0.114142689973238 1
0.00705828639545335 1
0.174930428699776 1
0.276125496178261 1
0.422801803241587 1
0.0898802349231565 1
-0.0426049908703591 0
0.178665797834323 1
0.316154402783817 1
0.0486217908891833 1
0.0844524466712843 1
0.129285400675337 1
0.05536121838101 1
0.131211120640196 1
0.140018741274249 1
0.203818770785768 1
0.0932334976284181 1
-0.00218233705026475 1
0.404090670748652 1
0.27003104139412 1
0.124059732996419 1
0.0464886142569754 1
0.286801761052592 1
-0.0215142034189724 1
0.128398132747985 1
0.471719508053716 0
0.474366913116646 0
0.04415434182762 1
0.148593145531083 1
0.265550319185056 1
0.366208745584335 1
0.273614137590719 1
0.0997630911881373 1
-0.0224579887629481 1
0.375008741985244 1
0.119125875610126 1
-0.00275001446941044 1
0.0186002204802607 1
0.250812553870173 1
0.35727122879277 1
0.180965792704334 1
0.354834543185323 1
0.142765826049928 1
0.127102409177813 1
0.0132360011754368 1
0.00225429365457861 1
0.156346423539568 1
-0.010521668407051 1
0.235599637576126 1
0.102088765681162 1
0.23822905727529 1
-0.0174900726921129 1
0.22187200551302 1
-0.0632228360237512 1
0.130971580388914 1
0.378737013520662 1
0.0629428971044524 1
0.255750613261278 1
0.0765782815513696 1
0.126124461744378 1
0.20469995348606 1
0.245100761894994 1
0.32232101025487 1
0.197503399741039 1
0.227571293600436 1
0.320808781455465 1
0.187919579532033 1
0.273760139509076 1
0.169821121557257 1
0.384964166710022 1
0.135706061794197 1
0.0386994414375934 1
0.0550020621413917 1
0.212379551846082 1
0.416807847300344 1
0.236886632192214 1
0.117466441165321 1
-0.0162304355052238 1
0.138766099361478 1
-0.00455640369861393 1
0.473643334743556 0
0.264883705804867 1
0.396652815248699 1
0.128502509032592 1
0.0817481183442741 1
0.196341838054404 1
0.335837948776733 1
-0.0772276731720159 0
0.168200878706543 1
0.308640607532445 1
0.0787007174573496 1
0.426754420024425 0
0.429682739559626 1
0.11558124403302 1
0.25827720033736 1
0.0376486452480126 1
0.190594446529377 1
0.0973366512397884 1
0.426669973678666 1
0.241385337761649 1
-0.0086934394919901 1
0.244682952807324 1
0.115365918579205 1
0.243365721409772 1
0.299351478482371 1
0.190243376091318 1
0.20355587808418 1
-0.0166591884006678 1
0.0430732587432537 1
0.0550505751335284 1
0.290086192127564 1
0.199082429371899 1
0.0724956530996061 1
0.0866398107555672 1
0.204298260556441 1
0.0099097147803771 1
0.336439109648897 1
0.10918889114038 1
0.22331098876518 1
0.127016248456901 1
0.359505576545512 1
0.0696656784854332 1
0.0959836876867231 1
0.365170413653175 1
0.0441041043540479 1
0.447113550874297 1
0.294079984380848 1
0.148655390307598 1
0.184200420990144 1
-0.0016202814221878 1
0.355197268000321 1
0.300080379884253 1
0.146788536525688 1
0.193580296519094 1
-0.453119132307688 0
0.17150604255804 1
0.145794399332612 1
0.305077614265199 1
0.384234105123956 1
0.234846012108506 1
0.135319613718091 1
0.00137078803810785 1
0.189466583883306 1
0.162957438653041 1
0.0363796382184502 1
0.305286014386343 1
-0.015447081723532 1
0.194239475281676 1
0.161550640035192 1
0.185869337742041 1
0.15227554020675 1
0.122555868588579 1
0.397747660871829 1
0.219733374253256 1
0.0193673273373635 1
0.417995161113969 1
0.19864034647592 1
0.16505648652559 1
0.194862724916156 1
0.145794516342056 1
0.121610392369445 1
0.174324779152459 1
0.134918381644052 1
0.248795942555749 1
0.26792200069881 1
0.280504983527393 1
0.157970157966953 1
0.166705202312139 1
0.0292058096818382 1
0.245347197368222 1
0.0793404365553221 1
0.409465344040213 1
0.130332043819352 1
0.335141499654645 1
0.266690300462811 1
0.241902797973937 1
0.079972013373856 1
0.163685997870844 1
0.274110826209461 1
0.401111918654114 1
0.0485242934706947 1
0.27741258775079 1
0.327158335766223 1
0.289104638703661 1
0.169047625273391 1
0.237643790077576 1
0.458776304224081 0
0.329832172165302 1
0.240551779234287 1
0.153120762949544 1
0.157381742430605 1
0.272883606681582 1
0.191782016068803 1
0.132613794116229 1
0.0649667125363433 1
-0.0190130564564296 1
0.365611081809493 1
-0.06962146479687 1
0.427922732136513 1
0.228367046118709 1
0.105134900557885 1
0.143121607483887 1
0.118347819337007 1
0.452768299285161 1
0.0760950841539407 1
0.0607472426612489 1
0.206044074065507 1
0.101989117341469 1
0.0334016314222755 1
0.134300111790668 1
-0.116289225191021 0
0.521250366395117 0
0.101597004493734 1
0.404494958708398 1
0.209103670656225 1
0.337311199954133 1
0.264419953666663 1
0.213766554552376 1
0.209444238653459 1
0.166825315835602 1
0.150946556570466 1
0.265211362829482 1
0.0261960271509562 1
0.200134619699349 1
0.216342245017527 1
0.2984266179048 1
0.0430471973323235 1
0.121683024768788 1
0.467903012895581 0
0.270952373156077 1
0.246416326402864 1
-0.0402079345020285 1
0.304261063505106 1
0.21046781649986 1
0.0498627284787084 1
0.292707438107663 1
0.207043832812335 1
0.217803667665544 1
0.0470726105569061 1
0.0243303922903636 1
0.0449370988061526 1
0.128032874304493 1
0.120465826946155 1
0.218913862082597 1
0.217990771183319 1
0.0298748785745883 1
0.0479371552396623 1
0.241832703152657 1
0.375133218809891 1
-0.0125217655307474 1
0.151371179303166 1
0.316556380021551 1
-0.0704045368350479 1
0.0731896511780917 1
0.358660920147828 1
-0.0111862147237482 1
0.00530726231680705 1
0.223268806155714 1
0.34426693920613 1
-0.163526120698524 0
0.161653298094092 1
0.365987228086315 1
0.33417090283696 1
0.145478801213249 1
0.113621238218569 1
0.339686230756838 1
0.0466134960205628 1
0.416000836069355 1
0.298706389758901 1
0.158429779589106 1
-0.0326699456043777 1
0.171678309022384 1
0.496819701697258 0
0.167952923017557 1
0.296283775092492 1
0.219190382334969 1
0.136334247681097 1
0.260593244378537 1
0.226898881775732 1
0.0669264436909939 1
0.0732630299601548 1
0.255753923099197 1
0.264118343807461 1
0.49211448579417 0
0.133549891530619 1
0.0226467253183114 1
0.359901850513946 1
0.136084507951033 1
0.298452656078962 1
0.162222797548795 1
0.138676192019976 1
0.435614517424727 1
0.168981842298895 1
0.298199816764564 1
0.0360377334604576 1
0.389109490693758 1
0.0863721780536306 1
-0.0448607605320764 1
0.168264521440148 1
0.21561057574529 1
0.291633633641886 1
0.0171582975721365 1
0.238955175079287 1
0.129284989196476 1
0.287555407460276 1
0.271623172673272 1
0.240333410714747 1
0.358308428139609 1
0.0280043815146611 1
0.36366208262999 1
0.105460657940137 1
0.205753918717575 1
0.12307516471631 1
0.380816668659665 1
0.147160338440217 1
0.471876853310702 1
0.428510673424895 1
0.0613416934124343 1
0.178204896209822 1
0.0246998939192151 1
0.119711525156685 1
0.31811540571585 1
-0.332288199498023 0
0.382015652279128 1
0.306568470590134 1
0.0852145505174449 1
0.438629362864852 1
0.246993780363852 1
0.0724493258103724 1
0.0776742643431573 1
0.323508760306634 1
0.0939694674065717 1
0.309968163487775 1
0.118514209929353 1
0.0825714805348604 1
0.248525214446715 1
0.189951305658625 1
0.231045596050084 1
0.340501223205422 1
0.205385591291035 1
-0.0103303588240121 1
-0.0603348956929725 1
0.0101392712076188 1
0.0582905790700293 1
0.459435055340546 0
0.0472432358047378 1
-0.0688742297148968 0
-0.0111765044615771 1
0.0422513168565861 1
-0.105717826996464 1
0.338232319765291 1
0.187350721837077 1
0.189370934020115 1
0.289427516031908 1
0.188190682274201 1
0.256245125498752 1
0.285282033154406 1
-0.00432978606469423 1
-0.00139412607217723 1
0.0772187839807577 1
0.193007770443573 1
0.444210068288471 1
0.135223217633724 1
0.205701087592799 1
0.170105961881125 1
0.314676792423802 1
0.194645989596038 1
0.122029230206003 1
0.30495119340636 1
0.0558096815639704 1
0.0855086372360844 1
0.226746259887954 1
-0.021161036671249 1
0.116743257535125 1
0.235966074575147 1
0.32333654717443 1
0.268489820616617 1
0.0972363599614194 1
0.266209021283851 1
0.1252701867389 1
0.542336438450796 0
-0.212013603370994 0
0.322012506713806 1
0.117208864099396 1
0.429442828240335 1
0.266958363722701 1
0.396474367885416 1
0.23017543297188 1
0.336511041950647 1
0.319141328871479 1
0.476514441323867 1
0.32572682890183 1
-0.0231846160419831 1
0.0802556394180145 1
-0.215155080416961 0
0.290033705709723 1
0.19956077389293 1
0.352819198030701 1
-0.044209529260472 1
-0.0958137290826607 0
0.316585326399661 1
0.104278062809545 1
0.226438666322906 1
0.232395299953592 1
0.398228592594844 1
0.388126987178201 1
0.265795160059191 1
0.424680421074277 1
-0.104772963850397 1
0.0587781798784112 1
0.3350871604423 1
0.328811318976631 1
0.077447262034948 1
0.448951178021142 1
0.213095414484159 1
-0.0895985412635877 0
0.381059108000422 1
0.204101622174913 1
0.134913744587772 1
0.240520401348855 1
-0.0144181738707103 1
0.159803995333889 1
0.103173650778088 1
0.233938333171431 1
0.217911072615283 1
0.408219353017529 1
0.181930616399652 1
0.0411396312117365 1
0.345967233943529 1
0.135875703998276 1
0.0899605749140157 1
-0.0406604728111567 1
0.300545959670304 1
0.0293772446846207 1
0.27404124578206 1
0.345366056634762 1
0.300109542706441 1
0.240474781956181 1
0.124227882875915 1
0.255422089228587 1
0.35631148961264 1
0.335266596056476 1
0.279059648855945 1
-0.107958544648758 1
0.0427990855981712 1
-0.00554527650051294 1
0.223842509685767 1
-0.131892579983579 0
0.122094461427565 1
0.229330009143928 1
-0.0216568057923003 1
-0.0644416979281193 1
0.0997078303705473 1
0.248462498213086 1
0.0627798870351448 1
0.0441667477090847 1
-0.0262826310053135 1
0.0845364614011589 1
0.21184981038306 1
0.145586425057904 1
0.35092188711218 1
0.086460295319206 1
0.125950333026997 1
0.338825825306171 1
0.202578556678095 1
0.298053388778031 1
0.433115915116775 1
0.135832193205773 1
0.24928484009403 1
0.282136347120401 1
0.129849097558441 1
0.222980137293174 1
0.0066076191731198 1
0.154679841867809 1
0.258869249988822 1
0.380882750942728 1
0.307429976679595 1
0.105283735727501 1
0.235236148325822 1
-0.0520285137152151 1
0.0706415335615012 1
0.270315758616878 1
0.181195395226214 1
0.139959572066422 1
0.179619656656704 1
0.0125419263884225 1
-0.00396107233026596 1
0.244707033291659 1
0.201997244779449 1
0.295830722703635 1
0.30911700884013 1
-0.0957063426937396 1
0.162530065506215 1
0.107142119953488 1
0.0741023968001777 1
0.289366935385603 1
0.014329664519325 1
0.183202900178248 1
0.112015591934216 1
0.268182575472345 1
0.1860960037834 1
-0.146627038978796 0
0.0783929423662095 1
-0.0878355220671501 1
0.551244476162933 0
0.427935929428938 0
0.126065650580302 1
0.220861698517696 1
0.0671988798397629 1
0.276066272029974 1
0.0179764562525216 1
0.201372347207741 1
-0.000680559285765544 1
0.0407943182026428 1
0.153873821477321 1
0.1694372803479 1
-0.061254084770628 1
0.199258994574927 1
0.264287927006787 1
0.00638598260726802 1
0.323618114066492 1
0.157966324380519 1
0.227262613268543 1
-0.0844170082497303 1
0.259665268558863 1
0.312290545397427 1
0.287048734111742 1
0.0607012261384245 1
0.42143332432287 1
0.143177633952226 1
0.327193284622324 1
0.0630682064274885 1
0.166199335249555 1
0.140861987087463 1
0.290508732932926 1
-0.111459189653621 0
0.0409780810899275 1
0.253685020323523 1
0.217517122511713 1
0.198972467821477 1
0.208607260270683 1
0.0139979061032706 1
0.0988724386294428 1
0.18698342395894 1
-0.0366515429715742 1
0.151545825724111 1
0.318533300064479 1
0.105617079904179 1
0.379983923560257 1
0.224874569553427 1
0.097274753699312 1
0.137440465081857 1
-0.17303247787374 0
0.188794099103372 1
0.194953670360076 1
-0.0279458933224044 1
0.245615046063266 1
0.0592969188534105 1
0.18393246571747 1
0.251463794294216 1
0.408836114735781 1
0.0526581375473556 1
0.106466854183624 1
0.0563332272871881 1
0.247556689825795 1
-0.169862640360334 0
0.299928625715745 1
0.170486088886386 1
0.208457175759012 1
0.1711549356439 1
0.0729646849199102 1
0.143452024017 1
0.26889417959323 1
0.133419860461075 1
0.317726593119146 1
0.294645384625895 1
0.207851577614054 1
0.384099288546833 1
0.159550082217919 1
-0.0954949068937527 0
0.169094014768534 1
0.325162399836987 1
-0.00603194305194055 1
0.148644666168444 1
0.299661501123491 1
0.380638962230033 1
0.141217430315529 1
0.164377541131329 1
0.242431280932409 1
0.345777689519933 1
0.123917823925356 1
0.181333810915505 1
0.260176922552957 1
-0.0202364103477457 0
-0.0469422976318405 1
0.141235185751985 1
0.221638870701752 1
0.030179690072291 1
0.207721079029674 1
0.336966848286162 1
0.225994279378458 1
0.251684016347291 1
0.171996810965925 1
0.154424826548684 1
0.0206344034227751 1
0.198114472867696 1
0.0935467947403582 1
0.208345686172617 1
0.133265730309332 1
0.245463968359755 1
0.120704800043791 1
0.160868665152106 1
0.179083584064336 1
0.285168848872544 1
0.180567017845387 1
0.1079386886293 1
-0.000371888246588993 1
0.0758574083714232 1
0.149361089955149 1
0.0947415490570814 1
0.192542546220049 1
-0.042976667223273 1
0.203749233155662 1
0.369972475072137 1
0.284253601240516 1
0.148369012201767 1
0.186804316864294 1
0.484649951894185 0
0.198396759972161 1
0.372212454916492 1
0.241345880899359 1
0.199219793989543 1
0.121146551627263 1
0.321573359073359 1
0.236044144699849 1
0.388991126327016 1
0.366432230600478 1
0.0411085869564176 1
0.316884287957846 1
0.374054267612987 1
-0.0489299749351053 1
0.108826997103576 1
0.182673324153587 1
0.310014754997789 1
0.283578813576148 1
0.321453732168041 1
0.111086081521898 1
0.139243642659216 1
0.145537769128419 1
0.0716377390765307 1
0.21124961659734 1
0.221223150959494 1
0.331248946150245 1
0.207439053308457 1
0.324041231771325 1
-0.0226857402522593 1
0.435043674461233 1
0.306713389994752 1
0.237893001646923 1
0.256407485935118 1
-0.0383166496710079 1
0.0568792022324846 1
0.358400298956819 1
0.0526374578038813 1
-0.040693907644319 1
0.216710585903892 1
0.266418733537998 1
0.119348488666009 1
-0.027378779774684 1
0.43072724886202 1
0.221395240301108 1
0.136083472903353 1
0.202744861717766 1
0.133241904960991 1
0.302537039793226 1
0.17933957459045 1
0.220603384652869 1
0.120210757621802 1
0.252749223214735 1
0.218846199793987 1
-0.0236763817245941 1
0.0600096717180978 1
0.324802835132528 1
0.287129359515827 1
0.282555282555282 1
0.261192784785534 1
0.414760280900876 1
0.300607473260602 1
0.129817970453693 1
0.0866357732321918 1
0.188723280736049 1
0.0853986654069126 1
0.0518006894634543 1
0.0891100285383283 1
0.399680574111029 1
0.0860407341337157 1
0.344755420861898 1
0.342562686230406 1
-0.0403143486121189 0
0.142049793960223 1
0.221253356131224 1
0.037752539779627 1
0.317999591655261 1
-0.146141884571146 1
0.204470290624114 1
-0.125879730514921 0
0.452048556472394 0
0.0494761282766275 1
0.262739207854208 1
0.148719257015585 1
0.136167315432853 1
0.0134149908758348 1
0.303939949679943 1
0.392590434212714 1
0.274783443880033 1
-0.00665804591493156 1
0.480749545079463 0
0.47392758746998 1
0.303481391031659 1
0.0437364800067824 1
0.335779214588929 1
0.462301353644285 0
0.038393666955186 1
0.362555732390965 1
0.32332137508053 1
0.156287669346726 1
0.325654802113826 1
0.215773287044802 1
-0.0353899273512017 1
0.17342671545556 1
0.164536783769417 1
0.172681982681279 1
0.404709153356257 1
0.00754178459994086 1
0.303455991799962 1
-0.272114339696003 0
0.356471038143977 1
0.320648148991294 1
0.393454689989235 1
0.165607746002932 1
0.273382003339164 1
0.0820258324635765 1
0.231652098113756 1
0.196337945154299 1
0.225962064505711 1
0.0607149381182282 1
0.511056057922291 0
0.13488955066173 1
-0.108761391665034 1
0.190836768412957 1
0.121645937715091 1
0.00225284667797711 1
0.434814341740815 1
-0.0181304549479277 1
0.137347106876939 1
0.262403451199068 1
0.0936637128074084 1
0.195353042584804 1
0.387958707946311 1
0.0542285354803242 1
-0.0478158368973547 1
0.561540519267541 0
0.275212994851048 1
0.0306256228252635 1
0.261943226556518 1
0.297523164239128 1
0.336069154201055 1
0.0409773720322025 1
0.180367652313508 1
0.235390696516891 1
0.207931932887477 1
-0.0540014231848459 1
0.33727541505572 1
0.288437520879917 1
0.161688345583742 1
0.229889753105341 1
0.241525786074598 1
0.259106194840502 1
0.350192975312906 1
0.0560601580384291 1
0.46199135030469 1
0.142586207648726 1
0.369651720050041 1
0.262957480993861 1
0.0756536074915843 1
0.13264687220412 1
0.082619419338288 1
0.0680540366903072 1
0.439612091665433 1
0.0617788225801283 1
-0.12234876467675 1
0.135251463788081 1
0.19234822618134 1
0.171055290145297 1
0.297738280026056 1
-0.0975416218396992 0
0.15748435040451 1
0.233573650818091 1
0.242121526380593 1
0.109447959874059 1
0.287488856211457 1
0.407322454125228 1
0.295681356743992 1
0.168363964430934 1
0.193850888908543 1
0.137411165379817 1
0.0264786894058374 1
0.134622817353019 1
0.164030752780025 1
0.0657552650626804 1
0.273106053097723 1
0.108435605422701 1
0.176534598724518 1
0.381323772265016 1
0.0619581487443229 1
-0.0130165128016635 1
0.249567725002521 1
0.152025878149075 1
0.123701839789387 1
0.105992201288214 1
0.251283292616967 1
0.162190151896628 1
0.257270823049445 1
0.33741060635478 1
-0.0867159606607496 0
0.474711059859398 0
0.25792063593435 1
0.0221873220998034 1
0.291495304577135 1
0.150790951253287 1
0.123086398089675 1
0.193999292185819 1
0.307713867883482 1
0.165959590634983 1
0.166549989880241 1
0.261639008203967 1
0.0490632402812813 1
0.313632521042379 1
-0.242695014645025 0
0.190446250644127 1
0.391548498150665 1
0.315559640875672 1
0.0706502734459292 1
0.207177562375444 1
0.0149132831506344 1
0.175393608474551 1
0.024904946714017 1
-0.0578770321289339 1
0.0704591648700502 1
0.27216267709777 1
0.172712243771219 1
0.215763092485211 1
0.168966412261871 1
0.0724496960770981 1
0.237872557825259 1
0.101265651940235 1
0.385244500008934 1
0.361308308657802 1
0.0360913531842204 1
0.0805888993223522 1
0.0888560753576569 1
0.121938449501401 1
0.0434566023049124 1
0.00415071557035788 1
0.263688383713402 1
0.125620522948711 1
0.22176535748446 1
0.110887485650207 1
0.392094445271438 1
0.191194588214035 1
0.32044519082152 1
0.256778100378724 1
0.126207135389627 1
0.109145897368253 1
0.253542749343974 1
-0.0493552794778415 1
0.344779225193977 1
0.190228218514487 1
0.0780877271790111 1
0.124041017846356 1
0.342840450233216 1
0.0498026436167946 1
0.190289711726282 1
0.446627755695737 1
0.149443542687615 1
0.121117337448784 1
0.064752503880934 1
0.234219878102181 1
0.229602566286695 1
0.207141473583392 1
0.207267086132455 1
0.250648761958294 1
-0.10282756751636 1
0.237201219888238 1
0.40342040024009 1
0.156737576762667 1
0.28598040983114 1
0.203003310261457 1
0.206975706005481 1
0.245567026351905 1
0.222973578949257 1
-0.0670418816143902 1
0.13086823707119 1
0.348204584860266 1
0.26840424357769 1
0.178135014005121 1
0.330930898907285 1
0.123844256484499 1
0.390723488982958 1
0.128619687621455 1
0.279775349163408 1
0.293875840987293 1
0.331340436609248 1
0.268647551056277 1
-0.233794233320612 0
-0.00329505733569194 1
0.555064288450722 0
0.366160236518135 1
0.222307266829115 1
0.656032870814945 0
0.0647982077318124 1
0.179858641996923 1
0.143357807249596 1
0.184353158232595 1
0.0612636463282137 1
0.0733343333256153 1
0.0505340421759436 1
0.107683764049878 1
-0.123320844705227 0
0.220823852289743 1
0.074779041903273 1
0.317386743963732 1
0.0372839262549342 1
0.18238340062004 1
0.0640760473528732 1
0.148876863302643 1
0.103642608876057 1
0.254207355960356 1
0.00979701581722615 1
0.117177949576444 1
-0.0108285443413133 1
0.0271781217401423 1
0.0728191433003691 1
0.0220999668501108 1
0.271513180007217 1
0.395829510578446 1
0.0991608216515881 1
0.252256632229099 1
0.19102641816263 1
-0.0455350530135158 1
0.200136653962357 1
0.449934221796656 1
-0.0557345459513539 1
0.229507249085995 1
0.184083895273395 1
-0.214081774165049 0
0.263317226218396 1
0.182740021574973 1
0.288730467524318 1
0.319994793152892 1
0.316343378301258 1
0.151655603287284 1
-0.126373812010388 0
0.0437979877051374 1
0.275845238165154 1
0.23087205040863 1
0.377728757407907 1
-0.023662843927416 1
0.0170920236849241 1
0.0499857101131254 1
0.104515047552329 1
0.263722850497225 1
0.147225892047372 1
0.100883225659374 1
0.330395869211836 1
0.156720173191088 1
0.047553139562959 1
0.29221700811221 1
0.0794835833030691 1
0.105087668175466 1
0.419205503244347 1
0.0409523317857161 1
0.241722893562364 1
0.0173323836318015 1
0.253549341957732 1
-0.0802579791728655 1
0.382234024343952 1
0.309667718608175 1
0.056985911610595 1
0.120743861014504 1
0.195024357513209 1
-0.145977216035871 0
0.103088981658566 1
0.231926181535999 1
0.470307209259373 0
0.40298170712137 1
0.190107356912336 1
0.154414108569356 1
-0.138204066024503 0
0.325046585899826 1
0.153330856747639 1
0.187632658933021 1
0.290639589420155 1
0.042991814400963 1
0.22181937334487 1
0.145099135933639 1
0.078223340017069 1
0.0973753220533124 1
0.0149563698269945 1
0.431298212503129 0
0.0827365464009373 1
0.235720204194119 1
0.142498371583666 1
0.331579357221984 1
0.261160821219267 1
0.180914550173511 1
0.0199647333128173 1
0.505233838815969 0
0.206889189610059 1
0.401393958740388 1
0.150115735950306 1
0.245856867129547 1
-0.089472385845185 0
-0.0197556375721733 1
0.210385486389026 1
0.271701617357752 1
0.134861503752646 1
0.169631575402077 1
0.201577976570001 1
0.284549973505589 1
0.226521101398469 1
0.108313185714596 1
0.171571106533218 1
0.561302406272956 0
0.0324083431969069 1
0.102363912383431 1
0.316303243053524 1
0.417903535028875 1
0.300384560603902 1
0.291280551805117 1
0.212371740727962 1
0.228430833941734 1
0.175846641245365 1
-0.142401445649899 0
0.119095591736818 1
-0.0275721813696134 1
0.0857942242821666 1
0.342710678690589 1
0.0800084911581783 1
-0.122065107493689 0
-0.0218873531585739 1
0.334539456718072 1
0.253099967642475 1
0.0295749654511983 1
0.432138853453941 1
0.13729038974145 1
0.128970611723909 1
0.139683296749435 1
0.180023491264865 1
0.374299776029802 1
-0.03581918565636 1
0.0994382429198172 1
0.155146134210413 1
-0.0136318956156577 1
0.0855879425198014 1
0.347909858874843 1
0.154714725135792 1
0.322998888406402 1
0.0971100063299017 1
0.11237001616526 1
0.203569702050435 1
0.098248264334037 1
0.170166928552665 1
0.112296012803816 1
0.137509769990232 1
0.162118034751348 1
0.322922600499289 1
0.151947883909847 1
0.226744928586222 1
0.181043528501935 1
0.298461414256155 1
0.216836366215829 1
0.271374196224091 1
-0.0164278237879633 1
0.162656400384986 1
0.228665385342147 1
0.066296271566035 1
0.118599343222337 1
-0.0248422913312194 1
0.107837787187182 1
0.185047278201139 1
-0.0201509721856128 1
0.164935254260922 1
0.260646683106088 1
0.2216725593538 1
0.196934239940929 1
0.150246989788485 1
-0.0321869917600372 1
0.430605546661877 1
0.261946501895649 1
0.374491857154432 1
0.172262828378017 1
0.271775915457253 1
0.249978125095469 1
0.0319278515133752 1
0.0568366105105813 1
0.166499715010021 1
0.0839290722890742 1
0.138388332523171 1
0.238387201369845 1
-0.109429446096 0
0.168912662330103 1
0.375915752840143 1
0.0729484900577946 1
0.0695766751152601 1
-0.050539615688339 1
0.164144891110072 1
0.215995170626752 1
0.460821719072246 0
-0.0751801144498676 0
0.226193760425418 1
0.314757192764857 1
0.187676472708419 1
0.248716434583384 1
0.275935865476222 1
0.141487141281698 1
0.254216863401321 1
0.258729244092424 1
0.0353816604614514 1
-0.0845770965867932 0
0.0755404046517317 1
0.319610810845098 1
0.134730570797469 1
0.0150598452030259 1
0.313049058943502 1
0.186002447421819 1
0.243516704657497 1
0.157654027649793 1
0.302128652931476 1
0.0400274384390487 1
-0.0642193064130155 1
0.243820216066906 1
0.0945186367816657 1
0.204996341001358 1
0.38457362798323 1
-0.0624024214817897 0
0.196197355145764 1
0.00594691717282191 1
0.3528165986122 1
0.366910421005138 1
0.195669673297249 1
0.00995664374253893 1
0.118544536896847 1
0.0882156382267765 1
-0.085848361305731 1
0.166965559846001 1
0.26848611875399 1
0.278984211509589 1
-0.106824594579798 1
0.231392612811449 1
0.0752629718853494 1
0.232192403318716 1
0.07280961275475 1
0.137561599986557 1
-0.309566298171061 0
0.0889443142938385 1
0.362772328733077 1
0.28450930144863 1
0.0990406723373992 1
0.0480810821721032 1
0.262938592963207 1
-9.69017318716014e-05 1
0.121491611342882 1
0.179228808091111 1
0.25902298134381 1
0.287498661377392 1
-0.0945257240116965 1
0.241523398486421 1
0.317881120843652 1
0.102534960748703 1
0.231288758650925 1
0.174113762172056 1
0.0947253721166498 1
-0.0722534546365555 0
0.190709698682291 1
0.0998841717075897 1
0.134110539252123 1
0.144064296614833 1
-0.0529875070269283 0
0.324583886568942 1
0.26685134679472 1
0.331953762823682 1
0.112963549169979 1
0.141993187093831 1
0.316456844450074 1
0.0468638348325878 1
0.210359933970338 1
-0.00313685237780381 1
0.0766765799706738 1
0.37854985678838 1
0.00501884069590314 1
0.326326767576443 1
0.131304285692847 1
0.394458886554307 1
0.210235886248896 1
0.120024322766229 1
-0.096421845574388 0
0.0922044576425519 1
0.189001428424376 1
-0.0918575313989359 1
0.181997954935372 1
0.255598164080351 1
0.142045666574174 1
0.0749077920713315 1
0.112592295269258 1
0.166130306293547 1
0.143130179555307 1
0.036348842619525 1
0.230523342014877 1
-0.0155430491394312 1
0.292839445225352 1
-0.0856439434575716 0
0.016187841897899 1
0.0887640942877473 1
0.228931297955331 1
0.236911178751016 1
0.33470417347214 1
0.118124554426084 1
-0.0107146745998377 1
0.345061028841707 1
0.0541501954025232 1
0.258629173573731 1
-0.0850687547975728 0
0.208744347950814 1
0.160125532334372 1
0.0633877215873148 1
-0.00545650557739263 1
0.0145437495481323 1
0.184576171077979 1
0.0461602081471476 1
-0.0252068889083984 1
0.410578391128032 1
-0.0567713998188492 0
0.0866786011652432 1
-0.119617903597075 0
0.372365599711491 1
0.175688152219324 1
0.162056332654496 1
0.194719143021974 1
0.255144296574614 1
0.202327748975152 1
-0.0430262870371792 1
0.206538048673613 1
0.302636586051169 1
0.337306552611502 1
0.12503414218491 1
-0.00915159872349718 1
0.100271993073692 1
0.235272463873637 1
0.0245544228674721 1
0.496893980010909 0
0.227619697702136 1
0.175765524043405 1
0.092814741038374 1
0.126363884365639 1
0.190080932564514 1
-0.00652366442098559 1
0.386383653850726 1
0.131463959592967 1
0.0241220145016612 1
0.226760144018215 1
0.447864435680737 1
0.228525303029534 1
0.0730700812914789 1
0.209828375261344 1
0.274483238944536 1
-0.0313170435444923 1
0.338650665023507 1
0.0771503763138438 1
0.0635710728857416 1
0.0618310503562575 1
0.0454396455729561 1
0.0917051673653764 1
0.0354395783178399 1
0.123469446758122 1
0.181165689594892 1
0.00389443293404335 1
-0.103217943080232 0
0.361645654847122 1
-0.0704027234459849 1
-0.00771754308241348 1
0.183422558523408 1
0.352338475162485 1
0.250082816509676 1
0.0893981603164424 1
0.406507908350486 1
0.069751069901492 1
0.121784381282851 1
0.29443210325786 1
0.277236604361968 1
0.341650893241283 1
0.184375121685982 1
0.167123932222127 1
0.0811049241004255 1
0.203887882191354 1
0.512908628640126 0
0.188205240062341 1
0.278635845691447 1
0.112696097613034 1
0.195312600765545 1
0.211841772297732 1
0.168277877148398 1
0.194864048338369 1
0.421594785260112 1
-0.00578974074405371 1
0.311692952483881 1
0.151789301450186 1
0.146297402497302 1
0.373289519579681 1
0.294872766259278 1
0.219667991793731 1
0.233861427234589 1
0.0972603995865104 1
0.283145498783386 1
0.209722511128138 1
0.300726041364739 1
0.23685211663686 1
0.151669067509488 1
0.2494270957195 1
0.190227812379443 1
0.222038131839142 1
0.0788913272413709 1
0.0990684342529559 1
0.200783983759207 1
0.267866295885467 1
0.190283072430854 1
0.384785251118098 1
0.264646177364212 1
0.120313493505247 1
0.214234320537623 1
0.203584303489354 1
0.163304009145714 1
0.254229518807421 1
0.327903248079593 1
0.00591165403733698 1
0.136298930158724 1
0.2974176864673 1
0.231165877499852 1
0.240145935610912 1
0.180797416808675 1
0.113872212996169 1
0.218119951647497 1
0.310683686019053 1
0.102848596050024 1
0.256098460064181 1
0.144280424280971 1
0.280142882426846 1
0.0614201789795293 1
0.0547925953825139 1
0.0691352217311873 1
-0.000874021311006765 1
0.0309085951256354 1
-0.0120529740145902 1
0.180279441894712 1
0.390809523259018 1
0.385084152682692 1
0.180620090292461 1
0.242239444250999 1
0.219010660004958 1
0.059359730895467 1
0.114050402404915 1
0.0893926932625689 1
-0.202151828021399 0
0.122075565964609 1
-0.0362581544150436 1
0.112630086299836 1
0.297829466232278 1
0.110773251559338 1
-0.027105700555481 1
0.343521206299291 1
0.19881555459153 1
0.277958220325729 1
0.277798880403519 1
0.338581968012094 1
0.0280993546383972 1
0.273516013111352 1
0.280389969590929 1
0.379849656120164 1
0.284697482123827 1
-0.0286821401931168 0
0.391035064201408 1
0.167552032874503 1
0.354336685322267 1
0.188872894447632 1
0.0295191826475935 1
0.121569536677401 1
-0.124509256641499 0
-0.00443024953885079 1
0.0819307759748514 1
0.398448437915956 1
0.392293727404004 1
0.21578051080592 1
0.195025841033823 1
0.195250025789809 1
-0.075815915076128 1
0.389964023480992 1
0.31826154722515 1
0.399519904830692 1
-0.0363841167712448 1
0.1147588635042 1
-0.0054949389317523 1
0.207479624475052 1
-0.174996640072481 0
0.0743675448038237 1
0.333728268016525 1
0.581087145841128 0
0.0235287444403464 1
0.134628861824228 1
0.226833176304705 1
0.0981645790866676 1
0.10304265142878 1
0.256092175901693 1
0.184098658441865 1
0.533924615905317 0
0.216862440964967 1
0.36641952029693 1
0.234129923932629 1
0.000754868457510674 1
-0.0125593725836739 1
0.179442094118381 1
0.184721797039961 1
0.250137110447844 1
0.17830552679696 1
0.00432310313450389 1
0.307616705403002 1
0.404331395885312 1
0.211552893537923 1
0.139707860590997 1
0.270077490924723 1
0.0632092600162223 1
0.171144264859419 1
0.243726350447276 1
0.11809206798786 1
0.0294271628637494 1
0.356802526789133 1
0.151706079657357 1
0.148267969843833 1
0.361907417765979 1
0.148659293011955 1
-0.0672909793264466 1
0.313066094468766 1
0.0320164072297359 1
0.349339764871005 1
0.225447108654224 1
0.238705631984438 1
0.319522452267992 1
0.172438579281414 1
0.28413094221709 1
0.271728881451532 1
0.192165484673169 1
0.3968499407648 1
0.198022465863994 1
-0.0246559658856156 1
0.259641045897635 1
0.332008964009687 1
0.212601628917805 1
-0.0392111345924325 1
0.186112952654691 1
0.0577330224319355 1
0.0564280773346343 1
0.0162152623698146 1
0.138000048870894 1
0.252668018773066 1
0.155742759798592 1
0.100324620258624 1
0.352350015347049 1
0.0813029602729174 1
0.304699190225752 1
0.276470567667422 1
0.0947407715709033 1
-0.0118293715870261 1
0.202051940789383 1
0.214047659697428 1
-0.0036622145626885 1
0.153919195714622 1
0.286799676678198 1
0.308743622797011 1
0.250567974897073 1
0.233707186448125 1
0.377005987830346 1
-0.147446044293079 1
0.104443969246293 1
0.139998322795131 1
0.134721433126424 1
-0.0503866074005414 1
0.176487488655583 1
0.186789255717979 1
-0.0560352522130632 1
0.272394622701316 1
0.0659853831436132 1
0.136189661878888 1
0.237019120688559 1
0.104870693923999 1
0.133966915213708 1
0.201767905932466 1
0.0227944095220883 1
0.250593656943342 1
0.174540941744329 1
-0.00509951985156536 1
0.29798193257736 1
0.21573162070944 1
0.125138263084888 1
0.0329340742160837 1
0.150961301614858 1
0.408708020612921 1
0.267799062931015 1
0.187991771155408 1
0.122164767686935 1
0.194556554472647 1
0.410601167744561 1
0.10269767278312 1
0.183216940851039 1
0.111444873302657 1
0.0258653128072442 1
0.00968675185981958 1
0.264608876284186 1
0.439257800715429 1
0.104031890660592 1
0.141639478658642 1
0.141985260917055 1
0.284313212769284 1
0.0363736591040484 1
0.115876451485193 1
0.343219005956558 1
0.0355157353273758 1
0.107532850272787 1
0.0490051396092254 1
0.111096995895784 1
0.239991356613128 1
0.0516352812513315 1
0.400875516297976 1
0.248558104159979 1
0.298968229986942 1
0.12647417649451 1
-0.0604030380823313 1
-0.173009336498428 0
0.305197423567718 1
0.160865112140966 1
0.250520914526005 1
0.381060861011157 1
0.0842652906904879 1
-0.0703192734768219 0
0.0469193948448517 1
0.0535705524617923 1
0.265426497378786 1
0.249894582472297 1
0.0447760175219034 1
0.175391845693991 1
0.247718012974337 1
0.302906766917632 1
0.333423316584112 1
0.21158053739154 1
0.163558128236205 1
-0.0815833668081481 1
0.327385000292752 1
0.296062053067401 1
0.271392808976879 1
0.164834691306784 1
0.0978139515874635 1
0.179182068835184 1
0.0802090970088292 1
0.122636208701112 1
0.227631791320361 1
0.254161192078203 1
0.305488019241996 1
0.229978646913461 1
0.0820494300307502 1
0.348752632596081 1
0.209693464973285 1
0.223895996698308 1
0.0889244630783099 1
0.0667768573141526 1
0.210735257626443 1
0.300898518768953 1
0.340299099829612 1
0.0594838226801423 1
0.374208423324455 1
0.264182600188199 1
0.280134509522629 1
0.0483668714290846 1
0.184443757921406 1
-0.0306588227471332 1
0.0159068713226585 1
-0.0104161175287844 1
0.0710025738418232 1
0.309053654673965 1
0.308674791009886 1
0.0551711824692952 1
0.349999862979016 1
0.107835260444889 1
0.16467953704103 1
0.144928395827665 1
0.0545019378422528 1
0.115489490958035 1
-0.0247818682727649 1
0.237117398074347 1
0.352127878031311 1
0.0133885821598828 1
0.194935092418467 1
0.190937181830833 1
0.456924501511741 0
0.288252212293399 1
0.3314868006823 1
0.29764738606395 1
0.253097498337659 1
0.374596948056861 1
0.130598275766089 1
0.434106159469859 1
0.299318169356318 1
0.380590888778795 1
0.117705113576974 1
0.363705158160888 1
0.163984496409975 1
0.166434986074361 1
0.236136851143778 1
0.0632742569471345 1
-0.0442662196229338 1
0.229847075247601 1
0.433454495309115 1
0.237512406620406 1
0.238473618533274 1
0.350146516910552 1
0.0306994592562995 1
0.266350322646262 1
0.184745004618558 1
0.430699890237259 1
0.153100504568286 1
-0.087108130501067 1
-0.0892022775953287 1
0.299656930842318 1
0.00560065165921117 1
0.402433136251288 1
0.248084008315327 1
0.340355225113589 1
0.0533898946140054 1
0.47431425432068 1
0.217945027063398 1
0.308448920608121 1
0.123486473771786 1
0.0327622961127667 1
0.209271031650239 1
0.0692095481320413 1
0.0238006314895436 1
0.0749500810624994 1
0.227507491487552 1
0.127542721536521 1
0.00900736798433927 1
0.0912219498740484 1
0.158855868363934 1
0.112590162282647 1
-0.0212168644074549 1
0.272087643097876 1
0.0996107134592751 1
0.394449647758277 1
0.283154482600688 1
0.0686700703167826 1
0.148499594078017 1
0.15491485967122 1
0.203180955872138 1
-0.00988766693574 1
0.433846299175752 1
0.109078508864584 1
0.236532132044028 1
0.102685282885361 1
0.224624307935671 1
-0.0848932335627727 1
-0.00295420974889218 1
-0.0275562685792479 1
0.260415846629845 1
0.358897276218614 1
0.335073987378113 1
-0.140477463334803 0
0.188403637382844 1
0.0719393632276438 1
0.386193845243224 1
0.101065304185128 1
0.0947635649730901 1
0.0724810405567273 1
0.166083148170242 1
0.287930448777744 1
0.115720913081982 1
0.135143134240928 1
0.257422297083271 1
0.0253220033019897 1
0.337908423073659 1
0.0341163797464044 1
0.225609710387415 1
-0.0100930336813119 1
0.0836949293353227 1
0.465670853395034 0
0.198061674360494 1
0.21902165984997 1
0.439086134955223 1
0.276563320678858 1
0.414831530620185 1
0.449571868704019 1
-0.0134051308532563 0
0.0534676240915679 1
0.385481270846473 1
0.0436589326526751 1
0.0443361944929451 1
0.0763285273401215 1
0.121606093658125 1
-0.0064533006820949 1
0.190719524780781 1
0.425028532032668 1
0.405535192927199 1
0.143023800007227 1
0.103100974955873 1
0.361263846244681 1
0.0954621126468745 1
0.0880393823432496 1
0.381148889633801 1
0.00788950154641418 1
0.170692102435502 1
0.252095288875596 1
0.178997297418704 1
0.197062709724144 1
0.401734297992449 1
0.25139383194221 1
0.176467851001602 1
0.338734289778333 1
0.262127035797628 1
0.210347390402771 1
0.200779313676075 1
0.0437970635629669 1
0.203007341700876 1
0.183456740774075 1
0.143375314716155 1
0.279034664821537 1
0.00580492060645597 1
0.111193937363996 1
0.180852223239234 1
0.0381911262879623 1
-0.0351736664776812 1
0.0319308901141021 1
0.420413574060893 1
0.283206358687189 1
0.0409275490148238 1
0.304515963898174 1
0.00576874522784788 1
0.280982171847301 1
0.0923884942026403 1
0.227589538684402 1
0.0875077959170015 1
-0.172454100655388 0
0.143651762414807 1
0.184345464867624 1
0.32823084204226 1
0.239836589758909 1
0.384585575629816 1
0.314664967735771 1
0.115103611837232 1
0.541271855247653 0
0.0912895150226606 1
0.42524854789288 1
0.266550261759304 1
0.270831575940398 1
0.168245916402202 1
0.27708210833657 1
0.0289588345386047 1
0.0623420460980925 1
0.23096820547838 1
0.321922753776719 1
0.164553329692913 1
0.173331490432537 1
0.11568543400045 1
0.176606984860926 1
0.273299171703629 1
0.221260074351218 1
-0.0727136133870322 1
0.380006866936782 1
-0.138235187594919 0
0.0626773587142446 1
-0.112567214147174 0
0.0962291459149933 1
0.0767313416404775 1
0.181028043236568 1
0.292550493670368 1
-0.0351237647958908 1
0.0370471824188577 1
0.0874213867576509 1
-0.175693103353408 0
0.215355741199185 1
0.209228108531432 1
0.243880748277148 1
0.239786670586794 1
-0.0679519950089944 1
0.222439293418426 1
0.256484658536482 1
0.310010661608681 1
0.196896919868324 1
0.107459181089104 1
0.0781558951959056 1
0.288523159781167 1
0.190456124541043 1
0.203337176473876 1
0.272799219167106 1
0.261906926577461 1
0.294653799643711 1
0.274408531433449 1
0.141197139963404 1
0.146196677293549 1
0.361494758359609 1
0.0227568720033413 1
0.00897614553884879 1
0.0263144260935622 1
0.0877414558799935 1
0.000446866415256861 1
-0.0810051420362635 0
0.225598810546 1
0.0965615578407669 1
0.175938861063227 1
0.186239177234636 1
0.445185529610549 1
0.208641854243083 1
0.364777033028869 1
-0.0520899865803169 1
0.0677303449064288 1
0.264140341182092 1
0.469087390009795 0
0.190286842137612 1
0.241196260059894 1
0.22672227489463 1
0.123748598385519 1
0.295430801767041 1
0.0850944454834487 1
0.0948068468789721 1
0.202248984871449 1
0.190385483722133 1
0.0255579343419939 1
0.0759972750333296 1
-0.234480494322142 0
0.222634011930716 1
0.250808539217052 1
-0.0381238706260388 1
-0.150525057204463 0
0.0961530036002206 1
0.252376232780516 1
0.165614248564305 1
0.179988483243763 1
0.37376224665356 1
0.314098848855453 1
0.23975872123002 1
0.288540389514105 1
0.288455667595702 1
0.405021455882532 1
0.182645892952166 1
0.209616122770627 1
0.322758426316981 1
0.176023688176577 1
0.297766665938935 1
0.0690760676500375 1
0.242561435824092 1
0.290855581911438 1
0.0274530336153892 1
0.19605250022767 1
0.120438465045946 1
0.176207753385507 1
0.317456516753458 1
0.0088910842183255 1
0.222441172282849 1
0.153002613062099 1
0.340032214475022 1
0.24246092826589 1
0.130289335872848 1
0.177798397933437 1
0.119119055559414 1
0.143276979766519 1
0.198357775230879 1
0.273009344032864 1
0.162796823954198 1
0.319600486412755 1
0.0980486894209464 1
0.161524133026028 1
0.203597226649994 1
0.179304309946111 1
0.160350977242095 1
0.184239256950313 1
0.122792938269392 1
0.0706731929802851 1
0.140793018210262 1
-0.110468431060031 0
0.395170104595495 1
0.211632046194083 1
0.178138199510629 1
0.311056108824968 1
-0.206166607814356 0
0.168477322229096 1
0.219957489337143 1
-0.0665537341876779 1
0.350283652272703 1
0.354243835496863 1
0.315270756031525 1
0.141614701835528 1
0.0968605357785466 1
0.244033792683316 1
0.267140535015896 1
0.189932616456342 1
0.216609713977237 1
-0.102729494106956 0
0.471594576836524 0
0.0651970829862461 1
0.120454492896757 1
0.208336267457032 1
0.103748738311901 1
0.215000206214549 1
0.312243496760775 1
0.0433896117892769 1
0.159187601960669 1
0.376495795345224 1
0.278827096486558 1
0.173454041992084 1
0.100636834036454 1
0.0705539976790746 1
0.163124856023958 1
0.211196060787986 1
0.121987966353143 1
0.14550297921431 1
0.346043508216684 1
0.132114573425829 1
0.426419364095722 1
0.110178124378049 1
0.0500484072398516 1
0.132889201505265 1
0.130851713570872 1
0.466224742272026 0
0.255513463938156 1
0.0637217245144613 1
0.280633252036044 1
0.224642764590242 1
0.379213929134838 1
0.362815446163667 1
0.147900131763122 1
0.0965430114793315 1
0.158413272536695 1
0.311552334177347 1
0.137785409779928 1
0.0995709253988113 1
0.219095077521631 1
0.123282416549837 1
0.16597662883205 1
0.336440825554838 1
-0.172156887830699 0
0.199095781894285 1
0.0295046096198287 1
0.0928161028032761 1
0.146538506899399 1
0.196586612122075 1
-0.191517120555753 0
0.0601491647673809 1
0.292868080422345 1
0.28033235151633 1
0.274226560563922 1
0.426932595012446 1
0.0985383026610645 1
0.051664430654344 1
0.448576884312994 0
0.196437395981846 1
0.213094499429202 1
0.0262365011731297 1
0.241602709231607 1
0.317731247958785 1
0.174295425255071 1
-0.0128790797567582 1
0.168595049481746 1
0.209072427783939 1
0.228583228484166 1
-0.0441341188725162 0
0.152906240071677 1
0.0331299412467998 1
-0.0216443715064637 1
0.122757423414111 1
0.323850165334021 1
0.373622975341356 1
0.206705191834758 1
-0.0431885756592861 1
0.232579694633065 1
0.0371533533726676 1
-0.144715465962972 0
0.115208693453619 1
0.091925024757944 1
0.321260638227632 1
0.142947933228361 1
0.259489892351145 1
0.173171362139999 1
-0.121468780664153 0
0.0923891273818743 1
0.285392945301051 1
0.249557299911514 1
0.203025489368148 1
0.512581542344337 0
0.23416441582941 1
-0.0396154413000809 1
0.21948022643901 1
0.139987482702354 1
0.138204424438606 1
0.276550491667701 1
0.214731711157928 1
0.400675734153208 1
-0.0495502094178773 1
0.168410708799179 1
0.227184022960445 1
0.188127549979287 1
0.296407543629367 1
0.429024721116679 1
0.101900006584008 1
0.253041707189903 1
0.200682207356987 1
0.228094195448327 1
-0.06261851532584 1
0.299545273104326 1
0.177993731551708 1
0.10040586353202 1
-0.135430840108422 0
0.208147996501089 1
0.199849210047984 1
0.098958196764283 1
0.208372023566741 1
0.371372769287631 1
0.170915566077131 1
0.403111130008813 1
0.231842473024691 1
0.10600963263387 1
-0.0396796128838507 1
0.262441656086089 1
0.0360645584916813 1
0.173015101194843 1
0.227808010107797 1
0.498828810672569 1
0.279016713650747 1
0.155360149219384 1
0.238157971745451 1
0.135387825045137 1
0.0859511949114866 1
-0.133240316297624 0
0.0459880813755341 1
0.185468069166901 1
0.199519259964933 1
0.386853779234265 1
0.165553787025894 1
0.227920227920228 1
0.48976259725229 1
0.125053509810853 1
0.209032252518894 1
0.18590913685147 1
0.131997702069541 1
-0.0811562131336137 0
0.270068607334003 1
0.0764657172300553 1
0.1965054534832 1
0.253750267502639 1
0.1715658824202 1
0.106057377443668 1
-0.0214438165824339 1
0.287994507852055 1
-0.182599807150088 0
0.134003343267526 1
0.29566273098469 1
0.160738731221823 1
0.233083071908156 1
0.483020696247565 1
0.311749792815833 1
0.0356116659450396 1
0.319628204689414 1
0.215735557105807 1
0.484318042942549 0
0.0626041177081807 1
0.449422747691723 0
0.114188016402591 1
0.144136218335325 1
0.286527732192954 1
0.239985604451631 1
0.119329365021252 1
-0.00995542633609174 1
0.22492926301367 1
0.357519088735982 1
0.0325710644829108 1
0.379571166306736 1
0.0963408872377039 1
0.0107338656223094 1
0.154839765521186 1
0.218296459082415 1
0.267952271909057 1
0.0946092631643158 1
-0.112987312886009 0
0.308544945096615 1
0.115152225153705 1
0.0516836629293669 1
0.288653671170326 1
0.183095730678614 1
0.0307809914358429 1
0.414470335713564 1
0.136374898780015 1
0.230831001505125 1
0.301577643790604 1
0.504511778096335 0
0.302181225746874 1
-0.0321118560741943 1
0.112359806238549 1
0.0667164680799782 1
0.0032098761548091 1
0.140294286936694 1
0.353316186869194 1
0.0883381299291665 1
0.0873658237583486 1
0.186254717274054 1
0.110641227380016 1
0.370032932232195 1
0.111823637828414 1
0.0646493346302909 1
0.0355271157113685 1
-0.135438875713171 0
0.118186519098468 1
0.291390666018564 1
0.369099674458133 1
0.322596682845794 1
0.158918228708014 1
0.134645160566217 1
0.100574661307737 1
0.225484956867607 1
0.190601447415889 1
0.371277715335042 1
0.149004671865875 1
0.0133768048320902 1
0.327391198537351 1
-0.0225545225467909 1
0.220571397934121 1
0.152186245635203 1
0.0646423028472401 1
0.136898873226171 1
0.0918851917779205 1
0.237014598597705 1
0.278773069224281 1
0.138116544337815 1
0.0691220553049483 1
0.550910594649008 0
0.0819350560858284 1
0.276534743680747 1
0.418177835495126 1
0.15894680090411 1
0.252399357201348 1
0.175744359429862 1
0.301169469789396 1
0.0735198619451626 1
0.162279990524413 1
0.345082555345684 1
0.367762310547714 1
0.222624950883908 1
0.238372141701064 1
0.356959725681665 1
0.31864516947728 1
0.098745687617058 1
0.0830696222869264 1
0.293995274087956 1
-0.0774636195152502 1
0.133288192648494 1
0.00503931833769111 1
0.145712558202709 1
0.33583838209548 1
0.123378214964619 1
0.13597850155694 1
0.167909793960878 1
0.0603607064126887 1
0.0847093093601008 1
0.118993350168824 1
0.435755600584588 1
0.291406635873197 1
0.337334058453369 1
0.132889284026734 1
0.0248176146958704 1
0.226854579527098 1
-0.0445667583084212 1
0.00116812241241085 1
0.102048642028467 1
0.409990598865049 1
0.0245606734969734 1
0.25713385664783 1
0.190513981848305 1
-0.0017714687743686 1
0.0476582497952081 1
0.317681808877753 1
0.205348917373362 1
0.215634844319643 1
0.0261591708778128 1
0.411461910379784 1
0.0598293300587596 1
0.00520539305338817 1
-0.0162559476513186 1
0.175356289232014 1
0.141930508174148 1
0.0907610387944964 1
0.0716415999915147 1
0.00440106170840873 1
0.39917959185603 1
0.230587752306683 1
0.075186252880167 1
0.0335070668270287 1
0.112749406824032 1
0.248592377678769 1
0.158101274643211 1
0.127761842085762 1
0.0275848761208732 1
0.47969466724443 1
0.0296843782227617 1
0.305133899953076 1
0.000815841762081368 1
0.103238123413874 1
0.300661806656101 1
0.199326903580633 1
0.283688603954829 1
0.0296623706716601 1
0.226354039931766 1
0.499643231525928 0
0.0607333082509763 1
0.0640221064463299 1
0.137328094302554 1
0.18129256250008 1
0.2534385799027 1
0.175903833912188 1
0.15582892147347 1
0.252571564380463 1
0.438372175709105 1
0.44467947738496 0
0.321783134944778 1
0.0966751729186265 1
0.0698602503606487 1
0.274541306417435 1
0.31081130050857 1
0.177905921298521 1
0.0139912832115133 1
0.125157106293637 1
0.273056985881024 1
0.125241803013464 1
0.366273692925592 1
0.332189619964949 1
0.101725393927239 1
0.154145902306115 1
0.16898105268729 1
0.130760417280137 1
0.131563266437787 1
0.323562715528334 1
0.168095143198854 1
0.19703435845853 1
0.159230449151561 1
0.14674860809799 1
0.063017672227878 1
0.389778574469995 1
0.180382572314694 1
0.280630071064754 1
-0.144797394738816 0
-0.0993686138474675 0
-0.0371677947497566 1
0.213965307898453 1
0.0869951925178454 1
0.115797019192471 1
0.154569514049215 1
0.283002058461104 1
-0.0950347488942552 0
0.223127490545445 1
-0.0343077000406684 1
0.458825869298482 0
0.0763509401103357 1
0.179698561743193 1
0.0809882998186122 1
0.20838670953798 1
-0.13942264431486 0
-0.193294862184587 0
0.0899595715787392 1
-0.0102784857963373 1
0.0930902023984472 1
0.320793057996485 1
0.0973688978040281 1
0.185557698875755 1
0.189916759657238 1
0.177232756107738 1
-0.0937537303909057 1
-0.0631952660404789 0
0.0914735769947239 1
0.433054244204969 1
0.0550150217081038 1
0.134985450831519 1
0.25507194641114 1
0.292396571583286 1
0.191798302634999 1
0.0774274885599773 1
-0.153377998419044 0
0.301270331656033 1
0.133949914860088 1
0.18190795466834 1
0.0709048149922905 1
0.0983187337332401 1
0.305386897950705 1
0.244368313898771 1
0.225627278055061 1
0.0367892463531213 1
0.295427535643943 1
0.182229719774366 1
0.391028469299116 1
-0.00274307699255394 1
-0.119414687288513 0
0.23685038425214 1
0.0593332318505553 1
0.0784772987729485 1
0.186448827590611 1
0.0405677503136181 1
0.132393150679797 1
0.196076691895278 1
0.327791366612054 1
0.224198690010709 1
0.175755774974468 1
0.159855257556407 1
0.182292761181504 1
0.259819020862836 1
0.35620876947566 1
0.0530163867900644 1
0.146335009709237 1
0.486450355032479 0
0.295902601520017 1
-0.0404514381089133 1
0.172098273025073 1
0.0894291984540462 1
0.166348064987519 1
0.0528479911747259 1
0.331634312822841 1
0.194069716081388 1
-0.0108865562588519 1
-0.0034261795087553 1
0.148172038930733 1
0.333600672091151 1
0.386274648863559 1
0.0890885231801817 1
0.055473666168801 1
0.119055453209305 1
0.182034473246218 1
0.0821475137586011 1
-0.107568939568177 0
0.341230732467247 1
0.139265908178817 1
0.185243282632798 1
0.0992610381212875 1
0.165933156321974 1
0.217819526698375 1
-0.00314971662237595 1
0.253510073266305 1
-0.0371892002396881 1
0.0428488700906926 1
-0.177713887502659 0
0.146573604060914 1
0.0695896209250514 1
0.249091209615145 1
0.157916221293239 1
0.250751278880732 1
0.162645643603369 1
0.147079532162209 1
0.391537218068455 1
0.271447859878618 1
-0.0854182349492196 0
0.231383158065044 1
0.331021404015151 1
0.0174851756119812 1
0.285466091684818 1
-0.0182974210476754 1
0.39902231889405 1
0.24474449808647 1
-0.103730794843484 1
0.193009708737864 1
0.14874577026531 1
0.34269933891424 1
0.0860206525081566 1
0.139228135013585 1
0.301384140927979 1
0.377643388552458 1
0.0851270766543173 1
0.258816386482529 1
-0.0853271666047772 1
0.0476890560787601 1
0.254461372372462 1
0.124973454608237 1
0.099971320239999 1
0.136933304540969 1
0.111632888232462 1
0.160500488026314 1
0.315918293488486 1
0.210883905457012 1
0.174001904198485 1
-0.00905019736626752 1
0.0802375178096644 1
0.175677606523634 1
0.307180826944806 1
0.245720727402178 1
0.284190321822433 1
0.105465852383575 1
0.11811810592594 1
0.188445950143961 1
0.1834463213415 1
0.233655213569141 1
0.206539688535369 1
0.322195633990262 1
0.233031339330255 1
0.0769965690449025 1
0.149025019492641 1
-0.0172451253843261 1
0.232792832066916 1
0.139663580942566 1
0.174250145858022 1
0.172372057474098 1
0.319903464011724 1
0.0573970192452749 1
0.175552655337289 1
-0.0240086819384172 1
0.269175433256834 1
0.232391095729235 1
0.112063315835897 1
0.203823966279654 1
0.224125529593515 1
0.0100557545253411 1
0.0625783677808874 1
0.273288967965956 1
0.181682170237798 1
0.28339564858868 1
0.286306762357769 1
-0.00514182956169581 1
0.235081538872106 1
0.00347300044137437 1
0.17691440011591 1
0.0406872943777582 1
0.256488389479525 1
0.135892666655119 1
0.0998495205985278 1
0.224347893353471 1
0.0390512504577597 1
0.160052086874189 1
0.240515630529886 1
0.165745856353591 1
0.0950823924254595 1
0.0359810385807626 1
0.160775623854053 1
0.326631552057012 1
0.25978440842348 1
0.170233213999288 1
0.138126223080573 1
0.457935671399346 1
-0.0222354383532295 1
0.232025310226663 1
-0.0314318853582509 1
0.313728709484931 1
0.212006216811294 1
0.512491937735907 0
0.000746759768870783 1
0.35589785164167 1
0.272996107865396 1
0.430726649226212 1
0.2350521013128 1
0.0751485571338728 1
0.196302095487085 1
0.283243203667367 1
-0.1525256727103 0
0.115628010472543 1
0.591662362384465 0
0.408971475496074 1
0.188222482983039 1
0.136299813050415 1
0.120059993277132 1
0.320614166431793 1
0.191210013846197 1
0.304039775657582 1
0.143860477908424 1
0.185940944617723 1
0.308734380973616 1
0.0932143519236691 1
0.403716683308565 1
0.111902079367914 1
0.20601671392494 1
0.0406676921361474 1
0.305775830137051 1
0.0738000749724899 1
0.305370405319523 1
0.402615671303041 1
0.28997371029069 1
0.268246908058306 1
0.103221638713379 1
-0.012169463565264 1
0.00111485065732217 1
0.285367140123103 1
0.27191778018719 1
0.337496422445359 1
0.235328944878573 1
0.41606520609676 1
0.356290050983155 1
0.351212519432753 1
0.0103690782439325 1
0.093528532373437 1
-0.0564227851418624 1
0.270769232338039 1
0.29038507336683 1
-0.0944582882534168 0
0.263934790900524 1
0.203175187969046 1
0.186171154637108 1
0.108762124094297 1
0.051522531090267 1
0.13477445704879 1
0.0355448018377297 1
0.288844355330081 1
0.0534319434450733 1
0.361101897720667 1
0.297979350447686 1
0.167745300491772 1
0.0540502523364016 1
0.0477196133975421 1
0.341790702181928 1
0.160169917363632 1
0.117452012717568 1
0.205654552661989 1
0.0981409830393093 1
-0.0456027619105081 0
0.248995016742029 1
0.0555641145494321 1
0.11293729164514 1
0.316126016012195 1
0.0717653190832854 1
0.304244048377866 1
0.181667966563149 1
0.0538661400862235 1
0.379322446701452 1
0.0482771020202289 1
0.228091781707319 1
0.253166257101168 1
0.38258526863671 1
0.0459813542528856 1
0.260153159043713 1
0.197066047666722 1
0.0434439438631237 1
0.246169865176882 1
0.107320791670751 1
0.254882097256799 1
0.270160858336483 1
0.177188738940584 1
-0.015643485873111 1
0.364467220691822 1
0.262018820256556 1
0.04577644578191 1
0.0149265319097475 1
0.526013805494686 0
-0.0624090364821486 1
0.096035939371565 1
0.197527351955264 1
0.363677114093141 1
0.0779791134258411 1
-0.143644684270638 0
0.217887945170342 1
0.134530046853181 1
-0.0705359866403268 0
0.256735211127188 1
0.28811074613684 1
0.223138844261689 1
0.138284273869931 1
0.0832503482932454 1
-0.0775522687275519 1
0.418042093980216 1
0.0978878526783565 1
-0.0454629147132879 1
-0.0116636003814649 1
0.274324253604417 1
0.13441107167364 1
0.160098347611912 1
0.178004553461812 1
0.0352865911334247 1
0.356676946308282 1
0.438655930550524 1
0.176084991357832 1
0.373780984810092 1
0.0152775061069085 1
0.315865979996461 1
-0.0880816260264784 1
0.229437059974957 1
0.0377928949357521 1
0.373387985145862 1
0.166268185450051 1
0.0229288930853005 1
0.227458390589587 1
-0.0211469097816184 1
0.174257341541425 1
0.324067261745915 1
-0.026880543402077 1
0.0144091553645078 1
-0.0215182191799141 1
0.18827683106964 1
0.0500921045584202 1
0.2136849161982 1
0.216699218490609 1
0.296745202667873 1
0.260825021345323 1
0.367317358118389 1
0.0587092115651878 1
0.0169409769902248 1
0.376762714495899 1
0.0775777757362954 1
0.0524444615662422 1
0.404518432417021 1
0.102694649387313 1
0.179355763858789 1
0.133881202891038 1
0.104079852141582 1
0.293706878064568 1
-0.0515790880824597 0
0.0851048047785486 1
0.231847173367157 1
0.0579014133754747 1
-0.0369208476851266 1
0.190546086749802 1
0.4661547005506 1
0.314803186973752 1
0.101885610708802 1
0.268326979662964 1
0.239703549575973 1
0.188590059568141 1
0.0991685094893613 1
0.366904834977673 1
0.0319598039076222 1
0.281852701238133 1
0.309145133015414 1
0.0772268550843124 1
0.0395235486476259 1
0.168317067604901 1
-0.0191096161145874 1
0.177404361852731 1
0.164410942136211 1
0.14974597577162 1
0.242120577725368 1
0.121871713723466 1
0.0770942550790743 1
0.200794619068005 1
0.431389255519404 1
0.144190200919502 1
0.124793035739556 1
-0.0226956952351967 1
0.454238609643281 1
0.290169666569592 1
0.0228585660453066 1
0.326580183247275 1
0.224259600811985 1
0.191882277896439 1
-0.0628933142843562 0
0.0251092564019919 1
0.0103141262762603 1
0.132199160708275 1
0.489681769529773 0
0.180780940303323 1
0.279945695555149 1
0.476312584505367 0
0.163085443964163 1
0.0620460529352944 1
0.275532775326821 1
0.253889563739367 1
0.108916716129689 1
-0.125644533104685 0
0.129672745859881 1
0.0695732536499667 1
-0.0307070423969371 1
0.391144210259429 1
0.0543688663333347 1
0.389405920617656 1
0.315268194739009 1
0.183667566911093 1
0.411550067548082 1
-0.0503278792065929 0
0.105410831797909 1
0.0176052289568441 1
-0.0984445377835891 0
0.307806692875222 1
0.139432761530996 1
0.163163841397822 1
0.130907176230979 1
-0.0980233849788945 0
0.170814359036842 1
0.176844562504772 1
0.240241513318531 1
0.0907564350328489 1
0.207192769535832 1
0.0999281848643686 1
-0.0758185259630454 0
0.109378952733815 1
0.0824840817298511 1
0.366531478249448 1
0.10174052430744 1
0.332336251392419 1
-0.0948791606819459 0
0.385651314294071 1
0.217762893461915 1
0.166512611254839 1
0.137577584994826 1
0.0990744852592506 1
0.364557911884635 1
0.178660453067311 1
0.146758671510204 1
0.236868044486544 1
0.132635363598492 1
0.255713558851237 1
0.193990955319898 1
0.123077853545963 1
0.156558048967453 1
-0.0945225735478567 0
0.381586794080273 1
0.172146283558253 1
0.361651790130679 1
0.194315996134977 1
0.223947504721438 1
0.230822057878133 1
0.0594275175374515 1
0.312520521003879 1
0.0501899558978299 1
0.200242718446602 1
0.107363986732155 1
0.146212288983918 1
-0.0563915130142345 1
0.0753509974561767 1
0.234061210284966 1
0.156564246784695 1
0.231170238470043 1
0.274580140487887 1
-0.223882332671085 0
0.316284149811434 1
0.361330747801437 1
0.333113509017462 1
0.191459896352045 1
0.193228547921323 1
0.433494496494341 1
0.304547950366912 1
0.146932653843361 1
0.0436383300205358 1
-0.0393316539390994 1
0.174022542941943 1
0.0113667513094514 1
0.0799411987340176 1
0.0495964642461444 1
0.469888267779585 1
-0.224750652165953 0
-0.0148949853669057 1
0.152326857689677 1
0.182217060282933 1
0.0599185217669342 1
0.51941916384234 0
0.196193336059861 1
0.0347331308848419 1
0.156051644412568 1
-0.054772954995396 0
0.303482039823248 1
0.26093862553957 1
0.254167869961194 1
0.165627400426607 1
0.191007350799687 1
0.138786059985002 1
0.307529922942684 1
0.299774870612427 1
0.371138242447303 1
-0.0809525862370684 1
0.251924663660977 1
0.156718596528007 1
0.322738950508173 1
-0.00247542232183522 1
0.318797143701386 1
-0.0104795174526825 1
0.299675478656033 1
0.201032139250604 1
0.314156151720574 1
0.336531365990353 1
0.388939741133292 1
0.220609800539373 1
0.088664129160053 1
0.0751658517233779 1
0.223310096660282 1
0.134887157484042 1
0.35844805707761 1
0.235773031071775 1
0.208339245210154 1
0.114731942706617 1
0.207644298656466 1
0.534080921766889 0
0.306736336944456 1
-0.0507541346389306 1
0.159785627538834 1
0.11254617108712 1
0.186281203747321 1
-0.0654431748807984 1
0.203725765344328 1
0.334860852442522 1
0.168000047164528 1
-0.0475360378601554 1
-0.0251139305496396 1
-0.132651639017714 0
0.311676336380445 1
0.543188870222184 0
0.160708998855265 1
0.202741071237965 1
0.055671137862345 1
0.186388169265152 1
0.49035854216916 0
0.0162190214530723 1
0.154849193452499 1
0.277690721122379 1
0.00424383526167403 1
0.122364489370172 1
0.188570196316186 1
0.0133278848243105 1
0.299355741775307 1
0.015676935856896 1
0.189344324352077 1
0.153259394542149 1
0.301507509851507 1
-0.00560128959811779 1
0.130840874378901 1
-0.00277677799094981 1
0.221014404271137 1
0.216801503932621 1
0.267356901970723 1
-0.0721660263863302 1
-0.161404653209763 0
0.000270002025849647 1
0.385021980315687 1
0.106719132901617 1
-0.0418828838801121 1
0.235465125455584 1
0.151232175866469 1
0.213091700190581 1
0.289650944367826 1
-0.0163883371512807 1
0.0560980601400442 1
0.328440920967435 1
0.159827709319034 1
0.143775611748704 1
0.184691884644927 1
-0.0049226457236012 1
0.401482242141223 1
0.107286073822253 1
0.0720325936800766 1
0.202700871501335 1
0.0479824947421053 1
0.213825298132363 1
0.307421889509599 1
0.292392548903902 1
0.301642957461035 1
0.0398750344901247 1
0.373409369587642 1
-0.0499443051881486 1
0.0096475015022826 1
0.103894026580372 1
0.102149151553211 1
0.0942332503468647 1
0.0274328206559103 1
0.330169210862894 1
0.166782064285737 1
0.234168171295014 1
0.182891452118301 1
-0.00489567029101386 1
0.298463883209106 1
-0.103892990554458 0
-0.00336800914539494 1
0.246021187328856 1
0.321228597227232 1
0.274388581247454 1
0.376240627898016 1
0.209454777997655 1
-0.0601455770450113 1
0.488427343865118 0
0.158681545578932 1
0.278524548020408 1
0.255846710580503 1
0.163173762369943 1
0.0854276837816838 1
0.0876113741911309 1
0.24090829341286 1
0.2523233560575 1
0.246882785837115 1
0.152495927726541 1
0.118957631595277 1
0.216887104054154 1
0.143995556628224 1
0.0951001360809442 1
0.119002989006535 1
0.30405406797496 1
0.0978075123638937 1
0.238434658997805 1
0.199889850314831 1
0.0356591895696106 1
0.0374988968542976 1
0.294514432329558 1
0.279687263867217 1
0.382779049980413 1
0.146559935916183 1
0.00166051105838612 1
0.250179833784973 1
0.112084243941782 1
0.194047143658607 1
0.231453944789882 1
0.234245955621822 1
0.141145304922812 1
0.269690230743721 1
0.153578789236039 1
0.336434347761286 1
0.39430757063574 1
0.135736173312628 1
0.186653235635569 1
0.054595143913982 1
0.0900297949759649 1
0.19056184522962 1
0.304644974836813 1
0.284239182445564 1
0.269530095379535 1
0.0327112839295642 1
0.0849117963946434 1
0.104202361789336 1
0.0933889044722831 1
0.240678497446012 1
-0.0210166425429916 1
0.161476670559022 1
0.0226597659259632 1
0.189803433361053 1
0.237768278423069 1
0.121287941670352 1
0.215721465131422 1
0.188123700561746 1
0.236119459500477 1
-0.00674478762554896 1
0.134005354065456 1
0.214982299731613 1
0.117095509550962 1
0.313826025371759 1
0.110620874814717 1
0.200462567350443 1
0.197236700827858 1
0.115490820432809 1
0.21925647407047 1
0.0144566259875733 1
0.111488159134638 1
0.0869606634716089 1
0.311148449905772 1
0.0756563082732494 1
0.156887852435023 1
0.0960034272307863 1
0.400589486689287 1
0.213315895784469 1
0.214567127454753 1
0.224740442321621 1
0.170573266225043 1
-0.0240807183384523 1
0.224532504568086 1
0.20022934527624 1
0.15691320422531 1
0.343715597284189 1
-0.128624019421177 0
0.0593547228350464 1
0.313756611443181 1
0.381696987627011 1
0.273170071365419 1
0.193188951886208 1
0.183874628294992 1
0.363038018772614 1
0.327665112369819 1
0.295334217075576 1
0.288312274118839 1
0.176657022550525 1
0.14983007304431 1
0.119126415285031 1
0.0575815738963532 1
0.205392020237475 1
0.0135163697434218 1
0.194848197362982 1
0.177700564740273 1
0.235000746848555 1
-0.0326906832634436 1
0.163244584061039 1
-0.22048208193075 0
0.56622318060861 0
0.138709545587103 1
0.254485843016166 1
0.230959810393659 1
0.151871325577796 1
0.0635998830711223 1
0.208492360459833 1
0.325129396592063 1
0.242056710015163 1
0.295821205870309 1
0.0201970146259951 1
-0.0131963673172529 1
0.294794415497651 1
0.274558111634067 1
0.26985574916636 1
0.330740803348344 1
0.27997663181629 1
0.356236371277602 1
0.24477858977678 1
-0.0879937025354367 0
0.478608245854869 0
0.339547384285867 1
0.411934030311657 1
0.200144249031837 1
0.279175255677487 1
0.0778030096972101 1
0.179383804525023 1
0.160357032125057 1
0.335875045450586 1
0.267914639686491 1
0.22262284124548 1
0.131510801885417 1
0.050628773591163 1
-0.106608822653009 0
-0.0200418645124891 1
0.112986933479265 1
-0.161975154049954 0
0.0612815554932053 1
0.271686319653688 1
0.254999723147079 1
0.158949759718699 1
0.169391837071092 1
-0.0174129271277936 1
0.297840698236351 1
0.184120971110468 1
0.238022167953599 1
0.134391972508185 1
0.251379093320143 1
0.128460243863908 1
0.0620653302650035 1
0.24666934949756 1
0.211214776028791 1
-0.044302013117748 1
0.34860685010395 1
0.201953542284252 1
0.322383594866056 1
0.347529761977304 1
0.12890769230328 1
0.325024185981362 1
0.438168679977958 0
-0.102843790888792 0
0.337882252065001 1
0.321196002997911 1
0.134327212118031 1
0.130536717819404 1
0.0336926514316777 1
0.143536480926142 1
0.166658669977188 1
0.225834135901165 1
-0.16084189862827 0
0.235326905827303 1
0.0684301564194005 1
0.143785059526481 1
0.113356176597294 1
0.130700998880414 1
0.0599542494203619 1
0.294030321502566 1
0.186425199377845 1
0.337784970216643 1
0.0547113138476366 1
0.101935352165262 1
0.212136409227683 1
0.107112417416099 1
0.198359161952559 1
0.311985908161144 1
0.351652561471687 1
0.33872754835357 1
0.133489266481737 1
0.182346478294016 1
-0.0552952253370419 0
0.263628236938742 1
0.215461020840145 1
0.183301769390212 1
0.131260285636296 1
-0.0673108574652669 0
-0.0100120643959461 1
0.288747737367655 1
0.048148074184451 1
0.308324379069716 1
0.116430614329443 1
0.262114615682124 1
0.179784782492945 1
0.197970492952042 1
0.280032552457711 1
0.15700337716349 1
0.278101388242065 1
0.35345771232137 1
0.154911388130362 1
0.227014874172871 1
0.0038424797656112 1
0.24687428568813 1
0.0506204529033022 1
0.258013119668185 1
0.145381188056331 1
0.276966686642399 1
0.159677381753805 1
0.299033039957906 1
0.150562093991804 1
0.19105018048221 1
0.302797225592317 1
0.207431823852974 1
0.133701867612158 1
0.0661320702967629 1
0.223751318136365 1
0.0451734940528728 1
0.0331325301204819 1
0.0240321863264595 1
0.305245397024822 1
0.16538247907537 1
0.307767795176922 1
0.267054536855703 1
0.12585189465995 1
0.108284740248291 1
0.151828804175916 1
0.271451780598722 1
0.102329194413547 1
0.226070883017947 1
0.206665163040572 1
0.105654949184192 1
0.312648287886866 1
0.17818180693339 1
0.102493972656208 1
0.0619474866313804 1
-0.0171732728066669 1
0.242537438542805 1
0.261575213313942 1
0.222273478632067 1
0.339458901750071 1
0.526738223222031 0
-0.0183078802593996 1
0.364935500009708 1
0.166744666398494 1
-0.149360920264049 0
0.196884658076012 1
0.231651681280479 1
0.413760962996356 1
-0.0743013208834803 1
0.0796078925886313 1
0.372425580552264 1
-0.0287305123538499 1
-0.0165012746770817 1
0.176091944552237 1
0.291481183475553 1
0.253594396459822 1
0.247986535428812 1
0.200867923798344 1
0.294645592517798 1
-1.38777878078145e-17 1
-0.0477920580715593 0
0.134434806369631 1
0.375544368290168 1
0.106152061559576 1
0.33574128865709 1
0.144040083195121 1
0.260863257482203 1
0.546199731592748 0
0.155961990498499 1
0.402808370625098 1
0.106632657497357 1
0.22316871900627 1
0.208358053095699 1
0.233210912906611 1
0.188901222110514 1
0.20123567016923 1
0.220015969889542 1
0.0296705612546886 1
0.299093484314031 1
0.40898934142313 1
0.160358127843073 1
0.140443382180141 1
0.287196589585842 1
0.134824585227672 1
0.0481552191351555 1
0.0836995723385364 1
0.15169238217774 1
0.284056238310958 1
0.255563745853647 1
0.235471447634983 1
0.224532053534085 1
0.0540289761383632 1
0.167603018966605 1
0.0341614532756393 1
0.103953670739744 1
0.298721493938103 1
-0.00497852709973601 1
0.347839694868192 1
0.464689260021637 1
0.151558080817468 1
0.313760937158674 1
0.0751096446907017 1
0.0603995855486571 1
0.1050912364377 1
-0.0738470899245295 0
0.236596446544955 1
0.19903222077485 1
0.104855890730976 1
0.00482661458236559 1
0.145248431069001 1
0.129001626182524 1
0.206237023393729 1
0.442268100345004 0
0.253474399335175 1
0.245906339828928 1
0.258831673084879 1
-0.157189511006526 0
0.354707997986027 1
0.141353070113433 1
0.138550301328938 1
0.267350202810205 1
0.15886558960305 1
0.111202681052407 1
0.0494426009158419 1
0.51641765961727 0
-0.00430449753163792 1
0.172684840556997 1
0.388399604484461 1
0.025897776557511 1
0.198728871164 1
-0.124664676157728 0
0.159705732000193 1
0.033828719463999 1
0.109972070234305 1
0.226170214318207 1
0.310517598578539 1
0.242317826572386 1
-0.0715200885071275 0
0.331278618383823 1
0.046637928661157 1
0.0792118477107118 1
0.302653326404599 1
0.16839004014344 1
0.144161647479993 1
-0.204775009678766 0
0.311513195133048 1
0.279644466118067 1
-0.0619911058593789 0
0.357434515409483 1
0.166421887318371 1
0.365600924806196 1
0.520502726957018 0
0.211280991814878 1
0.400761532173782 1
0.254997502349095 1
0.253426837068208 1
0.133811984693676 1
0.127841383754858 1
0.0687474486975334 1
0.11773326938997 1
0.0676662369220133 1
0.229078868232674 1
0.499561230859389 0
0.392112843104033 1
-0.264839311811119 0
0.334586969244085 1
0.305599250120055 1
0.157232035573084 1
0.127431569559493 1
-0.0867018533836113 1
0.140488650940385 1
0.200069689352675 1
0.201129032258064 1
-0.209490457038716 0
0.0746338381117496 1
-0.0244624323384814 1
0.221005267499595 1
0.377925500834134 1
-0.213262301133619 0
0.34565367206931 1
0.038863757655849 1
0.145615859847868 1
0.0055049919341797 1
0.134571111110013 1
0.41919506276313 1
0.260306215615512 1
0.223033438431301 1
0.201235741064073 1
0.14408493817668 1
-0.0256800069916222 1
0.102331236082239 1
0.126765481063692 1
0.328495484783869 1
0.00467861898202616 1
0.0149773563355227 1
0.117775474845903 1
0.113528568126208 1
0.057220564846806 1
0.122091931762956 1
0.0362607909974769 1
0.230365212970055 1
0.181100692807491 1
0.515053126135713 0
0.287670063503673 1
0.0953135642927969 1
0.183191159298336 1
0.234461310016854 1
-0.0151595961576086 1
0.219466513804622 1
0.356174098119265 1
0.526142074993987 0
0.400846521708991 1
0.406819987691444 1
0.0596018316402241 1
-0.00279576778898264 1
0.150422970714392 1
0.479956234402321 0
0.25638056005167 1
0.301818090475637 1
0.103753169478828 1
0.27272764571936 1
0.0285530985644543 1
0.257676398365707 1
0.405517102536121 1
0.221543233789906 1
-0.000914162217975596 1
0.30659188185812 1
0.0109330281287599 1
0.142547564635866 1
0.217331789821635 1
0.214263879107261 1
0.234429568622478 1
0.306575977375499 1
0.0945805902891057 1
0.208581797193746 1
0.29996968304535 1
0.397577954758401 1
0.0591620441215208 1
0.0668651693556692 1
0.152290537932487 1
0.0121510009271258 1
0.179347434520654 1
0.27679540585045 1
0.223660063055856 1
0.336272855766835 1
0.337937254538221 1
0.139896556694162 1
0.214719257067839 1
0.554701042312179 0
0.23693997552667 1
0.0930766100305306 1
0.187839201119739 1
0.202960219253343 1
0.244491792165028 1
0.195678552757754 1
0.34110135511587 1
-0.0604917166568828 1
-0.0147229347482343 1
0.121644464877205 1
0.431904214939991 1
0.00859598853868197 1
0.0900783364843399 1
0.27900682691733 1
0.187525154659289 1
0.174782355139389 1
0.209929271154833 1
0.248239116692736 1
0.103044195654438 1
0.29599729414592 1
0.133117024842064 1
0.287523442311689 1
0.155928442541516 1
0.00150662985424692 1
0.129928842743462 1
0.203324116438381 1
0.32158662337661 1
0.0585966136044381 1
0.170565646586757 1
0.150104903662751 1
0.440382638660788 1
0.247674140354154 1
0.1641129884431 1
0.242230462289215 1
0.20993902215945 1
0.189432933167006 1
0.19670756802073 1
0.487357854350939 0
0.037510786743228 1
0.314637290077678 1
0.206991942835551 1
-0.0783755385471372 0
0.186195050368627 1
0.0788134973253451 1
0.370092030816326 1
0.380177785619381 1
0.148512419302888 1
0.131925853632058 1
0.178241307412441 1
0.0445688265729002 1
0.0370862418724808 1
0.360020271820833 1
0.380155910713692 1
0.144048385499208 1
-0.0753675755941616 0
0.0587013908171506 1
-0.0748092270976533 1
0.197566977009202 1
0.083918073974519 1
0.270919319994357 1
0.28144223220977 1
0.243332917468733 1
0.206679719456222 1
-0.0803798170904078 1
0.0334099081102677 1
0.121398657260835 1
0.404401735943639 1
-0.0285712534600954 1
0.139346056748621 1
0.156103751895467 1
0.21272089953884 1
0.390548007123694 1
0.163676938956263 1
0.255637751941428 1
0.254559468553435 1
0.340210398379468 1
0.256382022551919 1
0.198076540252654 1
0.115055349571824 1
0.212951741955263 1
0.0755503223392526 1
-0.011912355603182 1
0.0846089727452438 1
0.323313451707357 1
0.276299282511898 1
0.161093376195667 1
0.267583858374494 1
0.143015265535388 1
0.130888272047807 1
0.181690160737097 1
0.315256200661313 1
0.123537352983329 1
0.300883583705293 1
0.213547030697463 1
0.248818117733782 1
0.311199061901622 1
0.216585461731438 1
-0.125824083818171 0
0.226565151073422 1
-0.0664197037859799 0
0.118911981210212 1
0.215543582031654 1
0.186959085606971 1
0.366668658551454 1
0.0508899304126178 1
0.0384143683695444 1
0.270767732720538 1
-0.00215841130055409 1
0.257765240138082 1
0.0869992778759881 1
0.36623605229696 1
0.209661800680899 1
0.249671354037116 1
0.15082198529367 1
0.332601248106223 1
0.0906248753629951 1
0.243726393521454 1
0.28381582130144 1
-0.0247094358346263 1
0.260163004679765 1
0.414096106990423 1
0.0230269517579626 1
0.266235716857423 1
0.0935991951802906 1
0.115127145555113 1
0.375348214590213 1
0.17059662722402 1
0.289197317085144 1
0.032170558562527 1
0.0367579780788267 1
0.00635473749178019 1
0.152587963268501 1
0.0416097933425204 1
0.208116340982284 1
0.162708272326051 1
0.189307570458269 1
0.201064290166853 1
0.167583882930992 1
0.122733943787552 1
0.111736274024852 1
0.294757202832511 1
0.10226345216671 1
0.0453734498978895 1
0.221263163410887 1
0.25952994123615 1
0.244141606062591 1
0.153545747535551 1
0.263910092109248 1
0.22520111139276 1
0.35981162534931 1
-0.00957979065139444 1
0.34832544314285 1
0.35035245693728 1
0.221892734318008 1
0.101624874048091 1
0.0898710367273456 1
0.149779682475202 1
0.405788864459737 1
0.175073392910222 1
0.161951767579028 1
0.049010243311765 1
0.112601361753294 1
0.186891477164237 1
0.0511684520632148 1
0.0956759807601122 1
-0.0951483714767561 1
0.110114486097962 1
-0.155218194151084 0
-0.00954894556089891 1
0.203905325443787 1
0.142259393430461 1
0.234751076750188 1
0.261547838133596 1
0.157121529497106 1
0.350700517539251 1
0.33916532762215 1
0.248374652963085 1
0.195489598074033 1
0.183516556903992 1
0.28260647830368 1
0.0396226876622313 1
0.156148006959122 1
0.238486268896589 1
0.339237859242986 1
0.0719030170310148 1
0.331879177473087 1
0.173003434825527 1
0.152823685845139 1
0.129746976638434 1
0.139420325516103 1
0.414121609990451 1
0.298002047941174 1
0.105515527233762 1
0.0777384563439483 1
0.277530103529482 1
0.0962845694936158 1
0.268720601039339 1
0.24974588733635 1
0.279813986113751 1
0.143324739925672 1
0.37126714734034 1
-0.0305478263604668 1
0.197493896990946 1
0.009480014262763 1
0.138015020309234 1
0.462530754722925 0
0.0586162613759378 1
0.0471703079757831 1
0.357999951018105 1
0.0878477655426169 1
0.237781024549943 1
0.245162214752583 1
0.0358720960994021 1
0.268159301989247 1
0.0071331163696479 1
0.171445643153527 1
0.0184833168082042 1
0.190792851836948 1
0.161115097041086 1
0.350891463193393 1
0.162787973878997 1
0.279477049478967 1
0.0377373896784522 1
0.20289878929138 1
0.210910327858587 1
-0.0236576349375501 1
0.0169532638188018 1
-0.0399017962368619 1
0.156757546491874 1
0.0308286226414823 1
0.360371970448871 1
0.137540317161322 1
0.160690119508909 1
-0.0760751984664173 0
0.172165433932444 1
0.146496842391167 1
0.116078729169526 1
0.296244499260086 1
0.104021303449567 1
0.260079497415459 1
0.219570454316269 1
0.01777569479208 1
0.332054422446471 1
0.296256728544227 1
0.175676733936136 1
0.360425105781638 1
-0.0126442522541468 1
0.0948766919467781 1
0.0793755107666676 1
0.473215022189652 0
0.268492180838453 1
0.54117611876775 0
0.324724537133386 1
0.0761873641498235 1
0.00393818455400192 1
0.128836083843308 1
0.520142463788217 0
0.301937676640386 1
0.204181968520745 1
-0.0100188782654839 1
0.144889489452078 1
0.346251073491172 1
-0.0194387075381521 1
0.164181796401191 1
0.0220707894233935 1
0.171408467803929 1
0.374349676526616 1
-0.0882255865909136 0
0.181845453366931 1
0.138181058868754 1
0.108154186685981 1
0.25226011292076 1
0.0515956059144387 1
0.0704399649566873 1
0.321593548531608 1
0.20069292564135 1
0.136955161529259 1
0.301851517196627 1
0.0717585486539196 1
0.133220319439106 1
0.0032068818678337 1
0.135004763316419 1
0.052479116917421 1
0.174766305401641 1
0.0754983841528457 1
0.0646943838552532 1
0.40684143158156 1
0.136523421122484 1
0.016204525201681 1
0.183823978796766 1
0.317454287537431 1
0.121260989790911 1
0.150528933701001 1
0.122257048362273 1
0.279958983024446 1
0.33619752087755 1
0.244766616042457 1
0.168046098009112 1
0.103968581107311 1
0.509679784425456 0
0.170792663066611 1
0.190175656191044 1
0.453237814543212 1
0.171468116307581 1
0.473737964593604 0
0.176585909377928 1
0.219624358269318 1
0.246274671741198 1
0.242143762454793 1
0.0594475163313304 1
0.0585040015578309 1
0.173759005955163 1
0.147226167841215 1
0.232026787306782 1
0.0332744900360063 1
0.163158406129532 1
0.0862588462225048 1
0.12334603551908 1
0.144666306136467 1
0.326525357929175 1
0.281599454991749 1
0.151036319622535 1
0.176178504912768 1
0.192436058126648 1
0.413099212252185 1
-0.184034295409972 0
0.320157343940353 1
0.174256002842586 1
0.134362384493525 1
0.102560555220878 1
0.0129000087448521 1
0.278506413872138 1
0.390704852849103 1
0.244177122995529 1
0.253626196055269 1
0.0685303410290853 1
0.126444381201857 1
0.0786631593590472 1
0.207931400906578 1
0.231236973020311 1
0.428587759682569 1
0.115337082322374 1
0.170754901750296 1
0.202981656610368 1
0.14026877376909 1
0.0907796396471929 1
0.220727712715257 1
0.0829180295763766 1
0.296393288262784 1
0.0153757186897607 1
0.300949842840537 1
0.186797183973275 1
0.185152632421211 1
-0.0364814792736183 1
0.228197606083068 1
0.25226123493761 1
0.12447656172432 1
0.338836508981308 1
0.0383198266864433 1
0.194356466382602 1
0.221844447580802 1
0.212358026029624 1
0.123489963019062 1
0.17448318961681 1
0.00188279814958629 1
0.456490767365723 0
0.438166963071016 1
0.352604488739302 1
0.187216964467383 1
0.130806432658507 1
0.26773701266976 1
0.37147811954834 1
0.236114384382275 1
0.0841027793944584 1
0.242725921217477 1
0.307330945068562 1
0.243291872656669 1
0.224070032444807 1
0.105116563229884 1
0.18894871454993 1
0.104080664965708 1
-0.176033313566974 1
0.292531760584156 1
0.14704350888595 1
0.179240774547511 1
0.331283628603471 1
0.31830605918895 1
0.0783009211873081 1
0.200707549011759 1
0.0472774247494879 1
0.335479421652079 1
0.0166125517561877 1
0.282084885683327 1
-0.0209282508397896 1
0.277990610667876 1
0.0360145757563328 1
0.259456072709084 1
-0.126962912109204 0
0.343505521339353 1
0.211414157338799 1
0.137922807417915 1
0.0320166171661172 1
0.194831221751228 1
0.41523771809043 1
0.233043561135174 1
0.307685687214095 1
-0.0575246532620737 1
0.129766287270754 1
0.105995279035554 1
0.00249034296762621 1
-0.0519754897967057 1
0.0258857195125328 1
0.228781127015626 1
0.17841906787379 1
0.246410113986935 1
0.117134233835483 1
0.322994920183437 1
0.105809950543325 1
-0.03807671491622 1
0.204990814728167 1
0.0496327996649638 1
0.478171596192631 0
0.172709495368679 1
0.191330572942074 1
0.266095671746074 1
0.200106886674857 1
0.0983205260823293 1
0.166650005351862 1
0.283917933266945 1
0.133000047189459 1
-0.167565946059758 0
0.333733326758469 1
0.0768909431187075 1
0.124246986874772 1
0.20277746744938 1
0.271375607394795 1
0.413515051241656 1
0.0733218065882368 1
0.148850100551769 1
0.254115561757288 1
0.163176466827347 1
0.120441151663765 1
0.223535905909484 1
0.262714326583145 1
0.243198858512561 1
-0.045299593563035 0
0.332166125064507 1
0.329943038133318 1
0.134169080677921 1
0.0622017217176915 1
0.254073537597623 1
0.391640121673991 1
0.046939703384735 1
0.314711381883635 1
0.355273728645642 1
0.110598472443015 1
0.0172459177868163 1
0.348605544292627 1
0.369000882505151 1
-0.0844078463032243 0
0.148078571103957 1
0.210088186412101 1
0.195491687969864 1
0.267180281391225 1
0.261239898510994 1
0.166152806283124 1
0.0560604830882199 1
-0.000693678798182586 1
0.189815255132538 1
-0.140566363712652 0
0.267776086332562 1
0.32105761873289 1
0.077663302004238 1
0.116200482167336 1
0.110712967512041 1
0.16219383894926 1
0.165166825915246 1
0.201424012307032 1
0.346311272349849 1
0.0382844679275852 1
0.000142752456088593 1
-0.120399411941646 0
0.250255359892582 1
-0.0206120539512873 1
0.298204338501944 1
0.115014405849822 1
0.377356951850943 1
-0.0442578829298204 1
0.237274607079471 1
0.207083298558263 1
0.236827818199698 1
-0.0170031747362736 1
0.361483425099379 1
0.165217712819693 1
0.210097022209667 1
0.0964883268981209 1
0.315743150481456 1
0.195173065093019 1
0.158031159689333 1
0.21532316683052 1
0.17586959003539 1
0.233426903960371 1
0.178713682132527 1
0.350570952212401 1
0.13382628814142 1
0.28966666849098 1
-0.0533048921952853 1
0.17492005697972 1
0.00437561956682552 1
0.143107244776032 1
0.367046922944956 1
0.205162806172896 1
0.253421599177513 1
0.241943722786902 1
0.011245519333169 1
0.429589063316383 1
-0.0927405047250082 0
0.104617071327783 1
0.32823953320876 1
0.0704348765886201 1
0.108764541220146 1
0.0650624806361664 1
0.448797347377341 1
0.196873390288788 1
-0.0178000705156125 1
0.0370775960062704 1
0.36260084657417 1
0.0831949986821601 1
0.143142685952734 1
0.0443187500165349 1
0.183692472142501 1
0.289180735117519 1
0.212515070980093 1
0.26666447273396 1
0.116937728780289 1
0.33373945044296 1
0.225299942498887 1
0.0293822614942892 1
0.171025450008259 1
0.00465741393709426 1
0.235116362932196 1
0.176140986093335 1
-0.0453665945136666 1
0.0728560690112174 1
0.394514611713828 1
0.264631115312069 1
-0.0433008196538473 1
0.216881093177626 1
0.14053150330179 1
0.0503024247355445 1
0.103765871839692 1
0.410351752842508 1
0.285808186008849 1
0.112738527343852 1
0.097449672780049 1
0.180391252283026 1
0.135854866944555 1
0.232975237448264 1
0.196270562214769 1
0.0751365991333211 1
0.615116373893401 0
0.242383150895514 1
0.206000297692057 1
0.107110764735336 1
0.0826906773039346 1
0.0809596575547949 1
0.131265351195583 1
0.1726365205612 1
0.0628107069638007 1
0.284333272936382 1
0.184707156736743 1
0.328667484672903 1
0.30944692139476 1
0.183193534995715 1
0.0700926437058658 1
0.176467851001602 1
0.458163018605424 0
0.327385000292752 1
-0.0371679884030055 1
-0.0674752605338175 1
0.183412784053742 1
0.214735485397758 1
0.277133944415716 1
-0.00363116039479991 1
0.46522907418029 0
0.0613284212807455 1
0.00106274856191912 1
0.37651062477476 1
-0.0656484099743342 1
0.304116465976559 1
0.0625358806259869 1
0.119832291000389 1
0.33662077554465 1
0.26623379935427 1
0.220020942960544 1
0.410937563879568 1
0.12270639021767 1
0.202473086879505 1
0.153869682627213 1
0.166824686965982 1
0.283795963092471 1
0.249478609407576 1
-0.116715869339263 0
0.236046814507594 1
0.174794802555062 1
0.0698099369868401 1
-0.175263457343663 0
0.363036077623542 1
0.191314692906238 1
0.114353906398352 1
-0.152754064013123 0
0.208241483219248 1
-0.00208378015559167 1
0.127453665392559 1
-0.0612064453356126 1
0.177806889900049 1
0.158234735333121 1
0.249484030583394 1
0.148653410877022 1
0.229252772593378 1
-0.0884385614764195 0
0.335156111735192 1
0.278279166227667 1
0.204500699004946 1
-0.149103709488418 0
0.37117903930131 1
0.0944447809259545 1
0.163366238501045 1
0.330671627392073 1
0.111549435042797 1
0.115213460875908 1
0.136173893168331 1
0.154675208259924 1
0.0741085320245567 1
0.334944980072862 1
0.161098703253529 1
-0.128026858544461 0
0.181593046719844 1
0.333632672050827 1
0.0200169703262592 1
0.456321446712412 1
0.196747746798978 1
0.316114508843595 1
0.373667963095383 1
0.356360930740614 1
0.503935955834009 0
-0.20094447775567 0
-0.0104541180314488 1
0.194479574699326 1
-0.094781488999306 0
-0.134887905310709 1
0.211134731472676 1
0.282944462701282 1
-0.0648435276635211 0
0.206551129221203 1
0.126616706535542 1
0.145359139976209 1
0.294595580508192 1
0.158606727343949 1
0.295245654653277 1
0.190618675911717 1
0.291968396009367 1
-0.178555106386973 1
0.159341832731327 1
0.327789683533759 1
0.200191533124953 1
0.1620176362822 1
0.501158889232493 0
0.13341276517121 1
0.315271908161321 1
0.123174017424407 1
-0.0319748315329508 1
0.0300596244766448 1
0.0589480533564689 1
0.0912672729440462 1
0.147519571727662 1
0.368617601191578 1
0.0151655915960624 1
0.0304150116069803 1
0.173288340871852 1
0.139795559362332 1
-0.0417981812711343 1
-0.0490299558171012 1
0.263875229233903 1
0.374935351639804 1
-0.101369166771903 0
0.346072556576078 1
0.26353332529467 1
0.493581603366255 0
0.369680147068548 1
0.144887854228326 1
0.20380422431963 1
0.201373655926359 1
0.268536496975542 1
0.231678199276035 1
0.160449179566915 1
-0.0260628722777306 1
0.221048389671124 1
0.159956435337245 1
-0.0571100426066167 0
0.0287595861718695 1
0.237794313522371 1
0.341041926527958 1
0.100137647299752 1
0.297866431995534 1
0.0698011587727383 1
0.179152903874443 1
0.22659643539186 1
0.189030760682638 1
0.0244673647321569 1
-0.0127613606279224 1
0.0934774310509136 1
0.0425801291826836 1
0.28356873021416 1
0.322174022923193 1
0.180515362274135 1
0.255268399062513 1
0.258285429994396 1
0.252397912059523 1
0.294436802700558 1
0.168533979432298 1
0.360496438122825 1
0.139539685616537 1
0.279905922690158 1
0.120727168624025 1
-0.0205867185883506 1
0.189481441961704 1
0.20160654155093 1
0.0634043584976497 1
-0.00105902632689515 1
0.152667681240873 1
0.158094671336597 1
0.212681367946522 1
0.084632087196263 1
0.0827595471659645 1
0.145224101824266 1
0.123492186350232 1
0.135878054139731 1
0.13937079139471 1
0.142338779632542 1
0.141050614085725 1
0.293930254400412 1
0.260965954302711 1
0.0409266808924042 1
0.260195266488277 1
0.244341242175038 1
0.117950981670797 1
0.094075109649117 1
0.00405689883359725 1
0.0676744994695515 1
-0.224351839617181 0
0.227731370681386 1
0.205528753776522 1
0.329032997263475 1
0.281994639819536 1
0.197845844708009 1
0.23576576573466 1
0.178800109735042 1
0.0424036774121964 1
0.227525312855767 1
0.343308022491769 1
0.376386029717891 1
0.144469421528189 1
0.242353235813941 1
-0.0449051240052882 1
0.476085520403863 0
-0.0103531003918551 1
0.148760198893663 1
0.0982583545983253 1
0.0579499319185994 1
0.0755311096043513 1
0.0739876514610321 1
-0.0854159716725638 0
0.166017183553247 1
0.292467956848415 1
0.0617580792829322 1
0.242975440385599 1
0.280996398680833 1
-0.0489494925739022 1
0.0937175151765486 1
0.131567470370999 1
0.179522448823156 1
0.0803576401059955 1
0.0742677139419559 1
0.265259385678365 1
0.294537575985511 1
0.506594839799421 0
0.0177124567277207 1
0.274717485217391 1
0.0492979924560959 1
0.102633438369368 1
0.0770104889950145 1
0.189898556599442 1
0.0905510776884936 1
0.0928305014504766 1
0.376401096085681 1
0.356830860420854 1
0.30854047764745 1
0.146630664749303 1
0.17566214327782 1
-0.00451385775882841 1
0.310799392914313 1
0.15319159833412 1
0.0886790020347192 1
-0.120648684223295 0
0.274374464212083 1
0.10537364617484 1
0.141998163599034 1
0.0462237110074442 1
-0.147523124337151 0
-0.153546758540979 0
0.132861565309698 1
0.0355798599304553 1
0.221010797079492 1
0.258552260986424 1
0.382256158361876 1
0.170373067901537 1
0.156443534056028 1
0.158346353835319 1
0.337611593141576 1
-0.00766375194131115 1
0.33120595335333 1
0.0449752228435153 1
-0.0360919443167286 1
0.157406584816812 1
0.130717495935996 1
0.369991808803368 1
0.17375291421865 1
0.284076076307266 1
0.148039764226178 1
0.0839658619295164 1
-0.0942951243917199 0
0.186423609970212 1
0.21574752290975 1
0.113367086159921 1
0.130786947665293 1
0.0667536144524748 1
0.373212825268594 1
0.0850650803022089 1
0.473118801469042 1
0.117975146497437 1
0.134910711699681 1
0.00388585224767168 1
0.288502876343145 1
0.429795359469929 1
-0.0516393710887239 1
0.0849674988784061 1
0.317568878237418 1
0.257928811120568 1
0.306941505630675 1
0.373188001924233 1
0.0908885402440083 1
0.308618250737039 1
0.166373623236836 1
-0.0400929870555465 1
0.188545774215071 1
0.105248672953011 1
-0.0789255793228777 1
0.231091228833821 1
0.177605747045268 1
0.252733411716541 1
0.211546312646196 1
0.109366967689242 1
0.0215823034781593 1
0.082854158152621 1
0.180035874421003 1
0.342003642007093 1
0.32401693873732 1
0.182589271951986 1
0.208900308916344 1
0.0487152302494459 1
0.146042833406152 1
-0.0302872966424368 1
-0.0944048535191388 0
0.148756492611778 1
-0.0813826029124753 0
0.188171776718062 1
0.170175420480391 1
0.457919332313556 1
0.327183695262718 1
0.262308276265059 1
-0.0341964440117037 1
0.213800949080773 1
0.148304416921204 1
0.180752367633419 1
-0.0498942833248144 1
-0.0254402379382078 1
0.120973946776703 1
0.202429623916228 1
0.230640660159275 1
0.25464215760248 1
0.166924593749363 1
0.224387141424815 1
0.366957146719788 1
0.0510188262914047 1
0.204385963291519 1
0.127198539479047 1
-0.0150431077304218 1
0.342066804603316 1
0.153248038260256 1
0.0258874892485479 1
0.456724646375566 1
0.0587481701072298 1
0.287972344578 1
0.0259641779889085 1
0.293255308620035 1
0.292998805168317 1
0.166637811841778 1
0.206019166860791 1
0.0371531135963104 1
0.325865283142455 1
0.0834412775123879 1
0.282261758766013 1
0.091309469651366 1
0.216652034026237 1
0.144615122915918 1
0.190763949500019 1
0.310641766536104 1
0.260437417728512 1
0.195540809913897 1
-0.0229776554209527 1
0.0642484044735434 1
0.219108763150674 1
0.309455280472404 1
0.133871126469588 1
0.141408547246231 1
0.156830086006024 1
0.181704247472586 1
0.208227539515823 1
0.0779718529025188 1
0.195419408856042 1
0.105865528604929 1
0.157125936005312 1
0.245580254700061 1
0.335621339400982 1
0.199483689898185 1
0.176749516893008 1
0.260858697400146 1
0.204616088459891 1
0.227564560534956 1
0.226022304832714 1
0.147651825821555 1
0.0831105500981454 1
0.11551462960124 1
0.0753010034224011 1
0.321884610774902 1
0.13952321664566 1
0.198051356765616 1
0.178091055242481 1
0.0995708587006319 1
0.190394841030848 1
0.00105891362788695 1
0.241976151345714 1
0.169163249693987 1
-0.00128294234155899 1
0.271529208194441 1
0.0809861522708078 1
0.396077614361492 1
0.171014902299758 1
0.19582009778864 1
0.0401468956297025 1
0.242861051089414 1
0.385599466617933 1
-0.0441604925861137 1
0.00472238122495708 1
0.193947621674515 1
0.289248440581259 1
0.320221919960478 1
-0.0849366519813343 0
0.340343154640276 1
-0.142106609040962 0
-0.0153477893551112 1
0.343593374760931 1
0.0894116733034565 1
-0.0603525216919555 1
-0.0051772955099751 1
0.155123064102939 1
0.14459790650749 1
0.162526310222863 1
0.36001582866041 1
0.441172952659644 0
0.34160545806541 1
0.462389900628743 0
0.146107661071331 1
0.0742704678008948 1
0.310018176794804 1
0.156826181737917 1
0.195088346309337 1
0.19498417279614 1
0.0320760228395895 1
0.0255519838595266 1
0.0227906352437152 1
0.188225112075 1
0.0969096037457076 1
0.0766053867795364 1
0.209815582444057 1
0.121564040902922 1
0.108397226663542 1
-0.0906840767645115 0
0.224624050186545 1
0.106013013237604 1
0.0126554554145081 1
0.185489829647092 1
0.177203848295721 1
0.329410671858591 1
0.331718998753193 1
0.45677626557021 0
0.149312683514986 1
0.131612799843318 1
0.350131253440825 1
0.224997102402401 1
0.207838663327271 1
0.192188057460445 1
0.562943911555301 0
0.108387544601779 1
0.273416040098902 1
0.333428417994909 1
0.297623913629271 1
0.0215235876921566 1
0.240690715596316 1
0.0645804409272456 1
0.161704336593256 1
0.397603676414944 1
0.247322208674914 1
0.428890337761535 1
0.24119716786289 1
-0.0271266129780095 1
0.173825650806218 1
-0.0937159997768659 0
-0.0628228156906863 1
0.0573286733718477 1
0.129368800044235 1
0.0358399076277262 1
0.137127418529509 1
0.292872319566292 1
0.216263845751247 1
0.225291251467871 1
0.38375796178344 1
0.205081239612256 1
0.171339482962654 1
0.233150935363502 1
0.168071650133052 1
0.183162810449606 1
-0.0173346755738031 1
0.205978967564002 1
0.0077949474281549 1
0.165527260985127 1
-0.0571197924477943 0
0.0599380068308072 1
0.0256363850008687 1
-0.205511728106591 0
0.283538976726783 1
0.243678017285699 1
0.124252843491744 1
0.21434631883956 1
0.0673698536917319 1
0.160051075336164 1
0.0680748757416741 1
0.0774287196408328 1
0.123761965209429 1
-0.0465220301374091 1
0.203226406526864 1
0.2799726656513 1
0.327186864686099 1
0.342881121279231 1
0.173193215748226 1
0.062998864284756 1
0.321638842387861 1
-0.0128248613405746 1
0.0718658699285893 1
-0.0129954554212505 1
0.0663874907771019 1
-0.169818833567201 0
0.16878322711819 1
-0.0490482320277682 1
0.30921264618383 1
0.266659849182616 1
0.27010749118227 1
0.241310876194993 1
0.220999552885924 1
0.274524900270109 1
0.111209585807481 1
0.041556524228399 1
0.129811123470698 1
0.111735917607138 1
0.108338318649364 1
-0.0638588749546725 1
0.0161709448788326 1
0.20352754711142 1
0.187629891530246 1
0.214893635954645 1
0.166705762305506 1
0.166167274356976 1
0.0308253029893106 1
0.144431959507821 1
0.225128096608838 1
-0.0567248358037071 1
0.318530294444838 1
-0.0133263162027477 1
0.134352712814507 1
0.433933869799214 1
0.177090202718745 1
0.171702448341967 1
-0.0638340262518423 1
0.0198169366795334 1
0.306194392501122 1
0.233797187474335 1
0.235045686615477 1
0.355389245969986 1
0.191370137925213 1
0.268195268954019 1
0.0116105024038524 1
-0.00837103832482802 1
0.0674326897448863 1
0.0233619622285756 1
0.0236399245581861 1
0.0304125152332977 1
0.0470811605905197 1
0.217999984015186 1
0.101957482263463 1
0.190317736692108 1
0.101747514071884 1
0.247692588173387 1
0.278392477523353 1
0.255447170449157 1
0.140416560053221 1
0.127846815387614 1
0.554556992692683 0
0.00245952198979179 1
0.244470376050782 1
0.0540228427174774 1
0.176637165814609 1
0.041926596705872 1
0.341881222744258 1
0.295826100892546 1
0.220711101188723 1
0.184538438992186 1
-0.0548755187902571 0
0.440595493251463 0
0.138798631704241 1
0.0747155628785156 1
0.046661205517376 1
0.107040523796712 1
0.0823548038872009 1
0.182270150805868 1
0.367703985907859 1
0.364338755918171 1
0.132463461358126 1
0.302757505263854 1
0.226568403591087 1
0.0397685183547934 1
-0.034902692315068 1
0.107704868200299 1
0.111600009608623 1
0.193498065051442 1
0.236529212849729 1
0.386516033424375 1
0.139033307824334 1
0.144650374607217 1
0.243486789183173 1
0.185297165171024 1
0.0935008457522106 1
0.199662599214204 1
0.205012876177136 1
-0.00314934256869965 1
0.299968550009503 1
0.0484710465401309 1
0.210443601528204 1
0.130937558323239 1
0.146160787275294 1
0.158619364462005 1
0.13516126947542 1
0.195453145377452 1
0.186868602513522 1
0.483752145522977 0
0.315721257336511 1
0.0630171528282554 1
0.0439790394006203 1
0.22364421390109 1
0.146200483673998 1
0.179722944007911 1
-0.0758240570631378 0
0.474016082380302 0
0.229331693792244 1
0.14299726743909 1
0.0647094378236722 1
0.0401010079958862 1
0.265726125841054 1
-0.173547938986373 0
0.141108421002233 1
0.12254058502898 1
0.0815955431002042 1
0.430712715983708 1
-0.188279642106072 0
-0.123274935200037 0
-0.0619181527748254 1
0.0951542256270389 1
0.361245024006371 1
0.328395720939217 1
0.206535384943587 1
0.226799249926516 1
0.127556869650932 1
0.235582926091407 1
0.278111041304113 1
0.259071242197339 1
0.0637615733678114 1
0.0142920763442477 1
0.355966086890364 1
0.255757015589881 1
0.172313086033421 1
0.0116581662170667 1
0.330196456321841 1
0.101728776523457 1
0.146541350365698 1
0.171856981850935 1
0.232204420665742 1
0.0904667964284792 1
0.342252569588083 1
0.0688340062385449 1
0.220171846687921 1
-0.0793676687433355 0
-0.0625076745102855 0
0.295495361786351 1
-0.00708241392357276 1
0.105183512764384 1
0.458116263840108 0
0.339640914313435 1
0.30549291204496 1
0.243594208367815 1
0.287706718231038 1
0.324978072739186 1
0.243330922038637 1
0.234333143032805 1
0.281507810212879 1
0.569659152282874 0
0.1079684233571 1
0.318028385694261 1
0.051970652676469 1
0.00516805203907658 1
0.139825069952572 1
0.179968090580042 1
0.0329079060570414 1
0.253772195771543 1
0.099201257785227 1
-0.100411626885466 0
0.302614032800131 1
0.135792051742773 1
0.175545921929985 1
0.282618291739032 1
0.0590557112610875 1
0.410847125489435 1
0.175251407047175 1
0.00389105628777127 1
0.375643044227561 1
0.344439825857355 1
0.177503870596898 1
0.121009281774734 1
-0.124129174228917 1
0.32909339898962 1
0.35554903989732 1
0.056137543288022 1
0.300721117853821 1
0.139177966488061 1
0.120135471390141 1
0.0886156536570255 1
0.417860889780962 1
0.427428627196233 1
0.202092934277102 1
0.328809224360232 1
0.169040068939665 1
0.312822538854605 1
0.0276678935404668 1
0.340170781839556 1
0.212460993380765 1
0.246431439408007 1
0.224541266210981 1
0.0536250148889 1
0.0655418306702255 1
0.448130708446614 1
0.381926592101263 1
0.284057971014493 1
0.283864906977792 1
0.0252632791861991 1
0.24344292800989 1
0.0712687252789112 1
0.128234947811358 1
0.305770699972144 1
0.259394998385959 1
0.0729611736144406 1
0.339780268662282 1
0.323284517608119 1
0.444830802344622 0
0.159379141988967 1
0.185892246738642 1
0.210892341460466 1
0.387744280702859 1
0.0320766336709676 1
0.454351346548959 0
0.435665893926207 1
0.142839291136354 1
0.310874151545084 1
0.128410405317043 1
0.145581052311523 1
0.315383194775566 1
0.214767776804412 1
0.0565587957739779 1
0.284181617556272 1
0.299935231021799 1
0.281419300995425 1
-0.0955721722861969 1
0.0290828687777354 1
0.0170064744796857 1
0.117743181643787 1
0.361593651979373 1
0.201365613222714 1
0.147738966587686 1
0.420499904426729 1
0.319626786447247 1
0.192700185936146 1
0.343882165328069 1
0.271359800090645 1
0.118000497923123 1
0.340805740705369 1
0.116033708222053 1
0.130832624877917 1
0.159992019611707 1
-0.105813887753376 0
0.303489534000268 1
0.208135717706931 1
0.164810878532154 1
0.0426556690097632 1
0.389780947261226 1
0.239900243283248 1
0.113462474565955 1
0.164852635124733 1
0.331474684316656 1
-0.00500515326499026 1
0.22464463543474 1
-0.0996466596759688 0
0.0399277037775395 1
0.319605650023136 1
0.0543980827211374 1
0.302564876324814 1
0.166524686826036 1
0.0893378151202389 1
0.223987886254719 1
0.202442627719407 1
0.28388572154421 1
0.309070586503785 1
0.258507082503585 1
0.149033136208305 1
0.357951879915842 1
0.27969425651901 1
0.174089704232688 1
0.164114163004033 1
0.127474184069147 1
0.0336024740038155 1
0.0106391426929205 1
0.358225046778181 1
0.0519176579317329 1
0.186864986788223 1
0.0225588955478372 1
0.0406039626315465 1
0.0604795866382827 1
0.414042651357143 1
0.135466220527106 1
0.303858030108492 1
0.505099322014188 0
0.105350969109638 1
0.0790098539712692 1
0.158353542114516 1
0.0925391278104489 1
0.294648696957849 1
0.131041439729802 1
0.122055760801049 1
0.0190924020855376 1
0.127213323927848 1
0.148324262826986 1
0.068723782814747 1
0.184974307043979 1
0.134257857262872 1
-0.0600372916533109 1
0.0215382830617151 1
0.192005142976939 1
0.112732735857579 1
0.291476575570906 1
-0.0721784236228197 1
0.27792536633075 1
0.129932653396449 1
0.172967879306571 1
0.370865372039508 1
0.139756813852289 1
0.229449944378196 1
0.367917831115265 1
0.0768829181403139 1
0.15425321890561 1
0.200317324403406 1
0.182091151196238 1
0.288166246981643 1
0.362832504023723 1
0.27551913048525 1
0.0775474697565821 1
0.183546302397869 1
0.297869413443846 1
-0.241750349200012 0
0.265573174610387 1
0.116635779227604 1
-0.00840047746507324 1
0.350265447308521 1
0.122670666484346 1
0.112103580080851 1
0.201562140170415 1
0.0267520883372408 1
0.148715500760606 1
0.27384522928278 1
0.605888539061512 0
0.044379708273949 1
0.283729719060647 1
0.25848373641534 1
0.145758415407131 1
0.0337185217097272 1
0.267636752563741 1
0.141160798685108 1
0.0359848684210949 1
0.134449113786201 1
0.232977910184235 1
0.259651006711409 1
0.431342512160151 1
0.41034018880267 1
-0.0124168347295508 1
0.146072922099755 1
0.354146921510397 1
0.198559989317196 1
0.191334875176518 1
0.203726630451507 1
0.0575482531326251 1
0.12427570896769 1
0.0666352012357333 1
0.255080299679698 1
0.335935632916434 1
0.0472919417809215 1
-0.222900072028712 0
0.139901733533335 1
0.106592846911275 1
-0.179369131332739 0
0.221760081067251 1
-0.0180186854740118 1
-0.174434051873778 0
0.161266434836514 1
0.332601248106223 1
0.110765436304375 1
0.363991242096874 1
0.222892373230937 1
0.210493722454109 1
0.0722005136471064 1
-0.0258187230713624 1
0.150706683079933 1
-0.0167932247422432 1
0.210132578181521 1
0.146431836734292 1
0.0933099879971105 1
0.180965903410384 1
0.220597247116395 1
0.345177666479764 1
0.389255404248213 1
0.282341323967479 1
0.432760535596596 1
0.235358843436885 1
0.0636766878581077 1
0.0204382825429001 1
0.453100832944185 1
-0.0687952319698003 0
0.144494576795652 1
0.280028611036848 1
0.105751893439992 1
0.223950795947902 1
-0.0144000759238541 1
0.537758557793936 0
0.259539989545217 1
0.194615185379382 1
-0.0374677593790439 1
0.19542740594225 1
0.30136473267328 1
0.0486262962053084 1
0.166193548807623 1
0.325591071581753 1
0.030962049939385 1
0.441395363071649 1
0.0787037636187832 1
-0.059401006918418 1
-0.132849953381763 0
0.13608106247648 1
0.13964484025671 1
0.131494482389932 1
0.231899220194721 1
-0.0105221646450589 1
0.0741790571348672 1
0.268361896283107 1
0.268906088321707 1
0.248741211003634 1
0.195622172209023 1
0.282183725962342 1
0.42162646408378 1
0.366154381090472 1
0.249820599628383 1
-0.0763765985322554 1
0.198496696352957 1
0.197351839514867 1
0.294271766244762 1
0.177238499922078 1
0.319365628044853 1
0.441626438767769 1
0.230650282999872 1
0.352710595301818 1
0.156926624570312 1
0.331905598787066 1
0.271070985720074 1
0.339357674147442 1
0.00629911585755166 1
0.264602001842756 1
0.345468277356754 1
0.215199428996196 1
0.292820502257565 1
0.114846226651009 1
0.244527228950779 1
0.154041552311536 1
-0.00786322000012007 1
0.0341079984707063 1
0.191037909356713 1
0.296675179818488 1
0.130426454285236 1
0.000384682468174427 1
0.237020443863052 1
0.228977750112657 1
0.212971470574723 1
0.0929940602832154 1
0.200737506341487 1
0.275868023329018 1
0.0143126032605141 1
0.273255578239153 1
0.124642832843495 1
0.135559482360107 1
0.233402073311606 1
0.122426481542174 1
0.141959506106097 1
0.14489397174785 1
0.213168172568447 1
0.277002990021416 1
0.274862208608723 1
0.212386142153012 1
-0.0587941514551904 0
0.250964389382462 1
0.25802278909173 1
0.407802243843397 1
0.171950615739492 1
0.195174605224097 1
-0.0334800196414266 1
0.279429748957938 1
0.0786196211733497 1
0.331659743190371 1
0.257848595461797 1
0.419556838229693 1
0.21052091878589 1
0.227615095489184 1
0.0784309686587175 1
-0.0172220038985686 1
0.268537420881466 1
0.123904881101377 1
0.129594895989031 1
0.339678251733391 1
0.249058519043613 1
0.300761670570633 1
0.259037066621204 1
-0.0524044487499829 1
0.121367746248335 1
0.308511762282882 1
0.0673942651905091 1
0.127360658874292 1
0.221208044552296 1
0.338620276241618 1
0.0935859237068238 1
0.173639816708083 1
0.0873035825945591 1
0.236163124904165 1
0.273787081307816 1
-0.157598499061914 0
0.155035698093854 1
0.271518182321777 1
0.191795390615238 1
-0.0348521668208774 1
0.173163073201613 1
0.120609105020389 1
-0.0335998788131659 1
0.161221530534552 1
0.0502186812695951 1
0.188272530372721 1
0.180879149142359 1
0.144863306907212 1
0.362485987583462 1
0.223926509945091 1
0.24653363678616 1
0.107644174297877 1
0.284790251179681 1
0.279270408720525 1
0.00382268904951495 1
0.342708254508953 1
0.0175378961912378 1
0.300190948224365 1
0.14948618674757 1
0.34146663990913 1
0.172049390530592 1
0.131729214813793 1
0.316205819354675 1
0.0876291948727635 1
0.120280667528967 1
0.115476140867537 1
-0.10829512391242 0
0.435177025458531 1
0.255328476658744 1
0.045936859928266 1
0.14930398501832 1
0.32076033686265 1
0.310332781204017 1
0.0950281170721237 1
0.368092932000113 1
0.265251827667026 1
0.25918303458713 1
0.243412501741526 1
0.208441500189444 1
0.163859161856119 1
0.205377889809323 1
0.319904243550301 1
0.212864730166021 1
-0.0499662275353884 0
0.357173733292439 1
0.105020728655676 1
0.20150590148589 1
0.18320799102905 1
0.192663943613751 1
0.256409683964678 1
0.33327200305398 1
0.273164977665914 1
0.248058582243368 1
0.204919831599258 1
0.0269939751779447 1
0.299878177389813 1
0.0196814763986774 1
-0.0194330956625854 1
0.0993689418290458 1
0.343284253602769 1
0.221938172395114 1
0.00432962675983253 1
0.0262550029323508 1
0.163252927050483 1
-0.114259173220907 0
0.173628805884158 1
0.149003788671323 1
0.239038913176012 1
0.135386235550232 1
0.0669397502448189 1
0.170295247451366 1
0.275916319570377 1
0.0152929057474235 1
0.0948379816495345 1
0.322907166997806 1
0.0777740556597548 1
0.321228195450372 1
0.223970328148684 1
0.00636338253223787 1
0.176149271113717 1
0.274892088366046 1
0.318769549776583 1
0.173792860262979 1
0.160140486898233 1
0.0571470044774733 1
-0.0343303398384278 1
0.0426928424947162 1
0.103493992309309 1
0.19372974691435 1
0.441027275111348 0
0.199597998180488 1
0.133993484065114 1
0.177195907716637 1
-0.101593990850266 1
-0.00499899678544444 1
0.267347989071801 1
0.0851792840872899 1
0.294974180880304 1
0.31467664167758 1
0.150396189857064 1
0.0457029416290934 1
0.0460006820901437 1
0.172588824978234 1
0.262327318233096 1
0.29528811385107 1
0.0758294974934445 1
0.196573172268944 1
0.209363293534644 1
0.176394316683406 1
0.237557078141944 1
0.253369183974128 1
0.114357389461822 1
-0.064417490804864 1
0.123379543827103 1
0.123668238269092 1
0.0355652505703163 1
0.100738384088751 1
0.323735383499355 1
0.127556754129757 1
0.287771557716989 1
0.23712179767141 1
-0.0958264647159 1
0.1802582733595 1
0.302943854605889 1
0.29705765541279 1
0.221951937026693 1
0.192913679644332 1
0.178979702312075 1
0.199687584893674 1
0.257547995683744 1
0.31230504185471 1
0.100016278661921 1
0.352666508550954 1
0.255794717379245 1
0.345088836990711 1
0.457588465091931 0
0.244344000672936 1
0.351754684178897 1
0.189087400629671 1
0.387933267923193 1
0.107937334173949 1
0.191552627162763 1
0.134630905637499 1
0.216548624923894 1
0.157244598104233 1
0.188482732347183 1
0.144543647937936 1
0.390911720553961 1
0.307353841450915 1
-5.48109687267817e-05 1
0.0802385863577345 1
0.286977277886969 1
0.189451584796093 1
0.209709823466937 1
0.223061511627314 1
-0.0609180671047417 1
0.284969806502545 1
0.196960099678817 1
-0.0133072614852937 1
0.0139470689362939 1
-0.120221396056471 1
0.141003081932232 1
0.345017293965163 1
0.186274840095676 1
-0.0133267839743316 1
0.0997590798435061 1
0.164270105090789 1
0.170793529924848 1
0.399663942787481 1
0.172186943196328 1
0.0255241827969767 1
0.187438084569663 1
0.169898750580859 1
0.432119525122193 0
0.238899241579894 1
0.14577080659207 1
0.274048949382403 1
0.317092435429958 1
0.152733648582907 1
-0.196542469234858 0
0.347639983789021 1
0.16688129932519 1
0.199926897748394 1
0.229743385761302 1
0.200206055527134 1
0.332354675528479 1
0.0735913252991559 1
0.197079517549891 1
0.211609030884826 1
0.0624740086415798 1
-0.0960740876459516 0
0.282191273362063 1
0.307368498192153 1
0.256963601445933 1
0.246184947391084 1
0.164290586474084 1
0.174301603727464 1
0.102845877177899 1
0.369403085390681 1
0.237184739854707 1
0.26516680157649 1
0.327444246192086 1
0.23265002547496 1
0.198135366361094 1
0.0583485206537644 1
0.212711043302587 1
0.085221580993292 1
0.0808444697267593 1
0.343486818958212 1
0.155910394004296 1
0.424016369523227 1
0.111375974611191 1
0.335593466209953 1
0.165394894478607 1
0.11802072750326 1
0.3975663658441 1
0.234179975424731 1
0.086131317121568 1
-0.0269087554934768 1
-0.0138140481640717 1
-0.0798151855020031 1
0.191450031923246 1
0.121760904992155 1
0.223268950439651 1
0.372507349560132 1
0.161073604334405 1
-0.117823220296716 1
0.128451342460833 1
0.394204848839219 1
0.130716123301759 1
0.442114935279267 1
0.227306298947011 1
0.0107616010878065 1
0.171756550365229 1
0.355814515671432 1
0.10084005832371 1
0.316067645187077 1
0.201018995968571 1
0.163714664873378 1
0.189760562125282 1
0.0359972216548279 1
0.0819580731489742 1
0.129514673736251 1
0.0644227336104393 1
0.184601374143337 1
0.149212889933361 1
-0.0598447912915686 1
0.32559522540748 1
0.245822021773549 1
0.0775983210210518 1
0.027352296687087 1
0.245130575791272 1
0.139996649777392 1
0.18904336402783 1
0.155692145055089 1
-0.289068673354257 0
0.120211584477057 1
0.18985414428811 1
0.177599379378713 1
0.456538333851401 0
0.430777192197309 1
0.0339133637660769 1
0.369891832080896 1
-0.0693900745043566 1
0.187430446568697 1
0.198228313392727 1
0.390764959326785 1
0.233852232890812 1
0.0702320363669386 1
0.191365578240055 1
0.244289607525297 1
0.0597332357394166 1
0.246272267961494 1
0.353605907151944 1
0.048312568813259 1
0.22360455389264 1
0.220902324686692 1
0.121540878827213 1
0.102839991375626 1
0.173452215605164 1
0.0430335927699836 1
-0.01741268305455 1
0.0646617117344158 1
0.063218368113372 1
0.254526398532687 1
0.209732325747227 1
0.0919223395262441 1
0.292890666581005 1
0.120433543857429 1
0.240195447432529 1
0.235860679582731 1
-0.0745845030526616 0
0.221627488148856 1
0.400846327847856 1
0.173647897878498 1
0.18334921988662 1
-0.0505666429859101 0
0.230640477192484 1
0.177572312074424 1
0.38694405918208 1
0.0644669593273043 1
0.467613928661478 0
0.290993120593637 1
-0.0415196690003574 1
0.170487568614788 1
0.0770547718010359 1
0.0444590936379834 1
0.208314648482957 1
0.164106286273304 1
0.347862609101452 1
-0.123269061955557 0
0.406852153700408 1
0.0990400437040442 1
0.347030348388773 1
0.0788975057421453 1
0.106716545174445 1
0.0186192053445579 1
-0.0701727272649863 1
0.164499943871339 1
0.312522885561966 1
0.0617137415588667 1
0.346444301257369 1
0.207648036036936 1
0.23493137056615 1
0.306421521474308 1
0.274191415156097 1
0.218481714391653 1
0.30795903632677 1
0.116149299826516 1
0.212461267187118 1
0.199817684932603 1
0.28635115930434 1
-0.0228733436823459 0
0.108577101028713 1
0.257561604998501 1
0.159642697314389 1
0.37063484854118 1
0.243664149998121 1
0.307102853813587 1
-0.00707367838829599 1
-0.113733539181821 0
0.19835353086218 1
0.245810535883036 1
0.277090745170568 1
0.00569164609960685 1
0.256172167184184 1
0.170566981975183 1
0.109969443982068 1
0.0843420237533664 1
0.417658912414039 1
0.363852270707564 1
0.0627949156279386 1
0.152753530835066 1
0.12103148424045 1
0.0420071888270426 1
-0.0554409923933626 1
0.11223066981356 1
0.23154797869389 1
0.0622784971597542 1
0.0292123220417509 1
0.202443659471331 1
0.399188006575084 1
0.269707855988169 1
0.0966020680343852 1
0.174753080932492 1
0.163610553703455 1
0.0492520682226501 1
0.227120123864289 1
-0.0210272587296148 1
0.0377426312005751 1
0.0430626022447668 1
0.349308820125328 1
-0.0165915626901008 1
0.0838786065931327 1
0.181556299000878 1
0.299649852568969 1
0.215617638593521 1
0.418132651384053 1
0.213423771197754 1
0.0632126451622949 1
-0.0625682551881001 1
0.406214655634264 1
0.114767627827319 1
0.38444568781983 1
0.153397418535832 1
0.347387350817718 1
0.373798037543752 1
0.24385271753057 1
-0.00245745067075817 1
0.0378164666852457 1
0.144925778520401 1
0.0567148256649785 1
0.163365294514401 1
0.050411878407179 1
0.144722874337649 1
0.16465381158468 1
0.498003315521461 0
-0.00566444968266974 1
0.129776684265905 1
0.571609048210391 0
0.139601463150081 1
-0.0708038066982831 1
0.19530902822545 1
-0.0333162295580521 1
0.29489961225856 1
-0.039819194129563 1
-0.00267528743230398 1
0.100519030617178 1
0.294136036211035 1
0.141693534702189 1
0.0165739341127877 1
0.0325242943214298 1
0.160577102216013 1
0.105040472761583 1
0.499980873366706 0
0.0483944242103709 1
0.325027623299582 1
0.466446468892784 1
0.136395918271597 1
0.170054052303013 1
0.119644524612582 1
0.0978471539880438 1
0.125854583709626 1
0.270089447933525 1
0.206419723774305 1
0.267857523362295 1
0.142218587989989 1
0.223395516554028 1
0.143736622645196 1
0.0980877086777189 1
0.283600078010828 1
-0.0323537947842889 1
0.222873356807944 1
0.180577268101268 1
-0.0307203702521167 1
0.0819193004271566 1
0.275505418704251 1
0.162107237019364 1
0.201975188831049 1
0.105775958719959 1
0.204410470751795 1
0.165160406323537 1
0.172967520677829 1
0.126790464380699 1
0.208583476986145 1
0.0574194209582733 1
0.319589534243525 1
0.16081472648957 1
-0.0214437413725707 1
-0.00593591734733318 0
0.191604447780846 1
0.0742774207070881 1
-0.0278693775969056 1
0.386477023840331 1
0.272996363601376 1
0.352427404976245 1
0.254643828362929 1
0.173670969655957 1
0.175693956646934 1
0.131674594725324 1
0.125486251554678 1
0.228532197298793 1
-0.077138368568163 1
0.0886958240605085 1
0.273820399223865 1
0.147629583221109 1
0.143396911095374 1
0.272302969442266 1
0.045392804016309 1
0.0729174335569752 1
0.180216354054362 1
0.233578843576308 1
0.210071817439707 1
0.447312314519698 1
0.113685397885382 1
0.227938143583825 1
0.152571157804895 1
0.412088792429075 1
0.308854575037666 1
0.0416271607993462 1
0.29069989704728 1
-0.0581360788628361 1
0.147206061426059 1
0.137751136141363 1
0.213751884057794 1
0.0842261562914262 1
0.373331501341335 1
0.327659425106627 1
0.168992517958637 1
0.25820111901221 1
0.19645392134151 1
0.244122766889937 1
0.44890878143143 0
-0.0572528527345245 1
0.187417377302519 1
0.143134797056299 1
0.350416099902963 1
0.198845732447679 1
0.323698698127455 1
0.111424541607898 1
-0.0138741652854009 1
-0.190125034412553 0
0.264417425863199 1
0.101328337874659 1
0.196373880436805 1
0.305173131351697 1
0.0740215263882029 1
0.122134319976945 1
0.100402736208964 1
-0.0796258574426429 1
0.250836674880751 1
0.318392731938469 1
0.205152741222742 1
0.157807052849834 1
0.260393704949957 1
0.400059881612395 1
0.107786968744304 1
0.121211210031235 1
0.129294371188754 1
0.379935965470059 1
-0.0552196138798705 1
0.0311315761091937 1
0.339807910907137 1
0.248390476305208 1
0.16551355640953 1
0.015799859195918 1
0.359781562798841 1
0.431420868773396 1
0.0274313263197862 1
0.35213978643972 1
0.279260135322261 1
-0.00223191147995699 1
0.184013093987979 1
0.159937837907762 1
0.391768874262365 1
-0.0750274038384348 0
0.156685645440869 1
-0.147769515322849 0
0.331601724540254 1
0.134595096101754 1
0.140671425234374 1
0.369516240784486 1
-0.082748548241702 0
-0.287765152059841 0
0.481539649066751 0
0.241532520301808 1
0.138244158882802 1
0.351195198964084 1
0.283511402953512 1
0.273215551917793 1
0.025782835204537 1
0.341128362404958 1
0.267635830677532 1
0.0720870808151679 1
0.393782916444238 1
0.130069971084287 1
0.0758252123186517 1
0.202565178777551 1
0.173585467793358 1
0.143998263261932 1
0.0377265338756108 1
0.343239998628013 1
0.198420448034237 1
0.16128712426049 1
0.248320352250693 1
-0.0123783976400406 1
0.00284103019164945 1
0.396668499476271 1
0.281202091450043 1
0.106287858983341 1
0.338064010451516 1
0.243692966931572 1
0.25257269850841 1
0.117072419797295 1
0.173802924646973 1
0.169701272997634 1
0.207302531056493 1
0.00184987773980446 1
0.232392598250632 1
0.0209362742884259 1
-0.0480880022139183 1
0.0479277679999874 1
0.227123181124938 1
0.0659458373276881 1
0.135554417567853 1
0.353610332584071 1
0.065213265646275 1
0.221218808851703 1
0.0894708981972115 1
0.282045452911943 1
-0.0816317066432746 1
0.132010904959494 1
0.155124660458368 1
0.301759883932809 1
0.215916902364525 1
0.176349533803053 1
0.191210218138289 1
0.0763069122727356 1
0.32095613437934 1
0.196578133825873 1
0.0967516578593419 1
0.21792184100859 1
0.0383013029746914 1
0.355463759457194 1
0.372583600677085 1
0.0572831994970696 1
-0.00204909214617402 1
0.276521030966904 1
0.299297885971197 1
-0.00275378320813976 1
-0.0527408616909185 1
0.264290787010136 1
0.0512063307051188 1
0.386317796969032 1
0.245557503067787 1
0.190542659721872 1
0.126485329664223 1
0.309779331549318 1
0.187770136308498 1
0.351008266427778 1
0.326329748501636 1
0.0744745491689004 1
-0.0156801431252855 1
0.0300264492698339 1
0.124579420650835 1
0.0831034393615411 1
0.0706142400855446 1
0.161581798070382 1
-0.277237426362623 0
0.205158204332132 1
0.112387981061348 1
0.112574196173289 1
-0.123588152900457 0
0.27632496508431 1
0.149491196524989 1
0.136020310373016 1
0.393575319608834 1
0.301162513936249 1
0.214443754210268 1
0.202518025914472 1
0.145670935506627 1
0.17101840391424 1
0.227668444013572 1
0.175682397464253 1
0.0359476904361683 1
-0.0827059495965691 0
0.150791986787491 1
0.0727828637984623 1
0.0985363406356818 1
0.245557045304862 1
0.161567245275772 1
0.322539140089113 1
0.172114422884577 1
0.12354152389869 1
0.0106577536981654 1
0.0475728305209462 1
0.302514448190109 1
0.233846852564771 1
0.203365620959038 1
0.0426704804281791 1
0.0409556661219592 1
0.488128633091737 0
0.437583373638044 1
0.0560719322587209 1
0.16254623919921 1
-0.168971550571398 0
0.10562300803651 1
0.124170328751858 1
0.167990160411489 1
0.248514962487778 1
0.14363554867381 1
0.210285693606504 1
0.366683230849617 1
0.300155200407623 1
0.0580589201389807 1
0.188561104231861 1
0.201041707953218 1
0.0712440211617199 1
0.0533367884627018 1
0.22971864422485 1
0.120985451096957 1
0.104282786939856 1
0.344186625992585 1
0.165935031874168 1
0.136620362496601 1
0.256450563631379 1
0.252298880353623 1
0.153377851871042 1
0.236545673961893 1
0.319145407664511 1
0.240551499108293 1
0.182677206438573 1
0.113459285494347 1
0.380201535461181 1
-0.0497069159892427 1
0.255994097846269 1
0.102684876542106 1
0.0139013568733136 1
0.113456809989085 1
0.319623584427077 1
0.108978901959879 1
0.145294892460062 1
0.234912909029052 1
0.235572771713516 1
0.147982309654451 1
0.10065669464843 1
0.312804183990117 1
0.378319545526675 1
0.227846428474039 1
0.305939085184972 1
0.242473141803452 1
0.0831227031971742 1
0.170402420083992 1
-0.123864484535144 0
0.229152262257691 1
0.243035731863372 1
