# Supplementary material for: Bias caused by sampling error in meta-analysis with small sample sizes
Source: PLoS One. 2018 Sep 13;13(9):e0204056. doi: 10.1371/journal.pone.0204056 (PMC6136825; doi:10.1371/journal.pone.0204056)
Supplement: S7 File — (ZIP) [file pone.0204056.s007.zip › results N = 5 theta = 0.2 tau = 0 sz = 50-100.txt]

"dl.theta" "dl.cp"
0.180886563806559 1
0.22532794450635 1
0.262305022796571 1
0.219989838303862 1
0.165254918049857 1
0.223890241279319 1
0.174638314447328 1
0.244129075657942 1
0.195336945709481 1
0.196257205671264 1
0.163834327528279 1
0.0998114903555398 0
0.300157304512184 0
0.187561585846438 1
0.224163518579589 1
0.243830142700952 1
0.16045842468547 1
0.203134013842834 1
0.138423023619625 1
0.268077710672447 1
0.234638494615811 1
0.123684035204823 1
0.208440900461344 1
0.228438650442986 1
0.27709422949115 1
0.156562666728314 1
0.12190374597319 1
0.214774453223831 1
0.246687031215531 1
0.309285794077593 0
0.290624790479209 1
0.291992423709356 1
0.173036533775068 1
0.15546967466973 1
0.229659007457254 1
0.103730024534666 1
0.168684867326603 1
0.11866146101272 1
0.330634100228509 0
0.1069949774424 1
0.16181236790741 1
0.130894905796221 1
0.210384370197019 1
0.226905548859871 1
0.209808943309379 1
0.252484926641224 1
0.25364366608704 1
0.227579356279205 1
0.211050410172998 1
0.209131070873029 1
0.160167965069057 1
0.197560423985139 1
0.164259275016587 1
0.156420323582513 1
0.178737252806087 1
0.212433300841541 1
0.235979344556563 1
0.194611666692511 1
0.156564383657405 1
0.200561746207558 1
0.215813024262135 1
0.174724212829719 1
0.155449685522359 1
0.228675377011187 1
0.202903653002582 1
0.133069194481257 1
0.282533125635787 1
0.139497533957901 1
0.215116755818573 1
0.233224415964946 1
0.300428041722271 0
0.233709767626067 1
0.227245289727457 1
0.191291556480771 1
0.159766945773036 1
0.246876491665768 1
0.272899501189231 1
0.214685957535161 1
0.143667355622211 1
0.208395904835891 1
0.194719493889504 1
0.176315464086727 1
0.26468896441198 1
0.228642692475586 1
0.242869308925139 1
0.109399683733115 1
0.184380222493103 1
0.185144385293883 1
0.231274926202334 1
0.174584178617203 1
0.217578424456749 1
0.23557787885156 1
0.203722232512613 1
0.166490546999623 1
0.232984351089266 1
0.0850988643197709 1
0.192083286596002 1
0.197607202205848 1
0.0780791755018665 0
0.178216502646519 1
0.221368990064837 1
0.188940089138646 1
0.175307284036437 1
0.166803047318505 1
0.194136078558135 1
0.139429399195538 1
0.201945644365682 1
0.162627633945993 1
0.220206756019618 1
0.232213835465026 1
0.196318382293774 1
0.111128238448158 1
0.286815135558306 0
0.178656218187715 1
0.159555596773225 1
0.258838557299547 1
0.202120901865899 1
0.235627935257638 1
0.260301293188783 1
0.159843574163245 1
0.238403771063683 1
0.308254574348319 0
0.197800515408737 1
0.244688217500702 1
0.280649827483395 1
0.221542063215768 1
0.122182328076148 1
0.116945602876895 1
0.253694705490468 1
0.143309774870625 1
0.203439578786092 1
0.246133471909142 1
0.177511980258323 1
0.150143313286595 1
0.279298042690619 1
0.271488589979547 1
0.290960136356665 0
0.155005985658683 1
0.203048581563102 1
0.218585866659335 1
0.213376799368444 1
0.228437043916148 1
0.178315771587058 1
0.193210305545805 1
0.227860383799975 1
0.180437439772461 1
0.101289758149167 1
0.200595037834341 1
0.187932231721285 1
0.161014653739814 1
0.143018992528621 1
0.186977581816794 1
0.108289120338031 0
0.342850553566619 0
0.243386637090559 1
0.186776700303903 1
0.244125466169181 1
0.244590894805528 1
0.132394661203282 1
0.172268806523238 1
0.256944572931391 1
0.236563780489754 1
0.179174036254254 1
0.26364228296533 1
0.24704354134583 1
0.112453779662642 1
0.254702692597321 1
0.199628497486336 1
0.197849465460071 1
0.235019692530437 1
0.228946862396888 1
0.208663936445791 1
0.180978773077037 1
0.16307681268971 1
0.24425543427897 1
0.171769859879231 1
0.2315859637662 1
0.219466779632582 1
0.193551382292291 1
0.334366722393721 0
0.263812224833812 1
0.175296570924348 1
0.205353453421668 1
0.18867197930126 1
0.217218392045363 1
0.24722661577032 1
0.175521762055419 1
0.240038256681653 1
0.171781858970383 1
0.166224972600756 1
0.221075408291491 1
0.250938915992831 1
0.195158477543508 1
0.200173506127178 1
0.148928046128913 1
0.179108223946965 1
0.268287140516085 1
0.226672369359159 1
0.312211805348883 1
0.157652194869322 1
0.213625125630271 1
0.279047648543462 1
0.234017765311198 1
0.244815504994782 1
0.176881380199085 1
0.193133502329483 1
0.191398172271002 1
0.260895833976133 1
0.239786669983904 1
0.153473733917529 1
0.210435484940899 1
0.212642273035815 1
0.307537935719863 1
0.225801777404567 1
0.16346458835864 1
0.130061719323007 1
0.137768878087446 1
0.240380806661874 1
0.239551205456777 1
0.21551812932954 1
0.19151895080416 1
0.249218327538184 1
0.170292805399494 1
0.173298229049275 1
0.232445734347052 1
0.208786214781103 1
0.244426602218738 1
0.20752468023028 1
0.209903851151534 1
0.215717391106838 1
0.226003459749683 1
0.170131002988164 1
0.218172270456478 1
0.217670933184593 1
0.217209365894374 1
0.164846599743998 1
0.143799103563706 1
0.242164631398784 1
0.227697060806427 1
0.195840168050146 1
0.0762969395903991 0
0.216330138341892 1
0.106978460837272 0
0.302230583257318 0
0.151454903325719 1
0.253210891604878 1
0.157195278598726 1
0.299577046669972 0
0.178868981472524 1
0.197122487757333 1
0.205895306029263 1
0.164588965166656 1
0.239151794773029 1
0.100398164550214 0
0.217544564679524 1
0.275387935343283 1
0.179427468970881 1
0.178690155193536 1
0.200639486765345 1
0.188911260154642 1
0.184402016812872 1
0.237968461349737 1
0.19599205467001 1
0.230520762560915 1
0.20029461133361 1
0.121622720798308 1
0.194221256801594 1
0.17718499967219 1
0.241074558302849 1
0.157446354928828 1
0.207061848298214 1
0.232252186487951 1
0.264418397163216 1
0.229494909162065 1
0.2004080666114 1
0.196826628770437 1
0.117069718629803 1
0.17429420158426 1
0.146924936069482 1
0.17399304801104 1
0.316822561902488 0
0.138983842627541 1
0.179180027523021 1
0.160063401393493 1
0.246286450240398 1
0.281211559497709 1
0.197595867591621 1
0.189625024649193 1
0.203482644658233 1
0.159260047839024 1
0.0997880733630067 1
0.189188056688 1
0.233228440845512 1
0.207443054927962 1
0.23846062614595 1
0.331324132168096 0
0.29094719043195 1
0.173556100649175 1
0.197028298439618 1
0.141464992901522 1
0.141687220851673 1
0.212259154198614 1
0.158632786429003 1
0.121449140558987 1
0.263977518522268 1
0.169077213446355 1
0.175303570052161 1
0.149079262634941 1
0.224188777472624 1
0.224425086992026 1
0.205349697621083 1
0.208401353712531 1
0.193502091511295 1
0.207522558196913 1
0.244660346713005 1
0.179868117758621 1
0.234334872331698 1
0.188985322470381 1
0.32253356313489 0
0.164271949823634 1
0.198556424619785 1
0.183401765454352 1
0.261774331546063 1
0.178924955523308 1
0.230626411483183 1
0.16053194589271 1
0.153774037672634 1
0.218395758731918 1
0.232237104216663 1
0.250191792489842 1
0.150923945621827 1
0.264561912034391 1
0.268728689483335 1
0.202398796589783 1
0.241147260398985 1
0.231208216990954 1
0.15228677617141 1
0.166445629974646 1
0.198174447133747 1
0.198985827161348 1
0.200970543584685 1
0.256733866845502 1
0.232122560860511 1
0.152432250212812 1
0.215682686836049 1
0.211428206170891 1
0.203770224891676 1
0.207711939317909 1
0.178989883559703 1
0.199628341458799 1
0.158169564275906 1
0.101924998067391 0
0.222253686872488 1
0.27576299134114 1
0.267429927476402 1
0.173246284577128 1
0.17827365142074 1
0.223720548135059 1
0.257616850172947 1
0.170743443122537 1
0.195662611525651 1
0.249881584819334 1
0.199728425492547 1
0.373285527507738 0
0.166358110291551 1
0.199260447569852 1
0.28246867467792 1
0.21046832644331 1
0.212077108061993 1
0.204586272791131 1
0.272998667923711 1
0.228609814103317 1
0.246198361559618 1
0.13739094685466 1
0.170790672646523 1
0.135762985209173 1
0.104899179387632 1
0.212247362433872 1
0.188640880794466 1
0.271439239937309 1
0.202119331341867 1
0.127879943314282 1
0.168697913856344 1
0.272759851904881 1
0.187780063075826 1
0.230212204658265 1
0.149543072499426 1
0.260204659663153 1
0.234789817494595 1
0.193926600601581 1
0.173192489541026 1
0.229591690576584 1
0.158416811428728 1
0.167514545187438 1
0.241061859731096 1
0.198633493379933 1
0.204141779571982 1
0.240029688609799 1
0.177503316780027 1
0.0828853757284038 1
0.118417874917318 1
0.236190870507196 1
0.182202006637247 1
0.213961576231318 1
0.195791600040192 1
0.239372060182143 1
0.136596913134404 1
0.162781227444739 1
0.153637798576246 1
0.274778488497072 1
0.195159592021723 1
0.276451558088679 1
0.148651697503145 1
0.250383905631158 1
0.169061351970779 1
0.371526966874767 0
0.156330423952008 1
0.248038557414047 1
0.17050076393002 1
0.139790237343501 1
0.184890340810814 1
0.282017904417607 1
0.190635057608475 1
0.168152556629884 1
0.214678410166847 1
0.214004508775371 1
0.256551763264818 1
0.24028131309953 1
0.194096709024415 1
0.214816879047028 1
0.192222391453181 1
0.222760826858321 1
0.158429613564447 1
0.173738854874017 1
0.210329166817861 1
0.169469939511083 1
0.240463606978751 1
0.138059822112532 1
0.166991546766346 1
0.259306485027291 1
0.21165169550612 1
0.137785971045872 1
0.229628211434646 1
0.214964864277044 1
0.14853245141291 1
0.239587992783602 1
0.143495251325393 1
0.191191276411807 1
0.168615010999639 1
0.183239557023125 1
0.231467885323086 1
0.138349878487838 1
0.198456710040302 1
0.179130875194156 1
0.14843942542476 1
0.154012042307478 1
0.0984240124463555 1
0.164690057361302 1
0.227797182361933 1
0.245980392235447 1
0.174636894163407 1
0.192127699867319 1
0.265282753718218 1
0.231361622845105 1
0.158739498886883 1
0.211680807751308 1
0.13138136018277 1
0.244467799702893 1
0.296018693039364 0
0.180256139713603 1
0.109520485617854 1
0.305879947649423 1
0.256754084142959 1
0.147051571783457 1
0.267079476935828 1
0.152602635505802 1
0.230530552394051 1
0.108739281556063 1
0.230726743566406 1
0.13359724732329 1
0.224270199755709 1
0.142411315638606 1
0.23727937200242 1
0.201927069320807 1
0.285855404809676 1
0.218555524323217 1
0.182255879487618 1
0.201261480378955 1
0.121841499246488 1
0.206948599026383 1
0.241419911923698 1
0.230427077274326 1
0.174687424841511 1
0.193364971958979 1
0.208597519869319 1
0.195379930457137 1
0.204603168244266 1
0.121892642791771 1
0.0615348184224114 0
0.17120119439522 1
0.189210531084666 1
0.131067807609347 1
0.183066211226151 1
0.148706987984329 1
0.196748265415582 1
0.18282138652958 1
0.275128908938332 1
0.254525686978613 1
0.195938518490607 1
0.166993948022202 1
0.221925555228579 1
0.193044233169066 1
0.181013845963147 1
0.219461768873218 1
0.245842668774014 1
0.186273879231797 1
0.0994715812728022 1
0.147490291953519 1
0.178756694955033 1
0.209025041295745 1
0.2051181955845 1
0.177019032940972 1
0.160024992180331 1
0.22044332666163 1
0.213231280888062 1
0.234678997846562 1
0.216572992878161 1
0.249460509183451 1
0.196413947945414 1
0.0675331573261464 0
0.19374850030942 1
0.212892280314598 1
0.210348784828096 1
0.187688796713153 1
0.200686231235556 1
0.229018816159763 1
0.201386055117379 1
0.202340370907761 1
0.133443570553275 1
0.30700062306408 0
0.142812594895012 1
0.148360853481284 1
0.188002848410228 1
0.21842161924103 1
0.231226904987892 1
0.240358969191626 1
0.151931939895473 1
0.175797385417447 1
0.166518041420044 1
0.21489796665209 1
0.185638762153624 1
0.220114083729665 1
0.186592935468356 1
0.166040328153392 1
0.20034217827361 1
0.348004989332348 0
0.231971176248918 1
0.239640863646698 1
0.192092430224505 1
0.170604187843589 1
0.212229448757402 1
0.205344402846079 1
0.326695125104929 1
0.12540504795862 1
0.236939354254297 1
0.214341912977929 1
0.233313874825608 1
0.125612005371283 1
0.218592082077451 1
0.242597239779588 1
0.11479711121252 1
0.245535426037038 1
0.120700408790805 1
0.20780498897496 1
0.208605669276823 1
0.145941283986198 1
0.218068262718981 1
0.276098220604648 1
0.115861105466864 1
0.257611906207787 1
0.156333816955046 1
0.225559680777727 1
0.236194058240601 1
0.239650538182434 1
0.137272815305907 1
0.336534869910487 1
0.24689613277175 1
0.193024908014116 1
0.118797449396368 1
0.251823139525616 1
0.226551479317714 1
0.204043237702608 1
0.188398379015774 1
0.144683233091108 1
0.330538243417861 1
0.272582549123881 1
0.258179921040424 1
0.197727973842209 1
0.25101574238752 1
0.224858727124029 1
0.21523482279187 1
0.250868927414321 1
0.194034782013844 1
0.182355514444081 1
0.168616041814154 1
0.192475058425999 1
0.19567141685585 1
0.234141206942105 1
0.159068842017654 1
0.0958946871819429 1
0.167988853768831 1
0.212928729100694 1
0.180970215582549 1
0.245390070988973 1
0.191974874465208 1
0.232506718973731 1
0.222097691701197 1
0.15950559419429 1
0.223802391443071 1
0.132046354793335 1
0.277097725811183 1
0.197490487631482 1
0.264800343896811 1
0.26393785328124 1
0.205113481946162 1
0.169943843697654 1
0.150475497782408 1
0.189578796626767 1
0.229727449355725 1
0.281700262177999 1
0.155855425323043 1
0.278651957394479 1
0.171598613548577 1
0.174502967871371 1
0.214839516722806 1
0.216023246049023 1
0.276162344511153 1
0.177059548040243 1
0.126115294167418 1
0.122929825811894 1
0.208500334188308 1
0.195252709444696 1
0.226434114039425 1
0.211470528684838 1
0.258759621515528 1
0.222051277233355 1
0.214885222863143 1
0.305032086819982 0
0.19119183143235 1
0.197092789673871 1
0.176337102884337 1
0.185634739714827 1
0.166135045611632 1
0.136097723124987 1
0.209148446064274 1
0.217658911261286 1
0.217330086182483 1
0.268821120605351 1
0.197030416316971 1
0.164044444073554 1
0.209157067206033 1
0.23398267176927 1
0.194537757950993 1
0.197476946859853 1
0.191028937802194 1
0.255723736504369 1
0.141697614660292 1
0.174491071223203 1
0.240424926339227 1
0.277355249078493 1
0.218961920724917 1
0.302961690097927 1
0.273550435765668 1
0.165792774009814 1
0.291907554321625 1
0.132927911320792 1
0.237306605543184 1
0.217035974646184 1
0.14750949055819 1
0.246325052410866 1
0.2143367936632 1
0.231165245972841 1
0.112166866605066 1
0.144207551246383 1
0.271692317339072 1
0.150120222625432 1
0.247563116843654 1
0.215978716497011 1
0.201468626415394 1
0.15273090678057 1
0.261468642053694 1
0.264787176287715 1
0.199847740287951 1
0.102556811262077 0
0.213502104758635 1
0.189667168445048 1
0.205873914896728 1
0.161286999813873 1
0.166833042016772 1
0.283603131005622 1
0.196340986323451 1
0.146234044481086 1
0.164225454746452 1
0.179658576423844 1
0.236625582959617 1
0.0764086828484449 1
0.22081752560233 1
0.253260998965988 1
0.124530563868751 1
0.240400109717973 1
0.221402383429522 1
0.256723981605797 1
0.233686602649226 1
0.16746900680055 1
0.158047850266137 1
0.281089391662757 1
0.262762074982233 1
0.231105322730785 1
0.144362004213707 1
0.0673366008650006 0
0.279729400159081 1
0.201432001207109 1
0.187182185511165 1
0.30484379774347 0
0.254163838587817 1
0.209749293350867 1
0.210860555529668 1
0.168552395972787 1
0.204492497412587 1
0.237360562972886 1
0.181999635464372 1
0.202445856305942 1
0.203311545574845 1
0.244483778352491 1
0.22039163789855 1
0.249837550210652 1
0.218346058575944 1
0.188907933061135 1
0.205813773176122 1
0.298726490292578 1
0.187233741268295 1
0.192112737451388 1
0.155338928109669 1
0.239926183135544 1
0.19666041374205 1
0.253254825450502 1
0.196042334074274 1
0.190764336394495 1
0.220234351628166 1
0.195247884691792 1
0.24730774615047 1
0.243562812282562 1
0.135693428872621 1
0.169743340628626 1
0.252060285309634 1
0.242575796209338 1
0.169110521624107 1
0.219604140751815 1
0.139049700890781 1
0.188568589903019 1
0.162129540617799 1
0.113580175534574 1
0.19647351891842 1
0.232040638096945 1
0.156372248696845 1
0.260118689380728 1
0.218447004850055 1
0.13277043598727 1
0.196679869036198 1
0.298053500723873 0
0.188696720887216 1
0.230775199358444 1
0.183770444730883 1
0.203075818285268 1
0.255926446236812 1
0.195499792195167 1
0.201240678125122 1
0.153612063251402 1
0.163244849489575 1
0.113669655052796 1
0.1983580888864 1
0.127725815440839 1
0.185844178918509 1
0.164122772946424 1
0.244548157568698 1
0.276418570244224 1
0.175984766334856 1
0.207807948821413 1
0.187299796806894 1
0.202269259911652 1
0.255570898643763 1
0.176387071018943 1
0.279912679713924 1
0.261481225871715 1
0.241032196764141 1
0.232960102027445 1
0.188659368365743 1
0.222552866286339 1
0.168447816984793 1
0.211005646842473 1
0.254588488651821 1
0.153201691298214 1
0.246314764773759 1
0.187633857001352 1
0.123922895480564 1
0.226521903549206 1
0.342032226998261 0
0.190908541002375 1
0.264581236214809 1
0.286997271740565 1
0.182314490771167 1
0.172872985985932 1
0.202574810409222 1
0.180707492613399 1
0.153188504878837 1
0.203272688963057 1
0.239267707071162 1
0.15538983307531 1
0.150087867111864 1
0.268357162024418 1
0.170467613006484 1
0.193484418195759 1
0.241460074246927 1
0.167506482291716 1
0.13159659570794 1
0.143541527832325 1
0.162019967540063 1
0.210371104751227 1
0.23278151775081 1
0.163532079360622 1
0.123441331834238 1
0.19094796854231 1
0.261984771524245 1
0.324601595733668 1
0.224275414523908 1
0.165101458335533 1
0.247893194121175 1
0.131537170611188 1
0.106342711461333 1
0.0976213544572448 1
0.226575116109734 1
0.256101628898764 1
0.196589320331199 1
0.159458178450077 1
0.228971689716016 1
0.163284998643401 1
0.257574846043216 1
0.190209632073391 1
0.122446079374978 1
0.250126536413136 1
0.220565256938348 1
0.251538174036188 1
0.229524397012413 1
0.110165042312743 1
0.125060246009626 1
0.232387833051652 1
0.133954639160256 1
0.243455863244626 1
0.146894174861145 1
0.166057894576682 1
0.252408599876797 1
0.225741010773385 1
0.166794089287616 1
0.139658222070047 1
0.226109202464295 1
0.230374506369006 1
0.128216634495694 1
0.252996267323641 1
0.170656106887499 1
0.208658385336683 1
0.223317211697343 1
0.185677989159626 1
0.181652285921471 1
0.280729352663037 1
0.180763823235445 1
0.282784743529896 0
0.130106945498657 1
0.211521938480316 1
0.249257108025973 1
0.196108918360949 1
0.177769654161545 1
0.242959485646531 1
0.0998525831478903 0
0.181236440638554 1
0.262146790585705 1
0.240383445823838 1
0.310777889805369 1
0.15770321612349 1
0.155525087706763 1
0.211755655695185 1
0.132113188291474 1
0.177689279333429 1
0.184202683425425 1
0.219333879899777 1
0.216126619964801 1
0.188796346939862 1
0.203121348891649 1
0.259951001490663 1
0.209403236761312 1
0.157281944094355 1
0.32057446485848 0
0.196646862102876 1
0.210254865543514 1
0.206101309744923 1
0.18560826359244 1
0.203252050990691 1
0.279388098274007 1
0.161595548659234 1
0.198110067486011 1
0.226918547031713 1
0.210002209372854 1
0.221774566456154 1
0.25764248543203 1
0.203252420652977 1
0.253172845412617 1
0.194413635921857 1
0.159733397420032 1
0.179380595309933 1
0.148188491679162 1
0.198260015285959 1
0.283444726023087 1
0.224468423208936 1
0.130906827589262 1
0.193188984481703 1
0.216966411806093 1
0.177106444289719 1
0.199928503941043 1
0.221293314146521 1
0.215674772092627 1
0.225706134206963 1
0.147200444819477 1
0.228425085906206 1
0.194251120690322 1
0.3011435743481 1
0.190246168960179 1
0.166973125520503 1
0.184754412500567 1
0.143129489436359 1
0.196969791826863 1
0.178930039502687 1
0.112070790663443 1
0.198434025330612 1
0.227183145835133 1
0.213829614101197 1
0.162859280922244 1
0.183318670826126 1
0.224713334275046 1
0.225462360505867 1
0.205967611859128 1
0.219290652380582 1
0.276846049801137 1
0.217225397523831 1
0.264157953367276 1
0.180071018182609 1
0.172688394666814 1
0.169710483271015 1
0.221965779054384 1
0.283362590276025 1
0.189096456635461 1
0.20340947201306 1
0.267123357056705 1
0.214659243927503 1
0.306442283889355 0
0.230480720214891 1
0.20495829275042 1
0.23525207995177 1
0.241379167876055 1
0.143629194400543 1
0.206410197826618 1
0.21137033023459 1
0.206249815234968 1
0.16267269375903 1
0.270498204742763 1
0.252890774847011 1
0.19303413363595 1
0.170571486628332 1
0.180843873005327 1
0.0908280045415078 0
0.215005185534783 1
0.198163694448312 1
0.159449894978835 1
0.196668910791843 1
0.176646450123936 1
0.257827637892294 1
0.158255752635555 1
0.247253733902484 1
0.154960862433453 1
0.191034612593562 1
0.150580556433435 1
0.132017844065098 1
0.209041897676921 1
0.195079202708805 1
0.222700716090507 1
0.185964517751737 1
0.202251972771178 1
0.200962342609816 1
0.23107924802311 1
0.0917847434345837 0
0.169477767508867 1
0.237944576356348 1
0.193276586682412 1
0.090783707045511 0
0.183448606120175 1
0.266081029850916 1
0.265124106349319 1
0.106625814548928 1
0.182074133698333 1
0.176908940733344 1
0.202779249562571 1
0.235671877928883 1
0.16531259502711 1
0.196100645756622 1
0.285805831914344 1
0.292470854237993 1
0.148664037970754 1
0.190631943884451 1
0.253056213440725 1
0.259904410821867 1
0.14247404314404 1
0.146688983123301 1
0.231084906044687 1
0.160478710575016 1
0.135690492191527 1
0.197974214713331 1
0.159186298814448 1
0.202718787494247 1
0.118700481158909 1
0.135509225900515 1
0.19091211658808 1
0.271175849827033 1
0.231919621074736 1
0.169721107420708 1
0.203316758061729 1
0.255497342345537 1
0.268799002218053 1
0.18950335348263 1
0.159292170344084 1
0.206954172058071 1
0.184178309005451 1
0.190717852052191 1
0.180052070069821 1
0.198380037761349 1
0.259059828404894 1
0.15386952957616 1
0.184316269960474 1
0.25687313919405 1
0.286820496948558 1
0.222102975671159 1
0.216403226650857 1
0.150470604030673 1
0.210236543666702 1
0.253759208917445 1
0.147292294102396 1
0.205968083737812 1
0.230690653712695 1
0.213675159139582 1
0.180784172859803 1
0.291359660859945 1
0.161302425936575 1
0.168940346500168 1
0.124706970290826 1
0.237186081820088 1
0.178727348988086 1
0.251248531316278 1
0.143920353050018 1
0.117491393847437 1
0.25922480368075 1
0.17827518466937 1
0.183293520362467 1
0.187038574654709 1
0.246432324872905 1
0.275821991524849 1
0.193893556729724 1
0.225883133807638 1
0.212087868696407 1
0.178331983872907 1
0.219870756527349 1
0.282850283255705 1
0.248854934945284 1
0.18535314392239 1
0.160586975755626 1
0.251362659574535 1
0.180287010599496 1
0.164296334168046 1
0.0979540746071118 0
0.22431536797957 1
0.246110130393882 1
0.192089639431615 1
0.11537908891424 0
0.174519220933549 1
0.123381547762873 1
0.17865833715909 1
0.259792489752612 1
0.190376773421253 1
0.182737238771291 1
0.185357422471175 1
0.135443642511009 1
0.212533602171362 1
0.192083175411948 1
0.197783896030543 1
0.220224023709307 1
0.166773080605359 1
0.153797325342001 1
0.159323231921165 1
0.113858050757856 1
0.114662009309161 1
0.224458858765922 1
0.231964278758535 1
0.147983715087178 1
0.195945251274788 1
0.195771238906626 1
0.140244255458893 1
0.22223643568507 1
0.22956737426135 1
0.209031368879726 1
0.217385709796804 1
0.299338037097059 0
0.206862350199459 1
0.209062117187389 1
0.245215235120358 1
0.0657577735581387 1
0.159770052228423 1
0.257546093776158 1
0.230256571636171 1
0.180570551584551 1
0.171442866149698 1
0.194589182208878 1
0.309050469551228 1
0.226789799092327 1
0.172156567108788 1
0.188109319845672 1
0.177075747618052 1
0.23671160345905 1
0.256838485324313 1
0.259706119617161 1
0.279534193072557 1
0.221055035314785 1
0.268326050105857 1
0.224280742348491 1
0.237000400489307 1
0.15612213288549 1
0.19014823650092 1
0.168239168916319 1
0.149148300473156 1
0.207636956426396 1
0.169290181184386 1
0.193941759853278 1
0.178361476755718 1
0.136418082943532 1
0.204743089075362 1
0.168430543163681 1
0.228766350158989 1
0.219082485057429 1
0.245789281445426 1
0.185435698688364 1
0.247666570302535 1
0.156691021656877 1
0.191469836444781 1
0.21197730768985 1
0.266995723116535 1
0.211345545491928 1
0.176894764394504 1
0.221544554930794 1
0.208804296726585 1
0.142893136860133 1
0.141058173720706 1
0.215347321368269 1
0.236723974213597 1
0.197994037425157 1
0.203206786268854 1
0.0791766106262567 0
0.168117753384889 1
0.28891013789704 0
0.190403347086224 1
0.229529442984928 1
0.175662889763514 1
0.372527078859851 0
0.212759886919565 1
0.173162913264297 1
0.222366218503355 1
0.0762559266916252 0
0.218645906884371 1
0.213491824844264 1
0.171275576803881 1
0.198215900220937 1
0.165486015390174 1
0.19853105973724 1
0.211089440719447 1
0.192430693544512 1
0.230771368569487 1
0.167276415194655 1
0.239477179394471 1
0.163306620663851 1
0.165619215200442 1
0.182202414121937 1
0.170787811131841 1
0.23485861807762 1
0.193917169587596 1
0.236370091702838 1
0.214657278188223 1
0.163564102558868 1
0.147809284689355 1
0.166028950828462 1
0.129619845856731 1
0.240339631853947 1
0.210271639873264 1
0.333062370715348 0
0.175245748412295 1
0.188326951836783 1
0.170852894571904 1
0.160973233540456 1
0.25188780886577 1
0.12880891664314 1
0.268914651021462 1
0.103433760286491 0
0.332076347336034 0
0.212233809437559 1
0.0902984470934157 0
0.226466300665761 1
0.166861986011534 1
0.2366787604191 1
0.235899280201026 1
0.181196711456061 1
0.186835519005672 1
0.209079184557903 1
0.305520001636242 1
0.209234744452504 1
0.189829292999897 1
0.0955355780850148 0
0.261609134426005 1
0.218545079195583 1
0.0161917210693279 0
0.292287516188106 1
0.177831073156161 1
0.185517429606817 1
0.219019956011083 1
0.2630240438265 1
0.182160491909816 1
0.161811258314396 1
0.239304648427864 1
0.185975418226436 1
0.112218574461457 1
0.160868671870619 1
0.198465445092414 1
0.211648920178261 1
0.191440181157258 1
0.183475934282586 1
0.153714566068783 1
0.269315796890044 1
0.189670139806408 1
0.177305516097222 1
0.205733339335883 1
0.150766391220756 1
0.31080280895827 0
0.21441714711793 1
0.116871564746161 1
0.304936993117113 0
0.328871050759467 0
0.201739569879028 1
0.291745040001453 1
0.223111679488558 1
0.202671409610572 1
0.125461823536979 1
0.207740473630646 1
0.221151990190314 1
0.237257214650797 1
0.249959726175163 1
0.148358470387013 1
0.222642336534082 1
0.193311400154574 1
0.168002688993089 1
0.151719459439736 1
0.194726166753005 1
0.209125997282994 1
0.216164173846436 1
0.132533513451119 1
0.21694998231857 1
0.182321917537256 1
0.198715564205232 1
0.332773635080617 0
0.202207980711598 1
0.324970341906995 0
0.280623908278323 1
0.221159424389153 1
0.213813971905842 1
0.226457526765398 1
0.178407574336012 1
0.204430618343776 1
0.14435693000758 1
0.196215110790879 1
0.249853186384471 1
0.129792879216886 1
0.213088049541815 1
0.264616092182713 1
0.25314313440225 1
0.234439210327975 1
0.166074963048866 1
0.242638658040687 1
0.289613294270993 1
0.156849406569324 1
0.215364757373091 1
0.188940818975129 1
0.248529931866861 1
0.151673396373716 1
0.207160357478542 1
0.191173059895035 1
0.191961019646147 1
0.193281711743259 1
0.252456565742548 1
0.26183176057155 1
0.274688512870647 1
0.229381994935024 1
0.185541321530504 1
0.229637165598548 1
0.112837309285666 0
0.193467965309769 1
0.1675274347239 1
0.210031854411169 1
0.240212523521154 1
0.296698468750774 0
0.244692618513854 1
0.191351890299678 1
0.242882505933988 1
0.244640721538114 1
0.186155361680539 1
0.172745483314143 1
0.25025717947811 1
0.202170336584301 1
0.285810519270812 1
0.181180141612772 1
0.110536088414273 1
0.258666127949324 1
0.165820889446215 1
0.210471137892829 1
0.234091725033596 1
0.219677980707855 1
0.232203817232556 1
0.215491642917792 1
0.158423533514798 1
0.223447804263207 1
0.147423053696607 1
0.193027120303811 1
0.133763076161013 1
0.298688380467288 0
0.107841940873176 1
0.248386297052212 1
0.154346497868628 1
0.200067039442629 1
0.270901042579431 1
0.254017938032845 1
0.201747117163662 1
0.143783048126358 1
0.261495847801517 1
0.133869147231018 1
0.221644247114737 1
0.245753787917976 1
0.21614123947862 1
0.185285712419245 1
0.249799428175133 1
0.157646070009868 1
0.286946155635572 0
0.21669867736893 1
0.230014356270008 1
0.18407647844522 1
0.267129192216368 1
0.253533952648933 1
0.259883637780839 1
0.269192483993312 1
0.225495372431178 1
0.20759963419801 1
0.180653823322735 1
0.262292430444902 1
0.260883683063796 1
0.268768175999151 1
0.206645669432371 1
0.209428980885843 1
0.109533211527184 0
0.125730000118704 1
0.239156943452705 1
0.258732405347816 1
0.179769054848004 1
0.163117286269922 1
0.210578185788531 1
0.174141860709671 1
0.195614780076725 1
0.235231329702936 1
0.103861919296388 1
0.192782958511139 1
0.191992300900896 1
0.257568353210352 1
0.205052926800922 1
0.128037996397435 1
0.155136925136785 1
0.194469380445468 1
0.192054138079614 1
0.125114073658325 1
0.195193930972456 1
0.176075196163456 1
0.207708548242062 1
0.120704092146717 1
0.186792599666575 1
0.216724433349932 1
0.250208779794396 1
0.245699691341633 1
0.193626242818497 1
0.157653246715386 1
0.166266605184155 1
0.217988268192718 1
0.12787905224775 1
0.285893179148485 1
0.175980580329158 1
0.162125867732778 1
0.224215782159173 1
0.231337165814693 1
0.283230470562782 1
0.22804583040636 1
0.20701526532442 1
0.20774123940465 1
0.245295466904774 1
0.192199747956857 1
0.218171579442435 1
0.194535651208811 1
0.153501803842059 1
0.164609192972342 1
0.219495038170931 1
0.193698906822151 1
0.261545622776843 1
0.200060534021402 1
0.203323572426311 1
0.197905211492401 1
0.168037395516196 1
0.245334786302997 1
0.283328283417487 1
0.187196060744765 1
0.182043583994658 1
0.277791464358952 1
0.28976112228345 1
0.2739431005544 1
0.15527147453653 1
0.183717203049493 1
0.238930748914032 1
0.225785170527005 1
0.146316561590854 1
0.153437062663612 1
0.239545948400616 1
0.206372674187526 1
0.215877292507643 1
0.24611449193725 1
0.296479191127108 1
0.186404181501808 1
0.183605907741702 1
0.177787053491089 1
0.243240753283617 1
0.277586140364087 1
0.195475842471762 1
0.170589284057584 1
0.156630355516995 1
0.205733773290232 1
0.134646209474114 1
0.198262882731413 1
0.165382486088598 1
0.261052297126442 1
0.276646584122019 1
0.236237281561903 1
0.26642795919351 1
0.228638036358985 1
0.251321694598239 1
0.227935500973775 1
0.214188102816049 1
0.230560588113293 1
0.146197149961955 1
0.215157063321552 1
0.25059135770815 1
0.183127619443595 1
0.144011796602298 1
0.183350172185099 1
0.198738343787092 1
0.268336073700688 1
0.19913910603391 1
0.129706232613078 1
0.179841821301711 1
0.132970510851176 1
0.15296593380413 1
0.212233702776926 1
0.23611553350534 1
0.195165273965682 1
0.156236855088294 1
0.273135208003777 1
0.226719419022376 1
0.116758569138474 1
0.236080193720718 1
0.188870140163214 1
0.262366241563036 1
0.245535285703649 1
0.202529655318356 1
0.117972991871055 1
0.170828128569499 1
0.241006386217202 1
0.260413703055795 1
0.191684206458165 1
0.282411769649964 1
0.249282713353322 1
0.139629343624404 1
0.140633013976693 1
0.178248263183233 1
0.192207782130537 1
0.249445670259803 1
0.116651588196753 1
0.165216616523703 1
0.216273302102223 1
0.197289187232483 1
0.223769587795885 1
0.249064146800096 1
0.18764874868903 1
0.241544878064054 1
0.2277457937492 1
0.13354058715707 1
0.207369641060456 1
0.289826330205613 0
0.262973039987397 1
0.210967010272018 1
0.15838235723483 1
0.203186099338943 1
0.198628053009735 1
0.200988027832005 1
0.180393054878048 1
0.262433162799637 1
0.188731910919275 1
0.190987853213234 1
0.255980892713209 1
0.248023856907648 1
0.207783721792454 1
0.264292451668998 1
0.278875262377707 1
0.266364848940002 1
0.137292746694011 1
0.184621412851371 1
0.134657246909216 1
0.107226569482146 1
0.232034161073578 1
0.242193825094344 1
0.266414613530484 1
0.214778807964318 1
0.188495926716655 1
0.234274992907869 1
0.174631509530255 1
0.18537224205202 1
0.199344860230803 1
0.144187742990868 1
0.196000236827762 1
0.241135333152989 1
0.283677677336909 1
0.226544667991968 1
0.167588587481562 1
0.25133335421993 1
0.160832085474811 1
0.240624588906851 1
0.219583668273783 1
0.222604088640147 1
0.137203643084751 1
0.205985107612915 1
0.186496709479404 1
0.138421264045463 1
0.207269289422435 1
0.153559194501499 1
0.227602410507955 1
0.230523897718906 1
0.209231117966063 1
0.133991476449957 1
0.258626966280825 1
0.178730833035757 1
0.249977165486285 1
0.157420726324718 1
0.199428805674556 1
0.164804155179382 1
0.17736815633421 1
0.176524721293937 1
0.155169106616879 1
0.174712013060786 1
0.198399526992035 1
0.111452216898214 1
0.242038980739081 1
0.230019284734356 1
0.141661353050342 1
0.25963337994573 1
0.196551082063608 1
0.21270848162478 1
0.187162373094296 1
0.197335375045944 1
0.289057065378056 1
0.125999110060521 1
0.175983836622183 1
0.193114232510196 1
0.181792224331023 1
0.294098015538355 1
0.252524813290725 1
0.13323079387385 1
0.256354202998485 1
0.290393345446831 1
0.231648750226137 1
0.32606084275178 0
0.220772761703546 1
0.218449509721819 1
0.121993686660895 1
0.198751089014274 1
0.0928643703662454 1
0.208363254231568 1
0.196034782080219 1
0.191415480082477 1
0.236358098188519 1
0.198591536861764 1
0.159070722768538 1
0.176729757885468 1
0.220537630000528 1
0.208853081205654 1
0.210649006976575 1
0.179887580142905 1
0.278277116722766 1
0.178349682382048 1
0.244520554643314 1
0.238651284609376 1
0.250787116167565 1
0.239076730873882 1
0.308394769627427 0
0.134561004591618 1
0.0849107596533051 1
0.195186100701508 1
0.160769055584391 1
0.220767574142675 1
0.200543223699623 1
0.105544534750882 1
0.236247740969567 1
0.213136579141758 1
0.125295093389503 1
0.267564814138665 1
0.162035455025819 1
0.180183899618558 1
0.186653827745128 1
0.23211842516829 1
0.322354812408322 0
0.223230739555013 1
0.204549802514138 1
0.148729021167384 1
0.209323570615752 1
0.179242387074536 1
0.13394833661584 1
0.201851121335607 1
0.199110482262648 1
0.171632500793183 1
0.244707504767665 1
0.217416789259257 1
0.182566716015654 1
0.234837740864971 1
0.220900289679245 1
0.200653190914097 1
0.305657862780242 1
0.182051285701566 1
0.218827396418655 1
0.202689129377933 1
0.243338152924086 1
0.225700189467031 1
0.170641081678746 1
0.325659095876483 0
0.220117968013172 1
0.230860282226482 1
0.223446644388248 1
0.172877635885662 1
0.262988018216355 1
0.13060248849169 1
0.185334352221954 1
0.240679650419972 1
0.160007774515386 1
0.141680553125368 1
0.1603756351686 1
0.212193134546962 1
0.164560179869202 1
0.225228559696835 1
0.227156910707814 1
0.193407485668292 1
0.162824590035767 1
0.173464724588852 1
0.24532362591503 1
0.182391893935818 1
0.247118285077785 1
0.231822278522179 1
0.159950931506607 1
0.189466733018316 1
0.125782600027183 1
0.261228758953171 1
0.19083314937732 1
0.169246110364792 1
0.231222707277013 1
0.171207938154687 1
0.220460280515366 1
0.216014696091203 1
0.216446177051935 1
0.152961604340664 1
0.164318676626936 1
0.151327460160264 1
0.271343971992838 1
0.11752131457591 1
0.118717749200216 1
0.209007648104129 1
0.185854740463501 1
0.26969423538358 1
0.229346291807514 1
0.226407050480919 1
0.167823806946384 1
0.19362993731632 1
0.298838449675452 1
0.21745048394659 1
0.150025896435125 1
0.234739310533235 1
0.181263617637042 1
0.252306881973866 1
0.196667056998494 1
0.24505425186941 1
0.22943968738935 1
0.237498733216256 1
0.14015327719959 1
0.207805066461744 1
0.249680877345848 1
0.147628309552874 1
0.231881020149704 1
0.229501567240381 1
0.103460940611776 0
0.227982148991058 1
0.23159466197186 1
0.207003704913508 1
0.0843072431039914 0
0.188562187374689 1
0.170555295392933 1
0.203035576441475 1
0.181983619452056 1
0.194603582724398 1
0.250037500831818 1
0.191297673212894 1
0.165336249952627 1
0.246524495985759 1
0.209057292206707 1
0.108541594102028 0
0.230541205397365 1
0.224376348300279 1
0.289303550566261 1
0.163703792221119 1
0.22928320255256 1
0.12460352021312 1
0.254531326558684 1
0.152673486733751 1
0.169922840010916 1
0.200384016339392 1
0.192087881412786 1
0.142747493049335 1
0.207177305929952 1
0.246885086117208 1
0.279566969606097 1
0.215827512123812 1
0.27902633745802 1
0.168919199880426 1
0.109223236426576 0
0.222488776938168 1
0.239233490186638 1
0.166011462256149 1
0.177238813570408 1
0.22701934152769 1
0.184693540000007 1
0.22123005066011 1
0.205322398706647 1
0.147570820714623 1
0.145785002519305 1
0.1767777109385 1
0.256474051100526 1
0.212372960399356 1
0.229291118573595 1
0.123688681971958 1
0.250604635477582 1
0.239467382866395 1
0.147009988624603 1
0.121167264687465 1
0.180690997289801 1
0.116314923060029 1
0.135506496348166 1
0.200278443888522 1
0.239948757265285 1
0.205503799350748 1
0.164096034639524 1
0.206493382577324 1
0.178640868641574 1
0.213802058845814 1
0.214980204040158 1
0.25215599065169 1
0.200830457633842 1
0.175494502142319 1
0.259020760271611 1
0.162613816549541 1
0.172284930245625 1
0.143114556485736 1
0.279596233151528 1
0.216915977751005 1
0.221283583438483 1
0.27018481657573 1
0.205509023879693 1
0.202024904484868 1
0.175516971842694 1
0.281929057470956 1
0.154545204320056 1
0.205336134145781 1
0.21364970729836 1
0.197201272624856 1
0.22870233993197 1
0.24600617642894 1
0.183954847688141 1
0.17900108620167 1
0.227308564223988 1
0.194694721918202 1
0.148641071043982 1
0.108188454769699 1
0.171104285466866 1
0.207025956448449 1
0.17446452963391 1
0.242276570734795 1
0.180214841185589 1
0.165447764682681 1
0.197270793805246 1
0.172606840076676 1
0.190900529261788 1
0.250275475623087 1
0.169423918094436 1
0.22975139084003 1
0.210227174013839 1
0.203509423149538 1
0.22428432437536 1
0.255348675309153 1
0.148881959765214 1
0.167634262890493 1
0.187340530851805 1
0.214544441420747 1
0.17940359167697 1
0.265671578369356 1
0.208322892995084 1
0.129041091096725 1
0.152466523679577 1
0.298719920642124 0
0.147246488430682 1
0.26121430110322 1
0.261017169957352 1
0.276972061917405 1
0.231044091331971 1
0.207889314131485 1
0.171158858091908 1
0.270626591272419 1
0.257781552365716 1
0.157936758311382 1
0.240018140195819 1
0.221938132387019 1
0.254341995095118 1
0.301245153098553 0
0.243942747983984 1
0.249104791456234 1
0.181272922107648 1
0.138333608153608 1
0.244272914014732 1
0.181867594511588 1
0.213356857324779 1
0.159694128659584 1
0.185259572022156 1
0.176798978745752 1
0.294168816132061 0
0.204183333809865 1
0.216897824100124 1
0.196684680752753 1
0.150107170748016 1
0.160837539777685 1
0.154177375382877 1
0.260345370695429 1
0.17755007551029 1
0.212019464312784 1
0.22767500979272 1
0.221132636593603 1
0.164932170259578 1
0.219000923294966 1
0.169503455568297 1
0.162933836570498 1
0.152256124490621 1
0.247834446723044 1
0.207612111821365 1
0.244209119360618 1
0.278092618206786 1
0.225225628957535 1
0.179132697174439 1
0.108167389673845 1
0.214032819294254 1
0.209919528221229 1
0.217450628594866 1
0.171842780699532 1
0.212508049899957 1
0.139575447623077 1
0.261064766210155 1
0.279824192768242 1
0.277230400957414 1
0.169236356675289 1
0.257481770615864 1
0.240756174687088 1
0.137245522885977 1
0.188337835064621 1
0.194407267968607 1
0.282138511626046 1
0.225168525357267 1
0.227094042748512 1
0.145244706948985 1
0.203376670965263 1
0.162725277509783 1
0.138597428294629 1
0.238630048760344 1
0.275750001610521 1
0.176481649874025 1
0.229453105299768 1
0.194366507732976 1
0.165442861392578 1
0.1543239632483 1
0.254636514413796 1
0.236027618411004 1
0.207264993558569 1
0.178038696471717 1
0.160564202142911 1
0.214309075914382 1
0.177988599423121 1
0.222687384094409 1
0.152235976161782 1
0.155766234999672 1
0.238655053967382 1
0.177855678083273 1
0.19945127891156 1
0.175162110048819 1
0.187333305088982 1
0.295551332879966 0
0.13860468637057 1
0.215027255133317 1
0.23456210157382 1
0.240709913516516 1
0.253225392018355 1
0.230600448927142 1
0.193404448687899 1
0.190010180915792 1
0.190020689194102 1
0.248996726073401 1
0.187116801714667 1
0.1588720559359 1
0.204813466491156 1
0.180198231230263 1
0.247818538943081 1
0.178981080145017 1
0.202632276367509 1
0.121635297619449 1
0.194645157199741 1
0.165429652393617 1
0.206869181053503 1
0.173765748355398 1
0.182039707652237 1
0.217768565707429 1
0.186588200343182 1
0.216463715644103 1
0.145559778246287 1
0.165584829225647 1
0.25274362624243 1
0.152939521174817 1
0.22846442495104 1
0.180812747383754 1
0.180145017815586 1
0.301729651437824 0
0.228071879800771 1
0.146832059626574 1
0.0984387277402904 0
0.238027383260264 1
0.173909891249218 1
0.26818751151118 1
0.175703316607203 1
0.168629034793134 1
0.148861609537701 1
0.28614567578168 1
0.259828709021865 1
0.160356215404439 1
0.199788098323626 1
0.204473175012539 1
0.203342603979334 1
0.331645153420305 0
0.220681793334827 1
0.265493289947054 1
0.285337795409055 1
0.16581697832981 1
0.182799349404782 1
0.279612395646556 1
0.201116585413098 1
0.255089189637557 1
0.158563351928649 1
0.188213217119886 1
0.270521708458289 1
0.156907645969448 1
0.209363981098288 1
0.159776986445601 1
0.212700249137994 1
0.140075658986492 1
0.189734773242378 1
0.180724391064614 1
0.15915644419986 1
0.191202867009893 1
0.188541846448362 1
0.247816798093322 1
0.117609038061901 1
0.168445022852822 1
0.180916190251572 1
0.181675168139892 1
0.228690567228885 1
0.253593066238431 1
0.11994997341383 1
0.256953101735742 1
0.243958222177015 1
0.184236155489649 1
0.163574524100923 1
0.192624247507265 1
0.198832951677974 1
0.183635648447798 1
0.207832939662753 1
0.213054496863655 1
0.302200967184537 0
0.129599152127592 1
0.139843514918701 1
0.150988179266831 1
0.131317034271616 1
0.167149170078072 1
0.202828849130306 1
0.195075712843141 1
0.127967210242585 1
0.15720550579304 1
0.221795413520544 1
0.233755669463191 1
0.205391168574437 1
0.293328688698113 0
0.228799931046957 1
0.158486591559163 1
0.162739531107225 1
0.216220156330129 1
0.203173377872114 1
0.148152922403196 1
0.141510965553614 1
0.17850417459283 1
0.250507879126528 1
0.229834764272749 1
0.237490369443111 1
0.230130374441229 1
0.184115838610528 1
0.165883187455632 1
0.209131306060254 1
0.220574582017153 1
0.251748251668638 1
0.269472547668419 1
0.101349524832145 0
0.176786673389074 1
0.142283838685681 1
0.187825879416323 1
0.283936539062251 1
0.206359813181837 1
0.202010674701479 1
0.194921883114941 1
0.316734093157153 0
0.285935426496756 1
0.240802823121149 1
0.305476418267646 0
0.215062550223452 1
0.115074893356611 1
0.220555514137764 1
0.217477688839492 1
0.232409960748047 1
0.147058209525329 1
0.276550712454844 1
0.125702298822964 1
0.214262092216859 1
0.125733711505085 1
0.249295163274019 1
0.198116303555929 1
0.258125787576549 1
0.184626230511997 1
0.296810541226077 1
0.190717123648288 1
0.179903470740994 1
0.204518075072793 1
0.250172595573732 1
0.192371425019891 1
0.208410690965669 1
0.218822202358016 1
0.166083677344604 1
0.0684488488004615 0
0.273398407602239 1
0.159171958528724 1
0.0970179760823748 1
0.131463908272313 1
0.253740252732532 1
0.211356111018774 1
0.186236364053304 1
0.360259985650233 0
0.144654156600452 1
0.165405930828435 1
0.0907164156179548 0
0.159415135214399 1
0.101549014696456 1
0.198591883042503 1
0.168838070362406 1
0.164456637331713 1
0.156599398891956 1
0.196187262066334 1
0.180018076229717 1
0.251764600043506 1
0.19083559921638 1
0.175295963224629 1
0.252556704087792 1
0.25051355149118 1
0.204686146564063 1
0.250395523949583 1
0.092344505612931 0
0.165063650779774 1
0.230980184493343 1
0.236321115503591 1
0.154894459979168 1
0.222133863053168 1
0.204897701579067 1
0.156529005874731 1
0.197856853385824 1
0.245044007472101 1
0.215848536343352 1
0.190686643813296 1
0.193592015263191 1
0.107312638340304 1
0.214837380065206 1
0.20051354679825 1
0.257095608844555 1
0.230100675629909 1
0.299363106415045 0
0.126632030487888 1
0.232946896972661 1
0.199774523014229 1
0.204748378161718 1
0.151359227010879 1
0.159898737640959 1
0.258744220488841 1
0.142012361173928 1
0.164387853015804 1
0.207001514988671 1
0.186597846171485 1
0.145204150946775 1
0.195589303870936 1
0.188912852129578 1
0.189497163975173 1
0.144595639792783 1
0.233631560826112 1
0.223827170765275 1
0.272610545314817 1
0.232246172373044 1
0.242663411267263 1
0.223455450094268 1
0.166353259218638 1
0.232073042542032 1
0.174972510655966 1
0.287650000420405 1
0.221072132217061 1
0.0287633496192679 0
0.179663728426938 1
0.2410135108825 1
0.110275537715907 1
0.190106702523993 1
0.172232818796901 1
0.216189663071636 1
0.176991763498634 1
0.219959231698636 1
0.291661486328647 0
0.207041513812879 1
0.163663501349999 1
0.159623685427992 1
0.194814505205037 1
0.172595063039145 1
0.200656570583687 1
0.186493413112989 1
0.156254978157499 1
0.187315320414877 1
0.171749099363006 1
0.252847474318709 1
0.237632954605186 1
0.269429681737644 1
0.14310909101222 1
0.181020289487767 1
0.246622993353119 1
0.264066648206903 1
0.232160441251167 1
0.196555282535426 1
0.179716050782203 1
0.177029618217261 1
0.108148203270816 1
0.248999616639914 1
0.227803002818493 1
0.116706521374138 1
0.259059852115829 1
0.263043283542749 1
0.273716825094439 1
0.149839109098048 1
0.160924420190249 1
0.285125374849341 1
0.169018228497964 1
0.204267947368207 1
0.190828197970036 1
0.106831298068272 1
0.150173093488647 1
0.232051214310562 1
0.190843387170033 1
0.191177674835066 1
0.168592553215272 1
0.211327642902716 1
0.243571342428582 1
0.139713563255204 1
0.176743057779687 1
0.198227975036872 1
0.168387615053043 1
0.273106657318059 1
0.145587106438823 1
0.188417249443364 1
0.255539899013224 1
0.160306906983702 1
0.334082541225217 0
0.206660309698496 1
0.279512107078571 1
0.183596489271381 1
0.129216732185675 1
0.204947835574225 1
0.114691537345612 1
0.225919379198712 1
0.195190601839403 1
0.236654887958215 1
0.173991649378284 1
0.156023270719061 1
0.157175187690046 1
0.230826041316338 1
0.186253717549124 1
0.195819008460375 1
0.136134845026809 1
0.206134379504248 1
0.214663344955481 1
0.261511333446581 1
0.174539137446886 1
0.265139654051443 1
0.146170920995732 1
0.189017121347528 1
0.282793760586944 1
0.0816596221658842 0
0.0795197506386035 0
0.221592396397235 1
0.243878262837061 1
0.25007001224853 1
0.263391161577307 1
0.194798651872607 1
0.20523261271338 1
0.182199770751468 1
0.194851261848695 1
0.188892005793689 1
0.26078440849484 1
0.136181389998991 1
0.176177004900169 1
0.16559031209543 1
0.113053766481964 1
0.238841573491404 1
0.146891717943478 1
0.191455176991925 1
0.210675228075587 1
0.127646216808 1
0.253243529602405 1
0.161771468670655 1
0.204009512215797 1
0.195862119015792 1
0.182188509292213 1
0.201517787644498 1
0.154847293889624 1
0.125473124873787 1
0.246979655387778 1
0.132251520159528 1
0.183797162618992 1
0.135017427662667 1
0.202293279371732 1
0.130304129107493 1
0.29439908851762 0
0.214949931886956 1
0.107614260587796 1
0.284592969826129 1
0.234255088316029 1
0.22611837650479 1
0.30971890980869 0
0.173746404684815 1
0.237070838029366 1
0.214940428178654 1
0.192783415835248 1
0.207943381009504 1
0.278955018498636 1
0.165502736238745 1
0.11795172722212 1
0.189663954974342 1
0.206951530330393 1
0.184464725264199 1
0.175367228287709 1
0.207872568849798 1
0.181450742553263 1
0.248363030682276 1
0.246552402658425 1
0.271604233969686 1
0.197273540304472 1
0.173217643261992 1
0.130407861699516 1
0.234566681386451 1
0.152255363888549 1
0.181500996917703 1
0.171799239200376 1
0.28477536847882 0
0.256749463009778 1
0.221264184749488 1
0.252127962682085 1
0.0966021192790613 1
0.184590657824817 1
0.201939836016892 1
0.269576379136416 1
0.212748991860322 1
0.161058655176677 1
0.18587243351704 1
0.216387861048128 1
0.211652869656414 1
0.199187016102072 1
0.15007416360956 1
0.222159368567928 1
0.278607299799347 1
0.179907862381837 1
0.292784407146937 0
0.195560060821759 1
0.149294003037875 1
0.215445371863704 1
0.21917698544789 1
0.168864988258178 1
0.207184690018258 1
0.158213191849429 1
0.195614773020191 1
0.247895732225114 1
0.208121047232719 1
0.218161865900894 1
0.241662015199757 1
0.259491580883328 1
0.312361275224891 0
0.24321802337085 1
0.261042561689524 1
0.129572984150777 1
0.199001521141037 1
0.232926382239863 1
0.276747915776598 1
0.264606679928719 1
0.0828443255251865 1
0.246564231690695 1
0.174992850610535 1
0.214309585997465 1
0.259949051813527 1
0.259134835809304 1
0.224853378376871 1
0.224670418718839 1
0.220159943251452 1
0.236851651134835 1
0.15691783592448 1
0.219072334202942 1
0.291291195608683 1
0.199953789774016 1
0.166255170954988 1
0.075371211375986 0
0.201251397753159 1
0.163024313083016 1
0.255450321966527 1
0.232502735087913 1
0.246848996339456 1
0.239995829601039 1
0.166539725421748 1
0.290234341351269 1
0.177103914619284 1
0.245826238150651 1
0.162407499317819 1
0.17856444122022 1
0.190686690399432 1
0.369298763575707 0
0.156023631185008 1
0.180926821119559 1
0.141755530997687 1
0.207070553598838 1
0.152390823812732 1
0.242942697067051 1
0.295915339179975 1
0.183866873171415 1
0.293156012333397 0
0.13550866602892 1
0.190474296800022 1
0.120050235235131 1
0.124995347515177 1
0.169821163279254 1
0.221553156684135 1
0.192773455373431 1
0.229658658216423 1
0.262083728413902 1
0.283181588923152 1
0.206990292699507 1
0.139821821995333 1
0.135914456024213 1
0.109474566869955 1
0.163372413537265 1
0.157133115705155 1
0.21447876222081 1
0.186133495504149 1
0.262801892151078 1
0.156761373002366 1
0.16665386049662 1
0.178871062609997 1
0.271148548141412 1
0.207900051011003 1
0.215548571062747 1
0.18514809114503 1
0.151402126879009 1
0.140448869875917 1
0.181924426631996 1
0.187608661913843 1
0.287508226329832 1
0.19250044506766 1
0.259330189981495 1
0.274532910956677 1
0.206319681961946 1
0.253066305872805 1
0.341417113656808 0
0.231961290123416 1
0.142560349110742 1
0.215386657095643 1
0.288376295532146 1
0.122736386275218 1
0.146745638940387 1
0.231414762423339 1
0.155497509334449 1
0.174187296168565 1
0.202456550151394 1
0.172392482760432 1
0.308134530563052 0
0.207924151777224 1
0.183552891160297 1
0.207108317853124 1
0.18917275448527 1
0.187488949625903 1
0.206983914826462 1
0.272024055064768 1
0.142034226265954 1
0.21214185506718 1
0.210475139662234 1
0.269821009162939 1
0.230517842523608 1
0.217917386163563 1
0.237435604648513 1
0.21504801396989 1
0.165674337846007 1
0.203171303627723 1
0.197425612401234 1
0.147721251851702 1
0.240466711373769 1
0.190982030444769 1
0.21229793616913 1
0.20486957135358 1
0.190594357607228 1
0.235845672708812 1
0.226648051002667 1
0.188138064151183 1
0.258815811344014 1
0.302364679838794 0
0.148295783864866 1
0.157533490109178 1
0.206935689544347 1
0.208663277286619 1
0.194357729510834 1
0.0643922632274113 0
0.21220060470285 1
0.225378741988696 1
0.137661630651385 1
0.219150682989735 1
0.161727955719503 1
0.135140344590713 1
0.104806750513533 0
0.182178331757681 1
0.168885365782922 1
0.316016742910489 1
0.204559588455373 1
0.184947889422736 1
0.147393071686873 1
0.182548086445818 1
0.222773928511509 1
0.126357278294407 1
0.155382246834341 1
0.210189281434925 1
0.157207264612002 1
0.325299427125849 0
0.105328697261191 1
0.224914285514916 1
0.183543339191457 1
0.205534769352551 1
0.267436048481841 1
0.2157598853496 1
0.165470221946479 1
0.170389699926454 1
0.206999107630398 1
0.234169669732187 1
0.183314155126283 1
0.153754044766102 1
0.166582358408441 1
0.22591772719504 1
0.156086572903402 1
0.17629040863823 1
0.146548280899776 1
0.1986733537902 1
0.196019251473442 1
0.155234835371771 1
0.233242669069597 1
0.106457101050215 0
0.145859438515758 1
0.154297368876386 1
0.213384626156106 1
0.272642008718696 1
0.143496564938586 1
0.141765249493331 1
0.194801321050177 1
0.178605074103081 1
0.104186774229352 1
0.0488362655783167 0
0.146671079373932 1
0.216524265836168 1
0.238345390959656 1
0.216298506528366 1
0.100133572056591 0
0.241572492111654 1
0.220589915427537 1
0.213705123234423 1
0.206162561893578 1
0.200796782759391 1
0.191251128728563 1
0.120816646949053 1
0.18087868234786 1
0.216864569494373 1
0.207550215853926 1
0.159708343020336 1
0.148427745572425 1
0.246406778382843 1
0.203116775188714 1
0.180890842487645 1
0.227990501486535 1
0.145544545530116 1
0.178534006868909 1
0.13807877874807 1
0.14414803309054 1
0.242793965529209 1
0.134467388626596 1
0.211896780790869 1
0.159259580208115 1
0.218176907821333 1
0.126552549611181 1
0.176186983422206 1
0.177657865731521 1
0.168702782734099 1
0.219965013398702 1
0.308577258249489 0
0.181275791844398 1
0.220541097743149 1
0.213659284743881 1
0.238014522669883 1
0.163033066207317 1
0.231288910339406 1
0.21833796525463 1
0.262321008866432 1
0.150047611713646 1
0.0820023367826502 1
0.156355532486583 1
0.261980354433867 1
0.0401652524739454 0
0.215732832658494 1
0.202262912235173 1
0.209765403836761 1
0.210761747475581 1
0.197366973017364 1
0.164274057473751 1
0.186138484165645 1
0.241745809323493 1
0.174522648207412 1
0.163783744290464 1
0.145408425498348 1
0.203424862933787 1
0.176384959597812 1
0.180893084736747 1
0.157116784734241 1
0.149511377784101 1
0.187936762907294 1
0.150362062224986 1
0.186956209217366 1
0.258563910300982 1
0.219529743631979 1
0.208163690984539 1
0.243320269260507 1
0.188929288883646 1
0.184299145690275 1
0.224400484576931 1
0.174757270003454 1
0.159028030849669 1
0.116975663702508 1
0.245766879576986 1
0.227514001848911 1
0.188160746359586 1
0.162123439418387 1
0.250295122926558 1
0.272335907962999 1
0.216815206925843 1
0.160681679170778 1
0.222889580051816 1
0.257373294681703 1
0.199404281516062 1
0.168148803237517 1
0.194928332000772 1
0.188383251990086 1
0.196422087643501 1
0.133973900857183 1
0.24177363710601 1
0.321941616031772 0
0.161933950582405 1
0.241249625884657 1
0.196607680740448 1
0.21250580842323 1
0.207501864043407 1
0.184261663461043 1
0.155100284393303 1
0.112101310428978 1
0.26888645914234 1
0.182820923212043 1
0.204813871890789 1
0.244765735349595 1
0.226315326298266 1
0.17386130194023 1
0.254179454755386 1
0.188832670767665 1
0.197413646614344 1
0.17007778365918 1
0.218717248842943 1
0.238101691802874 1
0.112747864889565 1
0.191755022876473 1
0.207333974279157 1
0.188125473674845 1
0.222544120806787 1
0.212676761341643 1
0.191508891256351 1
0.227366757820845 1
0.254639011211 1
0.192310307960824 1
0.234355979434363 1
0.204288477783447 1
0.155617704786553 1
0.19736387872525 1
0.269832624777767 1
0.199998693998663 1
0.244347591348869 1
0.233008093525111 1
0.208896092200897 1
0.178389764217465 1
0.191571697353923 1
0.215007483461621 1
0.301512981574864 0
0.101317585304539 0
0.189903257481693 1
0.190179507458157 1
0.25809409162071 1
0.217368093344227 1
0.269999565544378 1
0.140741767987954 1
0.223822700067238 1
0.216393856302974 1
0.170974560607256 1
0.215594587852531 1
0.194040647507745 1
0.220050456311547 1
0.207717484022721 1
0.170449949289624 1
0.253442408266054 1
0.260169474348192 1
0.244532097097982 1
0.154845913470143 1
0.194642928115587 1
0.206358576724073 1
0.195805660412878 1
0.137669184854345 1
0.154845652344542 1
0.21662244945793 1
0.27556549728731 1
0.260762694773463 1
0.186453512343562 1
0.241414957747346 1
0.182785723901382 1
0.137458317458012 1
0.197044150679937 1
0.188118308052143 1
0.277710142638814 1
0.217386467252218 1
0.238444941552988 1
0.219854553666407 1
0.261467166764201 1
0.229652169020861 1
0.15274982343939 1
0.173491971801022 1
0.315388670194937 0
0.260021563325976 1
0.279531107371049 1
0.178152424109828 1
0.316763894005918 0
0.176883998644545 1
0.168221329234053 1
0.230970591646145 1
0.282816484144486 1
0.27666477019301 1
0.142633508674641 1
0.13518075062277 1
0.100638510548224 0
0.140332802555744 1
0.160738155862445 1
0.18472301177472 1
0.12545985430091 1
0.177588037759914 1
0.195780758382797 1
0.27160694316519 1
0.215066101685054 1
0.144621619132416 1
0.21053601421245 1
0.206248392888956 1
0.206753869320865 1
0.15784499898478 1
0.302059537948997 0
0.180670495656294 1
0.260660187299737 1
0.177747021030282 1
0.23205979366685 1
0.265562940883285 1
0.246599421539753 1
0.0923064957751508 1
0.32097653124387 0
0.195407263890411 1
0.118683947494119 1
0.24717320958303 1
0.159475492282425 1
0.209882887502781 1
0.22486858963787 1
0.181762422585332 1
0.169588320241943 1
0.27985022916291 1
0.156853897238522 1
0.167578608153847 1
0.269938947823235 1
0.167981917382118 1
0.18200470992993 1
0.275057826394913 1
0.138540837335708 1
0.2107895302741 1
0.173261537837821 1
0.20414353987307 1
0.227970619671431 1
0.239251599888076 1
0.224456262015376 1
0.244845705298113 1
0.168451941693358 1
0.220677527253621 1
0.158956747943518 1
0.154360635302887 1
0.304883874434323 0
0.199377262073299 1
0.226651520615703 1
0.169597482185205 1
0.21580531087912 1
0.266083246635134 1
0.137286036462766 1
0.198325441208814 1
0.25394369909253 1
0.172266694295194 1
0.142317243694971 1
0.16717177135005 1
0.209529565050841 1
0.205940682300517 1
0.147913446705043 1
0.285445104303566 1
0.151731736793362 1
0.233622829084752 1
0.100666825219892 1
0.190276398980849 1
0.100006968926913 0
0.196444696650241 1
0.243135265084859 1
0.281293224331234 1
0.312699493503638 0
0.263357494728386 1
0.28641641597673 1
0.242847392228424 1
0.182163914441624 1
0.195623457506192 1
0.145569503767181 1
0.205877666224954 1
0.167250359615669 1
0.228806997875389 1
0.173513474590237 1
0.143686810138109 1
0.227352531658821 1
0.23160564994664 1
0.187103155155926 1
0.294153666314115 0
0.162080413003626 1
0.190697350605363 1
0.22671195764292 1
0.184175894483147 1
0.193469260407019 1
0.199415416913966 1
0.185773735378265 1
0.236786624385639 1
0.240569326494834 1
0.183537813367192 1
0.347404820079075 0
0.228121558017102 1
0.225755570379816 1
0.180740664335782 1
0.23816175023949 1
0.241147102861141 1
0.184818117193986 1
0.166916402334519 1
0.239768216173553 1
0.156398975624418 1
0.200701383058651 1
0.0937269730084819 0
0.110386152094316 1
0.193922471065766 1
0.207136116057474 1
0.254103547333907 1
0.175459945390963 1
0.161663262613972 1
0.242356503458269 1
0.146831147969155 1
0.169424854465122 1
0.116830515935003 1
0.201749656496911 1
0.190119211129942 1
0.148910837914146 1
0.266220585666206 1
0.230422234431281 1
0.176243103796066 1
0.27273720080298 1
0.162389876231533 1
0.307083005777659 0
0.178785819650358 1
0.191229384906436 1
0.237774649371026 1
0.193005619567193 1
0.182886719099879 1
0.212191977510274 1
0.168633944539881 1
0.184975356932132 1
0.168884747740215 1
0.247640125292128 1
0.190216756717574 1
0.254693842103997 1
0.169583493144366 1
0.143491256118792 1
0.149737883745015 1
0.196350560975534 1
0.216981820030204 1
0.119340930637594 1
0.233556856869173 1
0.189998381788938 1
0.256081794381968 1
0.160462330316978 1
0.135432506207052 1
0.213704414740655 1
0.233987283922414 1
0.184883737501023 1
0.223364185429345 1
0.167959229416399 1
0.170685812875706 1
0.263251738763386 1
0.12707655974996 1
0.234390995872181 1
0.14039784696582 1
0.245010662455898 1
0.233014054008227 1
0.14426007667139 1
0.184955778957189 1
0.299658982274815 0
0.259313149866635 1
0.232269886340917 1
0.254802905384936 1
0.274244595477419 1
0.204447116236528 1
0.22557511072655 1
0.244557530375486 1
0.229274687770444 1
0.217895131914921 1
0.227668993373142 1
0.235763933085374 1
0.189384013730566 1
0.196874026441955 1
0.182139066088406 1
0.212243550396264 1
0.238376563935737 1
0.148386855780488 1
0.208425261988443 1
0.134547217967946 1
0.132792275366197 1
0.222953377804294 1
0.0880066949546257 1
0.149092003744217 1
0.181821467398127 1
0.149361929741143 1
0.138070400261965 1
0.194710160142304 1
0.21657641854638 1
0.232272896060121 1
0.187081865861116 1
0.170887239062108 1
0.173328086162239 1
0.143088505456982 1
0.19128181051573 1
0.257724132277868 1
0.29397202046386 0
0.0798686364720376 0
0.206523975633726 1
0.203931649723509 1
0.193462429295764 1
0.261185569643739 1
0.244486444134068 1
0.172322097248329 1
0.296853877690681 1
0.176319411266244 1
0.226191014658834 1
0.123971656102624 1
0.189580928085773 1
0.224208405634069 1
0.205649461456621 1
0.161918175256792 1
0.135765072839924 1
0.272695116647865 1
0.205633504375242 1
0.288500033498292 1
0.207486674695844 1
0.164727340501976 1
0.25117918119116 1
0.300822817096831 1
0.139891486016208 1
0.210064039465339 1
0.258409106838035 1
0.184811932730488 1
0.225594406067903 1
0.225212154533865 1
0.197985285815755 1
0.309496946071477 0
0.314054276076157 0
0.231273235135568 1
0.233119614778046 1
0.184015724718354 1
0.195596044204189 1
0.200985001448431 1
0.152878183119755 1
0.165235618251492 1
0.230691884086968 1
0.278580011917133 1
0.150690000328306 1
0.269518200233638 1
0.202444192045221 1
0.222658360910995 1
0.202346489162681 1
0.25622931379438 1
0.231807233211496 1
0.189321475571154 1
0.169106731492353 1
0.222459870365971 1
0.142962703827356 1
0.26993536565207 1
0.228012910731677 1
0.238489557588818 1
0.230579052390656 1
0.175831341080922 1
0.236092953390617 1
0.262112789547396 1
0.309874362127079 0
0.245887672202374 1
0.202385044719414 1
0.204008800659572 1
0.174973611433595 1
0.199490698415696 1
0.194628148667351 1
0.207090284403084 1
0.242196566299109 1
0.238730817892609 1
0.241820207870667 1
0.161047473799885 1
0.200479397672192 1
0.296875821427464 1
0.190019496303012 1
0.137974652638727 1
0.146460392205942 1
0.181285775875624 1
0.278798781081234 1
0.198934623406252 1
0.166368881281047 1
0.234689080473673 1
0.142976314890609 1
0.243026206669829 1
0.0970575219898116 1
0.158035024881796 1
0.238880014795899 1
0.234745920075599 1
0.228559247662219 1
0.149371403212285 1
0.184935518568284 1
0.200000524025761 1
0.158830055669951 1
0.229883897665629 1
0.220619473193373 1
0.238654661460575 1
0.302883300762704 0
0.19058471698334 1
0.156760700388289 1
0.191579977177481 1
0.19341200671621 1
0.168388475193993 1
0.16677936897315 1
0.182530993110689 1
0.266345150929517 1
0.14432274414733 1
0.260068241225895 1
0.162719520065628 1
0.198977929063164 1
0.277580357986214 1
0.248542239403717 1
0.163081979533964 1
0.32109377341006 1
0.21205798963222 1
0.221761379041512 1
0.186979451451631 1
0.175930587403732 1
0.17032665041226 1
0.271666485726755 1
0.21487253509127 1
0.170781594402514 1
0.197976584324488 1
0.185337420142537 1
0.197430484053188 1
0.181089608852077 1
0.237035770056221 1
0.240149355918757 1
0.267659962605423 1
0.217997263848328 1
0.235591749027672 1
0.221009460996995 1
0.123515586021693 1
0.131009289135393 1
0.27524805607695 1
0.242278563349775 1
0.266984327323118 1
0.116462536590538 1
0.1474516513403 1
0.229094701228417 1
0.302374189538938 0
0.164440653596896 1
0.21813763851647 1
0.191698619291271 1
0.263706014554702 1
0.150313083848046 1
0.256653753217146 1
0.208550281227533 1
0.253362978972646 1
0.184266716319505 1
0.210274552520994 1
0.200515722616634 1
0.142044183240987 1
0.20831435457964 1
0.226855105773662 1
0.159187000699087 1
0.201511279483896 1
0.286521539681087 1
0.205403316709311 1
0.240739187916973 1
0.168398372050814 1
0.289763730828299 1
0.200490248197544 1
0.219422050991573 1
0.239426852331294 1
0.169255514618191 1
0.147597236100831 1
0.178974412740701 1
0.243906769394023 1
0.197302849671651 1
0.169056350366773 1
0.202967099424952 1
0.280256803816444 1
0.186112591569743 1
0.213408288501207 1
0.219913494169278 1
0.128284816875166 1
0.154441882108376 1
0.192275493684945 1
0.196887291557745 1
0.272861602810534 1
0.286683148232959 1
0.214274283225593 1
0.255213381299884 1
0.12023847069184 1
0.228635793373434 1
0.170854521238008 1
0.198381947500068 1
0.088118875649248 0
0.236794039307293 1
0.188120447029659 1
0.26612168789191 1
0.20456974569349 1
0.172136031200317 1
0.133741996638893 1
0.252304043152466 1
0.186604801209553 1
0.253646823314204 1
0.236999468783593 1
0.262833018481494 1
0.162514052844784 1
0.252321915844296 1
0.228958998740107 1
0.213155449340024 1
0.197582223682395 1
0.136251564450067 1
0.200821455453088 1
0.221497736521548 1
0.20631690648879 1
0.132364537794272 1
0.249814831726218 1
0.231950677245563 1
0.159712257805079 1
0.120797235290135 1
0.279095117944256 1
0.295406345072057 1
0.275422784090727 1
0.245952843691493 1
0.260543768924077 1
0.207607737162277 1
0.175574788210217 1
0.180203642462743 1
0.194490340369648 1
0.0858016061776588 0
0.257090446774928 1
0.204220110605503 1
0.207154720931613 1
0.0776010878150964 0
0.17947768466198 1
0.221236429155153 1
0.239188031983221 1
0.221663928369396 1
0.139982806924304 1
0.20012046499877 1
0.228062881388184 1
0.199167073190033 1
0.217715535823707 1
0.198993156185124 1
0.154963757581369 1
0.216674596485473 1
0.158784751518642 1
0.184828492201857 1
0.227770920540799 1
0.230454067099683 1
0.170636432416605 1
0.241898338783491 1
0.103688223841564 1
0.209543905096954 1
0.242839147859567 1
0.15282706883384 1
0.270105717993588 1
0.106923609866884 1
0.237184030336643 1
0.108428430289392 1
0.1611337085814 1
0.15464424655618 1
0.232844075168223 1
0.145289725481102 1
0.19906393954394 1
0.136916475628009 1
0.206013689630506 1
0.186673624002445 1
0.182617519353543 1
0.264410234593389 1
0.245541676373958 1
0.232073587040861 1
0.222738810205025 1
0.260593447728798 1
0.181830520436695 1
0.155977717340003 1
0.228024653291569 1
0.150054593993721 1
0.118630959828372 1
0.221191338356954 1
0.211667066950872 1
0.192514792549677 1
0.149437251356124 1
0.259859636761661 1
0.314209312167304 0
0.260621237401456 1
0.224085471613654 1
0.179995883362426 1
0.167383074936074 1
0.089010056475462 1
0.209407659324873 1
0.1280082383006 1
0.191958614570838 1
0.240967265479308 1
0.252808697725107 1
0.247546873298235 1
0.0938806822761608 1
0.247518227921308 1
0.249581862160384 1
0.171277150871944 1
0.181086724657014 1
0.246022131481503 1
0.150617069157626 1
0.141463006081635 1
0.237223278054812 1
0.14091641614174 1
0.203803914510723 1
0.228593734259526 1
0.222319821520389 1
0.28039227915145 1
0.25860598837361 1
0.273619180204886 1
0.25173048484257 1
0.32935554343837 0
0.228145259966054 1
0.254657285781083 1
0.217837115178333 1
0.227672337690325 1
0.195712768383667 1
0.206493665698375 1
0.254943571361535 1
0.252775254047996 1
0.236486248847479 1
0.177030168269464 1
0.158688279600877 1
0.107784075048497 0
0.164937903175792 1
0.177271158090678 1
0.159420646064805 1
0.118968574027776 1
0.174035854180495 1
0.0942415071188831 0
0.190267442748155 1
0.180763270465178 1
0.155340641742656 1
0.166765913044357 1
0.165084980374195 1
0.0673456724527584 0
0.175709566803713 1
0.244237008464905 1
0.154972762239719 1
0.194342527637583 1
0.232824850088477 1
0.196572379221244 1
0.253510512545564 1
0.210682274137823 1
0.1983656146389 1
0.148355972424125 1
0.144859410521236 1
0.161525137418992 1
0.226757053459504 1
0.286584015772923 0
0.15630137212561 1
0.21620604253496 1
0.164124188774713 1
0.251038496792618 1
0.16230800210491 1
0.281176316012098 1
0.268641961045149 1
0.155584039210853 1
0.137459415770981 1
0.227106654510098 1
0.192234751441181 1
0.138342204198059 1
0.219215464340877 1
0.203305333419416 1
0.219659270893678 1
0.136588969139349 1
0.165384408712766 1
0.274991741243535 1
0.283580456870223 1
0.20946930188755 1
0.197712143621162 1
0.259478641955481 1
0.248281706022548 1
0.221794259315253 1
0.356265220202693 0
0.114842066806463 1
0.12627225962455 1
0.202327045690267 1
0.154448529905845 1
0.219574482881464 1
0.229388672452197 1
0.236478111902867 1
0.246685618212337 1
0.218290020428899 1
0.254674832897544 1
0.15050634398181 1
0.231429991837172 1
0.159154936360893 1
0.23601689240641 1
0.240022732766195 1
0.168110045813913 1
0.21219685667171 1
0.187154257060341 1
0.257346145277953 1
0.113034843721439 1
0.202620643658902 1
0.215008912528465 1
0.189950897047057 1
0.216761128240682 1
0.0763882334562846 0
0.30933665011463 1
0.158435901484527 1
0.162179266576942 1
0.238758108597115 1
0.222920043049149 1
0.184498387811624 1
0.114256147389406 1
0.188539204985688 1
0.221714295498375 1
0.245878939837798 1
0.157042021495057 1
0.250513936804875 1
0.190268848952377 1
0.219125133770491 1
0.240679453998569 1
0.260962484377824 1
0.130062894331393 1
0.132592235961389 1
0.195743128315047 1
0.155075261085094 1
0.235707829153615 1
0.164038261399605 1
0.190024117362581 1
0.263072036838865 1
0.174996917770822 1
0.22828735977311 1
0.228984101189339 1
0.264306114737312 1
0.212400978141806 1
0.234710975008295 1
0.106618100714296 0
0.144166930235316 1
0.193066415845896 1
0.241981200421822 1
0.146607977345298 1
0.164110595355591 1
0.191558200147274 1
0.215691743071048 1
0.200475533807088 1
0.206954028982544 1
0.277912903592954 1
0.292987095530001 0
0.255606490283631 1
0.259322580940511 1
0.221390961843796 1
0.188100338908616 1
0.211529027682365 1
0.118124825057245 1
0.257156118074432 1
0.149765510282539 1
0.233618752421628 1
0.122459188852148 1
0.178809410713364 1
0.261684179011011 1
0.179840505171405 1
0.22827710426925 1
0.192148899003222 1
0.253584049097612 1
0.184165647478682 1
0.16878825332031 1
0.210042120696826 1
0.144427891533718 1
0.308431971591931 1
0.217852963746246 1
0.184271568252206 1
0.22738392400587 1
0.192052261028949 1
0.197927013488676 1
0.19175045472783 1
0.21493017490335 1
0.238049956673703 1
0.0993567670738905 1
0.25026732561751 1
0.141256989775322 1
0.104668334734284 1
0.201083095502032 1
0.198457041865299 1
0.099115194762598 1
0.28618174515647 1
0.190672372609482 1
0.317725089447372 1
0.200712827784329 1
0.226602991020276 1
0.210343199556306 1
0.1477568367186 1
0.121556702402428 1
0.213369681240471 1
0.211494073345889 1
0.217524531050844 1
0.271777749753867 1
0.211759812047927 1
0.235502037502569 1
0.223184856022086 1
0.241947010059407 1
0.203914721087889 1
0.173136320537443 1
0.0808911636717507 1
0.27871410165439 1
0.189710342131763 1
0.159232552785226 1
0.16280473218093 1
0.168624118934805 1
0.238512845216583 1
0.165283040679577 1
0.20168698919032 1
0.245745970428272 1
0.256737947996586 1
0.175328651832573 1
0.293036636627585 1
0.26342267278445 1
0.244810481056106 1
0.252633887430522 1
0.210029789270165 1
0.248631044449314 1
0.283658095951952 1
0.215224569712831 1
0.313861793975317 0
0.206803375673947 1
0.186316848495758 1
0.264449626586353 1
0.158362765646344 1
0.160117810077453 1
0.216207507402773 1
0.25084595470224 1
0.1930343399784 1
0.131941120576718 1
0.158168627535365 1
0.0504835596256118 0
0.244038284320019 1
0.236746773680505 1
0.170208871275391 1
0.200033495608886 1
0.219927556373188 1
0.240578412319144 1
0.12884469993622 1
0.315670285195563 0
0.199216254815367 1
0.117141319701926 1
0.24581034148046 1
0.24119976580519 1
0.22463395489352 1
0.15829606225365 1
0.207463544734541 1
0.199957909607875 1
0.217276499719407 1
0.108032311160851 1
0.245697352329984 1
0.241655415346276 1
0.23402454028309 1
0.161995219598652 1
0.246859260309698 1
0.244836352122473 1
0.19713505805458 1
0.170901278302215 1
0.266841486494259 1
0.225127637120879 1
0.147007261370985 1
0.193039981568508 1
0.334953258186586 0
0.20807860238394 1
0.146696417542668 1
0.125775616841719 1
0.142538469691789 1
0.208431832778955 1
0.174838954618404 1
0.270353416234844 1
0.190509104848009 1
0.18398615729398 1
0.114218207404464 1
0.254955679880175 1
0.0789216277327428 0
0.0803389322162053 0
0.154006934279417 1
0.195613334237102 1
0.231917672677939 1
0.19786289977531 1
0.194128157486001 1
0.119537652363464 1
0.187811759712527 1
0.184783043722242 1
0.235622195511049 1
0.129458106574676 1
0.195870941140609 1
0.207362585823637 1
0.197301296490671 1
0.205464324249893 1
0.230387645048048 1
0.196361833049739 1
0.152283345978042 1
0.155027433183086 1
0.192297078393759 1
0.214845176336129 1
0.109626848857293 1
0.171757861624774 1
0.219220094876744 1
0.21490498729544 1
0.182055142496441 1
0.1800960997917 1
0.190940176511857 1
0.147958086211022 1
0.22749795691584 1
0.245986682000289 1
0.141732837895525 1
0.203554672560996 1
0.151109174588664 1
0.229417316175406 1
0.217727101005617 1
0.199007206829615 1
0.174461339974671 1
0.18932469021157 1
0.256590857305661 1
0.169223656576211 1
0.179223372798996 1
0.134668465092121 1
0.27902509878778 1
0.187813357301349 1
0.212196671313707 1
0.259492537620228 1
0.261160837888937 1
0.219240117911918 1
0.192913004317848 1
0.207129462757718 1
0.180355221651935 1
0.269345712980599 1
0.232960651300322 1
0.0596797796838077 0
0.195858923145593 1
0.197754863148604 1
0.231235504221247 1
0.213367132638577 1
0.238413659669827 1
0.112280578236075 1
0.263708284888728 1
0.232013208112608 1
0.186480124689483 1
0.240714247103108 1
0.282329237917421 1
0.176435259029148 1
0.147246931310144 1
0.145388417279849 1
0.211255379886712 1
0.225213344970774 1
0.115023683508206 1
0.210020462934833 1
0.170864746588028 1
0.288928403857582 1
0.234563395135833 1
0.198774845664108 1
0.198984979416107 1
0.250564741609025 1
0.166086821189313 1
0.18078937169062 1
0.210192592096078 1
0.202351768155041 1
0.227414857693778 1
0.193910327388667 1
0.186299884489861 1
0.164635826912652 1
0.304048577401638 0
0.23869649952768 1
0.2270932203836 1
0.183756182767889 1
0.222125216568926 1
0.170711439802605 1
0.249380733134184 1
0.222374929136468 1
0.149729012248521 1
0.0710699722984345 0
0.196171131334601 1
0.161377235567134 1
0.19188638094812 1
0.17766119970933 1
0.155145504512704 1
0.183025797191531 1
0.267339410838659 1
0.263811937259396 1
0.174906615138828 1
0.309526674862522 0
0.136406124059412 1
0.173294318076257 1
0.131381178117698 1
0.240495908507356 1
0.241530664986971 1
0.190381879541892 1
0.165057708432573 1
0.178071503658088 1
0.2796916978249 1
0.201408636839738 1
0.151074458024607 1
0.202755171653534 1
0.24708348440958 1
0.191744134463619 1
0.172549924040173 1
0.174405289876902 1
0.152499377219712 1
0.207851338872113 1
0.301074632626639 0
0.240943379094765 1
0.152120633317866 1
0.201089076295141 1
0.15752643256024 1
0.189398311603054 1
0.259772438242782 1
0.228615128029202 1
0.184573438604532 1
0.277875021396348 1
0.244997295582642 1
0.2530581249449 1
0.210418023773672 1
0.149105771900385 1
0.208310824229422 1
0.215043626942804 1
0.183721063187897 1
0.192733586723868 1
0.184014989362804 1
0.235069503399194 1
0.234856929774177 1
0.255570635251882 1
0.208962169881629 1
0.156934058112578 1
0.195232655262036 1
0.252239139031489 1
0.149937716502498 1
0.192773388929505 1
0.204220769534697 1
0.193152407227447 1
0.183200872682827 1
0.131162760699396 1
0.256506650413008 1
0.26139018229739 1
0.25375182255924 1
0.303672872727132 0
0.130856564908625 1
0.351177135879274 0
0.128424395752385 1
0.175209872090645 1
0.288417297463882 1
0.270012018168793 1
0.164880409636506 1
0.20874148785188 1
0.300305381512363 1
0.337743736847828 0
0.266877294243588 1
0.144072245151197 1
0.166899055595693 1
0.288361480335718 1
0.11608579718823 1
0.157842852759524 1
0.0998446001345701 0
0.21548634566669 1
0.295735928184582 0
0.169587431064799 1
0.195397300708815 1
0.240997334055837 1
0.226512558514507 1
0.197909305702728 1
0.196313511981689 1
0.15055978921301 1
0.304394352029331 0
0.277754967821889 1
0.190418464336144 1
0.202611925667081 1
0.122466145121441 1
0.286303603406386 1
0.176125511543541 1
0.163975581217584 1
0.182387691901193 1
0.13325906938207 1
0.174871567834876 1
0.238663743605181 1
0.187346044335781 1
0.238025513765874 1
0.179874421826689 1
0.202514578465745 1
0.277409848934462 1
0.158978713380977 1
0.20951499956642 1
0.209225908328329 1
0.189488012827344 1
0.196338044043338 1
0.155925739567682 1
0.232706373105347 1
0.156150792659607 1
0.20838025060304 1
0.149303218896597 1
0.101940138685115 1
0.252951202639309 1
0.18965659184643 1
0.186431647430456 1
0.358311855944654 0
0.21479266057644 1
0.132363562634737 1
0.247569124114682 1
0.149744742071935 1
0.155606352380774 1
0.246118585141362 1
0.195266953046191 1
0.172367282993703 1
0.193425949752201 1
0.270832181678639 1
0.230250501818433 1
0.182069193724584 1
0.18351504226102 1
0.215228584248161 1
0.212666230461057 1
0.156948678217585 1
0.213207938689391 1
0.173778668359223 1
0.169214620230454 1
0.212927265117328 1
0.098844702732437 0
0.144341458581524 1
0.213016690948439 1
0.27097602701377 1
0.166096906500319 1
0.257372667621549 1
0.19524064774749 1
0.0862432721755604 0
0.213166000014182 1
0.248967418535447 1
0.120687096512029 1
0.223041946305991 1
0.190073478702105 1
0.131291517666999 1
0.121619134805668 1
0.328713550498877 0
0.266419793730663 1
0.191003662236471 1
0.177862025467012 1
0.126559565330778 1
0.159959550685931 1
0.212323131946627 1
0.220938902763838 1
0.1808005398486 1
0.242005128416456 1
0.11732351319983 1
0.229201708911536 1
0.217846590860732 1
0.249156656974686 1
0.236412828019911 1
0.18933558059089 1
0.0898492874378372 0
0.122727723379689 1
0.258039107970093 1
0.230854953777339 1
0.223575766193163 1
0.125211859797901 1
0.230079096339985 1
0.123277732019311 1
0.178499079954856 1
0.117392881800593 1
0.155270404038614 1
0.268787624171448 1
0.18779417476084 1
0.228165738145855 1
0.178104767132213 1
0.138106263336717 1
0.20709245688377 1
0.261190880104634 1
0.227008982253978 1
0.190958240149571 1
0.204764801486758 1
0.282891647218239 1
0.186829404615161 1
0.154455378079988 1
0.201979395613996 1
0.236813048825455 1
0.259430823227341 1
0.19724722243159 1
0.15335695685677 1
0.202131297713258 1
0.198273885361759 1
0.210073143290338 1
0.208417441499341 1
0.296729487431864 0
0.154475542251476 1
0.208201102609662 1
0.215549117057294 1
0.110537153474088 1
0.114640681282609 1
0.237727103674216 1
0.197840423071305 1
0.171160052399627 1
0.195476938831356 1
0.264080981784407 1
0.258859120136667 1
0.232679731665269 1
0.163043655816903 1
0.158063598909748 1
0.131707298871576 1
0.170127142076497 1
0.149781169730985 1
0.143262736427304 1
0.223681770698908 1
0.209554065263295 1
0.161892687760529 1
0.172627961195155 1
0.217794077097724 1
0.239985922243276 1
0.22863459338438 1
0.229651955969327 1
0.152976144892322 1
0.214671956800879 1
0.342828535226161 0
0.107033971208808 0
0.188832190632774 1
0.271103929134231 1
0.180221597794276 1
0.180202205677392 1
0.179366791743699 1
0.180318196687168 1
0.154270300528189 1
0.199106279902023 1
0.157831852399842 1
0.148402393452115 1
0.197052372714784 1
0.190442776849318 1
0.224063896557342 1
0.178138322908649 1
0.0892523285031974 1
0.110513146539711 1
0.271028057372987 1
0.208561057447686 1
0.153687239513441 1
0.225857211395839 1
0.156903128514113 1
0.164541956329028 1
0.20224233596614 1
0.176444435256936 1
0.20964791446326 1
0.24153974911691 1
0.238444344566028 1
0.197388861317867 1
0.165813889297046 1
0.149293146318257 1
0.105645465597537 1
0.209983929729489 1
0.161179307610067 1
0.174490740072196 1
0.194787432787027 1
0.240065020113137 1
0.21842023663415 1
0.175269648008671 1
0.196498409634444 1
0.278037633941616 1
0.249016485711136 1
0.180831901690185 1
0.181486679017937 1
0.224916867625327 1
0.151089042994153 1
0.17631640670946 1
0.181466319161856 1
0.238318749941536 1
0.237436115950411 1
0.178370808668285 1
0.301630032494165 1
0.146213810870714 1
0.187389959593887 1
0.137944261056283 1
0.160693474393472 1
0.112877170925382 1
0.117839834449742 1
0.13901702647155 1
0.184605825749853 1
0.174291883829139 1
0.252452997885947 1
0.225771339574275 1
0.260812913489569 1
0.151887659012772 1
0.217526868687185 1
0.216853191423513 1
0.210260959336553 1
0.196348247986267 1
0.146506089600828 1
0.247941042549725 1
0.157607575360338 1
0.234637373457148 1
0.161119827014033 1
0.175229796312924 1
0.195448583202193 1
0.189883863390795 1
0.162244870652164 1
0.214851333295024 1
0.291034235491462 1
0.193046928389218 1
0.221970453750206 1
0.263932141611014 1
0.186376345073084 1
0.068573900996289 1
0.256386971931224 1
0.156910257105068 1
0.229044212071781 1
0.199364281231357 1
0.213667761364331 1
0.17672571987065 1
0.255784640776066 1
0.227475230664213 1
0.124072190342485 1
0.203086937094574 1
0.138860095000752 1
0.191687852457176 1
0.25956270899805 1
0.181112782089455 1
0.222945277334118 1
0.161676841438483 1
0.175050789740814 1
0.205278430658699 1
0.267547133916511 1
0.239857460774224 1
0.154229215224061 1
0.244182792147075 1
0.248270846788488 1
0.259711368271931 1
0.239736861636065 1
0.22149555630461 1
0.196887796534761 1
0.151703701130103 1
0.232618627886909 1
0.0430816515497109 0
0.184097823414555 1
0.188682115202417 1
0.220516056807325 1
0.216350119853693 1
0.263439266248205 1
0.334370206925925 0
0.212298539376074 1
0.204460136825583 1
0.158273568206467 1
0.130314692802539 1
0.172807201349164 1
0.276320450910062 1
0.217774619083426 1
0.191622452600064 1
0.174247112292292 1
0.242683697060095 1
0.257297764742783 1
0.174007233531319 1
0.211182183973076 1
0.153984325140497 1
0.249468385649264 1
0.146729963546852 1
0.204184621340974 1
0.0857307552297392 0
0.195661476622042 1
0.210588379969224 1
0.256955836903076 1
0.187098768007361 1
0.266827092467203 1
0.242764886420627 1
0.216859670179863 1
0.26009820817541 1
0.207299230413128 1
0.22634856794176 1
0.133071682789877 1
0.168056193823708 1
0.146123028145847 1
0.282075377489825 1
0.264497203330411 1
0.267715843137342 1
0.26911205200652 1
0.160894053784933 1
0.156548758536883 1
0.215206100681059 1
0.130469546335484 1
0.217514111711066 1
0.264318182227025 1
0.168154038694191 1
0.172995836284388 1
0.220835553538958 1
0.273097621284579 1
0.207452285910366 1
0.262906437130211 1
0.121007558295026 1
0.249380238557351 1
0.244366446851509 1
0.274488601991328 1
0.21228009469157 1
0.125712453331878 1
0.142719680424658 1
0.210952255679276 1
0.147442526649408 1
0.247349633214277 1
0.20381812662271 1
0.189313118624079 1
0.248936373186551 1
0.247518112353402 1
0.245572237494441 1
0.193736170539795 1
0.229556618839243 1
0.0989491782323546 1
0.203100438001693 1
0.29822827133145 0
0.23309587847963 1
0.165779969131394 1
0.21595594862427 1
0.264285098553748 1
0.20378395880119 1
0.201828984252758 1
0.1626700254995 1
0.206399390542319 1
0.224647097232449 1
0.322660783711356 0
0.137426406403833 1
0.234960179168589 1
0.171854395191561 1
0.146250543762231 1
0.20187944973723 1
0.146832868257873 1
0.188969428350821 1
0.114301594844093 1
0.163845868251645 1
0.101886241034116 0
0.11079280683569 1
0.237051936876622 1
0.230094039117372 1
0.217200010581436 1
0.173504988152014 1
0.142559681609083 1
0.184256392783645 1
0.155569601747576 1
0.211185733789211 1
0.185094211446499 1
0.208147007232355 1
0.256218360664591 1
0.188219714249005 1
0.182433814517647 1
0.17627424074538 1
0.0755353350072203 0
0.25330215066439 1
0.14395420070256 1
0.133754768589697 1
0.230783387379838 1
0.227124972331048 1
0.156881014610141 1
0.139209962260088 1
0.187410675460929 1
0.224339923098402 1
0.292211227686898 1
0.195053334723937 1
0.176018188945581 1
0.159477555393821 1
0.254158032536588 1
0.236555312423768 1
0.18128546035453 1
0.165550928312968 1
0.165840125989191 1
0.217884793764771 1
0.208602561847503 1
0.225585514332163 1
0.177726772750198 1
0.196392074399424 1
0.199601309829196 1
0.228913559765064 1
0.21471960156316 1
0.265511515349456 1
0.161959061018233 1
0.228990934413768 1
0.223764018700788 1
0.281854941012408 1
0.20468347143318 1
0.21904043187874 1
0.249851333900779 1
0.125139895106616 1
0.247557424245116 1
0.233689661632801 1
0.216248779869218 1
0.283177566760541 1
0.241319502238579 1
0.162177136463959 1
0.199578874591887 1
0.190221432603418 1
0.245638794385436 1
0.150103413131989 1
0.214533808275347 1
0.162831623290945 1
0.120130746255224 1
0.205020762914294 1
0.161230530222018 1
0.204677615029853 1
0.182788489599464 1
0.191299337441746 1
0.208773840692094 1
0.15400737534017 1
0.206206233741537 1
0.171833087891895 1
0.154008365687731 1
0.153707773633843 1
0.257176021729546 1
0.28334795238758 1
0.167036566696309 1
0.130880260646995 1
0.22073881862664 1
0.280727617700037 1
0.159402598022424 1
0.153792263760853 1
0.295407469452291 0
0.22693151127558 1
0.158314153575219 1
0.238067260199014 1
0.13816729224029 1
0.278149333060703 1
0.232671709261009 1
0.168302959305039 1
0.175649145857334 1
0.187779522339402 1
0.28675694604039 1
0.189251522009662 1
0.180161273447442 1
0.175155742008132 1
0.253469707001201 1
0.242034007035651 1
0.230145730889848 1
0.285475447770545 1
0.25692072806093 1
0.214226909174633 1
0.257693712679743 1
0.245418354089875 1
0.247252723886933 1
0.208919290200951 1
0.201152324401435 1
0.15989107840456 1
0.145991383590025 1
0.292691055219827 1
0.191740130452659 1
0.0985070296713209 1
0.119452239815534 1
0.236802317087505 1
0.139902961539279 1
0.233573891233406 1
0.22989032055264 1
0.103656987844434 1
0.153657757887329 1
0.239044651697595 1
0.0568204464098445 0
0.219793093787926 1
0.171909064950425 1
0.189788456493272 1
0.108314901191921 1
0.216804307556541 1
0.245258958860112 1
0.206786613494233 1
0.204945164004632 1
0.301961015482311 0
0.202304129923266 1
0.225769739104796 1
0.273083514500712 1
0.176833182191574 1
0.176009158771646 1
0.205552219593951 1
0.217393346862859 1
0.187829103704543 1
0.153100809810073 1
0.152683595447839 1
0.264054584717548 1
0.232179669342104 1
0.236077294699524 1
0.194245179108291 1
0.177144419143111 1
0.189306828684496 1
0.176632758439412 1
0.254887583524517 1
0.282818232842377 1
0.193861783849805 1
0.172107543520749 1
0.229607259819776 1
0.287885793679295 1
0.342575702213054 0
0.171655524530487 1
0.22641103557899 1
0.207686393805754 1
0.172003433987067 1
0.244299303338638 1
0.229993469324355 1
0.192470341845201 1
0.276897431732492 1
0.208433793693474 1
0.196016529143427 1
0.220870264808039 1
0.126838993398584 1
0.129989850673265 1
0.2133796004426 1
0.20125917985891 1
0.19479648879211 1
0.176498199296477 1
0.136864374211153 1
0.205201789404021 1
0.18486004255877 1
0.12087251813572 1
0.279380088693717 1
0.158890565542959 1
0.205736114463107 1
0.148703325346196 1
0.190048706578737 1
0.141514573219569 1
0.268116466112848 1
0.176000321661369 1
0.290394956599912 1
0.275612984966694 1
0.212697710400309 1
0.0931013863444509 1
0.25183861534318 1
0.262069170568653 1
0.21642313125734 1
0.0800203286322945 0
0.146875754748886 1
0.0918477494165115 0
0.224712651863939 1
0.191434795108413 1
0.154146266020365 1
0.200821799216267 1
0.237087740246578 1
0.263397614706887 1
0.22308220628049 1
0.192289159811862 1
0.19082728153969 1
0.168931659787569 1
0.201644957075666 1
0.282734169392136 1
0.213609370271938 1
0.232278859434495 1
0.186508432157206 1
0.241964228192714 1
0.301491026877842 0
0.215152357578297 1
0.373182374830087 0
0.173703078554842 1
0.180031978242005 1
0.174495582180419 1
0.233587330864209 1
0.229442230804772 1
0.216484368370989 1
0.20194633801449 1
0.23672946573439 1
0.118795040988171 1
0.200452346781539 1
0.193958303564828 1
0.203167326477112 1
0.214382739257743 1
0.0846496798654078 0
0.195189673543573 1
0.181925968051958 1
0.181294072826367 1
0.231289623924393 1
0.22029832586216 1
0.20261397293804 1
0.180467850185498 1
0.241418188027693 1
0.225371674282645 1
0.22821678298881 1
0.260400340874801 1
0.236192943327582 1
0.187560069856366 1
0.218455156632456 1
0.178086151243272 1
0.243798626601287 1
0.228506151743288 1
0.240383211110321 1
0.220182985444303 1
0.129692382640344 1
0.175449326588882 1
0.150819657161237 1
0.115457524511261 1
0.136036501555397 1
0.264482479859579 1
0.239303304052638 1
0.20584041980614 1
0.2247821648374 1
0.28702745954226 1
0.202919710161463 1
0.288005349718107 1
0.224774095140295 1
0.224284844255917 1
0.20599366996206 1
0.217759801967248 1
0.0996455881979433 1
0.22479622451793 1
0.256740523001495 1
0.168506735081716 1
0.259904849872639 1
0.15222860919757 1
0.20227448079253 1
0.190226035475137 1
0.264947367919711 1
0.20103744030672 1
0.239981043370111 1
0.278841071020267 1
0.209707301386146 1
0.261893987086455 1
0.202642616618985 1
0.200685870613529 1
0.281918373108758 1
0.103113938713222 0
0.351877256705831 0
0.223293888737329 1
0.211970093117636 1
0.151775427414884 1
0.25788842394388 1
0.223496392322768 1
0.144873386261489 1
0.280535769424128 1
0.147708305555276 1
0.215596175632674 1
0.195677139890486 1
0.128831506813188 1
0.244528117552561 1
0.124224722117256 1
0.233075908590544 1
0.203375572676747 1
0.190439934180017 1
0.198720292320485 1
0.176805752239062 1
0.146026524362894 1
0.226935723615427 1
0.164842458071601 1
0.224180086272205 1
0.257142674644388 1
0.237544567844304 1
0.149862476841527 1
0.174672827589677 1
0.243869877617809 1
0.178088416355856 1
0.181900892321585 1
0.106034941126954 0
0.202225386366795 1
0.21081202203317 1
0.270326573991946 1
0.291596419257194 1
0.137467079909305 1
0.113556738458658 1
0.204636582236798 1
0.123775198771111 1
0.196216574199941 1
0.18277790315066 1
0.209858709200551 1
0.222585101130618 1
0.279810032004919 1
0.20026759358007 1
0.12598440836934 1
0.232678656446221 1
0.240106050470206 1
0.155226891596623 1
0.218702220260704 1
0.178393331704336 1
0.170885731142978 1
0.21543752818599 1
0.188981037273729 1
0.214370485787237 1
0.247976962436434 1
0.142698371148514 1
0.26005335120624 1
0.239104317459025 1
0.189499265952496 1
0.143756499510421 1
0.250346939637906 1
0.147922223165042 1
0.164350980774436 1
0.282142692204677 1
0.322990959806606 0
0.157379965513174 1
0.204791278279217 1
0.282695399044694 1
0.244509169687834 1
0.238678451657164 1
0.19265940967102 1
0.118514569402326 1
0.284423087275194 1
0.169551576454267 1
0.114626530592625 1
0.140847448864833 1
0.258060766748443 1
0.303179512179711 0
0.208459994507139 1
0.27311172130243 1
0.193154831969175 1
0.208873878537899 1
0.173527120482484 1
0.145025685202679 1
0.209934018736108 1
0.136507854903047 1
0.205679158823587 1
0.172100122971632 1
0.229513319687336 1
0.122599179975508 1
0.209662708740233 1
0.122330590748231 1
0.203726935405529 1
0.274779217421063 1
0.153220865447108 1
0.221453298975555 1
0.139482372620476 1
0.180581803987318 1
0.220304773219476 1
0.214985957221959 1
0.256764912325082 1
0.239171767364582 1
0.244239024859736 1
0.263190705545122 1
0.234953161824378 1
0.242258990682707 1
0.225022198218322 1
0.316028152434051 0
0.196303814491034 1
0.139784195787435 1
0.156715739648446 1
0.215833222378643 1
0.258189609137376 1
0.202660397182437 1
0.141622667377267 1
0.158669484880031 1
0.201250858489107 1
0.15194885760277 1
0.292151346166971 1
0.227933926999934 1
0.267649876456549 1
0.162427195177506 1
0.156155056489269 1
0.248939388909475 1
0.264815708526634 1
0.115985716621866 1
0.239206637334532 1
0.226312318296094 1
0.18622425324068 1
0.285964648243571 1
0.284452905725659 1
0.210135258991421 1
0.268940818092172 1
0.144805290488012 1
0.200494702755529 1
0.179421467605536 1
0.269187857168601 1
0.210261018708177 1
0.141858157367249 1
0.227105144533333 1
0.213649458229651 1
0.196567940239007 1
0.291391507389698 1
0.207378124583526 1
0.219924401657632 1
0.169526076194328 1
0.123524596951738 1
0.153089942238015 1
0.241980598334936 1
0.22595593037285 1
0.161439786766248 1
0.202027602354779 1
0.19306690862614 1
0.135431151861958 1
0.269506127705966 1
0.179763980488647 1
0.198973778851637 1
0.183840470055724 1
0.244189619246656 1
0.160232444220738 1
0.192720694663813 1
0.287393387961751 1
0.20034736404059 1
0.271287143814344 1
0.264352979521748 1
0.229816746163763 1
0.204744930184282 1
0.166151658281524 1
0.226179146457137 1
0.268039231024232 1
0.177142406698157 1
0.209824928882693 1
0.00869654411339925 0
0.240065235557692 1
0.20284496275883 1
0.236748527420455 1
0.259729550034935 1
0.223300733156862 1
0.233240003399726 1
0.153979198041164 1
0.212665915301737 1
0.220714379087879 1
0.171078064439961 1
0.23142370060247 1
0.160662943288689 1
0.15697641823938 1
0.204573680633711 1
0.211161806187088 1
0.213068323965527 1
0.195337886967899 1
0.248910595216421 1
0.244083228824812 1
0.161592986577479 1
0.252710915447899 1
0.242092558922846 1
0.1970558406389 1
0.197665073889002 1
0.205699317167591 1
0.18080176261501 1
0.199768626730194 1
0.179025198624755 1
0.21610106877599 1
0.23023995445355 1
0.221221658686316 1
0.191992159505855 1
0.218501281328388 1
0.15463362758461 1
0.220209762926463 1
0.139510103257436 1
0.240292287381712 1
0.191408612432769 1
0.256302751336747 1
0.185741994824516 1
0.221021086794546 1
0.158772062077596 1
0.20368321675982 1
0.243480839092465 1
0.300708134706592 1
0.153245271395398 1
0.24541832964476 1
0.248762644035364 1
0.212213620632059 1
0.188980086101734 1
0.21684347351762 1
0.265159114938013 1
0.277425944561167 1
0.23015609703607 1
0.194773377077716 1
0.19971219742 1
0.225235992656314 1
0.236659515253043 1
0.180443982912434 1
0.229150137935589 1
0.18323873354542 1
0.268979535506838 1
0.0975460462125603 0
0.26787050947096 1
0.183021647298418 1
0.192869999311629 1
0.164572621504009 1
0.168965609659657 1
0.281094058844848 1
0.18172947455276 1
0.166557834542837 1
0.209308776582807 1
0.202708516095205 1
0.18360461816548 1
0.181391028021756 1
0.100940673935558 0
0.337057175320283 0
0.189861503291398 1
0.228551002845681 1
0.210369766616281 1
0.247569300784935 1
0.227182330970728 1
0.221390080890302 1
0.219887295809166 1
0.188444003101857 1
0.183349364020164 1
0.249532928261286 1
0.146473737140238 1
0.225035869821995 1
0.219848739382004 1
0.2056926349922 1
0.141650616853589 1
0.180462883507967 1
0.285350091697454 1
0.266362004276045 1
0.238795539916248 1
0.101171756311378 1
0.236707911980861 1
0.229096799584045 1
0.136348131759535 1
0.200337547904618 1
0.208706697984565 1
0.204488542232221 1
0.141896341110549 1
0.141540300839923 1
0.140045188192852 1
0.165274556214744 1
0.169639531537454 1
0.20584992902921 1
0.231707751732146 1
0.157430073950509 1
0.16852943221457 1
0.220166131681239 1
0.260557046590564 1
0.136491285513697 1
0.212614202321767 1
0.215370004480253 1
0.127643290336242 1
0.165088610710698 1
0.28342963843292 1
0.133179946547256 1
0.178780153307677 1
0.263518362877192 1
0.249674657792848 1
0.0919076530140209 0
0.194587291491372 1
0.222460874775893 1
0.25920903030448 1
0.165253417337229 1
0.176013331719328 1
0.22350331940783 1
0.172154406822183 1
0.227993805056194 1
0.257149468082273 1
0.173028786243315 1
0.120551044909321 1
0.207025819979948 1
0.294795083861448 0
0.180140542149801 1
0.22066725932615 1
0.200802933904144 1
0.233947006907477 1
0.208812663188177 1
0.232532456983791 1
0.144773467380139 1
0.185721523304761 1
0.216140022048891 1
0.240906693414613 1
0.321922093160726 0
0.179822994283592 1
0.190770570534729 1
0.283372331271078 1
0.217805607045537 1
0.267048010027322 1
0.178998362199343 1
0.190210310803148 1
0.317888138564123 0
0.22827198611345 1
0.250509649924643 1
0.155184138945144 1
0.285030995827323 1
0.181262579583032 1
0.152219944598447 1
0.222238655289247 1
0.190053960976673 1
0.226415401089418 1
0.165504921457996 1
0.213028000890863 1
0.205542469668646 1
0.232794607223677 1
0.225150335869741 1
0.202322666282744 1
0.251933133860988 1
0.184600834438098 1
0.282041256951029 1
0.152141665706147 1
0.196175704349999 1
0.197573466649763 1
0.272437550839489 1
0.20523598547907 1
0.282112013962806 1
0.280880495727371 1
0.179584010698602 1
0.196041985606597 1
0.168783195057255 1
0.187395733050379 1
0.23291065533497 1
0.00866056524785729 0
0.276392610679653 1
0.235235633650314 1
0.171609382701609 1
0.286079379651193 1
0.206595771176289 1
0.194262590564655 1
0.1533788960987 1
0.234393635038228 1
0.217327532663699 1
0.244722333771093 1
0.195445776079335 1
0.198066225595509 1
0.190086097420189 1
0.188820670565175 1
0.225522793870793 1
0.240398903739326 1
0.192311688853791 1
0.20092497263116 1
0.114391054815312 1
0.114096940691661 1
0.135744814806427 1
0.332607242784146 0
0.145701852121216 1
0.11882301979488 1
0.143156162751207 1
0.157463469910491 1
0.120313831499718 1
0.263970770402369 1
0.1986533026747 1
0.208774579463312 1
0.253285505457864 1
0.2056093316223 1
0.266250536603021 1
0.21889295230468 1
0.154148643041442 1
0.133363246846658 1
0.147670156077966 1
0.213239097439496 1
0.291761299155011 1
0.185421280613343 1
0.207139521188537 1
0.18757688739612 1
0.283534105041862 1
0.208727320361218 1
0.16731864563794 1
0.25035031556609 1
0.155102842494611 1
0.145668360611753 1
0.183566477675854 1
0.175575665180126 1
0.192614086555075 1
0.241234563215703 1
0.241409445611213 1
0.234152161438389 1
0.181964005885587 1
0.182296884238218 1
0.161518555313794 1
0.382820754539183 0
0.0912259766837956 0
0.214377850116418 1
0.163284910510025 1
0.280413651881644 1
0.191883500022809 1
0.266277333076352 1
0.220802923250025 1
0.267161562472426 1
0.277191441819331 1
0.252392606419362 1
0.294963346062444 1
0.148848680013471 1
0.17997725516737 1
0.0904357181374244 0
0.220294933180098 1
0.201172372166931 1
0.216480877979865 1
0.107563896646944 1
0.101636657934697 1
0.26249123088599 1
0.191546337067386 1
0.235883281335995 1
0.214004827664384 1
0.29972583564939 0
0.291807333164317 0
0.225967739827995 1
0.267895327010758 1
0.112038999923429 1
0.198128250821203 1
0.228340492650718 1
0.295294087391246 0
0.17401010832175 1
0.31198111545918 0
0.175168940796173 1
0.145071554994147 1
0.247883116232343 1
0.197611218959583 1
0.197361243483162 1
0.224221482601901 1
0.158921051947827 1
0.172591752136135 1
0.186661899857213 1
0.221154461231307 1
0.193106473447307 1
0.298381821153808 0
0.189788046258079 1
0.144236672856511 1
0.240446088984988 1
0.184741296177599 1
0.216054556388964 1
0.158742903604817 1
0.242871794303147 1
0.14529096684472 1
0.249206424141326 1
0.260091532101994 1
0.274384483027583 1
0.249365730499799 1
0.109113207936543 1
0.23062344276726 1
0.26411790812641 1
0.259467020917664 1
0.276242085814634 1
0.126501962266009 1
0.179055035742152 1
0.125601997741132 1
0.227494633130568 1
0.0894862865938557 0
0.139611068365257 1
0.2487019089702 1
0.141227430258346 1
0.129308204411636 1
0.200462425065071 1
0.182550622698299 1
0.145487287378904 1
0.174265340953293 1
0.121300688768047 1
0.182081966383916 1
0.198484154901717 1
0.196909147462236 1
0.278100347374992 1
0.175730715013215 1
0.192753976832222 1
0.241648939151851 1
0.21199085809385 1
0.232809708229546 1
0.298401001447212 0
0.166544256365555 1
0.248976585407952 1
0.232716084600544 1
0.175635566107083 1
0.209461245643118 1
0.137703454283058 1
0.20333936351681 1
0.248829734916274 1
0.255918690379701 1
0.21070813117755 1
0.19338594695414 1
0.25906390481575 1
0.139109117082773 1
0.164508157710352 1
0.228768570039438 1
0.19913972312242 1
0.174149854585316 1
0.219433310369953 1
0.180560626339267 1
0.138992406477974 1
0.247127486029772 1
0.202452913217357 1
0.22522106308543 1
0.241677476805751 1
0.120770212713022 1
0.190132563307636 1
0.190468949565853 1
0.147703043738404 1
0.245837802590924 1
0.145869858825887 1
0.173961942789504 1
0.156643689302529 1
0.252429316552935 1
0.165433188893409 1
0.0741198635398117 0
0.168178149073489 1
0.113608208738072 1
0.315698147700388 0
0.283102283516872 0
0.178643938070451 1
0.201031235129132 1
0.155828433067843 1
0.229363850491523 1
0.129624515028437 1
0.201367795947468 1
0.131251865588901 1
0.180110173666191 1
0.190768870182456 1
0.188029640848745 1
0.122285004225295 1
0.227452404177281 1
0.237593771989118 1
0.151285194689121 1
0.243051790791815 1
0.186444270641746 1
0.21819879056672 1
0.095825028002884 1
0.219288685284332 1
0.204104637541296 1
0.230010127196937 1
0.189492260659995 1
0.260906615575363 1
0.172405379004817 1
0.226079841917727 1
0.154399991784316 1
0.221978146131718 1
0.219046670861083 1
0.226688806290854 1
0.0916853273232923 0
0.143421523187562 1
0.229455332909874 1
0.225947497328418 1
0.191676931992151 1
0.228294609707244 1
0.14237240314037 1
0.148762811004622 1
0.168792124371184 1
0.187338126562626 1
0.198916050440358 1
0.205555552549281 1
0.182214286071701 1
0.260209546137397 1
0.225092378943051 1
0.196547496452175 1
0.170946525411932 1
0.0996399740471461 1
0.229799499282983 1
0.228233486690641 1
0.159926647773235 1
0.245114980931444 1
0.189858657503147 1
0.163071529331191 1
0.241798213601464 1
0.281535708882796 1
0.198233552547773 1
0.16525761980595 1
0.168587781593107 1
0.243333405419303 1
0.110356148146147 0
0.232920408655406 1
0.230862156878511 1
0.224285237049707 1
0.21519504184597 1
0.153193461642879 1
0.16517567548614 1
0.200705999360348 1
0.201861640473563 1
0.260616073472324 1
0.286820355504565 1
0.204043770153457 1
0.284204775244413 1
0.207533608666114 1
0.120023727699574 1
0.179157635251666 1
0.242384326274619 1
0.161183932464091 1
0.180052098752996 1
0.230799433638885 1
0.276326601665611 1
0.186456895580588 1
0.168007725099825 1
0.251838762354089 1
0.244699015192715 1
0.160357240158184 1
0.210152774831917 1
0.229768462608741 1
0.108977915368683 0
0.145388273667159 1
0.163593149769352 1
0.202746695143662 1
0.146613926501918 1
0.186111579917205 1
0.264840594583989 1
0.226128514378748 1
0.258774435754335 1
0.211228108909465 1
0.173479131578211 1
0.163172194391259 1
0.210784286414153 1
0.169762548215408 1
0.205379714814456 1
0.192708632505651 1
0.190617067416018 1
0.189342268773074 1
0.179449804021328 1
0.209174919804739 1
0.237572885281431 1
0.166774796470635 1
0.177324803563902 1
0.157467837198909 1
0.140689181843751 1
0.204332233867627 1
0.163313946984005 1
0.21207397206297 1
0.132854298580729 1
0.231640858888735 1
0.259476173116425 1
0.229719274390693 1
0.217865565610758 1
0.212144775672127 1
0.270669938413517 1
0.222080732736867 1
0.241358637329948 1
0.1918311931697 1
0.219709275800088 1
0.194269573224807 1
0.279921076084175 1
0.210784881181439 1
0.263385746618936 1
0.258586793924951 1
0.152459296254095 1
0.217134319286085 1
0.24042305857107 1
0.11828129564676 1
0.17467918659727 1
0.213187259317109 1
0.219559090158137 1
0.222263182408317 1
0.21320429607444 1
0.189610030141286 1
0.225046816577327 1
0.187959236571314 1
0.191375445731948 1
0.238283944026674 1
0.193999453277972 1
0.243043617670554 1
0.208094531895088 1
0.265557773863803 1
0.147832807508711 1
0.293619654039164 0
0.235794803628191 1
0.202033975356351 1
0.228903945810016 1
0.143321313111911 1
0.165349375498566 1
0.24743596441041 1
0.164395100149963 1
0.130408736531343 1
0.213957423644386 1
0.273196177839109 1
0.147358474730619 1
0.114766721318068 1
0.330999362770328 1
0.213422150363564 1
0.168199315028611 1
0.210906661416945 1
0.179424570463133 1
0.238568604062135 1
0.190526833366926 1
0.238312084541665 1
0.195290534238485 1
0.185210031391433 1
0.231637978192988 1
0.144498137352929 1
0.167805266190943 1
0.240474165401481 1
0.227279104442677 1
0.209767344986671 1
0.266367794058436 1
0.275309828591089 1
0.265354773026716 1
0.148868843224993 1
0.188511883901499 1
0.202105688133643 1
0.142461515503961 1
0.153489770650181 1
0.168236694407743 1
0.275463853294387 1
0.152018282302848 1
0.231308637799274 1
0.245974998866047 1
0.141105390556793 1
0.164992198676254 1
0.249874253646422 1
0.160887268573599 1
0.222923989782257 1
0.113194658694677 1
0.226964472470685 1
0.112556408416265 1
0.295372199168054 0
0.167829357587905 1
0.215254584719413 1
0.217569307548391 1
0.19054313442435 1
0.174012458345783 1
0.224270160091782 1
0.284535187535452 1
0.246131811524349 1
0.152585759971559 1
0.296217225090054 1
0.287633323977771 1
0.268374299315033 1
0.161682549091136 1
0.218664393600462 1
0.323604952724359 0
0.14821385293556 1
0.21406554192224 1
0.240898814438806 1
0.183028139054713 1
0.228094358138807 1
0.201582364340485 1
0.118640580343417 1
0.20478928084628 1
0.176217581297155 1
0.229517784336115 1
0.262370708086877 1
0.125697999859811 1
0.266960322630227 1
0.0466177294432965 0
0.263647404531314 1
0.208238580896482 1
0.259734964510842 1
0.216766613787324 1
0.260920591275508 1
0.189607029262803 1
0.224112573469925 1
0.146186162942769 1
0.258698605729657 1
0.155548461449852 1
0.304531956940956 0
0.194857862724657 1
0.108467520350565 1
0.197805004534863 1
0.174031441469086 1
0.149587886307483 1
0.28911873019929 0
0.177466061212366 1
0.217930351230919 1
0.270029734810802 1
0.19889390225999 1
0.21931893085239 1
0.266791721946061 1
0.17064789738496 1
0.140091671203638 1
0.327671813101252 0
0.208215233492283 1
0.181223085246054 1
0.222889087372592 1
0.236586970088223 1
0.266867740961775 1
0.200917362583453 1
0.201293041758518 1
0.255650567260918 1
0.205411997612425 1
0.139793748390665 1
0.249808900546285 1
0.247000979540815 1
0.190949974059667 1
0.208286221727057 1
0.196651614057959 1
0.240822179116923 1
0.215340278998171 1
0.175340884411837 1
0.349687768547427 0
0.190990522219436 1
0.240773329644474 1
0.211338458041724 1
0.145151701566211 1
0.152452614913076 1
0.1697061358445 1
0.194755720186611 1
0.309607331770808 0
0.185184822912555 1
0.104034179867148 1
0.162989810827958 1
0.198664511365777 1
0.181565354510018 1
0.240380611921367 1
0.10110012415794 1
0.203375390766375 1
0.229223712075862 1
0.187675184764367 1
0.181688933471983 1
0.240445405109568 1
0.28857414261801 1
0.240454335126503 1
0.175585793799057 1
0.20856407088673 1
0.189526271950851 1
0.122583427870444 1
0.17067200447608 1
0.21592723354612 1
0.158239078177839 1
0.165675286627809 1
0.18173199700487 1
0.226427057421954 1
0.281032769318145 1
0.140768012737086 1
0.148367021586288 1
0.217820442452334 1
0.1976214298179 1
0.168836926507764 1
0.153736381627221 1
0.223275318732801 1
0.190714893833649 1
0.231399281198085 1
0.241827448349606 1
0.0891538858090797 0
0.293291572775182 1
0.195595578918436 1
0.167207134591562 1
0.219129382517433 1
0.226453199829539 1
0.14050096218508 1
0.20141368237935 1
0.274559896549915 1
0.21691027962475 1
0.17999554966296 1
0.219367138303165 1
0.172364386061506 1
0.21891398240803 1
0.0752367463936511 0
0.213478497783705 1
0.246120724767097 1
0.226182662635151 1
0.152464554000508 1
0.197345104637772 1
0.161622351261959 1
0.219594354939565 1
0.142001920675609 1
0.133019544694463 1
0.164814277822726 1
0.212714763921226 1
0.215438420008199 1
0.236934493475674 1
0.195237518961148 1
0.171714101238387 1
0.229868752267857 1
0.168936874494017 1
0.245382222616205 1
0.246449648438973 1
0.164392458460192 1
0.155051764619282 1
0.172023343230581 1
0.183477740324764 1
0.138094120918794 1
0.136973834517292 1
0.228592341309945 1
0.169289047184358 1
0.235115844412536 1
0.194610491794146 1
0.223186581628867 1
0.221060628249157 1
0.25375177752242 1
0.23105314126987 1
0.182912589764281 1
0.195237486209447 1
0.226181451523496 1
0.104943468871482 0
0.363895994132263 0
0.238961798598464 1
0.159194168137608 1
0.206162211631096 1
0.273891597588428 1
0.163713051849621 1
0.225457049233312 1
0.297390398058191 0
0.160025594069334 1
0.169278212963055 1
0.163462673612225 1
0.219956319574129 1
0.218747195430723 1
0.190645062412291 1
0.188924836448509 1
0.195945573145249 1
0.10704020002992 1
0.228389285538312 1
0.270063901200407 1
0.207710659125741 1
0.268020893843253 1
0.23639779046907 1
0.213885263610267 1
0.187089138614825 1
0.199253358740682 1
0.137932218636026 1
0.208244216467878 1
0.293700051059542 1
0.245885781230087 1
0.210910562919293 1
0.239748577619043 1
0.193347733530038 1
0.240141613130962 1
0.202236853009802 1
0.245242727101786 1
0.21491432206602 1
0.272187343877679 1
0.242636674785375 1
0.0568174744203032 0
0.141538004310232 1
0.34658748056028 0
0.236745032347167 1
0.241224617715596 1
0.355348052250822 0
0.127012311918903 1
0.198516406237496 1
0.185550045943 1
0.209312606824698 1
0.120341506830027 1
0.161204671698779 1
0.156806474174066 1
0.177227956527256 1
0.103560912424504 0
0.264258744256729 1
0.168794015765839 1
0.249101970147956 1
0.152391389364705 1
0.19023776065271 1
0.206823503462193 1
0.239628887322657 1
0.166020511560486 1
0.197531220531574 1
0.164508212907606 1
0.186484549883313 1
0.151103475611671 1
0.111657557021532 1
0.150905354707326 1
0.169348418878061 1
0.241114885500195 1
0.258591183224937 1
0.156520698900464 1
0.197638555371872 1
0.207649834589453 1
0.132821989340283 1
0.21664687503333 1
0.275050443754855 1
0.132102311668916 1
0.194554350451386 1
0.203071499207666 1
0.0924377689016519 0
0.226027737890002 1
0.222477746589443 1
0.230332213651643 1
0.242966073932018 1
0.237007252340485 1
0.179308995606438 1
0.098419589938665 0
0.232780552962836 1
0.266976478675543 1
0.212860613554172 1
0.25221179453604 1
0.118131061417246 1
0.140415365174139 1
0.180054200305361 1
0.186995561111449 1
0.223746093166226 1
0.196671968068564 1
0.162420395610624 1
0.237178285259273 1
0.18356414564532 1
0.178177879138831 1
0.27060952283791 1
0.200115192952094 1
0.203628098682292 1
0.263530217378081 1
0.142437758304333 1
0.186400951280891 1
0.169315745853069 1
0.218822945496662 1
0.122804949506488 1
0.2730547622654 1
0.253026826187776 1
0.142716549855703 1
0.155688619940117 1
0.213172839355219 1
0.110279070964939 1
0.187772615972774 1
0.194846905216765 1
0.291655587441897 0
0.27302744847578 1
0.198988688720239 1
0.194606547815966 1
0.0909243889914067 0
0.262529590763934 1
0.171664990412805 1
0.165032212390689 1
0.221854397602237 1
0.115988884245613 1
0.188307498934928 1
0.207720639202883 1
0.148109329569101 1
0.164176414818305 1
0.150941087512723 1
0.271324094902106 1
0.142545855902863 1
0.232850744902525 1
0.182762837413475 1
0.288530857926205 1
0.218871683788147 1
0.207215267475046 1
0.143589900167632 1
0.331518341454582 0
0.220947482812132 1
0.278520309341582 1
0.252941868408274 1
0.213551955687975 1
0.118978593064974 1
0.150613530399819 1
0.255498650481866 1
0.178751743584675 1
0.176846577790022 1
0.178729592540718 1
0.223311101803822 1
0.271411279073176 1
0.210856368626245 1
0.192391801012515 1
0.165780306107745 1
0.345716671794809 0
0.139465844296565 1
0.18360887224241 1
0.233451036071262 1
0.306431999766908 0
0.257791533181816 1
0.265884638664703 1
0.227127298870049 1
0.203365949224355 1
0.227634720401985 1
0.126685905949003 1
0.176390504307794 1
0.128432683234415 1
0.173461350476709 1
0.250256706051265 1
0.178595328562269 1
0.0497417107003523 0
0.117821503759752 1
0.254911142995353 1
0.257657246940821 1
0.132785597260613 1
0.259589504427944 1
0.210234901454174 1
0.170578463422265 1
0.230288494798534 1
0.179055581906063 1
0.278101409420418 1
0.138088633527265 1
0.161517395746245 1
0.228866946987254 1
0.138142598353518 1
0.177322046266784 1
0.23310725173708 1
0.223411810983529 1
0.269022093560643 1
0.195211726923292 1
0.147063594143402 1
0.226269332269111 1
0.192111422794609 1
0.217927040317547 1
0.163055452246208 1
0.184087044360166 1
0.190020339323586 1
0.223735718594188 1
0.166759539805902 1
0.225029917234309 1
0.241080963037538 1
0.237583171237651 1
0.231146827952997 1
0.210738946509567 1
0.163331987303968 1
0.198069088282468 1
0.228134729937424 1
0.171048209055353 1
0.197215641803271 1
0.158764586826405 1
0.179924137501794 1
0.187942826874783 1
0.114775066968062 1
0.220377189182813 1
0.240414517457556 1
0.217727249701583 1
0.20520229389593 1
0.19614274083746 1
0.14784814571136 1
0.255732540912711 1
0.215350727944388 1
0.245714755940288 1
0.223355479792074 1
0.209609784393401 1
0.231100331020204 1
0.18013545376743 1
0.19278409690036 1
0.214927337762867 1
0.160463404847233 1
0.177401055755273 1
0.232141899864248 1
0.0936066603919315 0
0.207715526841376 1
0.257044316407207 1
0.190580684779071 1
0.161030189790664 1
0.146857273294699 1
0.189084552920126 1
0.208326494604509 1
0.302606671500568 0
0.133990954324219 1
0.240878057611345 1
0.261545854384325 1
0.212604620922901 1
0.207905191530756 1
0.243341943741574 1
0.157770298955762 1
0.198120303752771 1
0.206703296768004 1
0.151715799888209 1
0.0874552338776649 0
0.159164889360039 1
0.269637923754111 1
0.146143891923231 1
0.178657077653452 1
0.276927617869242 1
0.212494729587965 1
0.24255402599467 1
0.20256841888101 1
0.216139215108397 1
0.183750541253972 1
0.105249752764161 1
0.198432291900514 1
0.178570232947772 1
0.205016356639914 1
0.280121861565521 1
0.113000768686657 1
0.192632328577095 1
0.146371547340019 1
0.252354065005209 1
0.255243117155926 1
0.225378257247812 1
0.120165253159672 1
0.173456386748913 1
0.147428290202766 1
0.0753214571356506 0
0.213579638853234 1
0.228258371513711 1
0.234672942865275 1
0.094184804541955 1
0.193862757018959 1
0.180793649511364 1
0.215242244147972 1
0.174207173096161 1
0.171626574598116 1
0.0423138909306518 0
0.176037236093018 1
0.269675175061743 1
0.2457797337565 1
0.170091646686986 1
0.183609313956896 1
0.193044234518893 1
0.120584859361412 1
0.170963665891971 1
0.209479036493177 1
0.243834965466043 1
0.239369904481495 1
0.0951047149305267 1
0.271970150246878 1
0.257883120535754 1
0.175213894242321 1
0.198340857482961 1
0.203678133397557 1
0.18921335319612 1
0.146844315617348 1
0.180634529662859 1
0.160642629001574 1
0.186476456791943 1
0.205418263098119 1
0.154610898829596 1
0.271210781674419 1
0.219811239729201 1
0.231435849537404 1
0.164912260628747 1
0.18859588763264 1
0.234886828281462 1
0.178734155189013 1
0.210672875006638 1
0.171222993593044 1
0.161767744373592 1
0.28095275241441 1
0.166434324754745 1
0.243002836847373 1
0.218633743655468 1
0.266775670542312 1
0.187083824371601 1
0.164009662075794 1
0.136070166135791 1
0.173906359015327 1
0.202483970317422 1
0.13706089929806 1
0.174195284178871 1
0.225410053001163 1
0.183356919143172 1
0.205150772310471 1
0.183957099311348 1
0.197040021969979 1
0.197118455714196 1
0.154098559523034 1
0.224139283031386 1
0.125779612187098 1
0.233389519846759 1
0.108516871207466 0
0.163370522173575 1
0.167628620168847 1
0.217965542262636 1
0.224004575653237 1
0.246111576289928 1
0.164221118525054 1
0.163588595725172 1
0.238645470517338 1
0.148597962169443 1
0.244521500542265 1
0.0990048013486138 0
0.208782788744787 1
0.196351358399351 1
0.167628141716917 1
0.139302144649734 1
0.191548126586277 1
0.200230167615559 1
0.170111762506238 1
0.143379109699592 1
0.261596359926633 1
0.119720666544023 0
0.160756561332514 1
0.121865400420141 1
0.265293521731816 1
0.21340663742505 1
0.215095827225857 1
0.183619894481789 1
0.18941916378942 1
0.226930446011482 1
0.165452217861918 1
0.181200715166777 1
0.216214697401754 1
0.238832025400814 1
0.160046194797441 1
0.158325456969466 1
0.154264204061168 1
0.257367784176341 1
0.132510787457802 1
0.286026590575396 1
0.194143030410281 1
0.211668170476671 1
0.19654651239659 1
0.190377128574842 1
0.22553337233178 1
0.165705099803317 1
0.269227271712325 1
0.212571598124258 1
0.163865985920881 1
0.202327849689101 1
0.258710871570107 1
0.243162890563341 1
0.180509517568608 1
0.243273151795992 1
0.200832943091361 1
0.136704849753997 1
0.232043198344946 1
0.201931510623713 1
0.19291434489771 1
0.186445001770055 1
0.155994675306297 1
0.178887913460313 1
0.152043083495588 1
0.209187716156184 1
0.177392274020106 1
0.126248227070538 1
0.124232161556829 1
0.264064451067825 1
0.109040976542778 1
0.107368241435391 0
0.198794017954744 1
0.244823512382742 1
0.27462706513529 1
0.145400852076904 1
0.280230114589506 1
0.1847920932711 1
0.187677220305092 1
0.252459187059967 1
0.237703693400233 1
0.26460483425499 1
0.235127602317098 1
0.203635523526445 1
0.110501399046885 1
0.260429910593906 1
0.294982721343706 0
0.210218339240881 1
0.216428706662967 1
0.14831654378276 1
0.207760382349751 1
0.213025269162145 1
0.208456990363715 1
0.177783251768717 1
0.287716477762899 0
0.181649598367933 1
0.234524292037467 1
0.187755092086537 1
0.176510189315469 1
0.27016682790881 1
0.244931719447644 1
0.201878123792755 1
0.249453996843944 1
0.1577748472886 1
0.260678313801557 1
0.190408145912907 1
0.206917826628387 1
0.189791687568791 1
0.197132112124006 1
0.224560616908519 1
0.201536471595629 1
0.22383092001352 1
0.137511772957757 1
0.210594300704588 1
0.182806013831886 1
0.241745332313224 1
0.197291218168273 1
0.264971204887349 1
0.247495908457149 1
0.194596186087749 1
0.231393024449477 1
0.237905010362323 1
0.184935812538167 1
0.226946646939938 1
0.264819288407444 1
0.160447625978426 1
0.20420825559805 1
0.259706292371889 1
0.210526195475209 1
0.228586479130905 1
0.182313216243038 1
0.162616416649522 1
0.196903447877803 1
0.263676762876025 1
0.180795769728702 1
0.232915683818627 1
0.24902490416853 1
0.226905197927554 1
0.16260676474785 1
0.175981968875824 1
0.154921025265563 1
0.162505495649782 1
0.183254980537372 1
0.153516871428477 1
0.153761188394308 1
0.29228482612035 1
0.283134436476171 1
0.207675369002583 1
0.210780339745017 1
0.177434319450314 1
0.173031253755247 1
0.210028181766644 1
0.163672741776288 1
0.0752968836895625 0
0.206187888102477 1
0.144210702474507 1
0.16713918808747 1
0.195602445695531 1
0.18954870852761 1
0.156728918272693 1
0.257780820106817 1
0.187920763298012 1
0.185797879942966 1
0.237740625771726 1
0.277881586993638 1
0.162509189348474 1
0.201915734507537 1
0.203769020893278 1
0.29040506209509 1
0.246181855096345 1
0.179428113871042 1
0.273262125487136 1
0.178927430577801 1
0.277524452876752 1
0.21788349746493 1
0.1599344322843 1
0.214212831507891 1
0.123498293160304 1
0.124834925005658 1
0.193350998412589 1
0.277132539994364 1
0.272924261721099 1
0.217169676189472 1
0.192148740817924 1
0.227554792083548 1
0.106235403993278 1
0.269322524793455 1
0.249841841025066 1
0.289590917593793 1
0.135279887988059 1
0.195557156985208 1
0.138987103661879 1
0.22692914776856 1
0.103601582880028 1
0.137545615725965 1
0.266517526777921 1
0.329014272295642 0
0.183641670335921 1
0.185418612695894 1
0.219106758206431 1
0.161190897831294 1
0.17077929917483 1
0.216842281682868 1
0.230030977047722 1
0.296311999727645 1
0.220609516348323 1
0.252624555191863 1
0.213289698150123 1
0.147715112391426 1
0.141934823294516 1
0.184532111657603 1
0.207673645845319 1
0.215193959805891 1
0.190217832582552 1
0.134372223785265 1
0.227239000819446 1
0.252772665589763 1
0.252766901637582 1
0.176792940247651 1
0.268512358750374 1
0.167782141723494 1
0.156235736550271 1
0.265917663365478 1
0.167149958044215 1
0.155079819305468 1
0.22681141733481 1
0.193435383666564 1
0.205705105877793 1
0.26280848408962 1
0.207895180537236 1
0.133104734923148 1
0.296526739513625 1
0.135816610784293 1
0.238172874504062 1
0.235082247610044 1
0.247058274713527 1
0.232623386945479 1
0.174405451725906 1
0.225180816547168 1
0.199677369185148 1
0.212922920898424 1
0.288382491035199 1
0.199292388853016 1
0.124896037277563 1
0.229237912709735 1
0.236254312019891 1
0.224633372474518 1
0.109003068761652 1
0.250738018328897 1
0.188725439563959 1
0.162522227291757 1
0.147014463587613 1
0.184498490181283 1
0.226248198118826 1
0.257687994720596 1
0.192296269662632 1
0.229697087582846 1
0.172969000479003 1
0.257647487937952 1
0.239487395960399 1
0.176270029729622 1
0.149869086930064 1
0.217334311991391 1
0.216707083837712 1
0.127425120847547 1
0.176640380281531 1
0.212881174305339 1
0.280578169540563 1
0.198594768892064 1
0.209004759175692 1
0.254230314929404 1
0.106160235050947 1
0.18600964292072 1
0.158781004696562 1
0.199959607800832 1
0.132663073490776 1
0.193618460358074 1
0.174492662248185 1
0.135433311062982 1
0.244034052545081 1
0.165374422040167 1
0.170040210209685 1
0.211207691560551 1
0.20038161008579 1
0.183796177921549 1
0.232539771437334 1
0.182561996501263 1
0.219755629020314 1
0.181691726400491 1
0.16676694511689 1
0.255872856798196 1
0.21331910352775 1
0.188377762184789 1
0.135968560093264 1
0.232666364725151 1
0.298136921295402 0
0.233031560381608 1
0.23653819534855 1
0.17886550119726 1
0.211439273153737 1
0.270163269236526 1
0.165027393639012 1
0.227862930129376 1
0.165848867387749 1
0.133310373021273 1
0.136206122440587 1
0.214134721820018 1
0.270090815998901 1
0.194885764080352 1
0.198077029402687 1
0.156382991654785 1
0.224822038238354 1
0.136036051456251 1
0.171286900522465 1
0.250436760471903 1
0.161060165582858 1
0.142408145256088 1
0.186127671058282 1
0.152913576524553 1
0.228755161015313 1
0.154465723529416 1
0.275320205081953 1
0.182789160882736 1
0.223398701794812 1
0.223572624709762 1
0.094584196981197 1
0.0926033369606423 0
0.223701615397992 1
0.213145643318099 1
0.222440075041048 1
0.267651987069164 1
0.184518450496549 1
0.122196280880191 1
0.155247852213895 1
0.158012363941837 1
0.222627138974362 1
0.215914267255418 1
0.148447992685537 1
0.168707368705973 1
0.225347488231083 1
0.235378529103745 1
0.273131656090895 1
0.228579708896778 1
0.153225322218632 1
0.133244580488559 1
0.255274728830205 1
0.261696721424516 1
0.259911823414688 1
0.211863447380531 1
0.179771740227987 1
0.236003798991732 1
0.156032479514276 1
0.185934184575155 1
0.217799001616515 1
0.212827798056259 1
0.217620796738219 1
0.207470043291038 1
0.190240285649034 1
0.263798804433747 1
0.21206710446709 1
0.22777501457974 1
0.176739812090893 1
0.138044196253944 1
0.217894510340513 1
0.202403286904961 1
0.272605190655813 1
0.184923866318444 1
0.30185866863874 0
0.237462491517991 1
0.260892069218128 1
0.158142227084352 1
0.200349736493414 1
0.130899635917986 1
0.147437018086851 1
0.131116749254123 1
0.135897766380938 1
0.233152554598583 1
0.228459540669016 1
0.161785075637003 1
0.263616666687006 1
0.152782239845422 1
0.220015013122289 1
0.216707511919507 1
0.189561374483079 1
0.173395571857906 1
0.15263153716982 1
0.202067762391782 1
0.29039476383684 0
0.184862869757092 1
0.205525536038713 1
0.192056010432315 1
0.296744370719152 1
0.222456380817592 1
0.261554264533206 1
0.232405027010455 1
0.211480328412676 1
0.280621707885359 1
0.191160521779087 1
0.285602366706116 1
0.255797634745607 1
0.299953422349625 0
0.213103627375672 1
0.272330134214278 1
0.208212962055054 1
0.178424657562917 1
0.21436399391685 1
0.151678020689847 1
0.125489822650363 1
0.215937303798775 1
0.280999426225618 1
0.217301261897267 1
0.239751383019779 1
0.242349893064007 1
0.155302670110172 1
0.234739049107799 1
0.199621452099518 1
0.297711734014596 0
0.226982994278499 1
0.139136949903299 1
0.118069209264404 1
0.235705653527316 1
0.157090292982712 1
0.29296606783845 0
0.24645375358708 1
0.293789858799084 0
0.15551193622943 1
0.311494541965302 0
0.250357577072421 1
0.207435363831026 1
0.196318697848638 1
0.153179774906675 1
0.231984430080863 1
0.173672951140315 1
0.16929625283498 1
0.191102541732123 1
0.211998761634176 1
0.202919558967774 1
0.163252484507186 1
0.149453167827118 1
0.184231546131405 1
0.185441594557074 1
0.139635612389226 1
0.221763079445778 1
0.126785253726473 1
0.232087745566993 1
0.249823843727982 1
0.137819018896836 1
0.179060700860829 1
0.202362562230341 1
0.227293866139142 1
0.150158756442557 1
0.253460009310343 1
0.155035745297629 1
0.219019541164558 1
0.172793747415129 1
0.205328399868139 1
0.122045934328446 1
0.154201581179196 1
0.138234472660709 1
0.249030630211546 1
0.289583783718431 1
0.213795946701718 1
0.101565610766033 1
0.209115083062046 1
0.190932879813209 1
0.287365760560469 1
0.197445854901859 1
0.161282330434144 1
0.149140142005687 1
0.178785741028626 1
0.214806234865277 1
0.18826254500322 1
0.213543728826556 1
0.243605903393332 1
0.147702325566124 1
0.276202173306155 1
0.163543507020692 1
0.222801428361534 1
0.156560498313634 1
0.1696560471445 1
0.340543388267178 0
0.190981411009506 1
0.223325902809234 1
0.288503293787985 1
0.238560079039491 1
0.287914244246232 1
0.272431577535889 1
0.136626359813347 1
0.135170219737275 1
0.251161987686892 1
0.193873180361336 1
0.138195984398553 1
0.156321656962757 1
0.19601085316164 1
0.19208676776594 1
0.191669346025098 1
0.263883758162365 1
0.285676093815599 1
0.195007522159766 1
0.230262459559058 1
0.268619463327229 1
0.150200345099642 1
0.170312421427992 1
0.305742270295762 0
0.144354550844109 1
0.194687760505433 1
0.210048818850285 1
0.245714768324221 1
0.210636115961094 1
0.26616132249321 1
0.253850745074674 1
0.201228245358323 1
0.257778590662312 1
0.219166591108567 1
0.192687845590816 1
0.259074801382716 1
0.161329662136364 1
0.18154142431592 1
0.19973909380099 1
0.175882135768447 1
0.225639657062276 1
0.137432472880355 1
0.174046079407567 1
0.19295020572482 1
0.148622380825616 1
0.14409677205817 1
0.15254688173937 1
0.242766906572169 1
0.203506710563624 1
0.17758306318031 1
0.209199210342083 1
0.142650514147893 1
0.238844723576108 1
0.169020310255751 1
0.201599593016522 1
0.163452603804559 1
0.0719683618447402 0
0.197634673149414 1
0.207407455396467 1
0.287173625982175 1
0.20357766146339 1
0.270904326160266 1
0.251611172842973 1
0.190715766513991 1
0.300628528355736 1
0.181884452506309 1
0.278239650158326 1
0.231868588659251 1
0.25962187739558 1
0.23010965839547 1
0.236236694669966 1
0.134443896020875 1
0.199672426199612 1
0.231145613250382 1
0.241070236205633 1
0.207468339377663 1
0.205834170209862 1
0.148419999879259 1
0.20099805001643 1
0.25462633090745 1
0.180475159735039 1
0.104996129039478 1
0.24109075327168 1
0.0784139985323812 0
0.137806836612529 1
0.133012103848167 1
0.174204885561432 1
0.184858479393304 1
0.187788765899528 1
0.249202028936301 1
0.125450940766735 1
0.19601965810404 1
0.223663243086051 1
0.079482323149035 0
0.208592064178199 1
0.200662560827192 1
0.24214097102275 1
0.263144475643906 1
0.122883959682623 1
0.191456424025057 1
0.212411390586058 1
0.243519866960948 1
0.205531523156652 1
0.205174996785466 1
0.185996274714596 1
0.222849722921658 1
0.246238072680105 1
0.239625690904222 1
0.237947896290052 1
0.23744625792046 1
0.205316786817868 1
0.228872425080638 1
0.209597170850221 1
0.19168134923703 1
0.273001313653571 1
0.169353081884488 1
0.131530224273951 1
0.181700271560852 1
0.194290714773802 1
0.162587474437493 1
0.123387502096801 1
0.209700561613452 1
0.13245659797551 1
0.197303720983844 1
0.222001820579785 1
0.291050753020312 1
0.222628195239061 1
0.241764152274777 1
0.146497257739057 1
0.15642033617799 1
0.211072560825369 1
0.273717910966212 1
0.192300270722589 1
0.205094353449564 1
0.242319243418705 1
0.168213516622533 1
0.249772663640945 1
0.136994259538733 1
0.196150691275612 1
0.243049265835145 1
0.20156124333326 1
0.168117432208059 1
0.178202841241455 1
0.0815517692695325 0
0.199160881375895 1
0.210793898863441 1
0.108849427844544 1
0.0822468159424625 0
0.19871433045763 1
0.230588515098642 1
0.156370703927594 1
0.194440277449391 1
0.218785399622161 1
0.228650148569484 1
0.200900886496181 1
0.245475451257129 1
0.257684535304323 1
0.267070606948039 1
0.190688304877157 1
0.203041434456118 1
0.24645530011271 1
0.213673948401612 1
0.212365564572554 1
0.181018322592992 1
0.219301812604132 1
0.213983396985102 1
0.132683532634186 1
0.233903396649843 1
0.193948447747164 1
0.201352693833175 1
0.229719842188885 1
0.128852719693389 1
0.202573039657572 1
0.198789365188123 1
0.257090279294465 1
0.233367872247889 1
0.213846951016676 1
0.209153605397068 1
0.20199868517111 1
0.186987517122973 1
0.237163826006555 1
0.218351412079281 1
0.170748914211139 1
0.263187159078465 1
0.166826214033434 1
0.24295400985121 1
0.228327637216325 1
0.188247877959042 1
0.2163069024389 1
0.236454862116597 1
0.218761852779007 1
0.172473935694791 1
0.16248799581691 1
0.0858926605719225 0
0.280519895537297 1
0.213088658524705 1
0.208711536467434 1
0.258323083509088 1
0.087620260943298 0
0.217603424801944 1
0.24753745423957 1
0.113631968974855 1
0.212074574798343 1
0.258720452376097 1
0.262456149773387 1
0.190341380746525 1
0.201115940275124 1
0.207548794759663 1
0.248680691018146 1
0.215287030479163 1
0.214492881681274 1
0.113917780446435 1
0.29812003470639 1
0.139555680197138 1
0.199278920159096 1
0.212547884747435 1
0.170574063430094 1
0.224304359252373 1
0.263357222024794 1
0.134782136929827 1
0.224745271619952 1
0.240537990242522 1
0.242352767296876 1
0.217401777665077 1
0.175732763825082 1
0.147114777961719 1
0.226783544174973 1
0.24724491011521 1
0.228787127521541 1
0.185779950801193 1
0.276610928350709 1
0.179243860453524 1
0.315790740565406 1
0.183181558014629 1
0.160133716075207 1
0.214472958768594 1
0.207050435420279 1
0.311454613892647 0
0.226450641367778 1
0.164739150195442 1
0.197583940569331 1
0.213104139513334 1
0.269034652021689 1
0.261876044617775 1
0.198817016327994 1
0.15048970667027 1
0.181966884090494 1
0.272978495844772 1
0.199940233022792 1
0.180671142090684 1
0.220793911291456 1
0.172696055191017 1
0.183516458807443 1
0.260922225164383 1
0.0959942511774712 0
0.247987681015438 1
0.167655275859904 1
0.15662812239636 1
0.199576214774246 1
0.203861374258874 1
0.0797523496400565 1
0.186751383408265 1
0.229882524392698 1
0.223729499697023 1
0.238921717487367 1
0.28200177638008 1
0.155549245498668 1
0.135795120144112 1
0.275344048269328 1
0.229986964176529 1
0.202026413560997 1
0.1128347585794 1
0.191399995425888 1
0.248118471878049 1
0.197939659233964 1
0.131146515372891 1
0.191469936095526 1
0.178157733354977 1
0.180886134025774 1
0.109552451811002 1
0.172589361283267 1
0.168173005008817 1
0.145085651895079 1
0.201026488183575 1
0.257802004393655 1
0.233456352559651 1
0.202322740072197 1
0.156548292720232 1
0.24817175661605 1
0.192291071442279 1
0.117160269267959 1
0.146301455389288 1
0.16502451030893 1
0.218678058781626 1
0.212420314197271 1
0.245591817198291 1
0.185775314356535 1
0.130282043382126 1
0.175190866831492 1
0.228228888157116 1
0.205066896129586 1
0.183458895107235 1
0.283417474594092 1
0.231343356748806 1
0.139637472435105 1
0.245434912668701 1
0.203415167959714 1
0.156928532907399 1
0.250158044828963 1
0.17764873943046 1
0.276584849710269 1
0.106938970746129 1
0.226063773753111 1
0.170576871044114 1
0.223681748116031 1
0.250738212230246 1
0.265847765712403 1
0.159931248696903 1
0.196587670525781 1
0.188960534472257 1
0.217452296857348 1
0.11373925780171 1
0.237398649413804 1
0.236787055948972 1
0.169318458923593 1
0.118955066032108 1
0.164406387754169 1
0.219121596832585 1
0.159224087569654 1
0.235401395400362 1
0.279392393532569 1
0.216624272395534 1
0.261993790794789 1
0.216883196925318 1
0.159618586156553 1
0.16633433393059 1
0.224092715583768 1
0.140878169164287 1
0.19794115375188 1
0.215209588051679 1
0.31872920396013 1
0.26021489290105 1
0.214624407481928 1
0.204097017707916 1
0.164403845489288 1
0.19520487515859 1
0.116302945942091 1
0.15959984050818 1
0.169364356385918 1
0.231568515551264 1
0.290275972071232 0
0.238331610377201 1
0.163882994282268 1
0.30322791710508 0
0.16406617115312 1
0.21608911040028 1
0.170758267070822 1
0.160660027167801 1
0.127464411973728 1
0.22998137119326 1
0.197530845638028 1
0.24282388426342 1
0.223886199569631 1
0.198377325032019 1
0.168520795641935 1
0.119312872143526 1
0.216809390000681 1
0.0808434513786666 0
0.187368118000547 1
0.243120905129942 1
0.189791120050953 1
0.206611099355184 1
0.311205716646089 0
0.243131052187525 1
0.192610083160717 1
0.217771859059039 1
0.248363359603641 1
0.331827000011139 0
0.176576496141126 1
0.30854798286007 0
0.149899839833037 1
0.147467516181804 1
0.273831131871394 1
0.210143578733993 1
0.185844960314458 1
0.149322360799965 1
0.23706338945408 1
0.257616931717971 1
0.154027994656268 1
0.258080243105669 1
0.172396878516048 1
0.15805574145722 1
0.178992663483133 1
0.21049258086904 1
0.245703787548308 1
0.163333284225073 1
0.0624619391488848 0
0.260825684153023 1
0.194312042567915 1
0.149534580994263 1
0.253633243770054 1
0.227159102185247 1
0.177681395645365 1
0.288360074933091 1
0.174112015078321 1
0.237901356260258 1
0.273023979785875 1
0.319809523738444 0
0.237381047939108 1
0.129586956739543 1
0.186583461513393 1
0.171916158374365 1
0.145177525839392 1
0.175751664005837 1
0.281972591998129 1
0.172653655856518 1
0.178214259452277 1
0.20390805794922 1
0.186509781482898 1
0.275935507841852 1
0.147754637649661 1
0.194584844469377 1
0.168374734012925 1
0.0882934660142861 0
0.149515913805074 1
0.264869629992792 1
0.263795609962184 1
0.26455884410953 1
0.184426314298555 1
0.189896631958563 1
0.190229332278903 1
0.246608790980384 1
0.185490464366948 1
0.267934903257468 1
0.195964376970126 1
0.134866624842107 1
0.263448996117004 1
0.152189738466142 1
0.228631910056416 1
0.186225051726754 1
0.182821313414619 1
0.198057161702814 1
0.154416601131992 1
0.285696623728397 1
0.225338012480076 1
0.207372134666792 1
0.189203096476454 1
0.303190695125737 0
0.193376374110538 1
0.236432657282248 1
0.291382596952651 1
0.214809776618075 1
0.213076120794057 1
0.220703992489217 1
0.227993311570056 1
0.167151019752684 1
0.173481208577067 1
0.269100941453015 1
0.312526704260679 1
0.192820862700361 1
0.195178977740727 1
0.282906417570758 1
0.250640063394642 1
0.207253312046193 1
0.152546260264343 1
0.237512095038888 1
0.128221555473932 1
0.191025650513316 1
0.116044328472348 1
0.189038353247448 1
0.300306681631038 1
0.184674935890476 1
0.200646784977838 1
0.193882647258765 1
0.141685950162148 1
0.204475077518104 1
0.192689918207447 1
0.301488850657278 0
0.261663535376057 1
0.264827066052717 1
0.191759443423929 1
0.1727787786097 1
0.230998696001462 1
0.120073351837929 1
0.150562875275335 1
0.173786912639456 1
0.267221858556752 1
0.157549137679981 1
0.242710362624175 1
0.228317435102599 1
0.151605119335193 1
0.146346539654128 1
0.247706474065044 1
0.223160079019882 1
0.237596952507274 1
0.146639086098592 1
0.292357176995758 1
0.216410456413498 1
0.154943408270759 1
0.136776860218289 1
0.156409413193803 1
0.187618572323943 1
0.168475678893223 1
0.199975836469277 1
0.138661226508233 1
0.26829803439516 1
0.241771243384809 1
0.195975595216845 1
0.17349790680188 1
0.150009285374887 1
0.198779775065178 1
0.215745276187765 1
0.186291100781432 1
0.148093472743949 1
0.303260975495712 1
0.195883631848613 1
0.270992881133623 1
0.170585105791691 1
0.191686269437691 1
0.240826176531548 1
0.189580437164633 1
0.224935250609405 1
0.132297738887689 1
0.204868767592764 1
0.338468055305069 0
0.174103630596041 1
0.193293636863562 1
0.175016805191714 1
0.195014132748242 1
0.272732100885024 1
0.210769006555263 1
0.169999399103754 1
0.238477357055473 1
0.289460949617442 1
0.288719722604974 0
0.234551842079154 1
0.182922003293712 1
0.182054128029971 1
0.216667582811984 1
0.246814292929932 1
0.273771716844602 1
0.153042330700018 1
0.171066288868871 1
0.208571154671495 1
0.198038113868378 1
0.259706477341846 1
0.285719640700587 1
0.191574532964509 1
0.212098078964771 1
0.198989672129438 1
0.180521806355183 1
0.191285976491381 1
0.244907262261908 1
0.21132873807192 1
0.187274430655517 1
0.227989166009973 1
0.147595075464182 1
0.156384333991008 1
0.297480848666978 1
0.210116424859949 1
0.210405691489969 1
0.105005875960129 1
0.0734564515356105 0
0.118064059559163 1
0.19948023683444 1
0.191333273449847 1
0.200396341154811 1
0.163626054411444 1
0.25369585910865 1
0.0993853838372544 0
0.209712590121431 1
0.122595953009466 1
0.253759384175804 1
0.180995268168381 1
0.179263668101848 1
0.144573134915622 1
0.24058413614673 1
0.11794160110553 1
0.0689632691822883 0
0.178858973137234 1
0.129064255687328 1
0.15153220920767 1
0.259139858672732 1
0.176247307310989 1
0.215567397578196 1
0.205615113243429 1
0.175729299573471 1
0.134557157325953 1
0.104949117360927 0
0.158789412102754 1
0.292006179862055 1
0.1647846438981 1
0.153616137423332 1
0.24091059084618 1
0.26595290946601 1
0.21056403519832 1
0.185022144579228 1
0.0841658298992114 0
0.231258855596516 1
0.187287296966153 1
0.232264100872285 1
0.19018577078402 1
0.186124922978189 1
0.242089152081025 1
0.257395237811308 1
0.233914150125701 1
0.173519011775543 1
0.27663725366265 1
0.173344056588435 1
0.273425558590815 1
0.16646878578987 1
0.0846809048590016 0
0.224086063722641 1
0.152442861778092 1
0.212327765466933 1
0.218238177398184 1
0.132581992617339 1
0.191065961786177 1
0.201806071564173 1
0.265117034019707 1
0.22177133660629 1
0.198846467673127 1
0.215526048546264 1
0.213907706901987 1
0.221975799083305 1
0.24443354992047 1
0.16042194879919 1
0.188949398040972 1
0.293271502940742 1
0.211783352454914 1
0.0963133436493489 1
0.177727710992683 1
0.183327552930886 1
0.222746038771797 1
0.158338625079158 1
0.266030159090386 1
0.238473182018603 1
0.157214915697087 1
0.118971836829041 1
0.196900009679709 1
0.267121509542351 1
0.253152153307117 1
0.196355773466878 1
0.168688654903329 1
0.204428107278694 1
0.205231577222635 1
0.158444509203181 1
0.102957524462006 1
0.231884620770171 1
0.19927249051845 1
0.210872233772107 1
0.174692961502451 1
0.218702983576415 1
0.203041220394747 1
0.140854352235823 1
0.218304150284444 1
0.121903776013265 1
0.153445118247939 1
0.0726933474339374 0
0.23136437838149 1
0.165820414492327 1
0.233511392997873 1
0.160793745375048 1
0.206750163409216 1
0.179303654871301 1
0.152749269668507 1
0.262900621214342 1
0.224080795701298 1
0.138837981884003 1
0.194693844023718 1
0.281605411997769 1
0.175303979138598 1
0.265445225950194 1
0.142534157192378 1
0.271452883949624 1
0.242506610396491 1
0.122003303233549 1
0.197029643291517 1
0.166710646492756 1
0.27709187483935 1
0.189270771968274 1
0.178581343736944 1
0.23608148099751 1
0.268753158019423 1
0.175378224412201 1
0.208717169787794 1
0.141361332032373 1
0.164263767416178 1
0.25341074650403 1
0.16737658755701 1
0.158505647937928 1
0.175874531417647 1
0.122705109317562 1
0.173211438333867 1
0.212307665692384 1
0.226893788023347 1
0.161335729785311 1
0.135955342771582 1
0.143494916442255 1
0.187862859216006 1
0.227373011771118 1
0.196099185528803 1
0.214528901030311 1
0.163183210319196 1
0.183893735912177 1
0.20686573961899 1
0.176757012596283 1
0.18236308091044 1
0.24441077901129 1
0.266481863132819 1
0.167466020084951 1
0.179772379658784 1
0.161440172918137 1
0.152675661745497 1
0.255861948591063 1
0.172482782105776 1
0.175604466194209 1
0.17377771464103 1
0.230870180284767 1
0.174652669689844 1
0.183172569439491 1
0.127042352732958 1
0.287831878720321 1
0.251321113700156 1
0.222606903273408 1
0.197792813499845 1
0.206256682199295 1
0.162732150077879 1
0.144928310670959 1
0.240986290336373 1
0.212907017942943 1
0.231748556309659 1
0.242597485257552 1
0.101911203444595 1
0.210154466910963 1
0.120650273320442 1
0.18982602828734 1
0.144995511933556 1
0.226859838576824 1
0.207191892572858 1
0.197595536394937 1
0.225415111474289 1
0.122187065265807 1
0.190763709477792 1
0.216474710526197 1
0.193023368679848 1
0.168726152943935 1
0.166711435604431 1
0.186308469575948 1
0.248549095347274 1
0.191253514307139 1
0.178705897304105 1
0.198967509561045 1
0.250618390195711 1
0.139526317394317 1
0.220811005669971 1
0.151572795979035 1
0.266527331719938 1
0.225355130777802 1
0.270792051695962 1
0.182105088473045 1
0.282458374664321 1
0.238907291545117 1
0.310163187834999 0
0.186067177557187 1
0.197371225861627 1
0.230493495307679 1
0.232358545966955 1
0.0912335014406663 0
0.169393798682473 1
0.358077038029289 0
0.248649962694277 1
0.202020071285405 1
0.204921615048652 1
0.142021806748013 1
0.266207725371825 1
0.221678315183981 1
0.296057536360872 1
0.204186229214029 1
0.195878431188637 1
0.248756606521263 1
0.145317625297451 1
0.25123795887108 1
0.180651794159961 1
0.203770140318978 1
0.161070092323168 1
0.226695311548797 1
0.182607026125168 1
0.243466317111661 1
0.307312493614404 0
0.274870540462562 1
0.248949143819865 1
0.17285406251982 1
0.186837680553768 1
0.137527236297597 1
0.222384204763691 1
0.211604069417341 1
0.250722583157205 1
0.187140281477786 1
0.299462080979367 0
0.251599871789029 1
0.232758649457195 1
0.158486148519853 1
0.156239403108892 1
0.113752706448352 1
0.248991827613023 1
0.230984896319241 1
0.0763291920045612 0
0.232724219846463 1
0.201940678029255 1
0.189272885774649 1
0.194822432748938 1
0.169737913263648 1
0.181811279386357 1
0.132616126079571 1
0.245794067459692 1
0.160549447938539 1
0.282447166043377 1
0.219634691977267 1
0.194655227294338 1
0.142648262913226 1
0.175968363291179 1
0.269152428033609 1
0.175339136007967 1
0.194581922073187 1
0.222455243703057 1
0.199037521661669 1
0.0907937519004282 0
0.226414943932929 1
0.157984370723391 1
0.194159642970273 1
0.24780517003742 1
0.161186652225022 1
0.217956988904016 1
0.209800627069894 1
0.191915747351955 1
0.255265263454731 1
0.155092934212488 1
0.211831021922778 1
0.210337681508703 1
0.243966229100204 1
0.149377018606063 1
0.207055038229055 1
0.195266522692979 1
0.192642101794213 1
0.219525816725243 1
0.201573043162974 1
0.22603941336124 1
0.261916827731622 1
0.204742864519218 1
0.13650117826365 1
0.254032686334132 1
0.226100881157941 1
0.140186176187508 1
0.190937291398128 1
0.349404296004428 0
0.159302296866485 1
0.152134388730688 1
0.216983907220103 1
0.251451457348267 1
0.158012927232923 1
0.067916165491068 0
0.218977113913836 1
0.15601305656991 1
0.121885972829929 1
0.216737805117208 1
0.213349713834007 1
0.197935806895431 1
0.184483025780375 1
0.171309947149987 1
0.143901166019877 1
0.257920521685083 1
0.18527138098009 1
0.170845082428755 1
0.119757762143675 1
0.238174640099454 1
0.185865056331139 1
0.179757595733359 1
0.249244305273363 1
0.161282370419541 1
0.261590360574403 1
0.268502781794154 1
0.154561684730628 1
0.266785463573774 1
0.167661353082923 1
0.263985785801771 1
0.121822387800815 1
0.19014226853745 1
0.175951448377062 1
0.261788835235782 1
0.187572415355647 1
0.13491180489471 1
0.192441722183574 1
0.118855154416263 1
0.181314899837622 1
0.28347801695896 1
0.117731931091802 1
0.122203186404727 1
0.141443421403817 1
0.217080919285395 1
0.166753622353504 1
0.20135005418091 1
0.225984535070231 1
0.235789191746731 1
0.261530511495523 1
0.250276620604577 1
0.196943376342475 1
0.153633204296405 1
0.273180929545847 1
0.19686065900766 1
0.15158274573052 1
0.269636165848256 1
0.23386021233705 1
0.199777973883356 1
0.197493508852275 1
0.224086396726918 1
0.247435552035214 1
0.100262820226667 0
0.175737868551448 1
0.175218534251269 1
0.1746674098246 1
0.146879533775872 1
0.181344163627542 1
0.328050483588012 1
0.286165508412416 1
0.20829215311036 1
0.236949642962913 1
0.26503188773808 1
0.209854767448203 1
0.145490717997437 1
0.281886575467644 1
0.148480736455213 1
0.252252844830674 1
0.244593549151741 1
0.20138771045951 1
0.173066464543277 1
0.185786049438801 1
0.128932107571882 1
0.212637099919213 1
0.188752221172117 1
0.219811116374323 1
0.249131151947875 1
0.186819759090906 1
0.169242689876275 1
0.202673620239 1
0.27172768365405 1
0.211458977938005 1
0.215992198558265 1
0.107492826932872 1
0.33780245274909 0
0.242383551090052 1
0.1481783829354 1
0.24408387505634 1
0.222800197010854 1
0.228167453378536 1
0.151175664517556 1
0.141907783343984 1
0.156000740087544 1
0.186216591582553 1
0.31078335118731 1
0.238404847619358 1
0.234647438342679 1
0.301729492600779 0
0.211054760859531 1
0.13316026478968 1
0.224953747134605 1
0.212729971311284 1
0.178889256898979 1
0.0612035299714052 0
0.180710659984899 1
0.178954274248324 1
0.165100406589522 1
0.246669083811268 1
0.205603666653697 1
0.239324245023779 1
0.269118827209732 1
0.187316307103073 1
0.255673229634922 1
0.107001610541695 0
0.182150403614841 1
0.138651317941853 1
0.127088759128421 1
0.224350394458147 1
0.202945650004405 1
0.188067911842149 1
0.17624579948687 1
0.127287420523475 1
0.202424652230712 1
0.19291207963629 1
0.22360564630524 1
0.169853364796255 1
0.229378999904458 1
0.197352105255129 1
0.15573019863057 1
0.201368562217375 1
0.218917694125859 1
0.241663327057868 1
0.16347203578589 1
0.252111079148457 1
0.130090051988667 1
0.271902852670028 1
0.194218119648837 1
0.220443224062877 1
0.191137545926906 1
0.177006364779116 1
0.267617135425315 1
0.190028585493582 1
0.196791360918069 1
0.217690260442042 1
0.167749999955779 1
0.183418569277077 1
0.205551738916618 1
0.1705784774816 1
0.193923500824705 1
0.0986456140078217 1
0.249631397217582 1
0.211115873596523 1
0.25619886931009 1
0.227441538914226 1
0.24589803380649 1
0.223313735472368 1
0.193436156889001 1
0.241379912935809 1
0.154123676252776 1
0.246474690642604 1
0.167941882677129 1
0.190208789686292 1
0.15499167119933 1
0.160090586726051 1
0.256458827398685 1
0.198793339111193 1
0.20548610694375 1
0.207980962924149 1
0.0614589757616213 0
0.249430885937404 1
0.229087502643165 1
0.281742525224981 1
0.196138125649292 1
0.204535864502435 1
0.256773253139484 1
0.277477771454161 1
0.156306709156476 1
0.17746980244867 1
0.113165935299058 1
0.199957753059796 1
0.150673406567798 1
0.159027869569389 1
0.143993793136262 1
0.309754849163575 0
0.0774074538057606 0
0.111003191486488 0
0.187081661886688 1
0.214184946745483 1
0.193208097957118 1
0.340012788456296 0
0.199745110180985 1
0.143281881567279 1
0.187483129989844 1
0.155139639324832 1
0.261321794921367 1
0.205406413384871 1
0.256222764404792 1
0.226384072940964 1
0.178488301931303 1
0.218787830886565 1
0.219774956978046 1
0.194054240919515 1
0.261325639723765 1
0.147499520364968 1
0.197416466453769 1
0.192754895881207 1
0.28337523826937 1
0.163916719801396 1
0.215256565316176 1
0.157081805633775 1
0.223730467558597 1
0.199750125228078 1
0.215540327234586 1
0.288272609076143 0
0.283324856075293 1
0.195807221261417 1
0.175585505955499 1
0.183128564087502 1
0.238076545863743 1
0.175325261327103 1
0.275035150167947 1
0.228036390210374 1
0.221871530077908 1
0.149050676758503 1
0.186804397203591 1
0.278182375669189 1
0.212503578340827 1
0.162924271904004 1
0.158887339601676 1
0.159016468483521 1
0.204370320695437 1
0.123259873548031 1
0.207105470935288 1
0.262191388085199 1
0.202607363899337 1
0.134914338373501 1
0.121290690350318 1
0.12595339287905 1
0.239627207221291 1
0.326822069993667 0
0.176103816942648 1
0.21746619327661 1
0.167516818294048 1
0.249552276540618 1
0.262392123584845 1
0.181664423537729 1
0.201308547701184 1
0.231530945717778 1
0.126234025158707 1
0.221163309867147 1
0.197033647861458 1
0.137280448965647 1
0.236397376916162 1
0.148984154577916 1
0.199757590140886 1
0.143570659717441 1
0.252302142324278 1
0.134660369183719 1
0.191019292096445 1
0.145300309464021 1
0.217651559886538 1
0.234015297468265 1
0.193699954407696 1
0.102079517543073 0
0.116013079763241 1
0.135275899758606 1
0.260863342474435 1
0.181728502456487 1
0.118706482133952 1
0.21938957545077 1
0.182360306682583 1
0.221457726013447 1
0.219102900534378 1
0.128903052990994 1
0.149074222675378 1
0.277358065758081 1
0.177300585988107 1
0.192665865685635 1
0.182188209349762 1
0.139149289052972 1
0.264530733835227 1
0.188172585386939 1
0.173610323347036 1
0.212403143945066 1
0.1658353944657 1
0.270303914226319 1
0.202529578973028 1
0.218372651595631 1
0.243448872536975 1
0.129291613286692 1
0.261230408598007 1
0.148634468876308 1
0.130249403809251 1
0.170384585696421 1
0.159550976547665 1
0.150421643792312 1
0.138224385583028 1
0.231682120283155 1
0.15647046787446 1
0.217268515309412 1
0.224621552412812 1
0.11843135974325 1
0.283001406074382 1
0.132813500381998 1
0.143041570287436 1
0.228951157989862 1
0.261079945003457 1
0.245098147824653 1
0.2915196700848 1
0.231387779755978 1
0.134255904505969 1
0.32114110482662 0
0.185570037182018 1
0.238787793337857 1
0.20248454263339 1
0.194836422142685 1
0.16165875496015 1
0.158575553939888 1
0.256129610366431 1
0.230982291200684 1
0.22455971731571 1
0.250693286896582 1
0.179708491580709 1
0.216806842795278 1
0.186679853909385 1
0.195280677141495 1
0.198997614777988 1
0.242079524105 1
0.202211107342814 1
0.219288412747707 1
0.211921061784176 1
0.176308920521439 1
0.140207213054183 1
0.232276721465613 1
0.245824253462908 1
0.277713087663397 1
0.200882069941097 1
0.142407258865769 1
0.218154927402049 1
0.165884449100007 1
0.215684567087116 1
0.21080324035084 1
0.187688340268739 1
0.241638998476962 1
0.208611945496702 1
0.250811229369385 1
0.255106448021164 1
0.254664501193731 1
0.19265324179678 1
0.224718259478315 1
0.18878762171115 1
0.154225214285098 1
0.193741618032705 1
0.232518104093473 1
0.243595198335597 1
0.200835030354245 1
0.178829523107003 1
0.172989460646203 1
0.194213029430268 1
0.19431085308365 1
0.220246521084034 1
0.125800186796547 1
0.176971571945719 1
0.147098105915074 1
0.189311686216871 1
0.26109658804262 1
0.180104130363726 1
0.204395827867659 1
0.210640105222024 1
0.222448534583197 1
0.126112309623639 1
0.190895863311261 1
0.200359129950654 1
0.1693067313335 1
0.24994870367196 1
0.189572126283805 1
0.229929706478859 1
0.190265419097126 1
0.176421584720855 1
0.189459829683905 1
0.166989535859829 1
0.171023129061166 1
0.198058882629496 1
0.260341534043563 1
0.173607023387308 1
0.174775548688054 1
0.190052580370361 1
0.281372439605819 1
0.228988409034026 1
0.263698107116416 1
0.206659059893355 1
0.207436663813219 1
0.140632708117869 1
0.200266686688938 1
0.236060275531928 1
0.189507351998345 1
0.276502426271371 1
0.0988133267383737 0
0.155654264037814 1
0.226275455554655 1
0.263188143924683 1
0.26622130020947 1
0.211805871683409 1
0.213784564477296 1
0.256982273403244 1
0.246647469831579 1
0.243315076367974 1
0.256998755386353 1
0.206106550477909 1
0.192949034984438 1
0.221072937361895 1
0.150417702672436 1
0.218343095190566 1
0.168401458478281 1
0.214685565892458 1
0.224419772867329 1
0.185627080700869 1
0.111203568685594 1
0.200593456496465 1
0.0618235582461313 0
0.357646819207669 0
0.195774035306258 1
0.242721038260882 1
0.203016980100538 1
0.197842599117613 1
0.188524841514535 1
0.207752844673045 1
0.300899760292015 1
0.194253139478177 1
0.227710915330892 1
0.139573752410261 1
0.154610104860866 1
0.232818699976593 1
0.222619713307979 1
0.217960226675318 1
0.265607344284112 1
0.25223832256128 1
0.270055297053303 1
0.220869329835689 1
0.129235606405121 1
0.309293872837135 1
0.239271976257324 1
0.262474043280551 1
0.206960156409845 1
0.216670672983047 1
0.157690084076421 1
0.174181798313089 1
0.199019550817661 1
0.24283395453475 1
0.232255873783459 1
0.23052231038936 1
0.170705264728185 1
0.140381709730896 1
0.0829390467904644 0
0.109817075738797 1
0.153842775385661 1
0.0833407780551281 0
0.179473520409498 1
0.209931232215465 1
0.219115720685657 1
0.194414960073368 1
0.242814082408853 1
0.112809717698426 1
0.237271797793758 1
0.221433631558823 1
0.22890414764934 1
0.184462084379151 1
0.23450760655558 1
0.231096660038452 1
0.180263670294448 1
0.229863647599182 1
0.206532013956481 1
0.142419615486097 1
0.26201689850227 1
0.243544062538621 1
0.24978877860198 1
0.248456974451504 1
0.18918819796457 1
0.271767042858618 1
0.303884453751121 0
0.115694723860871 1
0.233820957395611 1
0.242019405823688 1
0.182843023913114 1
0.224578180456205 1
0.140166059981121 1
0.204858698430271 1
0.214397853043474 1
0.233587073596373 1
0.0797645177530411 0
0.215923462048333 1
0.152934096752031 1
0.211504034426107 1
0.183118881512147 1
0.195365228650154 1
0.143776692130064 1
0.250835884288328 1
0.198652726728972 1
0.291383319935551 1
0.190775531732727 1
0.168741851574005 1
0.228495569743616 1
0.18179081807603 1
0.195852491741406 1
0.29039679148559 1
0.275456815471505 1
0.267507833824351 1
0.182464049939354 1
0.215565039692284 1
0.140652990283476 1
0.244232011947279 1
0.215490135782422 1
0.190131109859365 1
0.145710970465545 1
0.112680382766253 1
0.13891474688447 1
0.234563387392959 1
0.199306682713959 1
0.268221583079374 1
0.160568366451717 1
0.265743054753793 1
0.262012116635274 1
0.200912247582564 1
0.22928025673856 1
0.196084739835634 1
0.221858090576124 1
0.224690152620169 1
0.152381018788815 1
0.227720964013485 1
0.133857361791625 1
0.269637136121655 1
0.160515266481262 1
0.242142526711038 1
0.198603024384733 1
0.254958123952467 1
0.199101711813144 1
0.233369432145331 1
0.170941344228705 1
0.194936046592466 1
0.242422737507244 1
0.20567421792452 1
0.175613238061406 1
0.170077035624752 1
0.229196746026058 1
0.154539035474072 1
0.201002959272389 1
0.178402482798959 1
0.224697352441086 1
0.21741158420749 1
0.242980971359649 1
0.215387658981993 1
0.201694347555994 1
0.211647302523163 1
0.195099038079261 1
0.210852756454856 1
0.20558427197991 1
0.22774001716263 1
0.214561277849134 1
0.178212164115539 1
0.283554803655424 1
0.1694246803172 1
0.168508771507576 1
0.187344098186698 1
0.100480211311292 0
0.216886798607997 1
0.224746049554534 1
0.194085960596938 1
0.291235923349665 1
0.352256093052698 0
0.193259926868732 1
0.247478327760874 1
0.185985856104183 1
0.0957917481718961 1
0.200467586075618 1
0.23029393805401 1
0.266813003526167 1
0.164752355866065 1
0.177537397275243 1
0.269273819885345 1
0.098276074856038 1
0.166034823235069 1
0.202403952111643 1
0.211447035317824 1
0.214208271408726 1
0.256044430460622 1
0.228966526957997 1
0.266885505440162 1
0.159196051787055 1
0.110009107703057 0
0.21690232935028 1
0.286249247571229 1
0.154721389569184 1
0.245395817684056 1
0.211953770062963 1
0.211616984349004 1
0.290320734636308 1
0.198792130215741 1
0.257610483727999 1
0.164161210254441 1
0.220817244221625 1
0.22358141701196 1
0.202724894554232 1
0.207270580618298 1
0.169592006059102 1
0.190936236436333 1
0.185761159227864 1
0.249608868832387 1
0.303622542151764 0
0.219719140892639 1
0.173270604461904 1
0.241464075511896 1
0.178058522306963 1
0.168272860855159 1
0.213443023278552 1
0.201597119889125 1
0.230820886218222 1
0.273873713749093 1
0.239965843725879 1
0.204819934496591 1
0.151771186336632 1
0.197323823150599 1
0.152295811666616 1
0.190040264449458 1
0.246276561342411 1
0.127234660544468 1
0.225643855368749 1
0.252692007919913 1
0.190981657584689 1
0.242471026759833 1
0.190291502545604 1
0.186159579177272 1
0.200286125804014 1
0.103750436974177 0
0.218025823758387 1
0.194624859285337 1
0.182449029492979 1
0.151593951316725 1
0.186550391761089 1
0.157144481342077 1
0.205149092215201 1
0.308825614525013 0
0.219311163426119 1
0.214628717163962 1
0.215958061026297 1
0.107298453300933 1
0.251361268023645 1
0.209155058947263 1
0.210609896969984 1
0.216851549623411 1
0.208810951704618 1
0.169966683928969 1
0.159055642902949 1
0.345986112598778 1
0.112937888797783 1
0.191830243070905 1
0.222497924329031 1
0.156204648260949 1
0.165966314936411 1
0.0800608991916906 0
0.189490303960004 1
0.156126841638525 1
0.184220634479199 1
0.213483618414557 1
0.235494828994267 1
0.204291557403843 1
0.127560145453677 1
0.273775421393957 1
0.199369366181346 1
0.145267139175208 1
0.256894130136297 1
0.191142170106387 1
0.211821387823462 1
0.119550380163719 1
0.21773599303836 1
0.219224256245131 1
0.131518680390586 1
0.261207024691808 1
0.201885904934818 1
0.27250425741151 1
0.345455760779524 0
0.223644224858247 1
0.259830841196025 1
0.224419134872987 1
0.230542806046711 1
0.199804675970318 1
0.197344051467316 1
0.190947854563372 1
0.193557999020565 1
0.165393877138235 1
0.2324959429568 1
0.332442707526431 0
0.242485793991406 1
0.0570864834666999 0
0.260142146217631 1
0.24946399083145 1
0.196150335415149 1
0.175725045333717 1
0.126505711694372 1
0.178079839471227 1
0.179765447135004 1
0.198632307085218 1
0.101677393448775 1
0.194112918241233 1
0.163098559147423 1
0.222109452122462 1
0.304600757649097 0
0.0813321976909792 1
0.233839531603867 1
0.141115825065077 1
0.155644081730278 1
0.17655439517628 1
0.189015103937235 1
0.270861770137536 1
0.229380159857387 1
0.207398942810963 1
0.206578108496808 1
0.153983432318522 1
0.0835508523654105 1
0.170795507117622 1
0.195623634274486 1
0.257590483552779 1
0.165124125374571 1
0.135209295596123 1
0.210378468637237 1
0.178577834892313 1
0.178905860219446 1
0.175994789648365 1
0.161396237464988 1
0.218022123662015 1
0.219104794311211 1
0.336624516988871 0
0.2441930070935 1
0.17861794512781 1
0.216697998711199 1
0.198384287381684 1
0.142414694563641 1
0.204273935494218 1
0.250743350932534 1
0.33411689426171 0
0.269477180418096 1
0.276851013448381 1
0.149671724818599 1
0.156638306898295 1
0.224581118898179 1
0.284581944406387 1
0.229804020773479 1
0.239219661116487 1
0.150745538800258 1
0.227967392997174 1
0.133493141102238 1
0.189603043552702 1
0.250931720058422 1
0.211587714714355 1
0.156925460863253 1
0.25073296208084 1
0.131406127697467 1
0.188591239258215 1
0.219439931965501 1
0.214179427243832 1
0.242081613606557 1
0.239660319480844 1
0.183537113379689 1
0.196362479108463 1
0.233016032469619 1
0.271175053887672 1
0.138050848399925 1
0.144638974673819 1
0.17233028388031 1
0.13440251744288 1
0.191446398407097 1
0.210356081786933 1
0.193883061328038 1
0.235999849337104 1
0.239635697017535 1
0.217363143735294 1
0.261933128477433 1
0.309243801605575 1
0.191467407629027 1
0.185506476961221 1
0.206959193196715 1
0.204485187604402 1
0.215174507745424 1
0.24840067192306 1
0.292185707095517 0
0.14199987462123 1
0.160677673719591 1
0.151665640993595 1
0.271848055651578 1
0.132947771607934 1
0.14541878908443 1
0.226220734133898 1
0.211291997379577 1
0.194638473453262 1
0.176682252591628 1
0.258970592054326 1
0.228643550997999 1
0.240921047574565 1
0.168530650777605 1
0.285053632167466 1
0.201373272500145 1
0.153124646745538 1
0.196743739024657 1
0.205604170828487 1
0.277854568638747 1
0.148989691553883 1
0.199700928382155 1
0.177090884243656 1
0.297251700472321 1
0.2262387311309 1
0.187493399368508 1
0.23111604825839 1
0.234043660265212 1
0.2391072964377 1
0.190564968512529 1
0.303304385809422 1
0.155381552500643 1
0.230114643981624 1
0.228236712447629 1
0.0899975829516592 0
0.197259150628918 1
0.170026422964625 1
0.25741121413797 1
0.252604151822577 1
0.190352431789215 1
0.183725898652192 1
0.195206352367548 1
0.142295620016749 1
0.138784341035585 1
0.256284303972881 1
0.259271067899961 1
0.189490572082017 1
0.139569158459738 1
0.200085816959108 1
0.133897183341796 1
0.203356209008136 1
0.153526442278694 1
0.241975849564722 1
0.238466236477957 1
0.259948059057979 1
0.192121536614309 1
0.12576490707003 1
0.184837667892575 1
0.179088948029252 1
0.259818632073062 1
0.1154499195938 1
0.166943697872828 1
0.176066010521869 1
0.246599103587754 1
0.305564396177334 0
0.24176090986741 1
0.2386272267135 1
0.247504979753128 1
0.276664912408024 1
0.222245076669878 1
0.199131437119293 1
0.180205856516819 1
0.194633851378586 1
0.131718702265328 1
0.151728774719618 1
0.153922377669829 1
0.255402593549317 1
0.244388870935136 1
0.231421465907717 1
0.203453243858587 1
0.199245220337727 1
0.180655694529676 1
0.203309033876355 1
0.275597967344342 1
0.180292312044808 1
0.250333328220429 1
0.208437753735232 1
0.199921784379503 1
0.227347950124441 1
0.217089267790019 1
0.0792309424662883 1
0.196882679032532 1
0.149763285609795 1
0.196008475790796 1
0.191254426883783 1
0.161557817348384 1
0.270629014356891 1
0.160807690730844 1
0.112764639081993 1
0.19952183396643 1
0.186365842092225 1
0.217145267221034 1
0.166488480455521 1
0.285951335627154 1
0.204514898833966 1
0.196977569626838 1
0.190962546981302 1
0.250771203249868 1
0.216303860640342 1
0.2281204111006 1
0.288905594934107 1
0.143296486759153 1
0.215536453235934 1
0.283403037972793 1
0.168520630248621 1
0.211516655382132 1
0.176086194671663 1
0.168020350940813 1
0.316755568517475 0
0.20794593599432 1
0.243403892329442 1
0.133096368747633 1
0.157319851290721 1
0.187805765286731 1
0.187717337942675 1
0.177408988398645 1
0.185667296148854 1
0.206372641660457 1
0.212348107080993 1
0.207413322544347 1
0.201266476956495 1
0.212774547006334 1
0.18398213970003 1
0.241715581231276 1
0.19948415192987 1
0.149054166890062 1
0.224442906580534 1
0.206239735406749 1
0.220455164884977 1
0.183148396688105 1
0.20817885861935 1
0.244768073110263 1
0.250601303379929 1
0.177072034656828 1
0.264248281370072 1
0.258172608075086 1
0.236648401595154 1
0.164209736506521 1
0.16425469777376 1
0.193406284400154 1
0.27594752379077 1
0.205820493903507 1
0.159341065118354 1
0.176368021125155 1
0.162891510871515 1
0.218555732651447 1
0.139177921570649 1
0.189582655104264 1
0.112444452799809 1
0.177522270600076 1
0.0963438990585898 1
0.12195607498486 1
0.205052069329222 1
0.195226530791717 1
0.230209751518779 1
0.232102908114853 1
0.201730689332418 1
0.283839383335587 1
0.25994796115319 1
0.204766342693105 1
0.242086362507971 1
0.197258928210286 1
0.294358728108928 0
0.122740307233744 1
0.181804825190457 1
0.229196745815253 1
0.263283986190774 1
0.184355279982469 1
0.231779212786242 1
0.201539545775475 1
0.174197988389786 1
0.196653871324139 1
0.194077807266098 1
0.285812259063283 1
0.24747930793202 1
0.152848813465358 1
0.170423948708693 1
0.257963829082673 1
0.168616635628224 1
0.228393630527368 1
0.257676228079546 1
0.259303060028387 1
0.18717181270142 1
0.287044341955253 1
0.144896214580887 1
0.184346493216807 1
0.167015704903817 1
0.164728751706483 1
0.302047350763418 0
0.169845208331058 1
0.179448298594859 1
0.263581610062725 1
0.151659684315876 1
0.248215610374069 1
0.229567838683492 1
0.188245389570426 1
0.193873678618637 1
0.15464747899207 1
0.229195681667008 1
0.151877566361007 1
0.179371163962665 1
0.212940935731539 1
0.246413417627747 1
0.203745958903798 1
0.219515759322443 1
0.15577102267798 1
0.201903219961224 1
0.241935447839963 1
0.144835774163886 1
0.13579038288153 1
0.156755224513802 1
0.196798019354011 1
0.151559972602621 1
0.291310629864916 0
0.168254722518447 1
0.216204581164138 1
0.109555011238409 1
0.195596756190815 1
0.177910973151832 1
0.181120752585184 1
0.235314477040581 1
0.178670145214513 1
0.26787371318676 1
0.206460829465074 1
0.1485928402714 1
0.284287267283794 1
0.252957359678705 1
0.215399022907449 1
0.271036553004995 1
0.15663674672637 1
0.186710558930403 1
0.196145364603877 1
0.294422796394252 1
0.250448991817798 1
0.317242140249064 1
0.240054806430514 1
0.189032887640077 1
0.190553747273909 1
0.186733650061732 1
0.319113469992664 0
0.221474954467102 1
0.180122404741142 1
0.161013159013972 1
0.158392599208988 1
0.258102575296402 1
0.17020942653487 1
0.188542310177298 1
0.117349261668112 1
0.201838549137144 1
0.28370405467708 1
0.124394591267401 1
0.199264665017213 1
0.20599932548222 1
0.17684452036287 1
0.20278757775837 1
0.13807838497024 1
0.169895962151296 1
0.230374112056032 1
0.208035187279577 1
0.171182712988245 1
0.252415844160477 1
0.164345736302478 1
0.149791988951731 1
0.135253915150133 1
0.188981135775272 1
0.141927974407696 1
0.174303532752248 1
0.132228787617459 1
0.190318752365601 1
0.268800267437826 1
0.20926567181566 1
0.138293277931735 1
0.217666303372398 1
0.211897780818811 1
0.173160277731736 1
0.210192955868702 1
0.191708353164542 1
0.23676446467716 1
0.304670083963735 0
0.229335922574843 1
0.163854006153889 1
0.228251220497659 1
0.357277848011229 0
0.186410409632417 1
0.195845830351221 1
0.31473885542079 1
0.217433597407101 1
0.31636819132846 0
0.197061427724369 1
0.18838393368229 1
0.231999167533138 1
0.208823537149176 1
0.191865908347097 1
0.156954187941315 1
0.188007183097572 1
0.227627084503602 1
0.245550116457042 1
0.172981664325787 1
0.209946532426147 1
0.175600768159482 1
0.151010599624649 1
0.180597312412873 1
0.24093834594443 1
0.236564431776666 1
0.222637151714136 1
0.21625596967744 1
0.193230160192827 1
0.280828246286923 1
0.0622482701187142 0
0.267998316585038 1
0.186033495678764 1
0.185334210446953 1
0.184503120155851 1
0.122793647609192 1
0.248577195632609 1
0.299315893356637 1
0.16006805309061 1
0.256903298979562 1
0.177074706356055 1
0.16115133135312 1
0.163685891512853 1
0.186714798964571 1
0.187160881646023 1
0.259445118089825 1
0.167472618335104 1
0.190405452199333 1
0.224883751117233 1
0.195239986041412 1
0.169635540973654 1
0.191316114701949 1
0.149728035314815 1
0.259727824118707 1
0.14756901966156 1
0.240249606651963 1
0.210355611256487 1
0.22264908296235 1
0.142751845065105 1
0.205476087051432 1
0.235443441911995 1
0.17144144644974 1
0.226719661859 1
0.158617555772744 1
0.225413553782023 1
0.245575301874424 1
0.17783433044501 1
0.18846123419723 1
0.180235674279833 1
0.150648649026482 1
0.30415683991533 0
0.299343222118237 0
0.271965762860379 1
0.216972462155706 1
0.17022082504636 1
0.217671123629457 1
0.287789314904298 1
0.230541485533674 1
0.195771801110092 1
0.222582187467661 1
0.239459687328639 1
0.196383353885473 1
0.231587665148001 1
0.156857091481652 1
0.195150699547988 1
0.176088578169558 1
0.0976892096420205 1
0.247726281707877 1
0.217389750667528 1
0.204039713324726 1
0.23864173018868 1
0.276605726676498 1
0.191491815521002 1
0.185985361466421 1
0.148057701947118 1
0.23275286091261 1
0.104129150355366 1
0.250458883381737 1
0.116348174539443 0
0.230015133109627 1
0.147365263568576 1
0.260424209820581 1
0.115185612769695 1
0.212086295335912 1
0.234908894138071 1
0.160089824288132 1
0.141300827218797 1
0.224682964541738 1
0.274441666073502 1
0.23621738766718 1
0.242052615865601 1
0.140194360908182 1
0.189253000678914 1
0.19847782389173 1
0.128027299410867 1
0.096102391722056 1
0.145985333318929 1
0.228546056246397 1
0.206864708510179 1
0.232964265770642 1
0.184084882877336 1
0.257247229398713 1
0.16776166512811 1
0.119801100250089 1
0.181816963077717 1
0.150295014543915 1
0.284577959754667 1
0.193334676722717 1
0.208200049399986 1
0.248835940489314 1
0.201695719369692 1
0.191306456543103 1
0.202266828026843 1
0.244080702925705 1
0.208155584938956 1
0.0618668975829545 0
0.244622562068467 1
0.186137459607239 1
0.207842535497905 1
0.242292628127086 1
0.237985095322967 1
0.248116745752159 1
0.140263157648541 1
0.181945013475087 1
0.232356799673223 1
0.182329567040942 1
0.181602560626583 1
0.194311065170488 1
0.235298081397098 1
0.209126540484124 1
0.13634600741936 1
0.244097086753299 1
0.251898101264882 1
0.183841799848812 1
0.140485882126281 1
0.20733416214206 1
0.230928311950377 1
0.157049945261856 1
0.236642651789742 1
0.262912225929735 1
0.188291865533296 1
0.148502067169464 1
0.290541224916301 0
0.275382127270733 1
0.102879370289244 0
0.197427250611076 1
0.235117806194312 1
0.188027279459004 1
0.260699624821329 1
0.234239266186912 1
0.210561466058916 1
0.150265404122996 1
0.159528654265783 1
0.226320886481639 1
0.115077994378346 1
0.237631520473353 1
0.234323094679848 1
0.170761774445763 1
0.177992363979436 1
0.153368445420779 1
0.201552998018961 1
0.1845947639636 1
0.200522964589117 1
0.259228303477783 1
0.18326055945745 1
0.159487476995167 1
0.0846632395616184 0
0.198719437262211 1
0.129744482275227 1
0.264675890067925 1
0.199471947043886 1
0.257050944061879 1
0.152399453214847 1
0.207668585816613 1
0.198868970893501 1
0.184830126150132 1
0.172768513423871 1
0.259047363642163 1
0.173319746658626 1
0.203858297465907 1
0.14857591210123 1
0.235150658128206 1
0.184751399269465 1
0.189303190987331 1
0.207110818033558 1
0.203621034184465 1
0.245412614924109 1
0.21032540229097 1
0.272460393362639 1
0.157483519330931 1
0.237011877767839 1
0.115712981273113 1
0.177007979725979 1
0.123290946622396 1
0.227605045006529 1
0.263866179797739 1
0.217613196131384 1
0.202839755466473 1
0.19475864634294 1
0.147381525982358 1
0.297145798559826 0
0.114435124731534 0
0.186571674019272 1
0.265967294949962 1
0.183208213779609 1
0.181430315900283 1
0.165160719076078 1
0.28049724767072 1
0.184168734769361 1
0.150876811189451 1
0.14288150644388 1
0.299281737493768 0
0.182001768031744 1
0.230859260050648 1
0.139351934858548 1
0.226503608388708 1
0.256387666420037 1
0.183343007809906 1
0.214048552633076 1
0.222649319101616 1
0.264877472734886 1
0.193403994182761 1
0.177279972043533 1
0.202682008475407 1
0.112362120126547 1
0.253548294026494 1
0.204167904011046 1
0.135663381510956 1
0.153031672587001 1
0.292198410336863 1
0.239112203399104 1
0.14559830784636 1
0.203716117333616 1
0.235126715295687 1
0.162978860667603 1
0.191348071078341 1
0.285660336987685 1
0.273474531967355 1
0.187190393173172 1
0.150529671676847 1
0.238193924939033 1
0.190478733063017 1
0.205730231634521 1
0.183988360297662 1
0.141761114212441 1
0.351639912120842 0
0.230232506849571 1
0.2267399141839 1
0.173694638248176 1
0.188839447061789 1
0.1736843132976 1
0.19634461042055 1
0.181788941573869 1
0.190571423166222 1
0.241777948521828 1
0.186824319033291 1
0.319855436095626 0
0.231639108620936 1
0.215711028915809 1
0.155316709566994 1
0.176682404243308 1
0.312374378953316 0
0.24579500775267 1
0.104750313311681 0
0.117121660530903 1
0.258441281341567 1
0.244106755752284 1
0.232675529459179 1
0.0963249410730391 1
0.308348059537777 0
0.172464344929003 1
0.16420401008757 1
0.284229993920593 1
0.0930997695072713 0
0.223423678980834 1
0.138711062579671 1
0.170699894736692 1
0.248151567801779 1
0.228418357107742 1
0.221229521031884 1
0.259761870850309 1
0.180272373123106 1
0.214048900044379 1
0.171121732465384 1
0.177355925855333 1
0.219619696672936 1
0.226395182188769 1
0.0928513811503358 0
0.226587873500115 1
0.21007392346446 1
0.176383342068075 1
0.116001809924192 1
0.261424931043702 1
0.242936005507739 1
0.198426310983569 1
0.081560496590644 0
0.216026170375794 1
0.137143139155449 1
0.177774047830039 1
0.122598615037862 1
0.191956377088269 1
0.227110799466974 1
0.233237989264737 1
0.193638851926177 1
0.207092419555668 1
0.129810260142177 1
0.229057600413958 1
0.263778456510279 1
0.255825774072808 1
0.112532259684968 1
0.295122444737777 0
0.179717868706669 1
0.174367505107778 1
0.248882195006525 1
0.185700688563962 1
0.234023249157148 1
0.176504117474599 1
0.181481729483745 1
0.166891380027108 1
0.262953679649531 1
0.189062160010728 1
0.106181792664193 1
0.194738098246849 1
0.234265465542699 1
0.136684267558876 1
0.296128850348815 1
0.224040175225402 1
0.213101610393413 1
0.290875335653997 1
0.235943755088192 1
0.32304137463475 0
0.136689837403709 1
0.12178275676851 1
0.187219651758478 1
0.0931622748490027 0
0.103232953668237 1
0.215416656217114 1
0.232955730584019 1
0.117646146763885 1
0.241737862552345 1
0.195672780626916 1
0.183249356885117 1
0.246936780308836 1
0.180972029964441 1
0.256532708665864 1
0.179684595994997 1
0.25099119916118 1
0.0750495306155446 0
0.264197367530236 1
0.248486213522692 1
0.214583831497235 1
0.206345711632204 1
0.296919435995549 0
0.181570096272284 1
0.227064877253625 1
0.195540994616022 1
0.15084326189792 1
0.174708592821255 1
0.163678326488769 1
0.177754431518614 1
0.174841411734335 1
0.282009683317725 1
0.162079648500515 1
0.179451396817195 1
0.233682555752663 1
0.158903131828798 1
0.116344620744871 1
0.140685481618916 1
0.205144397087639 1
0.293857046488966 1
0.131666738198142 1
0.288343226002651 1
0.214975544425166 1
0.313884129949717 0
0.281535328775598 1
0.22405092053147 1
0.260084799322856 1
0.191648334718703 1
0.233482590341841 1
0.198440451263578 1
0.224551379168413 1
0.117400405861722 1
0.262764783874613 1
0.207093169132612 1
0.145164841298835 1
0.171020207199247 1
0.239578071750703 1
0.23625386766008 1
0.1975526749718 1
0.258679008277175 1
0.162934653438509 1
0.212842870281601 1
0.214907118831841 1
0.220122447679316 1
0.152468242424145 1
0.114919967664168 1
0.171414375074331 1
0.141615487998856 1
0.230488683685402 1
0.262373602859317 1
0.206139353408586 1
0.193909589202252 1
0.198552015849175 1
0.202584475372997 1
0.264742105013677 1
0.21887334954422 1
0.271126832649977 1
0.187090981834806 1
0.234581927378395 1
0.180106248878639 1
0.163718362089803 1
0.211679284188518 1
0.245285119223049 1
0.174941655525074 1
0.133066326066051 1
0.19592479044501 1
0.188700710869572 1
0.255854970838176 1
0.18144674339795 1
0.145232484585731 1
0.18995318924137 1
0.182607788267359 1
0.171577078137859 1
0.218165153180826 1
0.189511736273002 1
0.187109665256555 1
0.227554284588507 1
0.239015951248737 1
0.174888711660893 1
0.232161475333059 1
0.223826442454206 1
0.146142147611618 1
0.189787757469754 1
0.135799861437721 1
0.173434952842335 1
0.0602651449027099 0
0.214143902426157 1
0.231320891798489 1
0.256207757273387 1
0.229987943485665 1
0.23063651695359 1
0.224583326178992 1
0.223021918108784 1
0.144706318866859 1
0.21424168644139 1
0.259464394421093 1
0.240854919819298 1
0.205371575843843 1
0.216944318003409 1
0.128459037186504 1
0.274139859908556 1
0.131129063105513 1
0.19184428060572 1
0.15659667139838 1
0.153219283894696 1
0.16555019980264 1
0.170767858759221 1
0.10283355720384 1
0.231305487615631 1
0.196173146242266 1
0.16986316597944 1
0.165292188711627 1
0.256398910433225 1
0.145890606154532 1
0.152129153771683 1
0.141628521454138 1
0.196797824905074 1
0.171635182334933 1
0.201970236739751 1
0.222590836660471 1
0.222696947752191 1
0.288803422321971 1
0.163079880453202 1
0.220792800990887 1
0.147513671161216 1
0.160277295186363 1
0.166936457862953 1
0.252132671046891 1
0.18676911830581 1
0.165869020691595 1
0.247247787188248 1
0.273460494284833 1
0.246323929563651 1
0.244805218571974 1
0.205887703856002 1
0.153397166392071 1
0.239607217010932 1
0.248224372985168 1
0.174533168967096 1
0.109115519903243 1
0.22386220442235 1
0.170948821285904 1
0.17964821098488 1
0.194569349375973 1
0.122494413627499 1
0.101255519626649 0
0.182845790899775 1
0.14829643945132 1
0.229456593357919 1
0.190432264210466 1
0.301904844194688 0
0.181707782910881 1
0.180944442630964 1
0.22552131796786 1
0.242736767216597 1
0.128063214635334 1
0.277176769438028 1
0.191033896852707 1
0.0875966716276702 1
0.195127582398875 1
0.188018621835844 1
0.245885628433459 1
0.164703936395053 1
0.221088615464297 1
0.216366363666155 1
0.1868225571841 1
0.103140470832563 1
0.207308529777013 1
0.222588287923715 1
0.178841770523194 1
0.150728156187643 1
0.193456376652958 1
0.2586221187571 1
0.164890055164629 1
0.281230514073154 1
0.182591990915491 1
0.172971066161214 1
0.161971990761516 1
0.295874462722089 1
0.262960743295194 1
0.1313717705168 1
0.189615348124478 1
0.251336707667685 1
0.246589916837455 1
0.223523145082825 1
0.278358386551715 1
0.183317723410412 1
0.225779507702054 1
0.190285517273848 1
0.110251076031469 1
0.1800174992625 1
0.164871314549446 1
0.0834251100940894 0
0.206151663863346 1
0.194786176317665 1
0.234979835396889 1
0.259538387073731 1
0.188787608491874 1
0.147677825426703 1
0.174060175823393 1
0.21036024439981 1
0.279229374008749 1
0.248459483875771 1
0.191938202443648 1
0.231220995629464 1
0.155957127428513 1
0.196190845867474 1
0.138073338480339 1
0.108290433037827 1
0.195061648746737 1
0.145361462393421 1
0.214918728744266 1
0.193261711330835 1
0.276916147622504 1
0.263959354653245 1
0.240304147546233 1
0.113361270176484 1
0.253326729376187 1
0.180103181893199 1
0.173358901215573 1
0.129467728602144 1
0.145085912115756 1
0.200817776728034 1
0.173854827285216 1
0.221429802784654 1
0.211586496210039 1
0.205061283382076 1
0.219395035990541 1
0.26698402646287 1
0.136083380594127 1
0.21358682867125 1
0.190559319314211 1
0.112232319041542 1
0.259457634237425 1
0.20680526378832 1
0.139148877406427 1
0.225082607623023 1
0.143432313225079 1
0.256204955452571 1
0.156954500275327 1
0.235895522710076 1
0.232179900916835 1
0.217448018385075 1
0.228635029887541 1
0.151236784216097 1
0.220934968951398 1
0.144218478601954 1
0.23111113702968 1
0.149930082511252 1
0.223186550483033 1
0.194652318086725 1
0.199420597296185 1
0.235967510543566 1
0.208753548124335 1
0.26852617396677 1
0.12023208951192 1
0.187045908766681 1
0.246536957084738 1
0.240142634364536 1
0.218641515983567 1
0.179533694725942 1
0.180481022468077 1
0.199655020999461 1
0.200986504708945 1
0.161873766167501 1
0.204396234727638 1
0.176708135805626 1
0.226424136268934 1
0.227351961841971 1
0.264104571896778 1
0.186962765139492 1
0.189216867177834 1
0.235314946063851 1
0.222911483890252 1
0.249447156436355 1
0.226410900316772 1
0.212086239106108 1
0.197219642276636 1
0.162892345355075 1
0.192529392028281 1
0.21236956868755 1
0.169853496782103 1
0.181898095819708 1
0.231643200004524 1
0.147114189854177 1
0.202367069131905 1
0.124129110078804 1
0.210316575559866 1
0.180807086442324 1
0.151021279211609 1
0.252808039320419 1
0.175381308202701 1
0.256634898892854 1
0.221252752291773 1
0.208328658502189 1
0.155408637292447 1
0.22476776161794 1
0.271518571827008 1
0.132432660014998 1
0.158019318689809 1
0.19882625651036 1
0.197336708137083 1
0.25771088446461 1
0.132638664646854 1
0.248128650229592 1
0.0987078675712331 0
0.116622083187269 1
0.267133553668516 1
0.161933499971629 1
0.174929513190517 1
0.115819261816333 1
0.175687809514329 1
0.191255803596419 1
0.219774912776212 1
0.271809271392121 1
0.26665091329575 1
0.228601024343758 1
0.265700870415737 1
0.161543156577575 1
0.169994225062715 1
0.25664242617862 1
0.202416130632724 1
0.192205127611979 1
0.220570041635062 1
0.187453666481222 1
0.180395516921702 1
0.151577872964813 1
0.21311746657835 1
0.184490689723527 1
0.157850346622449 1
0.183148171229302 1
0.188437737911719 1
0.184586193703723 1
0.0912212426977214 0
0.218244576616039 1
0.172777023365299 1
0.152372938795876 1
0.183283571849242 1
0.210576470530102 1
0.216075748422111 1
0.257207544774967 1
0.299841393361614 0
0.147976854238599 1
0.199113896034535 1
0.226407986447515 1
0.210455576745857 1
0.203650500864716 1
0.206741971109171 1
0.358957736693636 0
0.152503066924799 1
0.251470095692351 1
0.225266503725802 1
0.236375156161907 1
0.195592053377346 1
0.261136502772036 1
0.145377837043531 1
0.207240876723712 1
0.255061610542907 1
0.244946920450909 1
0.282299553555699 1
0.2458538384033 1
0.111179770477096 1
0.16376270610815 1
0.0879064522496451 1
0.12323866092149 1
0.151326086757026 1
0.167900050264928 1
0.146423557542278 1
0.198290910395636 1
0.213511451876209 1
0.235645833125735 1
0.223335290712421 1
0.272703299094785 1
0.21633021843503 1
0.209164198660024 1
0.20367152423727 1
0.212973833407637 1
0.252706917292201 1
0.135041489793388 1
0.164790753727153 1
0.191423525591712 1
0.215299327045586 1
0.0936675461247851 0
0.135963828731631 1
0.162597131637808 1
0.0669929664938736 0
0.229431538450747 1
0.243286182712552 1
0.196580824162622 1
0.238429572686353 1
0.149657438610877 1
0.187743766896502 1
0.162209899376296 1
0.153003762510613 1
0.196164245262607 1
0.16079595306085 1
0.197072408330731 1
0.200914823327997 1
0.254410582097512 1
0.265466197068366 1
0.170134044732345 1
0.125485955020377 1
0.26724410057721 1
0.13870050734785 1
0.215379945754668 1
0.129441974743209 1
0.180845811449938 1
0.0695366822804771 0
0.185837852094218 1
0.11411122123997 1
0.269240016046867 1
0.235767730180176 1
0.271044418726416 1
0.240493393158533 1
0.229782038498028 1
0.199293926279326 1
0.168446791062962 1
0.157055236718292 1
0.260438655340729 1
0.198792869236949 1
0.22111855781796 1
0.128623388888066 1
0.14310277218269 1
0.20751833317085 1
0.215378000312746 1
0.22108253272455 1
0.172632764482294 1
0.186487159423253 1
0.155129940614644 1
0.211777381416603 1
0.212869995540232 1
0.0901336246472012 1
0.24851608703136 1
0.142869106967851 1
0.140926915069679 1
0.267737755040009 1
0.217517474127082 1
0.185597582967358 1
0.124671886887934 1
0.175143531903803 1
0.217871767926985 1
0.229498256866604 1
0.196636218405888 1
0.258111679300935 1
0.160749384181184 1
0.248600725138254 1
0.161813628818989 1
0.119979464399168 1
0.14823943100754 1
0.149330202495884 1
0.159779669080613 1
0.164551623141844 1
0.16073743257975 1
0.229639158457098 1
0.196293383843279 1
0.22063386283185 1
0.143281158250942 1
0.196143198053557 1
0.242493452086547 1
0.21260685772304 1
0.183153463164743 1
0.233737690810774 1
0.317267291225202 0
0.167676560814106 1
0.240054676776195 1
0.166078769872262 1
0.226465970248187 1
0.128096640398709 1
0.313323612227197 1
0.244932845921787 1
0.197878719242017 1
0.171834009572139 1
0.114308004217124 1
0.31497251099973 0
0.204820086295888 1
0.162226910387232 1
0.145087081141196 1
0.163308640425064 1
0.168086321769102 1
0.177957970110873 1
0.309416949808697 0
0.261478189963865 1
0.196903419998691 1
0.222738329763079 1
0.215398418944328 1
0.154163681062084 1
0.142434150588096 1
0.197068554898628 1
0.213550483778032 1
0.225557095934927 1
0.236655177302832 1
0.289328371712019 0
0.185070786800744 1
0.185537345485746 1
0.223265737859383 1
0.18416371065203 1
0.114210738623261 1
0.224609343824751 1
0.199077132484334 1
0.143627466312702 1
0.266518858225882 1
0.155602811998454 1
0.195965752104679 1
0.194208061665584 1
0.177125465021246 1
0.210720250093089 1
0.185388244543572 1
0.207684142124395 1
0.254187162740804 1
0.309429934920181 1
0.283537028891667 0
0.139177500397439 1
0.176126418117034 1
0.23686829589537 1
0.176937371813776 1
0.190504290369986 1
0.129496604392832 1
0.26330187714675 1
0.227082357446929 1
0.178649937703406 1
0.140639937271301 1
0.13405930628462 1
0.2448982578551 1
0.0885903206435196 0
0.159669382753976 1
0.169634404478392 1
0.1413024860351 1
0.292773260716907 1
0.0628691390875626 0
0.112998488614098 1
0.0988098120073992 0
0.20538421732725 1
0.244787312131671 1
0.236185353136432 1
0.222733106557039 1
0.211776413466222 1
0.228761907233467 1
0.228634990201366 1
0.245191701305255 1
0.21446934443328 1
0.139125963756703 1
0.133153543844145 1
0.276948418196988 1
0.208564959441538 1
0.224061131874772 1
0.13146983352952 1
0.255652410136949 1
0.163388095261383 1
0.187493189070929 1
0.172538585669687 1
0.205882321958788 1
0.168357994124094 1
0.238684998411239 1
0.179551032932629 1
0.200659933414756 1
0.138018142898574 1
0.163288523822847 1
0.241005825013889 1
0.139435938888115 1
0.189083353227738 1
0.292351209340399 0
0.213927883389023 1
0.226865782640195 1
0.241217895031439 1
0.237829433561773 1
0.244882572821159 1
0.225185935337407 1
0.183604785748607 1
0.206796116180618 1
0.276476717723467 1
0.156669265766717 1
0.196913840379236 1
0.140345402507988 1
0.102185969578806 1
0.201703511713107 1
0.177924480972506 1
0.175649549667424 1
0.241312935163904 1
0.172921923000296 1
0.0782034621449818 1
0.260931469734151 1
0.168040169935696 1
0.196783098546376 1
0.227476596745526 1
0.174830641133525 1
0.324084117514699 1
0.203492959847515 1
0.15332822303794 1
0.236270764529419 1
0.260056396635076 1
0.279055649687962 1
0.201465846195102 1
0.141741273802719 1
0.221207967924743 1
0.299515008559614 1
0.190205598127496 1
0.269758497628322 1
0.176366220304009 1
0.223681964909949 1
0.177516952838725 1
0.30663937497142 1
0.27220404080475 1
0.239573051881219 1
0.240177544756547 1
0.195196976294007 1
0.245797511219337 1
0.175902452470649 1
0.2334901349596 1
0.250463586824684 1
0.230662297304895 1
0.222562983998091 1
0.163941331800375 1
0.165971458527956 1
0.260654439918575 1
0.27238860447941 1
0.22803105064543 1
0.240151003946014 1
0.13402449880704 1
0.232495585082525 1
0.13386018801307 1
0.211153971272459 1
0.236896417842419 1
0.270407416775749 1
0.177987827877536 1
0.239763430531644 1
0.255699747615484 1
0.244074486583145 1
0.201275851955074 1
0.222079405606739 1
0.204933304431579 1
0.252714043161956 1
0.186043159717459 1
0.288245288712811 1
0.25600745784904 1
0.220579501487774 1
0.252321032863559 1
0.17091762020562 1
0.197541743430131 1
0.265188804440395 1
0.206779603580209 1
0.143208577770295 1
0.21418987098193 1
0.280311137709297 1
0.221264604671082 1
0.0965148875141492 0
0.130677814871527 1
0.153294558581456 1
0.177803306679797 1
0.263109346049953 1
0.240647697026335 1
0.199220379825077 1
0.300909967064399 0
0.255796092658746 1
0.190797182141768 1
0.249846643791685 1
0.198473777360523 1
0.195161685401486 1
0.257008813755386 1
0.16733382365107 1
0.17623703566013 1
0.2061365059866 1
0.0860122198482656 1
0.250634324066451 1
0.215445751891413 1
0.191700910140898 1
0.146169176861753 1
0.266021241442891 1
0.214452815028506 1
0.22590068826486 1
0.147067567730915 1
0.2576954396859 1
0.158335739771987 1
0.200622772221538 1
0.138359806499754 1
0.146156235986012 1
0.25830092207122 1
0.159383006914628 1
0.226364837437069 1
0.197612449360052 1
0.180616594707642 1
0.22506728002346 1
0.231773211660623 1
0.249997014250233 1
0.252788284785988 1
0.231060987351783 1
0.208482949020903 1
0.273133473374971 1
0.233425520200351 1
0.18631386302437 1
0.170265443571734 1
0.186988119858075 1
0.149975785477369 1
0.114743662441571 1
0.299613850682613 0
0.149292816649226 1
0.212143516249168 1
0.135903213494855 1
0.158738961193499 1
0.155503741716051 1
0.268951394943228 1
0.181828040994027 1
0.24098423925729 1
0.335687702786157 0
0.178892174908114 1
0.169913791876403 1
0.218421542338378 1
0.173422387092957 1
0.244431737046539 1
0.20295346643999 1
0.193338469693867 1
0.105070426451658 1
0.184256004713208 1
0.221287615101359 1
0.17495169389999 1
0.18616987564897 1
0.215508409528505 1
0.0824590116583085 0
0.160248937226317 1
0.207139133426145 1
0.179872209897412 1
0.245756715727465 1
0.146442708358135 1
0.22823443938847 1
0.186108835369616 1
0.207427814095683 1
0.243907155181572 1
0.192596598472068 1
0.234633127819376 1
0.282251587865254 1
0.11955105503989 1
0.196762653813731 1
0.216986121489009 1
0.231017377307644 1
0.197946421933737 1
0.253461578541729 1
0.214672188798346 1
0.181465382830178 1
0.174485127396174 1
0.243930010757942 1
0.071549849766038 0
0.258147777210957 1
0.199973669463582 1
0.121293886499173 1
0.347591649494198 0
0.217842645354433 1
0.177907529821954 1
0.210310569183204 1
0.197275903731102 1
0.216539754651505 1
0.263062242342319 1
0.333963512089699 0
0.140825249935651 1
0.22260687811414 1
0.22861488703513 1
0.22534049406643 1
0.187698598686731 1
0.239135234730818 1
0.222333762081138 1
0.180831819765238 1
0.199217237541431 1
0.236315744705543 1
0.232115288682454 1
0.302054583499305 0
0.271216142472883 1
0.134361823083384 1
0.199538361650046 1
0.245729151169393 1
0.216000499193099 1
0.220760193365182 1
0.216032123143819 1
0.172964497324198 1
0.156849286400543 1
0.154279152963306 1
0.219126166019866 1
0.274197621608973 1
0.167656755686495 1
0.0920898721714415 0
0.188569188082079 1
0.18019525638555 1
0.062134097396286 0
0.24089066820378 1
0.100393656801651 0
0.0746768437159236 1
0.221743930650006 1
0.263271047052076 1
0.194952336412122 1
0.284408034473694 1
0.223478367195744 1
0.194789583510403 1
0.172021863015831 1
0.147104141531005 1
0.209630515409376 1
0.154833992009201 1
0.212877931216153 1
0.188500591520074 1
0.174417378142589 1
0.212476185139996 1
0.24879940320905 1
0.277834067132435 1
0.282636982709211 1
0.205547370687116 1
0.288438344922702 1
0.208733789714976 1
0.160814649177065 1
0.153277430279957 1
0.283367382500687 1
0.0710472809783693 0
0.197430052565498 1
0.206671200954452 1
0.158776199620278 1
0.182738370405154 1
0.133431691933263 1
0.337871247051407 0
0.222066595481591 1
0.188723213707327 1
0.115845278767295 1
0.208145079066448 1
0.241742899242055 1
0.170733853223486 1
0.205598505087863 1
0.233864085600567 1
0.128877845540398 1
0.291730134810425 1
0.162290356663199 1
0.136468247975416 1
0.100741442750589 1
0.176890562485275 1
0.215144641099876 1
0.172841428091525 1
0.194844360782616 1
0.124393442328245 1
0.192005444095805 1
0.238206406444614 1
0.219727405265729 1
0.228432187119059 1
0.226039204058332 1
0.23849727266963 1
0.268525577644707 1
0.256478259824986 1
0.218171248380183 1
0.109078879266829 1
0.209063113463084 1
0.17346550575236 1
0.22023940782705 1
0.195321085038604 1
0.242652860022428 1
0.262700488887497 1
0.220049384607614 1
0.2636484403177 1
0.191124117902208 1
0.236947592674341 1
0.214930986961864 1
0.294684637160776 1
0.144200830713734 1
0.213473120352785 1
0.217621751940581 1
0.195483356622868 1
0.293435984436393 0
0.173972654715344 1
0.236804417211275 1
0.206367521655304 1
0.144560944654214 1
0.181358388647635 1
0.199375625488389 1
0.232232814586857 1
0.192372269153204 1
0.180301328933032 1
0.211357685242856 1
0.205869594736053 1
0.204205751595627 1
0.185976473444062 1
0.243556997416309 1
0.227583300326302 1
0.116739212816612 1
0.205519695107196 1
0.207045411506585 1
0.186876684144721 1
0.213785518684535 1
0.159216571384369 1
0.209634870226455 1
0.177670618555573 1
0.219566567504255 1
0.223317715367982 1
0.220604898042897 1
0.204873036489872 1
0.119411367562199 1
0.222088176333645 1
0.238680801304981 1
0.266251826062489 1
0.226767328843444 1
0.220695314642822 1
0.123838297217086 1
0.235564147128871 1
0.154357956084129 1
0.234610727874708 1
0.231787251072118 1
0.26526016321345 1
0.184100161517941 1
0.244874679761676 1
0.172851753385628 1
0.144975040437301 1
0.219878709137814 1
0.174403984531225 1
0.181368176368146 1
0.19731838436894 1
0.265269161162405 1
0.240511922620997 1
0.226170191661744 1
0.112638113846822 1
0.166907707604977 1
0.226417859191116 1
0.198716932934848 1
0.18616471928129 1
0.253074589968385 1
0.259381215049429 1
0.165372042982491 1
0.202621190320337 1
0.204282290250918 1
0.214609417129442 1
0.230641825582538 1
0.0937029944177488 0
0.184932450668271 1
0.211357181933763 1
0.209328271676728 1
0.122608253926114 1
0.227642446625684 1
0.223935550124026 1
0.142979417314843 1
0.152571943342442 1
0.134761051417006 1
0.220763638442339 1
0.185122983216007 1
0.186381963836204 1
0.288621598887025 1
0.188916359830781 1
0.214224777050637 1
0.189952146213762 1
0.241360060916462 1
0.253255906158077 1
0.14978080332035 1
0.227708610537528 1
0.147980755178117 1
0.204912425545879 1
0.181289212832794 1
0.259511487728153 1
0.211568553688774 1
0.185879868922345 1
0.23571529145269 1
0.159268588246739 1
0.167118114390869 1
0.179272152853156 1
0.0899564868961831 0
0.31264161210429 0
0.182083304222433 1
0.144099852984454 1
0.185932646319968 1
0.278349729491366 1
0.261622574189211 1
0.172452277925518 1
0.224114371742345 1
0.25922579576297 1
0.230823771655999 1
0.218648199950116 1
0.22112891290427 1
0.192310108860702 1
0.188764086661703 1
0.221701995224088 1
0.167893876974868 1
0.116322397541431 1
0.229334112749324 1
0.183810715094523 1
0.19367068633586 1
0.209376594615719 1
0.224341101016878 1
0.206611734054247 1
0.237877578299964 1
0.25999550757545 1
0.187349603128005 1
0.189574860783852 1
0.154432368040554 1
0.249047413337025 1
0.109476502132165 1
0.107004241554716 1
0.17940458018506 1
0.269972010745917 1
0.233888139705706 1
0.17986880331688 1
0.140657956676546 1
0.178790732689778 1
0.0954038837267156 0
0.187604698546715 1
0.185282201694285 1
0.22867407841186 1
0.188368197005923 1
0.193177086309844 1
0.204564133409527 1
0.24389389667158 1
0.160080291541188 1
0.153108217942038 1
0.271872542571883 1
0.168344096482828 1
0.2310045355426 1
0.230304921663434 1
0.14392088513438 1
0.216992645378311 1
0.239736030403224 1
0.236079023802004 1
0.180232740657697 1
0.185403336009435 1
0.17413090247476 1
0.154309766303317 1
0.132643144056873 1
0.150134793537907 1
0.212462818129601 1
0.276428731934644 1
0.188569627487534 1
0.192289281390859 1
0.190826567955636 1
0.157507074524973 1
0.154090615890698 1
0.196047763657636 1
0.185951959989865 1
0.268465364559917 1
0.225373589796501 1
0.182344489150024 1
0.160583619765269 1
0.171446775636658 1
0.193015486106881 1
0.254737891433232 1
0.222722013297921 1
0.16457262996838 1
0.193227131350748 1
0.240757243836079 1
0.185164631268154 1
0.268044881347656 1
0.204672453575505 1
0.16327453215888 1
0.0886000866239602 1
0.208028306619597 1
0.211711080843636 1
0.144894265584994 1
0.157262505501133 1
0.231097010276849 1
0.166194553774528 1
0.223326199943809 1
0.210410479596886 1
0.144964484883497 1
0.205455940706743 1
0.232044668736679 1
0.229186377532498 1
0.221545072960534 1
0.230518880147007 1
0.1794529983412 1
0.182730944273945 1
0.236250186147803 1
0.229534160077519 1
0.195089724455955 1
0.254587436527728 1
0.213453442678961 1
0.252796291417143 1
0.301327999273827 0
0.207993729092745 1
0.245966368573915 1
0.177877707793697 1
0.26860034471173 1
0.164645954394245 1
0.213223748612836 1
0.188367036059455 1
0.205627255437494 1
0.202207654046076 1
0.177018979229513 1
0.193925991593352 1
0.301313401677935 1
0.253026244361042 1
0.120600066640986 1
0.163988317306028 1
0.222368753935904 1
0.197482587626317 1
0.208333428601674 1
0.198195610026068 1
0.127017243365067 1
0.210282802859615 1
0.197221207598514 1
0.144433596858093 1
0.150159080598086 1
0.0760094402094118 1
0.169272361361592 1
0.261765956425516 1
0.21290810534922 1
0.102789933510171 1
0.1445496829723 1
0.200888950443529 1
0.240393769160062 1
0.263542933220531 1
0.232467062912266 1
0.140542417009607 1
0.25036980538359 1
0.200379460545165 1
0.259199834881382 1
0.23008274104338 1
0.197112593360176 1
0.240194047830758 1
0.211774422044444 1
0.169316776786084 1
0.0809774723073262 0
0.252808897599554 1
0.223844972756017 1
0.213268248652979 1
0.233186433933425 1
0.242676268288273 1
0.245021060520982 1
0.186600905105693 1
0.252568804099063 1
0.226761929996054 1
0.156694107241981 1
0.0951050374414712 0
0.256582917918106 1
0.217735222659793 1
0.216586966627101 1
0.284868151476399 1
0.196370640980263 1
0.201735262337365 1
0.177967611184825 1
0.269176480445162 1
0.214855196773249 1
0.245965134609428 1
0.247195888992012 1
0.247742727124665 1
0.217544186010866 1
0.147556669633772 1
0.213157933090136 1
0.143719296759107 1
0.205403174747163 1
0.244504360410587 1
0.181727744455307 1
0.27806551557058 1
0.205574895388548 1
0.241317973221864 1
0.177965141701851 1
0.163192766541836 1
0.302253510191118 0
0.250545898934597 1
0.1546067683285 1
0.120102020058318 1
0.157186706519759 1
0.0939050881831437 1
0.221071286355112 1
0.195504384312429 1
0.212867185711811 1
0.258227600902057 1
0.233314710991333 1
0.118398078854903 1
0.211412690049599 1
0.255829997184307 1
0.192314545620407 1
0.24381716440248 1
0.269616857669476 1
0.140691654310188 1
0.170671607472351 1
0.211350845733104 1
0.171566509478639 1
0.257566683885514 1
0.197514575070942 1
0.173611750534316 1
0.196124193876565 1
0.173073639226545 1
0.18222213100193 1
0.217645660772029 1
0.180648857590209 1
0.215441593968466 1
0.181700020302051 1
0.151445491113256 1
0.287650077003904 1
0.167924288853957 1
0.174420936734439 1
0.148992782319657 1
0.246416861223967 1
0.188313762567228 1
0.175813061852796 1
0.190596880324174 1
0.0278578757797834 0
0.187312143313884 1
0.204198560977141 1
0.197013288329532 1
0.290831827592457 1
0.27576753340433 1
0.11289317948541 1
0.227817837097998 1
0.110554217928042 1
0.198438897297476 1
0.235690471860211 1
0.268925588674779 1
0.18903345567644 1
0.17218581992481 1
0.208679729254468 1
0.250680737977242 1
0.155029919228059 1
0.207206568226492 1
0.244602697544276 1
0.152989377245868 1
0.205081665714595 1
0.1901583454248 1
0.134797429273018 1
0.182793609380456 1
0.163608870520774 1
0.173783503127607 1
0.164156876626295 1
0.149254568591372 1
0.173414824915635 1
0.219592529100477 1
0.221736889975484 1
0.199991975502734 1
0.236117950357298 1
0.178864577039802 1
0.239970351415137 1
0.213834521139956 1
0.125532221352892 1
0.2110980243201 1
0.266659494429463 1
0.201764671638078 1
0.217914397907856 1
0.116552724328684 1
0.2144627880434 1
0.205516040084596 1
0.26790364451325 1
0.132667864562092 1
0.273761475151381 1
0.245684606758882 1
0.130186417521474 1
0.184106451054422 1
0.168247384448796 1
0.173636685255695 1
0.193877371845743 1
0.223150466825026 1
0.273217714193712 1
0.104257472506587 1
0.267484644468898 1
0.182036111980557 1
0.252523145335621 1
0.165517903344064 1
0.181538922748046 1
0.120351287960015 1
0.144494209287655 1
0.211319297063778 1
0.220905329633482 1
0.148182353302354 1
0.265231409193606 1
0.20049707912247 1
0.229648635754684 1
0.269459778844346 1
0.231590833596499 1
0.222873849241048 1
0.262989949324536 1
0.209737975074331 1
0.219491897609448 1
0.177263049273922 1
0.284871985996013 1
0.146277304228236 1
0.19361010291982 1
0.233112714758438 1
0.210417855153864 1
0.304929089467391 1
0.226292906995836 1
0.221070307262348 1
0.157490148120951 1
0.124187633934943 1
0.212399351062845 1
0.231641111421268 1
0.25047663930058 1
0.160868380827145 1
0.212866764345667 1
0.213582018457243 1
0.155171683758758 1
0.185380070590448 1
0.302967125944538 1
0.28756382585895 1
0.162008986931394 1
0.175482108114312 1
0.1857012628343 1
0.180721081133761 1
0.145356779804641 1
0.147188496278399 1
0.237193532491555 1
0.178173793544747 1
0.17532846541555 1
0.183741454501677 1
0.262921445568003 1
0.229782553499625 1
0.204446054375917 1
0.215203324861683 1
0.20033703562335 1
0.18412634380713 1
0.18000173830012 1
0.15607658187167 1
0.183980562754077 1
0.166469005404879 1
0.241902986091867 1
0.101644523363713 0
0.183167108779376 1
0.203766500788006 1
0.23866721867694 1
0.227270790309196 1
0.326815551126487 0
0.189156229999141 1
0.18233764071908 1
0.146250971803177 1
0.257638575740134 1
0.166313817400603 1
0.282601589674126 1
0.202855678819107 1
0.223092349602348 1
0.256161515541537 1
0.233246718314135 1
0.140909557269109 1
0.182339555550243 1
0.200409647323427 1
0.155895867994886 1
0.196036949912009 1
0.154655015543092 1
0.186656779315826 1
0.196844545326557 1
0.280466409130756 1
0.13901955169516 1
0.1613959014152 1
0.328583462641588 0
0.149454834662776 1
0.0682666054552894 0
0.236556897006444 1
0.126561525195802 1
0.226389562688546 1
0.151328135695937 1
0.151755490567404 1
0.214335861182501 1
0.255694705929106 1
0.185087827427562 1
0.166673966906812 1
0.15365502392064 1
0.191347355458612 1
0.184201099536285 1
0.323820428547746 0
0.19046608948933 1
0.282930878850613 1
0.290080634929753 1
0.192919150059872 1
0.214867277712478 1
0.198041857680157 1
0.197023008693595 1
0.187378451600471 1
0.198998964750632 1
0.222256595099568 1
0.198850620627551 1
0.187590591971625 1
0.219636443777935 1
0.176918860832389 1
0.19554120703844 1
0.246127964177667 1
0.147690104607173 1
0.217330336743689 1
0.191040771422121 1
0.136194301426364 1
0.176288302987807 1
0.209898144641056 1
0.193728827629006 1
0.171127540257456 1
0.145458027251735 1
0.226396212726758 1
0.201579834401347 1
0.193759756622228 1
0.177081051937297 1
0.209554475095236 1
0.161173029777059 1
0.2532974521479 1
0.232012525491674 1
0.150854782703149 1
0.113640285871793 1
0.222565118505224 1
0.179124142324224 1
0.131164935883622 1
0.244494952409801 1
0.225765114858369 1
0.244837423998921 1
0.200887082474724 1
0.186498985201793 1
0.189771742350059 1
0.161821076727498 1
0.18584400717621 1
0.250841047145525 1
0.0686804664928223 1
0.149994338592848 1
0.210060905623711 1
0.225368576820092 1
0.193810647456114 1
0.233486885350595 1
0.165864163705375 1
0.16465960020178 1
0.186194676298619 1
0.248178146032278 1
0.20175679873296 1
0.27626765048587 1
0.152921202668607 1
0.201694871329003 1
0.16757813183281 1
0.263376964913734 1
0.191759123165094 1
0.165105581652731 1
0.246241964704883 1
0.154631419249045 1
0.212414252483416 1
0.194014487538825 1
0.261795444319224 1
0.170695135940359 1
0.26178648358455 1
0.253706053913764 1
0.210665619702647 1
0.24306354365509 1
0.20826984765373 1
0.228761667405248 1
0.314889885270806 0
0.144735098985172 1
0.218181430316064 1
0.224312732095313 1
0.257927294793936 1
0.20024603040421 1
0.220635950003994 1
0.181982118566332 1
0.125220625704276 1
0.094635851708405 1
0.20723600244904 1
0.189612583516423 1
0.20598496773627 1
0.257654284506739 1
0.22517670229822 1
0.179164435069233 1
0.181844010615385 1
0.105980669276154 1
0.182934832937418 1
0.251002810837835 1
0.225904916001553 1
0.195031289992586 1
0.228829946283239 1
0.271288800069691 1
0.222373058358664 1
0.209036572931067 1
0.201568078415667 1
0.261056974223307 1
0.113396127437825 1
0.159692942606823 1
0.262973976960933 1
0.234522144338581 1
0.208594440247165 1
0.118399827324126 1
0.252377631457822 1
0.295340512782651 0
0.167543248455647 1
0.236686359672918 1
0.254137198041666 1
0.178763067700521 1
0.20708834063859 1
0.199492468330669 1
0.291936382369984 1
0.148170581795163 1
0.156936367306831 1
0.0674980133702821 0
0.218887334421648 1
0.146559608311863 1
0.177748437756054 1
0.289561633791882 1
0.132706578021858 1
0.0583340998043077 1
0.31480717778188 0
0.254772207509993 1
0.173362290932258 1
0.261306975871761 1
0.218985564953122 1
0.237276466789206 1
0.151688663736587 1
0.258622778283781 1
0.214802351861706 1
0.15396820425343 1
0.258818526357829 1
0.178435667533655 1
0.171108486439043 1
0.212194469319346 1
0.207054662258639 1
0.203938376831498 1
0.17777235863168 1
0.274069211956587 1
0.225821010591711 1
0.223362055568907 1
0.199380517824457 1
0.155154070242489 1
0.146826228352152 1
0.300222274788288 0
0.232830873816046 1
0.16704357792564 1
0.239524255946457 1
0.240317655917587 1
0.254881574674005 1
0.193102846029837 1
0.195516941841593 1
0.21295416322042 1
0.223004716766028 1
0.16109361746785 1
0.221202160781763 1
0.142781385666213 1
0.120946331292523 1
0.153881903935397 1
0.191494720082399 1
0.154298976218963 1
0.19650185275014 1
0.270885095490087 1
0.145351451422697 1
0.229054273661016 1
0.162187619562208 1
0.245202909021363 1
0.0993539057547818 1
0.176296847219904 1
0.169017680389371 1
0.2976296730715 0
0.198219759418405 1
0.164878680595589 1
0.215886071002199 1
0.194550699817514 1
0.255603177812648 1
0.212244153201372 1
0.17195314029728 1
0.204981774093314 1
0.181422413417323 1
0.269060949692149 1
0.242444203477672 1
0.142171184169384 1
0.165852356830459 1
0.22162439407088 1
0.231355952065955 1
0.140740369524534 1
0.115837058409015 1
0.232583311725154 1
0.12337028712666 0
0.242734711473507 1
0.284785515663931 1
0.190253266861746 1
0.19043147503854 1
0.22999191374863 1
0.219700182330914 1
0.271018801781622 1
0.262135441190564 1
0.159654099172744 1
0.140680155866171 1
0.143409085424052 1
0.243758827624003 1
0.129114574990847 1
0.150288781153151 1
0.211785014214815 1
0.0506155120059021 0
0.217430142757155 1
0.201586504524075 1
0.186306044920633 1
0.123780704963783 1
0.215739624809406 1
0.172729153498645 1
0.179709016312604 1
0.256804014914722 1
0.234644846764195 1
0.206837325958828 1
0.224376214411475 1
0.183944266448955 1
0.187463827145065 1
0.227025787642744 1
0.178181445793866 1
0.160215771358839 1
0.124055125522784 1
0.22721113579353 1
0.156839687987587 1
0.157128933090044 1
0.211676881955355 1
0.195385306847554 1
0.2131986518415 1
0.188388561426322 1
0.1567301034435 1
0.146702389864 1
0.183125734464081 1
0.228345230790445 1
0.224620462807955 1
0.213452089628296 1
0.166882808503299 1
0.143125379655711 1
0.304638707283995 0
0.299911567230791 1
0.163518560491112 1
0.218621756803739 1
0.0770968346071023 0
0.172510235484398 1
0.173417183562553 1
0.224233109097965 1
0.239424557947432 1
0.214990031547696 1
0.231202133749862 1
0.268041199960192 1
0.209576963732922 1
0.179348748544129 1
0.191050615482214 1
0.237674985574642 1
0.208415683386745 1
0.158735526729056 1
0.190217325961322 1
0.209376314184364 1
0.187198392175985 1
0.24484486259637 1
0.201993899897653 1
0.170040626479944 1
0.239900920249496 1
0.216443986946856 1
0.185930988387761 1
0.225159811072155 1
0.277245241369229 1
0.219091861593312 1
0.244446643049046 1
0.185544430269185 1
0.231170681640597 1
0.101203193444336 0
0.205572922886555 1
0.196845221102885 1
0.162963330062455 1
0.161263065060066 1
0.232000378498797 1
0.183531743133422 1
0.191677194850437 1
0.24349040255788 1
0.191521966802315 1
0.149963184247581 1
0.150589644909364 1
0.253727342514662 1
0.238202703519784 1
0.217971359518688 1
0.262679087032794 1
0.182515137672591 1
0.161366727701037 1
0.20507288966118 1
0.0919120644628401 1
0.214513830782946 1
0.198528798904322 1
