# Supplementary material for: Bias caused by sampling error in meta-analysis with small sample sizes
Source: PLoS One. 2018 Sep 13;13(9):e0204056. doi: 10.1371/journal.pone.0204056 (PMC6136825; doi:10.1371/journal.pone.0204056)
Supplement: S7 File — (ZIP) [file pone.0204056.s007.zip › results N = 5 theta = 0.2 tau = 0 sz = 500-1000.txt]

"dl.theta" "dl.cp"
0.192847775191104 1
0.20209092519218 1
0.177974399782238 1
0.199569316700693 1
0.188634680153542 1
0.188461157139373 1
0.211203578870595 1
0.216247761601675 1
0.178988976700531 1
0.17126530674177 0
0.189909136698213 1
0.19356431256963 1
0.212291471031692 1
0.178741267302882 1
0.216872873776249 1
0.185517212123312 1
0.200628284747855 1
0.212453660636883 1
0.191641996265052 1
0.191436983397239 1
0.224248604726057 1
0.216949732889813 1
0.204072776637854 1
0.18480497290173 1
0.217169167025944 1
0.195317448813132 1
0.172442931600441 1
0.194555092285799 1
0.183938807332858 1
0.200146981229086 1
0.231383780112156 0
0.211671553325721 1
0.185406683039383 1
0.200008674794025 1
0.222040267844333 1
0.224923410323838 1
0.200558853357251 1
0.219887966191923 1
0.219783673567196 1
0.204552739283636 1
0.17922794656624 1
0.200923396120824 1
0.200902539038512 1
0.205029364878989 1
0.194734923297372 1
0.202277540181331 1
0.198172431058621 1
0.194555137489586 1
0.177838993278143 1
0.182161429218617 1
0.194722277849784 1
0.198729264350856 1
0.202344028172816 1
0.231904256651694 1
0.178117854757755 1
0.16269375703693 0
0.221678787648683 1
0.207049276934395 1
0.212164901789808 1
0.218066893839077 1
0.177517074827539 1
0.225178091346907 1
0.222277974784539 1
0.237027290381919 0
0.189454254580463 1
0.160870796467924 0
0.218039267971082 1
0.192051964799814 1
0.20126550740073 1
0.197197423444999 1
0.187203729443207 1
0.198742662576959 1
0.172789548147078 1
0.185069102492851 1
0.179305601563934 1
0.199546877439662 1
0.203024634934827 1
0.20057013413686 1
0.182060201769629 1
0.213729296952316 1
0.166990265311643 0
0.181660205994252 1
0.220150650675485 1
0.181915393517256 1
0.18278878428308 1
0.195728540044624 1
0.200310917266114 1
0.20764706327682 1
0.176541942499652 1
0.195655450524403 1
0.169725939038372 1
0.209011561457136 1
0.208736483651467 1
0.20723437233543 1
0.19400569884363 1
0.220094374635415 1
0.215546665238257 1
0.19121950194948 1
0.203494302892648 1
0.184555447132797 1
0.198074245862539 1
0.200866359280874 1
0.200254212004442 1
0.18041254696085 1
0.195216645908567 1
0.209631793063158 1
0.182314789514617 1
0.223512388427575 1
0.191020664306346 1
0.254413825003583 0
0.205705955120732 1
0.195463237908489 1
0.203922017580031 1
0.20135240877292 1
0.207833094228572 1
0.18345986014255 1
0.197481546312877 1
0.19278617315455 1
0.180776189540677 1
0.20018055622772 1
0.188866690185134 1
0.18963991173093 1
0.200720058972866 1
0.214859649907334 1
0.213106485777519 1
0.203060454056339 1
0.186131677423445 1
0.189047200556447 1
0.210861498838489 1
0.193598047692612 1
0.206714267323909 1
0.19494030356939 1
0.206209176319429 1
0.18784473171859 1
0.22406026570256 1
0.199621976680943 1
0.189583705456605 1
0.198376118539288 1
0.213406562119977 1
0.182994812038588 1
0.218961281202878 1
0.199704547183743 1
0.213397611643973 1
0.204455906055501 1
0.199127267572995 1
0.20069806130108 1
0.196883073737683 1
0.194563205887349 1
0.189255206469245 1
0.195635252623393 1
0.204965666683995 1
0.219319793742962 1
0.232314701380447 0
0.233164547783205 0
0.186349766484579 1
0.210075792199036 1
0.184750630694908 1
0.202450624893466 1
0.171665967720515 1
0.199629441478783 1
0.228157332107732 1
0.217011910205288 1
0.190471486274451 1
0.174225017532681 1
0.177893572676166 1
0.193590609952318 1
0.263971241306642 0
0.213878484680148 1
0.214641494427893 1
0.191115810882048 1
0.193989197423116 1
0.194117289745909 1
0.186006522373909 1
0.155291202711747 0
0.178834664917545 1
0.208261429062118 1
0.186719052220312 1
0.213335341979931 1
0.197754710755317 1
0.197602204521547 1
0.19623736707872 1
0.195179368362955 1
0.213468110192245 1
0.204626326220683 1
0.204624225082356 1
0.21721937928783 1
0.218037743651335 1
0.20298378458004 1
0.219052775120662 1
0.179804330975137 1
0.210359007766962 1
0.191971346274091 1
0.219277938121169 1
0.215538723551937 1
0.194020710119459 1
0.202277399833563 1
0.206030044407752 1
0.185053045913977 1
0.211834953429966 1
0.194734572766459 1
0.202207994547067 1
0.208498830231769 1
0.229745217165351 0
0.19185949288252 1
0.190304772935353 1
0.209187515106204 1
0.21474070574542 1
0.193108913164368 1
0.214833181789133 1
0.233409650734498 1
0.190383681702468 1
0.205855995568573 1
0.195018838622941 1
0.197005447982348 1
0.207509691732579 1
0.221535984859714 1
0.190615255342334 1
0.198780578211945 1
0.220573802019328 1
0.189299342731222 1
0.199088723870755 1
0.196662438668978 1
0.173751798415615 1
0.209009911214128 1
0.230497137683106 1
0.217327857935792 1
0.183936341463861 1
0.204939590892403 1
0.165877919387751 0
0.210012463366813 1
0.219783720231763 1
0.218587008999988 1
0.221612485359561 1
0.191810986984841 1
0.171426430123525 1
0.191744159628907 1
0.206201695404971 1
0.202567114191068 1
0.184759405702177 1
0.215095726445145 1
0.234488208249708 1
0.186851983747949 1
0.221752720419352 1
0.189208209680583 1
0.209323936023971 1
0.197522738384572 1
0.204280049807468 1
0.215573368682693 1
0.212518081266811 1
0.213946354493139 1
0.170781303219012 1
0.211612780589103 1
0.200172503577713 1
0.199850904492676 1
0.206648375308561 1
0.188644570666321 1
0.199838017142708 1
0.172192094376363 1
0.19188441120905 1
0.192851195653728 1
0.195647716733845 1
0.189813485242459 1
0.193204666812716 1
0.196361722427023 1
0.216517644992222 1
0.204692233760395 1
0.22334914417113 1
0.193022724122609 1
0.22437889763192 1
0.20003512791341 1
0.203723750146224 1
0.199167829547742 1
0.187965994774866 1
0.188533722528769 1
0.199750957389918 1
0.20283596741467 1
0.202343270196152 1
0.197571950717153 1
0.210875322336663 1
0.188842467383229 1
0.190120833224104 1
0.209402298372565 1
0.217535130945559 1
0.194463288114004 1
0.198477274445529 1
0.187794881679391 1
0.200543623090825 1
0.165891057248734 1
0.202874144883482 1
0.206359144197782 1
0.212928464875788 1
0.200286500265937 1
0.220010937904418 1
0.184795893649172 1
0.18136182311413 1
0.198995462409244 1
0.202557847131772 1
0.22168119838145 1
0.187812787445816 1
0.170705504288793 1
0.187356272436008 1
0.192160857685795 1
0.208511622213324 1
0.214071682289773 1
0.196380232354301 1
0.196813888098554 1
0.200366051058377 1
0.201036293858727 1
0.171535135051799 1
0.202081728983581 1
0.204436954237886 1
0.184655604076334 1
0.183785780706251 1
0.206810679014662 1
0.240093524954632 0
0.206578446945079 1
0.198630560190022 1
0.197605338175802 1
0.221384226286186 1
0.171133568898573 1
0.189416237790812 1
0.210871041096 1
0.194768534783422 1
0.174912250199545 1
0.207330127324488 1
0.191968201673953 1
0.211955705348075 1
0.192174819414441 1
0.195816415543193 1
0.202689008780631 1
0.198075166201525 1
0.178622701961303 1
0.205190224889802 1
0.210621068566163 1
0.203588506086748 1
0.215663715241787 1
0.184296784039674 1
0.19696127013606 1
0.18763140453309 1
0.203276666826851 1
0.184999848901437 1
0.176571317388195 1
0.182974110606426 1
0.196519948742098 1
0.207578241784572 1
0.184200687862931 1
0.230139947001729 0
0.192809112918106 1
0.19052664167384 1
0.214259879200753 1
0.190494149781306 1
0.211440492685142 1
0.195421412874378 1
0.20918954968372 1
0.212941658483186 1
0.196579140365431 1
0.216831019979083 1
0.158219246896291 1
0.208857715611556 1
0.220433239511654 1
0.21189661549381 1
0.19320174678975 1
0.200371133446415 1
0.192916087397413 1
0.199361615714409 1
0.175123772213788 1
0.189038387094206 1
0.207959837090898 1
0.206250236461201 1
0.212632889226469 1
0.191283740440601 1
0.193966306627962 1
0.19544060912424 1
0.199091683940565 1
0.208383772733684 1
0.195271099347253 1
0.217527685490347 1
0.179144051828863 1
0.171737697024503 1
0.198322840465526 1
0.222772840488606 1
0.182938725655191 1
0.182204673358074 1
0.208746051663514 1
0.203053604885472 1
0.212655633031627 1
0.202284664661121 1
0.197796197277856 1
0.196941911883745 1
0.219080794687934 1
0.176330231583035 1
0.20505919716348 1
0.208469096774563 1
0.199028535217427 1
0.197290757188029 1
0.187950102877529 1
0.184913249105281 1
0.184386617718544 1
0.201245791898856 1
0.219367694737357 1
0.200919484439337 1
0.181080191899007 1
0.219506770692846 1
0.201413858081309 1
0.215840221238571 1
0.207728451479562 1
0.205850668181398 1
0.161194652122027 0
0.190695862542906 1
0.159354108788264 0
0.202210089669359 1
0.174248648552706 1
0.187986294306292 1
0.225342445865607 1
0.168282877296618 1
0.204915230259686 1
0.169514508679717 1
0.175383520650248 1
0.189074042228954 1
0.184930827419903 1
0.194634355042889 1
0.200081473698161 1
0.212585967306103 1
0.199656668409148 1
0.231768278375047 1
0.182117122970708 1
0.183424040046879 1
0.198683340011476 1
0.210240435064058 1
0.184315373222105 1
0.220092258951608 1
0.210018262645434 1
0.195218533260445 1
0.17811509479356 1
0.195838136627902 1
0.21422923897853 1
0.183605297625844 1
0.193013845335043 1
0.198313576854455 1
0.17799026641662 1
0.198048190819763 1
0.229168303541368 1
0.233946268884264 0
0.201226014341355 1
0.21716263301385 1
0.212606895851731 1
0.180918353869994 1
0.20272048741273 1
0.218991363132551 1
0.212269340238038 1
0.197066705206885 1
0.197183521469987 1
0.189080144907749 1
0.194846721263363 1
0.1870739061146 1
0.183830645597574 1
0.234428996579188 0
0.203278686190429 1
0.192898950121909 1
0.203254393235151 1
0.168930410517556 0
0.196891430946819 1
0.202006755453183 1
0.174234737093669 1
0.17955619850521 1
0.184208014442148 1
0.200591785359002 1
0.194331612645685 1
0.188939676250452 1
0.223590595212917 1
0.200249793122551 1
0.207077799020306 1
0.228806635423248 0
0.169367043756882 1
0.207449533248443 1
0.214804843156447 1
0.206891378806081 1
0.189904243329905 1
0.191272426281688 1
0.204513027462786 1
0.203254232239417 1
0.18618085198732 1
0.217194261794823 1
0.212072975181651 1
0.182752161784228 1
0.183703789656507 1
0.213109790348568 1
0.186743074897297 1
0.219138830631329 1
0.223225480501264 1
0.209446264168235 1
0.214989193172577 1
0.214683741231305 1
0.185850186999156 1
0.198482135503341 1
0.196929151511658 1
0.197933055506427 1
0.189271007186626 1
0.20423070731981 1
0.192117904726906 1
0.206036840262525 1
0.200984415607577 1
0.169269153066857 1
0.173074737104963 1
0.201219817631998 1
0.16806276365197 1
0.217510109061892 1
0.192042172016948 1
0.206082663201828 1
0.19125515980732 1
0.20069222899204 1
0.195186518340871 1
0.22082797540045 1
0.185092692214788 1
0.217000833628516 1
0.218711245432123 1
0.193994066840224 1
0.1954051214458 1
0.190332266018221 1
0.184790154414604 1
0.178877562589479 1
0.1998608453588 1
0.217562886093343 1
0.203483209288334 1
0.174788200624771 1
0.181914723327749 1
0.207981801183262 1
0.213992201080026 1
0.213938056482966 1
0.179859985137023 1
0.185894757926302 1
0.182318147490408 1
0.193339747498534 1
0.229563093329653 1
0.209333536966124 1
0.215156762126034 1
0.1905969488391 1
0.225115413251963 1
0.205258228440232 1
0.187529295964938 1
0.210177212376984 1
0.178540705607794 1
0.218986583580341 1
0.187220251738286 1
0.19143846470139 1
0.187321785623651 1
0.172897658280634 1
0.216378502879465 1
0.196474299436078 1
0.177103031004906 1
0.16887453242807 1
0.206032003665015 1
0.196027291109508 1
0.202952756211808 1
0.19663895419862 1
0.197641518040445 1
0.215614056672725 1
0.219491445083562 1
0.229317402137875 1
0.187533870808876 1
0.200258287150214 1
0.219920070377787 1
0.221797457707692 1
0.194754879160278 1
0.224722032593762 1
0.193990311085233 1
0.183272416211319 1
0.223545188597858 1
0.187447293313466 1
0.193703042312465 1
0.171249951394685 1
0.20855062239047 1
0.197875311080216 1
0.167080271583832 1
0.198260837101082 1
0.18958813747479 1
0.197861503284006 1
0.191632505056142 1
0.189243161455348 1
0.193133467460564 1
0.210537425899184 1
0.187891693890019 1
0.19622496751969 1
0.209221137561196 1
0.211814612414604 1
0.19561499099049 1
0.179310379911867 1
0.21377308413212 1
0.180490759493837 1
0.195955124526675 1
0.194978229318388 1
0.220000051072583 1
0.161834527742751 0
0.220913282405269 1
0.184624620801444 1
0.20602624707253 1
0.221296437098363 1
0.208792678423374 1
0.203914360896675 1
0.208867201118162 1
0.205120635521663 1
0.220601054612562 1
0.214338643447008 1
0.200958775436384 1
0.194397031767163 1
0.175612940999154 1
0.227311527532944 1
0.161139117638393 0
0.214778228557792 1
0.214797480577609 1
0.187956622591352 1
0.2080080427011 1
0.180329310519364 1
0.230619056193163 0
0.179179785678418 1
0.218213968331921 1
0.201521278346035 1
0.185595184963769 1
0.183240105083788 1
0.179313253818946 1
0.209613732325873 1
0.231895224061478 0
0.206742360455363 1
0.191912853662173 1
0.186752759454802 1
0.188007132597929 1
0.198302709348007 1
0.184014011821401 1
0.199609630014626 1
0.209640150925364 1
0.201241967302139 1
0.186389228790725 1
0.223709428479182 1
0.202753501596633 1
0.200107413195907 1
0.217461992661079 1
0.20785130040943 1
0.217320695480589 1
0.22539719978676 1
0.213431593359994 1
0.228887821946323 1
0.203243273206835 1
0.178240894431144 1
0.205563665981211 1
0.197875162198489 1
0.228473853452693 1
0.219129918735997 1
0.212089055479471 1
0.174898694532245 1
0.211204329331097 1
0.211149835149923 1
0.201840805287659 1
0.183335668739013 1
0.199260281041016 1
0.219976520411 1
0.209985760294915 1
0.182227281804843 1
0.190380364008213 1
0.203540260078435 1
0.204368427868411 1
0.174469351008348 1
0.197565461683883 1
0.174153752039357 0
0.224605601304223 1
0.188400539525678 1
0.211930494807644 1
0.188826773132271 1
0.186771138756828 1
0.19225525488634 1
0.190990525776608 1
0.16333684979525 0
0.220893962698295 1
0.19202613268519 1
0.211262697773234 1
0.201637774558182 1
0.212972025417003 1
0.17989222095499 1
0.189546779878322 1
0.223763300597583 1
0.204334386727639 1
0.197282545809005 1
0.189687855397876 1
0.210170605552617 1
0.216591284803262 1
0.194032660609016 1
0.205777885629287 1
0.184561452175462 1
0.199127801464769 1
0.218866216781205 1
0.212155860246867 1
0.177714665804525 1
0.193944633243124 1
0.178969493601672 1
0.20413188834414 1
0.215906738715323 1
0.199392772585742 1
0.219391033785822 1
0.200891387036568 1
0.195860216458127 1
0.215465877674735 1
0.182814789874324 1
0.180022372446016 1
0.185176992643126 1
0.157917569661576 0
0.201859855351955 1
0.186904270912686 1
0.222338382272216 1
0.215977983779308 1
0.18554988908437 1
0.20117041608893 1
0.208446919890182 1
0.202321577851112 1
0.174432776948553 1
0.213784790975299 1
0.185762031784658 1
0.197170946409469 1
0.201508812578737 1
0.205059212945865 1
0.207875812378514 1
0.226803049696805 1
0.197263721102567 1
0.17547058082229 1
0.196363809575727 1
0.198708142953048 1
0.204088282538701 1
0.18400334132724 1
0.226236551887955 1
0.181595155286807 1
0.188784565196919 1
0.206110204815227 1
0.232794135201097 0
0.218689966185901 1
0.171479730772515 1
0.206660984602766 1
0.197519449004985 1
0.199939692904657 1
0.183590215674187 1
0.189931209026043 1
0.201630378740721 1
0.200958401843231 1
0.192501835060934 1
0.194505516572492 1
0.210975229796627 1
0.210664591369969 1
0.211382325794506 1
0.208507236744674 1
0.198604927867325 1
0.193803287227068 1
0.193186825709815 1
0.204798120735911 1
0.208469848007269 1
0.191111176461171 1
0.201199353544089 1
0.195312122916139 1
0.203014591276054 1
0.236157974483861 0
0.219600605371072 1
0.193950542947554 1
0.206130445545174 1
0.209545997497321 1
0.191217332176025 1
0.188294239129808 1
0.20201669889222 1
0.22407761446243 1
0.219988206971352 1
0.201825013255452 1
0.225942543955228 1
0.208168399505062 1
0.177746190666292 1
0.213005708592449 1
0.194147507350514 1
0.192546923021782 1
0.204102193326576 1
0.186059261046421 1
0.214424616623347 1
0.190255196346601 1
0.207298149169856 1
0.203535528999365 1
0.190223631303883 1
0.198653736862541 1
0.192815485204719 1
0.205520715021524 1
0.186390727408749 1
0.182217313438827 1
0.207262969349486 1
0.20198442942096 1
0.20295997277649 1
0.200184347403568 1
0.193251550346691 1
0.21915697360937 1
0.211736544095194 1
0.194024054418682 1
0.185362123952295 1
0.206245050882538 1
0.190137923229526 1
0.188625097452914 1
0.199580149452686 1
0.237943876251987 0
0.170347666641138 1
0.213014454816077 1
0.191967741822236 1
0.193805840517473 1
0.190020068450551 1
0.201598541528745 1
0.182949227959934 1
0.18913795794388 1
0.204453393648766 1
0.190611348763637 1
0.221237370318589 1
0.220743878845756 1
0.191828880457464 1
0.202148621588837 1
0.190021404880548 1
0.186530544162978 1
0.201316257977276 1
0.21698004288156 1
0.180299885722128 1
0.197158792300337 1
0.210129283436157 1
0.222091221980068 1
0.172487317912861 1
0.179016449371402 1
0.190240832626844 1
0.212635248440295 1
0.191889543453267 1
0.208230477673981 1
0.182213897944387 1
0.216287955976886 1
0.167142799156113 0
0.20391139503926 1
0.210361152116705 1
0.218965601414927 1
0.210017044584664 1
0.194256388659176 1
0.196431239112307 1
0.208518389392231 1
0.176394508750102 1
0.199372918415222 1
0.228183357432806 1
0.175716289737829 1
0.21042173436933 1
0.200383951096909 1
0.201106492246246 1
0.197485090910972 1
0.19032954040001 1
0.191176893542868 1
0.227092432120414 1
0.200160426418954 1
0.16586708722199 0
0.209667429368528 1
0.202870428690418 1
0.198559929120938 1
0.206415061698626 1
0.206672142772636 1
0.185028008105563 1
0.205440524181103 1
0.213753284286756 1
0.191552108263921 1
0.194944347110038 1
0.199545081121074 1
0.182975707374737 1
0.193311325951047 1
0.183846235792068 1
0.179657258968034 1
0.21469839504337 1
0.217506520741337 1
0.184072628240625 1
0.187624973178566 1
0.212674323417705 1
0.219151477330588 1
0.191908089848201 1
0.177306748493345 1
0.188058546839657 1
0.20639510979685 1
0.182629804677832 1
0.197837407702569 1
0.213575299174665 1
0.218373035664933 1
0.201364977371693 1
0.196796349645485 1
0.201013994532898 1
0.190950638401682 1
0.193134314170294 1
0.194930894210712 1
0.20324269296208 1
0.206558281442803 1
0.198398062845385 1
0.219624317078115 1
0.191075874963116 1
0.218672906173171 1
0.167072905281175 1
0.195171090409805 1
0.19350996326832 1
0.197081153318213 1
0.189371438842654 1
0.238829257131465 0
0.215872316560912 1
0.205895212095956 1
0.216902531835263 1
0.219456335482447 1
0.211569464398572 1
0.171431767662407 1
0.225278769286488 1
0.192892123722877 1
0.185292557618523 1
0.204995470057463 1
0.18430190273598 1
0.20539751102422 1
0.22158587161709 1
0.191345813728431 1
0.21661219636253 1
0.212410114804913 1
0.25146542824425 0
0.198763630590121 1
0.202419819830126 1
0.186692018424779 1
0.216402072745809 1
0.176102333533503 1
0.210405896430316 1
0.205051290546685 1
0.215838177113002 1
0.185947609161069 1
0.21066407781619 1
0.194147119474838 1
0.189738657579627 1
0.191260528978689 1
0.18447866219341 1
0.186695804964042 1
0.200072442090392 1
0.207098617331494 1
0.199902133343007 1
0.192219468266158 1
0.181292995987742 1
0.19966316250489 1
0.175398558970105 1
0.174355418153043 1
0.207526146525238 1
0.208461843883365 1
0.206199801251081 1
0.208593940241686 1
0.215568218946555 1
0.17473767594223 1
0.188469301862854 1
0.191797805295143 1
0.196033641288446 1
0.174090370643689 1
0.218118043761769 1
0.211378741779064 1
0.189044297200264 1
0.212682591574185 1
0.195097557774597 1
0.196032242021881 1
0.174524676165985 1
0.227700969861775 1
0.204092907197935 1
0.172596044070138 1
0.225681724658034 1
0.198139525563156 1
0.208167278938976 1
0.248901519792896 0
0.185070420230579 1
0.222219398249889 1
0.204536243380761 1
0.203534294601907 1
0.199172027989893 1
0.197333213051179 1
0.190881534874258 1
0.191719766809903 1
0.183764090236792 1
0.217000303381306 1
0.2447274698624 0
0.228632899042172 0
0.203401517589519 1
0.184224975240222 1
0.183790697988545 1
0.196557307374601 1
0.170150935950797 0
0.211807079799113 1
0.205524158466914 1
0.212015100679063 1
0.221865447409496 1
0.18933110888741 1
0.22261807350438 1
0.176543187162817 1
0.189988839667478 1
0.188220107363137 1
0.207414857659309 1
0.183080816933955 1
0.203488435038875 1
0.175355304769724 1
0.188821536350723 1
0.213296070244407 1
0.20380413626517 1
0.217514951208523 1
0.221292331170033 1
0.212508594317099 1
0.195576999510387 1
0.213581611065361 1
0.198124015656813 1
0.211075802949594 1
0.19393229623648 1
0.187332391198959 1
0.211124149771246 1
0.174562148371206 1
0.197555315060719 1
0.207501869656303 1
0.194934984007206 1
0.210282392900804 1
0.199458511569237 1
0.183391939138519 1
0.220138407549201 1
0.210945594188681 1
0.187995231022235 1
0.224005011197055 1
0.190182943057545 1
0.220660334414782 1
0.200475283612997 1
0.18210774246605 1
0.209472023410871 1
0.215423218663463 1
0.205069921430523 1
0.210182303877368 1
0.216908714393431 1
0.225873520558848 1
0.208023460225037 1
0.193220251154889 1
0.182305184979238 1
0.207012851185615 1
0.179385792125012 1
0.1952246620411 1
0.194576891992531 1
0.206390507329484 1
0.216776217897048 1
0.191068070090578 1
0.200120175041577 1
0.222622883025833 1
0.194866499888746 1
0.185579775609409 1
0.203883557805796 1
0.181217563588726 1
0.187956754290734 1
0.213065201041619 1
0.19835088589651 1
0.1936605646823 1
0.201471044784756 1
0.190409953053225 1
0.199593132587894 1
0.212034621932882 1
0.18660578942236 1
0.220540381825969 1
0.21214194142296 1
0.19530172845624 1
0.193379953522787 1
0.19459337651668 1
0.197138108063052 1
0.17371993900122 1
0.198285773032477 1
0.167329052250599 1
0.203120243611427 1
0.188339185008405 1
0.210502491385622 1
0.197101953772047 1
0.197396007361138 1
0.210932166421977 1
0.238914149562442 0
0.178202579903318 1
0.191127535234016 1
0.189655827795359 1
0.217065021805598 1
0.203814145851226 1
0.192081546717295 1
0.162751273465265 0
0.190160700047066 1
0.188503206206319 1
0.164983962342481 0
0.18353044263269 1
0.154972973781295 0
0.214583997287704 1
0.195664679436574 1
0.187982690472266 1
0.231247719601294 1
0.20061619081207 1
0.197758140421281 1
0.204376753486095 1
0.227081829812435 1
0.188430793446778 1
0.228925753305764 1
0.171433826786426 1
0.199609799959544 1
0.18387856212011 1
0.196168377219499 1
0.227681157216523 1
0.19936825434219 1
0.19906611874697 1
0.194076843079719 1
0.204090317777088 1
0.223433906065464 1
0.187948179352811 1
0.18648531989469 1
0.2142876520565 1
0.226492544378746 1
0.196070193854016 1
0.178162193585483 1
0.21480430128796 1
0.217774071823041 1
0.200404995843829 1
0.196568770917539 1
0.199070916327405 1
0.203137328140229 1
0.216652043272161 1
0.192043376787821 1
0.184339503629951 1
0.1691111003296 0
0.201957391050543 1
0.19853181341996 1
0.221257275738964 1
0.210024722845172 1
0.183396574497214 1
0.200289300889017 1
0.174430800559196 1
0.203436266722421 1
0.208763214023379 1
0.205798590972923 1
0.185499138898205 1
0.191696519919317 1
0.163196213042445 1
0.212119451262368 1
0.212914513182429 1
0.199151330023367 1
0.20199638845261 1
0.196879033037142 1
0.207433330081042 1
0.210617783757887 1
0.196073624945111 1
0.209044811152477 1
0.191200680648119 1
0.23583420736964 0
0.189336679419151 1
0.197009308673472 1
0.219810762304246 1
0.187838656768305 1
0.179775083770797 1
0.178909081924125 1
0.224957461018651 1
0.210954704385241 1
0.18979602437759 1
0.177387572753887 1
0.210212195690357 1
0.170794572713223 0
0.194051553737342 1
0.168255928149682 0
0.190970261191981 1
0.238025823952377 0
0.172106202622548 1
0.194214174874712 1
0.206686894561701 1
0.201835651056625 1
0.19078453787332 1
0.2085259389734 1
0.210675370698555 1
0.207868980776115 1
0.194766752917525 1
0.214550609300292 1
0.205794464279616 1
0.199886455755714 1
0.227658210134629 1
0.209329741528946 1
0.192977485297273 1
0.171680132082652 1
0.203819020080048 1
0.174770709809714 1
0.210496278866277 1
0.182954022405857 1
0.217611226589311 1
0.210093439687069 1
0.221084405524774 1
0.216700650277133 1
0.171244771976047 1
0.212884120558622 1
0.211487087469058 1
0.199859968599505 1
0.221515367945559 1
0.198803448718819 1
0.199572219843715 1
0.201232375677929 1
0.185962228865994 1
0.198018657901079 1
0.205825139904065 1
0.182566531343109 1
0.213976860578287 1
0.194402500376067 1
0.227050047949004 1
0.185198552693805 1
0.178317425593173 1
0.210003361643445 1
0.205414785167986 1
0.198466775083677 1
0.218414833600245 1
0.194266756058868 1
0.170392741418155 0
0.204525189419594 1
0.177306501943551 1
0.196948946634384 1
0.196402252218505 1
0.219671622300261 1
0.223314491001227 1
0.165488753035429 0
0.210119903832833 1
0.188719222640245 1
0.175620263411593 1
0.211315965242258 1
0.196862152377015 1
0.211143791631073 1
0.177116523436455 1
0.212465343609266 1
0.209606379569949 1
0.199123069347238 1
0.226313005759514 1
0.191455821118321 1
0.196464125425592 1
0.207777670443458 1
0.202682881994104 1
0.192152743912647 1
0.197605733222792 1
0.196079973346743 1
0.225769528033991 1
0.198274041245409 1
0.216974414933116 1
0.200148407799049 1
0.202192768089589 1
0.189842164155275 1
0.194782550935605 1
0.22931057859499 1
0.203973720334919 1
0.19960212429782 1
0.209608943048771 1
0.176690864091384 1
0.208001138415193 1
0.189026607213032 1
0.192782828915367 1
0.199236795875093 1
0.185769433604164 1
0.203302530075277 1
0.179931231665348 1
0.165214688503862 0
0.190702252460144 1
0.195284609471369 1
0.2042727117134 1
0.209425377134254 1
0.20791642603107 1
0.186035803450074 1
0.229312400096869 1
0.201061874211678 1
0.215460546478235 1
0.200412727641438 1
0.195754228095902 1
0.192473379783296 1
0.206586131397058 1
0.187259397008087 1
0.204547736690823 1
0.170970381761323 1
0.225911061541629 1
0.188399049444768 1
0.185119498769275 1
0.179961415463594 1
0.179975717591255 1
0.201396311012532 1
0.199257215801341 1
0.202357195845499 1
0.204416645827901 1
0.180159152364645 1
0.167578552927189 0
0.210830276700439 1
0.188090500755529 1
0.195043192968959 1
0.198023141634069 1
0.181047012864377 1
0.169606556218899 1
0.210705145680314 1
0.213328396660945 1
0.171498442033495 1
0.201150483366305 1
0.178508568778784 1
0.174703090152897 1
0.200274229780979 1
0.190283844314887 1
0.205864359659097 1
0.211306408023924 1
0.17787768676198 1
0.208304832788708 1
0.178349537350349 1
0.201320308933872 1
0.18817741839278 1
0.212835153843749 1
0.195824996938784 1
0.194534513674439 1
0.176581113331013 1
0.222059541181341 1
0.204195924194359 1
0.218846684809233 1
0.200038547483953 1
0.168102283891233 0
0.207091136751647 1
0.199673232720471 1
0.209462392070508 1
0.214742333593075 1
0.209209304330369 1
0.188110244078127 1
0.21215413441554 1
0.19731487205793 1
0.201101891110233 1
0.22246495751615 1
0.216165906997874 1
0.194465615542726 1
0.19201896300344 1
0.203023948189571 1
0.159816211202537 0
0.22008455385563 1
0.193176102504693 1
0.201459017292994 1
0.167418036080466 0
0.190109426354654 1
0.175490164991455 1
0.200954004176344 1
0.179739285406369 1
0.200149278494281 1
0.202458931033692 1
0.223115816374012 1
0.193208700644036 1
0.187380970787909 1
0.188577469131556 1
0.204409062219527 1
0.20464862628864 1
0.197052219859003 1
0.207548651664513 1
0.201025621431618 1
0.212399431609547 1
0.204217590300902 1
0.192856191308435 1
0.2110244625306 1
0.172583280758362 1
0.209359332913676 1
0.213372074059158 1
0.193936387575478 1
0.202735324789315 1
0.204329105406646 1
0.20193730206013 1
0.198781124219128 1
0.189882645620609 1
0.190041219077931 1
0.214853974376231 1
0.192473294645234 1
0.211594119034887 1
0.200860903605764 1
0.206399527076174 1
0.184221823196642 1
0.211704074748069 1
0.197803519730644 1
0.220084852907131 1
0.19054683538301 1
0.208443800458067 1
0.195828887446723 1
0.178645749669961 1
0.199171920978639 1
0.220605825555349 1
0.186083513714817 1
0.19724400742644 1
0.194168066386212 1
0.195322780478721 1
0.203928087726511 1
0.212930198172451 1
0.189741629995096 1
0.195764616539025 1
0.209560296189506 1
0.204302439909009 1
0.214551064788357 1
0.209471679304355 1
0.208495077684472 1
0.224995469308446 1
0.200009737096729 1
0.210935516068641 1
0.201306362261083 1
0.184843865489019 1
0.185489465406049 1
0.214225321270515 1
0.166491925486993 0
0.191667011265865 1
0.189605344279509 1
0.191407995758488 1
0.197416754687513 1
0.20791875912896 1
0.195438885833321 1
0.18245422463659 1
0.199027023014465 1
0.196067105524269 1
0.183374370230922 1
0.198373424969762 1
0.203759256281012 1
0.194020540199583 1
0.189984895107103 1
0.178427015113801 1
0.202435962422145 1
0.228406968935476 1
0.196453378204427 1
0.224296741333449 1
0.227381933382239 1
0.216268501998815 1
0.1867113502762 1
0.216720026399261 1
0.214717201416831 1
0.209317709261441 1
0.212679439976711 1
0.185694214573353 1
0.148758852690263 0
0.204411932664069 1
0.2278373226997 1
0.192261702815135 1
0.19937869258738 1
0.209988514224583 1
0.204696375888487 1
0.183091632159801 1
0.184540855452339 1
0.204505872750272 1
0.194452417374601 1
0.200043602187898 1
0.189051551426538 1
0.194657217985236 1
0.20226173240384 1
0.175791120371548 1
0.194282315379857 1
0.187065428113957 1
0.176553202078169 1
0.174255452537006 1
0.197457412696589 1
0.18026036473424 1
0.206164078642907 1
0.231151100413514 0
0.215045806150014 1
0.221789218781961 1
0.197739782494245 1
0.228380582208989 1
0.210733666517051 1
0.196704084591617 1
0.191940295345713 1
0.203603209486836 1
0.206384389029553 1
0.221963123175752 1
0.187106869506051 1
0.192529785938781 1
0.18127148105475 1
0.213471658858043 1
0.173971962821959 1
0.211865651781453 1
0.212659689091345 1
0.183208852444139 1
0.199045430990258 1
0.222376394024115 1
0.194070261190811 1
0.181836289088001 1
0.210971061916472 1
0.221818914657998 1
0.211145988667035 1
0.193977740369917 1
0.199372391721679 1
0.215494430248307 1
0.180301302134145 1
0.211784459014916 1
0.226115717567637 1
0.195183410673468 1
0.225154543554116 1
0.199411489861237 1
0.188601466575867 1
0.200960777173296 1
0.206198753913533 1
0.198280772525133 1
0.200001003163656 1
0.201950623279567 1
0.212697691934477 1
0.186941471543599 1
0.221991358400974 1
0.204773032535638 1
0.20250438324625 1
0.199389597208732 1
0.210689884922952 1
0.226651572607639 1
0.212180070896914 1
0.182443866028983 1
0.188274412747325 1
0.212417471252281 1
0.198855039822917 1
0.200468091954897 1
0.187371230038256 1
0.207171584841034 1
0.192317304591472 1
0.180956648900269 1
0.191977386207659 1
0.226891408590828 1
0.221525010418194 1
0.212158908218206 1
0.201921746549099 1
0.185042368588848 1
0.204989419496429 1
0.23611096157706 0
0.184756930719849 1
0.201391063625127 1
0.195498035714146 1
0.226660160159981 1
0.214575321236455 1
0.208985842781091 1
0.184402836960483 1
0.197717228845827 1
0.186281337828498 1
0.205812615601785 1
0.198935542059404 1
0.223872459416136 1
0.196760613152118 1
0.178894906829763 1
0.187553206035746 1
0.200789429906908 1
0.202232225695877 1
0.202461808842985 1
0.194011350833875 1
0.19397750564801 1
0.223404811480759 1
0.191682685554349 1
0.190837228360104 1
0.206500767382999 1
0.210743793081719 1
0.20850107799276 1
0.19068356491671 1
0.225475569957833 1
0.182239233455367 1
0.20997391624765 1
0.202083521040665 1
0.217465502373517 1
0.1854303019575 1
0.20880696091833 1
0.190919964059676 1
0.183672110391142 1
0.213502961500548 1
0.200739606394646 1
0.213489207846007 1
0.20247970780553 1
0.186741034246477 1
0.195086495545524 1
0.199874190020328 1
0.189317732868801 1
0.222571203876613 1
0.188713992139666 1
0.203134848472921 1
0.196877694995921 1
0.201428190784491 1
0.187017213507182 1
0.197135904709506 1
0.184123548896908 1
0.212080204708549 1
0.204656429246494 1
0.217934303067663 1
0.214131698725532 1
0.197168558190362 1
0.195733862176293 1
0.212591568798571 1
0.203809000606897 1
0.204477053321241 1
0.191839303536303 1
0.191084113593878 1
0.160805083287368 0
0.199850049655043 1
0.203011641956687 1
0.202023628795902 1
0.190895122500958 1
0.202143503386646 1
0.195543792631843 1
0.196319786990215 1
0.199720059224959 1
0.222253903428734 1
0.171459835363735 1
0.170365255498282 0
0.196181929980187 1
0.19688454083416 1
0.196301393015683 1
0.189644908614463 1
0.202667765314527 1
0.190502182332595 1
0.21123153070748 1
0.179964337531078 1
0.20153949813497 1
0.201029170731407 1
0.204512859895403 1
0.203842572075285 1
0.195990397637668 1
0.208777468202439 1
0.187149600081692 1
0.216847051455252 1
0.186164217803684 1
0.203547097892858 1
0.178397905521304 1
0.205727925437037 1
0.21525468366894 1
0.205589532018834 1
0.213070877051089 1
0.208449128534473 1
0.208537389915261 1
0.191064249543616 1
0.191058822632816 1
0.179111799231942 1
0.215781280300912 1
0.212122356990675 1
0.210117286217499 1
0.228675932502715 1
0.166598761334846 0
0.239647298693562 0
0.166254035997737 0
0.203734712025 1
0.209564781520738 1
0.226465701081954 1
0.204111357010062 1
0.200753904054695 1
0.215164214262908 1
0.209681979402593 1
0.186072813468045 1
0.205743878237234 1
0.208300116161361 1
0.186475894064444 1
0.20094612802274 1
0.177062641622257 1
0.18428229880333 1
0.21835937398725 1
0.1782741458827 1
0.221332391079329 1
0.208290936093223 1
0.191169929065184 1
0.214973623371661 1
0.192596122093156 1
0.200630491200444 1
0.206153837514302 1
0.188166989049045 1
0.210956261008953 1
0.191655069914265 1
0.207702795371311 1
0.190869842144983 1
0.186997720831654 1
0.20392429332187 1
0.211207403361889 1
0.199118939522589 1
0.229026585989308 1
0.215120236688194 1
0.221701911137322 1
0.181998464754702 1
0.214779303829679 1
0.220444004514809 1
0.197890549554194 1
0.199149491648374 1
0.210791282860444 1
0.191082756837404 1
0.209667186389825 1
0.193454766943792 1
0.191149309133882 1
0.193547653202337 1
0.199779178535058 1
0.23529483820712 0
0.188859141126145 1
0.183903818046431 1
0.215586275184303 1
0.181879784965324 1
0.186909150847908 1
0.203384547852737 1
0.194756242906145 1
0.192230594423405 1
0.206156214514287 1
0.175753020654625 1
0.185267296341706 1
0.20614745996164 1
0.200197581082755 1
0.188394584106083 1
0.173793748771133 1
0.197134709937391 1
0.202088301166325 1
0.230327175442507 1
0.194890870218019 1
0.217552132104108 1
0.246292016569588 0
0.22485591306361 1
0.187744428573625 1
0.210364150075057 1
0.237034238156526 0
0.20002001857104 1
0.194812951636299 1
0.195206245391278 1
0.176337780006611 1
0.192678616440524 1
0.201301337120385 1
0.207676969287572 1
0.239119601645246 1
0.185674446291868 1
0.202845716563953 1
0.190323267724572 1
0.202215727968292 1
0.186402152695536 1
0.21043053732713 1
0.203361158716023 1
0.171881720299165 1
0.212567606730546 1
0.19509619678226 1
0.181544504953615 1
0.193518442524995 1
0.207946859619256 1
0.187737786042582 1
0.2141900923194 1
0.204950727224165 1
0.199018007976568 1
0.200752352329944 1
0.207667797038659 1
0.199284878774222 1
0.200759138441381 1
0.212338342040869 1
0.219138065478142 1
0.23264365767869 0
0.192275804930551 1
0.204222426498296 1
0.192954277780466 1
0.22150107702943 1
0.189231543055206 1
0.23757306819562 0
0.191676381227114 1
0.187583014935648 1
0.203258596118154 1
0.205594222234055 1
0.204338611106453 1
0.200927710738266 1
0.192546361095159 1
0.182798479030568 1
0.197747723588854 1
0.199317947408345 1
0.219651062850196 1
0.202514623617376 1
0.196232287663488 1
0.195225299112721 1
0.200800576015607 1
0.22128927568907 1
0.179075659350241 1
0.201306323492531 1
0.196694758409932 1
0.212196617787887 1
0.201879443863481 1
0.206945086761629 1
0.216789796203979 1
0.192154384123805 1
0.212484244742367 1
0.216883920202455 1
0.199817267496578 1
0.184904156518665 1
0.183626653922866 1
0.165473531155687 0
0.214585472338946 1
0.180016864899027 1
0.22150711114693 1
0.203342819721413 1
0.21206634363632 1
0.189821827741359 1
0.210826827932426 1
0.189133297425742 1
0.181834982250226 1
0.194383993672508 1
0.211152742947365 1
0.19117439270957 1
0.201577401631549 1
0.18303493918041 1
0.203361954647167 1
0.19697313857826 1
0.220277256643532 1
0.207055631481321 1
0.227736291399954 0
0.200360417573206 1
0.204397675567442 1
0.200429071972283 1
0.167996275166259 1
0.211068493742928 1
0.197012668953391 1
0.228639389469793 1
0.220944244214999 1
0.190289252154776 1
0.219475162323008 1
0.161787176549752 0
0.211118987768183 1
0.169708779429139 0
0.19221718941842 1
0.210681676388987 1
0.189956775365159 1
0.203050889041408 1
0.184817987904775 1
0.186439268961147 1
0.207126967983447 1
0.208679462121692 1
0.180988769872607 1
0.172848663497477 1
0.168304687682389 0
0.217103921494467 1
0.211672832318979 1
0.211190136628353 1
0.206904417093457 1
0.187771500824012 1
0.213055935220417 1
0.20991771717384 1
0.226838517722002 1
0.2064431273529 1
0.181555124549645 1
0.217137843968719 1
0.192162034787944 1
0.210483884654632 1
0.207737010194812 1
0.218744786987619 1
0.195920831559147 1
0.198700860523798 1
0.202675741077068 1
0.204330616644797 1
0.215268948798407 1
0.191705559514115 1
0.209327842000751 1
0.21720881639765 1
0.158935895922643 0
0.190862522939079 1
0.182694604838445 1
0.213148508950843 1
0.208782406499002 1
0.191665335182273 1
0.224379224759735 1
0.198487683920187 1
0.220271393678795 1
0.210346109412747 1
0.226589058255021 1
0.215858702913424 1
0.206528277488412 1
0.174995538952513 1
0.215960788547432 1
0.203875695007728 1
0.22216857766546 1
0.190595983901681 1
0.218278925783614 1
0.188822083815202 1
0.215212408607766 1
0.198946682226839 1
0.164709744787595 1
0.213194449150868 1
0.180553447575978 1
0.226428103022074 1
0.173129544857619 1
0.190978718918236 1
0.180554336589966 1
0.21642698689031 1
0.191531151257368 1
0.225656718151297 1
0.187727642577798 1
0.215288408029836 1
0.210560220842281 1
0.197974075244522 1
0.225264554741775 1
0.209248076360182 1
0.209992982576505 1
0.198185575133245 1
0.199962227836219 1
0.214430583707777 1
0.189851142434453 1
0.182249284699115 1
0.179565958966407 1
0.164660519469522 0
0.175457341835037 1
0.183271871793198 1
0.196731683596405 1
0.233756682844218 0
0.197615841207716 1
0.222271481468223 1
0.187644662604829 1
0.21081242590581 1
0.192998943690573 1
0.184726995606997 1
0.181120409165333 1
0.199468824983943 1
0.194561013838427 1
0.211126856249058 1
0.21192964299481 1
0.19404468730553 1
0.195332263127407 1
0.183855814817872 1
0.174861452634339 1
0.182026012834253 1
0.194939630515282 1
0.18506941206691 1
0.200441416365553 1
0.209702848492501 1
0.218669163351698 1
0.215050524076038 1
0.1928215190574 1
0.199204694269211 1
0.174307419933601 1
0.198998401369444 1
0.182303984249681 1
0.190210841306578 1
0.20610008614263 1
0.237325539295173 1
0.199242053263789 1
0.216914898218006 1
0.200846006661961 1
0.215178742910426 1
0.207647066643824 1
0.180801408467216 1
0.2164086934396 1
0.230747491701922 1
0.190749495366226 1
0.198853366278123 1
0.182432602554795 1
0.179845621001812 1
0.226142159946909 1
0.199895970651116 1
0.184910916941709 1
0.186742559884247 1
0.216188430364004 1
0.202872906716337 1
0.220972226197644 1
0.21153773577821 1
0.178585349138122 1
0.219970105009322 1
0.185018202998519 1
0.145834617483082 0
0.167089642707883 1
0.205776590678846 1
0.199407007155394 1
0.207548789571421 1
0.183292804909435 1
0.192990890087126 1
0.191760866539867 1
0.211384632947945 1
0.202005715920623 1
0.201847872377733 1
0.217467712792816 1
0.198801338253693 1
0.20206973624157 1
0.189226551771963 1
0.204291916134521 1
0.207512807663351 1
0.176255018074859 1
0.214861441112951 1
0.212297679304234 1
0.197231520082513 1
0.197890003131368 1
0.195178020946999 1
0.211153812910152 1
0.184763674031031 1
0.218914909162711 1
0.204266228531775 1
0.190794833634901 1
0.181593778514087 1
0.201637138220258 1
0.244686889074747 1
0.174642343299237 1
0.210141756930087 1
0.230650654587482 1
0.201594656613261 1
0.210422819072257 1
0.203113513988212 1
0.199879402662565 1
0.171412107764038 0
0.215342245605998 1
0.215057738505129 1
0.190856021421723 1
0.198636026442236 1
0.208482812970179 1
0.180186058430747 1
0.206868856671181 1
0.232223993708524 1
0.191391141945589 1
0.203140676995088 1
0.219540420428401 1
0.181156078045532 1
0.201315757634897 1
0.194394357389572 1
0.197235714249723 1
0.190348512884522 1
0.209276024548453 1
0.200199034215405 1
0.177084842238014 1
0.184806257953541 1
0.194808663094327 1
0.178651711400599 1
0.2141586201962 1
0.190370065603024 1
0.183971023947806 1
0.221069659411696 1
0.193238990101705 1
0.181836126794054 1
0.202457253858825 1
0.216225417698391 1
0.214409096151105 1
0.192011351619654 1
0.202775528401453 1
0.193931024446014 1
0.19096485911654 1
0.194424759365781 1
0.206410174593437 1
0.209790594825382 1
0.188952388580412 1
0.211792784430255 1
0.188185960737269 1
0.206370639459354 1
0.195195933179643 1
0.201026073904565 1
0.184837890914886 1
0.189409187147032 1
0.199096119321912 1
0.197323551253278 1
0.232796059993492 0
0.187374914241001 1
0.220029295884712 1
0.207565964085759 1
0.186561107507795 1
0.223724266601992 1
0.213231082222748 1
0.191808880592599 1
0.231466826190259 1
0.227748480207931 1
0.206537861369364 1
0.195318500078174 1
0.210932143046205 1
0.216840502840812 1
0.208523226335604 1
0.231467669561252 0
0.206859518948025 1
0.232908060482067 0
0.181889427991093 1
0.207923137189576 1
0.206583418386219 1
0.173951839857628 1
0.222502421354541 1
0.195714793048274 1
0.196140881931319 1
0.194889758054368 1
0.223086632561834 1
0.210293789971544 1
0.227994617916104 0
0.211078054331369 1
0.198204035237942 1
0.176285689552563 1
0.191357411313284 1
0.180987149269997 1
0.20537873138239 1
0.223510606087638 1
0.196233103617768 1
0.1962561425755 1
0.194305752203542 1
0.193354767138502 1
0.216784870174346 1
0.207362112696276 1
0.202294919614627 1
0.173199516543685 1
0.183051823246756 1
0.218284691172419 1
0.194469544522535 1
0.18709375787812 1
0.189542289179079 1
0.209176039679654 1
0.166918252720374 0
0.177363185271057 1
0.21286469406456 1
0.190563591635737 1
0.22313684948696 1
0.198599910079397 1
0.200347848959505 1
0.186545539136485 1
0.188267947927971 1
0.216892625692598 1
0.191745970750555 1
0.211996189412801 1
0.176899473789828 1
0.193001438967685 1
0.188948261800973 1
0.181604003439324 1
0.222668031914281 1
0.206117808568922 1
0.185860183156472 1
0.20899943686957 1
0.203298587780223 1
0.218315526818513 1
0.208104650977969 1
0.202647359527412 1
0.18342285486594 1
0.224772978430177 1
0.219014540960775 1
0.183330642394527 1
0.198794994770649 1
0.204035418810779 1
0.204826645740251 1
0.186269937079403 1
0.200035768930361 1
0.204965092184429 1
0.181881478647494 1
0.180048333408751 1
0.20757231011596 1
0.208253198140668 1
0.215685242233139 1
0.214549795915602 1
0.217925275153355 1
0.219736604645228 1
0.210044860938288 1
0.225899326449658 1
0.205062756428061 1
0.177882345012422 1
0.173474554661024 1
0.201927189774093 1
0.205429289040349 1
0.172470398142904 1
0.196683588671229 1
0.202839328448762 1
0.183933083345395 1
0.196935605975883 1
0.196387392471368 1
0.214834843849265 1
0.202967958290898 1
0.209476322847574 1
0.161525293134723 0
0.184068399910736 1
0.177908338629256 1
0.209579632769234 1
0.199989078156297 1
0.20487257932219 1
0.197721134275022 1
0.194402227617161 1
0.182956319182362 1
0.193564888226414 1
0.183979311234962 1
0.187830399406428 1
0.18059586849169 1
0.168928676166613 0
0.20241740159936 1
0.179889330166437 1
0.213917590747415 1
0.212015146062216 1
0.188321866981588 1
0.238930644250046 0
0.198945886137102 1
0.19249327730788 1
0.194926981692612 1
0.196205293444731 1
0.231757562288151 0
0.214492300483603 1
0.195136925743565 1
0.214302927660776 1
0.209784692123015 1
0.206458762959488 1
0.188622736395757 1
0.191770302330859 1
0.193000009341573 1
0.216617370102049 1
0.214721828815242 1
0.204479396114903 1
0.192522236084344 1
0.20747406530286 1
0.170283493566496 1
0.183460455453771 1
0.220115555040877 1
0.200310107703794 1
0.207718180551176 1
0.186339792736337 1
0.209334257549944 1
0.183417637364241 1
0.2069172101798 1
0.18365981661974 1
0.180433566331565 1
0.204188367984113 1
0.228878140559865 0
0.186793550378972 1
0.219391803119757 1
0.206657495038849 1
0.182909397670315 1
0.219922952166224 1
0.177297005741569 1
0.197396091244384 1
0.199066915167853 1
0.23491368234309 1
0.192028239065253 1
0.193698405853402 1
0.179771223458251 1
0.211007752958134 1
0.184640107364117 1
0.207933010524866 1
0.21536993424813 1
0.208970838016692 1
0.208192650899335 1
0.200904761909653 1
0.176070882197331 1
0.201018266983881 1
0.236238746814808 1
0.202114007485305 1
0.215733637321524 1
0.227012964344735 1
0.189647728439972 1
0.216502146763668 1
0.218361263450378 1
0.187322977571281 1
0.200456514928223 1
0.199544896367523 1
0.206217585409731 1
0.215036060474062 1
0.198008788578504 1
0.185803870456935 1
0.191475205922283 1
0.189883094258809 1
0.199758918092854 1
0.211564712285274 1
0.192873398896907 1
0.208713253511216 1
0.187137638353392 1
0.19405480145248 1
0.214588921149586 1
0.181180061539813 1
0.218477178671513 1
0.215282186128167 1
0.197251674597795 1
0.201016577754875 1
0.197343528275002 1
0.215284455416705 1
0.203134136412612 1
0.217729629469928 1
0.188814568716592 1
0.198568142672232 1
0.194196551458071 1
0.185782623895372 1
0.210980355696767 1
0.220736262474967 1
0.228644116740604 0
0.213476082385372 1
0.206715129017967 1
0.207210653691271 1
0.203433037653395 1
0.194793273020875 1
0.207054687012263 1
0.203799086156366 1
0.212317595622399 1
0.201679965387165 1
0.204045996190482 1
0.191193094495722 1
0.210299724929726 1
0.216023847312564 1
0.1937933103959 1
0.214345522748241 1
0.191993808838806 1
0.197114118430372 1
0.207288602198713 1
0.191188253096454 1
0.188553220137971 1
0.193545309442993 1
0.196458060387863 1
0.192278610874533 1
0.212630827901598 1
0.191075979227532 1
0.203622236561166 1
0.172234206995658 1
0.19713849458115 1
0.199330867838504 1
0.225661108350657 1
0.187267554636721 1
0.209829585849766 1
0.198723886081817 1
0.191189261213589 1
0.195930129052945 1
0.226817132626571 1
0.196338084341111 1
0.204314272352834 1
0.201279716585431 1
0.195572503109832 1
0.222461622015127 1
0.20992627737775 1
0.20619989433951 1
0.211646085267069 1
0.209890498798887 1
0.203308484134989 1
0.179514340316984 1
0.224966374146892 1
0.20123124535122 1
0.206492868412619 1
0.202198783239274 1
0.212860536674169 1
0.18843563298085 1
0.23003870223581 0
0.203870189754685 1
0.200918347587219 1
0.203732312970729 1
0.195992788590607 1
0.208351014775577 1
0.187036728173347 1
0.212877793979626 1
0.225979673113698 1
0.20756402390102 1
0.209069294889131 1
0.183986009605771 1
0.217168805394037 1
0.212291304534082 1
0.217079293797796 1
0.195880894735802 1
0.229705050662345 0
0.180824915064515 1
0.202762676342647 1
0.200553607229602 1
0.196309901292542 1
0.219078643849655 1
0.204563676008258 1
0.183694625676827 1
0.216094108971724 1
0.19401703884269 1
0.211168851374732 1
0.214865384677684 1
0.217052475842993 1
0.206138547163479 1
0.220437183182056 1
0.182392268766265 1
0.193302140336196 1
0.192820086434045 1
0.20248730957753 1
0.200267038299354 1
0.174886942980905 1
0.196528087641905 1
0.23198525370656 1
0.184171363289589 1
0.19027987429462 1
0.205447252508681 1
0.202267524823816 1
0.214451699141049 1
0.241456518355596 0
0.200218552088217 1
0.190816607022797 1
0.20710440985454 1
0.184216048692341 1
0.206022136576327 1
0.182436365828669 1
0.221354382603731 1
0.199077739403497 1
0.202155321037662 1
0.184079029677462 1
0.197270937239061 1
0.197978413302561 1
0.230682879351836 0
0.20417439661241 1
0.175199613657403 1
0.203844595859223 1
0.206326244774371 1
0.213783972632058 1
0.196596690747664 1
0.201326568646785 1
0.181134824540902 1
0.187380231292121 1
0.192014175808044 1
0.203073722845447 1
0.205313219168202 1
0.217527055528845 1
0.193842018122472 1
0.183246126352629 1
0.185246507842311 1
0.213006752963972 1
0.20682229130388 1
0.201599959544527 1
0.205684409732903 1
0.217215596955792 1
0.173564216012729 1
0.189526257874821 1
0.22441774466015 1
0.196748077944471 1
0.213757107496449 1
0.202401220801541 1
0.200296485146929 1
0.166471007163433 1
0.203539008057065 1
0.21732945574756 1
0.207696355657289 1
0.19983160456662 1
0.170681076057088 0
0.193287857977787 1
0.199054528563085 1
0.173294668911512 1
0.202111840381404 1
0.217248005261861 1
0.207557605119384 1
0.197710433109775 1
0.211001434369311 1
0.202793156002659 1
0.183804161207982 1
0.206389343184523 1
0.212653923632648 1
0.222921511326887 1
0.214527956963511 1
0.167903274554181 0
0.20029719657497 1
0.182265338375295 1
0.238779719266309 0
0.189216676534077 1
0.202357808619447 1
0.198998452309406 1
0.198337701687223 1
0.197350524810781 1
0.180122753882939 1
0.185709292602727 1
0.198039119299473 1
0.213491536375251 1
0.196046860536909 1
0.207791253113491 1
0.199423928526263 1
0.209872425652505 1
0.193711210824105 1
0.199068189092641 1
0.200552363185951 1
0.160350168533776 0
0.216196610214225 1
0.208779307988519 1
0.200645587119692 1
0.214870163619021 1
0.205530127349074 1
0.219787647788282 1
0.202500747452469 1
0.196514974112494 1
0.195285131020981 1
0.200666884400826 1
0.210093196379755 1
0.200044976540202 1
0.189055107059356 1
0.206479593803407 1
0.231637779588438 0
0.201661915220516 1
0.199361778127179 1
0.2084331685414 1
0.188784808163989 1
0.193347676256831 1
0.216698084867469 1
0.190911909692627 1
0.202385993621599 1
0.181073812375424 1
0.198632332308733 1
0.195285978000405 1
0.216221854735475 1
0.163357881496482 0
0.203632879522018 1
0.204228856959494 1
0.20127251304405 1
0.214538748079939 1
0.19040316425772 1
0.189878528756205 1
0.2226505342818 1
0.192514228189765 1
0.193493098954976 1
0.199301590306102 1
0.207723286249583 1
0.19725291285129 1
0.21118368925596 1
0.218885975681041 1
0.202778312001254 1
0.183702239363174 1
0.17238779392889 1
0.212926328841242 1
0.203208704100601 1
0.197997826566908 1
0.208613896924161 1
0.168358069191983 1
0.222162305607482 1
0.192902904562677 1
0.203916593710893 1
0.229233439681292 1
0.216402912712317 1
0.198226798713157 1
0.170191567829178 1
0.203180600841026 1
0.208347751329044 1
0.237385646802893 0
0.170763144953059 1
0.194324112065485 1
0.210253220337177 1
0.184492828311207 1
0.204183998267599 1
0.198646680351118 1
0.202955178785893 1
0.187169591942768 1
0.170570885147661 1
0.200275008154708 1
0.177767494287347 1
0.189254696938851 1
0.205626319777283 1
0.206057891703106 1
0.192052214396499 1
0.221852059145533 1
0.213666755713925 1
0.200842674439555 1
0.213870448597018 1
0.187686238397937 1
0.219992571493915 1
0.196485172715487 1
0.192974497336014 1
0.199557417491743 1
0.204443496956203 1
0.206054124297177 1
0.216663800675766 1
0.23289142001058 0
0.20515503845275 1
0.221386949529774 1
0.187755266284967 1
0.192372498695952 1
0.184247575657521 1
0.213702546404151 1
0.227103760720398 1
0.202571580053269 1
0.187813983938064 1
0.20960941722356 1
0.194887855441899 1
0.218789523587353 1
0.209480816993823 1
0.187669603935953 1
0.191525891825118 1
0.205149810465223 1
0.206107051165745 1
0.21840008833653 1
0.192968340587623 1
0.188504755402471 1
0.204960273030416 1
0.216764929731706 1
0.188631660587114 1
0.212588025850149 1
0.202031527047482 1
0.211337571754509 1
0.202054939572883 1
0.182916732840727 1
0.203074853413567 1
0.214947188893717 1
0.212304343776108 1
0.199384852340232 1
0.210151373783147 1
0.175526845141456 1
0.197199671696001 1
0.210248563036973 1
0.184758652017183 1
0.192144687155196 1
0.204325483846163 1
0.172296986931026 1
0.185780755377557 1
0.204495703789583 1
0.211066659633213 1
0.185871352138792 1
0.21341213907831 1
0.190413145013338 1
0.193832454579874 1
0.190889245284404 1
0.198521738196 1
0.195578368486014 1
0.168672047412036 0
0.197665090138611 1
0.238105207840218 0
0.211445551069181 1
0.198677096465281 1
0.205625646893247 1
0.194598450561419 1
0.205977319533954 1
0.213618190333991 1
0.202888497710706 1
0.210522096686528 1
0.181561374515438 1
0.223599755577507 1
0.210807344909013 1
0.201575936679442 1
0.176311278324532 1
0.204035469788482 1
0.200468124603641 1
0.207908498416514 1
0.212001956033651 1
0.216318334052831 1
0.180781751818896 1
0.220715436088452 1
0.18353543073005 1
0.18993887543289 1
0.168348229772422 1
0.199043466412726 1
0.196137388043786 1
0.206487059489013 1
0.186509045952496 1
0.218887093357977 1
0.200756583968206 1
0.208861595894591 1
0.205908383775591 1
0.218574778576342 1
0.225288212525855 1
0.210043057253328 1
0.184748053045865 1
0.24040485409083 0
0.187310061527813 1
0.203336490409864 1
0.200725927738995 1
0.200728112441671 1
0.179000871269198 1
0.200612643376386 1
0.187757251502405 1
0.194458695942439 1
0.182980011422361 1
0.18954907547077 1
0.17278012418444 1
0.202978569302769 1
0.213861084680251 1
0.181524152454969 1
0.21042257891386 1
0.184147289146401 1
0.183241261983321 1
0.215349969104352 1
0.203341059114525 1
0.236873010306288 0
0.21354325768216 1
0.19779226275922 1
0.19767943974308 1
0.206251394292606 1
0.199812699915201 1
0.183070225242127 1
0.188374167841717 1
0.219014698217876 1
0.197063450950283 1
0.211419019849557 1
0.223173013049056 1
0.18101610919308 1
0.211090994811643 1
0.190642876431893 1
0.179008842928616 1
0.217274204263152 1
0.204749368212126 1
0.209724951464169 1
0.19564963218012 1
0.199189452993659 1
0.217924769206931 1
0.213176150226507 1
0.196909712148031 1
0.198497363509497 1
0.221264295652117 1
0.194394904971623 1
0.202228052283647 1
0.18171461975358 1
0.198224633300508 1
0.197851547578925 1
0.186803085549415 1
0.202656439688177 1
0.205358183129093 1
0.222491174863294 1
0.188428078178343 1
0.186676780928938 1
0.192883810070067 1
0.171936486327133 1
0.190192623491663 1
0.199515570382006 1
0.200049620710448 1
0.19080991510529 1
0.182293499392186 1
0.183954545718639 1
0.223858139726378 1
0.180414254463203 1
0.186782006157823 1
0.175654910676143 1
0.189346156493194 1
0.185625588572535 1
0.216462031108178 1
0.214045579938236 1
0.201932393914403 1
0.194296945622412 1
0.194477283621001 1
0.218423948096198 1
0.210949528870154 1
0.20069022367163 1
0.217186377047653 1
0.19225671296087 1
0.177796351960347 1
0.198256429614938 1
0.190341717884498 1
0.158470377123528 0
0.198626365570028 1
0.206651212426062 1
0.185301063300828 1
0.207670479116918 1
0.185366483729004 1
0.192229818498272 1
0.204886331720083 1
0.218565605423839 1
0.212768638226876 1
0.221379178121091 1
0.217986638695159 1
0.204653747964952 1
0.19382060912109 1
0.185715134758698 1
0.188980826494247 1
0.188741817032049 1
0.210864048635632 1
0.20027840182807 1
0.198680136160338 1
0.185046582720092 1
0.214710042992429 1
0.185265164440229 1
0.212026585065652 1
0.197902411994717 1
0.182477936948837 1
0.18135541165076 1
0.163873049341327 1
0.196278300337558 1
0.231756044653893 1
0.216894181622887 1
0.209205865487422 1
0.213852012264859 1
0.178261709346969 1
0.224629479435169 1
0.215702282170666 1
0.193345186304742 1
0.190031543769974 1
0.186074132606428 1
0.183656709693203 1
0.204500760497309 1
0.185331916461324 1
0.200255629526742 1
0.194562670256384 1
0.188819440523486 1
0.191549014440293 1
0.199990974718931 1
0.19048599739562 1
0.180129837841514 1
0.188501069944223 1
0.198746171297371 1
0.207022456497868 1
0.208608890250406 1
0.223293757847921 1
0.182122527107726 1
0.167679645420285 0
0.216083951915294 1
0.231151731824695 0
0.177673054146814 1
0.174560452108555 1
0.210671439662978 1
0.216401111588033 1
0.203228816947981 1
0.206811652164827 1
0.181407137124988 1
0.200092759338775 1
0.20298518491573 1
0.20915979071949 1
0.198509482666369 1
0.20576216187465 1
0.184419327009917 1
0.187630859043875 1
0.215990446756691 1
0.192616897878943 1
0.170626378467092 1
0.200783646591661 1
0.174393497857369 1
0.168962460361247 0
0.207467125637607 1
0.175802196624028 1
0.20137985410539 1
0.178390945161063 1
0.227701658633081 1
0.196956666902942 1
0.20462963091785 1
0.230351786255627 0
0.210409699007679 1
0.208378941053484 1
0.223309619844499 1
0.199032250227656 1
0.181463990990468 1
0.195066814827412 1
0.184440673395089 1
0.183174673668913 1
0.2170883652147 1
0.201609497418104 1
0.196949398507073 1
0.178832621686069 1
0.189892373239943 1
0.212566827844549 1
0.19164827421945 1
0.204119497406807 1
0.200601706448871 1
0.211170479027175 1
0.203597079043219 1
0.203384515590008 1
0.196507656083959 1
0.19468768839532 1
0.188729962693678 1
0.194558747744113 1
0.210805932154538 1
0.208595026101116 1
0.221085658695929 1
0.215812587422171 1
0.206791470782249 1
0.196636001690641 1
0.20291222240413 1
0.187860490123996 1
0.221135102372822 1
0.201367242227293 1
0.192961938502549 1
0.216774827469701 1
0.215783394569424 1
0.179976632321766 1
0.191017855363007 1
0.212544087425626 1
0.223764305936385 1
0.190317408329717 1
0.210545494031072 1
0.158580065560732 1
0.210071662444372 1
0.213299935778872 1
0.187640957319063 1
0.170565170341136 1
0.193430608262811 1
0.21937693886855 1
0.213278913214935 1
0.175688523868669 1
0.163871269993245 0
0.220080183271341 1
0.19861319486181 1
0.223605087760649 1
0.224250732285827 1
0.20064270549558 1
0.190320169715126 1
0.210398499544325 1
0.199077239901491 1
0.203878601626912 1
0.200293007264788 1
0.222872425963245 1
0.178130369856299 1
0.194352303464485 1
0.19096136913391 1
0.185740631139362 1
0.217543939150221 1
0.193289289772531 1
0.198774928431116 1
0.219893754114263 1
0.165371024768531 1
0.163385540086949 0
0.200550970758782 1
0.218572905249989 1
0.218032033140791 1
0.196914064491204 1
0.200284033111149 1
0.19455616290627 1
0.186329011040966 1
0.217228008061817 1
0.210048334884106 1
0.174338709597301 1
0.197017098176353 1
0.197995187437592 1
0.223461411503861 1
0.221761933454989 1
0.230399610507655 0
0.231654138559682 1
0.183126955048881 1
0.19937381030071 1
0.194505154618238 1
0.188933207009147 1
0.189757586383853 1
0.191780568904465 1
0.205851772770008 1
0.229964417038203 1
0.22059410554127 1
0.202350728537577 1
0.195864632067098 1
0.184144314727664 1
0.201656201030673 1
0.191782903029301 1
0.201532226763541 1
0.202555750489892 1
0.170069133898164 0
0.205146485192627 1
0.197920180650667 1
0.197273502464207 1
0.201580713381054 1
0.216411536520214 1
0.223796893759099 1
0.215468621341317 1
0.204453063309954 1
0.196951248448929 1
0.197998802433395 1
0.219382886350545 1
0.201048229004159 1
0.201714311906237 1
0.190592624232591 1
0.198826458433658 1
0.205761563677024 1
0.169073567737605 0
0.213584306291128 1
0.197266475075312 1
0.20693942490565 1
0.202599313007823 1
0.229711557503723 0
0.19704039834862 1
0.21242347583511 1
0.209965734244587 1
0.226906069456002 1
0.210370050616323 1
0.207583713765008 1
0.157325960905154 1
0.212156149038912 1
0.19393695709073 1
0.202195148788637 1
0.214734130468185 1
0.163214727875159 1
0.240446588695948 0
0.184892299823865 1
0.194321428562091 1
0.202087387787328 1
0.19020636024574 1
0.193624335831408 1
0.177114101268782 1
0.216271544122127 1
0.186967149994131 1
0.220429804203547 1
0.197232912960572 1
0.209897879135975 1
0.201930611290911 1
0.206637407262039 1
0.202004316137454 1
0.182234255222375 1
0.18750970682941 1
0.193190843182488 1
0.210055212243636 1
0.193179029032646 1
0.219355755360696 1
0.223938323914127 1
0.214686919484862 1
0.200964305398222 1
0.196346309281776 1
0.217397207679896 1
0.204501154333013 1
0.189463988221726 1
0.168998405038598 1
0.216493273674022 1
0.189767499336985 1
0.204611806296815 1
0.204346843051647 1
0.206315938383162 1
0.227042346982824 1
0.220320808227638 1
0.152950932952173 0
0.195785538916351 1
0.159110470547731 0
0.181600606736453 1
0.172073645391957 1
0.207938145839975 1
0.190610354365749 1
0.214826991255079 1
0.180194324564238 1
0.183285038087142 1
0.189026882057573 1
0.221497024747255 1
0.195293448819593 1
0.225170202425022 1
0.223863085788635 1
0.198375205827577 1
0.180095092396369 1
0.208058549942448 1
0.218094504670148 1
0.211412451219412 1
0.197065063621474 1
0.221365760616799 1
0.228012895034011 1
0.219247606837374 1
0.222272810037801 1
0.157696623772695 0
0.198107716550591 1
0.238826929707007 0
0.198611371890153 1
0.207992088955165 1
0.192387711050937 1
0.180789368140231 1
0.191647092045111 1
0.200964895736937 1
0.178816708021708 1
0.210511150105788 1
0.190653279254561 1
0.206587328226629 1
0.214526520961449 1
0.182883273010705 1
0.201303916492087 1
0.207861327701759 1
0.196919233590691 1
0.212295150841162 1
0.205126203929868 1
0.181183824728913 1
0.21183154802116 1
0.198679053806147 1
0.204529612849772 1
0.186867265844767 1
0.183352523034967 1
0.184759918210967 1
0.199868538078002 1
0.209324015263354 1
0.195895716721989 1
0.232688787637764 0
0.203687965519144 1
0.197619057592583 1
0.205058456519818 1
0.174782063877042 1
0.196556604637596 1
0.211620426130861 1
0.220416036007158 1
0.201733899155386 1
0.194087495243637 1
0.192501961887828 1
0.204231104666977 1
0.229308339214943 1
0.191509924875076 1
0.205123313331805 1
0.185576055084967 1
0.166788854331647 0
0.18332044820223 1
0.195059076909464 1
0.175564716958603 1
0.179388703218258 1
0.191580751168741 1
0.189297428153265 1
0.218028308548886 1
0.192415306892288 1
0.194045631646331 1
0.199639792747297 1
0.202310332920217 1
0.207123223146495 1
0.194210318241913 1
0.195879852277505 1
0.187325552753541 1
0.206923991711617 1
0.189957480919618 1
0.195618183076806 1
0.227340634489638 1
0.209638742012616 1
0.210045544331583 1
0.1831130208295 1
0.203761724232155 1
0.195389646729425 1
0.204023093111511 1
0.215546079740235 1
0.219378924581 1
0.200625951462658 1
0.206751482827316 1
0.221419305736288 1
0.214244034795355 1
0.205607126817193 1
0.201722063600601 1
0.197685743438898 1
0.235684027218418 0
0.177799000832289 1
0.196800963434969 1
0.199215443455056 1
0.213335681665257 1
0.198835185096353 1
0.231880288442867 0
0.176175221977869 1
0.197512322248759 1
0.209758793273386 1
0.229921155525741 1
0.217524380898333 1
0.208029478497905 1
0.212504701995158 1
0.190976050988116 1
0.162028706823465 0
0.19421803044394 1
0.213785336823133 1
0.189928338236664 1
0.206963822245251 1
0.193826127480636 1
0.179383664581121 1
0.194209019023566 1
0.18737337066596 1
0.192814250404428 1
0.201305375798071 1
0.202919308207407 1
0.217766281777907 1
0.19191250554452 1
0.193095577640335 1
0.188483502589732 1
0.173742405199572 1
0.206485266679204 1
0.197358988239107 1
0.204033848226091 1
0.197220515578117 1
0.198152253619699 1
0.223855776401041 1
0.217219219744519 1
0.211639020329252 1
0.206724512411611 1
0.237666532732883 0
0.206830497618993 1
0.178183060115626 1
0.211199786629011 1
0.1858422118814 1
0.194200159578746 1
0.194830636428041 1
0.208365468367204 1
0.194831580703923 1
0.214168089901969 1
0.219679124046168 1
0.188687670418285 1
0.179771514381765 1
0.191947063915779 1
0.210201241003998 1
0.200754790496937 1
0.215364303891256 1
0.225129472095912 1
0.210060823182974 1
0.214093938625892 1
0.202562489010826 1
0.208679792165059 1
0.185116448534312 1
0.21328559215457 1
0.18680899895419 1
0.183202240963014 1
0.180658887932975 1
0.178533527535659 1
0.202126237468082 1
0.174049479823202 1
0.19625899509196 1
0.208188908126597 1
0.187487467507006 1
0.188765481050058 1
0.209376613811207 1
0.242703355226201 0
0.177400375922038 1
0.214150887695716 1
0.20187756743768 1
0.181864177145046 1
0.207489969629746 1
0.192726275617036 1
0.192005598704107 1
0.195417361056576 1
0.233786051085467 0
0.193175095769867 1
0.202703475602241 1
0.207652193666147 1
0.194921173608539 1
0.203506944044421 1
0.204355212221382 1
0.20105367537218 1
0.175395133915905 1
0.2243507461882 1
0.212368754331595 1
0.217732247968648 1
0.188551042010356 1
0.189088696399893 1
0.182374334232173 1
0.207123223299477 1
0.212747422244359 1
0.211102242620189 1
0.207001155865317 1
0.198318849456055 1
0.202594988274158 1
0.211067043019618 1
0.205177758910649 1
0.224489581269296 1
0.208337548517612 1
0.234451932930797 0
0.174365469925321 1
0.213452828390003 1
0.204361418067927 1
0.182701827434773 1
0.18559726903339 1
0.186204334318897 1
0.193041727624418 1
0.209778414998779 1
0.204319310415487 1
0.216235092314702 1
0.194487954446318 1
0.191129520747707 1
0.181758160045852 1
0.208511976327207 1
0.197021249361707 1
0.230598162160175 1
0.224568788742667 1
0.199425134379412 1
0.191735226241009 1
0.174146526911543 1
0.200125957780226 1
0.206781455112064 1
0.200855273538763 1
0.208457248893717 1
0.209434181557174 1
0.203352594079838 1
0.214494779354521 1
0.22382942704191 1
0.185678082509564 1
0.238414032640376 0
0.21115234725893 1
0.207652465344556 1
0.206631313256317 1
0.198893907723652 1
0.195458184004703 1
0.21659406738098 1
0.207814720783436 1
0.169839061199247 1
0.195236414550164 1
0.199088231612364 1
0.216786242387463 1
0.181807207643991 1
0.183733611766611 1
0.210866840007657 1
0.208167247597054 1
0.212827869380036 1
0.176923619419675 1
0.221134253870422 1
0.203142450531446 1
0.188389598214055 1
0.185617856809887 1
0.206547754316735 1
0.20749097102467 1
0.200923360193945 1
0.19482998552714 1
0.209558162352884 1
0.208247793273746 1
0.17904470552631 1
0.189094365039306 1
0.209600323802444 1
0.209186299514634 1
0.178034283443117 1
0.22647700002588 1
0.214260277665472 1
0.211689767773781 1
0.206484887230773 1
0.190264647141821 1
0.23526417027284 1
0.196123022590126 1
0.210700958686714 1
0.190160317286025 1
0.220608418697757 1
0.176350889715899 1
0.195568011003376 1
0.182990137387972 1
0.194044964927924 1
0.21221747394256 1
0.20100899873655 1
0.202789922694504 1
0.222014372609457 1
0.197418527950754 1
0.18769868487445 1
0.207570527917363 1
0.197783880383781 1
0.195924269196854 1
0.186250559766705 1
0.209847905571651 1
0.219529263574644 1
0.216442255679186 1
0.204230977569813 1
0.216518249737362 1
0.223550431258999 1
0.217468512593774 1
0.203676683979845 1
0.207821493488523 1
0.228966622988497 1
0.226295482631037 1
0.215037368935272 1
0.228939487209944 1
0.209176536004186 1
0.198033420761208 1
0.191770783366971 1
0.2194813491717 1
0.211786787078173 1
0.18917192558373 1
0.184175481020724 1
0.201757949978702 1
0.19659437396305 1
0.201768759557412 1
0.186106861839916 1
0.177277903571908 1
0.209212719605092 1
0.209141024560605 1
0.186702505357652 1
0.178646993481206 1
0.21997373602291 1
0.185788380779098 1
0.191358950031465 1
0.197377213491106 1
0.207932009401484 1
0.203835063467946 1
0.20717732194796 1
0.205214776557103 1
0.221909456351013 1
0.203900598248605 1
0.19917353792159 1
0.222527476178795 1
0.205043558472002 1
0.200425621452543 1
0.17542744487509 1
0.203261386009944 1
0.207072953117965 1
0.182846007822098 1
0.201757425894148 1
0.194808255032068 1
0.195721093607692 1
0.176571734086549 1
0.220901109631889 1
0.217368401238145 1
0.19475188786249 1
0.185492283997023 1
0.194937308137227 1
0.232398461364856 1
0.207342123768425 1
0.192570887131613 1
0.220520967929 1
0.212034729820088 1
0.189247399836973 1
0.205829949886375 1
0.17759729160185 1
0.204731372951104 1
0.226495872868771 1
0.218846578174109 1
0.181529004234748 1
0.203925993052284 1
0.200437215808223 1
0.200052547531402 1
0.187971525282897 1
0.228955355992743 1
0.22461018673767 1
0.212385520254686 1
0.199040640331412 1
0.21065548503158 1
0.168467650683771 0
0.195084068503102 1
0.236192037591348 0
0.182074475804311 1
0.189900736132826 1
0.198738842276655 1
0.207802985297462 1
0.187391711294974 1
0.190636775900195 1
0.20902175659276 1
0.179591319020149 1
0.202381454341549 1
0.194837138523455 1
0.195959247181913 1
0.197808694828494 1
0.196814976955538 1
0.205703480350696 1
0.194245277121722 1
0.184075289444579 1
0.19840075305637 1
0.198522525339296 1
0.197761371409898 1
0.20367828495716 1
0.2017179471197 1
0.229620670290581 0
0.183214616058324 1
0.193227847271622 1
0.203249535164813 1
0.179698576642134 1
0.19117045605373 1
0.205773280613396 1
0.216110808271452 1
0.222319565771375 1
0.202399931119455 1
0.218026945906672 1
0.190169190413086 1
0.20179886471804 1
0.182897050875041 1
0.162575306515251 0
0.216172666504099 1
0.199147773713079 1
0.189519338243602 1
0.211568978505823 1
0.218361549077364 1
0.215945190212662 1
0.188361971311193 1
0.20994765911979 1
0.194854525964204 1
0.223186282851639 1
0.204504042933476 1
0.202847120270373 1
0.187419772259581 1
0.187669671316652 1
0.178378723528439 1
0.179821690948686 1
0.208046765974289 1
0.219852798313923 1
0.19332413737126 1
0.230754391496137 1
0.20234392569266 1
0.198901482980801 1
0.210641919031099 1
0.21840036551798 1
0.18203240025288 1
0.20066080042378 1
0.185395735078424 1
0.218800350982831 1
0.213547120956224 1
0.213566436143906 1
0.190441881443672 1
0.189005223427011 1
0.200038111854574 1
0.188159009702427 1
0.181798201365061 1
0.190601876875515 1
0.182972499805044 1
0.197559007058248 1
0.212537896470781 1
0.218081357911634 1
0.214410307326054 1
0.21294689977552 1
0.197266704455944 1
0.195841127749413 1
0.214880904450708 1
0.189093940654227 1
0.211349934061785 1
0.198048431111811 1
0.206783893548944 1
0.181641486419219 1
0.199576974004922 1
0.198693871194105 1
0.170173687613371 1
0.205120490174965 1
0.217203922228427 1
0.201674646171942 1
0.178746273234881 1
0.213136528297895 1
0.202287381148952 1
0.210192279721171 1
0.193960248148861 1
0.180155909551203 1
0.20804011395575 1
0.20125269643146 1
0.171654743992045 1
0.204757142609303 1
0.22665234463344 1
0.195065127786141 1
0.166257203468051 0
0.171826641066882 1
0.196358897599265 1
0.22061945856272 1
0.228985408737762 1
0.234070993140824 0
0.208081837732032 1
0.188967599795889 1
0.180412327011035 1
0.189066775312813 1
0.178525681925813 1
0.209004725472178 1
0.198439707134332 1
0.210208767149333 1
0.208542996960709 1
0.196549633451644 1
0.196815938503415 1
0.190504296718534 1
0.212125592277867 1
0.205019903848257 1
0.229148821529267 1
0.203965192165156 1
0.212367058230297 1
0.186777756589119 1
0.195494346236486 1
0.204689010709605 1
0.203040701728402 1
0.189231756236543 1
0.187208275346053 1
0.193721964533505 1
0.209575105887503 1
0.219829204361717 1
0.209269540880599 1
0.200505984639878 1
0.192179561556514 1
0.18901842956541 1
0.192522329847342 1
0.210540368642146 1
0.21101534314308 1
0.206687394643704 1
0.205955449646495 1
0.228403405363572 1
0.196150795582339 1
0.21909742031479 1
0.201469973252256 1
0.186451092179994 1
0.212938265776561 1
0.196361908299648 1
0.171513389363562 1
0.204215029226619 1
0.202303149241424 1
0.201591817850111 1
0.211862590185782 1
0.16915996636402 1
0.219618847640886 1
0.193425871484672 1
0.191162361115651 1
0.199889319208172 1
0.207313278711032 1
0.211317849826517 1
0.21005302421035 1
0.197304786588095 1
0.198065307511459 1
0.184476991654702 1
0.21193842338857 1
0.179876818885999 1
0.209168187779569 1
0.203032221413742 1
0.201765038684745 1
0.205034540139509 1
0.21570664304162 1
0.190498969847959 1
0.203253875675216 1
0.168009936829495 0
0.186223284960418 1
0.191820722262818 1
0.214345693897237 1
0.220720019925221 1
0.185937207837858 1
0.205245112794409 1
0.241246254810599 0
0.191297580404281 1
0.200851370813685 1
0.190109837267646 1
0.185161565022185 1
0.188301931542376 1
0.19332827914183 1
0.207830875407054 1
0.187201877665097 1
0.22197053653461 1
0.205945276359755 1
0.20858261778183 1
0.225426036366267 1
0.216056981111905 1
0.174350577585901 1
0.220843146815179 1
0.213315410238159 1
0.214121183918104 1
0.23773307776161 1
0.211093753390605 1
0.180229140150472 1
0.204214124118049 1
0.185673152146656 1
0.181931105271607 1
0.177611158672338 1
0.204759906458286 1
0.205314496367922 1
0.190579163097704 1
0.224766992346101 1
0.204801543378696 1
0.202088215400841 1
0.191324648270159 1
0.204719107610245 1
0.231861766856318 0
0.192808488355267 1
0.202666016408898 1
0.213355927014352 1
0.214258174640929 1
0.187568150650031 1
0.195989996931025 1
0.203646948621788 1
0.187775577748042 1
0.180314385418993 1
0.193632964224486 1
0.21819831004634 1
0.193273230282429 1
0.208618111581655 1
0.208932656855493 1
0.191393065420668 1
0.19201357543679 1
0.201304553184987 1
0.172381404520752 1
0.219130260020637 1
0.21682982041766 1
0.211757266400492 1
0.212047601589659 1
0.207514797228003 1
0.231204406929232 1
0.18900964414855 1
0.211642926612601 1
0.227016781429795 1
0.181248800408349 1
0.189240249966757 1
0.233578196378851 0
0.2121531287319 1
0.209087773041873 1
0.204683664425757 1
0.179986545760914 1
0.200483444411561 1
0.178327103366332 1
0.193209640813315 1
0.180115731911429 1
0.216725689654761 1
0.163504595879548 0
0.196815163972587 1
0.20635210086846 1
0.194651095081365 1
0.223469183346407 1
0.171998715131882 1
0.204773456121206 1
0.210716816852908 1
0.20771820586568 1
0.191346431779316 1
0.174798751628996 1
0.248054119896113 0
0.205387845866515 1
0.207146591278478 1
0.179922739710258 1
0.197576749755191 1
0.1822567295386 1
0.212185808896373 1
0.225617801992293 1
0.236009028916765 0
0.211574657573442 1
0.225266408590335 1
0.186020868657081 1
0.203722224150166 1
0.218102188272026 1
0.21301148125403 1
0.185558590839432 1
0.209146546610162 1
0.233076791814256 1
0.20826325491308 1
0.186967589561703 1
0.205056100355705 1
0.226380345393224 1
0.196251400963861 1
0.195314974195481 1
0.208310687599811 1
0.193475235965557 1
0.179144755837521 1
0.211347040665153 1
0.168129486528958 0
0.197960621885555 1
0.219936554322567 1
0.18282696988468 1
0.206343553274662 1
0.164569237023931 0
0.185434650625601 1
0.218966666060986 1
0.180650027380476 1
0.1742652359258 1
0.210425123188526 1
0.224489838614578 1
0.209576000190094 1
0.192457416381404 1
0.188533640568077 1
0.214174302784591 1
0.185465611094052 1
0.222041353360994 1
0.183544545201263 1
0.196547986418289 1
0.204647223324923 1
0.181110193404868 1
0.16934005496897 1
0.205919537304558 1
0.20810987657249 1
0.222675653368318 1
0.195762828018313 1
0.208990030004699 1
0.181871499065135 1
0.193248552111877 1
0.222146261696817 1
0.185969250402841 1
0.185924303703445 1
0.190626956484954 1
0.214149139453296 1
0.217701682524771 1
0.196393074113892 1
0.199439783392063 1
0.191394418081723 1
0.205605366827478 1
0.18181034914708 1
0.186530004638885 1
0.192909266636479 1
0.207019783609054 1
0.216833097741335 1
0.196212330078579 1
0.187734048180157 1
0.217004697488665 1
0.203900180696667 1
0.205078114652979 1
0.193291992043767 1
0.219309603657173 1
0.200982120291938 1
0.225632793777618 1
0.201651510487263 1
0.211740329302892 1
0.187465346412511 1
0.186779632345335 1
0.207390506191112 1
0.199906112484209 1
0.199362847019229 1
0.217387609307497 1
0.203315382824402 1
0.193686192270293 1
0.200541579135938 1
0.209521861469414 1
0.195689812299477 1
0.211149852836452 1
0.20426270156991 1
0.189545112217031 1
0.206411225040475 1
0.215226781256261 1
0.202733353087957 1
0.174535131193648 1
0.208223727168429 1
0.192685817658453 1
0.216995965445953 1
0.220074432096897 1
0.209300163306003 1
0.217108190583672 1
0.221613960832872 1
0.207035103975771 1
0.188483813005387 1
0.189764691908451 1
0.191153528180793 1
0.225834787907994 1
0.202499404601555 1
0.18838036044716 1
0.179817073948102 1
0.203490165538491 1
0.204784162781742 1
0.210436861982156 1
0.188741740744409 1
0.194587614445363 1
0.197341849594172 1
0.190377394974629 1
0.174151620871917 1
0.208659588147375 1
0.192828105229633 1
0.227561707464101 0
0.183495969251979 1
0.182683127985636 1
0.199060925330195 1
0.20637506802237 1
0.174545473996856 1
0.197677143254791 1
0.206657429875854 1
0.202310238445601 1
0.220755713676365 1
0.217350335512157 1
0.220615634119889 1
0.189975148814253 1
0.213231540727383 1
0.200100829056317 1
0.203827675624694 1
0.193732312283606 1
0.232985411574412 0
0.193401868938144 1
0.207445978775706 1
0.206883739580881 1
0.167954389023875 0
0.211277450699019 1
0.193064023695255 1
0.1909502631171 1
0.201327800114766 1
0.211568507401531 1
0.213746271726041 1
0.189641154130663 1
0.16745477283282 0
0.196739153968301 1
0.217851223448377 1
0.198284516363979 1
0.196143449772051 1
0.23641174722232 0
0.19381182519864 1
0.192070251427887 1
0.196682267533347 1
0.185462465672581 1
0.199100686013794 1
0.188796228972103 1
0.220540595603435 1
0.216591323286942 1
0.227636592903478 1
0.198004720156029 1
0.211908363238953 1
0.228041074015093 1
0.181186417331889 1
0.207662423472513 1
0.195108742453288 1
0.183958794076233 1
0.196555375184005 1
0.196408194172877 1
0.216490297891359 1
0.197622952147703 1
0.190528761590329 1
0.192377453379262 1
0.181495354915664 1
0.188970066200072 1
0.20812136991214 1
0.215194768338877 1
0.226309273817527 1
0.184438950551918 1
0.193236976957334 1
0.192835944466391 1
0.217804082278428 1
0.20282301582981 1
0.206332565595211 1
0.20638353709757 1
0.204093843749905 1
0.200904371444287 1
0.180150638698584 1
0.238365624164631 1
0.225800244597673 1
0.187819680428599 1
0.203224458910641 1
0.228716761800352 1
0.194839678729805 1
0.181578781275233 1
0.214063488974597 1
0.210192053294519 1
0.184794284872812 1
0.178781364803021 1
0.211402082119204 1
0.173649099965616 1
0.205729584354664 1
0.204746289733859 1
0.179608732556836 1
0.240840437102702 0
0.185486060772223 1
0.199900695845101 1
0.19906055100338 1
0.175677859286948 1
0.190545265480011 1
0.192936355823124 1
0.174209295715816 1
0.206956831692826 1
0.238866226224909 0
0.18521336934299 1
0.18965831706322 1
0.222179913637668 1
0.183500933388175 1
0.192234743048035 1
0.17750220356417 1
0.19805417862046 1
0.20857258099881 1
0.21862430883969 1
0.194081945865038 1
0.201170089886307 1
0.242166537464265 0
0.196013886009988 1
0.209682526246172 1
0.200562532403117 1
0.212794808611382 1
0.19448366340716 1
0.187975706124486 1
0.200078095401071 1
0.19860614795759 1
0.221583795496791 1
0.188651394354415 1
0.203253882984121 1
0.211754349602123 1
0.189506097238413 1
0.211737364126266 1
0.19287658063836 1
0.159405031450811 0
0.201703668265651 1
0.193030979849676 1
0.168902590846053 0
0.20134534375943 1
0.218576057954143 1
0.174847032977332 1
0.224111395945156 1
0.179000999125673 1
0.190939392319794 1
0.195068412941173 1
0.196491067977234 1
0.184876899577488 1
0.21993229058176 1
0.180429804908937 1
0.180947628870187 1
0.21971146230441 1
0.208291212947826 1
0.191955954633598 1
0.218571769505246 1
0.196900901734255 1
0.17742706113257 1
0.224195938131685 1
0.205837416232422 1
0.207330707784514 1
0.202365884256967 1
0.210649984737138 1
0.197932103579764 1
0.185587211483983 1
0.204936120442135 1
0.199348729537482 1
0.168735214107057 1
0.182249486571996 1
0.191718655547053 1
0.186018857671772 1
0.214314231737712 1
0.227402172312445 1
0.196176551110631 1
0.187841036701064 1
0.218295614148602 1
0.21278556123501 1
0.187648987234335 1
0.211067123513766 1
0.219086138919876 1
0.205807860647025 1
0.17776013956252 1
0.208411012524317 1
0.211009596453571 1
0.213163014725769 1
0.198327016144712 1
0.177468737320728 1
0.220563151141116 1
0.201996052710227 1
0.186592176792956 1
0.183715720197454 1
0.229195053686898 1
0.165985061574485 1
0.204561524671088 1
0.199090597180038 1
0.179356810485651 1
0.216596158574127 1
0.218370204645214 1
0.210972023583448 1
0.189330133213512 1
0.187059441456309 1
0.189039584440981 1
0.192553909237249 1
0.196686304103776 1
0.219502095837734 1
0.171435875258246 0
0.211348596918502 1
0.220783998237796 1
0.197232816253868 1
0.206312378365946 1
0.210338368553157 1
0.207154151715181 1
0.208736704764716 1
0.198263804528715 1
0.188812817327677 1
0.222905892039281 1
0.204860210701472 1
0.2089884059989 1
0.206428676208148 1
0.194107896033836 1
0.207978040634518 1
0.219721562356411 1
0.18252895209149 1
0.198384258534988 1
0.193533936422738 1
0.203788005454806 1
0.216731681939889 1
0.204978221454925 1
0.204868016042419 1
0.215137911400178 1
0.194930960201695 1
0.192637410349043 1
0.171744622373103 1
0.195094202710032 1
0.210428145164607 1
0.212715945647282 1
0.198655332164231 1
0.215655036757127 1
0.206203932658522 1
0.195548993052788 1
0.202069144366558 1
0.188627034129615 1
0.210950756117338 1
0.183274127316544 1
0.193102421578887 1
0.20538155547467 1
0.227207327952953 1
0.187163927389221 1
0.194694857332906 1
0.171426302699191 1
0.224181670168829 1
0.221261575938207 1
0.177873978801702 1
0.189968149085264 1
0.205783043157317 1
0.205695388176056 1
0.183069798145521 1
0.186259181998144 1
0.219718489566248 1
0.214282977403634 1
0.213207247125052 1
0.193487750576566 1
0.204155161016802 1
0.198398816197993 1
0.205770242850844 1
0.203559967620284 1
0.215724319827614 1
0.224975407940979 1
0.177483959675038 1
0.202305839791546 1
0.21976731250429 1
0.198594526483486 1
0.207541630719073 1
0.222991704819436 1
0.205793859131979 1
0.212808776391565 1
0.221239201246565 1
0.187217220713672 1
0.207529520143944 1
0.201060329616816 1
0.203561274017233 1
0.193755395674975 1
0.18070214980415 1
0.228476809218627 1
0.203094670679748 1
0.190638118703255 1
0.204462289435064 1
0.2121213991163 1
0.17379227585668 1
0.194916427847551 1
0.216855712356417 1
0.194855956522707 1
0.185267145844821 1
0.179160874289801 1
0.223442018962747 1
0.1874409860029 1
0.215172212824761 1
0.17726672486792 1
0.188567708500662 1
0.174917415171757 1
0.226899152518419 1
0.185173802021216 1
0.173772993610971 1
0.179773067597081 1
0.196441268538543 1
0.208184430819809 1
0.197984144243915 1
0.203571829565216 1
0.207219380395241 1
0.206534914634962 1
0.21704982902201 1
0.19480003677394 1
0.213288370803247 1
0.20999610302695 1
0.199015775064166 1
0.193806517175141 1
0.227147811123921 1
0.217618951187191 1
0.184113788020683 1
0.182397961762035 1
0.214048785804022 1
0.216018085563441 1
0.175617386955781 1
0.230781390126444 1
0.201850883359169 1
0.216596221548416 1
0.205433231800466 1
0.183446768153948 1
0.18402767632908 1
0.203610017719192 1
0.221161913431132 1
0.210049380100069 1
0.194065304309361 1
0.214215065532708 1
0.221394688370458 1
0.197327078523162 1
0.230452687682387 1
0.213337135003536 1
0.20908605557501 1
0.218152847181451 1
0.200167900294564 1
0.200366887578441 1
0.190540034066573 1
0.192111594746389 1
0.190161269707449 1
0.214169192065774 1
0.184012638413315 1
0.194192309164959 1
0.199577684196369 1
0.201987742240204 1
0.184717414791498 1
0.203786638659617 1
0.193650726685528 1
0.198058050040312 1
0.224855861260054 1
0.182274392813851 1
0.178795541793706 1
0.201565236667706 1
0.19278681308081 1
0.189617265548628 1
0.191878476292484 1
0.215106445982703 1
0.220549689497224 1
0.201911146644938 1
0.220806944382328 1
0.208984089267712 1
0.203078873514304 1
0.205524574778703 1
0.198365807222704 1
0.198466366524193 1
0.205401920022064 1
0.197000265612435 1
0.226158583756628 1
0.21672453730554 1
0.191581657568814 1
0.224111384603332 1
0.201361036699076 1
0.199581771469052 1
0.20526585662748 1
0.234582316995187 0
0.160664761791161 0
0.191299440739182 1
0.205360635471581 1
0.214274025231446 1
0.183599799414349 1
0.162931941357033 0
0.214135534380981 1
0.227913106627052 1
0.183974181726313 1
0.206034427043559 1
0.207661623796067 1
0.19384954837623 1
0.172276247299656 1
0.18779026342273 1
0.1989576196557 1
0.199450843228212 1
0.181180760155646 1
0.193601164811048 1
0.197811995641752 1
0.195454230223377 1
0.215933390627836 1
0.220399420820329 1
0.191699326037335 1
0.216516934622902 1
0.221053182965163 1
0.182265520869972 1
0.226916570388685 1
0.201716605617297 1
0.199607918700186 1
0.213412481906525 1
0.225373644322536 1
0.211845474200529 1
0.214719299676127 1
0.229097440351342 1
0.187647499179353 1
0.210112233910612 1
0.211348343246974 1
0.187527341422932 1
0.227920854748677 1
0.210729140110333 1
0.187010639723058 1
0.184948879709667 1
0.20093685920902 1
0.188189531063188 1
0.207674551038162 1
0.21483056105842 1
0.212833354066543 1
0.210599860426317 1
0.220110404898472 1
0.189804564607227 1
0.188443768345588 1
0.188790979548003 1
0.205852991003999 1
0.203625844107723 1
0.196447610084948 1
0.193291999432217 1
0.199997166217038 1
0.208997812821052 1
0.180592544315946 1
0.190601807843198 1
0.220046472514657 1
0.198965054128031 1
0.234870664143985 1
0.238811034568296 0
0.172755217084263 1
0.211289459030761 1
0.183625825685657 1
0.192721281089551 1
0.182746076254037 1
0.20961451280352 1
0.196191511273603 1
0.209131149273345 1
0.177178416145989 1
0.20712414866552 1
0.189922433561107 1
0.19251167939376 1
0.203168128903173 1
0.213041485899016 1
0.189556390261261 1
0.194149581548995 1
0.20628147345687 1
0.186811288133237 1
0.199569068653124 1
0.209436348276704 1
0.202779700613806 1
0.210730485426613 1
0.186630585811265 1
0.213836453708082 1
0.210367472768402 1
0.223215088453443 1
0.164715218059004 0
0.215430045784966 1
0.212301320845246 1
0.217242535710472 1
0.182951010301077 1
0.212634219884694 1
0.202618387724714 1
0.190684506787091 1
0.177996905816477 1
0.18362737469566 1
0.202884212489184 1
0.196756028394949 1
0.210643510740111 1
0.222635734924852 1
0.208082818807442 1
0.21518554782961 1
0.205588026299031 1
0.173931696242594 1
0.202821579793902 1
0.207773931650806 1
0.180846662060024 1
0.197023652230287 1
0.190542023222188 1
0.195428014344959 1
0.198756119996324 1
0.187109912970779 1
0.209210499673608 1
0.194008909390576 1
0.211658966777124 1
0.196616994389409 1
0.177381717196442 1
0.209885465005574 1
0.194627687329411 1
0.206664868955241 1
0.199390115576366 1
0.206602133152675 1
0.20895283805695 1
0.184681102972889 1
0.20014126488488 1
0.222338519107839 1
0.21713143426656 1
0.201120064647574 1
0.196603735287654 1
0.21684149592349 1
0.195209663722447 1
0.232066367793332 0
0.189921473571772 1
0.215064347030427 1
0.192292164104424 1
0.187339253168744 1
0.219479235218543 1
0.205977846688812 1
0.17600156310812 1
0.221514591982244 1
0.211016667891148 1
0.20962099305864 1
0.237528950322715 0
0.189530854668518 1
0.243173202685569 0
0.205284784804834 1
0.206705064454332 1
0.232227960240214 0
0.209897916015057 1
0.176129873895647 1
0.193337555371907 1
0.198601212114961 1
0.212730219967742 1
0.189263330712052 1
0.211492618391981 1
0.230475963774012 0
0.190287791655405 1
0.194197141502849 1
0.190120537493968 1
0.195315257598287 1
0.227998239653981 1
0.22520592376663 1
0.199381108866558 1
0.222469766862403 1
0.17310724773318 1
0.193044417745634 1
0.192554069423117 1
0.208063469916124 1
0.212508505794146 1
0.190463386863698 1
0.228816723194147 1
0.203641445495031 1
0.194135565329671 1
0.190603592033333 1
0.220285197976529 1
0.198611757364248 1
0.186075721533331 1
0.191389192409685 1
0.179070402011213 1
0.196590397713568 1
0.211265560294472 1
0.193404807599376 1
0.192188270875248 1
0.199066920617641 1
0.203239441865219 1
0.198964737069719 1
0.201371013582515 1
0.218034007342686 1
0.151954521622354 0
0.198715197416486 1
0.205499386535959 1
0.191810538121533 1
0.209703407071353 1
0.212644701965877 1
0.20339328145179 1
0.221063472966748 1
0.202818831500045 1
0.222386262967707 1
0.192286766527099 1
0.212416383033172 1
0.187517306603768 1
0.210467569137184 1
0.208062272506296 1
0.21769377232318 1
0.197122894187624 1
0.194860658658018 1
0.221659992432247 1
0.172992455278836 1
0.196638864313735 1
0.205539152659337 1
0.177847143663772 1
0.196815394888162 1
0.220225006516629 1
0.195911329585259 1
0.225170830392321 1
0.212286815020562 1
0.223173182688951 1
0.191342778970111 1
0.228555763794234 1
0.20322216305488 1
0.200740740201787 1
0.197146628521223 1
0.210595180929929 1
0.217798801830329 1
0.217756977119434 1
0.17917152595453 1
0.202317004494831 1
0.209326565986247 1
0.197290734733416 1
0.204460052891135 1
0.187742832218325 1
0.206876673189266 1
0.207914718404213 1
0.175337051759264 1
0.204297527521203 1
0.228384925003933 1
0.216083916381558 1
0.178662118242116 1
0.203914562964257 1
0.179633116427327 1
0.195064939129003 1
0.195789870333904 1
0.206831765768387 1
0.208818537978361 1
0.201508758452307 1
0.210268129931566 1
0.217235097863957 1
0.211166685738017 1
0.209360024653024 1
0.185088631364464 1
0.204441823817781 1
0.205260629297081 1
0.198883675845083 1
0.180389530205133 1
0.233229834730065 0
0.193419516021735 1
0.206203420353765 1
0.193019305499922 1
0.19032324676186 1
0.197217751120667 1
0.215814279813841 1
0.197057779680472 1
0.193582778044168 1
0.174130470791535 1
0.188652858410117 1
0.197179826807883 1
0.195695528602281 1
0.195560521464413 1
0.183134795973469 1
0.216528074010898 1
0.177596667055546 1
0.193661201480162 1
0.202761830668467 1
0.203747085849433 1
0.195727053348509 1
0.204769602592507 1
0.17606867039069 1
0.204939626800508 1
0.201815406223282 1
0.214501320345873 1
0.208263898602229 1
0.184327925644487 1
0.20207612490841 1
0.206589161903616 1
0.189629973851384 1
0.21536850390405 1
0.206393647301887 1
0.182148475300976 1
0.182037921126173 1
0.201122513738795 1
0.21121046449788 1
0.191426564437282 1
0.188011412799636 1
0.218544653593069 1
0.230119260991546 1
0.203001305041018 1
0.200564976951608 1
0.20886188075682 1
0.194078718716154 1
0.201820112638739 1
0.228985317168236 1
0.180491350703131 1
0.194883478193647 1
0.204849301194556 1
0.184743397278913 1
0.205796590699863 1
0.189924961905999 1
0.198016255277763 1
0.201270750769713 1
0.182060544612366 1
0.177569546347873 1
0.175889580152537 1
0.220398600376503 1
0.217622037728143 1
0.208973234345922 1
0.202081994357965 1
0.207339556982182 1
0.221269088018541 1
0.208559932116747 1
0.212898558445749 1
0.199543314176395 1
0.197145701658917 1
0.190882067425454 1
0.179334887556816 1
0.20852229177811 1
0.192776338437315 1
0.203087811663192 1
0.202907130318147 1
0.216334861191477 1
0.191973489871314 1
0.187202289318343 1
0.202470738543693 1
0.181839924681325 1
0.177255296700293 1
0.210304310272913 1
0.196830488438175 1
0.194259367445339 1
0.215141535886055 1
0.185027910215132 1
0.19847298365558 1
0.207274906411867 1
0.193799924769977 1
0.192560086913838 1
0.1900034907205 1
0.185018988756026 1
0.195940052393102 1
0.209632731754889 1
0.189568884493843 1
0.182600433207397 1
0.177827732175202 1
0.191586736015445 1
0.213634043814636 1
0.211354055082888 1
0.176699132547872 1
0.235866765213003 0
0.20615827697232 1
0.230949426707841 1
0.199009578454 1
0.188829135762386 1
0.208654590835179 1
0.196578575987083 1
0.191789295710707 1
0.216729595988357 1
0.208489842834096 1
0.22522441533842 1
0.196277499562372 1
0.204589178728501 1
0.232591735495488 0
0.196470086819642 1
0.21122050136698 1
0.183268462111468 1
0.212809162377598 1
0.195259278442029 1
0.196086633054793 1
0.219453211703335 1
0.210302432496872 1
0.19019911506548 1
0.194828386690571 1
0.203771454701206 1
0.180248744410912 1
0.19688671978808 1
0.193815830858532 1
0.209503233692306 1
0.191334115186772 1
0.220856744128746 1
0.200739972474007 1
0.200479317752718 1
0.182736317596836 1
0.195150054331752 1
0.20490906311328 1
0.214161897728638 1
0.194604523207545 1
0.209360247030771 1
0.188747866045291 1
0.207327319829288 1
0.198608033047827 1
0.211909655770578 1
0.188612719586062 1
0.191123375823903 1
0.221502750100051 1
0.227176657056074 1
0.20529386774411 1
0.222116441423112 1
0.188223965969825 1
0.178641458505954 1
0.217672891608943 1
0.211737008095112 1
0.198800843386391 1
0.184719768823449 1
0.175690062808374 1
0.198901658776235 1
0.188708320516801 1
0.19061732320137 1
0.185896410185105 1
0.212341248438661 1
0.195095718584033 1
0.184811003580163 1
0.220325993477749 1
0.21935820763505 1
0.188979221059087 1
0.195074122879818 1
0.198736435756065 1
0.196873499407618 1
0.22414141807333 1
0.2138610601602 1
0.202577120514997 1
0.214595053737735 1
0.203650408747978 1
0.204995782553462 1
0.198003017144262 1
0.207044739396179 1
0.166913646631836 0
0.194942349730985 1
0.191892044652079 1
0.182085927915466 1
0.209520416393687 1
0.187264091914846 1
0.19476832360081 1
0.198813637814376 1
0.187618501537429 1
0.211330302117569 1
0.200860817132519 1
0.216891285778086 1
0.180307429438701 1
0.183676198150064 1
0.203746943813742 1
0.18013671701793 1
0.191065846531178 1
0.186608062275531 1
0.187505502000332 1
0.181985623749162 1
0.220088130984858 1
0.185743568316343 1
0.180954674405304 1
0.213589995887111 1
0.187024936635135 1
0.230059102662349 1
0.208412652665163 1
0.151573141092164 0
0.178379142097526 1
0.195494321758918 1
0.185915314350354 1
0.202760539930925 1
0.181328809866285 1
0.196189445914435 1
0.203715882990227 1
0.21154311319242 1
0.203512088405224 1
0.184224545640602 1
0.210011889945371 1
0.191019004461531 1
0.190190580206119 1
0.199030714481747 1
0.204774062613077 1
0.164537402186968 0
0.179541648422935 1
0.194215821041915 1
0.180935505374847 1
0.21775119163709 1
0.178261810879528 1
0.185827036275817 1
0.173802669424058 1
0.199325601432761 1
0.236083626077335 0
0.221032800286263 1
0.167624726848883 1
0.193830452098955 1
0.215094658597947 1
0.208541724048188 1
0.194854774401411 1
0.190070199815259 1
0.209338839831536 1
0.222183712741772 1
0.20098559006173 1
0.213804769180642 1
0.196006767799667 1
0.210540231097469 1
0.194970389529066 1
0.205315976352752 1
0.230554417317801 1
0.192607954537058 1
0.186385003323281 1
0.205655013161903 1
0.224923300283411 1
0.196832550863836 1
0.223630745987193 1
0.222635013854246 1
0.205590933782491 1
0.183436054336264 1
0.193637017387052 1
0.185506693278247 1
0.18716908892734 1
0.20278741194872 1
0.213920682543177 1
0.191039629366302 1
0.221112521258615 1
0.210778885836773 1
0.171579076345389 1
0.219952526954117 1
0.212079329760818 1
0.185820505662751 1
0.188116133468734 1
0.192772407298438 1
0.179667093912032 1
0.197588324789742 1
0.216208693350949 1
0.189856278369934 1
0.209687812159908 1
0.231842267428208 1
0.189145662246136 1
0.200131292620126 1
0.207502607194344 1
0.191199429082142 1
0.199790234297729 1
0.202978777441485 1
0.189183877858063 1
0.218204140012088 1
0.19983588816876 1
0.183992048033859 1
0.210770424789007 1
0.226116310952286 1
0.218119423959601 1
0.192568205270465 1
0.231356541172417 0
0.195967724288206 1
0.212831308386391 1
0.197453468843629 1
0.224463338827619 1
0.190950224572964 1
0.204761757702397 1
0.19797695963975 1
0.205693012815766 1
0.210496191691713 1
0.212299330799319 1
0.188020539013552 1
0.187409940062233 1
0.217121922775798 1
0.207046180713922 1
0.218746942254759 1
0.200505063841178 1
0.179289452860441 1
0.202383584081875 1
0.188850907354985 1
0.182372713071706 1
0.198795391605127 1
0.208197587152612 1
0.165857743616593 1
0.205673460277334 1
0.172910106621265 1
0.181281736407821 1
0.208786779550817 1
0.211267591729032 1
0.182479710277934 1
0.177744438345126 1
0.210420179215343 1
0.217026616901146 1
0.199016516301383 1
0.231935827311066 0
0.21346447217547 1
0.197689039713877 1
0.175636722970399 1
0.215373222009416 1
0.195578721392548 1
0.206519599665327 1
0.203450424301007 1
0.212975349433733 1
0.182816275050975 1
0.202590903287558 1
0.226848375952888 1
0.169646763735186 0
0.213633261733048 1
0.232898717213418 1
0.217189587205009 1
0.20158446758129 1
0.195342325390907 1
0.196406337310617 1
0.189110903109703 1
0.195270768229643 1
0.211715560402116 1
0.204960670469798 1
0.205407237545291 1
0.218828910969636 1
0.204378154949188 1
0.206067926493824 1
0.18487719933089 1
0.189482485795585 1
0.198616721450948 1
0.180632947723386 1
0.211565303435442 1
0.183143371050267 1
0.196021779831048 1
0.186027637367723 1
0.187520298919737 1
0.198460399229688 1
0.211823737032608 1
0.216965284679291 1
0.197885160008597 1
0.18431822792201 1
0.207175369841608 1
0.179179102106677 1
0.21747482699771 1
0.216350838854028 1
0.206134567094357 1
0.201330977910496 1
0.187491043035857 1
0.196467157570607 1
0.210244717425336 1
0.203549640975669 1
0.204920194500022 1
0.21889140912002 1
0.17056709100517 1
0.204967204379249 1
0.193600015582517 1
0.216600812026495 1
0.218744759954449 1
0.179649693002125 1
0.205603261611322 1
0.204032198293833 1
0.212713984541043 1
0.215073124983108 1
0.185857575063693 1
0.186343454875283 1
0.189329168495385 1
0.203915966913194 1
0.182435346336281 1
0.212255038051987 1
0.184282940883111 1
0.181322067584233 1
0.187132311514946 1
0.185036108930851 1
0.209148769750069 1
0.201293470137535 1
0.192587409356768 1
0.207719476303039 1
0.225287189625813 1
0.216046553388817 1
0.206339778336026 1
0.216814138653007 1
0.185209518612828 1
0.206379049188687 1
0.193433313360891 1
0.203464698787382 1
0.232986406041873 0
0.218588075814471 1
0.195658239591748 1
0.186646760911768 1
0.185494991757987 1
0.184130442915893 1
0.181808676421827 1
0.17688271538872 1
0.225458956896279 1
0.20127746002448 1
0.196788999513564 1
0.210500031363519 1
0.213828015182819 1
0.225486988406529 1
0.217650896037694 1
0.219373658442447 1
0.201647029149308 1
0.22387658418558 1
0.189613600200957 1
0.193275252896252 1
0.205156227458268 1
0.208340655133097 1
0.193316642515483 1
0.198774132680623 1
0.189909174559415 1
0.18569569703726 1
0.192531420108051 1
0.212184758040965 1
0.203878219366702 1
0.213502880365966 1
0.21939398958757 1
0.180650619821008 1
0.215206924562002 1
0.190302242239216 1
0.205269292422803 1
0.205460986136763 1
0.19947260750392 1
0.21876315452734 1
0.19994719872846 1
0.165112013152307 0
0.206738176733523 1
0.234856324331125 0
0.199458665827371 1
0.203126565177751 1
0.198378541023532 1
0.195957718117215 1
0.206231920105632 1
0.173736400692592 1
0.194173275878234 1
0.207186635814495 1
0.192764018419892 1
0.215387892372806 1
0.188686993716968 1
0.177053165013617 1
0.222981752927582 1
0.202007329924247 1
0.188435239597864 1
0.218484231401194 1
0.223457873950104 1
0.206472869870575 1
0.198941886884069 1
0.228536491788182 1
0.191546297514898 1
0.236775833777805 0
0.206565555702195 1
0.186489492517794 1
0.194613825248753 1
0.218135707653274 1
0.20760333083204 1
0.215560392062202 1
0.196881502996391 1
0.203761489749237 1
0.178584518258608 1
0.187577896502609 1
0.184918588128687 1
0.22144464768449 1
0.206009022979087 1
0.198299683179483 1
0.18158538736208 1
0.167043027616504 1
0.206381225562533 1
0.221563652359387 1
0.193427783722895 1
0.197574126634076 1
0.187359977790007 1
0.192119593509715 1
0.202630711436612 1
0.209228993963389 1
0.197018135082132 1
0.236346400282729 0
0.197282811850946 1
0.194479614709398 1
0.236063866322295 0
0.184815222211465 1
0.21580773236783 1
0.220232282424281 1
0.190490134900228 1
0.198250467465312 1
0.200289378856182 1
0.225321862190199 1
0.195797944918134 1
0.199541782180374 1
0.176892642515101 1
0.189556373854401 1
0.177201015600417 1
0.197655663962429 1
0.197277116978598 1
0.199327771321707 1
0.194256150226764 1
0.187308085227855 1
0.213012918850424 1
0.191132699319446 1
0.192284178942171 1
0.216133054941615 1
0.189754893791157 1
0.17932057471088 1
0.202374004110849 1
0.191974590859846 1
0.192178482751198 1
0.188564377569303 1
0.216236045466027 1
0.209353052621966 1
0.20192813276293 1
0.199086824114896 1
0.21044191200136 1
0.199885238507533 1
0.219453141160529 1
0.206182940263165 1
0.227778245390866 1
0.193462845041893 1
0.200004815266118 1
0.208298649843799 1
0.198139995311728 1
0.195832680066412 1
0.212400525753916 1
0.180208753590694 1
0.174740562717695 1
0.162537426399206 0
0.195015290254843 1
0.205044244696244 1
0.213063724151962 1
0.198654337380974 1
0.191238222634339 1
0.194544204492246 1
0.199639961476364 1
0.230283014615827 1
0.177638854576473 1
0.193137495177283 1
0.143476393656453 0
0.210705302394227 1
0.206833019056227 1
0.213376023267702 1
0.19978191424384 1
0.197095667398098 1
0.222356257263288 1
0.20303821942638 1
0.206035550508876 1
0.18703480838459 1
0.191594687877503 1
0.185199716051268 1
0.191530770577677 1
0.200546906223579 1
0.192239621936767 1
0.167560591204349 1
0.180490557130609 1
0.18493165976902 1
0.184447542383892 1
0.193886492978734 1
0.235604736323397 1
0.193597166779319 1
0.208768248819747 1
0.205677829483237 1
0.175294337240418 1
0.181101827885101 1
0.178518058644929 1
0.180908192747761 1
0.188033361958595 1
0.1960194764195 1
0.219936842395279 1
0.202531957394709 1
0.182459643476744 1
0.246952005883913 0
0.196171416967145 1
0.188506335641929 1
0.180018536388006 1
0.191506564120317 1
0.207763609378563 1
0.204946176718778 1
0.212711226287364 1
0.201976411816748 1
0.22223419535404 1
0.202625001143346 1
0.224397756868996 1
0.197254674211228 1
0.193175893373831 1
0.188681703609167 1
0.16909298854947 1
0.189286898328071 1
0.180006617973121 1
0.17380843891434 1
0.189992285283829 1
0.213295187865002 1
0.199427972446664 1
0.176591806735297 1
0.178133686558031 1
0.195439450027809 1
0.178762241978881 1
0.209300636738286 1
0.193771832969044 1
0.193332752907326 1
0.176719828211715 1
0.207118337848086 1
0.216864028649183 1
0.204326485937982 1
0.219241956491438 1
0.171787662532585 1
0.200218753905039 1
0.196766334084516 1
0.200038614461345 1
0.194572704615974 1
0.20490531530554 1
0.18293008145338 1
0.202286100873077 1
0.182245976274175 1
0.192525493935348 1
0.200080881578217 1
0.192839848505629 1
0.209846937931275 1
0.168301794689591 0
0.185161305578913 1
0.185698657373902 1
0.182924017233287 1
0.196238441923396 1
0.188881441179746 1
0.173338552001138 1
0.198919965823842 1
0.206067954997629 1
0.204602637568568 1
0.197582141106337 1
0.174391232235057 1
0.21314062831434 1
0.202013609193132 1
0.210142086134659 1
0.192296525670825 1
0.219899394440581 1
0.218187518043095 1
0.210023185885561 1
0.194034524306723 1
0.20838867132005 1
0.189639432453315 1
0.202022789548559 1
0.207492736970791 1
0.200516387441219 1
0.204655745675126 1
0.198654245326782 1
0.207853239450105 1
0.199568550178059 1
0.223816193170716 1
0.218802007801866 1
0.185254094723917 1
0.200477486512597 1
0.194237361429306 1
0.211620355498239 1
0.195139070507993 1
0.214908730306544 1
0.191648194409447 1
0.205362615544769 1
0.183682207136047 1
0.17150151053481 1
0.186811936382674 1
0.191415588779866 1
0.209111269415943 1
0.202197597558001 1
0.212841587912196 1
0.196747442095695 1
0.211150220776384 1
0.222965426088668 1
0.186131170560963 1
0.209109492203514 1
0.218247548313111 1
0.178482899121657 1
0.207733777054114 1
0.208083026984364 1
0.162722354038739 0
0.209089092731768 1
0.220400635649634 1
0.190123777078915 1
0.202765062770386 1
0.185511272008303 1
0.231570436920639 0
0.195761753878033 1
0.209875379363236 1
0.200147538637101 1
0.211851407461518 1
0.200014618092617 1
0.20660208176739 1
0.191024706788723 1
0.203484689577253 1
0.188211538955061 1
0.2338389124419 0
0.1807789648536 1
0.205097159925381 1
0.21091336397566 1
0.184307800989798 1
0.200144581315648 1
0.185209755500611 1
0.169511519969635 0
0.187017560459611 1
0.176216106050554 1
0.198505544832373 1
0.211308058856352 1
0.209582034334404 1
0.195698238086095 1
0.209313936358417 1
0.1841966683176 1
0.209516200249713 1
0.204169086497155 1
0.191077456509013 1
0.194639641489157 1
0.19931942819604 1
0.216657246734332 1
0.178553185454048 1
0.198761268947811 1
0.206365996024283 1
0.185963808091375 1
0.214372710934466 1
0.179697873924094 1
0.185150352603497 1
0.233852551591947 0
0.198993108108702 1
0.207729160963393 1
0.212832539207966 1
0.202794147891274 1
0.207974715403529 1
0.19853433314266 1
0.216837746377334 1
0.208025113407221 1
0.20566538402055 1
0.206554345741696 1
0.228759201972111 1
0.208568009759685 1
0.21615941837078 1
0.19719729782559 1
0.171644252628545 1
0.218600720009314 1
0.194375015106357 1
0.210650224092553 1
0.195100628737698 1
0.189691960603682 1
0.196912104724366 1
0.210403836625825 1
0.199525247737556 1
0.200858209869167 1
0.20456557432317 1
0.195550405909029 1
0.208261310071362 1
0.214221802348343 1
0.197278248983863 1
0.187687786680005 1
0.215354285013939 1
0.205593556410912 1
0.188500509627574 1
0.216607271562676 1
0.214574470157678 1
0.192714519696632 1
0.189601726273929 1
0.194220447496903 1
0.16674908251716 0
0.185454821155783 1
0.183032186585748 1
0.20319063799898 1
0.186757946106196 1
0.211971477376496 1
0.227155732101651 1
0.20346668887681 1
0.200030740253223 1
0.175112013154808 1
0.217072740394473 1
0.198713673144259 1
0.206106154903707 1
0.197754196263712 1
0.214207718369295 1
0.219478473577272 1
0.166758233819959 0
0.220792830206184 1
0.198462072723292 1
0.19439305147409 1
0.212933072432 1
0.204038850657626 1
0.198406667126794 1
0.185039245238627 1
0.208842692927561 1
0.210850674282951 1
0.201411070897671 1
0.215647529523467 1
0.195020954510178 1
0.194402907163836 1
0.193669478945512 1
0.211571161295741 1
0.203044119335001 1
0.200557178089803 1
0.190709481174668 1
0.187914707487647 1
0.215656395606643 1
0.211911685995147 1
0.191149111825144 1
0.190955132729497 1
0.200165285157792 1
0.173771292230082 1
0.217398677665848 1
0.216685415083849 1
0.203001476943229 1
0.172126991717316 1
0.178225974654879 1
0.167391071644822 1
0.183724658101082 1
0.19558660196918 1
0.196764140382296 1
0.193885354037931 1
0.203294055121616 1
0.199905941572861 1
0.218824990463772 1
0.226231792485967 1
0.184877564961139 1
0.198416863071361 1
0.192120031427257 1
0.199460639894004 1
0.185165611106508 1
0.214408630629982 1
0.201808245671153 1
0.192130304803189 1
0.22982143946575 1
0.206033876288168 1
0.182530145536348 1
0.220117660268191 1
0.183467290053928 1
0.207670401430641 1
0.200047874973499 1
0.192811689088124 1
0.186642058685949 1
0.190938632627848 1
0.219580397631299 1
0.189854669269627 1
0.191312942780522 1
0.230934064110882 0
0.22519733900395 1
0.213542245391401 1
0.190392873980618 1
0.212196453801091 1
0.176221680188584 1
0.21275651080407 1
0.191299887832804 1
0.211160986123773 1
0.194552913096274 1
0.227667864274282 1
0.229918429292006 0
0.218848644294289 1
0.194266811647587 1
0.195804475845441 1
0.211024410046271 1
0.219973436475948 1
0.185987329739262 1
0.206612887846794 1
0.205153292983846 1
0.225836899933622 1
0.198398905524659 1
0.195168719775079 1
0.181402651649772 1
0.216121810756041 1
0.193611719097173 1
0.240544676056994 1
0.217847785974712 1
0.213267900487113 1
0.1997558821413 1
0.205478323518442 1
0.202022866214807 1
0.212659013123244 1
0.180776250889859 1
0.191920431562544 1
0.196396302400486 1
0.180034578297812 1
0.220448669175725 1
0.20325425987089 1
0.209183656351738 1
0.207445425708254 1
0.191621742421641 1
0.206074024708537 1
0.195011037022827 1
0.201024497801315 1
0.224429314081384 1
0.1853595624067 1
0.19130583079318 1
0.205556036289074 1
0.208768126189436 1
0.223640656291137 1
0.209459349091977 1
0.205617765631777 1
0.212627349948934 1
0.202888932510534 1
0.226695430485167 1
0.198086853661006 1
0.206645668027949 1
0.207223862316342 1
0.204771863351824 1
0.197777728754484 1
0.188783220021252 1
0.200633490124793 1
0.221159942456488 1
0.201493162750771 1
0.190812332693362 1
0.193154567569564 1
0.186255071851513 1
0.234677698828936 0
0.195204154290569 1
0.180543762103785 1
0.22537973404945 1
0.220227316891012 1
0.196169475852729 1
0.222943045612877 1
0.218215789749348 1
0.17789713084269 1
0.21079080976049 1
0.180957788472048 1
0.209043178981272 1
0.194111816960533 1
0.217906689083201 1
0.217945509822741 1
0.239224945128926 1
0.223049213366738 1
0.216676246035948 1
0.228232021422962 1
0.227242093870909 1
0.176719824869815 1
0.204023491455866 1
0.198655995418995 1
0.20997176293562 1
0.215072503935891 1
0.187844281315855 1
0.194568453729628 1
0.189541887203235 1
0.208241731872387 1
0.216628826790889 1
0.218428371018039 1
0.200681319769128 1
0.205265319369742 1
0.1967483914002 1
0.20811282402648 1
0.2246166730797 1
0.21841155310003 1
0.217021491966541 1
0.203424818915011 1
0.19993372650302 1
0.223472416541683 1
0.211353660983051 1
0.209242744445015 1
0.198123764080337 1
0.19344624313723 1
0.199542215686536 1
0.215751609203181 1
0.183736747115454 1
0.20566941545145 1
0.20090422570852 1
0.17869878775371 1
0.203271839673063 1
0.18755487823763 1
0.18522714238978 1
0.204180812469565 1
0.191753532726024 1
0.1881317916962 1
0.192642575352461 1
0.19692057105402 1
0.222218899071906 1
0.202366707687796 1
0.2001557017489 1
0.204061355925557 1
0.243045787295114 0
0.218620047885332 1
0.187202189981741 1
0.17963725300072 1
0.186958170004043 1
0.219310740430291 1
0.196280037352778 1
0.20275547828567 1
0.175976786059758 1
0.180372471446962 1
0.199846395634888 1
0.217162489152922 1
0.215087263793148 1
0.191279024892131 1
0.212110711016595 1
0.187740779301081 1
0.209740603855853 1
0.208716850404748 1
0.156667765014338 0
0.16531216600297 0
0.208571013802786 1
0.203091562331521 1
0.190795045732551 1
0.187091724688901 1
0.213562549987999 1
0.189733972545849 1
0.22786987306199 1
0.198970287434516 1
0.197471716152337 1
0.198193760507367 1
0.204219906253645 1
0.228514023155511 1
0.215194072764567 1
0.187873553273105 1
0.216928333367608 1
0.164879097532388 0
0.231657202320881 1
0.219411820601189 1
0.209069477478679 1
0.196672691139492 1
0.207441772302402 1
0.208980711338843 1
0.192472607686987 1
0.186513736203046 1
0.209231294654735 1
0.204477687432589 1
0.190818426497795 1
0.208897453251722 1
0.210258126941344 1
0.21172130607946 1
0.22377099903587 1
0.190361362429174 1
0.192489323855621 1
0.208891155917432 1
0.189223968454694 1
0.227750669896703 1
0.219025809068089 1
0.188775185199725 1
0.185855659326365 1
0.220465047363174 1
0.22253137620713 1
0.213244876084297 1
0.197170433723336 1
0.1885618038006 1
0.178983411603668 1
0.194246008406688 1
0.200149237943584 1
0.192544302481809 1
0.199074142682403 1
0.215345979502155 1
0.233815324742116 0
0.216477760572259 1
0.192072103276705 1
0.191026362087829 1
0.202414541299213 1
0.210832659389453 1
0.172550752099908 1
0.181723648206831 1
0.202757782959718 1
0.212615440855347 1
0.183913040038646 1
0.193331906079502 1
0.199558793450777 1
0.221422570310885 1
0.218272264954969 1
0.202217110969541 1
0.224626916246429 1
0.191178116507578 1
0.212010612730786 1
0.181371981944794 1
0.200563391098408 1
0.176288973565158 1
0.19950711930563 1
0.187572994685881 1
0.198727555527118 1
0.184249641411077 1
0.195126703786644 1
0.208120641731546 1
0.200418304710756 1
0.202643725251614 1
0.184415042240147 1
0.201090101531542 1
0.230386135041962 1
0.210941731034956 1
0.208579166693467 1
0.187140623128627 1
0.210127377170168 1
0.202229450330438 1
0.215932598257669 1
0.197232778748643 1
0.201147950299944 1
0.208772769219011 1
0.208737606540436 1
0.189002147296585 1
0.231099624293876 0
0.167994917502154 1
0.211625198776993 1
0.199610237837911 1
0.196551688867237 1
0.203199492535545 1
0.215271611772168 1
0.201470957982244 1
0.190365565102901 1
0.192390294241224 1
0.174593537757715 1
0.219176925459501 1
0.19503348025109 1
0.182506279717819 1
0.189135797874884 1
0.193843879974329 1
0.212598092836917 1
0.186779283878547 1
0.177673856257266 1
0.190753969451531 1
0.206978295975033 1
0.20348159045521 1
0.201363000546768 1
0.183742344394483 1
0.201031004421544 1
0.216616425465284 1
0.213720245961448 1
0.172271872936505 1
0.238427084488226 0
0.206906773944601 1
0.224725922921349 1
0.201401222179791 1
0.168361714489359 0
0.204967886513211 1
0.176785309485981 1
0.197602290467547 1
0.221495535751911 1
0.207914867493623 1
0.197124734808302 1
0.207892095052432 1
0.21178091584726 1
0.197853195195621 1
0.194857576508205 1
0.209383567560484 1
0.208365133420428 1
0.227627089356288 1
0.186010856184705 1
0.193570292020536 1
0.216210788087641 1
0.223911584048786 1
0.218219694102837 1
0.198896521194467 1
0.203755928377156 1
0.184333183004083 1
0.187530661789141 1
0.210759509978625 1
0.171048463810337 0
0.223661823353544 1
0.200915400874315 1
0.185914202365245 1
0.192161042768294 1
0.192627357456855 1
0.209335234633709 1
0.227147747804043 1
0.193103152503278 1
0.196290891544148 1
0.234438797381489 0
0.207173545123415 1
0.198703197037903 1
0.193858270041064 1
0.192483197361715 1
0.206996391253401 1
0.211796627373376 1
0.199504748813122 1
0.205751967129919 1
0.171480925671943 1
0.214167198404109 1
0.208957686038175 1
0.209413746080199 1
0.199597392894409 1
0.218327190783666 1
0.244464359517925 0
0.207272681281227 1
0.187282432719917 1
0.181837920100781 1
0.188402407599109 1
0.191906396545331 1
0.21379333424616 1
0.193697105140409 1
0.208695943408204 1
0.228472139449585 1
0.181077502790678 1
0.192007824323673 1
0.207537961901352 1
0.216192650219625 1
0.171641537295073 1
0.190895792534181 1
0.203577021220287 1
0.232852806469358 0
0.208514893412453 1
0.177648110352583 1
0.228518178820443 1
0.204264684457032 1
0.196289554339081 1
0.196603468421992 1
0.179348675421923 1
0.196286365786036 1
0.215868311229569 1
0.184559815965985 1
0.209370623263635 1
0.191166242578526 1
0.226759274745216 1
0.196866373393165 1
0.215435554260474 1
0.200977552437876 1
0.199368471066027 1
0.223349682091067 1
0.196892351590404 1
0.207405655081733 1
0.188616646820894 1
0.226254255895306 1
0.221834651708261 1
0.184815382371351 1
0.196039220115584 1
0.19348476831752 1
0.199093368076622 1
0.190655001085319 1
0.165954711349486 0
0.191313421309934 1
0.189952693779635 1
0.201695553970458 1
0.197575474113199 1
0.187629574234612 1
0.206476027436262 1
0.195586576657384 1
0.19301965895612 1
0.210480262507985 1
0.206340293160881 1
0.187033003908739 1
0.200218830845415 1
0.230228688533999 0
0.179083236644097 1
0.19824600733094 1
0.211853631355182 1
0.208468424566919 1
0.213387122614708 1
0.208829648024574 1
0.195918929540262 1
0.211616360883418 1
0.183473826316833 1
0.184547122762737 1
0.211949220691384 1
0.23625626438596 1
0.179119002786813 1
0.208853349165092 1
0.188174748831315 1
0.195805065004222 1
0.194524960410147 1
0.181001060187291 1
0.189704958643044 1
0.195933016594036 1
0.205462257737493 1
0.189221989686443 1
0.217517534781092 1
0.217279469131562 1
0.210309333484698 1
0.204982287990085 1
0.196327013581297 1
0.196702119263617 1
0.187072125607218 1
0.20606492261942 1
0.218883312239177 1
0.215121681969133 1
0.197685948762654 1
0.215007396113917 1
0.222587997334672 1
0.20319701807186 1
0.190252771034464 1
0.161203582747913 0
0.228708848215593 1
0.204798220425605 1
0.208509800997434 1
0.186365743193226 1
0.206944973500061 1
0.24510615863837 0
0.197912109160478 1
0.189101549468262 1
0.19781651343317 1
0.19014166062061 1
0.199211904705803 1
0.170327264473079 0
0.210544892183201 1
0.209017712550744 1
0.20822049099439 1
0.216958447893414 1
0.169478211501094 0
0.208582529930047 1
0.188052889015693 1
0.20895718024387 1
0.187474894581001 1
0.193512957802318 1
0.200105355765487 1
0.169388430522777 1
0.21536544706333 1
0.205435237919372 1
0.174804130725909 1
0.191110824017483 1
0.210209934693229 1
0.174339036758987 1
0.197160112767371 1
0.198111498535775 1
0.174748755288246 1
0.204332590860413 1
0.207390017442149 1
0.203484644560648 1
0.181404508626436 1
0.184978204910858 1
0.207087407503951 1
0.204517090389899 1
0.182907929480453 1
0.211551665691963 1
0.204205154863627 1
0.19202721283626 1
0.215003918439831 1
0.2179448213183 1
0.180060803868833 1
0.194147948580405 1
0.195352915089853 1
0.180461047371558 1
0.174556531222522 1
0.193622860823637 1
0.211368112152174 1
0.187382432382054 1
0.182363295549474 1
0.196280113292423 1
0.219109659349151 1
0.201551868156059 1
0.206398769955009 1
0.17312694769012 1
0.176480559298375 1
0.217744372032857 1
0.204308384378173 1
0.217117247680217 1
0.180015544049128 1
0.180405676014339 1
0.217275619730741 1
0.223087174596025 1
0.191750179318835 1
0.19611522944448 1
0.186019541953055 1
0.223128356455769 1
0.195600063593428 1
0.210374216743008 1
0.208985328408007 1
0.206519312808502 1
0.217820049154956 1
0.201594868147525 1
0.209388809008374 1
0.214892317970064 1
0.183893877740239 1
0.196281490209855 1
0.185753800451829 1
0.203510975564223 1
0.198511335292061 1
0.210111034067077 1
0.199466366939058 1
0.19706110544712 1
0.227602193542884 1
0.19463742669011 1
0.186012418226278 1
0.187404329073489 1
0.182810595663243 1
0.184262332763996 1
0.201017448484465 1
0.206937918434166 1
0.186768862500509 1
0.201807414733781 1
0.225359143989789 1
0.187583917844753 1
0.19667941991345 1
0.201341418684692 1
0.198240842475134 1
0.229963793820051 1
0.211479430383593 1
0.187778955169516 1
0.187634916214962 1
0.218894067467969 1
0.177875704663599 1
0.179022465462256 1
0.177110111113427 1
0.208043856658687 1
0.181344982060924 1
0.194416255825288 1
0.177456361166662 1
0.214368573769626 1
0.212436528899885 1
0.194627336687869 1
0.19254115166663 1
0.215007003337908 1
0.184320284122336 1
0.207598607993436 1
0.198311867689576 1
0.19616627655083 1
0.217257869516011 1
0.200091570211829 1
0.195696298603152 1
0.204797741497767 1
0.197543902942771 1
0.204432389843033 1
0.202173436691489 1
0.224422529491368 1
0.206981129736828 1
0.202299638301716 1
0.168319528633914 0
0.210405381959003 1
0.197620522782975 1
0.216031806628625 1
0.207868825792672 1
0.204484375335409 1
0.187214095971299 1
0.199320751633084 1
0.202061300657297 1
0.223501268783893 1
0.190140890586355 1
0.225832819927352 1
0.23673177039474 0
0.17393604283174 1
0.193764762854532 1
0.204766342659471 1
0.192124631681946 1
0.200779814279657 1
0.232996822876806 0
0.186921240910409 1
0.200225298954339 1
0.18276268559013 1
0.219871612493284 1
0.22185753887453 1
0.238982317168169 0
0.207865017329425 1
0.206586938966767 1
0.194491875577612 1
0.190723092964757 1
0.197651359022598 1
0.174952510538388 1
0.175934910855427 1
0.172588366835391 1
0.209599788585804 1
0.2001376906001 1
0.220915126086424 1
0.184475412338234 1
0.219990384911453 1
0.210359535125474 1
0.194909782095941 1
0.19836453082013 1
0.209241242413005 1
0.206084608102488 1
0.209384815758586 1
0.158124207880673 0
0.215229383369191 1
0.197654381499591 1
0.172839788265162 1
0.199746583518034 1
0.191136477512224 1
0.210344973478887 1
0.232532181602752 0
0.191637686637575 1
0.196741476608497 1
0.199088938967525 1
0.222582300236851 1
0.187190320938088 1
0.219185516265064 1
0.217350033927134 1
0.18177587110958 1
0.211792326510948 1
0.194354453598765 1
0.204581861645093 1
0.199253330671149 1
0.201185051777954 1
0.215826251879096 1
0.217313943424588 1
0.22283936376163 1
0.20941423468306 1
0.203016353886511 1
0.183016857547796 1
0.195581079656329 1
0.206425088188258 1
0.21218202996458 1
0.203462916600224 1
0.198065550411359 1
0.21162012909584 1
0.196274123124078 1
0.180451310241222 1
0.194844310305714 1
0.21222532161064 1
0.21175132337698 1
0.208074877541999 1
0.18422055040033 1
0.188160653103781 1
0.186670370231552 1
0.211072664850939 1
0.21809067957605 1
0.207536675192248 1
0.190338329402375 1
0.222895235628902 1
0.183661464906371 1
0.201286415497931 1
0.199120175655957 1
0.208058852590831 1
0.196525920779175 1
0.170132425993267 1
0.207201080637873 1
0.184691775157562 1
0.169748234986985 0
0.214576296992736 1
0.21663363754165 1
0.206828045781659 1
0.220863179008292 1
0.200451273864793 1
0.183706543712954 1
0.197292955451753 1
0.20233069902053 1
0.202058133705362 1
0.179319442353146 1
0.194208106036218 1
0.217889984834236 1
0.201342423289769 1
0.197862106889794 1
0.204213386046244 1
0.176037233078404 1
0.195575301772311 1
0.198519882685358 1
0.196651160703275 1
0.193725427520426 1
0.203228397043256 1
0.199671216118342 1
0.213242755635306 1
0.199374570042351 1
0.172740310940757 1
0.19844848433314 1
0.197998616288502 1
0.17636387882995 1
0.196297783218278 1
0.200038220402312 1
0.191819099495297 1
0.178403920973948 1
0.219308336104287 1
0.172529606644546 1
0.207757562963371 1
0.158031838664351 0
0.230027245575067 0
0.181167293997929 1
0.197986092518677 1
0.228136504980925 1
0.180877062288786 1
0.191686641458479 1
0.207776028795588 1
0.215442765214052 1
0.219236201374886 1
0.184723164383317 1
0.200839866832216 1
0.205221345878435 1
0.197892830765248 1
0.189237562997194 1
0.197937831252393 1
0.208382741651358 1
0.174764404581716 1
0.207447624208136 1
0.18173709904757 1
0.205842984523121 1
0.176509726587334 1
0.229726769215312 0
0.19349476693461 1
0.206868063384765 1
0.204275226752097 1
0.179818130976274 1
0.200160606058825 1
0.212386268460564 1
0.195524013731663 1
0.22103347319188 1
0.173723878408106 1
0.186421367862564 1
0.189682369373401 1
0.192473998259422 1
0.214882395950367 1
0.178869637579814 1
0.211705697991141 1
0.162464710950783 0
0.201620454351775 1
0.188690112675296 1
0.219574157229458 1
0.225506656132048 1
0.219888271678901 1
0.208817197600377 1
0.220735462266262 1
0.169681948730636 1
0.208127897776327 1
0.188572478549477 1
0.179637767800399 1
0.219376867461026 1
0.185938938704526 1
0.216615938860494 1
0.188817655763506 1
0.219415434866978 1
0.22548486057069 1
0.187410921985549 1
0.206744058065478 1
0.192936091123514 1
0.195696312413148 1
0.217477443088673 1
0.181575129493498 1
0.22741551692572 1
0.204653643301099 1
0.193401726943298 1
0.194547638468594 1
0.213321780841871 1
0.19304271347448 1
0.213540299427101 1
0.207179515483881 1
0.204377222565803 1
0.153697074094881 0
0.207325249716901 1
0.219798921033194 1
0.196686399317616 1
0.19044316499447 1
0.196739090331758 1
0.210226476924574 1
0.19767643234366 1
0.227873734000719 1
0.1977105257541 1
0.219481860511759 1
0.200637775450989 1
0.189136456269142 1
0.174612118434071 1
0.18272588355493 1
0.227096616740765 1
0.164283704658014 0
0.182725706942637 1
0.221558857712066 1
0.190665104644596 1
0.19158190615034 1
0.206032725586585 1
0.250746806485828 0
0.1798502835954 1
0.213078541222779 1
0.199370219780307 1
0.185867537824565 1
0.206909222379398 1
0.205967433686291 1
0.205533614142923 1
0.1996741463914 1
0.19670388764235 1
0.212253341015063 1
0.234813050968856 0
0.199302420507409 1
0.205152945053473 1
0.222431012889922 1
0.23447650882371 1
0.198828468323468 1
0.194669601023118 1
0.201164627778591 1
0.211051398338265 1
0.215194729018364 1
0.213831344933319 1
0.201133914336179 1
0.206728815867927 1
0.191385703181113 1
0.206703260685241 1
0.221338326844732 1
0.169825919764349 0
0.194618379187671 1
0.220513032824366 1
0.204095782453532 1
0.179112452228299 1
0.187901652831973 1
0.203746104581768 1
0.190921070551069 1
0.222746477530284 1
0.198026701964862 1
0.189048801855671 1
0.166860558376209 1
0.205464830892217 1
0.195712121633225 1
0.208244766584714 1
0.197766668824028 1
0.203096907778327 1
0.188924907578823 1
0.198040031448122 1
0.202264184869523 1
0.233595738432496 0
0.19601527038549 1
0.189991081514336 1
0.232264553878926 1
0.236603180112567 0
0.217213541954515 1
0.225093349602735 1
0.206977692979701 1
0.205902015761963 1
0.210782690941585 1
0.217839574508897 1
0.193090628253128 1
0.215015565624666 1
0.201163744164993 1
0.226114626501877 1
0.244929669572415 0
0.19301404614888 1
0.186803774801584 1
0.190655388249855 1
0.191226649622006 1
0.18671634754296 1
0.206907690515293 1
0.191929080300138 1
0.194363160753754 1
0.189767267435007 1
0.222605407185516 1
0.18745845619744 1
0.167206437888859 1
0.204165259036778 1
0.192318755695578 1
0.167752977269623 0
0.191015140855806 1
0.172743335069858 1
0.196658551882486 1
0.201365043401603 1
0.18950646958204 1
0.158709977229868 0
0.190190796528563 1
0.21086146238416 1
0.20737010528885 1
0.206875967178096 1
0.177817052544138 1
0.211431449902758 1
0.225739565205078 1
0.215026914634243 1
0.196336787988763 1
0.165530829920602 0
0.198306659484101 1
0.207377273267306 1
0.229308488578485 1
0.190866625202907 1
0.170102713848349 1
0.213516145452098 1
0.208810543654884 1
0.198559037716515 1
0.223798198521473 1
0.177743044815861 1
0.191370991249928 1
0.200289320649564 1
0.191859177436691 1
0.19447950781158 1
0.182436543436958 1
0.206644195918374 1
0.180117777635 1
0.185914251529346 1
0.206673791519677 1
0.187190738070036 1
0.193885554756244 1
0.19443957943239 1
0.208376881230364 1
0.205189820298165 1
0.2175631276542 1
0.191431587153216 1
0.197105209673152 1
0.17257820823227 1
0.223876062951251 1
0.201228927949257 1
0.195183120844887 1
0.212290462615159 1
0.18817997525581 1
0.18625148895205 1
0.201965654502655 1
0.20285622383965 1
0.1925272572792 1
0.195243198592316 1
0.210144052891746 1
0.209772893615394 1
0.196093004192305 1
0.213447602428795 1
0.198987429127809 1
0.210014501892566 1
0.207730247844906 1
0.187741886953165 1
0.205764803580235 1
0.213505476579004 1
0.212222592897544 1
0.229596932021127 0
0.168426010528256 1
0.185892954363392 1
0.199906215819182 1
0.198145423625667 1
0.186510094051181 1
0.211498720311642 1
0.206449065614551 1
0.221926319494424 1
0.216118194708375 1
0.214530571387168 1
0.186346206871516 1
0.179674418031255 1
0.207499597279989 1
0.201074611931739 1
0.206518887610083 1
0.191833202623142 1
0.211480668423967 1
0.183864723698256 1
0.182298477876043 1
0.180118993156695 1
0.203701575252437 1
0.204894052192499 1
0.200803446990306 1
0.212184677259608 1
0.207029074150296 1
0.196715755795242 1
0.214784444557247 1
0.193934336254933 1
0.209639650072854 1
0.197761303007341 1
0.181765154308472 1
0.21899149564134 1
0.217831262734572 1
0.193128796782434 1
0.189960163696833 1
0.198781237510268 1
0.18327553979502 1
0.218881830803908 1
0.210727816235376 1
0.21147520772235 1
0.193498307282088 1
0.198546217703795 1
0.191725077916436 1
0.173068515920827 1
0.19451964076888 1
0.201780159772577 1
0.217031916540495 1
0.193832761775391 1
0.189947184573998 1
0.195204291641871 1
0.19470069894437 1
0.208719453586954 1
0.200348118675359 1
0.180069969992616 1
0.23760557300546 0
0.201662018557709 1
0.198585153691033 1
0.22027294646557 1
0.200770338101913 1
0.231137977160557 0
0.176433036551935 1
0.193382527220555 1
0.192075221652131 1
0.176087656142769 1
0.212458251425493 1
0.195362026646245 1
0.191823664506022 1
0.219614217536097 1
0.195157063934038 1
0.21554609697217 1
0.230191895652918 1
0.196657155918556 1
0.202935628958158 1
0.204863979224034 1
0.222117779171604 1
0.200526049919418 1
0.224873839872275 1
0.191172137555114 1
0.205669938443932 1
0.19184141455136 1
0.184117665472914 1
0.18511611397835 1
0.24588363777388 0
0.234410663464317 0
0.190311546882368 1
0.206431146668235 1
0.198246402205441 1
0.193790986056166 1
0.182402834286693 1
0.188633516521115 1
0.202552866342881 1
0.200307455789028 1
0.178524495784377 1
0.210937961297958 1
0.186320371547068 1
0.188448411918787 1
0.180756004010324 1
0.1888596493649 1
0.209784337876072 1
0.191110689142588 1
0.21158878006669 1
0.169887070676038 1
0.224422263441076 1
0.206686717446888 1
0.189037785911541 1
0.189972264919451 1
0.208867064914803 1
0.200321171018945 1
0.219924503127801 1
0.2016362872307 1
0.193215639075939 1
0.171978268831128 1
0.204308550951338 1
0.198806166234739 1
0.210007176406523 1
0.202694237996988 1
0.185501622335932 1
0.213069146360454 1
0.208854325988499 1
0.190426226585322 1
0.167093362134331 0
0.219010030885548 1
0.195948782723116 1
0.194011494794087 1
0.206495838618113 1
0.187169694389025 1
0.195848040276186 1
0.189378882205831 1
0.188294277330128 1
0.201643259128545 1
0.217569769300321 1
0.224059011043303 1
0.20633208435052 1
0.215948009021053 1
0.209839816494321 1
0.218491134240755 1
0.197522299587244 1
0.185556084227261 1
0.174967727634944 1
0.206660392784364 1
0.21617192157426 1
0.199217614204047 1
0.178273819021146 1
0.205737550634228 1
0.216340224116143 1
0.20806946089957 1
0.190177409773782 1
0.211101210035619 1
0.213438647414387 1
0.175395001649411 1
0.190464463488536 1
0.190332744888735 1
0.20192643116561 1
0.210867071774218 1
0.211578347191118 1
0.201865142131944 1
0.17092695261383 1
0.179432992190414 1
0.175121371084635 1
0.187988810337919 1
0.225145608047036 1
0.189019282304104 1
0.216743303863989 1
0.190617679605696 1
0.194200077178033 1
0.225041125115656 1
0.195713086655242 1
0.204848893870882 1
0.215969729365144 1
0.180692502824951 1
0.175738578887108 1
0.194173699788443 1
0.231454510676005 1
0.181593045368062 1
0.202884087451118 1
0.178405107113773 1
0.190311300733057 1
0.181014952417099 1
0.168724020435401 0
0.206714886534727 1
0.200312153500559 1
0.210390254475276 1
0.215594758628416 1
0.215510395811738 1
0.191906886780046 1
0.222475712130555 1
0.198941205894444 1
0.164866244701087 0
0.18819075708628 1
0.202167443023067 1
0.210616648173967 1
0.212959937926678 1
0.186368460166482 1
0.208230788457874 1
0.205626463248695 1
0.247896735280033 0
0.208019220237549 1
0.226157539083835 1
0.219053871815692 1
0.152944761910589 0
0.201841057280454 1
0.208098963746605 1
0.190422188968241 1
0.194952895950764 1
0.217031112980119 1
0.176192553094531 1
0.186039915886111 1
0.222980582141054 1
0.202437167147929 1
0.188117075754406 1
0.178287009578457 1
0.199573100983869 1
0.192326709850177 1
0.21030782304363 1
0.186143105464998 1
0.19266769499022 1
0.220662695118333 1
0.208633001295602 1
0.204149146659807 1
0.196590540661116 1
0.242462340136334 0
0.187523374440893 1
0.195493119949229 1
0.227777314413041 1
0.206320396393607 1
0.183279863460039 1
0.207176156684808 1
0.204681829976397 1
0.211888613323191 1
0.209380880347929 1
0.211650002522069 1
0.207486864795823 1
0.203610283668784 1
0.213571835061543 1
0.186298772363086 1
0.217450476681676 1
0.182569939729492 1
0.198345162687932 1
0.19122500794138 1
0.195213215431838 1
0.176942416771188 1
0.178078311268027 1
0.190356795574011 1
0.19920014602719 1
0.188579933391352 1
0.204410387643387 1
0.203901893097058 1
0.222647251078041 1
0.196915096593638 1
0.203257969560347 1
0.188312146336165 1
0.191255205653684 1
0.183918717083069 1
0.202483183853931 1
0.197716219265862 1
0.199067030546849 1
0.210306368801719 1
0.176227394703173 1
0.194869326635231 1
0.185584170151793 1
0.176034546372589 1
0.188206870831032 1
0.185209614816374 1
0.221854792805068 1
0.214424233740454 1
0.193440994436944 1
0.18634066824048 1
0.202099516369306 1
0.189827472252427 1
0.219546234940687 1
0.186124713875747 1
0.222817755542468 1
0.22059429073952 1
0.216792044206685 1
0.21021645416093 1
0.179573469007755 1
0.200119159729485 1
0.208260775220087 1
0.206252350038277 1
0.217647132749675 1
0.200615062345601 1
0.211985328702119 1
0.197563776787908 1
0.190732845337378 1
0.197235584989324 1
0.204498648582672 1
0.167411492990274 0
0.20291376099773 1
0.195957976349783 1
0.200377282173655 1
0.224478563061879 1
0.179070978429271 1
0.197518457722106 1
0.186153169755867 1
0.190179162169972 1
0.206790011719629 1
0.179697751358246 1
0.196763848232841 1
0.196877617093992 1
0.202139839797231 1
0.185147859623788 1
0.214752654022037 1
0.20057456734806 1
0.187041189527051 1
0.206983234165289 1
0.224403261170475 1
0.216443551043799 1
0.180947925971946 1
0.218021170186028 1
0.229619511596234 1
0.209635858820195 1
0.165590408279533 0
0.219618244604938 1
0.209939705679835 1
0.223985478306356 1
0.206028031895833 1
0.197450693066155 1
0.231340056586637 1
0.17083313508871 0
0.201995814475451 1
0.182393235838552 1
0.196975512695557 1
0.199119156624232 1
0.185749493323762 1
0.197448488901568 1
0.187928584339722 1
0.214016656559193 1
0.185839622431664 1
0.223217687698043 1
0.185927469755935 1
0.22303440450917 1
0.201491154981515 1
0.193823541384927 1
0.198161279257164 1
0.168743054674959 0
0.215129692284425 1
0.206813258665017 1
0.182744371602091 1
0.188210704052911 1
0.171477857307861 1
0.192350848302319 1
0.213713531270889 1
0.203827008677646 1
0.225642639633733 1
0.184417837192305 1
0.201953767680484 1
0.215266589727792 1
0.190937014301205 1
0.194383036770435 1
0.187932207412334 1
0.174606123510774 1
0.184847278732091 1
0.171936810416035 1
0.195056233670591 1
0.192766580964532 1
0.208889207238475 1
0.201326802808574 1
0.207810144580245 1
0.164658231524595 0
0.224319044906548 1
0.192885594807071 1
0.200538324605322 1
0.194644818127318 1
0.172829793841622 1
0.218871823029972 1
0.186028506119636 1
0.209677153838339 1
0.218347820318224 1
0.1951772723826 1
0.178369763259333 1
0.191455212343788 1
0.192404553356187 1
0.195836502890081 1
0.202511966981391 1
0.202360549786968 1
0.210092096593216 1
0.245792872449515 0
0.238826902579737 0
0.195498401696539 1
0.188293949819334 1
0.244093304278573 0
0.17405889022623 1
0.177748445064801 1
0.200983506516237 1
0.199804799953456 1
0.211989017419178 1
0.218432186150338 1
0.195882915418372 1
0.21663523913683 1
0.218252171961499 1
0.208200782884553 1
0.198843110578633 1
0.220861086012511 1
0.191447137535823 1
0.201394852717098 1
0.176910366173663 1
0.210389700778102 1
0.175530010497774 1
0.184432509418503 1
0.190851898487005 1
0.203691967290347 1
0.224516935866442 1
0.181893907458931 1
0.193013058138819 1
0.198776755602276 1
0.194066568456533 1
0.219264451572764 1
0.202080741833084 1
0.17726579684006 1
0.20236371863701 1
0.173826625796217 1
0.200739266499435 1
0.215441477123828 1
0.209073099371678 1
0.172022495693489 1
0.196130613419181 1
0.174881476604969 1
0.210640732557194 1
0.205359564675905 1
0.204803686008581 1
0.218254270157267 1
0.190827414949302 1
0.213000315841585 1
0.212451544009462 1
0.217036916000142 1
0.216139009209849 1
0.158820667139235 0
0.218121151873756 1
0.183520388823065 1
0.171603058115745 0
0.21207663043869 1
0.180623437696455 1
0.191817787949519 1
0.196545889362835 1
0.185306554021044 1
0.16928390394194 1
0.225483061905531 1
0.184158970346595 1
0.221055249418771 1
0.209224304130162 1
0.199893497979915 1
0.204510616468633 1
0.201620721512482 1
0.226197592190668 1
0.207012386170852 1
0.197842868130249 1
0.169537066349705 1
0.195778654669479 1
0.184772716058035 1
0.201312372824294 1
0.205814427950805 1
0.194587745164766 1
0.197221651944651 1
0.181289275135968 1
0.183628797940969 1
0.194475171066315 1
0.211868212664534 1
0.203584548193598 1
0.204386461127559 1
0.193245705255441 1
0.196758977582685 1
0.170864344908349 1
0.228753933423582 1
0.176943123314206 1
0.208878824794962 1
0.208050115986002 1
0.189136735610309 1
0.194508746361944 1
0.19895814157184 1
0.21597815285422 1
0.201463321099711 1
0.160710106368812 0
0.178638383701412 1
0.180682341762789 1
0.199867743222066 1
0.201821212714498 1
0.195049703703913 1
0.168868967372108 0
0.217173426365537 1
0.195597254031078 1
0.20191045313551 1
0.189781656415417 1
0.217874109901978 1
0.196132727875717 1
0.19369439246496 1
0.215633616233476 1
0.195665684304556 1
0.200159346516516 1
0.216249743581467 1
0.186232461200652 1
0.192094544750279 1
0.191547520539126 1
0.183572491899789 1
0.171040976560967 1
0.196611775710279 1
0.212873765095959 1
0.218294910479429 1
0.161872387349203 1
0.197051876454055 1
0.201426481777717 1
0.202101136626901 1
0.211786105742265 1
0.201482848277008 1
0.21769505457774 1
0.197105893249864 1
0.204979814252576 1
0.211014243531343 1
0.192192291625605 1
0.222988589084754 1
0.184136594819812 1
0.17120540113739 1
0.202025757785517 1
0.211895332090206 1
0.194660238151005 1
0.209012365489599 1
0.188112022164331 1
0.187136349342029 1
0.216540979046215 1
0.200853642000153 1
0.192550849665665 1
0.219011294084795 1
0.181706686010891 1
0.179424224378737 1
0.216505315097514 1
0.185827059365559 1
0.186239295962335 1
0.187967432683847 1
0.199790501446289 1
0.176405895393257 1
0.212928837760297 1
0.212098265301194 1
0.20301922663783 1
0.196389689914405 1
0.212458032539304 1
0.18741473113611 1
0.210225032581182 1
0.197141022838692 1
0.199443414203273 1
0.201087618076788 1
0.194086314375379 1
0.167645851196737 1
0.190468810243967 1
0.237049252972406 0
0.17989863938852 1
0.19052493944137 1
0.205340962923204 1
0.211135836260887 1
0.23594727902809 0
0.203416909501948 1
0.189977275984916 1
0.193408853795075 1
0.191929915692272 1
0.187479510347598 1
0.196537005802945 1
0.208235182795955 1
0.204433914647669 1
0.196719947824703 1
0.18820447324182 1
0.188155168698316 1
0.20120913246344 1
0.210093524356554 1
0.198074063242538 1
0.20987096805735 1
0.173838778961872 1
0.165109015456947 0
0.188116837951817 1
0.205130330282174 1
0.192728859240036 1
0.231870461565009 0
0.195502002405483 1
0.205186032432788 1
0.206582935542125 1
0.217878687429994 1
0.192854717502192 1
0.194258371207376 1
0.199816835499462 1
0.194395651547125 1
0.183982954520613 1
0.183067860804781 1
0.168090594295075 1
0.184855305228583 1
0.19647839785904 1
0.204318950643716 1
0.167496447960063 1
0.193351905867034 1
0.18871586074351 1
0.178864669487991 1
0.179742652351702 1
0.161359058842548 0
0.196260429931575 1
0.206814264594734 1
0.196184522436885 1
0.211964563006611 1
0.187726997900529 1
0.204757422869874 1
0.194203250091327 1
0.192291638243776 1
0.208966125488294 1
0.187033285235327 1
0.205128139384057 1
0.214605180399373 1
0.193552755540361 1
0.195193300948525 1
0.204898552407717 1
0.167107136999297 1
0.213192223995244 1
0.202464144941659 1
0.183695252250761 1
0.188945057969188 1
0.187273219539895 1
0.212634525800587 1
0.186307338458944 1
0.231990034298503 1
0.226572637123672 1
0.204754045173729 1
0.19029154353654 1
0.19568060332893 1
0.162675138991256 1
0.188664436526756 1
0.211799632147412 1
0.190428010902244 1
0.195067185735171 1
0.169141438917789 1
0.197234637483506 1
0.178223968357675 1
0.18930480014858 1
0.163765843790691 0
0.194559765493251 1
0.240505822647639 0
0.218509980628636 1
0.184881484990481 1
0.21034461364975 1
0.220503952244787 1
0.211478978750284 1
0.220282206397329 1
0.200238710599704 1
0.202913565696407 1
0.183917458870473 1
0.179204581595253 1
0.201679538690631 1
0.205581255553798 1
0.200744807716498 1
0.194146793974889 1
0.181271708810515 1
0.214526523362549 1
0.211381794793939 1
0.198846863132852 1
0.20673563403524 1
0.218867323987973 1
0.18762069327516 1
0.241160994212061 0
0.193752260274474 1
0.249009993954659 0
0.195899949728371 1
0.209810738135391 1
0.230008524969304 1
0.198593398113725 1
0.214086690043162 1
0.215641658354086 1
0.20819302312302 1
0.170222522235793 0
0.200337452396603 1
0.191293362585568 1
0.231761389048021 1
0.190669119294104 1
0.212625772378631 1
0.187735075913686 1
0.188701641324718 1
0.223648280968748 1
0.215852263430334 1
0.191909621868699 1
0.200759599897107 1
0.19059019894284 1
0.190406902606908 1
0.215838433607718 1
0.194395858146897 1
0.221924024449389 1
0.196579014472062 1
0.196668057800977 1
0.201734038121542 1
0.198293468992747 1
0.217951609010279 1
0.185016217256521 1
0.205585569668632 1
0.214702925403862 1
0.20232778697268 1
0.173486344709695 1
0.21774956359272 1
0.188931594043492 1
0.213735795852962 1
0.223297830326111 1
0.214426790890375 1
0.220843069340024 1
0.195447728573179 1
0.191713914724475 1
0.226535818387862 1
0.226032184106599 1
0.204902793912583 1
0.213470439507777 1
0.211092752576877 1
0.212431244547315 1
0.164851859132176 1
0.182708976135735 1
0.228669513803072 1
0.217236548792426 1
0.154215260327082 0
0.207550165124009 1
0.198762567235021 1
0.205615271093366 1
0.20153107620184 1
0.200780165123799 1
0.192390973100787 1
0.205433181929734 1
0.2046298536744 1
0.191659796734717 1
0.197453358671424 1
0.202030429624417 1
0.24384500784066 1
0.195237100181712 1
0.197363376145831 1
0.214629751786489 1
0.210877584724891 1
0.191020722802919 1
0.209180299824102 1
0.193791602802461 1
0.214931611641286 1
0.218039562317475 1
0.193098754607305 1
0.201524227388586 1
0.215159332293676 1
0.206290611214529 1
0.214563206650457 1
0.204336725376052 1
0.235021328121104 0
0.206625633470485 1
0.199261988989449 1
0.172471255613622 1
0.183057649825283 1
0.213340815856021 1
0.218506957485065 1
0.198034926750331 1
0.198678887765495 1
0.200937351314389 1
0.185638047488911 1
0.208121447018186 1
0.202878424859869 1
0.19475507329567 1
0.235821264740956 0
0.188127346122048 1
0.196094067705835 1
0.193245016858904 1
0.197115393769541 1
0.213134814842554 1
0.214821013430186 1
0.175498996679517 1
0.199338539647748 1
0.174978533883597 1
0.198032376711358 1
0.191850577381104 1
0.177907597760477 1
0.18903231657184 1
0.212692925719943 1
0.186179419854995 1
0.197512451250584 1
0.230035480263459 0
0.215048171217639 1
0.213193884409079 1
0.206276299447505 1
0.200697424538321 1
0.196521932534969 1
0.210451556930826 1
0.209403143334498 1
0.225768253247917 1
0.195082762335227 1
0.226808663370399 1
0.198066747905113 1
0.204138489205097 1
0.207940589130266 1
0.189270884331864 1
0.22579158715366 1
0.208696703883535 1
0.202206286411235 1
0.197869710970293 1
0.227762772902745 0
0.215207465656169 1
0.204446925803786 1
0.196783512649443 1
0.211305572165673 1
0.184639298140222 1
0.201518445178227 1
0.216886163703476 1
0.225002283346255 1
0.218926098466534 1
0.221001310116167 1
0.193621703077578 1
0.190117411267254 1
0.204012279290547 1
0.190784234635354 1
0.195398310714746 1
0.198359728809212 1
0.211927650725636 1
0.189878079429429 1
0.197491252103362 1
0.175585609762084 1
0.196599461577703 1
0.210108629704134 1
0.196247773866436 1
0.179032887914582 1
0.20511418204856 1
0.208952694880984 1
0.203082682917838 1
0.210953829026056 1
0.198921143552799 1
0.193754885040902 1
0.184443171887819 1
0.185307842511582 1
0.22449658614014 1
0.211370141726918 1
0.192463166067585 1
0.189977223312669 1
0.229989779042658 0
0.213015676750769 1
0.198495558885653 1
0.227191899661843 1
0.220596870523054 1
0.184430770992867 1
0.187688558637177 1
0.18614667002642 1
0.195665599737008 1
0.226725662598614 1
0.209729563786904 1
0.186613476646098 1
0.206747839155921 1
0.195514899306438 1
0.220308568699915 1
0.198801224404212 1
0.199164055752727 1
0.193169797291058 1
0.195474627729707 1
0.167454143069866 1
0.198576287035749 1
0.21285955144281 1
0.191630500884087 1
0.196114583038484 1
0.232613962927641 0
0.207733963650545 1
0.217393880118636 1
0.189942076458684 1
0.195685801539411 1
0.221047002711795 1
0.192554689353164 1
0.203479099564804 1
0.214932147555748 1
0.210077301703007 1
0.218645076471767 1
0.197150685669629 1
0.223288581101158 1
0.20803559210129 1
0.190619772366294 1
0.202064831857477 1
0.208702615710061 1
0.22561472957106 1
0.22404778992453 1
0.208218959235332 1
0.216718116457089 1
0.179488284400671 1
0.183634677964502 1
0.178107771012468 1
0.184724289188381 1
0.188887375210194 1
0.249441813501474 0
0.210177695766608 1
0.186770745599999 1
0.198401047752779 1
0.239590016237328 0
0.215015651524167 1
0.229335539994075 1
0.218010268904775 1
0.192672734916003 1
0.193461665616872 1
0.187801821879597 1
0.233716849816223 0
0.211207281447542 1
0.219497168450586 1
0.196391902015818 1
0.221584159176204 1
0.167221900293753 1
0.195540986400998 1
0.187847589589622 1
0.203909121918297 1
0.213108913632691 1
0.192239485170338 1
0.251846889621823 0
0.219973588374391 1
0.182185673153216 1
0.208705510326724 1
0.226165756439614 0
0.2093007925927 1
0.193348294033339 1
0.200260421935764 1
0.196884223457425 1
0.213000310785114 1
0.193072122334335 1
0.206059311839856 1
0.178026091962624 1
0.214012441407272 1
0.203388499988618 1
0.225131229845846 1
0.205390009647086 1
0.188286989661111 1
0.199639993714038 1
0.207699729633879 1
0.213849766964521 1
0.211282946612887 1
0.188983149877587 1
0.191964390377145 1
0.198725292585382 1
0.227187817604191 1
0.212668018436901 1
0.155604262292004 0
0.188415380662411 1
0.1706525238411 1
0.228929206739832 1
0.174871692539568 1
0.209569570822132 1
0.198483924458858 1
0.193499003610511 1
0.205223309237974 1
0.18493612241247 1
0.17714082074412 1
0.21144857882249 1
0.217185090755941 1
0.199797295899734 1
0.188095522938096 1
0.210860597459191 1
0.18373566494946 1
0.193538508277996 1
0.221774020245445 1
0.226253193768757 1
0.180874786928957 1
0.176904571616738 1
0.216518170887985 1
0.216088245066171 1
0.198104203810893 1
0.198931160128232 1
0.214806797231293 1
0.204913241511718 1
0.20676486206548 1
0.179584487321243 1
0.195123787784752 1
0.198980309273191 1
0.194577603533301 1
0.192306692510334 1
0.219532315646454 1
0.20626348222133 1
0.205881108518592 1
0.218016662712318 1
0.246731364788004 0
0.217249685671744 1
0.208658663339291 1
0.185063743260749 1
0.18048461525291 1
0.181778366612859 1
0.165729197259098 0
0.184758872246542 1
0.190299430034589 1
0.194473092816662 1
0.180990231044826 1
0.221781628984272 1
0.198747955030179 1
0.216388265192285 1
0.196039053994167 1
0.205912826538008 1
0.20411478269052 1
0.212581236463419 1
0.21214565316986 1
0.209402604997499 1
0.187000950684413 1
0.178583013375985 1
0.191728880167978 1
0.201828542400845 1
0.194470263318699 1
0.179415178550081 1
0.211258891935333 1
0.225836317271072 1
0.220271691398789 1
0.208627986762203 1
0.209548762612384 1
0.216258966650825 1
0.220828157153562 1
0.192933289292799 1
0.194987709973982 1
0.195646774222345 1
0.197720209904517 1
0.193891890156603 1
0.202716354077907 1
0.188628077879465 1
0.183473357378155 1
0.187033781247003 1
0.174813113984632 1
0.189537222984765 1
0.211385311037827 1
0.166248253482315 0
0.199126174689451 1
0.192480809921238 1
0.198658357517499 1
0.191038777053072 1
0.202144802881594 1
0.199758921408066 1
0.188225002538965 1
0.205894621697939 1
0.186282578625322 1
0.192096410678031 1
0.196068408103248 1
0.199447995585778 1
0.173844095778101 1
0.208910134557588 1
0.187271520942145 1
0.187100841178478 1
0.204763396608803 1
0.223136689296662 1
0.170736045333736 1
0.209178275546068 1
0.22870627855551 1
0.183360167159979 1
0.218249455211203 1
0.197596173397006 1
0.209560961694923 1
0.21693669790278 1
0.194167809109315 1
0.193774049947893 1
0.199564319473497 1
0.175561808887297 1
0.197678671238001 1
0.211854279142136 1
0.189540876255718 1
0.22000606622086 1
0.161753819922547 0
0.175597386195454 1
0.186090736600196 1
0.204253147757375 1
0.231125917174073 1
0.19987730027073 1
0.21808715419809 1
0.194218020144977 1
0.201704024890061 1
0.201200020463278 1
0.178504959979556 1
0.225025230909817 1
0.226170413944715 1
0.205058054819134 1
0.222270928395222 1
0.20968280142731 1
0.194439347139264 1
0.196332648589154 1
0.200344671995223 1
0.178050973255455 1
0.203659940445389 1
0.231230154791574 0
0.181349615867609 1
0.190796814525523 1
0.219326714300919 1
0.177947780009447 1
0.208126717449338 1
0.210277887285456 1
0.186100055195946 1
0.192037043771893 1
0.212858914315798 1
0.178304110471623 1
0.221534897871945 1
0.194483379535344 1
0.206039117619191 1
0.189211838850214 1
0.209262705165243 1
0.197943720047657 1
0.184044395051974 1
0.206600853268698 1
0.200142028472716 1
0.197926812745717 1
0.181040401196099 1
0.187026202745189 1
0.213297163354401 1
0.174594011756544 1
0.205106244540026 1
0.211693705331471 1
0.209090265967827 1
0.189004908383259 1
0.21184318959317 1
0.189927318877416 1
0.193590039732271 1
0.207230483307979 1
0.202227830709186 1
0.190126255151685 1
0.206368067367781 1
0.199996150010999 1
0.215397349657619 1
0.193351831948021 1
0.177194061209266 1
0.2237860801008 1
0.20912176503086 1
0.20772982680762 1
0.205146929954284 1
0.210760923270783 1
0.189461805932352 1
0.217872121445566 1
0.196839292006872 1
0.222824721469218 1
0.199516993617503 1
0.208475758649994 1
0.206128395109859 1
0.217419373423863 1
0.200129825524848 1
0.194443074084961 1
0.188774729945066 1
0.209455447192831 1
0.188166820442411 1
0.202533242137092 1
0.196187859331321 1
0.182361511572404 1
0.1921633750484 1
0.203343874628312 1
0.158189942267955 0
0.199377613242454 1
0.176590689876783 1
0.230914866392494 1
0.208812619403118 1
0.184603453994625 1
0.204133716382308 1
0.186741174994236 1
0.200711681058591 1
0.201397337058673 1
0.214512196806633 1
0.199210738498806 1
0.200766807319747 1
0.181806974510849 1
0.191467662069629 1
0.190933480911433 1
0.207378345894775 1
0.206960408573967 1
0.216980646341611 1
0.205244545945765 1
0.206030581816125 1
0.195063916369438 1
0.169035919747312 1
0.191937514958959 1
0.226224949200078 1
0.21625295238313 1
0.181795749828299 1
0.218586247180766 1
0.214322188438891 1
0.204628123996946 1
0.219510568422525 1
0.2163775493608 1
0.182373611368626 1
0.169159737227736 1
0.180010549263421 1
0.224496332148452 1
0.224419995753483 1
0.202418435896886 1
0.180517854582933 1
0.203569623974317 1
0.191053969276736 1
0.19622024518079 1
0.211367026161735 1
0.211259517556887 1
0.192035442815864 1
0.217251543573579 1
0.223872398908827 1
0.219297702344042 1
0.198316704965041 1
0.176667431087791 1
0.215593902505736 1
0.1884235871169 1
0.187211872003734 1
0.204596989034389 1
0.187671499492891 1
0.20277750378679 1
0.210576779694648 1
0.184183902171356 1
0.201178985673065 1
0.177812966242078 1
0.194088507849292 1
0.194251362972266 1
0.214211682699334 1
0.208204807585908 1
0.208624673096887 1
0.193932061910217 1
0.211306327390132 1
0.218969937768889 1
0.209308022342733 1
0.2067760669107 1
0.191811179131334 1
0.199087184621711 1
0.218433746965411 1
0.177223249564496 1
0.182589601145105 1
0.195643023107918 1
0.179295649857383 1
0.192892033965756 1
0.214577565218658 1
0.18723138853426 1
0.177284945271704 1
0.199184355390604 1
0.189114520379931 1
0.174881474409455 1
0.192899407719872 1
0.219757282380661 1
0.205637411456043 1
0.174190491795181 1
0.196662142459763 1
0.198059242831963 1
0.208913132299273 1
0.201462377753708 1
0.15910835809203 0
0.204829273960607 1
0.155995675656625 0
0.201324072656896 1
0.185005714373002 1
0.19932545846225 1
0.215486864257322 1
0.224658470133158 1
0.194548953626676 1
0.21650231914773 1
0.215859733619436 1
0.177626976200969 1
0.214925020824558 1
0.200540767511188 1
0.193251017711147 1
0.187843829943695 1
0.190983136185484 1
0.214668432680914 1
0.184269219690741 1
0.180829869047864 1
0.198955485097781 1
0.188721185621783 1
0.216110034912288 1
0.221328953704102 1
0.162036280394998 1
0.188442757644728 1
0.182036015818908 1
0.239899568329285 1
0.216041911644358 1
0.228415935910624 0
0.20459691856615 1
0.197608018103481 1
0.201255892840032 1
0.204290936290981 1
0.202426101628917 1
0.191974483953271 1
0.210446231405733 1
0.207098613932786 1
0.204681802341919 1
0.184791124885744 1
0.196762157320249 1
0.223243746064378 1
0.199297414919323 1
0.222141717742363 1
0.22342940188325 1
0.212795662346197 1
0.2106175177552 1
0.22149543270127 1
0.216990822184921 1
0.217328119877182 1
0.205571503836255 1
0.207546458912196 1
0.170440916700277 1
0.166086837678163 0
0.205243847418815 1
0.192565144538004 1
0.166192153658444 0
0.187248728163605 1
0.197906469724485 1
0.192905254905293 1
0.222725163763784 1
0.170836993912413 1
0.225698461432158 1
0.199512121755821 1
0.185952013290246 1
0.195264674348083 1
0.184211899389277 1
0.20545385553157 1
0.185986040710438 1
0.185916698894512 1
0.219383484705177 1
0.215765931032111 1
0.181176747954982 1
0.202588049026579 1
0.216795695526329 1
0.219320410969729 1
0.212337683576173 1
0.201979820977878 1
0.201835684359053 1
0.197525815144403 1
0.200341706524643 1
0.234972040117567 1
0.197545808298289 1
0.205900697214189 1
0.188130804173414 1
0.200629623384357 1
0.213232437696537 1
0.201190183393755 1
0.2063404220713 1
0.195306115471472 1
0.214398625997852 1
0.213859100629399 1
0.223066245622614 1
0.212549292851638 1
0.186338490276274 1
0.207952264965613 1
0.207100481267648 1
0.211666068066233 1
0.179955398637233 1
0.212223923682916 1
0.171062729726431 1
0.221800837344904 1
0.19745915860564 1
0.191913763751215 1
0.177447397790323 1
0.192454632959023 1
0.179155133894425 1
0.223392945815764 1
0.200699056446583 1
0.22331524297888 1
0.203318684528996 1
0.18583031682181 1
0.216889751201608 1
0.189161289058365 1
0.214980156479996 1
0.205812242685486 1
0.195460028539434 1
0.19111410225016 1
0.19251810954777 1
0.19923334899862 1
0.189685243191235 1
0.193255064989563 1
0.180353824885731 1
0.204463871629016 1
0.186104681115793 1
0.197938366904623 1
0.19430744720736 1
0.211055967211317 1
0.196405777423672 1
0.208821416133533 1
0.20862521670538 1
0.215392054851334 1
0.202300071036468 1
0.208747525254419 1
0.206368256641198 1
0.208544928225404 1
0.213308082465493 1
0.169372608298891 1
0.195447425917884 1
0.197047272477693 1
0.222992654124581 1
0.207631837986705 1
0.185680546382833 1
0.219349539039111 1
0.182584727146948 1
0.200710804431003 1
0.180347066073239 1
0.194100413742193 1
0.20678786080156 1
0.219330302132947 1
0.223253007802062 1
0.201150714434245 1
0.185758633539934 1
0.19727225502503 1
0.185781941311973 1
0.179101334540457 1
0.206521535561389 1
0.204070261046479 1
0.204889726841654 1
0.209602859654069 1
0.198763565806136 1
0.19553822604216 1
0.210575426510103 1
0.229281641469382 1
0.202658102066155 1
0.220533011989965 1
0.215287410010071 1
0.212972769905723 1
0.203016228052595 1
0.160802778507673 0
0.234674998854641 0
0.179009609739335 1
0.183596775236933 1
0.200987090502981 1
0.187366110136776 1
0.197974629173645 1
0.173761805447402 1
0.203344237026706 1
0.17102426865504 1
0.204692075748265 1
0.218413221915748 1
0.196054952334401 1
0.204982297889195 1
0.192609681769116 1
0.186803551799957 1
0.204344337121024 1
0.220269663344475 1
0.195698752325423 1
0.188375075417006 1
0.205873885151934 1
0.214266465151404 1
0.183954107787108 1
0.208629305413946 1
0.208836615849959 1
0.211337763565112 1
0.179998697682325 1
0.228630502362329 0
0.188939900631019 1
0.201602222087192 1
0.191573574069026 1
0.171179840688088 1
0.176922377709811 1
0.187055457213134 1
0.203214102847655 1
0.205737507803109 1
0.156464636437373 0
0.213844693857071 1
0.174821886850455 1
0.195492843072521 1
0.170624508113968 1
0.206349144636706 1
0.200539854365102 1
0.18497516932568 1
0.19333864454392 1
0.20629584999901 1
0.203615165524258 1
0.236018986555197 0
0.174343042902649 1
0.194580797238965 1
0.185071588520856 1
0.197280534326032 1
0.203680716080771 1
0.211334577009963 1
0.200464124772405 1
0.214080700569787 1
0.212347178012676 1
0.212829037109148 1
0.198529740567599 1
0.195438510340336 1
0.183088749500636 1
0.196787315046814 1
0.214006482343347 1
0.215507649975314 1
0.195692040593329 1
0.186810997219806 1
0.193499363129675 1
0.193609447369085 1
0.198929795640057 1
0.185917359481525 1
0.221620967901703 1
0.211138391557236 1
0.222578873443657 1
0.185541234093446 1
0.208028120650878 1
0.18769792806438 1
0.189422265321429 1
0.195530262550023 1
0.164473348772871 0
0.218690396969467 1
0.190407336315568 1
0.219238180629086 1
0.217044847885114 1
0.208093050797099 1
0.216823913636183 1
0.203909883827705 1
0.179304755753042 1
0.192746168245207 1
0.22712054290701 1
0.210871043777582 1
0.200625694847415 1
0.186972594618073 1
0.225794113077509 1
0.207367733571417 1
0.196878292452643 1
0.196467404561896 1
0.189729356508762 1
0.200859084297578 1
0.185229374951803 1
0.215032757226639 1
0.209197201555051 1
0.172439787649366 1
0.21279949906477 1
0.189839027755038 1
0.230377979008109 0
0.193217902558326 1
0.195708152719628 1
0.198285935783052 1
0.18302485516521 1
0.187935412968719 1
0.17725993233123 1
0.18493593389677 1
0.185500263886144 1
0.185248340023079 1
0.206737254695441 1
0.213469833417097 1
0.191412071791188 1
0.170732756363913 1
0.194640329268164 1
0.167285363837525 0
0.217047660687442 1
0.202574939503429 1
0.196777555428037 1
0.205469060018516 1
0.187332754070907 1
0.253597146610565 0
0.213186780678132 1
0.21953702412881 1
0.188033554784942 1
0.190429693072946 1
0.192227179272019 1
0.187834189174802 1
0.199042895093836 1
0.197324498780998 1
0.200615025862858 1
0.218143171201977 1
0.208212581553664 1
0.176426894874496 1
0.194217509733193 1
0.204770861965644 1
0.200090943128052 1
0.196813724228878 1
0.213416572843089 1
0.213559026746794 1
0.252604934849158 0
0.183244794385901 1
0.206156860580361 1
0.201227084377477 1
0.203044232985206 1
0.192808000168597 1
0.205545890054514 1
0.191374549436094 1
0.189340104018998 1
0.203728061135987 1
0.188112951704088 1
0.197085034212965 1
0.21213420207553 1
0.192412279299891 1
0.215407904753607 1
0.19111273579099 1
0.21671571338507 1
0.190414753642252 1
0.196926302180606 1
0.196861306233661 1
0.206512848347617 1
0.203372496496642 1
0.18820042422186 1
0.19320472593094 1
0.240619425129727 0
0.177737789727422 1
0.182875374481067 1
0.19818300182414 1
0.191298306436775 1
0.17342519337642 1
0.20625007913986 1
0.232898725832796 0
0.186143132530119 1
0.181065910456016 1
0.224475627362033 1
0.183154891632518 1
0.198842872629834 1
0.183459654647767 1
0.208729682986414 1
0.178736075548054 1
0.190157006507932 1
0.2108561340535 1
0.210732118074979 1
0.195793277857896 1
0.200324336922799 1
0.206470500365379 1
0.204045649039669 1
0.212019140097104 1
0.218853095005766 1
0.211075384169547 1
0.206524277836973 1
0.20307685283823 1
0.19601938757689 1
0.205554966410066 1
0.203321663136586 1
0.186588371126646 1
0.232246743406053 1
0.176772721446228 1
0.202661164825798 1
0.223495237217189 1
0.183527353836123 1
0.192066473280012 1
0.19136778385435 1
0.209930865005639 1
0.233134488131593 0
0.206439611561921 1
0.203708142170466 1
0.206732804176163 1
0.195201100005302 1
0.219011872995308 1
0.193651448199484 1
0.198819156164153 1
0.188005447280041 1
0.202394631909995 1
0.213519178153669 1
0.216440410729024 1
0.208433023876656 1
0.195772457782358 1
0.201269582823969 1
0.206574230329122 1
0.20238940497574 1
0.196716373319722 1
0.211528203859732 1
0.214572253566038 1
0.179332230429413 1
0.21934175908865 1
0.192317178493141 1
0.207551530939539 1
0.198286522719451 1
0.20089100689073 1
0.19490201472605 1
0.205879957234492 1
0.189089297911251 1
0.175950869077231 1
0.189238815019205 1
0.190047390852739 1
0.215262896066893 1
0.176078089674243 1
0.196337340485134 1
0.197800985542821 1
0.220479259464577 1
0.218367106165815 1
0.208290397307788 1
0.211606758295678 1
0.215824494901964 1
0.190613823998468 1
0.18373370934644 1
0.177923370488369 1
0.207874057471639 1
0.186259342547918 1
0.187537133715266 1
0.175348835643761 1
0.21395839521163 1
0.194424957661592 1
0.189025626990899 1
0.212428380389304 1
0.20670990766093 1
0.191929899229214 1
0.198367672198953 1
0.223949030854942 1
0.200163413336623 1
0.188376460576848 1
0.19515257310907 1
0.196817653952633 1
0.198652632923193 1
0.20389430092888 1
0.191299983933602 1
0.201899280269904 1
0.210100465332836 1
0.198177975066599 1
0.215738003948305 1
0.169568667257504 1
0.197732909261731 1
0.180501490530162 1
0.199014103311983 1
0.215508844526849 1
0.210234664131376 1
0.200675630979254 1
0.195181689559299 1
0.173417253185016 1
0.192912503084579 1
0.215191195553959 1
0.198649761799527 1
0.196671089837077 1
0.189978297161151 1
0.199702944766619 1
0.208095670909658 1
0.213991100956737 1
0.203477425841299 1
0.232952430209403 0
0.225406449886503 1
0.212555578912839 1
0.182776590599325 1
0.199090050687053 1
0.172261822715605 1
0.204119666233864 1
0.173080435715013 1
0.166859516430168 1
0.189742187648225 1
0.205120152206105 1
0.209011806084885 1
0.17878462234226 1
0.205977402458376 1
0.210067424095495 1
0.190413006763162 1
0.230310405791083 1
0.210313017479147 1
0.211130848116281 1
0.19760774167258 1
0.204161089178962 1
0.165823592937063 0
0.202808857215742 1
0.192409904205817 1
0.215509965205308 1
0.168428500870117 0
0.201900142018475 1
0.220091878711568 1
0.209055327917118 1
0.202406408819116 1
0.200764644709484 1
0.200367387351828 1
0.199220029047901 1
0.193198085334126 1
0.187250519819872 1
0.232521965610977 0
0.18830683601253 1
0.190184681562796 1
0.198936971561717 1
0.226047749762118 1
0.222889519634083 1
0.215970322390613 1
0.185721666541549 1
0.217758461591664 1
0.244146267663003 0
0.174693100436914 1
0.200570258568427 1
0.216134924279327 1
0.167513495066309 0
0.208823370491456 1
0.209230891939673 1
0.2069379845946 1
0.199219519930685 1
0.206173841400611 1
0.221115519107036 1
0.200560072880559 1
0.233818859847758 0
0.213696352362534 1
0.198150256399051 1
0.183787228679396 1
0.206447388495428 1
0.187127744931848 1
0.213792295742452 1
0.186412807864204 1
0.222348102244411 1
0.199888707244403 1
0.198303039133217 1
0.181699600847914 1
0.183962745672425 1
0.210429253494933 1
0.19392099146717 1
0.1912262517779 1
0.194286353709824 1
0.182742462061701 1
0.23020570137884 1
0.207510751742783 1
0.202393493259303 1
0.225006571931485 1
0.188423734597339 1
0.197033797091683 1
0.212821556053586 1
0.218017286683842 1
0.206683111049558 1
0.192890908199394 1
0.190086659550996 1
0.212673890601325 1
0.198182834774867 1
0.185090655798975 1
0.182349447107158 1
0.170126209784837 1
0.215417572629895 1
0.203008327921638 1
0.207439475949071 1
0.220528717625904 1
0.223641376426871 1
0.195006334964337 1
0.205496847324789 1
0.20849882123428 1
0.183159755377139 1
0.187290772942296 1
0.20702912666533 1
0.202473125737608 1
0.193706754570924 1
0.21099996427305 1
0.202955195812207 1
0.212876460631625 1
0.197494108048899 1
0.206155989367132 1
0.196882980990559 1
0.213563116907482 1
0.189967718458699 1
0.205472501280592 1
0.208504718839712 1
0.221685024860624 1
0.205054817566495 1
0.226340965243139 1
0.187593642617977 1
0.19177123100413 1
0.230569795332544 0
0.215238226719508 1
0.18804837931388 1
0.225285993566566 1
0.206146385642098 1
0.190898141284825 1
0.199247250941754 1
0.207383050449078 1
0.212423834206162 1
0.204808488887456 1
0.190766312376459 1
0.179963629643694 1
0.232994397631886 0
0.187614333985666 1
0.223000095126434 1
0.185193828352411 1
0.22334531813655 1
0.18446348999059 1
0.180737628956184 1
0.199715990364435 1
0.204807888080804 1
0.21222347353437 1
0.213882252936015 1
0.208431150065037 1
0.22150508004976 1
0.196025118609023 1
0.199386746579164 1
0.181519533706355 1
0.187554112830735 1
0.212683252366979 1
0.220754654257892 1
0.2029573206122 1
0.196640227154715 1
0.22298310416481 1
0.206045883648193 1
0.212518898404087 1
0.220613795735218 1
0.220079429738118 1
0.191002352943865 1
0.192305468010272 1
0.194275193327305 1
0.185224128051267 1
0.235207871716362 0
0.218698433775064 1
0.21390167440487 1
0.200321398976692 1
0.217984196832959 1
0.229997791042556 0
0.201344464002201 1
0.176856404374942 1
0.194093344548481 1
0.201003670566102 1
0.206187157250034 1
0.191072126698594 1
0.183034852530397 1
0.190207579285721 1
0.192069876227315 1
0.180735410806044 1
0.218088239567332 1
0.214410793719901 1
0.202585211857902 1
0.208260698683217 1
0.198865492415388 1
0.206540002990447 1
0.184732849151353 1
0.194429893263118 1
0.182097842654645 1
0.195748117331952 1
0.190167322299314 1
0.18839257381905 1
0.207956434172469 1
0.219841047602053 1
0.18527111814045 1
0.203273427410796 1
0.17769193391481 1
0.183456342100926 1
0.193899525116837 1
0.196294483458185 1
0.208734754428004 1
0.191554163197996 1
0.197155817501691 1
0.201572027433443 1
0.205444128529956 1
0.168391467152797 0
0.18027456297198 1
0.212774381573626 1
0.187859711724964 1
0.1808779706975 1
0.221331406807478 1
0.205932668875158 1
0.240184935505029 0
0.20630129832823 1
0.229362044371676 0
0.195599031775924 1
0.220884619335567 1
0.181878786887406 1
0.18271110705215 1
0.202284925402934 1
0.179347662934024 1
0.197589412900699 1
0.202347108400618 1
0.22425632584154 1
0.167356110391663 0
0.200992474001904 1
0.179710941985344 1
0.193610920748947 1
0.185104918571942 1
0.175133353337717 1
0.21264822947215 1
0.209483503095663 1
0.177928132036466 1
0.187709518865062 1
0.207310618756972 1
0.196434751652539 1
0.215457359006771 1
0.231352034643257 0
0.192956631258289 1
0.184515753006444 1
0.198890461322305 1
0.203349940914924 1
0.201263134997845 1
0.198897530853075 1
0.190546922998587 1
0.194022165567171 1
0.187812213626304 1
0.231309361559946 1
0.206231077354586 1
0.205285531134476 1
0.193823936383588 1
0.191273066434414 1
0.204961167193909 1
0.185964389339819 1
0.203654791301504 1
0.20213036979365 1
0.207544645007625 1
0.179619529566797 1
0.218234209910563 1
0.202849322978054 1
0.194232072685552 1
0.198090528105053 1
0.166818228341569 0
0.184739947059615 1
0.185719982833728 1
0.194442764088611 1
0.233879766131233 1
0.186410305050064 1
0.177539288518421 1
0.189020641595565 1
0.193828413335655 1
0.184379208286282 1
0.204752171354331 1
0.232370375698311 1
0.215013456038966 1
0.211172533349942 1
0.215965885302282 1
0.195854023447765 1
0.201381337176002 1
0.176209115292365 1
0.173122302640196 1
0.183893730196696 1
0.197834812747334 1
0.233610651480134 0
0.197632441155638 1
0.19217255535802 1
0.199370754083959 1
0.176397271857906 1
0.207421026975194 1
0.190563352319772 1
0.192008632802161 1
0.190974937378424 1
0.193318705655393 1
0.183417533136931 1
0.203299300438572 1
0.209948152828142 1
0.21058402835825 1
0.189830866832822 1
0.200511942299898 1
0.196256925091499 1
0.210840222653041 1
0.203626314610623 1
0.22097416475944 1
0.199563198062243 1
0.205765787322622 1
0.191250034211959 1
0.21349995130758 1
0.213658910707905 1
0.197118984626371 1
0.189244246438845 1
0.219305412467307 1
0.215894398524225 1
0.21754233134445 1
0.21110778752465 1
0.183188158996584 1
0.180105432761365 1
0.183718941728013 1
0.217981410554769 1
0.194634148361508 1
0.213018781756355 1
0.203628265308609 1
0.204551697025871 1
0.234482207832253 1
0.202278391234239 1
0.201958769127585 1
0.189172452480792 1
0.205860534957053 1
0.217607865165308 1
0.206695607676576 1
0.194008199108687 1
0.184044680696115 1
0.205918648008193 1
0.213806866884611 1
0.195564698950904 1
0.194874187024156 1
0.199361376350657 1
0.195985510829454 1
0.185438313770532 1
0.20258865689287 1
0.180007242463933 1
0.195303300852853 1
0.180666806829333 1
0.181675744471998 1
0.218461802023676 1
0.18654300978828 1
0.199876778685996 1
0.19423553607922 1
0.183133770143851 1
0.205248293947974 1
0.197164575318579 1
0.200495255392407 1
0.195476399621478 1
0.183257160301565 1
0.199025612800251 1
0.191630042880742 1
0.205002576875244 1
0.174562444119086 1
0.214107105988652 1
0.224257477600692 1
0.21482971809958 1
0.189582377089375 1
0.209301827744204 1
0.204929838813379 1
0.185028765174326 1
0.203929818109222 1
0.187077072437591 1
0.220737302408226 1
0.20889853003011 1
0.216037922649769 1
0.210716157576348 1
0.186434669028728 1
0.207905506172613 1
0.223973844971839 1
0.209467025675415 1
0.168316750225939 0
0.171287983497541 0
0.205326099158593 1
0.204736694525813 1
0.220645571173857 1
0.186147027698068 1
0.187953240985269 1
0.177734967114007 1
0.197917567304523 1
0.185830021264141 1
0.232736146196099 0
0.242834578179631 0
0.201282994154546 1
0.204029953751001 1
0.170786126706881 0
0.193348398316505 1
0.186681503029313 1
0.218315672297348 1
0.191400735608521 1
0.196410269985786 1
0.205864801996224 1
0.217742710158943 1
0.183151542021285 1
0.224490296512678 1
0.207921672406399 1
0.214848230440528 1
0.21026886081929 1
0.210713633972586 1
0.19071627345629 1
0.173677460050447 1
0.195067078349251 1
0.192326856801381 1
0.19960788992021 1
0.214425801242023 1
0.203079458113969 1
0.207528444798911 1
0.207613928877962 1
0.185449659802449 1
0.166370405601022 0
0.209441401861374 1
0.186416961001253 1
0.18241307090183 1
0.194778333880044 1
0.189517363323873 1
0.173311959435037 1
0.22599561164969 1
0.162136518952996 0
0.175209885743085 1
0.200022479091256 1
0.208724207806721 1
0.205497669553192 1
0.188751375729405 1
0.186674474815887 1
0.195640616508766 1
0.191435535668607 1
0.203164394118861 1
0.188663168001288 1
0.225069248083767 1
0.203201619290486 1
0.181999106181355 1
0.204692965561746 1
0.205575412164005 1
0.187998620865922 1
0.212631482683483 1
0.189326963913044 1
0.194846916090296 1
0.195883054172008 1
0.212003607142459 1
0.192207615069704 1
0.182743704172779 1
0.160625394878928 0
0.20484210512614 1
0.193298759099901 1
0.225624709241201 1
0.20409790480827 1
0.217594276025484 1
0.212661269179625 1
0.199115924165582 1
0.203694261340732 1
0.189415265578787 1
0.220591094288546 1
0.201716940846042 1
0.21671201557367 1
0.193656013742839 1
0.19618717495437 1
0.198852459220681 1
0.19744054671107 1
0.19804524352831 1
0.198545426780407 1
0.229985287504506 0
0.238378997045648 1
0.198899703628035 1
0.176040693879766 1
0.188253965992165 1
0.209746846858801 1
0.173315080347765 1
0.194294349797266 1
0.185309732412439 1
0.17692086948535 1
0.210904034261894 1
0.20053049332669 1
0.225827468784805 1
0.176855701189463 1
0.207573950367528 1
0.193927170761563 1
0.191840572260537 1
0.180168824982752 1
0.197645477613592 1
0.203125073808086 1
0.215747251177008 1
0.177709703456145 1
0.214736963037039 1
0.205629216778282 1
0.185275548327993 1
0.194908938241075 1
0.209629148508099 1
0.194613152705825 1
0.1991889966236 1
0.18318152209294 1
0.174543336374324 1
0.218650581997434 1
0.179488581430321 1
0.193225796708376 1
0.191020538264645 1
0.222663509423975 1
0.215473412082291 1
0.209083235602536 1
0.177421793611794 1
0.171414208755852 0
0.197378748139938 1
0.222432924577877 1
0.18103725229349 1
0.224656678342144 1
0.193056229289199 1
0.180443944821121 1
0.196538618172456 1
0.16443997501019 0
0.179973469131805 1
0.197721996392212 1
0.202309064200506 1
0.1994951624066 1
0.197608740318364 1
0.198311464224207 1
0.239938944633777 0
0.169513416572679 1
0.194588559352009 1
0.232065184375064 1
0.18552387145603 1
0.187110955185593 1
0.175673286971788 1
0.200180428064791 1
0.197520535857993 1
0.187509548205686 1
0.19327609187647 1
0.219379190300974 1
0.178871929667778 1
0.193192029882905 1
0.182089292111238 1
0.205880618167739 1
0.200947608984004 1
0.185935293325084 1
0.198798567547653 1
0.215472839752251 1
0.229556998877805 0
0.191500365725319 1
0.218622530271806 1
0.203225025767682 1
0.205154689464391 1
0.196826590574628 1
0.18286602057487 1
0.203857532288945 1
0.166437234241398 1
0.210346421275936 1
0.191889935330437 1
0.197649145426567 1
0.202901748777879 1
0.214964245465528 1
0.218222089040047 1
0.193908130780742 1
0.226832722750758 1
0.185479328727216 1
0.221551698200983 1
0.20916424841608 1
0.198625680161064 1
0.207258891582574 1
0.19749110470195 1
0.207476693701198 1
0.187888259081146 1
0.178335661099703 1
0.206119441885678 1
0.201628495444748 1
0.190980442306407 1
0.196449438960535 1
0.187222059210846 1
0.187688270341035 1
0.205617132752284 1
0.21960820511861 1
0.183887636326447 1
0.204989539931871 1
0.215348046133612 1
0.205459839215732 1
0.19592566010302 1
0.204378386529269 1
0.160995896158518 0
0.186552392271565 1
0.180778835742534 1
0.200251840167431 1
0.194527358233309 1
0.185767828673681 1
0.206788051301076 1
0.180512017916867 1
0.178981056858577 1
0.205572851604056 1
0.201564065358647 1
0.181562504301219 1
0.202814593416798 1
0.163427211092086 1
0.209676273794248 1
0.207317759778266 1
0.190338416035744 1
0.174698073254171 1
0.194175368472297 1
0.236109707582702 0
0.195846040445207 1
0.201422177396131 1
0.214142128360206 1
0.195911719268563 1
0.210756180784467 1
0.220133034471387 1
0.202762807581315 1
0.188845821758941 1
0.207133963774606 1
0.24270540057905 0
0.228574933147177 1
0.192018153232565 1
0.181763154016656 1
0.216131985591517 1
0.225583839032703 1
0.189633714607262 1
0.205527373944101 1
0.195736208959826 1
0.224665023274564 1
0.200525613259628 1
0.184926097888086 1
0.19479710043488 1
0.202212243441991 1
0.20490071481604 1
0.207052686138781 1
0.170290547547175 0
0.229596418345603 1
0.236883098713639 1
0.215695391402644 1
0.196315577096084 1
0.19260379819604 1
0.195347705098063 1
0.181913893132193 1
0.206492383885784 1
0.197942786660639 1
0.202367354378849 1
0.216487811071222 1
0.188972340785444 1
0.176371205652072 1
0.191030471013557 1
0.19397025042387 1
0.205571029554398 1
0.212155568531567 1
0.18685173661971 1
0.196405656740773 1
0.216221499715263 1
0.192845469191476 1
0.194750650215754 1
0.197309337869078 1
0.210581077290968 1
0.192488481727911 1
0.235564148051773 0
0.21159188615124 1
0.199394558530794 1
0.21183076380604 1
0.194684564347794 1
0.212814080309321 1
0.199656809639329 1
0.225296452217352 1
0.216879706055255 1
0.213727003577306 1
0.185867129334215 1
0.195041927012359 1
0.191277349552613 1
0.210863022563993 1
0.185867395665213 1
0.185485875792212 1
0.217783413957701 1
0.194935363485083 1
0.216412388730161 1
0.193328146187311 1
0.193536832872642 1
0.188386829314317 1
0.179915101918177 1
0.211137695871655 1
0.187046906472432 1
0.233404390303669 0
0.187064103498215 1
0.178841550416703 1
0.1926383368966 1
0.219524322388722 1
0.197023879126848 1
0.188908023007882 1
0.207553348155449 1
0.190436532084966 1
0.189897700538206 1
0.211057666476813 1
0.214233763775293 1
0.206117911926921 1
0.183040901231106 1
0.187752629378201 1
0.230970789951857 0
0.227687166215361 1
0.212259089172195 1
0.18209221095959 1
0.19148788005459 1
0.190730334148135 1
0.182370736166308 1
0.21147366385797 1
0.203844258899361 1
0.212709384596414 1
0.19231726096269 1
0.195368072457326 1
0.191903600553531 1
0.198777365232299 1
0.196102571464643 1
0.195400069621512 1
0.20467014798521 1
0.207903689318604 1
0.214500161359375 1
0.189910514861886 1
0.211854305353293 1
0.21430363305862 1
0.189137230353796 1
0.212660220406969 1
0.218327731157289 1
0.185329910181968 1
0.179519600952112 1
0.214675018917396 1
0.173494527587348 1
0.208712038252645 1
0.22992739656191 1
0.217157333681945 1
0.188055952168767 1
0.202052893575236 1
0.223464356288726 1
0.208265958584358 1
0.2171165838005 1
0.19566652408469 1
0.206145292109361 1
0.221874379108644 1
0.189298151230213 1
0.174351357131582 1
0.200607302427131 1
0.22181921835866 1
0.205190066185815 1
0.201220271923123 1
0.203697163880931 1
0.177794121909767 1
0.202242606858595 1
0.183269601790916 1
0.195289576732649 1
0.203372724459799 1
0.196958253325977 1
0.22093353985153 1
0.205830273744671 1
0.21244147453887 1
0.193288746173903 1
0.192524051460144 1
0.201723625041283 1
0.20200222798694 1
0.194871345540255 1
0.202320401755653 1
0.170724660909195 1
0.191374283346633 1
0.171715583335919 1
0.190739087176589 1
0.177649958738525 1
0.222415746502326 1
0.207128203218398 1
0.19073374873701 1
0.168566844152585 1
0.189348017942048 1
0.208459310634923 1
0.205100084267118 1
0.201672311534777 1
0.201827005814116 1
0.205224587111634 1
0.190306650935056 1
0.192294640519181 1
0.195755135955627 1
0.16658544187108 0
0.189654640500735 1
0.198871191542489 1
0.20286598473771 1
0.194674148993694 1
0.192298943104223 1
0.206515385273648 1
0.240386755703109 1
0.196367645149014 1
0.204901015232805 1
0.18737903466622 1
0.203427146036654 1
0.205859880157374 1
0.195402228161067 1
0.17523699258989 1
0.216456985954122 1
0.194251085007701 1
0.194692995454513 1
0.203159995469595 1
0.213067167718397 1
0.211028091448445 1
0.206890841079121 1
0.18273859774145 1
0.20317999628338 1
0.198506724876121 1
0.211798520851169 1
0.190996220575663 1
0.203501719733777 1
0.205682173291842 1
0.195771317768299 1
0.214895175942013 1
0.182588967536169 1
0.212658514982012 1
0.213297053726937 1
0.208800266328029 1
0.207741253522111 1
0.17910354438459 1
0.182733456404637 1
0.17023017889664 1
0.22295509645882 1
0.231768208130345 1
0.203757407734555 1
0.21290102096932 1
0.221774651171338 1
0.197171104580742 1
0.183366692756483 1
0.197225316698985 1
0.186917757251192 1
0.196797315222893 1
0.188868873107397 1
0.229047009675687 1
0.206109504544066 1
0.204489569676945 1
0.210730980021682 1
0.193422256429956 1
0.238896056202177 0
0.21011212325041 1
0.188991634208849 1
0.207413967503418 1
0.206194177467851 1
0.214869978327559 1
0.216688771529914 1
0.213894516692935 1
0.201382019302804 1
0.203893609451153 1
0.208658776259764 1
0.213451993745547 1
0.199673624588679 1
0.177187428481705 1
0.220475169431179 1
0.187705955744516 1
0.184908258919783 1
0.186975472532693 1
0.215046561350965 1
0.188812532252405 1
0.201580573135584 1
0.181293048471752 1
0.200484234894606 1
0.177075070482462 1
0.198695758669382 1
0.203868432486748 1
0.187842657067984 1
0.193031449489908 1
0.217474712010114 1
0.178186922465136 1
0.184487112408146 1
0.202064401828018 1
0.201044228382318 1
0.225868289685983 1
0.205938767199512 1
0.221563240460372 1
0.198577366489832 1
0.195327151211841 1
0.193683990162186 1
0.212262659218464 1
0.175818852545228 1
0.206411400815134 1
0.226714147979384 1
0.185365296126977 1
0.203937260054352 1
0.207366300195158 1
0.195827253266558 1
0.204537010532314 1
0.202011381786533 1
0.200470970128727 1
0.194505707199722 1
0.214693397749858 1
0.200688503061415 1
0.181144778010179 1
0.20118662675906 1
0.175372980748874 1
0.191233011352209 1
0.183562389337898 1
0.193833486026404 1
0.244788247398783 0
0.208653460607321 1
0.208108391695585 1
0.203457927809754 1
0.199409328438453 1
0.185856638736087 1
0.208639194236277 1
0.209779881945386 1
0.212956083211621 1
0.201468832926703 1
0.183422543839411 1
0.184418393368175 1
0.185995441670636 1
0.221962415877232 1
0.21957776573743 1
0.177827020086417 1
0.197238268643379 1
0.214691170382152 1
0.219564037098983 1
0.218539712464347 1
0.214667191618527 1
0.197558208334313 1
0.20931316054763 1
0.198778712350146 1
0.211099607665397 1
0.175993361581406 1
0.213734737627128 1
0.151289619019467 0
0.204509684062132 1
0.210861167244488 1
0.210294373610468 1
0.194526473802965 1
0.215904061333915 1
0.208629696653744 1
0.188538675377514 1
0.194559646435252 1
0.195276979196412 1
0.203836990714122 1
0.202655797395661 1
0.198431857226297 1
0.194146857375275 1
0.21957460434422 1
0.171535835164096 1
0.199468286567901 1
0.207167987120014 1
0.211066256161173 1
0.178094188217276 1
0.234084863468105 1
0.240000106475973 0
0.205371397420804 1
0.191258269434701 1
0.20920934092752 1
0.183925761902073 1
0.220127815127726 1
0.198371859590479 1
0.196064612108962 1
0.200649439016925 1
0.171612024899433 1
0.227379342966675 1
0.199163937926102 1
0.22658628908991 1
0.217615261546809 1
0.208131632583429 1
0.18231564231693 1
0.20152332830345 1
0.175533410052681 1
0.188032775164131 1
0.203359766545388 1
0.216844120818263 1
0.198239577112984 1
0.197777080836733 1
0.205071088175312 1
0.198829562521396 1
0.204321896223273 1
0.191536237256369 1
0.22574727635295 1
0.177545413355472 1
0.20671659739559 1
0.219494603393884 1
0.209835643100816 1
0.222893041834472 1
0.19739098382231 1
0.196759171495028 1
0.194789963490374 1
0.202379621023778 1
0.199024270066879 1
0.201654797229213 1
0.187540676531228 1
0.208280126882103 1
0.210453009426763 1
0.195049344734384 1
0.221227411380775 1
0.216903707268761 1
0.20965786464153 1
0.212102014349195 1
0.211343427633034 1
0.195443365051015 1
0.185867972636272 1
0.224431551531299 1
0.220967155236553 1
0.214822971988508 1
0.228637761450714 1
0.194667230650612 1
0.188336746752484 1
0.198304280597221 1
0.217676312112087 1
0.205627643926255 1
0.17549066654003 1
0.173510315074521 1
0.225282476866871 1
0.165567535061479 1
0.228190077904698 1
0.213462445306549 1
0.205779358139326 1
0.165251929927847 0
0.193728685945659 1
0.205331641264867 1
0.179561726198526 1
0.214235067579754 1
0.180390201603479 1
0.209803846108433 1
0.218820987955967 1
0.199370487754689 1
0.197882956684827 1
0.197194614794853 1
0.191828135104762 1
0.199857152936513 1
0.206465506346743 1
0.203773699470026 1
0.216620129506419 1
0.227818128568352 1
0.204209928382589 1
0.213103664325499 1
0.209100111365895 1
0.20907363340112 1
0.183841973186574 1
0.213510983817533 1
0.192218916796848 1
0.21089753243818 1
0.203902783380981 1
0.170631542697081 0
0.207757142565636 1
0.206007683761779 1
0.189819997482345 1
0.187896916125376 1
0.189510880252681 1
0.191457243441837 1
0.191884993348337 1
0.199987818739939 1
0.220490811027222 1
0.196199047255913 1
0.183414853827049 1
0.206882955385624 1
0.202844066780959 1
0.208618435577129 1
0.208411649867943 1
0.214748643825557 1
0.181426795690438 1
0.189236340245245 1
0.219511763746903 1
0.188951051974816 1
0.189151769812953 1
0.18975215862706 1
0.215089220284195 1
0.194585364617334 1
0.20404862445573 1
0.216164265138208 1
0.206962126098128 1
0.206654504925585 1
0.200560985549576 1
0.242831599495504 0
0.197511962524526 1
0.212588553645879 1
0.190175142594506 1
0.219185482257207 1
0.190659542256475 1
0.187112565017015 1
0.197492199017304 1
0.179608182126056 1
0.204153297114167 1
0.206921866626895 1
0.212553666582421 1
0.202581287502102 1
0.197705986232827 1
0.199349478444533 1
0.223025966023818 1
0.209883849236662 1
0.227362512473449 1
0.212461482198973 1
0.223801210915429 1
0.206115935635207 1
0.179994233315431 1
0.1960816632945 1
0.224976684454807 1
0.208133795406359 1
0.203291625971132 1
0.197486171952195 1
0.21208317516474 1
0.227945523041464 1
0.2183557482283 1
0.193306263418093 1
0.196596417410724 1
0.210359700534703 1
0.187670527446084 1
0.203238430628041 1
0.195725459797435 1
0.199844303424334 1
0.180259582871281 1
0.183813225081804 1
0.193632941219437 1
0.214639523980557 1
0.18851800593802 1
0.184168277679055 1
0.178454165624762 1
0.198306279946087 1
0.21782765268551 1
0.222680677356329 1
0.200393568703803 1
0.197727981232797 1
0.206076394346827 1
0.193875787832313 1
0.227554034729452 1
0.206468007733563 1
0.199742293847596 1
0.202507277753739 1
0.210051805689957 1
0.181687466667061 1
0.195821427444359 1
0.196706463233419 1
0.231975563585834 0
0.182897905271268 1
0.219147545481989 1
0.192985615232416 1
0.177759800799734 1
0.207249677313155 1
0.196456898157759 1
0.222538238532506 1
0.194639391043985 1
0.203105095036163 1
0.193342124317248 1
0.195551684156499 1
0.194817732801369 1
0.194673276889322 1
0.230925663576734 0
0.191076930127887 1
0.22202888535358 1
0.204764133335094 1
0.185778958881525 1
0.202775053419198 1
0.190454106804023 1
0.201990775398219 1
0.18668771287615 1
0.212629035760486 1
0.179776664348472 1
0.182302505606784 1
0.164581198456179 1
0.207510880946407 1
0.174624194867702 1
0.195186367368505 1
0.19133965735252 1
0.212211373224663 1
0.196025672251938 1
0.188686892399426 1
0.220087625177058 1
0.209906348691256 1
0.198100258512809 1
0.187528002576151 1
0.222538193389363 1
0.203141690870907 1
0.207503621047818 1
0.21173813359709 1
0.195783445482296 1
0.207383314410915 1
0.187862327961322 1
0.209920666997568 1
0.19631425039462 1
0.219869221458085 1
0.199587392588227 1
0.211295845847005 1
0.205546710486934 1
0.202222337379404 1
0.212575158742434 1
0.225210492481457 1
0.229400671663442 1
0.1885855823433 1
0.186881681262274 1
0.212729910851508 1
0.219980994535869 1
0.225732297612096 1
0.204717926826172 1
0.191819992369592 1
0.191569332250716 1
0.192803346549028 1
0.174590949414115 1
0.187025421940922 1
0.198286960470375 1
0.22407873133404 1
0.16039208434773 1
0.210528277634649 1
0.213801426857434 1
0.185711092981823 1
0.188725142940691 1
0.204793972700526 1
0.203060163672165 1
0.173712901961102 1
0.229050766742537 1
0.192121294505663 1
0.20382985420237 1
0.210025320829251 1
0.209483065972819 1
0.192988769792911 1
0.213862039683557 1
0.185245968463985 1
0.213727933752978 1
0.216144122170911 1
0.192863845927036 1
0.178061118942079 1
0.201562488665338 1
0.197175922650881 1
0.196991654321142 1
0.170418156517124 1
0.184933598688139 1
0.184462042235149 1
0.198075368528013 1
0.218900993985178 1
0.217788018964714 1
0.196650009022479 1
0.220845633396514 1
0.207608893027132 1
0.202422523405644 1
0.232336216958807 0
0.187763753451972 1
0.208590902886726 1
0.21181913530962 1
0.210565432890552 1
0.203909570523684 1
0.197259444131788 1
0.213035456654391 1
0.21370238881263 1
0.190137375638885 1
0.203467209091147 1
0.20700237739304 1
0.183629376889388 1
0.187359329650004 1
0.221258042400842 1
0.196796850260722 1
0.231171120213299 0
0.206715553346073 1
0.20677644994701 1
0.209357817636868 1
0.185527618695355 1
0.209923973310214 1
0.210543654661172 1
0.226297154766035 1
0.205437470963554 1
0.182391529548954 1
0.188455684166976 1
0.200371291808855 1
0.196691717709276 1
0.182689322313378 1
0.210772029625274 1
0.236248854722141 0
0.222358374723203 1
0.218116131341134 1
0.192287214896672 1
0.181298302993969 1
0.211102401557807 1
0.205348220451532 1
0.203549780410554 1
0.210478862097901 1
0.199229150555472 1
0.210512331477701 1
0.202607257058028 1
0.215510483737952 1
0.188835282160875 1
0.226093560233481 1
0.22022056921776 1
0.195306318854973 1
0.188946028781489 1
0.205254933808777 1
0.200891615000254 1
0.209625132004573 1
0.223550830352919 1
0.16993787099011 1
0.212336184746059 1
0.214176761620142 1
0.201550082096327 1
0.224798504860845 1
0.193681359795989 1
0.172726163333288 1
0.206503551781984 1
0.187902365945382 1
0.202773194980912 1
0.201542638107256 1
0.222036806641094 1
0.189234148600449 1
0.232316770786118 1
0.179809005993781 1
0.202526215757325 1
0.19993431777873 1
0.181457597014674 1
0.181176310340409 1
0.194105920987125 1
0.208772332931802 1
0.187506698757385 1
0.174886514113401 1
0.201969744098459 1
0.218282188556134 1
0.169937604420339 1
0.211801514899927 1
0.225585405464813 1
0.202346004133108 1
0.206125026764663 1
0.221995698320081 1
0.198464095459725 1
0.228400382654761 1
0.189774739398519 1
0.191030184356655 1
0.190896512174386 1
0.205676789622094 1
0.179580581053331 1
0.209897525399983 1
0.210710883202207 1
0.196613650069014 1
0.199973380679421 1
0.215014995850866 1
0.179718311112766 1
0.219581458112837 1
0.197537805777612 1
0.186888972302353 1
0.222387282529193 1
0.209277549395913 1
0.230815876839015 0
0.212784070363454 1
0.197198736112664 1
0.200708669695254 1
0.187214351024027 1
0.202459177156472 1
0.221841677624469 1
0.191258935523946 1
0.181255225731905 1
0.203976656873662 1
0.196634439192961 1
0.220023800784208 1
0.218306706623131 1
0.192558950636875 1
0.184100608656546 1
0.216396082936534 1
0.193195067122507 1
0.192476460121207 1
0.180435775528749 1
0.19111495082441 1
0.181320439185169 1
0.196861417306888 1
0.168984220226322 1
0.199012425497175 1
0.198377583211422 1
0.212109828492917 1
0.184956699656118 1
0.18547540829868 1
0.219104969469455 1
0.19707686543515 1
0.180685139947577 1
0.171848185683358 1
0.19902480657211 1
0.216788112774087 1
0.208290939312178 1
0.206585277836178 1
0.183226537462927 1
0.179468163320941 1
0.191819034511639 1
0.193702569786356 1
0.195022731577021 1
0.198682764697173 1
0.193041667476941 1
0.200685036790274 1
0.200908282625705 1
0.215479921494146 1
0.222586990626167 1
0.157423423059606 0
0.172025136453267 1
0.217703878894011 1
0.182651717587513 1
0.193066673516561 1
0.210703182404934 1
0.211009395739335 1
0.193883247729607 1
0.213365767223941 1
0.171347834121933 1
0.180316033140048 1
0.180209051537748 1
0.198506042510311 1
0.194728219327162 1
0.203879251111454 1
0.205513988058274 1
0.201716089294181 1
0.206913941638715 1
0.187986434762834 1
0.201461157403953 1
0.190712890924117 1
0.202405252604917 1
0.173477397850284 1
0.197227888382497 1
0.180680338457018 1
0.191066693392141 1
0.205965512222591 1
0.180732063752935 1
0.216459740285895 1
0.197099192922531 1
0.2319232745137 0
0.185557140729458 1
0.213561680631649 1
0.195219482792455 1
0.193470827522782 1
0.20704930492867 1
0.212273015359946 1
0.176614439899073 1
0.193129234337876 1
0.190339163360203 1
0.190847973109143 1
0.195461062331718 1
0.204534771198375 1
0.204575508510213 1
0.190707156195777 1
0.171875106171073 0
0.192741032544249 1
0.191779759202078 1
0.173600924925742 1
0.205679868974647 1
0.201427197883357 1
0.196344255142144 1
0.2044195297868 1
0.210584289844365 1
0.201039267832532 1
0.202860197451904 1
0.196633004874493 1
0.21047993796631 1
0.194151943225721 1
0.195084576106554 1
0.200095589361945 1
0.212543842324396 1
0.224971523304324 1
0.192251940213377 1
0.21251675354697 1
0.176897749019743 1
0.172178372823258 1
0.213169644472357 1
0.214708046761075 1
0.201199856371204 1
0.172685924057493 1
0.225173320917305 1
0.18342882115055 1
0.1985954084302 1
0.197798660416522 1
0.192553960205679 1
0.227416315016654 1
0.179345880156173 1
0.19180212004552 1
0.184805839103383 1
0.229667213457362 1
0.18299928074233 1
0.205139544581172 1
0.224748563476659 1
0.199068511528268 1
0.178400636144795 1
0.187576838748246 1
0.185240439352594 1
0.187923351558908 1
0.211489130370382 1
0.204056906064135 1
0.193340371965966 1
0.194219633073334 1
0.192904131875647 1
0.22374716655117 1
0.169033360895471 0
0.210796111284955 1
0.209175702078375 1
0.213546189579103 1
0.210129950425546 1
0.194862027134667 1
0.179881703946398 1
0.195614124816526 1
0.180309884926725 1
0.199312803658316 1
0.221002553313295 1
0.19547946157935 1
0.199116153176642 1
0.19836173582162 1
0.191833559740833 1
0.230562129376243 0
0.193423670815825 1
0.228717590155495 1
0.209096886563738 1
0.219104547887474 1
0.204810719276764 1
0.19316021514934 1
0.206229598037166 1
0.200760754396676 1
0.192811095107344 1
0.206521571742901 1
0.236125684950042 0
0.207210434847543 1
0.195739668694488 1
0.219306941648762 1
0.214734957967374 1
0.21753681753085 1
0.183634787280075 1
0.216415183640928 1
0.198225888939857 1
0.230948899409629 0
0.21469431431981 1
0.227967542049289 1
0.219562009380384 1
0.207022455160174 1
0.184807017258481 1
0.211493306591609 1
0.199244662101132 1
0.193077545063909 1
0.187209547855318 1
0.184162580485429 1
0.19439969666116 1
0.214962408713907 1
0.221293393960924 1
0.204639620000442 1
0.19892054096295 1
0.217527567102338 1
0.177302238098533 1
0.223241230882046 1
0.182708179763201 1
0.208721435129573 1
0.194048849189589 1
0.210994430157066 1
0.203693626285269 1
0.203503140694895 1
0.202033963372584 1
0.176082587312916 1
0.171702323220795 1
0.218778108671924 1
0.195478498520662 1
0.219423330239443 1
0.2161289131865 1
0.186512972123296 1
0.224099784492935 1
0.218195899368465 1
0.18974766282301 1
0.203393426344206 1
0.215524870580924 1
0.192243441385887 1
0.209363143437745 1
0.181556832698918 1
0.205275242083276 1
0.188716375624896 1
0.172844431274634 1
0.181775886930964 1
0.227759168583104 1
0.198447702127366 1
0.193235874797077 1
0.240647186685312 0
0.181015712577777 1
0.21125723765413 1
0.223228545806591 1
0.209111202478911 1
0.215560268400302 1
0.209323110379129 1
0.202985868462272 1
0.200292629432219 1
0.214507456411694 1
0.210747058153713 1
0.204599302961572 1
0.210531937234917 1
0.184455598743907 1
0.180775564663288 1
0.173956224751041 1
0.195889292857117 1
0.208281231621741 1
0.214740860096516 1
0.180285437947413 1
0.21723271663446 1
0.170832452419758 1
0.198603652392145 1
0.20523110186072 1
0.192726017747588 1
0.198913573131974 1
0.195676273496381 1
0.206825941721112 1
0.19710772351481 1
0.182401432107905 1
0.178537820340393 1
0.195156090584409 1
0.176952716211054 1
0.211527032197246 1
0.223914243717245 1
0.213941421736733 1
0.203164390271922 1
0.190297731339549 1
0.207423952360071 1
0.19475060445355 1
0.191684881629348 1
0.176394060390368 1
0.200912414066368 1
0.219246195772595 1
0.223382831796617 1
0.202975695144659 1
0.169277888455973 0
0.209387342124791 1
0.202281674801318 1
0.204248871942923 1
0.19746285247151 1
0.183738129921754 1
0.218967282502803 1
0.205832290890936 1
0.18373391319278 1
0.179351624629779 1
0.197896886251883 1
0.221307028284282 1
0.205467886896995 1
0.204869609902037 1
0.218141223999173 1
0.216198620966751 1
0.208456031683978 1
0.179745207499714 1
0.194587053543722 1
0.210715121306554 1
0.185409243438347 1
0.196755993808506 1
0.243422376361853 0
0.190524756834841 1
0.191367218880489 1
0.200782528961429 1
0.204690671574957 1
0.153848602930729 0
0.228707601893122 1
0.178538757702193 1
0.191301508425674 1
0.180677437291233 1
0.214311772471785 1
0.171163894990858 1
0.201235484483561 1
0.178980568370843 1
0.206476312692787 1
0.181556837689254 1
0.202130448239974 1
0.208412637789002 1
0.197235523572386 1
0.197157340073553 1
0.184952272189825 1
0.20753092790659 1
0.198818668193998 1
0.206816108962862 1
0.207940932158267 1
0.17596771388021 1
0.20769753340888 1
0.218921177853285 1
0.201125853264779 1
0.19166709529794 1
0.187147484930939 1
0.190334050179335 1
0.202908773305738 1
0.213167735321746 1
0.180169168627821 1
0.199385564941661 1
0.194082886865666 1
0.227976351644258 1
0.195439808663056 1
0.181251876775374 1
0.18018679064288 1
0.193621314872825 1
0.199938310164081 1
0.209015936169167 1
0.183756829964004 1
0.186945581746671 1
0.193662590221992 1
0.180905927994729 1
0.210984070111564 1
0.226642030723833 1
0.21074712940452 1
0.200449261237966 1
0.185023120839013 1
0.206418178670143 1
0.196434489581567 1
0.191708028738007 1
0.211190143105074 1
0.185901769038985 1
0.188241981405622 1
0.196872419730403 1
0.231502225965825 1
0.212790228603889 1
0.197842243932628 1
0.216923516468657 1
0.211820475565512 1
0.194564542983391 1
0.166960002579536 0
0.199772118596949 1
0.214431900986977 1
0.167582438953591 0
0.153351167932942 0
0.189784307435991 1
0.184106945955885 1
0.199436980344176 1
0.204363146295635 1
0.215098935288434 1
0.215160762390899 1
0.199558263048511 1
0.196396551541644 1
0.189350949621833 1
0.20659600018444 1
0.168621508451613 1
0.19932976749938 1
0.184861699426701 1
0.201068627035608 1
0.172045830412589 1
0.194480284247015 1
0.233073005253283 0
0.189570335304369 1
0.175798011333134 1
0.220269467868558 1
0.192179960630135 1
0.227986337238512 1
0.17693381158647 1
0.219047722162671 1
0.201576905186866 1
0.212270695472866 1
0.209041765991006 1
0.19060336711133 1
0.201889610053985 1
0.216261155775799 1
0.193702923761165 1
0.224989508825998 1
0.189679066514806 1
0.199503506478403 1
0.180967712670813 1
0.192687304150623 1
0.222102001457177 1
0.206580094692233 1
0.181243935527343 1
0.201195143670124 1
0.207382230263559 1
0.2106333994029 1
0.184580482945502 1
0.190456792111726 1
0.200878269917402 1
0.16460733233425 0
0.201895885234076 1
0.226259619459505 1
0.194189848804373 1
0.193958359736325 1
0.191837059663697 1
0.219859424780761 1
0.218259882868823 1
0.203829849690836 1
0.207409252890538 1
0.189795555346653 1
0.203592556574814 1
0.190902232265392 1
0.237265808674739 0
0.207154151899484 1
0.181402231772482 1
0.203590278484369 1
0.191506917050906 1
0.207807142415661 1
0.222941232897657 1
0.193716938087638 1
0.208281659532093 1
0.192035075827944 1
0.202352072034227 1
0.198067573117024 1
0.207047380926021 1
0.181525544093594 1
0.192306412961438 1
0.182877178122987 1
0.202707712712589 1
0.212178070219034 1
0.200307015261586 1
0.204264791715772 1
0.216386237215891 1
0.209099776529327 1
0.206386048669645 1
0.224381628175399 1
0.211746853852797 1
0.200048421359247 1
0.210162328151781 1
0.171715776097965 1
0.223086554238558 1
0.208468458983621 1
0.198095945755923 1
0.231077018224096 1
0.200223989404511 1
0.206406860997108 1
0.182841050063682 1
0.214192663646132 1
0.183092878076907 1
0.212910092333661 1
0.186192387677223 1
0.190356047384655 1
0.185440484328805 1
0.226280847626373 1
0.198601114350583 1
0.191502323020865 1
0.165916434416015 1
0.174103258120007 1
0.198996105840395 1
0.212889569713187 1
0.198117211316092 1
0.213938607633339 1
0.200208969548096 1
0.164146227071757 0
0.198152248602396 1
0.192312528585186 1
0.225258328442407 1
0.226825135814114 1
0.208239724483277 1
0.212767696188586 1
0.240636422952105 0
0.196764874615984 1
0.187213445672627 1
0.211063215456862 1
0.194067452436272 1
0.197227900347539 1
0.203873815847516 1
0.193959620452424 1
0.220039439366517 1
0.19374618676971 1
0.196662937528459 1
0.212935682574398 1
0.195426598566181 1
0.211110338341187 1
0.205011568778196 1
0.205525838831172 1
0.207672869850582 1
0.196181241850982 1
0.20492021978967 1
0.208336549268626 1
0.186929778016768 1
0.207808117707196 1
0.180584914120789 1
0.209538597120607 1
0.229403768791574 0
0.22520838638214 1
0.208811153543473 1
0.179555992107476 1
0.226408169832393 1
0.213711935783157 1
0.1977948223841 1
0.201332708342117 1
0.18913267777821 1
0.202305342421487 1
0.220070239256655 1
0.183269691123143 1
0.209142143032448 1
0.223567922895607 1
0.222583966027949 1
0.194249988595441 1
0.193508781813811 1
0.215191762627364 1
0.199108021316115 1
0.195362043677424 1
0.197281107776874 1
0.200506476926311 1
0.21222684975168 1
0.224238742922558 1
0.174102703011144 1
0.173775257252411 1
0.17725526468757 1
0.209471506461179 1
0.206821824388773 1
0.213038758865438 1
0.196281481432182 1
0.219938211331293 1
0.174869599247312 1
0.207554438200519 1
0.175324304872632 1
0.187609335728302 1
0.200278324249 1
0.191593699510857 1
0.222029937025627 1
0.17316720635178 1
0.196106505028465 1
0.209055449721719 1
0.211691264167106 1
0.171298142737785 1
0.187045559048886 1
0.224611437068868 1
0.207019522577891 1
0.183888337895572 1
0.200007588114163 1
0.194667740679614 1
0.213872360237226 1
0.23762697354801 0
0.181779416836769 1
0.214475143846892 1
0.216227903152328 1
0.210223969450032 1
0.199319123097099 1
0.213895395906866 1
0.181171776167837 1
0.197920133140979 1
0.186796073255046 1
0.186784367519043 1
0.201836155275795 1
0.206712033023084 1
0.18533543718388 1
0.176727960511739 1
0.198457428344405 1
0.20502771422348 1
0.19299038645986 1
0.223668763951535 1
0.196681886669499 1
0.191973736452597 1
0.225564145541582 1
0.20487798713565 1
0.187360328034986 1
0.214282035377617 1
0.188348247633471 1
0.189229721618955 1
0.191221508890227 1
0.216211010285677 1
0.23047331437908 0
0.233502157528196 0
0.205106906841128 1
0.209187979598196 1
0.185876836214977 1
0.2146899194361 1
0.213480950624187 1
0.202406438740919 1
0.204427796649806 1
0.180917183868324 1
0.229759287592599 0
0.206423344922541 1
0.223746030969756 1
0.185871084546582 1
0.213926032646848 1
0.218068221019701 1
0.195122587329608 1
0.196368455695718 1
0.18718500348802 1
0.18600996814082 1
0.192484266416379 1
0.200205248361086 1
0.19105224709781 1
0.202093577475117 1
0.218251176037969 1
0.207709112606053 1
0.204324600505309 1
0.227141293764473 1
0.195643227067717 1
0.200178336005332 1
0.196547256991901 1
0.225571063838412 1
0.166820057129329 0
0.197874274227913 1
0.207351963368284 1
0.19876543347689 1
0.203619533401337 1
0.186252029484048 1
0.214760835077853 1
0.210878878920414 1
0.197828700254117 1
0.224102232804522 1
0.199729196626051 1
0.19797596732662 1
0.173035501071036 1
0.198533999824664 1
0.202352606461205 1
0.204995236711756 1
0.201691268678498 1
0.220885483492287 1
0.205929933586071 1
0.210863400382463 1
0.177527560900104 1
0.212204429444139 1
0.162925745830922 0
0.213188683798204 1
0.202402669514203 1
0.222902105264615 1
0.200352648482218 1
0.204662412862708 1
0.197621808453738 1
0.214979620698997 1
0.195078152155963 1
0.211712464158753 1
0.187118418516104 1
0.221390361730473 1
0.167077968763791 1
0.198030383479781 1
0.202425849346651 1
0.193338543637576 1
0.21190860117442 1
0.227682498499686 1
0.206303295728797 1
0.193531568331028 1
0.21093821916694 1
0.201290897664058 1
0.186206648305566 1
0.177804165323395 1
0.204850023762149 1
0.206807961432936 1
0.195717143663031 1
0.182544260246868 1
0.179175596437692 1
0.192286997795642 1
0.212852283353669 1
0.194897108580941 1
0.211220463016102 1
0.216418036628851 1
0.215293912517143 1
0.192426372120966 1
0.210608517657652 1
0.160920923011082 0
0.206009902426984 1
0.238273866675217 0
0.189953081927918 1
0.181934903155235 1
0.224097449778257 1
0.186758421242452 1
0.184787841194726 1
0.194614301122847 1
0.19280510124388 1
0.200047816840734 1
0.193930381247414 1
0.18727550453144 1
0.205532303746031 1
0.188471237483919 1
0.192359371112965 1
0.182862572745526 1
0.200257587167831 1
0.194921748903906 1
0.207475104093755 1
0.199460005193204 1
0.205085466066596 1
0.241625914576162 0
0.221203552000892 1
0.208262678397034 1
0.182381915498691 1
0.182178780689615 1
0.174756192623562 1
0.170001983901161 0
0.203578109688806 1
0.1966570160895 1
0.193201650884705 1
0.188068579524717 1
0.189855654739879 1
0.20825822454425 1
0.202164332794973 1
0.206400711051048 1
0.185756913568312 1
0.229913072568001 1
0.199994872618938 1
0.210938983353939 1
0.203851013049362 1
0.206443388112348 1
0.193635661344857 1
0.204074442963635 1
0.197795759277173 1
0.195465356642946 1
0.15691703744018 0
0.19764740402147 1
0.188143378344026 1
0.195445816112512 1
0.194357603113227 1
0.188198262698377 1
0.182411095223462 1
0.182650663164717 1
0.214430083054228 1
0.207475144866006 1
0.177898090884928 1
0.198909723441984 1
0.205911434913233 1
0.20147881899469 1
0.191527678271206 1
0.197231567736829 1
0.206830893948458 1
0.190660867036091 1
0.17887222248182 1
0.197408353997292 1
0.235231060404015 0
0.187484621409917 1
0.19616363003185 1
0.202084250803796 1
0.216942354468242 1
0.197066492986521 1
0.213032013602066 1
0.220320987501334 1
0.194027519882903 1
0.191885709255946 1
0.206371369534565 1
0.204305376157676 1
0.199917966352854 1
0.189247784996036 1
0.19878310041255 1
0.194053661942589 1
0.210091269981763 1
0.213470952531983 1
0.21226561309127 1
0.196645076360853 1
0.179929390344212 1
0.195915869536462 1
0.224057243002851 1
0.203165758891921 1
0.179826542784733 1
0.171018521954136 1
0.190431259238099 1
0.227425097313909 1
0.196288073029091 1
0.215693954412458 1
0.201668118518209 1
0.203123026676459 1
0.214522511725705 1
0.210685467069846 1
0.198014005210459 1
0.181502616180872 1
0.217203270248168 1
0.222029997112852 1
0.158862676021676 1
0.210692291604623 1
0.200924465325227 1
0.196071437078836 1
0.228967821188913 1
0.206267615309016 1
0.213998616763993 1
0.189850495639806 1
0.196358945367608 1
0.189625626143601 1
0.219948087909121 1
0.240957643999307 1
0.188002458914963 1
0.202737636118553 1
0.200872900981706 1
0.227327579893754 1
0.203846325608391 1
0.18545303044651 1
0.190421873692081 1
0.194658562939206 1
0.211922254435293 1
0.180882020460142 1
0.220125120106346 1
0.20229410001962 1
0.179483048612858 1
0.197146937314694 1
0.182462688583503 1
0.182973018144299 1
0.179451676107301 1
0.172106724050461 1
0.211036133082271 1
0.189392107865249 1
0.182310332437798 1
0.199584909246187 1
0.181435806230649 1
0.208150010713698 1
0.212590792832073 1
0.212394067829362 1
0.204651403038465 1
0.221671777767745 1
0.199670114672225 1
0.207383973204191 1
0.209365883312887 1
0.190601635146379 1
0.192924187176213 1
0.206593326038114 1
0.198435992593097 1
0.215514516223113 1
0.217432673316505 1
0.217836777748569 1
0.180680057823922 1
0.167006292823843 0
0.205685701035647 1
0.227535172094925 1
0.226920887669923 1
0.207360323367781 1
0.204729092055463 1
0.193603478125438 1
0.198720269106068 1
0.208504666832956 1
0.210153380848422 1
0.20137881085715 1
0.185907411814062 1
0.201934337950269 1
0.198693265426998 1
0.225271048912585 1
0.235527263669919 0
0.188422096130369 1
0.239744257235391 0
0.189392908969902 1
0.215535360558829 1
0.185602979889281 1
0.203836795349738 1
0.19428522346511 1
0.208040013691799 1
0.217425036967568 1
0.213517481979973 1
0.211503088597538 1
0.215363308772555 1
0.186823843838588 1
0.1860815983123 1
0.197308258587566 1
0.201584775121105 1
0.221863550889 1
0.200361955044289 1
0.191579212395169 1
0.20836215572019 1
0.225723099839317 1
0.196735943847651 1
0.179840989664734 1
0.191393123338267 1
0.200278339256367 1
0.205715840619278 1
0.174833066284548 1
0.183050410438588 1
0.211763347831942 1
0.235278114081956 0
0.181852617064076 1
0.209267176887271 1
0.209265563435857 1
0.194300575897972 1
0.186730115887676 1
0.167652410524687 0
0.187864015129265 1
0.217239209321459 1
0.199765871540467 1
0.20859907820719 1
0.206344132762738 1
0.213618489852986 1
0.206424601433572 1
0.211290819445692 1
0.20674030584966 1
0.190842580232282 1
0.221088279475479 1
0.203607736382787 1
0.177923300558257 1
