# Supplementary material for: Bias caused by sampling error in meta-analysis with small sample sizes
Source: PLoS One. 2018 Sep 13;13(9):e0204056. doi: 10.1371/journal.pone.0204056 (PMC6136825; doi:10.1371/journal.pone.0204056)
Supplement: S7 File — (ZIP) [file pone.0204056.s007.zip › results N = 50 theta = 0 tau = 0 sz = 10-20.txt]

"dl.theta" "dl.cp"
-0.0190703586623388 1
-0.0298946749729145 1
-0.00160829363146798 1
0.0119007362061285 1
0.00475979961874126 1
0.0332439935948658 1
-0.00657917030503228 1
0.0793927965850973 0
0.00254047930055438 1
0.0484245220961215 1
-0.0192408360879336 1
0.03177799993929 1
0.0272934389921788 1
0.0101751975628165 1
0.0146197478508283 1
0.0198454252921659 1
-0.0185052715458029 1
-0.0498844040998369 1
0.00965411898873646 1
-0.0111189597634467 1
-0.0165915450645259 1
0.0566148086478719 1
-0.0545063354291306 1
-0.0646556842933447 1
-0.0253993580552558 1
0.0334318285407086 1
0.0496279009090771 1
-0.0612355956373799 1
0.060430332636249 1
-0.039712391122049 1
0.018627595997482 1
-0.0661142772252838 1
-0.0127756173832783 1
0.0761511423422329 0
0.0509046940287199 1
0.0169479241018933 1
0.00440865578904483 1
0.00702197490231969 1
-0.0285958623306693 1
0.00323775080702823 1
0.0519194694498723 1
0.00104034176810031 1
-0.0645273956292224 1
0.0709127204052938 1
-0.00936804767143648 1
0.0112095364076832 1
-0.0695548889691904 1
0.018241002768362 1
-0.0116805586806217 1
0.015042522524584 1
-0.00376948827357194 1
0.0685234935201869 1
-0.0857791529956678 0
-0.0188203346272378 1
0.0726209600073375 0
-0.0407383934325849 1
-0.02990549666802 1
-0.0104076552458164 1
-0.0400249108754418 1
-0.0412613576803696 1
0.0334600164340847 1
-2.48170367769061e-05 1
0.0643282749565991 1
0.0163874832104468 1
-0.0197251714267185 1
-0.0465647814608553 1
0.0106791885938134 1
-0.0231199597692509 1
-0.0721841444583714 0
0.0345493475856925 1
-0.0230553864534742 1
0.0323177434498543 1
-0.0384921868878956 1
0.066460002231854 0
0.036416009785644 1
0.010741842004157 1
-0.0303940389155116 1
-0.0218842730933144 1
-0.083572593922514 0
0.0129636728467122 1
0.0756205351350056 1
-0.0412463098276441 1
-0.0166908278759079 1
-0.0176192882131071 1
-0.0331872891722163 1
-0.0213804185416697 1
0.00356932629954803 1
-0.00721040498989742 1
0.0696987665109299 0
-0.0169924411975701 1
-0.031741987708249 1
-0.0629033818165045 1
0.0667327192831921 0
-0.0181049277796705 1
0.0368989165166815 1
0.000947907828180761 1
0.0394819624089743 1
-0.0439648432040145 1
-0.0562406194766362 1
0.0170609706555409 1
-0.0321155873047711 1
0.0442448335610051 1
-0.0701099264571715 1
0.0257696736446978 1
-0.0393244175133103 1
-0.0250174506673646 1
0.0483697171910435 1
0.0205576143017314 1
0.0189633855218551 1
-0.0435620069136775 1
0.0491722974212504 1
0.00228026673828927 1
0.0133868383973499 1
-0.0346535158523564 1
0.0336649754104037 1
0.000945988614826109 1
0.0244645319736007 1
0.0163190648141394 1
0.0214140783659904 1
0.0404923040337869 1
-0.0314633717426367 1
0.0233161198822964 1
-0.0354913444965131 1
0.0618677689344498 1
-0.0471287475324171 1
0.0600226467854034 1
0.00814958859207679 1
0.0427909152656055 1
0.0258255296445375 1
-0.0621915456776444 1
0.041702882955499 1
0.0381923345820584 1
0.00126097858893127 1
0.00790419318776068 1
0.00823932977574206 1
0.0111748870663507 1
0.015137851808912 1
-0.0910895188323452 0
0.0120104051256521 1
-0.0194289735636385 1
0.0750007390301642 1
0.0131293059502647 1
0.0279096204318824 1
0.000108916467200141 1
-0.0242977747790048 1
0.0550309067917851 1
-0.049152520281987 1
-0.0241932439555638 1
-0.00340880313649784 1
-0.0348276229525397 1
-0.0186047080944998 1
-0.0286777795064732 1
-0.0631922500724643 1
-0.0381598891297913 1
0.0275319222502531 1
0.0302510683925855 1
0.0316580257448126 1
-0.0109592415885954 1
0.028785049951323 1
-0.0466094614888933 1
-0.0221252442922266 1
0.0293912616642013 1
0.0391169254991619 1
0.0103398210871751 1
-0.0724300161902812 1
-0.0147556394596111 1
-0.014696325940968 1
-0.0415548766543663 1
0.0364454787288471 1
0.0110716887197088 1
-0.00424038824688913 1
0.0113603651560518 1
-0.0290047532225341 1
-0.053333337305459 1
-0.0398433558954434 1
0.0386728665515865 1
-0.00976474456230377 1
0.0451157775513068 1
0.0268805591943835 1
-0.0327011270366841 1
0.0696517835026154 0
0.0709674169896249 1
0.029137039720469 1
-0.0382279821995716 1
0.0138201603755303 1
-0.0281198812298789 1
0.022233388658616 1
0.0392135393484633 1
-0.0052369639956684 1
-0.0575361636780273 1
0.0340538982463986 1
0.0650299398364081 1
0.0317195870847758 1
-0.0469862272123938 1
-0.00164056615795644 1
0.00576907419313193 1
-0.00208236489219609 1
0.0145543114637844 1
-0.0084923624889591 1
0.0199411854802093 1
-0.00866525381845343 1
0.00613510344356567 1
-0.0159949161212629 1
-0.029139393233895 1
-0.0183587524130292 1
-0.0118931145362512 1
-0.00872359383992257 1
-0.0472201361441671 1
0.026658696504143 1
-0.0230306931351345 1
-0.0084491795429421 1
-0.0477203059779954 1
0.0136598250096031 1
-0.0428969694545458 1
0.0338216764641648 1
-0.000230814986221485 1
-0.0512610787495111 1
-0.0474868846415061 1
-0.017966582750215 1
-0.031220508717327 1
0.0318398207873671 1
0.0516373298110121 1
0.00840621048807309 1
-0.00712353502758839 1
0.0133164315350395 1
0.0622872634495315 1
0.0148895104824028 1
0.0297073092742136 1
0.0113674689794963 1
0.0606201606627081 1
0.0374371921350528 1
-0.0114181659945833 1
0.0145185337378942 1
-0.0147738562873102 1
-0.00923648112945983 1
0.0490113632984061 1
0.0827002940891118 0
-0.0646591074914205 1
0.0447138180907765 1
0.0853167265876046 0
0.0255408023863809 1
-0.0221156060661613 1
-0.0264047042703833 1
-0.0786297691602146 0
-0.00208013892217618 1
-0.0226082946005396 1
-0.0214854705991374 1
-0.0199055446620165 1
-0.0165553555621182 1
0.0132948429163725 1
0.029348880238936 1
0.00238981372868609 1
0.0389229988094257 1
0.0493124765444374 1
0.042078638056771 1
0.04607943647881 1
-0.0314362355432707 1
-0.0235827046484735 1
-0.0431350377039854 1
-0.0218158532957924 1
-0.0210377567012851 1
0.0652746960929734 1
-0.0239873351059565 1
-0.0153200540915156 1
-0.00516012076984155 1
-0.0130534670746653 1
0.0146360785510729 1
-0.010367933030588 1
-0.0774595812042327 1
0.0313808065136248 1
0.0319397305853598 1
0.053543804144105 1
0.0181784812015581 1
0.00753724881254933 1
-0.00661178217363202 1
0.0313632439439809 1
0.0797353250784271 0
0.0548586609582957 1
-0.0226861832815798 1
-0.0174477599592551 1
0.00733623033216537 1
-0.0551753148388946 1
0.0102351139083039 1
-0.0361908085154692 1
0.000451652868273315 1
-0.0176566221314419 1
-0.0129699483290924 1
0.0324609287258119 1
0.00232488153008037 1
-0.00446421466278954 1
0.0300353266166528 1
0.0345353125422613 1
-0.0059935215001506 1
-0.0232841816464545 1
0.0251005667830031 1
0.0312041904823226 1
-0.0754902811785408 1
0.0232527692837798 1
0.0252747337991496 1
-0.0634941408369475 1
0.0290493172485595 1
-0.0234870626930154 1
-0.0721540694984515 0
0.0061716391083197 1
0.0557876402005241 1
0.05565131089103 1
0.0249278234593911 1
-0.00668404187418131 1
-0.049345459640424 1
0.00414479189248473 1
0.0291859902240078 1
0.0178003842143915 1
-0.0368378055907149 1
0.000602089622013136 1
-0.0364183499835762 1
0.0315078519989046 1
0.0328523496620376 1
-0.0151364039603002 1
0.00343131900133539 1
0.0122609738043987 1
0.00130553923540691 1
0.0535429947808999 1
0.0117640016398333 1
-0.026003819385031 1
-0.0124659122650209 1
-0.0030143106529294 1
-0.0581550893590018 1
0.0835739253573492 0
0.00821727957302316 1
-0.0248958716839767 1
0.0145818162880283 1
-0.0205036222767293 1
-0.0395001321033321 1
-0.0111555318387209 1
-0.0842207383878377 0
-0.0141128623922191 1
0.0613207301192823 1
0.0594093813345979 1
0.0364837733792573 1
-0.0230490366501531 1
0.0316237816288553 1
-0.00375149915048469 1
-0.0242367389074263 1
0.026534957133272 1
-0.0170062813877924 1
0.0899406662007003 0
0.00839705154785546 1
0.0229547513256889 1
0.0832706093855209 1
0.0381365989637777 1
-0.0086013946167528 1
0.002063943353112 1
-0.0366570856000805 1
-0.0150366300872523 1
0.0237590927549212 1
0.0243502708905673 1
-0.0326111026944483 1
0.00832889639440257 1
0.0112218465385763 1
-0.0111312012793606 1
-0.0243332051539862 1
-0.00640948248828747 1
0.0207743662102357 1
-0.00266030196364639 1
-0.0298534237978244 1
0.0384584605012111 1
-0.0111249902438533 1
0.0526782231950091 1
-0.0283168095806397 1
0.000460553982234104 1
0.0409529809991819 1
-0.000503794951682317 1
0.0141926719647542 1
0.0244041591139433 1
0.0336977010334084 1
-0.0403412962958151 1
0.0871672072418844 0
-0.0279929831426905 1
0.00463973109435242 1
0.00659986726803361 1
0.0745972494595022 1
0.00880909447006025 1
0.0447002645924086 1
-0.0197504927632349 1
0.0407979476052445 1
0.0197801222190653 1
-0.0100240403817103 1
-0.0358976957043403 1
-0.0212817241162234 1
0.0321398153354684 1
-0.00492950107468221 1
0.00316947730331759 1
0.00431848649661321 1
-0.0657178785111914 1
-0.046170089289584 1
-0.0341035183294406 1
0.0345892985926492 1
0.0201514846729466 1
0.0469720399340556 1
0.002383631356648 1
0.0116188702670319 1
-0.00411032634986496 1
0.00990620574571352 1
0.024973139585526 1
-0.0413788745727508 1
-0.0309096188659692 1
-0.0758661862079982 1
-0.0146332196775883 1
0.0514518639093539 1
-0.0527866344554635 1
0.0406603264733649 1
0.0508010353512364 1
0.0538701678364703 1
0.060677488835855 1
0.0254409866953536 1
-0.0242875012301306 1
0.0701577236262887 1
-0.0169416238278733 1
-0.0374846427519342 1
-0.0579152668845838 1
0.0450773901068023 1
-0.0119032402344447 1
0.00914677273685115 1
0.00096758890726578 1
0.0361968834030348 1
-0.0212580415552295 1
0.0292480812106923 1
0.0148891486895753 1
-0.0150269106350914 1
-0.0468570537537444 1
0.0937913460220069 0
-0.0631339987827913 1
0.0103205674210844 1
0.0583987317667555 1
0.0435052230608633 1
-0.0286774841141342 1
-0.0062477580739775 1
-0.0248121786503323 1
-0.0295396473687816 1
-0.0562002957510059 1
0.0871047017678824 0
-0.00278829763160199 1
-0.0334537786930045 1
-0.00259505721164277 1
-0.00539534786812731 1
0.00474422283288258 1
0.015939828385846 1
0.00970092462578962 1
-0.0178240050313447 1
-0.0811350614893838 0
-0.0630031833788514 1
-0.0547344601566328 1
0.0725514459604918 0
0.0379851857658801 1
0.0226316636493928 1
-0.0318046382771628 1
-0.028200541210952 1
0.00563100407130179 1
-0.0241746777579999 1
-0.0108687699078504 1
0.0705174519406284 1
-0.0156491445659624 1
0.0302283909865748 1
0.067201278297592 1
0.016213422112785 1
0.011071253843629 1
-0.000431432302501179 1
-0.076970762470462 0
-0.00762741930014874 1
0.0604046251273608 1
0.0559142687774415 1
0.0422709906107908 1
-0.0191718071155064 1
-0.0208894079752298 1
0.058542635560051 1
-0.0410202044811667 1
0.0560749065537111 1
0.0373378413341229 1
0.0518946526655802 1
0.0136730861239027 1
0.0649227040760027 1
0.00653700416580423 1
0.0115849000353631 1
0.0678877475448365 0
-0.0876423716098378 0
-0.032235837332795 1
-0.00791523699237858 1
-0.0118289682655112 1
-0.0172949253571341 1
0.00760124663779892 1
0.0269742931913168 1
0.0290131912996647 1
0.016758500843026 1
-0.0271194926104555 1
0.0563911711708559 1
-0.0135318534586856 1
-0.0359588844826113 1
0.0450574703904994 1
-0.0584157422423878 1
-0.0232381943952449 1
0.0294262765595565 1
-0.000580607996754993 1
-0.0553743283792524 1
0.0212414775602549 1
-0.0289702922002896 1
0.0303189453912814 1
-0.0174046220823368 1
-0.0219423783615329 1
0.0134039596335793 1
-0.0349617021224317 1
-0.0124963598798395 1
0.0425139074001415 1
-0.0772917950915453 0
-0.0158524863924722 1
-0.0166550117521044 1
0.0435429475814566 1
0.00294750476275348 1
-0.0321694701414664 1
0.0595589024708696 1
-0.00207605389811888 1
-0.0227095875377942 1
0.0751570667426847 0
-0.0109955531830043 1
-0.0423976192142882 1
-0.027168888933544 1
-0.0445774411089492 1
-0.028333864302697 1
-0.0371100679531576 1
-0.0212215485895741 1
0.0751230154668857 0
0.00404801966069602 1
-0.0723428716801445 0
-0.00335833735449297 1
-0.046259569390751 1
-0.00819141776183249 1
0.0537660972322637 1
0.00162099444820492 1
-0.0133155611343814 1
-0.0191299143564224 1
-0.0551504539898486 1
0.0288568508061864 1
-0.0209986607470412 1
0.0573381510800868 1
0.00709521220529468 1
-0.00771570187894054 1
0.0477880679716754 1
-0.0278459381110143 1
-0.0603793814199252 1
0.0383512305728365 1
0.00792575607307695 1
0.0225029675293469 1
0.0176302503608434 1
-0.0316595284431124 1
0.0771119840003044 0
-0.0122039309333551 1
0.0485520868224903 1
-0.0221632032954888 1
-0.00777741821602515 1
0.0238125117717923 1
0.0568250466129707 1
0.0418335639499796 1
-0.0332168410180668 1
0.0266271755563728 1
-0.0159668570068397 1
-0.0342428453153388 1
-0.0223574634199653 1
-0.0243081966537063 1
-0.11270785086343 0
-0.0395046945566249 1
0.00353855095189457 1
-0.0672314673644476 1
-0.00679824787288765 1
0.037442940559386 1
-0.0237190040693636 1
-0.0560859016038581 1
0.0420184673717213 1
0.00431901102570232 1
0.00473596939925501 1
-0.0383429660535355 1
0.020638001027205 1
0.022846579515021 1
0.0315454019542505 1
-0.0716501475429411 0
-0.00135489120551115 1
0.0297247646515168 1
0.0355971523866019 1
0.0447894330391282 1
-0.0591282437701088 1
0.00696695123044934 1
-0.00423859053637683 1
-0.0283236861616938 1
-0.00694909955016644 1
0.0487601584147192 1
0.00252575362775679 1
-0.0520128359531525 1
0.0488404336640578 1
-0.0302116133553287 1
-0.0315307001833634 1
0.0124335080800514 1
-0.00771699761663438 1
-0.00762347925443614 1
-0.0836517668693497 0
-0.00278678913757714 1
-0.00471308180763555 1
-0.04743293749843 1
-0.028686470004851 1
-0.0606967614122518 1
-0.00992773882979849 1
0.0160943987359694 1
-0.0424887942576864 1
-0.0554078180864547 1
-0.05332001351212 1
-0.062196811607363 1
-0.0564930381853598 1
-0.0111114224460689 1
0.0574466392097767 1
-0.0279690740691496 1
0.034172118087746 1
0.0673020434853696 1
-0.0875855762503617 0
-0.00410420748551053 1
-0.0395585321959745 1
-0.0265513037963926 1
-0.0150063423339081 1
0.0656673251952804 1
-0.0109454074340403 1
0.023536693045021 1
-0.0116299373741658 1
-0.0160460583862876 1
0.0600816540734577 1
-0.0706931494295983 0
-0.0910121650858191 0
0.00529435063158706 1
0.00144195244694648 1
0.0070778053545243 1
-0.0177369922052914 1
-0.014418120458714 1
0.067678587227739 1
-0.0786193931473279 0
-0.0218251672638387 1
-0.0249495210190881 1
0.0351537278957233 1
0.0218010647812646 1
0.0810552324432339 0
0.0118974587782859 1
-0.00592357168171379 1
-0.0278503372884676 1
-0.0384470269967044 1
-0.0733416576874139 1
-0.0651429616367459 1
-0.0858967242221118 0
-0.0373205242787773 1
0.00513725893343528 1
0.0746922400204169 0
-0.0330890798630467 1
-0.00486634877064324 1
0.0305636288956553 1
-0.0444510526530887 1
0.0140932722400628 1
0.00300099099176865 1
-0.00415852909026448 1
-0.0188739224944246 1
0.0117566792742187 1
0.0321502995333379 1
-0.0287479319300457 1
0.022539128933492 1
-0.03215050913747 1
-0.0146756356031676 1
-0.0855440672953178 0
0.0156515361248512 1
0.0342956729395006 1
-0.00538940953077878 1
-0.0178340766144577 1
0.0211607240000312 1
-0.00884011553882492 1
-0.0166724485196889 1
-0.0499187152659345 1
0.0109892850507444 1
-0.0310956216029549 1
0.0263741539583885 1
-0.0424186575568692 1
-0.0440216073312054 1
0.0186952951356197 1
0.0105106200351497 1
-0.00875976724654639 1
0.0286837863658813 1
0.0306912304029182 1
-0.0190118357261352 1
-0.0212055785914832 1
0.0233441154452315 1
-0.0363912399558551 1
-0.0213183723749703 1
0.00954631680118845 1
0.00129195878125312 1
0.0163108333546607 1
0.00442630674717487 1
-0.0438102863773011 1
-0.00489914107248599 1
-0.0315618733568044 1
0.0506203450175182 1
-0.01818490486951 1
0.0435040668881273 1
0.0219785862639188 1
-0.0231419405059996 1
0.045918081676732 1
0.00850833634388065 1
-0.0285434257431555 1
-0.0168347454226689 1
-0.0221463199513196 1
-0.0454596222485473 1
0.0442076425319644 1
0.0687987200719441 1
0.0124950131830854 1
-0.0260746306742733 1
0.0134592791538155 1
0.0200107144573601 1
0.0081648495988785 1
0.0303030679030194 1
0.0508161801621319 1
0.00794426458030311 1
0.0219194542615511 1
-0.0253759699141615 1
-0.0107262450038984 1
-0.0154894058703008 1
-0.0179868405962717 1
-0.0788924155113125 0
-0.044506859998306 1
0.0445840692784336 1
0.0152836265299357 1
0.0391065777350923 1
0.0435732441392761 1
0.015835689081499 1
-0.0251970220645625 1
-0.037219438537147 1
-0.0520734672818671 1
-0.0396823937296658 1
-0.0813881199014816 0
-0.0039653134503714 1
-0.0586353188985722 1
0.00746120185818654 1
-0.00573833116765081 1
0.00845584681295884 1
-0.0291217862327159 1
-0.00216946029845915 1
0.0169667077147256 1
-0.0382911308874651 1
0.0371752967081729 1
-0.00703141609010085 1
0.0241953680204105 1
-0.051995423128492 1
-0.0188498448322003 1
-0.0116828966315707 1
-0.000601076777895638 1
0.0192721140377562 1
0.00341669348540469 1
-0.0672338303023072 1
-0.00229352508156728 1
0.0430485548844284 1
-0.00478126821818134 1
0.0328827861436119 1
-0.0278580023223115 1
-0.0219471429235066 1
-0.0307088617488491 1
0.0456331849014448 1
-0.00674510560118524 1
0.0738656530952627 1
0.0480890111155677 1
0.00120604040497803 1
-0.0492435271286192 1
0.043138266507836 1
0.00402557425299802 1
-0.0154956002156563 1
0.0812936014597871 0
0.0345370548602209 1
-0.0666745805014799 1
-0.0430818782612542 1
0.0143642195803612 1
0.0358347806432574 1
-0.0181350433403526 1
0.0275885258725305 1
0.0759332208406898 0
0.0389967871437161 1
0.0270524494810543 1
-0.0297751135551767 1
0.00669414124254381 1
-0.0364945436851989 1
0.000226927141629963 1
0.0408095766917283 1
-0.041305755474148 1
-0.00122865987378954 1
0.0138863716022451 1
0.0307200707736583 1
-0.0148379210008699 1
-0.0317321757561564 1
-0.065266761248571 0
0.00428682939524498 1
-0.0632209249633594 1
0.0199120735422386 1
0.00680839355111189 1
-0.0315474612032188 1
0.00243241632649519 1
-0.0630745615122548 1
-0.111291092206574 0
-0.0872981060089835 0
0.0247374737269703 1
-0.0141029804400396 1
-0.005748630079216 1
-0.0251826110292823 1
0.0301937082018303 1
0.0281027198305161 1
0.0402350427237457 1
0.0244100446896898 1
-0.0196309747817335 1
0.0549226494282932 1
-0.0474067044156685 1
-0.0336992747985244 1
0.0770308062788123 1
-0.0145290595994123 1
0.0239202602077886 1
-0.0705371375759995 1
-0.0356473428451798 1
-0.00941174778327034 1
-0.0164869730685328 1
-0.0270615872154504 1
0.0267037071312776 1
0.0115657371816531 1
-0.00769497317545139 1
0.00907388429950758 1
-0.0676705858907174 0
0.0114249909041977 1
-0.0185464073259831 1
-0.028208021855031 1
0.027640776895431 1
0.0367681568512966 1
-0.0138864276690232 1
-0.00219016604154335 1
0.00521367089946519 1
-0.0186504283612844 1
0.000385495782464789 1
0.0170994956615577 1
0.0283348066138933 1
-0.0186554364814012 1
-0.120736972990067 0
-0.00157688888752596 1
0.0336741684869272 1
-0.107285230389015 0
0.0770457583394518 1
-0.101681979453357 0
-0.0635602068379009 1
0.0063236841698155 1
0.0157189607784429 1
0.0116015782959917 1
-0.0324748471926281 1
0.044758841300959 1
0.00943007154630233 1
-0.0763298877445734 0
-0.03835676009882 1
0.00533006665452416 1
-0.0440023789040635 1
-0.0246831614956169 1
-0.105222258268134 0
-0.065137504201728 1
-0.0383013990804478 1
-0.0604130532653857 1
0.0328198050061777 1
0.0863715555833805 0
-0.0200794715242289 1
0.00632069819856151 1
-0.00385368111893963 1
0.0206413690902152 1
-0.0258081825820714 1
-0.0281065821025868 1
-0.00946570332977097 1
0.0185994511855971 1
-0.0515601180387339 1
-0.00843277202948281 1
0.0285978885551712 1
0.0289542480715863 1
0.0239884489661418 1
-0.00478661285267163 1
-0.0350881528799292 1
-0.00282753324400028 1
0.0230878904655685 1
-0.0380197975999043 1
-0.00720123519666594 1
0.0573181174022401 1
-0.00234160615934485 1
-0.0460169918819117 1
-0.025071031656824 1
0.0137837972626071 1
-0.0883602726912195 0
0.00739563774468363 1
0.0277762388638907 1
0.017995693566713 1
0.00837438981727191 1
-0.00781618170824419 1
0.0512910819436712 1
-0.00450644373928473 1
-0.0151385365398787 1
0.0239324074894467 1
0.0367587745788445 1
-0.0382909018825632 1
0.069887077842048 1
0.00180824072863943 1
0.0109154883894816 1
-0.012198901807762 1
0.0113456387281368 1
-8.37595076138252e-05 1
0.0515128475260552 1
0.0593429553377849 1
0.0568676434209157 1
-0.000380700244267318 1
-0.0389482111400864 1
-0.0233773911547203 1
-0.0146694706948138 1
-0.0410512049190631 1
-0.033630120547685 1
0.0138854165406146 1
-0.0233744048067921 1
-0.0601440911551319 1
-0.0313148858860142 1
0.0198114000018147 1
-0.009513429675534 1
0.0454217092636028 1
-0.0469868486560111 1
0.00291873290271228 1
0.0305236810095642 1
-0.0253571348469517 1
0.0366633843162963 1
-0.106235713265902 0
-0.0324603915000105 1
0.0658026714799573 1
-0.0245244013543349 1
-0.045292847180136 1
-0.0193173435962927 1
0.00581450957580733 1
-0.0152632349351935 1
-0.03101895299622 1
-0.0303864444711581 1
0.00864132445383635 1
-0.064447631577992 1
0.0393384255073108 1
0.0212943111415159 1
0.133129478626755 0
-0.0226742476267162 1
0.0368995958689304 1
-0.00613927804733872 1
0.00544327146314618 1
-0.0074181827063815 1
-0.00560646953118389 1
-0.011534561461535 1
-0.010952597711114 1
-0.0155495767370771 1
0.0454868723985608 1
-0.0452001612223452 1
0.0683862891778951 1
0.0628715863573813 1
0.0375007178566342 1
0.0236922499317736 1
0.0548632383655114 1
-0.0512197928553194 1
0.0277338151582579 1
0.0325795025138926 1
0.00121571068822065 1
0.00628366279198741 1
-0.0213795763588823 1
0.0012801467659602 1
-0.0318430562332722 1
-0.0184712780901614 1
-0.0374016133166811 1
0.017793223291945 1
0.0389574991656846 1
-0.0220184664878858 1
0.0859778574688913 1
0.0438073387127431 1
-0.00482296868929519 1
0.00200875416640153 1
-0.0249764029046366 1
0.0288908084028666 1
0.00727282252828794 1
-0.0243782356363618 1
0.0902060493934893 0
-0.0060116950146047 1
-0.0214784059227353 1
0.0352275564535615 1
-0.0602165042368605 1
0.0200293236700166 1
-0.0368571464585463 1
-0.0410816723303051 1
-0.0127415033732339 1
-0.00836676662739306 1
-0.00175478900369008 1
-0.0118424245759914 1
-0.00900951618742104 1
-0.044053161567509 1
-0.0503327940275308 1
0.0128833923405441 1
0.0491150085837407 1
0.0398782124570314 1
-0.082873663347094 0
0.00357623974159373 1
0.030843185223343 1
-0.022579454034893 1
0.096768497251878 0
0.0673423690716495 0
-0.00494909735102472 1
-0.0510155037830092 1
0.0271548462382644 1
0.0362145802477323 1
0.0971876586642423 0
0.0815377195426197 0
-0.0889645789898309 0
0.0188265077713495 1
-0.00454738578842273 1
-0.00947202031369078 1
0.0311501625704638 1
-0.0158133361312495 1
0.0323296011046726 1
-0.0580664536525988 1
0.0293842687869415 1
-0.0667653310721849 1
0.0628076759907263 1
-0.0373059651925431 1
0.0411661861785733 1
-0.0404612972581736 1
-0.0783488970316014 0
0.0059091215733277 1
-0.0587508585796077 1
-0.00463130666582863 1
0.130665524394542 0
-0.0291529984609306 1
0.0212736253752763 1
-0.0666179809357726 0
-0.0214043226537827 1
0.0339348992919112 1
-0.00314951434240521 1
-0.108808468459234 0
-0.0407366513645638 1
-0.0908355205646606 0
0.00886888545062003 1
-0.00153077009007869 1
-0.0426829404244836 1
0.0301695333558888 1
0.0164001949897486 1
-0.0884446547969435 0
0.0167637497588612 1
0.0120767980560334 1
0.00659197700003715 1
0.104013942374415 0
-0.00561044566229867 1
-0.020275036714351 1
-0.00620614365697034 1
-0.0624772571762203 1
-0.0132583255522178 1
0.0228736954513288 1
-0.0506531215302936 1
0.0286868338338399 1
-0.0205705029388256 1
-0.00405118791435176 1
-0.0151740290380121 1
-0.0130221761099494 1
-0.123525673551134 0
-0.0183797264337064 1
-0.0821604432960364 0
-0.0155377852316681 1
0.0204501850255071 1
0.0114568392469923 1
0.055202987045449 1
0.0187656760406514 1
0.0344368969567104 1
0.019713063244837 1
-0.0444073469476123 1
-0.03639313307664 1
-0.00138929737527322 1
-0.0809209518868014 0
0.00305165418262541 1
0.00878946259660737 1
-0.0378726280521747 1
0.0599943381690188 1
0.0442666082973337 1
-0.000567798334869373 1
-0.0368119602738514 1
0.0341382104502791 1
-0.0366878357523911 1
-0.0287051248121056 1
0.0303564670761818 1
0.0112174137859021 1
-0.0160040041641105 1
-0.0321665270776066 1
-0.053259077709216 1
-0.015458499375128 1
-0.0578749050606096 1
0.0512463318024258 1
-0.0519076551125335 1
-0.0919445318592452 0
-0.0406943038055596 1
-0.0680151047716561 1
0.045925246062365 1
0.0547633181214494 1
0.034503831883741 1
0.0157117471531556 1
0.0129058039550462 1
-0.0279615337994063 1
-0.032798191609776 1
0.0149839758435543 1
-0.007893087715795 1
-0.0855505706291396 0
0.0192680708850789 1
0.00318757148986214 1
0.0269752260104812 1
-0.0298822732999854 1
-0.0283558093021486 1
-0.0179270548280374 1
0.0442428999822476 1
-0.0128111762247477 1
-0.026985925650748 1
-0.0410093079353644 1
0.0301730857828074 1
-0.00434837597051472 1
-0.024295352463676 1
-0.00150811713456184 1
0.00253861309381385 1
0.00801854426801535 1
-0.0138165184355632 1
0.0131253701688197 1
-0.0246076808702554 1
-0.0704556787011316 1
-0.0618519774810211 1
0.00868683012837114 1
0.0100352670510781 1
-0.000325238599277015 1
0.064908913984345 1
0.061811165171608 1
-0.0322227399632401 1
0.0257263592994739 1
-0.0372405575161014 1
-0.058692804783468 1
-0.0261660430300532 1
0.0639804754071222 1
-0.0395149622325929 1
-0.0213178031212428 1
-0.0304892463394558 1
0.0541694376178187 1
0.0151688065060189 1
0.0316962613807806 1
0.0434259253462948 1
0.0414667880848736 1
0.0296761563464183 1
-0.0375478675983777 1
0.0209340353688442 1
-0.0644071287560653 1
-0.0254351297903 1
0.00745877807354665 1
-0.104796418205602 0
-0.0132030888135785 1
-0.0470345280403501 1
-0.0914511930698557 0
-0.0709776722794777 1
-0.00851215665611471 1
0.0145954051254981 1
-0.0233139472594037 1
0.058259200023231 1
0.0250548716764154 1
0.0679977481725862 1
0.0407265905230137 1
0.0363892966197104 1
0.00461419285466648 1
0.00418215183328927 1
-0.00392710429559291 1
0.0105522354958685 1
0.028822636632913 1
-0.0391693785869345 1
-0.0482308557750286 1
0.034442145246965 1
0.0692046879903319 1
0.0376377975527051 1
0.00302885087079339 1
-0.030927393497875 1
0.0272181434059479 1
0.0129811861361532 1
0.0227808838227615 1
0.0140362408895459 1
-0.0213750076754416 1
-0.0442756601805214 1
0.0281718408247786 1
-0.0510014713837757 1
0.00161163348116763 1
0.00857269877271891 1
0.00864875891840351 1
-0.0438918743810645 1
0.0918183522560089 0
0.0132422609016054 1
0.0500522830770453 1
0.0432733010831148 1
0.00137543225635195 1
0.0185399118795578 1
-0.0260620394188899 1
0.0353409350306075 1
0.00484657917806999 1
-0.0190241351478216 1
0.0749648696050779 0
-0.0043573147480748 1
0.0133615304174586 1
-0.000442903419111485 1
0.0285382189247179 1
0.0649876959246517 1
0.0299620487786557 1
-0.0118275791871615 1
-0.0567640632565567 1
-0.0420455996923598 1
0.0441992089013721 1
-0.0217745767544457 1
0.00406530137136956 1
0.008446054962907 1
-0.0620705356532258 1
0.02679549191067 1
0.0847759384238888 0
0.0313341702258174 1
-0.00154518484770002 1
-0.019089328519254 1
-0.0266883136926758 1
-0.0295244854318407 1
0.0283474405551841 1
0.00162367421427169 1
0.0328382346745358 1
-0.0087971506282213 1
0.0404569234510872 1
-0.0378847363422904 1
0.0435195543504983 1
0.00492702086565089 1
0.0422060545455308 1
0.0455149411485217 1
0.0772443767995568 0
0.00708093129956457 1
-0.0350793831330016 1
0.0275037503550813 1
-0.00790222698646831 1
0.00507967534819917 1
-0.0174258963734095 1
-0.0245327159937582 1
0.0233474741147284 1
0.0727762114176956 0
-0.00485923144296571 1
0.0139270618176088 1
0.029402006193301 1
0.0563104433095385 1
0.018612427204369 1
-0.0323800133899315 1
-0.0087758911641817 1
0.00182614731002538 1
0.0214912556105751 1
-0.0378451701339993 1
-0.00764334564773812 1
0.046201081245437 1
-0.00486667194807381 1
-0.00128651171299196 1
-0.0377009479100055 1
-0.0678481286235182 1
-0.00666721223952657 1
0.000424516099923945 1
0.0591776600978902 1
0.00702350804568963 1
0.00234794839644993 1
0.0619816792239657 1
-0.011436284418874 1
0.0339471190479878 1
-0.0383079509246406 1
0.0167501117795238 1
0.00766337165014457 1
0.0230854283610988 1
0.019735178667577 1
-0.0167984834455104 1
-0.0480809203350642 1
-0.0125124920888672 1
-0.0307214167149092 1
-0.00348979158068555 1
-0.027951881923941 1
0.0380122790461637 1
0.0511843450302824 1
0.0345807821840367 1
-0.031098933739157 1
0.0246204276968776 1
-0.0186137269985372 1
-0.0168438681395432 1
-0.00738737195815835 1
0.0528933557294598 1
-0.0126481257906035 1
0.0746357665074736 1
0.0640089306314092 1
0.0194123078610554 1
0.0154166029154356 1
-0.00995621114006351 1
-0.0045010447448753 1
0.0347356659376572 1
-0.0282171775425435 1
-0.0290893328858089 1
0.0160715444701462 1
0.0106777272374192 1
-0.022446342785565 1
-0.0200434222489015 1
0.0335153679519706 1
0.0169926788247952 1
0.0578710800470417 1
-0.0211209477101506 1
-0.0395793427614039 1
-0.0199733463216284 1
0.0664761496228787 1
-0.00267939867715568 1
0.0612975312568773 1
0.0335163782209676 1
0.0559672731932802 1
0.0312093570189385 1
0.0260077202440424 1
0.022190223129629 1
0.0428914896436123 1
0.00579043820256079 1
0.0665787916042443 1
-0.0403696239286257 1
0.0716362466819493 0
-0.0166732930877463 1
-0.0255623867389375 1
-0.0509082185185961 1
0.0688418386570512 1
-0.0672656098517715 1
-0.0253789027111791 1
-0.0116773161104939 1
0.0237511059436051 1
0.0357542209384517 1
0.0135108670860323 1
-0.0402193054190346 1
0.0588735951839272 1
-0.0325434931871148 1
-0.0599456828637994 1
-0.0337054296384081 1
-0.0655434900673238 1
-0.0651317831137813 1
0.00865637124804596 1
0.0427921161203033 1
-0.0605395971937875 1
0.00504135913981649 1
0.0675108719096615 1
-0.0707283514859052 1
0.00252853575931739 1
0.0194916749929049 1
-0.00826852052811849 1
0.0175678318885451 1
0.0442245549454311 1
-0.00379743835388344 1
-0.0015055339555395 1
-0.0685687173484423 1
0.0284732568397586 1
0.0189819379290528 1
0.0908589114451323 0
0.0458024117250377 1
-0.0134071985216304 1
-0.00206330303231872 1
0.041425328041484 1
0.0341292697689793 1
-0.0460998639764504 1
-0.0282448245552594 1
0.0135764580535391 1
0.0445006864801291 1
0.0771235169088673 1
-0.0112322892620863 1
-0.00286261627614713 1
0.050815124291001 1
-0.0456109288585388 1
0.0176286635595535 1
0.0190730898454208 1
-0.0266715114030016 1
-0.0552877364303622 1
-0.0414640129656137 1
0.0308091351966259 1
0.0108726602146397 1
0.0249904021852761 1
0.030902181628951 1
0.0641069282249167 1
-0.0418721866245126 1
0.00868545590846628 1
0.0217706640469844 1
0.0139257758983801 1
0.0290672325278854 1
0.0186116565724827 1
0.00963777372092791 1
0.0335479276454679 1
0.0100891116095968 1
0.0808806504063196 0
0.00719012880549665 1
0.0122251648630371 1
-0.0118564421466747 1
0.0150455666193076 1
-0.027352715800601 1
-0.0351193916972471 1
0.00198685736821186 1
0.0554459659589876 1
0.00150316732683445 1
-0.0374626735350634 1
-0.0240804670526674 1
0.0278081677261174 1
0.0053370328569664 1
0.0216129431248507 1
-0.0367835928131405 1
0.0299642228326311 1
0.00671195289485879 1
0.0109938973310904 1
0.0251826043417883 1
-0.00618235828488563 1
0.0716634245908299 0
0.0651292218573653 1
0.0291099899076869 1
0.0463535380234959 1
-0.0343715206061536 1
0.0391693281971002 1
-0.0421953764232005 1
0.00419450436105911 1
0.0414111424118869 1
0.00334634668091269 1
-0.0325985619214833 1
0.0424028473414144 1
-0.0726558048278373 1
0.0355204473895067 1
0.0616919669733196 1
-0.0320332982894394 1
-0.0607697887745402 1
0.0224385654659523 1
0.0610851759245397 1
-0.0331654547678009 1
-0.0740873525393923 0
0.0173512353493569 1
-0.0013016386426307 1
-0.0560041295930825 1
-0.0509060882552927 1
0.0242527195795583 1
0.0720265398559062 0
0.0108655837602515 1
0.00240669413255783 1
0.0384633509285393 1
0.00396450210115631 1
-0.0372531712424591 1
0.0134612458095658 1
0.0501051847709784 1
-0.0289856301457504 1
-0.0117169434042609 1
-0.00395809683228277 1
-0.0362900711998793 1
0.0377453866320107 1
0.0725729527883805 1
-0.0790382798206385 0
0.00618537246371585 1
-0.00135434265483592 1
0.0737550752580956 0
0.00338988847322652 1
0.0288397407386941 1
0.00145583806939219 1
-0.0405319551877089 1
0.0121315522233617 1
0.0383580044810425 1
-0.00144927541664482 1
0.0115882471893679 1
-0.0345789052585059 1
-0.0717958219991079 1
-0.0224212574578795 1
0.0277509794330351 1
-0.0336137069619884 1
0.0446150301606649 1
-0.00612844099461778 1
0.0494176709215154 1
0.0123957026571212 1
0.0415495329169169 1
-0.0302164075066914 1
-0.0087161492450866 1
-0.00847210120109343 1
-0.0313811331687214 1
0.0145534845099349 1
-0.00809859668422297 1
-0.0764816648996717 0
0.00117947606388713 1
-0.0284803632622543 1
-0.000686822953269729 1
0.0366241968634781 1
0.045766783850858 1
-0.0515684952410217 1
0.0409612541092833 1
0.0604153165633478 1
0.0383412962234605 1
-0.00539477376590295 1
0.0811680766376506 0
0.0247677281781056 1
0.0412968174946172 1
0.0316807175262909 1
0.00817818563904979 1
0.00575621507276175 1
0.0303113197125085 1
0.00154618424304986 1
0.0481756155382436 1
0.00944146090229208 1
-0.0125419228776578 1
0.00112580969434149 1
0.00804572095055773 1
-0.0174954151307415 1
0.0307544929761778 1
0.034169372548911 1
-0.0153359568650804 1
0.0901750726829234 0
0.024142089643475 1
-0.0173273808164584 1
-0.060391761800028 1
1.23404358625094e-05 1
-0.0215158904271783 1
-0.0204716930762371 1
0.0683827600884871 1
0.0204622903657213 1
-0.0527318862365043 1
0.00682083700265264 1
0.0128358047102974 1
0.0536831742553129 1
0.00685673856617942 1
0.0299010420176034 1
0.00542109481456751 1
-0.0213025796213565 1
-0.00908526693109499 1
-0.0449861345798419 1
-0.0422899713228238 1
-0.0129770523812229 1
0.0262013421675344 1
-0.0374659363812402 1
-0.0121927985524882 1
0.0333822126498689 1
0.0229502636166607 1
0.00195892280301976 1
-0.0154925278503383 1
0.0497586249443421 1
-0.00852356070873335 1
0.0487849108726945 1
-0.0237827399144343 1
-0.0075143601349963 1
0.0449327083973624 1
-0.0414277536093619 1
-0.0219961117861788 1
0.0184683853480812 1
-0.0140210200958702 1
0.0544443452571554 1
-0.0152264953786411 1
-0.000517102573102779 1
-0.0294825835169772 1
-0.0534298874920209 1
-0.0100259151730737 1
-0.0677086570458334 1
0.0176425257199438 1
-0.00156408319145937 1
-0.0109065146625591 1
-0.00235794114004835 1
0.0103754650751661 1
0.0185115634566077 1
0.0207253153197031 1
0.0948784678697025 0
0.0443190746438525 1
0.0159122136486978 1
-0.0346204961585656 1
-0.0118697925069977 1
-0.00644538095261559 1
-0.0130784166902683 1
0.0204745631095336 1
-0.0848261550707592 0
-0.0289895306309636 1
0.0150682531331883 1
0.0190061779263756 1
-0.0477089047682237 1
-0.044510685989081 1
0.00253402353791689 1
0.0844144962992161 0
0.0471828648583232 1
-0.0381145906442459 1
0.0692484886429574 1
-0.00567017344367615 1
-0.0250828364489146 1
0.0189712796217913 1
-0.0637917754877361 1
0.0239186461193608 1
0.00686375944675901 1
0.00438379484389911 1
-0.00396428232082083 1
-0.0511524805103551 1
0.0342733437677755 1
0.0110856959718678 1
-0.0566844672320309 1
0.0440073674422806 1
0.0146668019008451 1
0.0315641283871347 1
-0.0199267276862625 1
-0.0347936137728237 1
-0.0628741537454671 1
0.0463464240019796 1
0.00423974099006446 1
0.0335705154821726 1
0.0411767606665369 1
-0.0484880984516491 1
0.00937438127145072 1
0.0685462771758159 1
0.0174554372192384 1
0.019941726772481 1
0.0109517369424887 1
-0.0285803447501316 1
-0.042340360338187 1
-0.00615671222036714 1
-0.00819848937036647 1
0.0108751549912711 1
-0.0172516347087778 1
-0.0427687250973257 1
0.000496559820784065 1
0.0519398057607369 1
0.0146129775631062 1
0.0205179987126235 1
-0.00378388137337426 1
-0.0419200355132647 1
0.0141449960456841 1
0.00864725235751941 1
-0.0118952441473977 1
-0.0280840792914512 1
0.0692376871670483 0
-0.00851021700568093 1
-0.0125674875613504 1
0.0487166773496486 1
-0.0660348619560786 1
-0.00326743122001622 1
-0.010755651609215 1
-0.0363949008573724 1
0.0593875067009713 1
0.0427684626386756 1
0.0722266584601131 0
-0.00190269561987988 1
-0.0367777643595165 1
-0.0158685096022857 1
0.0339208341330985 1
-0.00877629879969413 1
0.0712003577774444 0
0.0236697565632968 1
0.00393779307282656 1
-0.0272477965980395 1
0.0171076998642881 1
-0.00746319885477521 1
-0.0218285800866958 1
-0.00630071722359177 1
-0.0216641243198198 1
0.00716366819899966 1
0.0212459326584061 1
-0.0506746199348776 1
0.0524366361651288 1
0.090006207255615 0
-0.0181848804477263 1
0.0133802654512157 1
-0.0357552011890326 1
0.0318326968701252 1
-0.0201787112694965 1
-0.000501939774947643 1
-0.048966414502216 1
-0.0615019142287595 1
-0.015011765705893 1
-0.0270144969759127 1
-0.0336857100089425 1
-0.0300017966063541 1
0.049254052093604 1
-0.0107632472771426 1
0.0275546821982248 1
-0.042877713330709 1
0.00931071799426942 1
-0.031986928606421 1
0.0250512271614915 1
-0.00771663585118354 1
-0.0430185514642411 1
0.032446175337911 1
0.00257521424705679 1
0.0632669193612212 1
0.00878725533481595 1
-0.00360879497120194 1
-0.00781355447243682 1
-0.0102281836511031 1
0.0436821361838433 1
-0.00203593133015457 1
-0.00253231426862446 1
-0.002616272261746 1
0.0667652491201787 1
-0.0222869646142285 1
-0.0108815740548651 1
0.0480179088678083 1
0.0797164591671583 0
-0.0361583414608168 1
-0.000971665916485565 1
-0.00633579892751915 1
-0.0518681933975695 1
-0.0208561952994245 1
-0.0241012946638699 1
-0.0330076776411815 1
-0.0556717279110132 1
0.0458139637625481 1
-0.0334521270348446 1
-0.0388300077405928 1
-0.0236279493232019 1
0.00508025221118123 1
0.0350230895720195 1
-0.00986918745041719 1
0.0253698195106579 1
-0.0426662209470164 1
-0.0514467717732462 1
-0.0250219037252785 1
0.0203712968454156 1
0.0295381003674779 1
0.0496759035441006 1
0.0616616069734975 1
-0.00329474246828829 1
-0.0398016876830003 1
0.00120120545124454 1
0.0542592694151497 1
0.00617063535813727 1
0.0304087184765585 1
0.0304017979603194 1
0.0398856379099943 1
0.00647356139227512 1
0.0732363413041999 0
-0.0062399774616407 1
0.0181165718701162 1
0.0254486991756296 1
-0.0258349309716941 1
-0.0178946864790368 1
-0.015301418165558 1
0.0168225123003291 1
-0.0253553724401838 1
0.0379309005655771 1
-0.0572779495109927 1
-0.0457779803331268 1
0.0241676456858605 1
-0.0581565070660835 1
0.0350658527744322 1
-0.0145413940683152 1
0.0427288107435978 1
0.0243597218406651 1
-0.0239663014814942 1
-0.0254768926687177 1
0.0236903890852669 1
-0.0708729165241638 0
0.0235776418085769 1
-0.0899092014368654 0
-0.0361911109047999 1
0.0501191380487205 1
0.0400722702625162 1
-0.0176890647681608 1
-7.20225568745245e-05 1
-0.0488669403999976 1
-0.0538831007046292 1
-0.0476186427206944 1
-0.00758516341260297 1
-0.0155539357250447 1
0.0512433209636083 1
-0.0253334275543003 1
0.0203900528621883 1
-0.0429836864631413 1
-0.004476123682355 1
0.0156562854087096 1
-0.0735285712243206 0
0.0388507234555826 1
0.0634054702708344 1
-0.013296439282005 1
0.0188578581204513 1
-0.0237176649003545 1
-0.00743810510411154 1
0.00793783234983066 1
-0.0416191633895316 1
-0.0149179377748266 1
-0.00579293063523666 1
0.013142408476603 1
-0.0561583134480651 1
0.0573053625645516 1
0.0180636004226343 1
0.0219008415552035 1
0.0140525629023161 1
-0.0223776849959545 1
0.0234700415133939 1
0.0498976102622066 1
-0.00804792557984202 1
-0.0538413625374417 1
0.0176649681047837 1
-0.0202505996224509 1
0.0337878825592908 1
0.056707710507728 1
-0.0115185452719214 1
-0.0341964315665818 1
-0.00263181285614067 1
-0.0483524328188198 1
0.00150820704470877 1
0.0680259658491561 1
0.0169856774591676 1
-0.0467763524999962 1
0.000698988400826715 1
-0.00750387517680484 1
0.00314821166051195 1
-0.0102243394188683 1
0.0542216269807742 1
-0.0476421599601923 1
-0.00651926178379551 1
0.0112099070874132 1
0.0126757722600645 1
0.00480152976322625 1
-0.00924690499140563 1
0.00115064661641269 1
-0.0775791927357018 0
0.00697397362844666 1
-0.0543566689445691 1
-0.0498215544432285 1
-0.0608018239728759 1
0.0253520559357351 1
-0.00215761204572384 1
-0.0185737361873211 1
0.0710327116159409 1
0.0874383596098022 1
0.0337231924149207 1
-0.00589679026178607 1
-0.0301436326653258 1
-0.0116751516343942 1
-0.0567058173766827 1
-0.054228332409913 1
-0.0354776353823467 1
-0.00383892770040375 1
-0.019357368472132 1
0.0286438395564651 1
0.00498262545183782 1
0.0671799215549385 0
0.00293120284749586 1
-0.00908314465115237 1
-0.0106456333235578 1
-0.0283705645789381 1
-0.0393780517230641 1
0.0499551008479305 1
0.0492801717509564 1
0.0138813041729892 1
0.0639735007657532 1
0.00973857271437932 1
-0.0344661022550424 1
0.0293851324901643 1
-0.00206236081288145 1
-0.0264416646899749 1
0.0111502579724518 1
-0.0377672885624765 1
0.0170803096154474 1
0.0424020772791281 1
0.0235795841025615 1
-0.011575092185683 1
0.0407212636294555 1
-0.0163811269664704 1
0.0215890948020429 1
-0.0129446056977138 1
0.0150353245228757 1
0.00273339208348937 1
0.0233389920191616 1
0.00172030635009152 1
0.0148235956842405 1
0.0470010710465809 1
-0.0164950823677543 1
-0.0129859040358171 1
-0.00260957948232215 1
0.000227311650616964 1
-0.0113855686325684 1
-0.0125007327001959 1
-0.0522549327166189 1
0.011684164174013 1
0.0156337116368467 1
0.0162114078053523 1
0.0411800621997397 1
0.042490059909749 1
0.0846127810639369 1
0.0642517503628964 1
-0.0350731992927163 1
-0.0266721660337283 1
0.0168356517350153 1
-0.0307846348181408 1
0.0501760475680112 1
0.0172165275941584 1
-0.0134173051386871 1
0.0384976369280994 1
-0.0285462994418497 1
0.0295073549421882 1
-0.0669537202172308 1
-0.0626911527174045 0
0.0334262428755785 1
0.0561417750087858 1
0.0736127832409129 0
0.0195719758631072 1
0.0340376417732998 1
0.0256906829897731 1
-0.0495413039834837 1
-0.0535270652303906 1
0.0373076939181457 1
0.0634103344647193 1
0.072334939576024 0
0.00692599581748256 1
-0.0697091053088005 1
-0.0351577253904621 1
0.00989514140102144 1
-0.0437155105180972 1
0.0239406784502653 1
-0.103938376781422 0
-0.0484525440918107 1
-0.00417185832388646 1
0.0155427533922517 1
-0.0137322370848517 1
0.0506179333179868 1
-0.0784376187761516 0
-0.0191593660705076 1
-0.0364480618985301 1
-0.00138833673916757 1
-0.0745241550187151 0
-0.0260678382201136 1
0.00263766946260585 1
-0.0747590894332126 0
-0.0308939446514731 1
0.0119590392666393 1
-0.0110949339657494 1
0.0190613745312819 1
0.0823452818183415 0
0.0211462925633755 1
-0.0186243198956796 1
-0.0530758092723857 1
0.0236821124761248 1
0.00964377500575317 1
0.113837481537512 0
0.0232780478264496 1
0.00969870594750052 1
0.0288180187646341 1
0.0360145650998675 1
-0.0222753479669458 1
-0.00332969442823922 1
0.0144535653546995 1
-0.0439163437217081 1
0.0620697159339351 1
0.0238963938363805 1
-0.0630383932352559 1
0.0359849482174593 1
-0.0138907951794364 1
-0.0754772571552123 0
0.0292668644455327 1
0.00961732068566653 1
0.0583233618144531 1
-0.00268056062453918 1
0.013940142207207 1
-0.0403233839870567 1
0.0135097212057375 1
-0.0363066744494284 1
-0.066141020350006 1
0.0504658570347797 1
-8.36227360195623e-05 1
0.0367567530215313 1
0.00601906952788031 1
0.0696952783665986 1
0.00753045759893992 1
-0.0938633637050017 0
0.0496598885737172 1
0.0390595098260771 1
0.0126454282512116 1
0.00360346094770667 1
0.0173832514101954 1
0.0108127025637448 1
-0.0192415251117448 1
0.0885899155033053 0
-0.0518757970825891 1
-0.019341152413148 1
0.0268214584614419 1
0.0109944857353247 1
0.0473979970315045 1
-0.0230801930508942 1
-0.0145797071934953 1
0.0218721948854286 1
-0.0474895115297078 1
0.0392626030230839 1
-0.0170389976262006 1
-0.0331185365048076 1
0.0182797104873308 1
-0.0502619453698551 1
-0.0134043249014495 1
0.00631605787566816 1
0.0173099896151351 1
-0.0199511356897048 1
0.0389280429521683 1
-0.0337684081796747 1
-0.0186882174662343 1
-0.00225891544711132 1
-0.030383514433014 1
0.0513285555185468 1
-0.0628989398130432 1
0.00542246135061465 1
-0.112687408944719 0
-0.0178687807585409 1
0.0412568209615049 1
0.0473974094735361 1
-0.022991240520348 1
-0.113337415287432 0
0.0100968137371774 1
0.0494359227993334 1
0.0108449262184034 1
0.0528750924310329 1
-0.0310911635377336 1
-0.0705604932696956 0
0.00176363078425987 1
-0.0364823266738067 1
0.010590367626349 1
0.0260980286416049 1
-0.0310697736526804 1
-0.0201315026870131 1
0.0630826688183343 1
-0.0953289289315376 0
-0.0386744606276744 1
-0.0358912839728487 1
0.0522894477546282 1
-0.00771761910100208 1
0.0269932656982247 1
-0.0407803985146588 1
0.0333012018707037 1
-0.0146536811886284 1
0.023290475378918 1
-0.0283499649500242 1
-0.0185747987031191 1
0.04110498921937 1
-0.0201708406558361 1
0.022913936788403 1
0.00650418195929943 1
-0.0954979789908405 0
0.0166587300100885 1
0.0108247167842841 1
-0.00436133855100769 1
-0.0307967565010395 1
-0.0251420532564383 1
-0.0357006262354073 1
-0.00158232291219169 1
0.0167576905845311 1
-0.0191752333648646 1
-0.0779245509332163 1
-0.0133232439295909 1
-0.0469881010750344 1
-0.0554811094931919 1
0.055901234964504 1
-0.0483461063597828 1
0.0410155148450418 1
0.00972209431509391 1
0.0462189393142745 1
-0.00489661127524317 1
-0.00685285153632892 1
-0.0523687159143811 1
-0.00596424427156514 1
-0.00587249557158248 1
-0.0191904245318011 1
0.0473137207519334 1
-0.083958998310745 0
0.028624177959661 1
-0.00498344556203653 1
0.0414493890311124 1
0.0255793619270583 1
-0.0121014316439201 1
-0.068050402666734 1
-0.0228350737267449 1
0.0288761471731314 1
-0.019224774688474 1
-0.00738902984534959 1
0.0505052095590358 1
0.0116791840738072 1
-0.00879236891989602 1
-0.0689095481089891 1
0.00774931447556439 1
-0.0541681919735409 1
-0.0963937520819474 0
0.0762353351807424 0
-0.00366045414301283 1
0.0202168249445542 1
0.0320234966306843 1
-0.0181811863768685 1
0.00683827033053041 1
-0.0058654528827937 1
0.0428871561391553 1
0.0257779186788103 1
-0.015000387286125 1
0.0486958311492996 1
0.00234843370221011 1
-0.0207163216804612 1
-0.0211202893930417 1
-0.0278521936793725 1
-0.00991309982367314 1
0.00129068644732075 1
-0.0609807040470023 1
-0.00780467834032829 1
-0.0195518314804969 1
-0.0231653213690909 1
0.0201935069387959 1
0.0162540787747374 1
0.023152907783938 1
0.0980131033755098 0
0.00133415291345927 1
-0.0129211546784395 1
0.0761826661499682 0
0.017297480628777 1
-0.0658345508492227 1
-0.00694004528910151 1
0.00929454728828356 1
-0.0180095037356713 1
-0.0300259622029389 1
-0.0399623636135793 1
0.0809630005723886 0
0.0237753060369022 1
-0.0589538836750173 1
-0.0256273889886135 1
-0.0177435498128509 1
-0.00668687157353828 1
-0.0391840518152631 1
-0.00181346309029091 1
-0.0267557096371583 1
0.00551012002678332 1
-0.0327267114905013 1
0.0494728956990546 1
0.016010666225652 1
0.028501223416125 1
-0.00435723030985297 1
-0.0218396605588468 1
-0.00221341954085844 1
0.0158207276426553 1
0.0171499219688218 1
-0.0657160177758795 1
-0.0363586858671708 1
0.0150696439516441 1
-0.0329842548058081 1
0.00187919252650137 1
0.033014275961292 1
0.0626946500881137 1
-0.000912377307542416 1
-0.0294934688858954 1
-0.050959906251724 1
-0.0517884596454738 1
-0.00518842915232432 1
-0.0266852049959227 1
0.0256402883435905 1
-0.0197899144714484 1
-0.0223166285877075 1
-0.00200387894259681 1
0.00942567042688862 1
-0.0139463857553316 1
-0.0229624418744197 1
0.0083409512804251 1
-0.0461685329711525 1
-0.0424163259547583 1
0.0327274806720589 1
0.00257803955368695 1
-0.0164490555178099 1
0.0118182662573768 1
0.0117608334869701 1
0.0280548508311195 1
0.0641421325428219 1
0.0227209287638073 1
0.0574473710677482 1
-0.0087871263664723 1
0.00753395603225775 1
-0.0319710602159341 1
0.0685494206212188 1
0.00978171257162166 1
0.000867893890537377 1
0.00749165460287061 1
-0.0360594235175562 1
0.00622338984165289 1
0.0174403635392295 1
-0.047145190162575 1
0.0433741470141338 1
0.0153174526670213 1
-0.00500170912124551 1
-0.0257215994908059 1
0.0342635704478875 1
0.00213591238080408 1
-0.0104965994620686 1
0.0335729400220217 1
0.00685250747827036 1
0.0173892602604901 1
-0.0464578021369946 1
0.0466949464013163 1
0.0185210223863831 1
0.0745200112380545 0
-0.0276288708562364 1
-0.0788516524042127 0
0.0401202982428887 1
-0.019965222407154 1
-0.0279429135346764 1
-0.0189002339415264 1
0.0554481481132386 1
0.072473831629375 0
-0.0323653707382608 1
0.0386127137146934 1
0.0514957857266791 1
0.00720990348896634 1
-0.029678529563123 1
-0.013659949356325 1
-0.00253512126426011 1
0.0670237261889403 1
0.00910662039779087 1
-0.0224846389420172 1
-0.0677748802662841 0
-0.013131584756616 1
-0.0385088372564016 1
0.0474703806923368 1
-0.0824900546000048 0
-0.048811717171607 1
0.0678804229556437 0
0.038685226079216 1
-0.0130050017122269 1
0.01764242837088 1
0.0137732790304871 1
-0.0611340212533136 1
0.013826360347587 1
0.0700067609736874 0
0.0267055757324645 1
-0.044735861693627 1
0.0117324628668143 1
-0.0472976389508595 1
-0.010451969400297 1
-0.000587999843448195 1
-0.0675615873131477 0
0.0366969361620803 1
-0.101775923520449 0
0.0555192304326629 1
0.0139180203895722 1
-0.0153387832741243 1
-0.0277413283406774 1
-0.039600466381211 1
0.0517695327532285 1
-0.0380352098389159 1
-0.0236834028049579 1
0.00500337532477234 1
-0.0352106370102924 1
0.0435884324308555 1
-0.0112813213106741 1
0.0172105704875061 1
0.0201949656383273 1
-0.0462795147792213 1
-0.00803651933046594 1
0.0468344489702344 1
-0.0305488509726853 1
-0.0544893427643815 1
-0.0693463283093459 1
-0.0841160223907202 1
0.015123188157113 1
0.0400366794947461 1
0.0773939740095393 1
-0.0177013711335048 1
0.00792680627730457 1
-0.0305142750212004 1
-0.0768566770576926 0
-0.00436780492313267 1
0.023308384466654 1
-0.044415269923294 1
-8.66392948066026e-05 1
0.0650599270895538 1
-0.0571100694731618 1
-0.0476585994312269 1
-0.0122311698140843 1
-0.0550784213384489 1
0.0155892745377235 1
-0.0204254204352248 1
0.0356548803087018 1
0.0459346061801761 1
-0.0351535818891378 1
-0.0503475303358359 1
-0.0150158592778837 1
0.0673195001455344 1
-0.0302067087354451 1
0.0121864667122285 1
0.0259748863735455 1
0.0220943935098157 1
0.0464079159475053 1
-0.0394233116337488 1
0.0372479554108201 1
-0.00478514831606994 1
0.0109597559811681 1
-0.00295911051883973 1
0.0206623610259947 1
-0.0323017091061645 1
-0.0154705609718345 1
0.00269695224018175 1
0.00638625486384013 1
-0.0213117097146213 1
-0.0193898874801393 1
0.0116790147434194 1
-0.0104979281818558 1
-0.00298352871493849 1
-0.0258027242768171 1
-0.0868980878707795 0
-0.0136954536308878 1
-0.00094518044012824 1
-0.068737219712353 1
0.0643741726730813 1
0.0462830632116828 1
0.0218445815737056 1
-0.0213098244802708 1
-0.0208561509368117 1
0.005509587316757 1
0.0206523112711531 1
0.00951519851623765 1
-0.0405509806985482 1
0.082360558900219 1
0.0118451189372977 1
-0.041144737564317 1
0.022855831845993 1
-0.0623230146272652 1
-0.02334415496218 1
0.0152755983945323 1
-0.0451391107051499 1
0.0308800498777848 1
-0.0194872218545523 1
0.0529502275308074 1
0.0312897145057113 1
0.0214827856623418 1
0.0301729413407184 1
0.00802416015706995 1
0.00555365908525422 1
-0.0377694752070886 1
-0.0480237499285033 1
0.0199526175830389 1
0.0100805695895899 1
0.0232259450118921 1
0.0647565500719296 1
-0.031609648042802 1
-0.0504451707313099 1
-0.0234216550148641 1
-0.010618344481013 1
0.0312909355147484 1
-0.0351953147116269 1
0.00619179648774817 1
0.0265381219361774 1
-0.0170089850156417 1
0.060778061514663 1
-0.0429218352155023 1
-0.00119509084461484 1
0.0457676702912831 1
-0.00149099037919194 1
0.0703043116451332 0
0.0302776332469638 1
-0.0261362336091034 1
0.101264316941488 0
-0.0135149750461246 1
-0.0303731490282275 1
-0.0697232395185815 1
0.0202749019216012 1
-0.0142977643634094 1
0.0712857230438525 1
-0.0319912854884125 1
0.00764655246354087 1
-0.0537740195097956 1
0.0245901715512116 1
-0.0841071285565394 0
-0.0373080228316079 1
-0.00917875844529785 1
-0.054789195254014 1
-0.00753973333800585 1
0.0475213430852773 1
0.0636479110530759 1
-0.0320604665694323 1
0.00503149837405056 1
0.0537351330402266 1
-0.0252125149770715 1
-0.0225374672412365 1
0.00888814300232469 1
-0.0136777937062684 1
-0.0160556394698605 1
-0.0415148857931062 1
0.0318672702612628 1
0.00041510157947964 1
-0.00994840209634656 1
-0.00945467241015493 1
0.00902733911835171 1
0.0348126063285765 1
-0.000486604313423223 1
0.0143842011078684 1
-0.0388026124445539 1
-0.0115210098609873 1
0.0323204875995955 1
-0.0242764760612797 1
0.0441532286896118 1
-0.0439813954474467 1
0.0733640948570364 1
0.0262337253874778 1
0.0430837604765365 1
-0.0176638448094034 1
0.00342915313523758 1
-0.0224478036963871 1
-0.0128457343563521 1
-0.0471816475460164 1
-0.00204488866382802 1
-0.0205745508335357 1
0.0159292387774235 1
-0.0109165214687817 1
0.0579362420909498 1
-0.0153370749860396 1
0.0100257907472727 1
-0.0162171742855507 1
0.00197251118235183 1
-0.0563788391514965 1
0.0127858800941592 1
0.00306781580609293 1
-0.0666369091184411 0
0.0213251475737239 1
0.0315253227892749 1
0.045519804611877 1
-0.0312930250518816 1
0.0106241871240055 1
0.00869900073142717 1
0.0488540874474747 1
-0.0392310403418085 1
-0.0290287089759547 1
0.0285980067559604 1
0.0188897306819926 1
0.033519016096369 1
-0.0228339596034414 1
-0.0486537777835324 1
0.0228571880935991 1
-0.00344972367210042 1
0.0908119551308974 0
-0.00943036249152054 1
-0.0158097944327972 1
-0.00105766828709093 1
-0.0141005313939287 1
0.00152306756919803 1
0.0600231299165008 1
0.011924817938097 1
-0.00370086675728807 1
-0.00394756508441981 1
0.0249371697868998 1
0.0185534977439779 1
0.034419044609859 1
-0.0128377813440858 1
-0.0248751178752664 1
-0.038272122526847 1
-0.0942298677144539 0
0.0365659117553342 1
0.0247359913721594 1
0.0532665475010547 1
0.0186773575890047 1
-0.0469870039980553 1
-0.043091660262476 1
0.0254191196183178 1
0.00990181814721354 1
0.00672403321810261 1
-0.0203293930459463 1
-0.00557705097746183 1
-0.016455901039568 1
0.0494990493202916 1
0.0268657992912754 1
0.0195142045852149 1
0.0714896921979949 0
0.00950944808475906 1
-0.037064102140976 1
-0.0550024684992787 1
0.0432672490124352 1
-0.0578497183213785 1
-0.0646876969390196 1
0.0487098377371372 1
-0.0747052210791361 1
0.0647259850565391 1
-0.000644133016242454 1
-0.019776761912083 1
0.0359920660085133 1
0.0222223043081354 1
0.0650155359726729 1
-0.0462665266936536 1
0.0521612009996159 1
0.00466553981354889 1
0.0320939001470185 1
0.0317872326255643 1
0.10885159307927 0
-0.0273420804211713 1
0.0412840689136746 1
-0.0182616725671588 1
0.0847738783746348 0
0.0212416491713135 1
0.00275205317029288 1
-0.00893803949923799 1
-0.0790288600857206 0
-0.0179893085563389 1
0.00316248925130914 1
0.0348484293089555 1
0.0075885995383393 1
0.0328513111936514 1
-0.0830915283282759 0
0.00229591530099183 1
0.0140082140392377 1
0.0284956607042056 1
0.0426538657372881 1
-0.0036488254795346 1
-0.0516102689753102 1
-0.0375253735515999 1
-0.0381138795102128 1
0.0732629890893279 0
0.0275031828775561 1
-0.052486784849336 1
-0.0215433861183493 1
-0.0348476826679048 1
-0.0255517528495152 1
0.0303962415642941 1
0.0115578071454206 1
0.042445817865395 1
-0.0380416111364942 1
-0.0366211739364864 1
0.00878170673055387 1
0.100878243162528 0
-0.00386729895513341 1
-0.000237213919677645 1
0.0045437768014652 1
0.0259601030754834 1
-0.0501045871677203 1
-0.000337628717146016 1
-0.000298389586036109 1
-0.0132696666517661 1
0.0150239773746225 1
0.00377630621178563 1
-0.0404500984686482 1
-0.0042879265884442 1
-0.111952868430364 0
-0.016909712281178 1
0.0713287133890435 0
0.0298425326226348 1
-0.0602320201646319 1
0.00383040124897612 1
0.00838879882846505 1
-0.023258852459889 1
0.00404016611423596 1
-0.0113510829578235 1
-0.0220108728533429 1
-0.0132464440192999 1
0.0346186283945675 1
0.0215657588083155 1
-0.0122626669779238 1
-0.0112501157749251 1
0.0474145729728057 1
-0.00585016368415529 1
-0.0123120523163873 1
0.0117090348455522 1
-0.00907526587375909 1
0.00963330101550474 1
0.0571990508365604 1
0.0361032981720128 1
-0.00584626042601968 1
-0.0037292669415453 1
0.0212282238375938 1
0.0300543109481923 1
0.0166623780572171 1
-0.0165558583186555 1
0.0342146475390555 1
-0.016560022407139 1
0.000718254286234583 1
0.0402810796428914 1
-0.0110461012249634 1
0.00197588054725773 1
-0.0189428647258269 1
-0.0297805798816732 1
0.0966880826791784 0
0.0256229635327015 1
0.0174208370296282 1
-0.0375502527569075 1
-0.0141019818579099 1
0.0574838907912661 1
0.0691961789348973 0
-0.00893455860599428 1
0.0146963236648524 1
0.0954007267113069 0
0.0156244391610712 1
-0.00551145502666282 1
-0.0166868750497261 1
0.0152000063218952 1
-0.00482593101357989 1
0.0133209400734545 1
-0.00514396231505472 1
0.0209345340676552 1
-0.0215458360317998 1
0.022795783454382 1
-0.0172987604354243 1
-0.0149458412265181 1
-0.0812383559678055 0
-0.00769324194863836 1
-0.0633781045312728 1
0.0607798197057851 1
-0.0385739614153091 1
0.00418451493167105 1
-0.0320143759835258 1
-0.046433099553577 1
0.0519252479343104 1
-0.00723595580647963 1
-0.0233117695594997 1
0.066506052581561 1
-0.0037584969076207 1
-0.0307286486564338 1
-0.0233198774015044 1
0.00661214402341912 1
-0.00445273154304839 1
-0.00975145939645689 1
-0.00547662523546896 1
-0.0353414995157344 1
0.0466454773035216 1
0.0507005728771183 1
-0.0168330357274723 1
0.046312660606594 1
-0.00932338919449724 1
0.00864240042044145 1
0.00948028306238345 1
0.0306159168044943 1
-0.0483799056802272 1
-0.0571178956997297 1
0.0189454377895901 1
0.0376694787558737 1
0.0480963341949137 1
0.0318833460849633 1
-0.0235443699113965 1
0.000449594318014336 1
-0.00716634141460062 1
-0.00358910891482406 1
-0.0353360473487441 1
0.026052279023216 1
0.0930181248716018 0
0.00739538921874035 1
-0.0631226066923153 1
0.0147262897403724 1
0.0198765550661067 1
0.0016543062899309 1
-0.0085945977452354 1
-0.0512167684427832 1
-0.0189715380614278 1
0.0192430880216397 1
-0.00449784226584143 1
-0.0107920528350722 1
0.0255703489625792 1
-0.0522964948314923 1
-0.0618700322427402 1
-0.0415780752629331 1
-0.00277612716554986 1
-0.0437577604907214 1
0.0196216959191211 1
-0.00461388422537673 1
-0.0200934536780743 1
-0.02812800220251 1
-0.0029719296946402 1
-0.0355264509397202 1
0.0143976498225771 1
-0.0382573280056831 1
0.00689719961699664 1
-0.0290549641684922 1
-0.0143994387860923 1
0.0264706830385815 1
-0.0158176375282442 1
0.0353063605653525 1
0.0162680824310825 1
0.00345984859699746 1
0.0211285995470627 1
0.0278679035219159 1
-0.0391114464163678 1
0.0212703493292541 1
-0.0267830139228001 1
0.0240682259457704 1
0.0846748370766323 0
-0.0267319694491297 1
0.0465702386625566 1
-0.00511703405306279 1
-0.0640453605479428 1
-0.0290239841458465 1
0.0325771439947685 1
-0.0369380356117599 1
-0.0211691077939947 1
0.0246740159824294 1
-0.0020307209056813 1
-0.0138675900897777 1
-0.0382459011311284 1
0.0410108039887307 1
0.0837579814861239 0
0.0240114957939824 1
-0.00089199412245377 1
-0.0245993206492108 1
-0.0580005941897158 1
-0.0595741095564775 1
-0.0238881501429852 1
0.000175120087269779 1
-0.0230993846040174 1
0.0560170925761696 1
-0.012370947235949 1
0.0167574828894019 1
0.0316812548636553 1
0.0988738552000858 0
-0.0535803120444624 1
-0.0549914443415837 1
-0.0522447474914974 1
-0.0491750100470065 1
-0.0547505523013817 1
0.0675264677450304 0
-0.00974430731173344 1
-0.00543597818176336 1
0.0316604293682718 1
0.0527171198406301 1
-0.0184839862150827 1
0.0425906645124261 1
-0.0446038782689167 1
-0.00353407739995788 1
-0.00225647726813807 1
-0.0367524773842328 1
-0.0130420910768586 1
-0.00783078843042517 1
-0.0365796654994902 1
-0.0333213936461644 1
-0.00713216442772877 1
0.0398563503300672 1
-0.0417243339905654 1
0.0198550176572634 1
-0.0391791187348634 1
-0.0190499231098099 1
0.0542954886403259 1
0.0585076474015834 1
-0.0127159632977038 1
-0.0814413355665825 1
-0.0293651389883966 1
-0.0360350714719295 1
0.0239158040762263 1
-0.0227923518053944 1
0.0248715174809064 1
0.0472414868907818 1
-0.0766915974012792 0
0.0384006062084968 1
-0.021569006122881 1
0.0419954823892855 1
0.0100741721537672 1
-0.0159435803203694 1
0.046973614306791 1
0.0238798305271756 1
0.0430219920167566 1
-0.0440446522724254 1
0.00803535179564253 1
0.0109628706625333 1
0.0203328966487458 1
0.0237890810163066 1
0.0463740846063984 1
0.00913784964953689 1
0.0136573209291586 1
0.0119829257229194 1
0.0198171715152741 1
-0.0300122774768122 1
0.0342802881606328 1
0.00166771574426289 1
0.0235696060644762 1
-0.0456771375373669 1
0.00714902951878553 1
-0.0659654341939032 1
-0.0518687318251712 1
0.0224650375996985 1
-0.0268340921180377 1
0.00910334990497593 1
0.0350817284796514 1
0.0396165404512905 1
-0.0215835231997526 1
-0.0157323175541607 1
0.00945337191569209 1
-0.039517749561872 1
0.0470767373141057 1
0.0285275966705437 1
-0.0249174615388462 1
-0.0181985338898939 1
-0.00203700005951823 1
0.00356757443892156 1
-0.00181751977092102 1
-0.00371693970452072 1
-0.034840125751775 1
-0.0237720950767736 1
0.00797490933533934 1
-0.047393139003188 1
0.0349730431061361 1
-0.115572739841686 0
0.0703305249790353 1
-0.0517165336866349 1
-0.075639621912148 0
0.0426072511964345 1
-0.00683555639169123 1
0.00461774098066516 1
0.0481807459575677 1
0.0363607819795374 1
-0.0345880314626334 1
-0.0596641680940339 1
0.0787422561143632 0
0.0238619619592101 1
0.0499116333909641 1
0.00708993018549027 1
0.0404256349603993 1
0.0451520443811181 1
-0.0199721646738867 1
0.0608773969338142 1
-0.0129036278408341 1
-0.0270681512213551 1
-0.11321352257457 0
-0.00207561127729819 1
-0.0852610086489478 0
0.0633782898938341 1
-0.0577032868044453 1
-0.0267817312693471 1
-0.00991908990019592 1
0.00785334906580846 1
0.0306727619092745 1
0.00543280354781423 1
0.0245259978198563 1
0.00297123438887773 1
0.0499874802220379 1
0.0157411401677781 1
0.00305181207383851 1
-0.00492628634984122 1
-0.0174459139713158 1
0.0430635855699413 1
0.0102308697416964 1
-0.011469207376314 1
0.00817601068236858 1
0.0656224641370682 1
-0.00368366674138262 1
0.111093181419546 0
-0.0191898242822958 1
0.0407013923148836 1
0.0135379054133118 1
0.0854769423709167 0
0.0328232014064159 1
-0.0220066789400467 1
-0.072895942232729 0
-0.0402051210130584 1
-0.0637954941283847 1
0.0174071761224573 1
-0.0446094230081202 1
-0.000899299151690119 1
0.0158140780278518 1
-0.0245563379035861 1
0.023826003955155 1
-0.0317143296521021 1
-0.0116725019504405 1
0.0309145155705541 1
0.0603835050435332 1
-0.0215201648978137 1
0.0354454426297624 1
-0.0132379105020985 1
-0.0103915004695113 1
-0.0139943852227338 1
0.0208867684281761 1
0.0315869590113933 1
0.00166738555527242 1
-0.0291363045271464 1
-0.0511399341113407 1
0.0432917752129603 1
0.014247403601057 1
-0.0177982096138544 1
0.0325580468834974 1
0.0235894059644607 1
-0.0241768194703416 1
0.00690697012540022 1
-0.0318753048918149 1
-0.0340678776306935 1
0.00556955220487735 1
-0.0452144975105185 1
0.0125087018112419 1
0.072621079460838 0
-0.00623746275402821 1
-0.0387341263767557 1
0.0663482188034028 1
-0.0725981025825697 0
0.0371261398021615 1
0.0136528107112329 1
0.0265159283139746 1
-0.0865323936211804 0
0.00738044139115666 1
-0.00373210260225272 1
-0.0350331282397494 1
0.0135561877909972 1
0.0443283590043006 1
-0.0575761274327686 1
0.0213947891642307 1
-0.0539029262348783 1
0.00867277618961163 1
0.07410243875715 0
0.11006653853593 0
-0.0715627884837641 0
-0.012694006819154 1
0.012928641050054 1
-0.020415572572373 1
-0.0187078825881748 1
-0.0760589251563976 0
-0.110639547934871 0
0.00623153801046948 1
0.0653431087722605 1
-0.00732600030143603 1
-0.00304788103065751 1
-0.045513410789695 1
0.0101105235217955 1
-0.0120567302893694 1
0.00484305757688998 1
0.0208318049038666 1
-0.00248636157809987 1
-0.0592671831886888 1
0.0850467443549389 1
0.0203645411487101 1
0.0278812829739195 1
-0.0510205806364779 1
-0.0174852116600947 1
-0.0209671308381238 1
0.0362951873866968 1
-0.0506443935862052 1
-0.0204001077463796 1
-0.02561307274956 1
0.0401717298500271 1
-0.00544486021087527 1
0.021911065639742 1
-0.064244928168997 0
-0.0235156091757265 1
-0.0489095392953736 1
0.00540460993369397 1
0.00997536693985911 1
0.0904870775064375 0
0.0284964131124546 1
-0.0120733268957129 1
-0.0217313975844259 1
-0.0378192272130372 1
-0.0649199209011167 0
-0.0350571711394908 1
0.0229997850267591 1
-0.0307194277506105 1
0.00961606562552869 1
-0.0258039178760102 1
-0.0507311212639466 1
-0.014983322733658 1
0.0470150081474295 1
0.0323930625079681 1
-0.00706230046807888 1
-0.00651200770733327 1
0.0936787777905068 0
0.0190095739674362 1
-0.0270477468878993 1
-0.0272020223948105 1
-0.0422150988729139 1
-0.0260948536056941 1
0.00527093291127365 1
0.0469908441947886 1
0.0182377950672474 1
0.0130947117780817 1
0.0264132054780882 1
0.0485148532096252 1
0.0104188818016255 1
-0.056933262760773 1
0.0325538202607728 1
-0.0453056791211174 1
-0.065874321477953 1
0.0259742417396974 1
8.93826236291698e-05 1
0.0634136084173865 1
0.0808862757856397 0
0.048575327541071 1
0.0409760300003164 1
0.0649745017802433 1
-0.0480282631347994 1
0.0258453902915438 1
-0.015665550816862 1
0.0510453162636837 1
0.0422616767307827 1
-0.00133568207389647 1
-0.0737501465990736 0
-0.040171292796636 1
0.0093047387581899 1
-0.0288993537939439 1
-0.00605844595078285 1
0.0136281834651432 1
0.0335961983210368 1
0.0516746240050223 1
0.000448886392565139 1
-0.0647245507237107 1
-0.00496367073062013 1
-0.000613413066718556 1
-0.0379055924252759 1
-0.0131685728744701 1
-0.0513080447481204 1
0.00465008945320331 1
0.00474828441205048 1
-0.0119665134786616 1
0.0527408939045419 1
0.0289063481147971 1
0.0198236537650253 1
-0.0143670180069814 1
0.0604256137997201 1
-0.00402610285055915 1
-0.0260055546449175 1
0.0408920712024959 1
0.0725045130892217 1
0.041407868905108 1
0.00651291456265244 1
0.0240495409372804 1
-0.00279727907830155 1
0.0510690457942534 1
0.053591614749416 1
-0.0298630557480456 1
0.0182349013004787 1
-0.035733096897631 1
-0.00748678525335101 1
-0.0063558896472266 1
-0.0695041628789638 0
-0.0272012454158636 1
-0.0430137985872189 1
-0.00148586484007534 1
-0.0203260457629992 1
0.0301283854928292 1
-0.0271232834667021 1
-0.000578966402465337 1
0.0321386651707423 1
0.0257728109014414 1
0.0447189838483581 1
-0.00810026253208339 1
-0.00255218587677111 1
0.000969865036358073 1
-0.0201321841191696 1
0.105540937337847 0
-0.0124699884875504 1
0.0718050265506383 1
0.00658220455181246 1
-0.0526626431832005 1
-0.0274227549632021 1
0.0428405170093852 1
-0.0102794677454508 1
-8.74369677705041e-06 1
0.012033538612886 1
-0.0416194473698007 1
0.086257510334554 0
0.0164997418369474 1
0.0102808533768208 1
0.0538530366936394 1
0.0216819003754863 1
-0.0864476685094939 0
-0.0805853177788297 0
-0.0543814870052549 1
0.0252502177906985 1
0.058054423248189 1
-0.0628203946501646 1
0.0366183336551341 1
0.0275388761489126 1
0.0154989222617646 1
0.037051996870145 1
-0.0149110362132191 1
-0.00539852018855721 1
-0.056653345565632 1
-0.0487111812018166 1
0.0225535633189549 1
-0.0213619220947883 1
-0.017071242702892 1
0.0523618953304207 1
-0.0729247050818933 1
-0.0218512198088866 1
0.000737102719673203 1
-0.0133437136256429 1
-0.0394235231467766 1
0.0110607651828572 1
-0.00564964818727085 1
0.0260263848318483 1
0.0103827602196003 1
0.025612031494327 1
0.0294550110767546 1
0.0160409345102986 1
-0.0426108316424168 1
-0.044567155389457 1
0.0125047004006472 1
0.0685666259280781 1
-0.00469999842614694 1
-0.0688683136838567 0
-0.069559539859627 0
0.0203147515219102 1
0.019758123349118 1
-0.0458047786761124 1
-0.0449055489487947 1
-0.0287751522358443 1
0.0307762428201335 1
0.052468616008323 1
-0.0157092534382796 1
0.0624662320344822 1
-0.0339053259467719 1
0.0528849786253215 1
0.0666860756256269 0
0.0216921826672988 1
0.00490311515173996 1
0.0188537209706288 1
0.0047830175256274 1
0.00190182705520052 1
-0.030065207667653 1
0.0846351862447949 0
0.0178592628381697 1
-0.0112034269592592 1
-0.0505516973883099 1
-0.0409113525350945 1
0.0319991812146529 1
0.0476565797969174 1
-0.0348147657929183 1
-0.0433847051377268 1
0.038005880076685 1
0.052450547758501 1
-0.0335421500356888 1
-0.00939932148181784 1
0.0218985961930535 1
0.017791519450165 1
0.0211755366057911 1
0.0223822590766964 1
0.00900855484445186 1
0.0492566711943923 1
-0.0428512987984174 1
-0.0368968300105477 1
-0.0751302187505478 0
0.0185258504456317 1
-0.0665880519368188 1
-0.0196913157959503 1
-0.0453005965466113 1
-0.0172867109363273 1
0.0103094384660086 1
0.00542297346581208 1
-0.00500346691412668 1
-0.0461556961498906 1
-0.0277708900423202 1
-0.000279955474772633 1
-0.00841544833257995 1
0.025286632619727 1
0.00557273687902129 1
-0.0089846020316918 1
0.0162100249402103 1
-0.0310552643193303 1
0.011759780837712 1
-0.0503950892171078 1
0.0253645645655759 1
-0.0633583389266565 1
-0.0270161679059881 1
0.0239098925421871 1
-0.0243869571366368 1
0.0848882747695782 0
0.0261406504371106 1
-0.0401080869709268 1
-0.056737466450321 1
0.00754543594255525 1
-0.00241734814694067 1
0.00999654827772782 1
-0.0031596485591109 1
0.0637411742573554 1
-0.00286148986606095 1
-0.069553455737058 0
-0.0177504702153733 1
0.0710189818156981 0
0.0148224988190124 1
-0.0138673649678432 1
-0.0171256813478246 1
0.0171478691697823 1
0.0698275960944946 0
-0.0202274412896812 1
0.00523786686253293 1
0.0594351870103672 1
0.00307345992919707 1
-0.00858471695377164 1
-0.0409160388390935 1
0.0265941198445571 1
-0.0381970967225879 1
-0.00783436738444254 1
-0.0398674265527105 1
0.0297655862789159 1
0.0295394452112345 1
0.00730664047896477 1
0.0067467073001531 1
0.0222357724190061 1
-0.0247125626207524 1
0.0141340369080113 1
-0.0164874190394624 1
-0.0250712524258844 1
-0.0140120059079354 1
-0.0465641194819368 1
0.112283658813403 0
0.0145892044979624 1
0.0203342210938932 1
-0.0192250633141529 1
-0.00346515254710048 1
0.0557481434667242 1
0.0933995994981866 0
-0.0360643170195929 1
-0.063487456097567 1
-0.00610916648285762 1
0.0266639844874086 1
-0.0260838439432859 1
-0.0351712393279979 1
0.00509892840803214 1
0.00904464284713761 1
0.0123620255824315 1
-0.0768046878772805 0
0.0358939703478088 1
0.0257707433745414 1
-0.053370929649316 1
-0.0595502108849274 1
0.00165159769030133 1
0.00121298379670407 1
0.0898007180709679 0
0.00475803135803034 1
-0.0551267371686441 1
-0.0433471492773569 1
-0.00538452618011108 1
-0.0060701913421999 1
-0.0297412159594531 1
-0.00151622678941586 1
-0.0171366518744694 1
0.0934291101654331 0
0.0010480485264579 1
0.00990229836620965 1
0.0670291361359575 1
0.0406652078660051 1
0.0613061156832039 1
0.032452545838647 1
0.000345178805851522 1
0.0245121326365062 1
0.036475851046957 1
0.0659487589775941 0
-0.0183843414145776 1
-0.0027588459856191 1
0.0363011641382132 1
-0.000248524409856452 1
0.025668675335156 1
0.0235982974653248 1
0.0118861763157206 1
0.00651289352073742 1
0.017443490668767 1
0.0349203037448146 1
0.0258664444673012 1
0.0328783025901714 1
0.0511988570899905 1
0.0703463210936447 1
-0.0340150350703266 1
-0.0325381329202464 1
0.0369588887016303 1
-0.0287857931696287 1
-0.000498215677755281 1
0.0603855987152446 1
0.0490773499868793 1
-0.00158728066734865 1
-0.0390065009675735 1
-0.065193218803173 1
-0.0260041773034853 1
-0.0199125681220618 1
-0.00746922047717405 1
-0.0177613058170042 1
0.0317490333716865 1
-0.02214286442784 1
0.0369155992355209 1
0.0473986360223167 1
0.00743206754153623 1
-0.0456295271131996 1
0.0803899747355986 0
0.0665248610755231 1
0.0282937584688258 1
-0.0222812117507678 1
-0.0330455811124842 1
0.0374620462838358 1
0.0614392995778857 1
-0.036438327102432 1
0.0747310075010116 0
-0.02583119614096 1
0.0348274749993305 1
0.0326780123668464 1
0.0317987883801034 1
0.0402468922826504 1
-0.0122142024841028 1
-0.0179981351915251 1
-0.0120375944507354 1
0.0213609322888988 1
-0.00847443680422747 1
0.0208421495502489 1
-0.0283343675174551 1
0.0182090788158133 1
-0.0407403853965779 1
-0.0201471758165409 1
0.0494240448056588 1
0.00156684936977923 1
-0.105585680923969 0
-0.0083514128471824 1
-0.00410275126948054 1
-0.0695489780174131 0
0.0158258621875047 1
0.0473460185373591 1
0.0266851102288701 1
0.0157537966352387 1
-0.0403770070171684 1
0.024053959879286 1
-0.0223748929892298 1
0.0475497056804825 1
-0.0625165147699529 1
-0.0202405027438164 1
-0.0227202591196276 1
-0.0105657295668121 1
-0.0430568379871003 1
-0.0639346346392006 1
0.0144618214174563 1
0.0758867828624656 0
0.0372767887766027 1
-0.00476314785877173 1
-0.051703806817652 1
-0.030048059360189 1
0.0407925264651222 1
-0.00199966210230746 1
-0.0128115501959099 1
-0.00806554580164246 1
-0.00253220293625091 1
-0.00393254801942795 1
-0.0267721683817508 1
-0.0143763674344372 1
-0.00222153099284623 1
-0.0137286571693408 1
0.0284838169321407 1
-0.00368507196570106 1
0.0449029776450634 1
0.0391625184394712 1
0.0518205397924886 1
-0.0201028060544474 1
0.0458281592674687 1
0.0452004758846401 1
0.0330493099387102 1
-0.0328424904085031 1
-0.0183768878585154 1
-0.0158538191516358 1
0.00347957065257457 1
0.0490999727404406 1
-0.00159323907648613 1
0.0476694512619601 1
0.0474651233682414 1
-0.0204052846017084 1
0.0175839672481749 1
-0.0400594327732743 1
0.0964297473462851 0
0.0266747769483189 1
-0.0490274186624657 1
-0.0536019784160355 1
-0.026763358819758 1
-0.0452107370872679 1
0.0944512629891264 0
-0.016038571044196 1
0.0449176039411037 1
-0.0216160078305134 1
0.0473595806445926 1
-0.0387292618180984 1
-0.0652793594786062 1
-0.0026294972915263 1
0.0523532742736528 1
-0.0478492790752906 1
0.0446695398142184 1
0.0241369903158416 1
-0.0259620687516124 1
0.0133975156054304 1
0.0713979431205683 1
0.0188518945905655 1
0.0011821769871378 1
-0.0473163735580037 1
-0.0356722007658288 1
0.0548221441683627 1
-0.0453566501328286 1
0.0501332724983687 1
-0.0643461104776196 1
-0.00627177695604571 1
-0.102037038356774 0
0.00867158439007036 1
-0.00351667446921707 1
0.033624561273705 1
0.00681887688489215 1
-0.0304043701891982 1
0.0292128754728575 1
0.0479660677602519 1
-0.00895582745748232 1
0.0205670897852624 1
0.00976718759392504 1
0.0315762268408858 1
-0.0150402027978208 1
0.0192663022202112 1
-0.0562166642124674 1
-0.0622498244741316 1
0.00582659189449924 1
-0.0241823692886263 1
-0.0167813513284138 1
0.0172344179877688 1
-0.0417443487804765 1
0.0635562101871899 1
0.0110929369438469 1
0.00395411542859508 1
-0.00889747412634021 1
-0.0691345125669416 0
0.0325855400551679 1
-0.0630332486488875 1
-0.0287287405221303 1
0.022582796320724 1
0.0126965499296296 1
-0.01876708901253 1
-0.0443207678017021 1
0.0317073266727103 1
-0.0838989304475747 0
0.0271015911864937 1
0.0260976295950337 1
0.0372612603654128 1
0.0507977120481347 1
-0.0250266756060974 1
-0.0526115466584203 1
0.0264188826763667 1
-0.0242715364775491 1
-0.0335287696597829 1
0.0118957866013445 1
0.01968925896315 1
-0.00639739570726101 1
0.0560934713294726 1
-0.0360548880526365 1
0.0661801943311956 1
0.0128164261889948 1
-0.0067698891795237 1
-0.0214046061026621 1
-0.0225398464065792 1
-0.0978745391681603 0
0.0176486695821343 1
0.0374001870083499 1
0.0507369866745518 1
0.0109546988857029 1
-0.0179752755681964 1
0.020798664071659 1
-0.00129682164877683 1
0.00121361594846512 1
-0.0515158388117091 1
0.0174394557884214 1
0.021986212347541 1
-0.0517293491041491 1
-0.00749775128513281 1
-0.0272708549784311 1
0.0130287502115241 1
0.0499475648853391 1
0.0504875957030595 1
-0.0312703318910212 1
0.00225425670265518 1
0.0013163561156174 1
-0.0190368349681361 1
-0.0163910889482674 1
0.052103042047198 1
-0.0171529938092234 1
0.0135956914581679 1
-0.0747785513859562 1
0.0324323308396269 1
-0.00175142439880549 1
0.00225803046452648 1
0.00689057724887282 1
-0.0060615314760238 1
0.0590322821817025 1
0.0811653488499861 0
0.0148646480487043 1
0.0309568340259948 1
-0.0343091011369437 1
-0.0320101805452745 1
-0.00552746365239319 1
0.0441272857245064 1
0.0250786509496531 1
-0.0289756098252315 1
0.00547942758520627 1
-0.0149782133653974 1
0.00596808011541009 1
-0.0457840055555085 1
-0.00457160625047298 1
0.00677596962756954 1
0.0663309717072252 1
-0.0257910876878049 1
0.0300415120091257 1
-0.0865956373532776 0
0.0113547889824924 1
0.0112066156544054 1
0.0611415381774838 1
-0.0235580884373409 1
0.0327966400142104 1
-0.0419416520703418 1
-0.0389915440275312 1
0.0133981054678068 1
-0.0354175329367869 1
-0.0370094155976499 1
-0.0699135221628214 1
0.0365587846023993 1
0.0637938487755938 1
-0.0627653421585673 1
0.0329123437678933 1
-0.0549314339879093 1
-0.00525945044138927 1
0.0162176730685805 1
0.0216798894077638 1
-0.0131865462204266 1
-0.004445209848788 1
-0.0220289075150625 1
0.0690160309299711 1
0.0316135883637839 1
0.0125381579395786 1
-0.0334935984360389 1
0.0667616702293556 1
-0.0615832632225886 1
0.0425581978420523 1
0.0426882613467645 1
-0.0168784125365318 1
0.0435928461503279 1
-0.00861243113131509 1
-0.0152694413630588 1
-0.0136743812710935 1
0.0258843395662908 1
-0.0291119025559117 1
-0.0405218153930038 1
-0.0135822820598576 1
-0.0142722402085516 1
0.0259540686763495 1
0.0160729050542429 1
-0.00887350229890144 1
0.0324062483694963 1
0.00449229382644609 1
-0.0641161715999489 1
0.0804911052229889 0
-0.0634527768741922 0
0.0126697513205431 1
-0.0308140734378907 1
-0.071086573929507 1
-0.0281260309329498 1
-0.0158863051336846 1
0.00310628043344407 1
0.00371875561872688 1
0.0412514121522213 1
-0.00718208977696172 1
0.0341342137818598 1
0.00556639477974952 1
0.0607087043515405 1
-0.0385446936871688 1
-0.0525871270362572 1
-0.00693310247065092 1
-0.0438325353200781 1
-0.0416916497160588 1
0.0133356765971264 1
-0.0723693762654828 0
0.0091674362136631 1
0.014775300286045 1
-0.0305320623416293 1
-0.0212413259986873 1
-0.00381692570471011 1
0.0507507024452248 1
-0.0461300117297953 1
-0.017227336401982 1
-0.0727440531080579 1
0.0536006470103745 1
-0.015837383429962 1
0.0354879171850946 1
-0.000405217743697043 1
0.00580340146402518 1
-0.0355031859828199 1
-0.0540819465240119 1
0.0389242370939938 1
0.0354749657614873 1
-0.0492902179502369 1
-0.0151377705999417 1
-0.0466401963800068 1
-0.0235779290730606 1
-0.00684389368737325 1
-0.026829447625524 1
0.0858243035704963 0
0.0163782412172889 1
-0.000670601732406665 1
0.0136381029365605 1
-0.0205138578289428 1
-0.0746982601651488 1
0.00858162279893453 1
-0.0204639895627739 1
0.0102957292453797 1
0.00814615206019946 1
-0.0463460760111287 1
0.0948574222973843 0
0.0311794086261896 1
-0.031283284619007 1
0.00788276995010963 1
0.00370213222562203 1
0.0617970795188574 1
-0.0340745356261641 1
0.0113088560306608 1
-0.0055233358536173 1
-0.0722732103537486 1
0.0401252849097561 1
-0.00864476451562502 1
-0.0298473598834667 1
-0.0348822141137876 1
0.0140354172976207 1
0.0141381566559917 1
0.00509558990957329 1
-0.114896163717405 0
-0.0924192464279304 0
0.0302058901395483 1
-0.00330106492648155 1
-0.00329358191070351 1
0.0943300686275472 0
0.0260172508096064 1
0.0782470078751677 0
-0.0154177985268081 1
-0.0287370072026012 1
0.0539663961620714 1
0.0109161290521499 1
0.0109767810498466 1
0.0155518348574605 1
-0.0270127493051473 1
0.0157353056868743 1
0.00719712565375375 1
0.0236220326656555 1
0.0202915139298963 1
0.0138447546679682 1
0.00224600990630206 1
-0.0669484266521014 1
0.0974284197467984 0
0.060289906838142 1
-0.000540126883013589 1
0.0173476175203369 1
-0.0848055000469672 0
-0.0314645642934862 1
-0.0202945573888746 1
-0.0466197969196715 1
-0.0641134962858709 1
-0.00394137661604729 1
-0.0168071533248687 1
0.0326524814050043 1
-0.0668591128342406 0
-0.0323742275335262 1
0.00303647038639433 1
0.00941182588236879 1
0.0229531620119144 1
-0.00693625423650764 1
-0.00208577201533605 1
-0.013790073515475 1
-0.00898206325676309 1
0.00537013950846708 1
-0.000594185395755715 1
0.0591866366984625 1
-0.00933216644382336 1
0.00201595276041227 1
0.0278045923546126 1
0.0381061464177418 1
-0.0376925715975432 1
-0.082681551094547 0
-0.0222170985408243 1
-0.0276130214961277 1
0.0194015327882382 1
0.00772457701499593 1
0.0508483284574633 1
0.0033775146283253 1
-0.0223248759116626 1
-0.00188441292042697 1
0.0122778978574732 1
0.0396641299371936 1
0.0108199546363036 1
-0.00256258196265193 1
0.059005354364034 1
-0.0177567848098673 1
-0.0258887950477755 1
0.0225263448173703 1
-0.022158505084843 1
-0.0161654500551354 1
0.0490065872560315 1
0.080473501048744 0
0.0574415384985135 1
-0.0151545583918868 1
-0.0456136288813807 1
-0.00387022967181914 1
-0.0547273886456537 1
0.0610930801726195 1
-3.61150304421486e-05 1
0.0946741296919994 0
0.0325060775525315 1
0.0759228108293497 0
0.0129642677961763 1
-0.0631289229363424 1
-0.0336320966309964 1
0.0335071596184197 1
0.00478207759883504 1
-0.0420985868221637 1
0.0217402216078859 1
0.0849282671536266 0
-0.0544365239901034 1
-0.0205660503711835 1
0.0295718135001355 1
0.0695688160835954 1
-0.0140017985140092 1
0.117772448149591 0
0.00486868916837834 1
0.0423599715334948 1
0.000143650377012161 1
-0.00906962429066353 1
-0.0270980239760255 1
0.0109839757030528 1
0.0161553401436974 1
-0.0270788070452808 1
0.0784467283581867 1
0.0526258353852631 1
0.00926479287149967 1
0.00760215851522693 1
0.0243749938962628 1
-0.0405197280540072 1
0.0375184648718858 1
-0.00498366084248024 1
0.00591820907398752 1
-0.0685390048913318 1
-0.040098511227905 1
-0.0176638953806004 1
0.0215262197246277 1
0.0145367975523566 1
-0.0188451893267852 1
-0.0306544732632234 1
-0.00111883195314255 1
0.0283810861784455 1
-0.0309876458500804 1
-0.0452871299913382 1
-0.0117651581148104 1
0.0160543750071467 1
-0.0359466412863278 1
-0.0487290175500051 1
-0.0155683168707767 1
0.0521088307426232 1
-0.00125889298675091 1
0.0119865115097365 1
-0.0128050962641736 1
-0.0354650959302764 1
0.00546700194932082 1
0.0170212231805345 1
-0.0396872683227159 1
0.0306520148110142 1
0.0319418797908733 1
-0.0692963330526133 1
0.00866644230185368 1
0.0503815685592862 1
-0.0462038992794895 1
-0.0301617580545555 1
-0.0323749925194361 1
-0.0139132374402934 1
-0.0223949390387854 1
-0.0224778006078537 1
0.0099365074315441 1
0.0520332182675667 1
0.0546654058507839 1
0.0170484173206657 1
-0.00270247098794998 1
0.0101879590809826 1
0.0468708176819282 1
-0.0303675332121323 1
-0.0433772634154559 1
0.0075789600136694 1
-0.000475418717413865 1
0.0167721350488466 1
0.0299194994992832 1
0.0511605662734311 1
-0.0303290593003695 1
0.0500152636202809 1
0.000231696393440846 1
0.0191205240463936 1
0.0102534938999256 1
0.0257077500128305 1
-0.0621756778830683 1
-0.0602849764001629 1
-0.019521845364109 1
-0.00525925236750765 1
-0.0292359500320351 1
0.019444646174889 1
0.0181387100847974 1
0.0398449539095695 1
0.0670871207113476 1
-0.0228243618208847 1
-0.0439077122596434 1
-0.0191211024046599 1
-0.0434788657109019 1
0.0298603754218441 1
-0.0308672219034491 1
0.085910108619559 0
0.0456578262262992 1
-0.0393222342228924 1
-0.0638923524938254 1
-0.0899716604662432 0
-0.0279415614339954 1
0.0195270187867336 1
-0.0243298914494305 1
0.023907547686431 1
0.0545415396464688 1
-0.0301041103526383 1
0.0323835780894482 1
0.0191735490270393 1
-0.0644629813342961 1
0.0512894400401921 1
-0.00160220947135536 1
-0.0661599823630633 0
0.0753015680190801 0
4.10901688995308e-05 1
0.0397980349635048 1
0.0611003582194706 1
0.00909792248326619 1
0.000761306065178836 1
-0.0814734390034098 1
0.00536409706550038 1
0.0529540795668371 1
0.0346881793684515 1
-0.00449306434206451 1
-0.0522494647309802 1
-0.0372950231247927 1
-0.0357976881224073 1
0.0425843849992679 1
-0.0667201293499889 0
0.0438324532297231 1
0.0250070789323842 1
-0.020292677623404 1
-0.00447719767202546 1
-0.0303413184084376 1
-0.0247959767681605 1
-0.00572867970114945 1
-0.0518115420848544 1
0.023210798008914 1
0.0185632547561423 1
0.0167870124257473 1
0.0120772426331922 1
-0.0566844010938765 1
0.0280667438216248 1
-0.00486640496155688 1
-0.00516977281705117 1
0.0523156028556847 1
-0.0132718599296276 1
0.0323410055157146 1
-0.0169597940674864 1
0.0179171491073932 1
0.112419788743163 0
0.00955514341687617 1
-0.0561687455633641 1
-0.00149768978065977 1
0.0342728888257498 1
0.00218762218537374 1
-0.0649351789106562 1
-0.0272028687897425 1
-0.039463960671341 1
0.0127064194560088 1
-0.128446828869713 0
-0.0126773322257618 1
-0.0472873403289558 1
0.00418972231162396 1
0.01034480627581 1
0.00562225830056514 1
-0.00304795531968878 1
0.0232909103632461 1
-0.0596128099812668 1
0.00477777534735349 1
0.020904630758469 1
-0.00628971767190064 1
-0.00673098181174556 1
0.025009294138995 1
0.0304353541622068 1
-0.0326630280026845 1
-0.00346881811130145 1
0.0250832430473173 1
0.0482209574691282 1
0.00289669450412962 1
0.0178054390681567 1
0.00897078638278607 1
-0.0516343215961784 1
0.00137255088872185 1
-0.0068111434760613 1
-0.0106006288464484 1
0.130098802344383 0
0.0221725179069266 1
-0.017881180044595 1
0.00922118468699896 1
-0.0346579947163506 1
-0.0107475645098329 1
-0.0330496956686476 1
-0.0483805171615931 1
0.0331682820789192 1
0.00202123369163339 1
0.044204064068873 1
-0.0122765960200759 1
-0.0335672616957439 1
0.00949865818461937 1
-0.0133853631779534 1
0.00911422316225678 1
-0.0316815627659982 1
0.00831651155432713 1
-0.00914353798766386 1
-0.00915997336941075 1
-0.026942634210722 1
-0.0669667638014184 1
-0.0653176674417146 1
0.0928085892318531 0
-0.0240415896481575 1
0.0107107615059408 1
-0.0327120432636708 1
0.087159347203277 0
-0.0299078988370428 1
0.0080236336909704 1
-0.0526426409416283 1
-0.00226246322983386 1
0.0528550940648078 1
-0.032961608930809 1
0.0114793032857848 1
-0.031796069264783 1
-0.0146352823879418 1
-0.00181350236018824 1
0.077639945705624 0
-0.0294521659282637 1
0.000259860766669172 1
0.0240654308703819 1
0.0196731731972763 1
0.00658440391556624 1
-0.0499629630554624 1
0.0325947466686867 1
0.00573952942534765 1
-0.0224082209809808 1
0.0678772208187802 1
-0.0241875228554828 1
0.00389877271917403 1
0.00990871517561065 1
0.0358671065606066 1
-0.00435878797965915 1
-0.0130681362144646 1
-0.0152205260851794 1
-0.0207349654623627 1
-0.0187825451844923 1
-0.00852405647627691 1
0.00574731700226842 1
-0.0499402594509897 1
-0.00143983406566063 1
-0.0345985956055457 1
0.0125476671486356 1
0.000689421251799793 1
0.0172231881172069 1
-0.0464364394200071 1
0.000981664116917121 1
-0.00928510879625146 1
0.0086713621563605 1
0.0823753276599588 0
0.00103288217408169 1
0.0619443507442335 1
-0.0783661229707706 1
-0.0258334084126865 1
-0.0683027224961086 0
0.0528432280427152 1
-0.00122758356547673 1
0.0116060627522384 1
-0.0110939894038456 1
-0.0517537564842004 1
0.0448960399347312 1
-0.0083942905357561 1
-0.0011219901847696 1
-0.0484856446056017 1
-0.00250038287960186 1
-0.0416435483738973 1
0.014793378149865 1
-0.0431316139149242 1
-0.022947412637853 1
-0.0500533430337876 1
-0.0284330930003458 1
-0.00525101679467834 1
-0.0372982491624092 1
0.0358699188481068 1
0.00135394531805377 1
-0.0446105195078627 1
-0.021021506310335 1
0.00891305268252297 1
-0.068153120746208 1
-0.0578051906588071 1
0.0615676442573533 1
-0.0384394916030041 1
-0.0197279174423474 1
-0.0022597172582646 1
0.0329094755183972 1
-0.00168303989341458 1
0.096875526660131 0
0.0305716655914785 1
-0.00403796982295151 1
0.049696312885617 1
-0.0050324433027953 1
-0.0103268987688269 1
0.0263073896878013 1
0.0450153955051628 1
0.0203873961240858 1
0.0502021740787807 1
0.0799891135686289 0
-0.0169537361709651 1
-0.0199583804842494 1
-0.0177996222381048 1
-0.0269626497028574 1
0.000520436245798783 1
0.0406773275922598 1
0.00886367944127817 1
-0.014388845471011 1
0.0452329951288718 1
-0.0928509558846211 0
-0.0733736226262952 1
-0.0132379810148031 1
-0.0145525026664279 1
0.055746176087389 1
0.0306217835357437 1
0.0284228574842284 1
0.0430264800787404 1
0.000459998968147956 1
0.00360718544122005 1
-0.0453747440717297 1
0.028020702333017 1
0.0650709963728606 1
0.0578303984953586 1
0.0196506454223323 1
-0.075799856743162 0
-0.0839955808297774 0
0.00675389307200942 1
0.0295034907476455 1
0.0112473937283998 1
0.068343698867521 1
0.0305630521018581 1
0.0260977493291367 1
-0.0306499230253765 1
-0.0522902118238504 1
-0.0461351754965552 1
-0.0167609349533499 1
0.0136427073399666 1
0.00772527161648914 1
-0.0248510946558006 1
0.0160269869992457 1
0.0268522414893823 1
-0.0550469091880735 1
0.0244554607819186 1
0.0125721792363202 1
-0.120545096770342 0
0.00496513185479529 1
-0.015302303409584 1
-0.00164393042639174 1
-0.0147723755448356 1
-0.00222668444829122 1
-0.00689066709976901 1
-0.0461244861961438 1
-0.0453562505334242 1
-0.0241031538818879 1
-0.0270540069085089 1
-0.0372623323484589 1
-0.00160935538251424 1
0.00257625408065104 1
0.0259579032250099 1
0.0438371537755197 1
0.03426825169245 1
0.0125028264986195 1
0.0123207836727659 1
-0.0143311578659319 1
0.0355391148331176 1
-0.00938008181869168 1
-0.0236842174373262 1
-0.000436517493757881 1
0.0811412707752016 0
-0.0347451361539219 1
-0.0489573752382269 1
-0.0812224284250456 0
-0.00770576431201248 1
-0.0708351811823368 0
0.00455191070307385 1
0.0268282817851969 1
0.0489193276772502 1
0.00471715355976433 1
-0.00721165342011337 1
0.059767332905896 1
-0.0318944343472131 1
0.00857247855900194 1
0.010101878571096 1
-0.0373782657398324 1
0.0238176342772664 1
-0.0114479496900339 1
-0.0114604165593333 1
0.0551203129639073 1
0.0086367099560509 1
0.0389815616464433 1
0.0190557512518029 1
-0.00219344522326418 1
0.0485888639560552 1
0.00149224810001011 1
-0.0215152908970478 1
-0.0296983367826924 1
0.0100810501192543 1
-0.00658526362822523 1
-0.0350809378324258 1
-0.0311544020115629 1
0.000396755418117634 1
-0.0165391887813905 1
-0.00256656790654186 1
0.00764133903962549 1
-0.0246807760903666 1
0.0109407841009787 1
-0.0203985379350888 1
0.0181208349784291 1
-0.00833931582483827 1
0.0123168782790952 1
0.0189334308172574 1
-0.012514450417435 1
-0.018774287485212 1
-0.0360415362586017 1
0.0171543326245264 1
-0.025590766936668 1
-0.0309979074791292 1
-0.0282640044892853 1
-0.0206243050946039 1
0.0650933434288866 0
-0.0174250898868783 1
0.00511194041013403 1
0.0461298992655679 1
0.0497386066265345 1
-0.0131629822441001 1
0.0428431533719721 1
0.0541424490715323 1
0.014131820256656 1
0.00331866472442394 1
-0.00642597469481556 1
-0.043585916458107 1
0.0706038998547433 1
-0.00254464893008936 1
-0.0890603970774135 0
0.0613098255426823 1
-0.0357937025254605 1
-0.0215334129703732 1
-0.00719523056129691 1
0.0330421374052529 1
0.0181073594258084 1
-0.0161703069802911 1
0.0147320426571396 1
0.00660415752030285 1
-0.0366217912094977 1
0.0156527071553018 1
0.0790938054253653 0
0.010266709406909 1
-0.0303387958334252 1
-0.0736714012068474 0
0.00358475408344579 1
-0.0419678392372933 1
-0.0208869566755451 1
0.023488467333981 1
-0.00101420711386018 1
-0.00838445110722264 1
-0.063026840036955 1
-0.0630121332600309 1
0.0119053550230871 1
0.0501689250424537 1
0.00856476885336237 1
0.0247766401976328 1
-0.000922435329013458 1
-0.0276760424266459 1
4.7244318937724e-05 1
-0.0223745077441603 1
-0.0522524347904622 1
0.0991198787746737 0
0.0274642943209888 1
0.00560236828144968 1
-0.00469031288108958 1
-0.00189085310912767 1
-0.011586403210605 1
0.0141303132993501 1
0.0499579539380313 1
-0.0275589841408372 1
-0.0508330891537413 1
0.0448281556401407 1
0.0423871716128537 1
0.00854386947439744 1
-0.043625397182459 1
-0.0610179050285309 1
-0.00702821096325111 1
0.0263508737277212 1
-0.080421722698459 0
0.0194035533529915 1
0.0341114826851181 1
0.0704549778764238 0
0.0422518665786978 1
-0.0637699067636187 1
0.0299821797782145 1
-0.0194484659988061 1
0.0381121281937223 1
-0.0563071380282305 1
-0.0261736460748709 1
-0.0122762445709237 1
-0.010671391111634 1
-0.014695993498951 1
-0.00268316676809237 1
0.0229629574305876 1
0.0626350157041191 1
0.0197267679348603 1
-0.00687010074292631 1
-0.0090034223203525 1
0.00505721813965519 1
0.000954471529631733 1
0.0130562679344826 1
0.0513694393891055 1
-0.0204598627164743 1
0.00861781299065277 1
0.00526841850565357 1
-0.0314813836115843 1
-0.0383712093435875 1
0.00528626450373932 1
-0.0178596470919409 1
0.0432797245513279 1
0.0518004338491273 1
-0.0163189580756744 1
0.0809852736676134 0
-0.00409468487518297 1
-0.0225055743094213 1
-0.048557695932535 1
0.0271060500140523 1
0.0331146193004306 1
-0.0254788656049061 1
-0.00590546926375249 1
-0.013942564631302 1
0.0328391540613942 1
0.0207229490970739 1
-0.019644951787318 1
-0.0114569800784779 1
-0.0564981381353506 1
0.0391403136798598 1
-0.0390242111040296 1
0.0409148370962152 1
0.00128897951955653 1
-0.0306915781476379 1
-0.00997441040685681 1
-0.00183800044162573 1
0.00321489556178209 1
0.107561555098261 0
0.0195452292267058 1
0.00282191695555196 1
0.0349621350702536 1
0.0493287529768703 1
-0.00972886567103937 1
0.0282137124739995 1
-0.00473023640098148 1
-0.0447100717541993 1
0.0427838840454906 1
-0.0691324813842531 0
0.0165394445680972 1
0.0062990191384089 1
-0.0289916321306603 1
0.0402059444873613 1
-0.0153259515281887 1
0.028957722380627 1
-0.019644133566804 1
0.0279424730432786 1
0.0110596944328085 1
0.064203200927331 1
0.031765794415797 1
-0.0255732354516486 1
-0.0106442961117735 1
-0.016099506575962 1
0.0497657235546937 1
0.00441991165211376 1
-0.0150594332984016 1
-0.00624324919479189 1
0.0239532197160984 1
0.0226082114971596 1
-0.0425166336894617 1
0.039810157230767 1
-0.0218599070074792 1
0.020110684148919 1
0.0169932738912869 1
0.00924906681402896 1
0.052416310391922 1
0.0234435534838376 1
-0.0370257463535043 1
0.0201940774977717 1
-0.0116033765152079 1
0.0236509560071783 1
0.00256085000784428 1
0.0130740341581787 1
0.0197833323703321 1
0.00826711308366118 1
0.0353725571961272 1
0.0225861172427925 1
0.052467796197749 1
0.00251453296343065 1
0.0458289065344435 1
-0.0420242070382615 1
-0.00741447525562099 1
-0.0608324175930097 1
0.00474962528320808 1
0.042228536327725 1
-0.0351059501050941 1
0.0220249855390626 1
0.0269256011943282 1
0.00771061702243761 1
0.00821180009268209 1
-0.072155929288139 0
0.000782311515803198 1
-0.0103705168743436 1
0.0184175303496098 1
0.0199468027932008 1
0.063625095990337 1
-0.00390659830257353 1
-0.00366951334714986 1
-0.0214897617333743 1
0.011069955721777 1
-0.0348532589168649 1
0.0286739725235012 1
-0.0768322914922801 1
-0.026113180704611 1
-0.00275140099082154 1
-0.0444804129473719 1
0.0592781630470632 1
-0.00627213613878569 1
-0.058156357460084 1
0.0474229881186662 1
-0.0615632509904697 1
-0.016154347549772 1
0.0432167548168745 1
0.0271186143004181 1
-0.052789802817221 1
-0.0500926643563614 1
-0.00903224861733733 1
0.0685953119945246 0
-0.0329450379199825 1
-0.0136015797269336 1
0.0209408621191719 1
0.00515996238702224 1
0.0237362185409107 1
-0.0487779144001449 1
-0.0136302856585054 1
0.114778416986749 0
-0.00591330054532427 1
-0.000677041994707847 1
-0.0624724332177131 1
0.0105924415958738 1
-0.0153891712624632 1
-0.0311061092505554 1
0.0040315706756867 1
0.0216402340901195 1
0.0320146916411707 1
0.0420873258941417 1
0.0251515496525209 1
0.0549369809526491 1
0.032453409521351 1
-0.00613003302766701 1
-0.0167766267623016 1
-0.0471485165213951 1
-0.036710023566192 1
-0.00645077010282386 1
0.0161207836789812 1
-0.0368265468676025 1
0.0512124901629319 1
0.0373663573164405 1
-0.00429084816581246 1
0.0486286935945333 1
0.0552513027827863 1
-0.0256651033473592 1
-0.0391415952918313 1
-0.071494825096138 1
-0.023717441775255 1
0.00705139364265389 1
-0.0106632296239156 1
0.0130082635150842 1
0.0106283106478661 1
0.0118589477361929 1
-0.0270535024981305 1
0.0283482865663055 1
-0.000904722137168665 1
-0.014702971735756 1
0.051561574352576 1
-0.0319549763321369 1
0.103715308669883 0
0.0668338024906685 0
-0.0240967998805536 1
-0.0103555177483349 1
0.00250116789855654 1
-0.01377265211213 1
0.0151693895573879 1
0.00570413665868297 1
0.00517287692846217 1
0.0130765368079411 1
0.0248057880445427 1
0.000225441910085953 1
-0.0514482483218337 1
0.0695937295265286 0
-0.0522447314096756 1
-0.0420521193235662 1
-0.0316126444470764 1
0.0304253593761356 1
-0.0291206407092814 1
0.00598969705466413 1
-0.0243342509570167 1
-0.038383305561181 1
-0.00563440453686925 1
0.0113948793484634 1
-0.0280374784205956 1
0.0291005917852089 1
0.0399657816695663 1
-0.0233389276532918 1
-0.00913352897104388 1
0.0749662201153797 1
0.0450963514172964 1
-0.037214994541313 1
-0.0662672769744081 1
-0.0235905520098549 1
-0.010989651917298 1
0.0324142287994999 1
0.070321458668713 0
0.0201054317615123 1
0.0438452979604024 1
0.00115042596735742 1
0.00772661945499484 1
0.027930679892413 1
-0.0375746524303617 1
-0.0371040228923607 1
0.0079222912957178 1
-0.0925389436211918 0
0.0963975768944 0
-0.028229595427272 1
0.0313246504713432 1
-0.0127240308241136 1
-0.0481916198305254 1
-0.0774587947424383 0
0.0410173829176741 1
0.0305920917787229 1
0.0260421833240643 1
-0.00825087330092586 1
-0.0355109993254781 1
0.0590304353028362 1
-0.0338120564620901 1
0.00619199874803396 1
-0.031538379156582 1
0.079705430350033 0
-0.0267652862889145 1
0.0370683583443206 1
-0.0280615833790191 1
-5.47555060827474e-05 1
0.00357405715058762 1
0.0812947030803366 0
0.0167918734792156 1
0.00367689832162356 1
-0.0223624724693587 1
-0.0257082384169067 1
0.0246564120469472 1
0.0173177420698374 1
-0.0207648674919659 1
-0.00507550606750708 1
-0.00743425832457571 1
-0.0565355605581321 1
0.075239023806838 1
-0.0633365312791682 1
-0.0173458331446065 1
0.0849026841299288 0
-0.037938429781653 1
-0.0396252433596658 1
-0.0193704854305462 1
0.00296305024988261 1
0.0163557662177957 1
0.0120388442624243 1
0.0240619732128861 1
-0.00894699127341304 1
-0.0419489115029061 1
-0.041263467765313 1
0.089576731659659 0
0.0674290335786895 0
-0.0717491649021901 1
0.00371997605616762 1
0.0423806516851023 1
0.060910378147274 1
0.00899493926641127 1
0.0457007539009543 1
-0.0324690522060653 1
0.0247067784498804 1
-0.0106614216111894 1
-0.00431314036549666 1
-0.0144506318306243 1
-3.05634641939194e-05 1
0.0272886806091146 1
0.00678272198560471 1
-0.01328968500902 1
0.0448253761143574 1
0.0319195750207115 1
-0.0572020566630056 1
0.00799815114954395 1
-0.000826237213501972 1
0.0251921250509537 1
0.0196644151434098 1
0.058893858581194 1
-0.0449711432063772 1
0.0321205479865592 1
-0.0524835381075996 1
-0.049623946734205 1
0.020115549835953 1
-0.0213614853934187 1
-0.0222275173758143 1
-0.0148230721252893 1
0.0755945111900954 1
0.0286786893797864 1
-0.0283951023064325 1
-0.00324891256212573 1
0.0501762686725572 1
0.000629513532427558 1
-0.0214403458436226 1
0.0170282535666173 1
0.00198305946884377 1
0.00210002409545594 1
-0.0191262560605582 1
-0.02526874407263 1
-0.0428195327466869 1
-0.0265516503038095 1
-0.0483050183132799 1
-0.0289557991987582 1
-0.0544483525682919 1
0.00600913412028279 1
0.0360617921522485 1
0.0676988935697134 1
-0.00280737513224611 1
0.029198603454554 1
0.0117879980564101 1
-0.0292566691304453 1
0.0635813783313215 1
0.0524652930644999 1
0.0169284406184897 1
-0.00118751076446687 1
0.00501346661840449 1
-0.0432976433947226 1
-0.012411699042674 1
0.0125281412878954 1
0.00490292851778574 1
-0.0407359846053846 1
-0.000277536694774174 1
0.00785340096640408 1
-0.00624339367708418 1
-0.0241567362747836 1
0.0525898816081634 1
0.0215430474672613 1
-0.0114385526132023 1
0.00844009719356712 1
-0.0710363942389747 1
0.0798278221403964 0
0.00759164341239771 1
0.0417456598058472 1
-0.0232494923574571 1
-0.0696092990512373 1
0.0615667626560456 1
0.0206897079836104 1
-0.0477872296091221 1
-0.0203428257036398 1
0.0647754404226472 0
0.0295199593797519 1
-0.0937529577364742 0
-0.0100931120353037 1
-0.00735118837060604 1
0.0181711127163571 1
-0.00803748340279963 1
0.012073139361604 1
-0.0234786551313133 1
-0.0168766343266342 1
0.0362892766674398 1
0.00466974388757369 1
-0.00273764531699449 1
-0.0142488028266982 1
-0.050443941372669 1
-0.0365229898968123 1
-0.017460596700637 1
-0.0250753430324518 1
-0.0165050861088165 1
-0.0385388075929733 1
0.0225737661562187 1
0.0681025979575674 0
-0.00793613779746367 1
-0.0377867067675025 1
-0.0354100395676395 1
0.0441435378115357 1
-0.0207306251330646 1
0.0342735851792632 1
-0.0610999862711567 1
-0.0192265140748358 1
0.0220767019736988 1
-0.0275226322025347 1
-0.0108330705568692 1
0.0319969722763955 1
-0.0362564459854543 1
-0.0247192905681499 1
-0.00022659607520353 1
0.0442638884433682 1
-0.00101969442162145 1
0.00948974985613541 1
-0.0244090309328163 1
-0.0416525213434932 1
-0.0101736663779418 1
0.0109286941113307 1
-0.0129131919457851 1
0.0460288913067996 1
-0.0239733085542656 1
-0.034482696590248 1
0.0248895162799767 1
-0.0192221946485882 1
0.00369705694938041 1
0.0387613159615917 1
0.0340813638790199 1
-0.0353027652748482 1
0.00392696984493788 1
-0.0365313622571169 1
-0.0173646354134711 1
-0.0142810144968548 1
-0.0294312328839752 1
0.0212049744350708 1
-0.0252958672795085 1
0.0183475781359214 1
-9.74196469800664e-05 1
-0.0212420640303053 1
-0.0138432540907015 1
0.04813643167809 1
0.050500429433984 1
0.0231848737588687 1
0.0365796449831713 1
-0.0510055373612006 1
-0.105152054437486 0
0.043980667211553 1
0.00794431961378476 1
0.0383379765321316 1
0.0125196059544119 1
-0.0585866231403418 1
0.0248164632886336 1
0.0501805733805595 1
0.0336150561168711 1
0.0322348385180194 1
-0.0702447974022173 1
0.00373443749524254 1
0.00133989828970821 1
0.00440012490936099 1
0.0580864924480521 1
0.0561928795609925 1
0.0895626950084981 0
-0.0239268336837895 1
-0.0367650668755319 1
-0.0567202101689382 1
-0.0246972979736649 1
-0.0029653676925581 1
-0.0469245749787176 1
-0.000133759462728752 1
-0.0515514979398169 1
-0.00203524434328171 1
-0.0103180967114004 1
0.0208938868302095 1
-0.0331039734260006 1
-0.0259305606583103 1
-0.0190689315876951 1
0.0375968367550994 1
0.0324295877199075 1
0.0284940463663398 1
-0.0159054554170004 1
-0.0374284057384727 1
-0.0256835629023468 1
-0.0271620830741207 1
0.0532899819780219 1
0.0209205128367331 1
-0.0401953116692356 1
-0.00438948066304447 1
-0.0259122402814388 1
0.0186637272397694 1
-0.071979977334939 0
-0.0446463777062402 1
-0.023548372800338 1
0.015465764750046 1
0.0887452324280903 0
-0.037675984535499 1
-0.0138392606927942 1
-0.0400242597382417 1
-0.0153225320370718 1
0.0173571738426241 1
0.0106540365108712 1
-0.0646456869511984 0
-0.101765069979442 0
0.0312806740327608 1
-0.0126549935335071 1
0.0277983183515033 1
-0.0214630510947752 1
0.032448059299598 1
0.0675287487284051 1
0.0441613655806452 1
-0.0457096134064 1
0.0321902429112403 1
-0.0190035782322876 1
-0.0371107387804073 1
0.00860811015054628 1
0.0215279147294671 1
-0.0183490479876163 1
0.00431522951420948 1
-0.0273404738392571 1
-0.00719249725184256 1
-0.0392278027146466 1
-0.0351069891007261 1
-0.035179062621528 1
-0.0150077337367394 1
-0.0447294433483368 1
0.00306868546365172 1
0.00921551872508985 1
0.000268678677762717 1
0.0199722439285128 1
-0.0522239076750128 1
0.014570587501236 1
-0.0213016163100679 1
-0.0457936767873437 1
-0.0179462902748349 1
0.0373336716844407 1
-0.0469307401162056 1
-0.0723392699115713 0
-0.051824810730936 1
0.00220705805747337 1
0.0346622810741582 1
0.00839792305430008 1
0.0282163491266112 1
0.0199915024963362 1
-0.0508292207105071 1
0.00112815997074636 1
-0.0337729255484821 1
-0.027013172402426 1
0.00476855269974791 1
0.049250429887972 1
0.0769509896873221 0
-0.0374165790945018 1
0.0152051318243455 1
0.0654077316525649 1
0.019019267463766 1
0.0132091940637963 1
0.016555310960783 1
-0.0308708357466539 1
-0.00662402767423383 1
-0.0141331371067445 1
-0.0331111535434347 1
0.0145259329351163 1
-0.0385733159561996 1
-0.0735134079109441 0
0.0151597736225701 1
-0.0526105857341085 1
0.0190743863397922 1
0.0380690677901169 1
0.0382032602478556 1
-0.00734921628997218 1
0.0706543449536868 0
0.00158914732398348 1
0.00386726269855081 1
0.0330639293746264 1
0.0642169325251904 1
-0.035052640041508 1
-0.0129970986288845 1
0.0148968394486848 1
-0.0534558914072333 1
-0.0280230357475007 1
-0.0352342033559016 1
0.0453496129968652 1
-0.0278899089672887 1
0.00690380389811366 1
-0.0360081703190673 1
-0.0124847384896546 1
0.00769168762627024 1
-0.00687261320175941 1
0.032732126182728 1
-0.0406528468802885 1
0.0136401985238133 1
0.0323318225184314 1
-0.00338055474818999 1
-0.0544858021802986 1
-0.00196690373809971 1
0.0191887623991018 1
0.012499424750632 1
-0.0129967255936862 1
0.00999296435157149 1
-0.0481437948676195 1
0.0105888662526265 1
-0.00437662305038843 1
-0.000118642439597472 1
-0.00394504685784107 1
0.0309702625833637 1
-0.0935719794529007 0
-0.0300486924329769 1
-0.0589192674952972 1
-0.0603376536100627 1
-0.024231378249898 1
0.0564231437698841 1
-0.0136878152193999 1
0.0222345238173671 1
0.0164226490653541 1
-0.0215094354538511 1
-0.0326900666990591 1
-0.00360649734831101 1
-0.0314489410166176 1
0.0148561006030467 1
0.0620659828905576 1
-0.0159421041801441 1
-0.0384265565893435 1
-0.0190838279168311 1
-0.00474910601584829 1
0.0252866091344836 1
-0.0592444557823646 1
0.0154105528502705 1
-0.00688820451269122 1
0.0781258129981614 0
-0.0275437800392555 1
0.0469222361011642 1
0.0696244330611575 0
-0.0650056565891871 1
0.0330003646364461 1
-0.0290960579205985 1
-0.0269540615655413 1
-0.0332777718397976 1
0.000836089030706755 1
0.00421058963639547 1
-0.0459031732985549 1
0.000212835573851503 1
0.0105935452289718 1
-0.0171866432776816 1
-0.0266140845588082 1
0.0133955041818074 1
-0.000542109404842489 1
-0.00205749149374308 1
-0.0412423667740014 1
-0.00431088761357302 1
0.0414566343333279 1
-0.0171596624689527 1
-0.0102168259925687 1
0.0223316348175203 1
0.0146426104545168 1
0.0215638920365825 1
-0.0481946125287048 1
0.0288226265273819 1
0.00612257574935904 1
0.0263222291945189 1
-0.0115447519635952 1
0.0313633120281261 1
2.85849011914612e-05 1
-0.0163349648511163 1
-0.0302637386996964 1
0.0655242740280523 1
0.0532966411626256 1
0.0104142086535021 1
0.0108723441063693 1
-0.0237171599181725 1
-0.0135364323304994 1
0.0755554731105613 1
-0.0174647928838496 1
0.0169130078062286 1
0.0553643934909751 1
0.00183240621703291 1
-0.000672723873910705 1
0.0646044475344718 1
0.0285642111824117 1
0.0174849622958867 1
0.00856709405603701 1
-0.0778970935695394 0
-0.0118382694661003 1
-0.0335568424978756 1
-0.0202688430913773 1
-0.0267270633515444 1
-0.0681816220327771 0
-0.0562973448598476 1
-0.0874576673251027 0
0.0127522962062291 1
0.056869342808929 1
0.005187878789831 1
0.0218406630409289 1
-0.0276527029630399 1
-0.0183584727574805 1
0.0240760195130474 1
0.0210815587490295 1
0.059775574328735 1
-0.0489265264306435 1
0.0264894211422066 1
0.0168464886784293 1
0.0338561066789801 1
-0.00454459003027017 1
0.0346596395754706 1
0.0681212581268471 1
0.025115315631034 1
-0.0612424175751977 1
0.0556835710596612 1
-0.0294738531501567 1
0.00410851610764796 1
0.00475888535943756 1
0.00713932353382757 1
0.0256753173929715 1
-0.0312526935036181 1
0.0403866106031935 1
0.000985548527768183 1
-0.0218004930822913 1
-0.0797175439266503 0
-0.0184141970140447 1
-0.0242109816709675 1
-0.0141543422294425 1
-0.0484091429365661 1
-0.0447155628201727 1
-0.0368705887807614 1
-0.00862064798943718 1
-0.0473903854460337 1
0.0292764934206736 1
-0.0884740022214142 0
0.0816485736468877 0
-0.0363927803247733 1
0.0353594828029446 1
0.0205595031883318 1
0.0460290204644819 1
-0.0295614196709078 1
-0.11299133575309 0
-0.0021076574737609 1
-0.00882424250049434 1
0.0662345907243574 1
-0.0689281522743896 1
-0.0527070679388997 1
-0.0158832498467948 1
0.0500537254610076 1
0.0116606149060553 1
-0.00819400599512375 1
-0.0515064300158605 1
-0.0119102296339091 1
0.0272322620600227 1
0.091004500305595 0
-0.00205937393288073 1
-0.0318171644893235 1
0.00218415510843396 1
-0.00183842011564269 1
0.0636660154650788 1
-0.00612228194559258 1
0.0285891870921452 1
0.0567728229047625 1
0.0158552468306083 1
-0.0234681385814941 1
-0.0282151913960114 1
-0.0138582682682401 1
-0.0368547780389851 1
-0.0370584741033253 1
0.0176681109379731 1
-0.0361632783058033 1
-0.0260703242763695 1
0.036948591649253 1
-0.0559317431684146 1
-0.023618793772059 1
-0.0559973035283114 1
-0.0288851062122692 1
0.0406380665188234 1
0.0242764730366412 1
-0.0373199920876827 1
0.0306972663917742 1
0.0416955448320645 1
-0.0281583422352451 1
0.0513581468054734 1
-0.0231334408558443 1
0.0172477871153372 1
-0.0473442418068216 1
-0.0145923296874517 1
0.00850139201999542 1
0.0418394732181172 1
0.00107009991250929 1
0.0754958651180383 1
-0.0244127807599229 1
0.0769729543890075 0
-0.0461502030878314 1
0.0564374665706214 1
-0.0425209126700829 1
0.0185419765569964 1
0.0355486460699544 1
0.0126433764598728 1
0.00721487116940258 1
0.0368806069171674 1
-0.0219292921994019 1
-0.0585798517354767 1
0.00185494834130606 1
-0.00414932645429741 1
-0.00525835450944191 1
-0.0187772323200364 1
-0.0170793991747809 1
0.0475524844061357 1
0.0970391697803109 0
0.00812427768553986 1
0.0221831896200851 1
-0.0225829981683996 1
0.0340882478133787 1
0.00130241397393993 1
-0.0211495799334503 1
-0.0123555846114658 1
0.015910394983223 1
0.00337631158422033 1
0.0517200107293205 1
-0.074164621809027 0
0.0543516137173254 1
-0.0255721919266765 1
-0.0851163649667818 0
-0.0275899030363595 1
0.00905119482877407 1
0.0650364285029134 1
-0.00717521275872886 1
0.0651488754021231 1
-0.0501280097381194 1
-0.0129587037228932 1
-0.0040052162153384 1
-0.0479705489284849 1
0.033058383031274 1
0.021504852192621 1
0.0460502593956124 1
-0.0128377829591377 1
0.00286945901632547 1
0.014300857733776 1
0.0258909073615622 1
0.0611528397001798 1
-0.0190853610969787 1
-0.0234805372241331 1
0.0494438989111076 1
0.0239269295423359 1
-0.0152501563261165 1
0.00912528254026291 1
0.0401964503031262 1
0.0016395966075211 1
-0.00846009786726367 1
-0.0422082328908923 1
-0.0563989426917047 1
0.0268978708662027 1
0.0483591490732536 1
0.00586363559314776 1
-0.0114220091420645 1
0.0567746523189052 1
-0.065116962776543 1
0.0446980693338117 1
-0.0309745709605317 1
0.0113961417375039 1
0.0283912509199039 1
-0.0179445710678286 1
-0.0481324633664562 1
-0.02972012885224 1
-0.00757817339040979 1
-0.0599063004594143 1
-0.0145655061586006 1
-0.012505747965921 1
0.0113616775944468 1
0.0456635585760127 1
-0.0193239299910696 1
0.0426887217576663 1
-0.0294324244598754 1
0.0137136396316955 1
-0.00351637571216126 1
-0.0544965126525727 1
-0.0438520609783957 1
0.00768437992957469 1
-0.00796100733410193 1
-0.00127837863526916 1
-0.0219713681657693 1
-0.0572699887089029 1
-0.0288044477323771 1
-0.0364249364809359 1
0.0381083636894608 1
0.0987497416318057 0
0.0340478838684573 1
-0.0526660864437142 1
-0.0630302479772356 1
-0.0319334002597379 1
-0.0171566527985199 1
-0.000397516782298075 1
-0.0105816551145366 1
-0.0352902130925715 1
0.0488346899145822 1
0.0263425448992205 1
0.0244064725382003 1
0.0702035416477751 1
0.0128332998231384 1
0.0589892762774966 1
-0.0230739895003504 1
-0.0408488425557926 1
-0.0125573997248751 1
-0.0545174585368392 1
0.0149334686965433 1
-0.00327070248255227 1
-0.0446437932857987 1
-0.0510988812742777 1
-0.0315745515168122 1
-0.0515424465429795 1
0.0292604143605666 1
0.0432705263037304 1
-0.00803908840514468 1
0.0181442337533834 1
0.0573268542821499 1
-0.0101219571111737 1
-0.0296401682972986 1
-0.00400609319383507 1
0.0247739010364638 1
-0.0137559260209937 1
-0.0102720246983337 1
-0.0314635237488352 1
-0.0266160666233955 1
-0.0339137788652749 1
-0.0482070448686733 1
0.0129527898109397 1
-0.0512473040820563 1
0.00915002511643439 1
0.0579934278882287 1
-0.024661642036114 1
-0.024619109918179 1
-0.028419652763859 1
0.00304434575747192 1
0.084834760598282 0
-0.010416910817101 1
-0.0308507725310957 1
-0.0757615492754918 1
-0.00556203515994976 1
0.0288851439737813 1
0.0169862590400858 1
-0.0158585621317053 1
-0.0803266908239343 0
0.0153076377182499 1
-0.048843692039315 1
0.0264596560246373 1
-0.0308159650176983 1
0.000459886430930867 1
-0.0116816414583069 1
-0.0378678495782886 1
0.029682067101589 1
-0.0605092195329879 1
-0.000129018993329817 1
-0.0321770748961788 1
0.053499612921551 1
-0.00741453456144243 1
-0.0067411097076312 1
-0.0444022115368474 1
0.126393406842358 0
0.0205089747488726 1
0.00544990642953515 1
-0.0287067287326778 1
-0.0090537236816809 1
0.0332015850282632 1
0.0420676972466301 1
0.0271530364411934 1
-0.0283442252508797 1
-0.0790205921435905 0
0.0225723619836058 1
0.0118373198017897 1
-0.0489515553003841 1
-0.00184937698057436 1
0.0210611049231425 1
0.0610999352759586 1
0.0478658133218284 1
0.0276681628643086 1
0.00792321768651313 1
-0.0310816749129555 1
-0.00055257135794609 1
0.000218995258314967 1
-0.0692693556404075 1
0.0253627726132971 1
-0.0117803744291459 1
0.0337261456759833 1
0.0349061306056662 1
0.00745955879317655 1
-0.0594773537202283 1
0.00157898210946589 1
0.069936672966474 1
-0.0359085717942681 1
0.0338008465390383 1
-0.0164166475597977 1
-0.0175939335025383 1
-0.09650366251109 0
0.0775562216272037 0
-0.00940243338460594 1
-0.0316566324723729 1
0.0299041066150709 1
-0.033693268437137 1
0.0309806378578001 1
0.0604253357212663 1
0.0102101969048434 1
0.0755354468682236 0
-0.0538494868544838 1
0.0340176806586997 1
0.0235555251780389 1
0.0396769412961857 1
-0.0300964486956295 1
-0.0187468128324213 1
0.050608047665488 1
0.0384616774215208 1
-0.0396666749836797 1
-0.0718923560348829 0
0.00358199080319898 1
0.0231497156817764 1
-0.00577655955155322 1
0.0215010279115131 1
0.0166961759439871 1
0.0165051988062061 1
-0.00696928711916047 1
-0.0247014434142843 1
0.0200735297220878 1
-0.00912168905063396 1
-0.0296586463866737 1
-0.0543187819753624 1
0.00205834414962682 1
0.00350012876366949 1
-0.0177953065207762 1
0.013788690674451 1
-0.0590452351444462 1
0.000223889991942734 1
-0.0288426621101342 1
0.0109212031879898 1
-0.0515589772429804 1
-0.00792652961265458 1
0.00386019792557292 1
-0.00647004508503655 1
-0.0465928807554832 1
0.0592849462399834 1
-0.00726115698095143 1
-0.0386897856051779 1
-0.029958280919975 1
-0.094656974032749 0
0.0442796061010108 1
0.0267148968268165 1
-0.0174863874119051 1
-0.00780372456748815 1
0.0107237654415145 1
-0.00633515817231267 1
-0.0123232276763788 1
-0.0438526877030771 1
0.0165023727975517 1
-0.0216938895556697 1
-0.00967087483668615 1
0.0308845211903058 1
-0.0393481264662405 1
0.00389977823980416 1
-0.0476124553055187 1
-0.030887323378803 1
0.0511444677366446 1
0.040250800869023 1
-0.0269921170813748 1
-0.0163448433297948 1
-0.00305988646375046 1
0.0132985026112727 1
-0.00622163597049114 1
0.0452350716810252 1
0.0333762251527979 1
0.0388016406088411 1
0.0451514103036079 1
-0.00260037767815442 1
-0.0328769392829114 1
0.0697605774509732 0
-0.0167533571570206 1
-0.0322202693294929 1
-0.0950473879605414 0
0.0560627050642607 1
0.0522658342903001 1
0.00615743622446851 1
-0.0382769403152178 1
-0.0083243605967798 1
0.0827955646063595 0
-0.000125613715232162 1
0.0140027805099794 1
-0.0258865662945223 1
-0.0309008780905383 1
-0.0265375205889497 1
0.0695746010076756 0
0.0603019035585234 1
-0.0084055951598501 1
0.0384267264428133 1
0.0323181384089351 1
0.0252897163448593 1
-0.00997373545261126 1
0.0188229063115761 1
0.0195077361212516 1
-0.00561215157436817 1
0.0192812031261769 1
-0.0490902660324859 1
-0.00781289569443589 1
0.0192791273863691 1
-0.00907067091747683 1
-0.14555425746166 0
-0.0314240489475013 1
-0.0954007789942263 0
0.00136216003807875 1
-0.0162468322142299 1
-0.0315748168152034 1
0.0622276596549003 1
-0.012959698782529 1
0.0226455870623149 1
-0.0158572197035991 1
0.0322375993519138 1
-0.0121189446119335 1
-0.0641547418829421 1
0.0294938839827856 1
0.0362631596013062 1
0.0646976605367007 1
0.0524049360923354 1
-0.0314626876198848 1
0.00754049416464785 1
-0.0167278847055069 1
0.0449173891757912 1
-0.0011371729472545 1
0.0152650597848926 1
0.107730500677737 0
-0.0151332455487724 1
0.0154080182094837 1
-0.0535771683940965 1
0.0315308327285508 1
0.0137055351542628 1
-0.0755792636610241 1
-0.0300746221861017 1
0.010116372394903 1
0.0165008060911946 1
0.0764255595940431 0
0.0604827820596265 1
0.0173627864602204 1
0.00400902808847383 1
-0.00775275987851101 1
0.0867838636961129 0
-0.0145018899780364 1
0.0228237157671997 1
-0.041401533787423 1
-0.0228481834973588 1
-0.0260695340941841 1
0.0397198214863245 1
-0.0432881841728476 1
0.00806282411277767 1
0.0201532012160612 1
-0.00300791606381156 1
-0.0259577616859848 1
0.00102915338843574 1
0.0547633316719281 1
0.0197942092072304 1
-0.00199210347419257 1
0.0299052339276624 1
0.0323160272542832 1
0.0336533502148596 1
0.0119857370232067 1
0.0262642731569293 1
0.0118256574326139 1
0.055635685178217 1
-0.0277269466311555 1
-0.058543752929466 1
0.00590639135205389 1
-0.000767687106795505 1
-0.000664698807269003 1
-0.0167991760027625 1
-0.0232847253113403 1
0.00154403148066804 1
-0.0398950728995846 1
-0.0268757708805549 1
-0.0360291061782265 1
-0.00723063339746078 1
0.00318862329544564 1
-0.0437885570401025 1
0.00615301707640424 1
-0.0166618470399266 1
0.00623434635123944 1
0.00943190827779576 1
-0.00891733127200941 1
-0.00210421175121028 1
-0.0681409406276577 0
0.0213384785465813 1
0.0259252698691195 1
-0.0111109383598399 1
-0.0652871248278051 1
-0.0264893766710726 1
0.0904845985667459 0
0.0160020738695128 1
-0.00484970538773106 1
0.0146482302347906 1
-0.00798109978109878 1
0.00876016845153143 1
0.0591046784629828 1
0.0530936285234493 1
-0.0526746267227901 1
0.00749077554657601 1
-0.0127735373715512 1
0.0515316719445895 1
-0.0316463433534956 1
-0.0552997252108456 1
0.0365798906101924 1
-0.00503365304967594 1
0.0660918184206786 1
-0.0611538997260446 1
-0.0105452128660499 1
-0.0187476543341843 1
0.00570047902039662 1
-0.0092033819550046 1
-0.0273088189860108 1
0.00904393046082264 1
-0.00255112027430467 1
0.00503536033357202 1
0.0660145809376382 1
-0.0132605910178281 1
0.0205429848926138 1
-0.00742628197928147 1
0.00868363853627904 1
0.0164887530069084 1
-0.0161619305287613 1
0.0172026184254239 1
-0.0100446286169205 1
0.0498928357944688 1
-0.037672927166463 1
-0.0125696122946884 1
0.000376968217440781 1
-0.0171503319417739 1
-0.00514538986429033 1
-0.0217975963568822 1
0.0126358758668352 1
0.00425446691272165 1
0.0302602220580509 1
-0.00751877369771744 1
-0.0361213872222043 1
0.0337580436890785 1
-0.0191936383732063 1
-8.91301232646483e-05 1
-0.00924971300460351 1
-0.0440310131033065 1
0.0126648949225149 1
0.0207847189440555 1
-0.0161008771617613 1
0.032818868903319 1
-0.036092389575551 1
-0.0215151377346154 1
-0.0519843788735286 1
-0.0282412529285855 1
0.0388783223472755 1
0.0485314508156899 1
0.0424143727479047 1
-0.0334924538200182 1
0.0303880934813357 1
-0.0579077789496891 1
-0.0504519604311073 1
-0.0326612130324311 1
0.00450802245774319 1
0.00258795783164403 1
-0.012887775926004 1
-0.0330069815090614 1
0.0113783381402223 1
-0.0724820365180504 1
-0.0163454235391822 1
0.110974115272316 0
0.0401963059980965 1
0.0285011523090002 1
-0.0576465604887115 1
-0.01473734251713 1
0.0529804851549586 1
0.061584656155295 1
-0.0229805687128639 1
-0.00947449610100088 1
-0.00779425112703687 1
-0.0173881025176369 1
-0.00612096750026235 1
0.0355636999485122 1
-0.00773400078066932 1
0.0224103359218068 1
-0.00510656915759234 1
0.0106775959771781 1
-0.0264570573739621 1
-0.00576376766080973 1
-0.0490423984176689 1
-0.0344786344853233 1
0.0139636389032951 1
0.0582637456663018 1
0.0201017356539416 1
-0.0929881563027044 0
-0.0165325649377219 1
-0.00679534192341263 1
0.0034268341215188 1
0.0164406038271714 1
8.79042100348842e-06 1
0.0112212395170131 1
-0.0160118764330653 1
0.00583861036924374 1
-0.0167823543600406 1
-0.015932528746493 1
-0.0447995615022251 1
-0.00639413017439464 1
0.026512390099896 1
-0.00169286385007754 1
0.0438192719691879 1
-0.0246374223259781 1
-0.0132776946583659 1
-0.015683318734534 1
0.0853142014831288 0
0.0834946359689923 0
0.0383608821854792 1
0.00125951338436186 1
0.0200748925307475 1
-0.0180763473152943 1
0.0400551043981359 1
0.0348791812218877 1
-0.0459481572024512 1
0.0379040231504324 1
0.103908674534503 0
-0.0114538102009272 1
-0.0109629583731858 1
-0.00832274099972821 1
0.0369455112286508 1
-0.00512403469549059 1
0.00713010375701478 1
0.0317204026653572 1
0.0247772238819098 1
-0.00146260381854641 1
0.00746622955904507 1
0.0663769727019776 1
0.0142465378770726 1
-0.00310883210996765 1
-0.0604706651575976 1
0.0121494025087786 1
-0.00547344035847208 1
0.0260406460124442 1
0.0336710574001669 1
-0.0524311621328964 1
-0.0479087130489697 1
-0.0348587601335178 1
0.0458072066712608 1
0.00776189797309019 1
-0.0660383755875388 1
-0.0175808037724539 1
-0.00611229328238716 1
-0.0721210124292236 1
0.0542998050418212 1
0.0478002441198973 1
-0.00704793728162148 1
-0.00559782028406575 1
0.00316641179058754 1
0.0383130763502043 1
0.058419916135222 1
0.00691848183337637 1
0.0550749283969361 1
0.00845313638269192 1
0.0142904310246837 1
-0.0217061273379388 1
0.0238926087347099 1
0.0201011590084322 1
-0.105648448183117 0
0.024450831121675 1
0.0467456735364398 1
-0.0222637193364293 1
-0.0286642909840026 1
-0.0176777013038275 1
0.0452414793603975 1
0.00342800138879715 1
-0.00106760349024682 1
0.00660818274519362 1
0.0238058172904202 1
-0.0239812300098914 1
0.0285863077012225 1
0.0498810734639629 1
0.0316698110293948 1
-0.0396564330657948 1
0.0100645996638827 1
0.0779649508010341 1
-0.00294940031561139 1
0.0542761620731396 1
0.0292790662705889 1
0.0746537942211477 1
-0.0272709316061541 1
0.0507860451409528 1
0.0119561429524125 1
-0.00551276848600203 1
0.0150762566540197 1
0.0320164520434304 1
-0.0320162206254535 1
-0.0299454121248183 1
-0.022272182023324 1
-0.0355375125407384 1
0.0663990377379294 1
-0.0596289485401043 1
-0.0261043225749593 1
-0.030774323782836 1
-0.0964178411344039 0
0.0241556486734753 1
-0.0227517034076302 1
-0.0175084009229897 1
0.00294682393879781 1
-0.00974833559398629 1
0.0217823702956997 1
0.00459232860477072 1
0.0120687982691859 1
0.00960746101531645 1
0.0019378640981138 1
-0.0102968877195122 1
-0.0632535748146369 1
-0.0092522143266296 1
0.0289085222460197 1
0.0960896833000253 0
0.0226727060992157 1
-0.0652522340902189 0
0.00828567844349383 1
-0.0198908118835703 1
-0.0160871720472203 1
0.0374738656207559 1
0.0466317592963495 1
0.0174706295041882 1
0.0329212404076717 1
0.0148911236739674 1
0.0502816315350311 1
0.0463034552589052 1
-0.0216804526845272 1
-0.0185063863696694 1
-0.0113683184157205 1
-0.0188243271662495 1
0.0231997352091432 1
0.0415070521511926 1
-0.0211839188260188 1
-0.0687063802974044 1
0.0744565930730448 0
0.0111454193149025 1
0.0135294956612584 1
0.0251702663980715 1
-0.0557284958837169 1
0.00886540851132064 1
-0.0380147550685088 1
0.0221906645761291 1
0.0430024125379406 1
-0.011507254643308 1
0.0138144233395651 1
-0.0599941325211446 1
-0.032676778350938 1
0.0105356168255388 1
0.0172070088526401 1
-0.0726202907571649 0
-0.0465520224732285 1
-0.0744306260559658 0
0.0126589092342817 1
0.00257349946419428 1
-0.0419376513849609 1
0.036838372895975 1
0.0131688432364118 1
-0.0249217454620548 1
-0.00159110520073296 1
-0.0343198039095147 1
-0.0477353077793692 1
0.00327689231555158 1
-0.105751249605237 0
0.0203064733029972 1
-0.0363823221279683 1
-0.00751502861888142 1
-0.0170366228393857 1
-0.0450834738927091 1
-0.032779829220833 1
0.0313344936039519 1
0.0315032554226461 1
0.0101607057509698 1
0.0337885117366662 1
0.00834972903928733 1
0.0198834526039616 1
0.0298309901475456 1
-0.0284171440876566 1
-0.0353966580104973 1
0.00421015666142864 1
-0.0125887028622549 1
0.0400878666331905 1
0.00687279856770014 1
-0.0277264590337902 1
-0.0509140825039771 1
-0.0188434841847685 1
-0.0447489479462807 1
0.0826589868187202 0
0.0738915035058154 0
0.0115827605929317 1
0.0456605312556091 1
-0.0142321307722158 1
-0.0126527589173881 1
-0.0315277276833282 1
-0.00976785515045059 1
-0.0508486582748431 1
0.0280319916081862 1
-0.0185105643469826 1
-0.0424956911675925 1
0.0321938824481984 1
0.0442109901936121 1
0.0321269013129519 1
-0.0433305621802963 1
-0.040070174212106 1
-0.0124423854559062 1
-0.0372824603016114 1
0.0558753929202562 1
0.0284849680212751 1
0.0243183753976732 1
-0.0446966722231347 1
-0.00541674363182155 1
0.0137755724183289 1
0.0488442535074759 1
-0.00465226887253948 1
0.022206077265442 1
0.0529030006138136 1
-0.0160061747899597 1
-0.052250846937564 1
0.0105305227846447 1
0.00495081822756049 1
-0.0402599709768783 1
-0.0187969786580632 1
0.0141183980249897 1
-0.0022106914098276 1
0.0300051680886229 1
0.0606803609656639 1
-0.0128903552699019 1
0.0253898425950145 1
-0.0346000493051679 1
0.0579431289828856 1
0.039358686460632 1
-0.025405609360838 1
0.0493122033702541 1
-0.0036451917761094 1
0.0860252940913576 0
0.0440674974460294 1
0.0330558816707784 1
0.0044562528095553 1
0.101526407521549 0
0.021777737029973 1
-0.0270396536864616 1
0.0399740522096514 1
-0.0806795370928519 0
0.0449982954333476 1
-0.0642580018120895 1
-0.0264767853083651 1
-0.00498865500769762 1
-0.00352296982270895 1
0.0328453883542045 1
-0.0485394167229255 1
-0.0754317523381206 0
-0.0432077547941901 1
0.00453960082551878 1
0.0539290867712412 1
-0.037286344801681 1
0.0551492158261487 1
0.00994449978794876 1
0.0418273269125281 1
-0.0364149016846426 1
0.0133849922021604 1
-0.0358930562996858 1
0.0226385741063051 1
-0.0176916730810618 1
-0.0220319031949267 1
0.0379692737730107 1
-0.0207883198890802 1
-0.0153479896539425 1
-0.0342834440157712 1
0.0150917030798491 1
0.052079040998142 1
0.0405788376407685 1
-0.0026181188996288 1
0.0149959009556898 1
-0.0474270058164018 1
0.0752590294573841 0
-0.0314434134772561 1
0.00606755223038942 1
-0.0198830052158397 1
0.00728196964965847 1
0.0578248355723693 1
0.016829611102643 1
0.0288747730706823 1
-0.0260839980922473 1
-0.0293561056954121 1
-0.0656985232267945 1
0.00950606212171189 1
0.037918397717431 1
-0.0313139710070467 1
0.0310163940626617 1
-0.023734501441397 1
-0.0257744827615374 1
0.0188543568905596 1
-0.0412777642127205 1
-0.0308896764690939 1
0.0150292984072257 1
-0.0017844145324404 1
-0.0120883110728656 1
0.070722830602418 1
0.00727620087141821 1
-0.0231716775659533 1
0.00191584316744996 1
0.0739643981287234 1
-0.0570555303346509 1
0.080754123491006 1
0.000819770864416858 1
0.0214557272329953 1
0.0277478876170292 1
0.00788785539365421 1
0.0380306545018574 1
0.0153795939366116 1
0.0545518010504403 1
-0.0285766347072621 1
-0.0638048596213811 1
-0.0392189392502772 1
-0.0144235318664698 1
-0.00686411419848113 1
0.0347591879725035 1
-0.0263325398302204 1
-0.0067321070617381 1
-0.019284220553305 1
0.0596587607444019 1
-0.020710191840772 1
-0.0290555314205138 1
-0.0197054042252471 1
0.0209290409800504 1
0.0401665237660302 1
-0.0705335900888863 1
-0.027118421328488 1
0.0638064679746846 1
-0.026604952601267 1
-0.000948912725716591 1
0.0174458759306386 1
-0.0224799960242416 1
0.003415162645739 1
-0.0395535871274841 1
-0.0415247976374707 1
-0.0126706710211789 1
0.012544376613516 1
-0.0111420178690864 1
0.0776609282899505 0
-0.022663620257736 1
0.00569348246160539 1
0.0504770012333614 1
-0.00113257623876334 1
0.0351813240384604 1
0.0231877965705735 1
0.0258179696389801 1
0.00646478966676191 1
-0.040114788806498 1
-0.0646170429673589 1
0.00236220271052545 1
-0.010828667670053 1
-0.0424278097038726 1
-0.0641509301180295 1
-0.0186297943707776 1
0.0541042569071935 1
0.00517510594411419 1
-0.0511923290796055 1
-0.0362056389515926 1
0.0777081069819973 0
7.72381396549147e-05 1
0.0880600074948616 0
0.0582544914197659 1
0.0825424849930671 0
-0.00285652496377578 1
0.0169781077346734 1
-0.041546101683414 1
0.0149641428067434 1
0.0163877430169801 1
0.0324952676343834 1
-0.0219533824321046 1
0.0492153426963232 1
-0.0475741286488301 1
0.0162043475048162 1
0.048768540595134 1
-0.0195986465155166 1
0.0269396072250439 1
0.00675670032025549 1
-0.0281995480227077 1
-0.047079612190641 1
-0.00740044014862142 1
-0.068408293187698 1
0.0445064045649182 1
0.0450013902973995 1
0.0163156025302425 1
-0.0347721564790892 1
0.0224259657866606 1
0.0203590145587869 1
0.0255799738254391 1
0.00302332187144294 1
-0.0397013614863708 1
0.0372552676940116 1
-0.0411262115337348 1
-0.00426661557377347 1
-0.0121411308442139 1
-0.0280587943762546 1
-0.00896317170866945 1
0.0200691045164304 1
0.0599425823567782 1
0.0135155167482019 1
-0.0190675246329387 1
0.0180414277596121 1
-0.00816825273555203 1
0.0479315582870463 1
-0.0417166807543273 1
-0.00331849459756716 1
0.000583455301562009 1
0.0172726222669499 1
0.0154078412552295 1
0.0146453414695836 1
0.0517491830260635 1
0.0102464606764715 1
0.00968802395954039 1
-0.0433579457145201 1
-0.00465838287614461 1
0.0469078317491118 1
-0.034382904107453 1
0.0727729620276376 1
0.0222459987751428 1
-0.0290993612548016 1
-0.0032921943980466 1
-0.015837602985616 1
-0.0403910570883458 1
0.026041129102683 1
-0.0023465259986812 1
0.00292429115124132 1
0.0446374397300367 1
-0.010779045865962 1
0.0165565133778276 1
-0.0633195868482617 1
0.0925161537779433 0
0.0263615624704869 1
0.0351975872176975 1
0.0155024555581048 1
0.0109700391068226 1
0.00660453486219468 1
0.00230670718957398 1
0.014801230321594 1
0.0749162520659626 1
-0.027697066411826 1
0.0561227079743998 1
0.0454816857299275 1
0.00365028933842282 1
-0.0332729836589229 1
-0.0646307947488391 1
-0.0160340483816321 1
0.0260077606165175 1
0.0516615983799549 1
-0.033926645169813 1
0.00984888890042603 1
0.0359470882721323 1
0.00117035319390749 1
0.00793632764630406 1
0.00993937428195148 1
-0.02550538159192 1
0.000459378372007206 1
0.0451182565508638 1
-0.0846854964933048 0
0.00148251332703245 1
0.00900100533629904 1
0.0282903512928933 1
-0.0333595258138277 1
0.0623514134792424 1
0.0527985735670095 1
0.00455917856931803 1
0.016532720609738 1
-0.0539519671844601 1
0.035012177165118 1
-0.0275117187247405 1
-0.0143799916739574 1
-0.0593869044474523 1
0.00676202760948096 1
0.0278278164441106 1
0.00655294671510733 1
-0.0269851297764581 1
-0.000451730305160952 1
-0.0129665861757377 1
0.0453463102244906 1
-0.0130461689523535 1
-0.0362523411877239 1
-0.0185953247284134 1
0.0227146236658451 1
0.0289716993009034 1
0.00495112488702871 1
0.0461914364054595 1
0.00674782458109805 1
-0.00511330892295394 1
0.0305506205695114 1
-0.00532982962397274 1
0.00140932929978129 1
0.0386798200143078 1
0.045387110174444 1
0.0335808057398096 1
0.0250338478862302 1
-0.0505876499098324 1
0.00224082631221126 1
0.0418804245246112 1
0.0576007568108714 1
-0.0216375648933753 1
0.0362669955352282 1
-0.00438392800736223 1
0.00197150803014081 1
0.0437554630813687 1
0.0360442184948885 1
0.045080054239846 1
-0.0361144576767588 1
-0.0285438354067599 1
0.0153180067201225 1
-0.0216273871507123 1
-0.00288376828222865 1
0.0810969396284904 1
0.0460396477894598 1
0.0760600060096432 0
-0.0060601720573862 1
-0.038412364813306 1
0.0422449853234899 1
-0.0262163149350463 1
-0.0794015828713261 0
0.0163931113900345 1
0.0530596217025923 1
-0.0239232061590449 1
0.0148660190741955 1
0.0505917178084963 1
-0.0382992657323175 1
0.00833393703965517 1
0.0326649165016415 1
0.0280148733068121 1
0.0213784756565481 1
0.0228161391402198 1
-0.0337554723836937 1
-0.0364504349259097 1
0.0192418050714971 1
-0.0084082162510676 1
-0.00580608344442105 1
0.00350446213799625 1
0.0649186091100235 1
0.0317677364230771 1
0.00289342607358455 1
0.0558885759560596 1
0.0235031624994078 1
-0.0699882591118451 0
0.0250506830575033 1
-0.052157448714373 1
-0.00388274958544963 1
-0.0440922923565457 1
0.0567918241321414 1
0.0268069912011977 1
-0.0346114261705684 1
0.0175530619409354 1
0.00354127781319499 1
-0.0312125430408455 1
-0.0503911491465229 1
-0.0351881647472868 1
-0.0100175459390345 1
0.0155300875003511 1
-0.000569248489003383 1
-0.00953720277305931 1
-0.0427583861715829 1
0.0727773829093496 0
-0.071226149531724 1
0.00355993125227664 1
0.0549730495902724 1
-0.00383676789934648 1
0.0205517801011363 1
-0.061642518304803 1
0.000860220423258245 1
0.0331995246289858 1
0.00176354711521887 1
-0.00196454380422459 1
0.0415597754458436 1
-0.0264216064480231 1
0.0618263257455175 1
-0.00366386852019234 1
-0.0131691830181236 1
-0.0536198588571372 1
-0.0909835172383047 0
-0.0139734426278642 1
-0.0272918417051409 1
0.0337429657162445 1
-0.0605769993037273 1
-0.0719751464531911 1
0.0197960609953186 1
-0.0332028269264603 1
0.063732846911632 1
0.000911000850814316 1
0.0219285795130741 1
-0.0520588036721586 1
-0.0605124134431216 1
0.0264714949611386 1
0.104465275557486 0
0.0474904057577343 1
0.0287858428322684 1
-0.0135153690009082 1
0.00674450863986685 1
0.0478504040089638 1
-0.0097629600243491 1
-0.0389126764682454 1
0.019006643138241 1
0.0688163056171628 0
0.051427286566699 1
0.0229100048258029 1
0.0267283975098003 1
-0.0161948106791028 1
-0.0136518387315951 1
8.90031429352832e-06 1
0.0106305533468447 1
0.0895543351187254 0
0.0422362263998149 1
-0.00116044833087648 1
-0.0109172621180853 1
-0.0148101973594385 1
-0.0109356956162415 1
0.0038437437841582 1
-0.0432567659830519 1
0.0322358787850129 1
0.0216757101142501 1
0.0530884340652719 1
-0.0463139650338562 1
0.024609986464762 1
0.0240914430437461 1
0.0137140161117503 1
0.0197215186206459 1
-0.0846049268893966 0
-0.0241496596202887 1
-0.0963630567035465 0
0.00139391787044258 1
0.0424441271062152 1
0.0222335965942023 1
0.00760152058133002 1
0.0914681626244327 0
0.0122916869874612 1
0.0375178333345446 1
0.00306414204209667 1
0.013203981061889 1
0.0490520199234343 1
-0.0341552760897865 1
0.0600183927268017 1
-0.0461598009778036 1
0.0210403987452965 1
0.0557628021214722 1
0.0414182066638231 1
-0.0164071943654434 1
0.0260788654756394 1
0.0254902240352634 1
-0.0165378261657712 1
-0.00359641227507171 1
0.0320874533534718 1
-0.0121208772035184 1
0.00831869026831278 1
-0.00140776823353058 1
0.0340788855826201 1
-0.0480156506995805 1
0.060663987499747 1
-0.0131608807666624 1
0.0133239466671398 1
0.00110208840017265 1
-0.0274087485910574 1
0.00987238048221562 1
-0.0106599824098893 1
0.0694492876752759 1
-0.00764644309118006 1
0.00543510403689875 1
-0.0284683026314129 1
-0.0177590289515024 1
0.00427532542725424 1
-0.0455176979874263 1
-0.0258021098742361 1
0.0174994349853593 1
0.0126918653841391 1
-0.0319222083738993 1
0.0076218247177981 1
0.0422014734736933 1
0.0601043824655082 1
-0.00770262971565237 1
-0.0129628610064714 1
0.00478540092867691 1
-0.0687277947250641 0
0.0408449078605084 1
0.0329749679040953 1
0.0326241749250989 1
0.0153128440037327 1
-0.0792602283847443 0
-0.000890423141184865 1
-0.0239833188300733 1
0.0419790070748319 1
-0.0262973244812497 1
-0.0524098064151949 1
0.030932668674541 1
0.0344553532164227 1
0.0272098306242688 1
-0.0317405712195249 1
0.017622466532366 1
0.0389165112025242 1
0.0236559760692319 1
-0.00158645487165971 1
0.0339769208663074 1
0.0361737831325688 1
-0.0728041339808867 1
-0.0157471297069897 1
-0.0430578263848135 1
0.0305226042560303 1
0.00329375857680247 1
-0.0535011118285515 1
-0.0175774608943938 1
0.0354530050338225 1
-0.0813462501364951 0
-0.0610616303017021 1
0.0493565556103321 1
-0.0502334489502204 1
-0.0615990681792989 1
-0.0589888226406188 1
-0.00606931349021236 1
0.0573297172180457 1
0.0242822148186407 1
0.0688794770228539 1
0.0300861514756027 1
-0.00874078403404483 1
0.0455349492037871 1
0.0401223541101288 1
0.0147718892496575 1
0.0320513537584095 1
-0.0463015826355529 1
-0.0095753882564938 1
0.0501507079752056 1
0.0267231901903571 1
0.0510794104798205 1
0.0408436193069679 1
-0.0622269436767884 1
0.0435273107600693 1
0.0393394351814515 1
0.0154540048004683 1
0.0125171215193323 1
0.0202583806830076 1
0.0225207979575263 1
-0.0626103884146949 1
-0.0618706203437986 1
-0.0503113607081316 1
-0.0205516560387119 1
-0.0172928100058309 1
0.0568120222502472 1
-0.020000691006576 1
0.00807103090816362 1
-0.0512592987290516 1
-0.00465052774199096 1
0.00850623856030133 1
-0.0136487741359081 1
-0.0120901744712374 1
0.0174411378480201 1
0.0135807213394207 1
0.0666230926807643 1
0.0221986583895109 1
-0.00732139059444508 1
0.0332240874149007 1
-0.0174518023953137 1
0.0191213306155407 1
0.02688125830425 1
0.0232286676303947 1
-0.0742653292918765 1
-0.063558554262643 1
0.005266037981669 1
0.019845975089748 1
0.0187226851859566 1
-0.0359282551092633 1
0.021888604318217 1
0.0559384979843503 1
0.0130582385079847 1
0.0293118835084613 1
-0.0909464527353217 0
-0.011192865070245 1
-0.00312550860566017 1
0.0319176367754519 1
-0.0303790803225257 1
-0.0680553283605699 0
-0.0195645114850444 1
0.0210422948216531 1
0.0193920098641244 1
-0.0534674517594443 1
-0.00700936938884907 1
0.050784268446152 1
-0.0179464031165908 1
-0.0123803083334585 1
-0.0303013236319259 1
-0.0237521442782713 1
-0.0297240253650965 1
0.0275190829424481 1
0.0583883121056162 1
0.00533241183238497 1
0.0192742191220617 1
-0.0557224559483073 1
-0.021903943052934 1
-0.0229572142007664 1
-0.0239867515794211 1
0.0156934301639592 1
-0.0294873353442661 1
0.0311292412681023 1
-0.0524831315657912 1
-0.039099407684981 1
-0.0109856133881601 1
-0.0119985207988364 1
0.0220954488078195 1
-0.0638089201057836 1
-0.0549859928457044 1
-0.0186196259262645 1
0.00318531323468239 1
0.000415427066139134 1
0.0388046304006255 1
0.0215514512305369 1
-0.0360637301357857 1
-0.00757525818476002 1
0.0168924061232356 1
0.00837125178749086 1
-0.0136985107204709 1
-0.021506686426444 1
0.014667788754633 1
-0.0183798047048398 1
-0.0079607807114417 1
-0.0323600198698262 1
0.0796015027864886 0
0.0238362063848803 1
0.038008695458712 1
0.0027269148898367 1
-0.0315485484828471 1
0.0180903945045967 1
-0.0755290543255984 0
0.0170083663577535 1
0.028183084300512 1
0.0449158259667941 1
0.0105547913237627 1
0.0335246829584405 1
-0.0763002462444444 0
0.0398707643661129 1
-0.0254937870671508 1
0.0208508881506574 1
-0.000530470519018406 1
-0.0587018456480886 1
-0.0316394498690138 1
-0.075810134007461 1
-0.027092953440949 1
-0.0104686948189223 1
0.0362468345961994 1
-0.0244745236341812 1
-0.0731626700481592 0
-0.0312908012799127 1
0.102898958651804 0
-0.0189421937717389 1
-0.0409382832915585 1
0.0284579380474301 1
-0.0832135744632 0
-0.00279150839488535 1
0.00858256919037402 1
-0.0588195740895815 1
-0.00310970524755172 1
0.0558012807966952 1
-0.0257586901715685 1
-0.0533692005468355 1
-0.0180958722477124 1
-0.0585193591803876 1
0.0254427236226554 1
-0.00854602996283068 1
-0.0383224815630893 1
0.0171732036827446 1
0.0601023233237885 1
0.0618017895198748 1
-0.021874115186157 1
0.0104528821618627 1
-0.0019609728565059 1
-0.0193090359011291 1
-0.0107292550007101 1
-0.0274607867663938 1
0.0104503250212526 1
-0.0530670572208598 1
-0.0135437269615631 1
-0.0310526341174225 1
-0.05286015280051 1
-0.0196466219155857 1
-0.0155678973141442 1
0.00811805473103369 1
0.0230671595886952 1
0.0444290142227591 1
0.0427029832095043 1
0.00589035295531587 1
0.0032008569325098 1
0.00438415145462257 1
-0.0622640081159638 1
-0.0451277014090891 1
0.0365957367214026 1
0.00339072173927176 1
-0.002734505795463 1
0.0262249338313426 1
-0.0510945379017461 1
0.056753126182265 1
-0.0408676852596539 1
0.00152193268415486 1
0.0123076134447958 1
-0.020133748446183 1
-0.0490166942276024 1
0.0163817089354461 1
-0.0846139044592667 0
-0.00164611366299448 1
0.0458786080171659 1
-0.0173988780810258 1
0.0347239665603336 1
0.0147950617228826 1
-0.00564064259357593 1
-0.0216308502698472 1
0.0345066895659471 1
0.054937472582283 1
0.0259008505410675 1
-0.0566659423913336 1
-0.0919893184176377 0
0.0165792185333451 1
-0.000307467982096327 1
0.0411371625050383 1
-0.0231220271694731 1
0.00772260478162592 1
-0.0215676668990872 1
-0.00942919780467829 1
-0.0228859551110312 1
0.0317123855817796 1
-0.0588868708073398 1
-0.0202485218084839 1
0.0551423062756284 1
-0.029508609507922 1
0.0266585384567542 1
-0.0327343655717472 1
0.00831751251959533 1
0.0268160879428158 1
-0.0311691493721891 1
0.00873191595508726 1
-0.066443796326948 1
0.0502559355446063 1
0.0674437621093098 1
0.00386093037995444 1
0.034536007834549 1
-0.0144577601218126 1
0.00881858939749067 1
0.0106420365066663 1
0.0466773275311236 1
0.000725897678967396 1
0.02807473134236 1
0.016978062362467 1
0.0353171782736751 1
-0.00817033096581982 1
0.0297449214020507 1
0.037056299419554 1
-0.0226375957623488 1
-0.00963228315387846 1
0.0840544726696822 0
-0.00325813201169845 1
-0.0452018005006792 1
-0.0309058988514798 1
0.0359147282499098 1
0.0523787106146218 1
-0.0106845566730039 1
0.0339724884959428 1
0.00231202909610978 1
0.00399229156177245 1
-0.0163750712537083 1
-0.0334863027063798 1
0.0210739091223863 1
0.00796537439544805 1
0.0392414842035664 1
-0.0187805226970414 1
0.0559944541371601 1
-0.0250283738677978 1
0.0111141928284087 1
-0.021958956510122 1
0.029194092294579 1
0.0470107103395147 1
0.0184257263612298 1
-0.00636535797810533 1
0.00189645929152173 1
0.0311923771691676 1
0.0418111496981456 1
0.0196753111058269 1
-0.0152553208167671 1
-0.00625972978944288 1
-0.0186685618055429 1
0.0316543632955216 1
0.0493545870435228 1
-0.0261380824204826 1
-0.0296899162806873 1
0.0038092517390837 1
0.0679600320061843 0
-0.0868951230282121 0
-0.0165459441898338 1
0.0388060822779768 1
-0.0615256942466124 1
0.0338661265160692 1
0.0381438251507795 1
0.033550369922114 1
0.0466658711852062 1
0.062717889014712 1
-0.095631514150451 0
-0.0291125117270915 1
-0.0224184782568986 1
0.0290989432167384 1
0.000635093722420043 1
0.0584262412163503 1
0.0634392240167063 0
0.0455267839965757 1
0.0968781054188692 0
-0.013660987136051 1
0.000719266906477532 1
-0.0701600579167358 0
0.0556957040901201 1
0.0217501302690342 1
-0.0012532069109991 1
-0.0338397473919534 1
0.0100714565928393 1
-0.0354567482602594 1
0.0159195830438627 1
0.0798525466379725 0
0.0441138888389763 1
0.0135131333078984 1
-0.0108340746479473 1
0.0436420582734494 1
-0.00612784106166897 1
-0.042181617600118 1
0.0253794489658031 1
-0.0326601358698332 1
-0.00973211150612041 1
0.0351335157486408 1
0.0400458798947781 1
-0.0641504762886045 1
-0.0730722274679181 1
-0.0190276814182606 1
-0.0623541593429671 1
-0.00789737809446533 1
-0.0291451929850862 1
-0.0599975610633323 1
0.0107844368170952 1
-0.0576200536407049 1
-0.0488380233586735 1
-0.057282527777775 1
-0.103668545473391 0
-0.00753456455081801 1
0.00406953612654852 1
0.0190531282926409 1
0.0305377133846193 1
-0.0495377644452114 1
-0.0470107710532348 1
0.0338223268594714 1
0.0134882634954517 1
0.144664458298377 0
0.0340783029636879 1
-0.00547421926799295 1
-0.08125917105632 0
0.0697653187987917 0
0.0555935243022504 1
-0.0351264259299013 1
0.0110445785655696 1
0.0324573947244383 1
-0.070071281711556 0
0.0712945897455529 1
-0.0156967952398127 1
0.0365677083980026 1
-0.000340920915066623 1
-0.0724113983601526 0
-0.0680078230046286 0
-0.0418783008856527 1
-0.00030771489456969 1
-0.0104020133573865 1
-0.000723640590421862 1
-0.0142217494388141 1
-0.0160103075923114 1
0.000125312945043081 1
-0.00416937033882892 1
-0.0247456706530132 1
-0.00904888244659545 1
-0.0467830033802627 1
-0.0223357179775822 1
0.00584391062035976 1
0.0288486514875418 1
-0.0331390906144404 1
0.0407425016786328 1
0.00840951058708837 1
0.0168679913672365 1
-0.0495108789939107 1
0.0032175303186232 1
-0.0687131808117925 1
-0.0123159683853826 1
0.095399133300894 0
0.00129646582695865 1
0.046666236022207 1
-0.0396390620659659 1
0.0210062729524611 1
0.0230127308628484 1
-0.0209361242335536 1
-0.0434459508309788 1
0.0173488691612239 1
-0.0114697302708704 1
-0.016625732836641 1
0.0369470861301782 1
0.00491230231716635 1
0.0267041596507702 1
-0.0774183859302702 1
-0.0167885550895707 1
0.00592103269909035 1
-0.078638361335418 1
0.0733431001844121 1
0.0170702944151901 1
-0.0101585902979565 1
-0.0372947218107425 1
-0.0238783835254963 1
-0.00127444027941988 1
0.0172652791982332 1
0.019710856433187 1
-0.0361133567717763 1
-0.00652601610062413 1
0.00979512916364481 1
0.0564588929897892 1
-0.0136534458746611 1
0.00232532977366966 1
0.0573299166813126 1
-0.00837377148780616 1
0.0295330442033098 1
0.0235383431561084 1
0.0295428812274409 1
0.0111224100022562 1
0.0112237470141307 1
0.0183964111990602 1
-0.0551366598023207 1
0.0633610748838914 1
-0.00484310596201195 1
-0.0162915589090472 1
0.00222173848306652 1
0.014463038524742 1
-0.00629992411990879 1
0.0580087151900213 1
0.00457158292318736 1
-0.0241314758696503 1
-0.00566973884850484 1
0.00971613399111182 1
-0.0136328681661356 1
-0.0273778911063568 1
-0.00980828200708698 1
0.0350167270695432 1
-0.00451733191893393 1
0.0641338766660638 1
0.0111782089961922 1
-0.042720144284961 1
0.0276943037635054 1
0.0415126817972174 1
0.0266997078410466 1
0.0161500338855577 1
0.0123159630432678 1
0.0176855388180418 1
-0.00230494366219748 1
0.0171048336331951 1
0.0229278843518263 1
-0.0250330867588603 1
-0.0689988077218644 0
-0.0264087096732823 1
-0.0278196930336526 1
0.0224272072265261 1
0.0356636226231739 1
0.000638028216071315 1
-0.0252418813055612 1
-0.0418157104578714 1
0.031466038732843 1
0.00507751538325043 1
-0.0550973387734469 1
-0.0118549911368932 1
-0.0405534997664285 1
0.0346582734667785 1
-0.00268720792679329 1
-0.058466499105215 1
0.0219187476749447 1
-0.00344781344375918 1
-0.0244363595301532 1
-0.0485757829719174 1
0.0257385168831352 1
0.00964432964634299 1
-0.0117189384752337 1
-0.0243909885933075 1
0.0194232160202112 1
-0.0227417044429019 1
0.0178341294457479 1
-0.0707848576410766 0
0.0185449037422529 1
-0.120105167886598 0
-0.0131940190870731 1
-0.051934570367012 1
-0.0339076102166956 1
-0.0532805130929616 1
-0.0549757767295933 1
0.0311467150563374 1
-0.0225864896434674 1
-0.0316949870888875 1
0.0607411741348899 1
0.0612444740881673 1
0.0427032970896734 1
0.0164221236586429 1
-0.0226170672015153 1
0.00216162157122233 1
0.0548291367774401 1
-0.025290119387817 1
-0.0122588853511511 1
-0.0434073339188952 1
-0.0146208053266105 1
0.0575630482793326 1
-0.0482911371274969 1
0.000833994344329511 1
-0.00468384101499319 1
0.00464930267991704 1
0.0612467283268971 1
0.0170683533445456 1
-0.0259164505737496 1
0.0378315540119036 1
-0.0701526795382473 0
-0.0264846663589537 1
0.0709950746259785 0
-0.0456071999639798 1
0.0215482316639346 1
0.0167668633106103 1
0.0324727696874731 1
0.0048918776632445 1
-0.0126075571628374 1
0.0401889767773165 1
0.00669119609971977 1
-0.036431093992754 1
-0.00128808259624833 1
0.0263501648536933 1
0.0272443502771335 1
-0.0155359339597672 1
-0.0160402687882953 1
-0.0493661571898207 1
-0.0243650578498754 1
0.0617452380829895 1
0.0195441778628367 1
-0.00762224846201119 1
-0.0244419289845804 1
-0.00569628373722691 1
0.0277358155661009 1
0.0221369332739518 1
0.0578992797602955 1
-0.0278619144834415 1
-0.0150784152453251 1
-0.0340573503158493 1
-0.0152933848415416 1
0.0247023731190555 1
0.0452998397792974 1
0.00718295325334836 1
-0.0404213467863606 1
-0.0317724025089352 1
0.0473357110199823 1
0.0112777821442663 1
0.0241224347203641 1
0.0122840621323837 1
0.0216488677363403 1
-0.0490103976877707 1
-0.0275278925301498 1
0.054202633622423 1
0.0235330174190529 1
0.0390976607092177 1
-0.0132071991235851 1
0.0203823479397288 1
-0.0269764640937625 1
0.0146931736598256 1
0.000649534196167399 1
-0.0625519256977547 1
0.00445368189518693 1
0.0120204774113622 1
-0.0362680800860521 1
0.00696679332029222 1
-0.000596134079652548 1
0.0463816863125905 1
0.0414602078003356 1
-0.0215927872813389 1
-0.000112263683585691 1
-0.00664437167485639 1
-0.0308655175661295 1
0.0596705357171491 1
-0.00817644225650038 1
0.0179052017636104 1
0.0193914246351214 1
-0.0382648054303488 1
0.0501134479185508 1
0.0325968936084631 1
-0.0369481509569781 1
-0.0217864927829756 1
0.0249808331388715 1
-0.00621443946985391 1
-0.0376324449342605 1
0.0447910674016983 1
0.0835884840960946 0
-0.0195256128368704 1
0.0222974653585941 1
-0.0388203601366048 1
-0.0156553451498004 1
0.0491483829780264 1
0.0573411048664433 1
0.00561032317772048 1
0.0312061080675674 1
0.0202958786278006 1
0.00147855648738193 1
0.00673013115724211 1
-0.0408348955928721 1
-0.0700239392215575 1
-0.0225059709350115 1
-0.0259721695390292 1
-0.000468320359616178 1
0.0420159219192396 1
-0.0652443258946794 1
-0.0805320229431794 0
-0.0287084624663125 1
-0.0137485378727633 1
-0.00586158358511328 1
-0.0466365290766429 1
-0.0180907937832666 1
0.0516303508823207 1
-0.00570026065652273 1
0.00245498782337778 1
-0.0271484482949009 1
-0.0489123856001544 1
0.0145698716658522 1
-0.0335507175274279 1
0.0929150130113707 0
-0.0300755709261371 1
-0.0063748256142622 1
-0.0285195555546466 1
-0.0184890991951582 1
0.0361804717229016 1
-0.0496725830313224 1
0.0253134705733746 1
0.0289039586727909 1
-0.018563300205902 1
0.00656702721231676 1
-0.0449627025642208 1
0.00953498346730804 1
0.0718287739192303 1
0.0184730904847626 1
-0.0601169050871386 1
0.0251843946018513 1
-0.0119894390313963 1
-0.00181802430604132 1
0.0345165024779731 1
0.018122143684529 1
-0.0138924945411402 1
-0.0203686106227707 1
-0.0496200516726809 1
0.0137905789885123 1
0.025940989589154 1
0.11433539323248 0
0.0597190842677873 1
0.0269877766298958 1
-0.0219687046170448 1
-0.0234194828961452 1
-0.0236404142063769 1
0.0560424737445861 1
-0.0473706428394566 1
0.0559125837554226 1
-0.00457893889026969 1
0.0169172976516844 1
0.00987115513648791 1
0.0111004625511671 1
-0.0410725122316082 1
0.0612925411912909 1
0.0942503838003226 0
0.0131340694243462 1
-0.0318615465953735 1
0.0374553639258245 1
-0.0162811993216758 1
-0.0288233380401507 1
0.031956008381993 1
-0.0358832157755091 1
-0.019480045076269 1
-0.0789768845264595 0
0.0250402629064442 1
-0.0207152048714415 1
0.0597778114145969 1
-0.0521598108738609 1
0.002842496802031 1
0.053610829001837 1
0.0598701982669536 1
0.0421471028871875 1
-0.0412755320107041 1
0.0244212877373155 1
0.056557485701368 1
0.0975241819030334 0
-0.0695617750094048 0
0.0385434094987725 1
0.0252454427014801 1
0.035316770602721 1
0.00182167056554349 1
0.0336972515184135 1
0.00329698646416945 1
0.077096666781483 0
-0.0669424259692654 1
0.0137151433147178 1
0.0610760393669944 1
-0.0110510492098736 1
0.0145041387927242 1
-0.0252677754021349 1
-0.015333340654008 1
0.0100834464909081 1
-0.0413912628763223 1
-0.0266458078308281 1
-0.032515952499629 1
-0.0617021504420589 1
-0.049092122039774 1
0.00131048869206741 1
-0.0126704818741655 1
0.0629955786750134 1
-0.0776505282767344 0
0.00264623220836464 1
0.0486753236245038 1
0.0545051471595173 1
0.0254688661381215 1
-0.00639392504243395 1
-0.00427984875259185 1
-0.0261718278259243 1
0.0122294141933285 1
-0.0465898531673725 1
-0.0317029489069476 1
0.0234379605776066 1
-0.0509872382355792 1
0.0296651158600571 1
-0.000892250881578993 1
-0.0654743201702255 1
-0.00369538279548891 1
0.0827377803797318 0
-0.056351429465043 1
0.0276729130521638 1
-0.0503109144362993 1
0.0256067110251585 1
-0.024597979846163 1
0.00264519645713304 1
0.0027007049840421 1
-0.00474630899636894 1
0.0394364460335907 1
0.0314247258259602 1
-0.0082435646948562 1
0.0635457767979244 1
-0.00143859685635424 1
-0.0191206009084964 1
0.0528707403225106 1
-0.0337466442269667 1
-0.0197159770550572 1
0.0377597201035968 1
0.0260259431239966 1
-0.036941318769987 1
0.00628169306605418 1
-0.0501044530936429 1
0.0765709436838785 0
-0.00703572345433344 1
-0.0377541206958648 1
0.0126957157224297 1
-0.0145547227856308 1
0.00098285440030745 1
-0.0442460966525862 1
-0.0518493621008838 1
0.0602402267709239 1
0.00397135911670347 1
0.0668821075230471 0
0.0543054352849964 1
-0.050793287156084 1
-0.103870604284896 0
-0.00316740466514781 1
0.0764352461288933 0
-0.0471032648589587 1
-0.0711993285188064 0
-0.0891061285583135 0
-0.0484511142261203 1
0.0156662817182132 1
0.0390259285735037 1
0.00270116188600946 1
0.0239608790288698 1
-0.0109546418243221 1
0.0323922867477176 1
-0.0503638268597939 1
0.0123272476994748 1
-0.0480633220576876 1
-0.019252477380865 1
-0.0795792856257015 0
0.0494161814433888 1
-0.0278228134848966 1
-0.0121869116637439 1
-0.0763706573247293 0
0.0138659036603021 1
0.0420411140309314 1
0.0447116661905629 1
-0.026252632563614 1
-0.0399872140962989 1
-0.0096069493990058 1
-0.00306021245786104 1
0.0259579111465606 1
-0.0379619785660306 1
0.00710925980422518 1
-0.0954338837835849 0
-0.00495843668194582 1
0.01754608205124 1
0.0382807889169417 1
-0.00152146110053031 1
0.0163873740006584 1
-0.026095321540899 1
-0.0289319892923634 1
0.0387895876072125 1
-0.00309161463382603 1
0.0817037952024061 0
0.041344342440159 1
-0.0165850984702008 1
0.0360889609229285 1
-0.0490297679391887 1
0.00197632107506932 1
-0.0219827102607546 1
0.00974445468705531 1
-0.0418746756272433 1
0.0474472871860295 1
0.0847906624048392 0
-0.00406008143703953 1
0.0273752678096005 1
0.00937242285928206 1
0.00176956735005132 1
-0.0402545427186162 1
0.0475700519502135 1
0.0620043002592907 1
0.00898693695495048 1
0.0153973133529705 1
-0.0609385871661526 1
0.00667754161942573 1
0.0199198184092154 1
-0.000455346133872709 1
0.0402200478720767 1
0.0515394796764034 1
-0.0588984257976288 1
-0.055856923043305 1
0.0342377413952984 1
0.0286871797255544 1
0.018522473877058 1
0.0408570537559677 1
-0.0126213045351538 1
0.00490212510962226 1
0.00112831764967106 1
-0.046080383910171 1
0.00373962398049685 1
-0.00182420743213436 1
-0.0136589382875206 1
-0.0120794416171008 1
-0.0154445377490505 1
0.0512657972017904 1
-0.0551515345633849 1
0.0281079225763064 1
0.0269442519176905 1
0.0177623113435274 1
0.0277394374384134 1
-0.0165617152144081 1
0.00649615200174974 1
0.0070351518335063 1
-0.0493060701340736 1
0.0546014516711568 1
0.0413041240831787 1
0.057182726593821 1
-0.0451085462968622 1
0.0077953091389354 1
0.00161171502641335 1
0.0646016738721358 1
0.0432671261635752 1
0.0180035929613502 1
-0.0289669580713938 1
-0.0283313443074155 1
0.0370088127002114 1
-0.0101896822345288 1
0.0349973724624474 1
0.026383063199069 1
0.0213745241683953 1
-0.0505694081557342 1
0.0346126601845888 1
0.0166722165819538 1
-0.0263015018344049 1
-0.0185036989697215 1
0.0137936904517671 1
0.0366120519450265 1
-0.045633718479941 1
-0.013190616223511 1
0.0216760558875927 1
0.00547677994364654 1
-0.00286018225988491 1
-0.0722097189994017 0
-0.018948063716098 1
0.0638922991292182 1
0.0251043828184775 1
0.0332028593820694 1
0.0530312244750942 1
0.0379532796286313 1
0.0134538257083869 1
0.0888384530639342 0
-0.028105609509282 1
-0.0416842893161882 1
0.0252705063272001 1
0.0433762837749884 1
0.0303325381420052 1
0.0397013062227031 1
0.00732047764480903 1
0.060632711013052 1
0.00607163762900461 1
0.0163121066536491 1
0.0217880564849316 1
-0.0031757940509426 1
-0.076358319838624 0
-0.0121692751268936 1
-0.0563493100573325 1
0.0304388312848389 1
0.0373576064514194 1
-0.0546924527093283 1
0.019009912934511 1
0.0173365013055654 1
0.0292768916930585 1
0.00358443003949407 1
0.0858555485310969 0
0.0374511612120209 1
0.0498683414097614 1
0.00426306244048713 1
-0.0265424270789098 1
-0.0445037579596431 1
0.0727421121415158 0
-0.0108465809814223 1
-0.00188073748942031 1
0.0638474710189246 1
-0.0073782599019538 1
-0.031934576003988 1
-0.0152591322218237 1
0.0574705813220314 1
0.0184920336343552 1
0.0443603837245488 1
-0.0529440694898661 1
-0.038356766656911 1
-0.0253407176491334 1
-0.00281491300796311 1
0.0166987332439536 1
-0.0533962829077347 1
0.0457328162653363 1
0.00667879937469419 1
0.0811335922898579 0
-0.0154083602982852 1
-0.029294563395647 1
-0.00269994763526414 1
-0.0828304224953176 0
0.0567150700447976 1
-0.00809008637322398 1
-0.0195011518197225 1
-0.0240528198042734 1
0.00105179517208963 1
0.0576509458805716 1
-0.0413914365025728 1
-0.0200703939912945 1
0.0132430924777362 1
-0.0160935768293534 1
0.0468743878234423 1
-0.0101777521809139 1
0.0303672010133372 1
-0.0356603330815425 1
-0.0154633206695316 1
-0.00814049938264884 1
-0.0430290458357028 1
0.0260081465896116 1
0.0072235345811179 1
-0.0184899167090278 1
0.0419332528498572 1
0.0619515145773132 1
0.0243803678122422 1
0.0639740136205232 1
0.0082121224175867 1
0.0408621397253983 1
-0.016006607095312 1
0.036701426866244 1
-0.00324218952807765 1
0.00916122709082165 1
-0.0374784974391399 1
-0.00818230724487539 1
0.0567375080861339 1
-0.0165879396268324 1
-0.0017629946143284 1
-0.0135041918198176 1
0.0168662560143612 1
-0.0216461404711865 1
0.0576024407904202 1
-0.0139755757307067 1
0.0634171160955721 1
0.0559789614987978 1
-0.0507845253246066 1
-0.0387677664396593 1
0.0141650436337301 1
-0.0168420432595223 1
-0.0372369019818061 1
-0.0103929238917506 1
-0.0702006236602049 1
-0.0508874846402787 1
0.0257928338482395 1
0.0510820324428758 1
-0.0353589104356809 1
-0.0228277719433138 1
-0.0112315119506103 1
0.0460287293172067 1
-0.00969815558203335 1
0.0130818446595392 1
0.0149913711219853 1
-0.00357233971900743 1
0.0224385471550355 1
-0.00511466088998432 1
-0.0029703670428737 1
0.0104689360197171 1
0.0406216544621152 1
-0.0212025053503518 1
-0.0415554745511672 1
0.00122305080464119 1
0.0101814686781744 1
-0.0547021481644005 1
-0.0144429238986749 1
0.0164987923852064 1
-0.0920261681535377 0
-0.0230413651930696 1
0.081587582399299 0
0.0458275334456364 1
0.0195423262648467 1
-0.00337214449878419 1
-0.010061309947857 1
0.0510042605881752 1
0.00437488699544212 1
0.0252249061629065 1
-0.0278893964663862 1
-0.0224961633923948 1
-0.0342581271566934 1
0.043006083699125 1
0.0467438084950522 1
-0.0383969444497332 1
-0.0275581211207771 1
0.0320436568894389 1
-0.0107130359185669 1
0.0239704700478911 1
-0.00202318341313056 1
0.0351820879026592 1
0.0219164193073066 1
-0.0634061355136049 1
0.0693859834340955 1
0.0182069971884603 1
0.000252655454770048 1
-0.0136012933563294 1
-0.0449750958151181 1
-0.0377311712730091 1
-0.00355114163705288 1
-0.0449551263217168 1
0.0226527959767707 1
-0.00304761605993366 1
0.0057563139088153 1
0.0520398026239512 1
-0.0278243567968711 1
-0.0403692002569177 1
0.0120709431060584 1
-0.035751079070075 1
0.00267654225780742 1
-0.00280544337950414 1
0.082791378003991 0
-0.0521278021687527 1
0.0504635471772622 1
-0.0282291664872364 1
0.027855262563105 1
0.0101536666751754 1
-0.0192211013443056 1
0.0630692564235166 1
0.0234226440325925 1
-0.0193483163673109 1
0.0016429075052698 1
-0.00863588992300822 1
-0.00717015522507424 1
0.00493862042735303 1
-0.0302498759387278 1
-0.0280047145398205 1
0.0147984611714989 1
0.00704429125106136 1
0.0438910598461022 1
-0.0178983522320975 1
-0.0210097322633774 1
0.031199629815873 1
0.0318589008430781 1
-0.000721401822945009 1
0.00240474917567828 1
0.0525079236697672 1
-0.0519899549576583 1
0.0183309911854283 1
0.0368775713384693 1
0.0409811424601128 1
-0.0677400255449723 1
0.0441871860744855 1
-0.0333345580134699 1
-0.0464230609520753 1
-0.00617007708791919 1
-0.0355920874158404 1
0.0439453091651818 1
-0.0652490397701835 1
-0.0276004666155604 1
-0.031453021254013 1
0.0204121940447268 1
0.0694339469131799 1
-0.0256398430409102 1
-0.0482360500493063 1
-0.0127268342469706 1
-0.0206616485809629 1
0.0537822024267086 1
0.0134448596549641 1
0.0136781376201596 1
-0.00953473286734875 1
-0.0684042509005374 1
0.0735629913425294 0
0.0260792648350967 1
-0.00383102959629302 1
0.0425000650239349 1
0.0326907019520354 1
0.0136330137694396 1
-0.0271966839742896 1
0.0130796494338125 1
0.0466802242592347 1
-0.0297380472834835 1
-0.081389287461218 0
0.00871280238148125 1
-0.0301462373369079 1
0.0143044594875944 1
0.0344100611512765 1
0.068266835205827 1
0.00345597434116926 1
0.0576374255520479 1
0.0481197313094442 1
0.00964516243801991 1
-0.017232858795643 1
-0.00545971815834631 1
0.00799125211444379 1
-0.0232990508247454 1
0.0313311791989871 1
0.0275756372426429 1
-0.0544587811989719 1
0.0376068418973959 1
-0.015601748814873 1
0.0202366331758977 1
0.0179325345354664 1
-0.028720484180053 1
-0.00450328763328172 1
0.00782692931540141 1
-0.00669438758695624 1
0.0124235357287621 1
-0.0178226005862485 1
-0.00790515157752783 1
0.0247152673884157 1
-0.04339809532976 1
-0.0339831865658088 1
0.0278130234915869 1
0.0514134651808311 1
-0.00822924972088923 1
-0.0767737271255619 0
-0.0078727469347124 1
0.00165373527349873 1
-0.0126648970961935 1
0.0249973040794023 1
-0.0490258896280262 1
0.0223788512884091 1
-0.0248880996304804 1
-0.0328738948154375 1
-0.0368012049762142 1
0.0550357996129653 1
-0.0278384975723778 1
-0.0200105800919544 1
0.0413187646715138 1
-0.0238844161458846 1
0.0252225022754047 1
-0.0772100124957914 1
0.0273540134052644 1
-0.0161961400328242 1
-0.0736774501740247 0
-0.0466068544716272 1
0.0398861574360058 1
0.0719552120538091 0
0.0461186572721272 1
-0.0165248519811316 1
0.0403272456205131 1
-0.00433415311613877 1
0.0102025148133691 1
-0.0592751483010634 1
-0.0125291041024165 1
0.0602637104180051 1
-0.022789812001599 1
0.0932395816374318 0
0.0390279311278723 1
-0.0858597009725977 0
-0.0360325372623855 1
-0.0575522917914372 1
0.0625931392381862 1
0.0105138177209547 1
0.0612608630239512 1
0.0041832888702484 1
0.0536457489997118 1
0.0112600515286056 1
-0.00819844256142144 1
-0.027937670972781 1
-0.00494993870615796 1
0.0217777866196617 1
-0.0344332520418836 1
-0.0195993363347084 1
-0.0169997404755323 1
-0.0102665206193614 1
-0.0148395521228387 1
0.000475567552939097 1
-0.07609139697965 0
0.0611486946816077 1
0.065846660512679 1
-0.00779117940708166 1
-0.034240280087952 1
-0.0181375991936333 1
-0.030749625691267 1
0.0504052458687768 1
0.0464745680848168 1
-0.0326461644058779 1
0.0325036995250026 1
-0.0771944572189136 0
-0.0329496600682436 1
0.0315533673071187 1
-0.00264743000208606 1
-0.0235625229312125 1
0.00621338627636804 1
-0.0154217272622233 1
0.0411911955730085 1
0.000640159460831274 1
0.0309882884219665 1
-0.00994902861889005 1
-0.0438003847339644 1
-0.012290210522498 1
0.0125343893323155 1
0.0024324666902247 1
0.00839006719188155 1
-0.0324721120110223 1
0.0811505350337618 0
0.0777781660492771 0
-0.0384029971624813 1
-0.0512710554913918 1
0.0236356487400266 1
-0.0101204933852214 1
-0.0126890890021793 1
-0.0189195477704204 1
0.0231059434805803 1
-0.0296220201833688 1
-0.0419028315221608 1
-0.00130634711797809 1
-0.0169862118715137 1
-0.0764454749051747 0
0.0323098214059053 1
0.058851135864438 1
-0.0738505232825413 0
0.107366548585038 0
-0.0135240093972835 1
0.0165692970417593 1
-0.00862251424012059 1
0.0201433418897164 1
0.03754348437803 1
-0.0607476255968249 1
0.00134785585773352 1
0.053839732632594 1
0.0443341199906651 1
-0.00316866603377457 1
-0.0241045149014694 1
-0.0450053500372628 1
0.0606221820812319 1
0.000160911173107625 1
0.021817630630117 1
0.0298051054743338 1
0.0402303782004635 1
-0.0448222423673968 1
0.029567048572579 1
0.0410130335565689 1
-0.0399306454797983 1
-0.0912536536642416 0
0.0126266354310707 1
0.0213654019251034 1
-0.087705505227675 0
0.0784194584378041 0
0.0153567041515538 1
-0.0488392196369624 1
0.010934069209642 1
0.0105449021669821 1
-0.00188046717214183 1
0.0511536022348846 1
0.0394598674921701 1
0.000972331352736084 1
0.0416154912794645 1
-0.0189399609694419 1
-0.0485938807041916 1
-0.0146229760266884 1
-0.0623248914570939 1
-0.00263147289485063 1
0.0456581474007321 1
0.0912021572827726 0
-0.0111954194135421 1
0.0452115172146053 1
-0.019063548014601 1
0.00911604863152934 1
0.0149335249656339 1
0.00586040502150559 1
0.0393960271579553 1
0.019483031478239 1
-0.0247320313431329 1
-0.0202153852301874 1
-0.0131070712448922 1
-0.00137608994401422 1
0.000445236529132657 1
-0.0184962202128323 1
0.00285900706465402 1
-0.00154133438616301 1
0.0140783568044183 1
-0.00218896250988705 1
0.00807967143888281 1
0.0171383608125647 1
0.00228354528874278 1
0.00372364516561618 1
0.0297270517779141 1
-0.00716925604537431 1
0.0425205830292293 1
-0.0538224366572347 1
-0.025028911505801 1
-0.0105880330068929 1
0.0153184559129552 1
0.00162579837976098 1
-0.0114143998282917 1
-0.0232155672652672 1
-0.00622099151406537 1
0.0272482978247157 1
-0.0259758051918624 1
0.0231728301287418 1
0.0177200547350261 1
0.0380652803753989 1
-0.005465819215261 1
0.0176922352991063 1
0.00942060601725049 1
0.00567329247409906 1
0.00474772320440544 1
0.0140788813688899 1
-0.0653183489061443 1
-0.0310421261955623 1
0.0234117708591934 1
0.0328024161383551 1
-0.0175142695060279 1
0.0278264543379932 1
0.030577163864787 1
-0.00529318808587745 1
-0.0273701983116962 1
-0.0450523658093562 1
-0.000130032242754428 1
-0.0830048465444931 1
0.0685985416440447 0
0.077176611481105 0
-0.0382674841982848 1
0.0668405923320153 0
0.0379334353582615 1
-0.00642178065249729 1
-0.0381420517691915 1
0.00179442058739357 1
0.0796440962885266 0
-0.00356800705762172 1
0.0129803108689089 1
-0.0810371421073526 0
0.0122063968091295 1
-0.0146769438881366 1
-0.00524161674232831 1
-0.0375340204557932 1
-0.00787398351356886 1
-0.0266174764166277 1
0.0468961163015484 1
0.0274186144019182 1
-0.0024931856907517 1
0.0253466550346379 1
0.0203809036195894 1
-0.0658533164681734 1
-0.0184531393829668 1
-0.0151206665759337 1
-0.00580501088720025 1
0.00924956641044209 1
0.0134060234924533 1
0.0175138930847099 1
-0.0306410103803696 1
-0.0322594115446752 1
-0.0403569663269106 1
0.0227119842217938 1
-0.0644528206839393 1
-0.0495387033377819 1
0.0112890494559837 1
-0.0135500957562075 1
-0.0308109537659661 1
0.0122183113864588 1
0.0557051524449142 1
-0.0742424413303082 0
-0.0103391146846028 1
0.0112682930515457 1
0.100202744692875 0
-0.0420321715371115 1
-0.0362915779477612 1
0.0415843520186319 1
-0.0351105123194909 1
-0.0359062187917525 1
-0.000400963956313366 1
0.0351010250354502 1
0.0243483820616353 1
-0.00731469169083223 1
-0.000460945306188561 1
0.0381949556841339 1
0.0120597399257763 1
-0.116619586562492 0
-0.0139467287342267 1
-0.0193039983278964 1
-0.028052166825588 1
0.0191181563280379 1
0.0145362875596246 1
0.010577513784132 1
-0.037127956851255 1
-0.0630410012337211 1
-0.00805043368426528 1
0.000874572491021084 1
0.0370202496187462 1
0.0317205872347666 1
0.0434727265994669 1
-0.0047184870518537 1
-0.0114442068323282 1
-0.0691735085495692 0
0.0266762650749236 1
-0.035361170015645 1
-0.0510849563056114 1
-0.0449254635954864 1
-0.00926627824373181 1
0.0861037509776518 0
0.0468171580133052 1
0.0232813523425953 1
-0.0321925694590792 1
-0.00403597964724903 1
0.0459206897804215 1
-0.0142004211044155 1
0.0613608854167419 1
-0.0431217445571918 1
-0.00741128073627754 1
0.0726409648182303 0
-0.00602458771167844 1
0.0237058646391295 1
-0.040172425330198 1
0.0157410077380601 1
0.0557059393983654 1
0.0761536032418603 1
-0.0128192764394425 1
0.0156255966436845 1
-0.016543432063102 1
0.022195569453893 1
-0.0165963925547088 1
-0.00315676779141081 1
0.014237843511626 1
0.00663035813559365 1
0.0117647002927111 1
-0.0373779039062768 1
-0.0105970941217514 1
-0.00378344080639121 1
0.000642214116297071 1
0.0560518171153664 1
-0.118425569957594 0
0.0803171747845433 0
0.0308928620996279 1
-0.0162068427523566 1
0.0486890235813305 1
0.0979179182461158 0
0.029599566670851 1
0.0162344660372164 1
0.0144566190786002 1
-0.0347670406292198 1
-0.0383476287679723 1
0.0022480639653222 1
-0.0170392341299351 1
-0.0563242373212634 1
0.0303436819384594 1
0.0201811384213539 1
0.017839259919657 1
0.0136308099052139 1
0.0105100276541521 1
0.0232459478024786 1
-0.0856044504315955 0
-0.0139791881176885 1
-0.0211530931740614 1
0.0377528314452288 1
0.0372465117532676 1
0.0186816876383872 1
0.0223311188735983 1
-0.0171811017135994 1
0.00622353067836021 1
0.0114518989756576 1
-3.1229005419527e-05 1
0.01852417497224 1
0.0530326618942517 1
0.0285757699037768 1
-0.0406974858667523 1
-0.100692259461784 0
0.0177778759525592 1
0.0129567572889157 1
0.0417001025241153 1
0.0705782484376666 0
0.0025711303498309 1
0.0268270413895178 1
0.0200832594561921 1
0.0391990298110624 1
-0.0754841045838394 0
0.0783624175560481 0
-0.0604836108489484 1
-0.0434772760289452 1
0.0351935652094867 1
0.0387178622828935 1
-0.0316733044067803 1
0.000874936152897948 1
-0.0388520195230647 1
0.00724259238803116 1
-0.0199890259226651 1
-0.0468005384725468 1
-0.0823278430339547 0
-0.0466034632461251 1
-0.00919206738243502 1
-0.0692373547130331 1
0.0952159760884944 0
0.0308238802854953 1
-0.0649838289793876 1
0.00109080154726745 1
-0.0548213668707152 1
0.0514879032510162 1
0.0102718982180518 1
0.0583793051055196 1
0.0252215301192557 1
-0.0338907336233028 1
0.0427137442957916 1
0.0230965483792277 1
-0.0035025724593271 1
-0.0110108834655719 1
0.0516309968606802 1
0.042805625528557 1
-0.0102288038384554 1
0.00704289860306416 1
-0.0575101734394468 1
0.0256766523092619 1
-0.0561187727871235 1
-0.0120999232856922 1
-0.00966598482443027 1
-0.01007684242799 1
0.0604627827710783 1
-0.031055597912292 1
0.0315794306067504 1
0.0393212114496323 1
0.00463148001663706 1
-0.0395460353265512 1
-0.00700631451817428 1
-0.0200244330948549 1
-0.0417147945777477 1
0.0491820136683482 1
-0.0121779969972991 1
-0.0196366578124003 1
-0.0124849302950908 1
-0.00474961682611918 1
-0.0411251291949393 1
-0.0422796356242173 1
0.000270626286488298 1
-0.0630727137406686 1
0.00573317073028909 1
-0.0246863039554762 1
0.0228709444630333 1
-0.0199216129698252 1
-0.0572059639844046 1
0.0753532094899035 0
-0.0153289755687071 1
0.0595247348270571 1
0.0192048107323497 1
-0.00262935894690177 1
-0.0421044600019808 1
-0.0397208895948559 1
-0.0117465113441594 1
-0.0154862241031292 1
0.0108032187710709 1
0.00594511165294015 1
-0.00668631770497237 1
-0.00843274054996466 1
0.0116739582147482 1
-0.0551972564931374 1
0.0258940826781257 1
-0.00119572531994246 1
-0.0368193976369659 1
0.00155004872709655 1
-0.057272815049092 1
0.017528227330972 1
-0.0699016794931224 1
-0.0438221661436352 1
-0.00267768612132513 1
0.0468693572879732 1
-0.0487345235505862 1
-0.0291398255495793 1
-0.0128316543433307 1
-0.0685417641996481 1
0.00147986927089218 1
-0.027944419921303 1
0.0148392360874449 1
0.0298625951340952 1
-0.0496835940578229 1
0.00108090879047182 1
0.0404228112133513 1
0.0440009698274715 1
-0.0523539519694703 1
0.0520934544904403 1
-0.037256160874504 1
0.0404368103151923 1
-0.066160866083559 1
-0.00438452544485384 1
0.0397889040514844 1
-0.000932811325486352 1
-0.0833490884653183 0
-0.0489880446626027 1
0.0282806904107363 1
-0.0286644256586333 1
-0.0255351449153491 1
-0.0306553675861753 1
0.0455496128031745 1
-0.0380778513035965 1
0.0203969151174528 1
-0.0990813953825816 0
0.000378399376635233 1
0.0864484184789606 0
-0.0293864415297314 1
-0.0211572087755155 1
0.0782823074566851 0
-0.0492395911795727 1
0.00569893411037965 1
-0.0404249091017573 1
-0.00501855598855814 1
-0.0419480059141925 1
-0.00438091617161217 1
0.0334484950051826 1
-0.0267991523854967 1
0.0476915876269243 1
-0.040902147512717 1
0.00761948733908146 1
-0.0117821600207529 1
-0.0516712159492447 1
-0.0354132215651559 1
-0.00932201753149465 1
0.0661805624951988 1
-0.00889863104289042 1
-0.0738152854578231 0
0.0485912094370825 1
0.0117187771612601 1
-0.0436070326132198 1
-0.0331240178069546 1
-0.0248822780628516 1
-0.0553272306264406 1
-0.0301147936859397 1
0.0156988098920023 1
0.004241777488721 1
-0.00436892569399466 1
0.0320082811658233 1
0.0338065584495187 1
-0.00957576960420627 1
-0.0308443602939965 1
0.00396149897032469 1
0.0575468118291944 1
-0.0393250033939435 1
-0.0442046817885626 1
0.013417066344886 1
0.00502999876378701 1
0.0241951368922509 1
0.0510558113437516 1
0.0704914354118034 1
-0.043601032188532 1
-0.0614767624336627 1
0.00819265533613984 1
-0.00473072750808075 1
0.0105604179517732 1
-0.0327776084941461 1
-0.0290845479675838 1
0.00035102676102713 1
-0.00390146408617442 1
-0.0445146990984657 1
-0.002411173521571 1
-0.044588838770044 1
-0.143293996402264 0
-0.0279265372352618 1
-0.0370473357448031 1
-0.0289734478749311 1
0.0415123347831679 1
0.0927990008090728 0
-0.0464706719254311 1
-0.0308894470785144 1
-0.0192382670763163 1
0.0677411526952391 1
-0.0145531298637554 1
0.0368422867559867 1
0.0443115588413818 1
-0.0247809556453911 1
0.00653604099332969 1
0.00416341329076309 1
-0.0464527047694132 1
-0.0220900264027844 1
-0.0476756922572266 1
0.0134885578368294 1
0.00864591947171871 1
0.00339025629235053 1
0.0251951731729841 1
-0.0215133498753212 1
-0.0195343106410058 1
0.0178518834154844 1
0.00078048580076841 1
0.0124503614695 1
0.0829498009967642 0
-0.0192020664535311 1
-0.0275600022751382 1
0.0224994598289947 1
-0.0758890462510227 0
-0.0275443711707895 1
0.0267610106726286 1
-0.0303591399436482 1
-0.0160204268531899 1
-0.0182805952430239 1
0.0107627782341509 1
0.0486489028845317 1
-0.0114117692062941 1
-0.00853227754804496 1
-0.0417935240092495 1
0.0290910165419968 1
-0.0196027460985887 1
0.00367507946215996 1
0.0389112199013939 1
0.0313780119984058 1
-0.0138343357903847 1
0.0176453733720605 1
-0.00676435498854197 1
-0.0117651735006594 1
0.029991460451856 1
-0.0222160676900229 1
0.0414155861557352 1
0.0160147933456179 1
0.0221196470366995 1
-0.0136804101085055 1
-0.0230496532666574 1
0.00515632009201732 1
-0.0225800677645471 1
0.0270211873757073 1
0.0605371310511265 1
-0.0386882551937961 1
-0.00930680372014091 1
-0.0746667395957674 1
0.0201641743805684 1
-0.0243876212986232 1
-0.0472177629309306 1
0.0382345436314914 1
-0.0882700440885505 0
0.0199202403223836 1
-0.0712059080769701 0
-0.0328767569184913 1
0.0136971344523876 1
0.0510777180202827 1
0.0520917220594453 1
0.00335032911108041 1
-0.00660789903554386 1
0.105751234147331 0
-0.00952908536400729 1
-0.0400060090979005 1
-0.0368753387579013 1
-0.0295253923607389 1
0.0200914596616408 1
0.0340265192502893 1
0.0701376477224198 0
-0.00510134798280434 1
-0.0496111016407034 1
0.0374383829419674 1
0.0599951143616681 1
-0.00543033316255737 1
0.0202127284875027 1
0.0232326261532987 1
0.023544026339243 1
-0.00902544152118719 1
0.0539092195221026 1
0.00294877630547868 1
0.00826311380671212 1
0.0583762373409606 1
-0.0301875118956901 1
-0.0638154592628376 1
0.028901838358754 1
0.0442839844275347 1
0.0555490187572753 1
-0.0611289101532278 1
-0.0316215912726708 1
0.0426252261063095 1
-0.0256426409394974 1
0.0561069495505839 1
0.00911717507889013 1
0.0280303522859627 1
0.0491864377325599 1
0.00234606221148237 1
0.0295690143499944 1
0.0285891798036852 1
0.017600095900468 1
-0.0565332140449748 1
0.0338870631755063 1
-0.0136660992811643 1
-0.00741302443952512 1
0.00943096183944715 1
-0.00568267228027782 1
0.00236912564074138 1
-0.0322403621693424 1
0.0242439777223967 1
-0.0107906163983654 1
0.0691925531878966 1
0.027804171216358 1
-0.0390218893777035 1
-0.0123888601115289 1
0.0302910395809774 1
0.00192197786830372 1
-0.00920472673100418 1
-0.00538531305185881 1
-0.0233560223050882 1
0.0153159941539883 1
-0.0682588621338014 0
-0.0072670482783023 1
0.0291050414766964 1
0.0508896706056763 1
-0.0246521923518408 1
-0.0103844174953343 1
0.0384099793333549 1
0.0345749721312166 1
-0.0139594361417314 1
0.0130558052098173 1
-0.0169064335787703 1
-0.0550488258089335 1
-0.0201949383597093 1
0.0196910161955086 1
-0.015396819425114 1
-0.000906839014832974 1
0.0642752113984462 1
-0.00468516332037626 1
-0.00208487040860113 1
-0.0311914171960645 1
0.0362808090759736 1
-0.0901919657785559 0
0.00110747374904094 1
0.073798896838927 0
0.0439445908930757 1
0.030431294352331 1
0.0641891437662717 1
-0.0428514518391285 1
-0.0108217724732874 1
-0.00812465864894896 1
0.0356674044947325 1
0.0591185542250156 1
0.0107298084566139 1
0.0924372424241959 0
0.0682459643473254 1
0.0806769745861831 1
-0.0268050668805115 1
0.0379463179005335 1
-0.0137885450067725 1
0.0650252893452922 1
-0.0901202437354626 0
0.0138500102672551 1
0.0408321820855369 1
0.00954289075080452 1
0.0365391332390527 1
0.0144625874581295 1
0.075649227370173 0
-0.0224256413401175 1
-0.0240426955417739 1
-0.0346099755863871 1
0.0471961746686866 1
0.0378119546703675 1
-0.022296066481222 1
-0.0328755519080497 1
0.0153767512082966 1
-0.0234079547010578 1
0.011790480284236 1
0.0522323724810016 1
-0.0810413992671165 0
0.0190357182334984 1
-0.0187232841870304 1
-0.0121899449105556 1
0.0132065422742486 1
-0.00568351654365293 1
-0.0240433717362892 1
-0.0257615258332749 1
0.0249680717866638 1
0.0349429107764217 1
-0.0161908329033185 1
-0.00401115876183311 1
-0.00702231682087575 1
0.0350900280688302 1
-0.0143396482486745 1
-0.04792381761622 1
-0.0368098754983311 1
0.00530473066866431 1
-0.00286804422440929 1
0.0169199705850931 1
0.0442440555449971 1
-0.0399356954798226 1
0.0333345261467746 1
-0.00589047242626853 1
0.0271767902192629 1
0.035914279534833 1
0.00915069297989453 1
0.0195530832144517 1
-0.0573902484474003 1
0.00387462218653828 1
-0.034638098635521 1
-0.0237189406958904 1
0.113212298135915 0
0.0450194050815386 1
-5.49272048883049e-05 1
0.0188498634622606 1
-0.00471454987673654 1
-0.00264244189552404 1
0.00399749892603592 1
0.0390431101484886 1
0.00573340699256884 1
0.037131093374446 1
0.000191183165443412 1
-0.0266692730167419 1
-0.0136622080257353 1
-0.0401945512944743 1
-0.0221897219100657 1
-0.028910346515468 1
0.0159071232914849 1
0.0172040043639003 1
0.0267695208087911 1
-0.0145752900689201 1
0.00652054705532851 1
-0.037441221636606 1
0.0454483764167423 1
0.0202654305124094 1
-0.00322282381719748 1
-0.0310908900919157 1
0.0678903951455161 0
-0.0216947869089897 1
0.066181128563715 1
-0.00248156130378769 1
0.0254893707098902 1
-0.0439167489648983 1
-0.0210079394250511 1
0.0367662501866081 1
-0.0591644812076424 1
0.0255917467317142 1
-0.0277816160006903 1
0.0072375522998531 1
-0.0365572784107675 1
-0.0176644735219385 1
-0.039209910540317 1
-0.0238566771414624 1
-0.0287480907419258 1
0.0461933397637493 1
0.057984546910631 1
-0.0676091938471536 1
0.00635130646114166 1
0.0562309870422382 1
-0.0485260790689077 1
-0.0596529708871532 1
-0.0832069252356031 0
-0.0335885854619196 1
0.0587671726168389 1
0.0162079377711175 1
0.0144765362608911 1
0.0481088982010021 1
-0.0502881288052083 1
0.0482563431580585 1
0.00846044638445447 1
-0.0187566100909296 1
-0.0330130811224269 1
-0.00227927383736519 1
-0.00684249397109616 1
0.0399462804520874 1
-0.000284886167729972 1
0.0132732060286338 1
0.0455143353456682 1
0.0272618862019248 1
-0.00494642593047395 1
-0.00291301361743315 1
-0.0288481261655588 1
-0.00836376637218472 1
0.0581716908160373 1
0.0029108506741961 1
0.0141506254050038 1
-0.0869503200580884 0
-0.0148794186211881 1
-0.0494941016733325 1
0.0293053643770403 1
0.0252507557100795 1
-0.0352048724589511 1
0.0237621315971125 1
-0.0137861152412283 1
0.0886245652167431 0
0.0423726053851953 1
0.0791069890335291 0
0.0349525280864244 1
-0.0301121821378868 1
0.0250824896892914 1
-0.0423753578395809 1
0.0152752090333431 1
-0.0145985069132223 1
-0.0537429938679133 1
-0.0744607161944274 1
-0.0443654737009645 1
-0.0360360520558261 1
0.0201302427268305 1
0.0130269932142703 1
0.0165665691683147 1
-0.0216539605607536 1
-0.0208577711254896 1
-0.0354228977213096 1
-0.010333102542114 1
0.00782399617965589 1
-0.0668489988856958 0
-0.0641209782533706 1
0.00687777006621886 1
0.0239633345143886 1
0.00206862615249688 1
-0.0553213429541566 1
-0.0614879122486061 1
-0.00720340631391876 1
0.0260783386041296 1
0.00567021555429689 1
0.0868629460712831 0
-0.0244464586730289 1
0.0102732858978392 1
-0.0113230411622041 1
0.0130533417551358 1
-0.0054177415296954 1
-0.0195426474066412 1
0.0494394376762924 1
-0.0234828412380544 1
0.0143781438334505 1
-0.0753613266109682 0
0.0107965778716258 1
0.0197072658852709 1
0.0362167101845719 1
0.0199035777262048 1
-0.0058389129556587 1
-0.00235941951991017 1
0.00032422736327742 1
-0.0204340799002909 1
0.0256391722425167 1
-0.0100194651523825 1
-0.00532296057862489 1
0.00261570143547916 1
0.0445914970916705 1
-0.00919849260604445 1
-0.00285650697020354 1
0.0121499723867206 1
0.0333702377574488 1
0.0547126779443819 1
-0.028703131378001 1
0.0814179963023074 0
-0.014682765396041 1
0.0226920961837835 1
-0.0528505813084856 1
-0.00610237142125307 1
-0.00754734436115172 1
0.0089878606006701 1
0.0297000205863836 1
0.0286927286666624 1
0.00514809442197524 1
-0.0200424525352713 1
0.0291996057617583 1
-0.0359974658328247 1
0.0042076277911516 1
0.000403690910779204 1
-0.00842440579252232 1
0.0305902785041489 1
0.00387802055696344 1
-0.0126096949097892 1
-0.0100827792269698 1
-0.00321617711276418 1
-0.00172251831102664 1
0.107166612666275 0
0.0376977747567838 1
0.0277856390001171 1
-0.0196449724711047 1
-0.00632615249966947 1
0.0671545509633042 1
-0.0118873572190723 1
-0.0378216740330008 1
0.0175416099915505 1
-0.0070796368425513 1
0.003845968438249 1
0.00686935994085104 1
0.0700125312329136 0
0.0755831212668851 0
0.0306654901073964 1
-0.0390365959862732 1
-0.00329468038985269 1
-0.0342312656180438 1
-0.00652974309188058 1
0.00851325009475163 1
-0.0546883392772588 1
0.0248007558051126 1
-0.0459802559105575 1
0.0364505753941271 1
-0.0443384110330287 1
0.106114733737044 0
0.00271042741281733 1
0.0748914981335697 1
-0.0564088358816996 1
-0.0464046044540904 1
-0.00902085808777147 1
-0.0743422110178829 0
-0.000182565707690964 1
-0.0464917805139974 1
0.0255221666039817 1
-0.0970408338806344 0
0.00158277917482709 1
-0.0370093769513306 1
0.0812004456635327 0
-0.0370408182180764 1
-0.00694770137302461 1
0.0147424662226911 1
0.0168996468464635 1
0.0361192544976072 1
0.0645577291296995 1
-0.0308488900899639 1
-0.0261866717635969 1
0.0184800798802535 1
-0.0459023839884338 1
0.0620905983852457 1
-0.0476717186663336 1
0.0303851307252902 1
0.0253816688768489 1
0.0466911298398871 1
0.0411827322137313 1
-0.0177867350053567 1
-0.0114022985589422 1
-0.0012852374979792 1
0.066547695794107 1
-0.0259541686103893 1
0.00273244909239026 1
0.0400646669483976 1
0.00592393601209014 1
0.0209180412349398 1
-0.0173131013427905 1
0.0612716973823161 1
0.00822884374166091 1
-0.00414510504732061 1
-0.0389918619189682 1
-0.0308062957969202 1
0.000873618614875653 1
0.0187192561199735 1
0.0588805824826314 1
-0.0136167602559804 1
-0.0416189898378854 1
0.0199441594122406 1
0.0385140737640464 1
0.024952326374455 1
0.069488116208653 0
-0.00132504993283867 1
-0.00956494736953278 1
0.00467128798026685 1
-0.0107215749311104 1
0.0072668051757046 1
0.00646199236554237 1
0.00589188465618826 1
-0.0508542937273736 1
0.00198735216684651 1
-0.0277488960149753 1
-0.00262812741976943 1
-0.00911348036243764 1
0.0401759915102176 1
-0.0683598597160045 1
-0.0486532283697186 1
-0.00760253267924491 1
0.000714236133161658 1
-3.1848726715987e-05 1
-0.0299741764823879 1
0.0145656253550466 1
0.0248846559989098 1
0.045486783967002 1
0.0469727756508117 1
-0.0195612251533681 1
0.073531568141259 0
0.0105323451672745 1
0.0223765610708298 1
-0.0281395314997776 1
-0.00404746901968649 1
-0.0374871305949252 1
-0.0538757132406403 1
0.0560304304890269 1
-0.00036665925417728 1
-0.0651948201073437 0
-0.0361519821556851 1
0.103842109544908 0
-0.0303933437235918 1
-0.000243935326601371 1
0.00816764244327119 1
-0.038434015300366 1
0.00710632310756022 1
-0.0219001869579731 1
0.0104027211095035 1
-0.0265904009821205 1
-0.00555059319715602 1
-0.00720319430558967 1
0.0258173064273037 1
-0.0284378121604028 1
-0.0765140991429182 0
0.0398703501135337 1
0.000142394157652991 1
0.054328018028207 1
-0.00468246255231608 1
0.0042639713572062 1
-0.00386509531762825 1
0.0477368461908686 1
-0.0654318068967389 1
0.0540493930255392 1
0.00978141523353481 1
0.00860451647211867 1
-0.0330461114777227 1
-0.0489053362324606 1
-0.0463162839909581 1
0.0177714188627773 1
-0.00697204950082595 1
-0.03136730481622 1
0.0320965099019298 1
0.0230529997168813 1
-0.0284323849937538 1
0.049421364463726 1
-0.00980291593955991 1
0.00531625009249839 1
-0.0257864328039402 1
-0.00269901277707212 1
-0.0550845356860907 1
0.000570244464000675 1
-0.0685070215825548 1
0.0943547252260112 0
0.0159629113611123 1
0.063044877765427 1
-0.050619471417215 1
0.0308220185770724 1
-0.00390824714357836 1
-0.0425778785220923 1
-0.0265429173927456 1
0.0143499182741259 1
-0.0393795879878756 1
0.0335068618591632 1
0.0333770123781695 1
-0.00484877259553926 1
-0.0823747440509243 0
0.044622149721608 1
0.0207874501532376 1
0.0134443655589969 1
-0.0114134700882348 1
-0.0318643370772164 1
-0.0312954765179545 1
-0.0164645684975995 1
-0.048324462339068 1
0.0424236088665602 1
0.038999789977291 1
0.0609680802679786 1
-0.00225158985374684 1
0.050679818175155 1
-0.106105085968683 0
-0.0247618900546972 1
0.0387607568659538 1
-0.00579971998526572 1
0.02675769594133 1
-0.035424363258136 1
-0.0248975245386213 1
-0.0835855336559565 0
0.0231675203087792 1
0.0115895014232643 1
0.0620435354246193 1
0.012845051246919 1
-0.00248331686180209 1
0.0272706831998716 1
-0.00199424999008267 1
-0.0126102851282067 1
0.0570380499415733 1
-0.00271345109032561 1
0.0100046120921576 1
0.0341414498275562 1
-0.00201055420280041 1
-0.0546887043018837 1
0.0160554479934318 1
0.0510301472648934 1
0.00295332426002085 1
-0.00864200955860819 1
0.000290708925287313 1
0.00600284218910017 1
-0.012440687923057 1
-0.0269203182259646 1
-0.0236095047265045 1
-0.0817963780575153 0
-0.0238804320801395 1
-0.0361007079669197 1
0.00094732042073461 1
-0.0261527749671443 1
-0.092074012342658 0
-0.00314051457280922 1
-0.0688033236758874 1
-0.0364871566212728 1
-0.0183662626630474 1
-0.0222012016175517 1
-0.0390738824952649 1
-0.0138058349901112 1
0.0278895973940473 1
0.0205924889992813 1
-0.0408187434243177 1
-0.00354196090534098 1
-0.022647193643301 1
0.00571911543282015 1
-0.0670750638794615 1
-0.0277088753091322 1
0.0641476215382657 1
-0.0925237151838131 0
0.071866093078576 1
-0.0206020628242475 1
-0.0270270548664157 1
-0.0189130996624642 1
0.022871300383983 1
-0.0144194540804578 1
-0.0361758386677172 1
0.055567210601588 1
-0.0444141304474444 1
0.016068110785195 1
-0.0419234420285333 1
0.0373125300634553 1
0.0247591438205944 1
0.00155308450202507 1
-0.0160807914572544 1
-0.0759798725392604 0
0.0187212467113185 1
0.0148901462285243 1
-0.00676323643642273 1
0.0227384997467435 1
-0.0199320333714966 1
-0.00499773766135996 1
-0.0721513106554774 1
0.011693912072928 1
0.0213183111369445 1
0.00699195823640885 1
0.0102923109898559 1
-0.00790250687367326 1
0.0602361443550376 1
0.032482146885199 1
-0.018913549730072 1
0.00647028286572067 1
-0.0698478749207058 1
-0.00970267698084308 1
-0.0443519063661775 1
-0.0148606652177395 1
0.00140422628423324 1
0.0462680895532518 1
-0.0352040592155927 1
-0.0355826024287147 1
-0.0048368483817881 1
-0.0306762315970331 1
-0.00118487473138553 1
-0.0838934303207061 0
0.00499868830840314 1
-0.0254605691106657 1
0.114532771199774 0
0.0450999955626015 1
-0.0162852047463641 1
-0.00281797385453624 1
-0.043825274605892 1
-0.00201330673747279 1
0.0646174523568132 1
0.0772741184014077 0
-0.0213858020038886 1
0.0100816184073303 1
0.00714778489496122 1
0.0277938665060068 1
-0.063808786610505 1
-0.0261935134164048 1
-0.0541733661748979 1
0.0529334499774921 1
0.00284739915752659 1
-0.0613172948362543 1
0.0793421254638893 0
-0.0043953799077156 1
-0.0355735938736233 1
-0.0569973541874389 1
0.0191149058607555 1
-0.0474902109609435 1
0.0176648293078598 1
-0.0076608581155577 1
0.000510966179594059 1
-0.0298339140985386 1
-0.04388649577806 1
0.0153751635281785 1
0.0251795381852125 1
-0.0253944239595721 1
0.0145345651876042 1
0.0276822439419828 1
0.0114724362314461 1
-0.00545257081989072 1
0.0928418308264633 0
0.00645381282318406 1
0.0227763901434541 1
0.012620140034441 1
-0.10315466209327 0
0.00611358239454669 1
-0.0182934927299085 1
0.0094209271660267 1
0.0132319267729548 1
0.0958177039683346 0
0.0355047727774307 1
-0.0198244364678487 1
-0.0255198834299824 1
0.0274607184335684 1
0.0107161398385271 1
-0.00739305315456465 1
-0.0752425450091019 1
0.0356539547600425 1
-0.044863243662863 1
0.000331552038842923 1
0.0164039369380987 1
0.0702060908648935 1
0.041090064246665 1
-0.0504640928284611 1
-0.00300040350327824 1
-0.0542950532618167 1
-0.000518572547320126 1
0.0593308393517986 1
0.0344784873695187 1
-0.0157999538697918 1
-0.0271279963775519 1
0.000735977579215259 1
-0.0343196603197391 1
-0.010773222297175 1
-0.0371975473595034 1
0.0334821489777607 1
0.067273626260719 1
0.0520682745826987 1
-0.0116450490650665 1
-0.113214986489313 0
-0.0294922903278929 1
-0.0291656244332594 1
0.0903315306641806 0
-0.0317562738522885 1
0.0199087761848237 1
-0.0489425345859846 1
0.0104640152856702 1
0.0720025384001339 0
-0.00865085437992439 1
0.0412590655435166 1
-0.0560488924438544 1
-0.00244613163581908 1
-0.0195658088126991 1
-0.0528266045144964 1
0.0381359013120452 1
-0.0287816546658475 1
-0.0292430249655819 1
0.0445306062400259 1
0.0056710445242814 1
0.0365136000236517 1
0.0606001965335332 1
0.0614838822795247 1
-0.0167990177728518 1
0.00447555607127999 1
0.0282812049075544 1
0.0280863655060764 1
0.0787043609217442 0
0.00325841513800114 1
-0.0253086914566443 1
-0.0161413435549265 1
-0.0203959182744786 1
-0.0443654096560362 1
-0.0173457621150252 1
0.0364288277965369 1
0.0310624222186299 1
0.0389907466637248 1
0.00408841721602938 1
0.0599495665229179 1
0.0318725282852158 1
-0.0428713423637876 1
0.0359627030730557 1
-0.0673310599303745 1
0.0552767475047132 1
-0.054228852931354 1
0.0811059691700419 0
0.00681813133646877 1
0.0393590139822094 1
0.0464896471092534 1
-0.0284194664557464 1
-0.0523024944440844 1
0.0342811176897512 1
0.00225444982423449 1
-0.0319490933982845 1
-0.0197664057705427 1
-0.00573374371001138 1
-0.0418652214082473 1
0.0259667405715176 1
-0.0431700242839627 1
-0.0466993388894351 1
0.0232704756533777 1
-0.00268316328754963 1
0.00925591829582477 1
-0.0341142995187501 1
-0.070602828187548 1
0.0100940866689764 1
0.0656558605221677 1
0.0461738027137139 1
0.0362117399136187 1
0.0431928655364997 1
0.0197990756076046 1
-0.0189803657201871 1
0.030958004641506 1
-0.00496081432861998 1
-0.0287578615399907 1
-0.085651785311586 0
-0.0338475156478034 1
0.0199061418915473 1
0.0188792432299422 1
0.00754672493256664 1
0.0447436792734664 1
0.0498804505375492 1
0.0306668126378558 1
0.0295301676773928 1
0.00583147041434447 1
-0.0381370273309381 1
-0.0228683138170012 1
0.00889878804052077 1
0.0348486523073636 1
-0.0495653240671444 1
0.0106784405942713 1
-0.0736951485875719 0
-0.0207093713477528 1
0.0142076632475593 1
-0.00192634909894243 1
-0.00695723529109277 1
-0.0509775690330557 1
-0.00674289063882654 1
-0.0111586224364415 1
0.0548656388063226 1
0.0640400511105442 1
0.0034621950707318 1
0.0665828447315657 1
-0.0676268760030481 0
-0.00198037003374473 1
0.0407698560827521 1
0.0344542864849425 1
0.01084653729777 1
0.00571170496140389 1
0.0202314258785226 1
-0.0217967591613377 1
0.0327042673378976 1
0.0570179424965785 1
-0.0882321559672499 0
-0.033289377300055 1
-0.0165367765795167 1
0.0123663828878737 1
0.03927321328132 1
-0.0457591557876169 1
-0.016020144256286 1
0.0011787015683263 1
0.0607375135957665 1
-0.0238260257966666 1
0.0155092001635799 1
-0.034355080053856 1
-0.0201639653704803 1
0.074770617537062 0
-0.018863526555386 1
0.014317581531136 1
-0.0449171415597782 1
-0.0350728213700689 1
-0.0257866477981026 1
0.0552498961232624 1
-0.0048795296601873 1
-0.0506643021347135 1
0.0253232921480281 1
-0.0129179293509559 1
-0.00480761139213026 1
0.0206350490750331 1
0.0112114371300048 1
0.0219074434562027 1
0.00993661000747232 1
0.0459972632500798 1
0.0329375258664657 1
-0.0691401647165219 1
0.0263774951308955 1
-0.0301862806337848 1
-0.0602373953705809 1
0.0122702735499828 1
0.0162522471548157 1
0.0588691357817911 1
-0.0253275244972029 1
0.044913710238552 1
-0.0781006029821007 0
-0.0343438576548207 1
-0.00494061994560283 1
0.0165911573373361 1
0.0596509389096031 1
0.00970521074307412 1
0.0220156305801635 1
0.0252239522957398 1
0.010951485276822 1
-0.00728752576113672 1
0.0162478973468991 1
-0.0743776686961634 1
0.0654654372689879 1
0.0664435153465793 1
-0.00742318869302695 1
-0.066262364788329 0
-0.00871686637651119 1
0.029621375037166 1
-0.0452726540412338 1
0.0178713752555128 1
0.0225625405648044 1
-0.024389942859781 1
0.0890471381156669 0
0.0543133627968535 1
0.0323758968796199 1
0.0246650708036305 1
0.0261302266413947 1
0.0266523962933939 1
0.0857853524475786 0
-0.0279844437400602 1
-0.0613297336979601 1
0.0285510214865339 1
-0.0187428044485423 1
0.0137705499256137 1
0.0408048693024155 1
-0.0374274235979982 1
-0.0204106581376021 1
0.019041673272713 1
-0.0394354086382397 1
0.0143445673621965 1
0.0189754459308189 1
-0.0113236037365126 1
-0.0444902307375137 1
-0.0190955136579018 1
-0.00592220747632678 1
-0.0315243560958709 1
0.0183389393771247 1
0.0201035795801186 1
0.0200268555496846 1
-0.000391505555639383 1
0.00903025028216228 1
-0.0239214205480942 1
-0.00462126515380408 1
-0.00315507527225507 1
-0.003813766652272 1
0.0582095436867935 1
0.0466802362502331 1
-0.00782358000968033 1
0.0246531690659825 1
0.0464409097586236 1
0.0291487932704209 1
-0.0587250201476426 1
-0.0439067898726802 1
0.0270742236765943 1
0.0328572426802086 1
0.000479502278563341 1
-0.0403674209286288 1
0.043006501816806 1
-0.00728614838597724 1
-0.0122568103541597 1
-0.0518686020880506 1
0.0673608101652791 1
0.0324098516048334 1
0.0239403847105167 1
0.0265120258318102 1
-0.0638391841294006 1
-0.0340338868929115 1
-0.00781897526527136 1
-0.0341310817944212 1
0.00608061023028783 1
-0.0289907506865144 1
0.0345837307582375 1
-0.0200117290924483 1
-0.0766245145377927 0
-0.0158813305589771 1
0.0567617723604705 1
-0.0445521154526336 1
0.00123258852146019 1
-0.0391663959520903 1
-0.0321162183639257 1
0.000388758192899005 1
0.0336828606954121 1
0.0406003442379009 1
-0.00528919776594338 1
-0.0238496405511164 1
-0.00205506095584317 1
0.0560361878063692 1
-0.0355190459584327 1
0.0266589148698867 1
0.0352883019866186 1
0.0136025014637749 1
-0.0114527681657901 1
0.0296985694682364 1
-0.0830897725963123 0
0.0162414715774677 1
0.0206973233809911 1
-0.0520022369236387 1
-0.0359373754341758 1
0.0186029658196481 1
-0.0837647914519294 0
0.0252790693700328 1
0.0193659234323343 1
-0.0749026735807953 0
0.0479962685504127 1
-0.0230110768390544 1
0.0163279030195083 1
-0.03524976634214 1
0.032121405119486 1
0.00753731056751902 1
-0.0835920109078897 0
-0.023856561235421 1
-0.009273890761911 1
-0.0611716988081579 1
-0.031219197698083 1
0.0563559957095964 1
-0.00680660541088509 1
-0.0918461840407014 0
-0.0549006011388521 1
-0.0012841387464951 1
-0.000930864685118566 1
0.0126341181964062 1
-0.0125762115103303 1
-0.0254077268313203 1
0.0789957255913387 0
0.0259114033230183 1
-0.0028718516744767 1
-0.0336497376325906 1
-0.0776314463332867 0
-0.0317343737654252 1
0.0347127427265667 1
-0.0165695360149546 1
-0.0108525398731877 1
0.0284880725968983 1
0.0583774448808093 1
-0.00835189768767079 1
-0.00952124075892273 1
-0.0212894611426008 1
0.020534482652088 1
0.0120741932034873 1
0.00441250154611628 1
0.0071477660876513 1
-0.00199595579679062 1
-0.0103547779040448 1
-0.0167044017347918 1
0.0110579944388069 1
-0.0441758517284924 1
-0.0224218976623805 1
0.021637940913775 1
-0.0301576704582944 1
0.0501873408566111 1
0.00477868743749722 1
0.0189661159777013 1
0.00977659587502887 1
0.0417189856901425 1
0.0204638669911837 1
0.0283572506151577 1
-0.00805381530072008 1
-0.00569826589094338 1
-0.0173162543074883 1
0.0871055164692121 0
0.0273259661221065 1
-0.029148815084707 1
-0.0381465683807884 1
-0.00716768603082517 1
-0.0503994142735536 1
0.0377510113862871 1
-0.00355498572739363 1
-0.0500287775269397 1
0.0238200698214274 1
0.0435469846681161 1
0.0236717117479676 1
0.0418201794360347 1
0.0316090250815629 1
-0.0341077768167497 1
-0.0362229005265848 1
0.0329797170598222 1
-0.0493101460550474 1
0.034586238156182 1
-0.00311076589226072 1
-0.0150895792179042 1
0.00591476882988842 1
0.000259741683287227 1
0.00780478773294156 1
-0.0414592794430641 1
-0.0653468119513338 1
0.0775015695632332 0
-0.0411993527085257 1
-0.00222471053117272 1
-0.0295292946620048 1
-0.0377697985088736 1
-0.0340644952372626 1
-0.0260905547246424 1
-0.0292225932710659 1
-0.0261810172779007 1
-0.0407693575368143 1
-0.0423593318127156 1
-0.0185754278532564 1
0.0903932783621186 0
0.0294704164439852 1
-0.0233067160423021 1
0.00898282447873566 1
-0.00395726411802195 1
-0.0455031553021755 1
-0.0135620489428983 1
0.0190931449600687 1
-0.000148362418801822 1
0.00743046986175295 1
-0.00315179612476761 1
-0.0472466554588125 1
0.0973476090584559 0
0.0325017784150063 1
-0.0023450516690048 1
0.0705501438171575 0
-0.0191518153075586 1
-0.0494896238650024 1
0.0360539669361363 1
-0.00302654279255573 1
0.014510968872776 1
0.0290533009543497 1
-0.0278015086617758 1
-0.010535630846241 1
0.0200761938327519 1
-0.0168910816452162 1
0.0135556438985237 1
-0.0478509560887356 1
-0.00427506684480903 1
0.0124876886759846 1
-0.0186449278565884 1
0.0913907246715141 0
-0.0549599301041697 1
-0.0751087310374687 0
0.0380071790610308 1
-0.0918051138133644 0
0.0600974728167288 1
0.0189265697940662 1
-0.0219754690890215 1
0.00560320221648946 1
-0.0235682758037376 1
-0.00245647006495413 1
0.0069846394128151 1
-0.000220217897537678 1
0.0626624655952995 1
0.0115350072895758 1
0.079785619883438 0
0.00411957112720362 1
-0.0294551109167646 1
-0.0232440139708944 1
-0.00641344281934959 1
-0.0274182839402731 1
-0.0349151210451173 1
-0.0121262661489571 1
0.0699332957295119 1
-0.0306214665916185 1
-0.03385550772042 1
0.0103613719583463 1
-0.0306614688799305 1
0.113980380656175 0
0.0215057925561798 1
0.0583474370445066 1
0.0408690111452882 1
-0.0857738483417087 0
-0.0561662228509558 1
-0.0242098858051942 1
-0.0165818464489539 1
-0.0483224509175088 1
-0.0149519112890671 1
0.0294465714851365 1
-0.0238848539664553 1
0.0226338476009818 1
-0.0424374734622558 1
-0.0297866025839892 1
-0.0289437720771857 1
0.00716561066336992 1
-0.0703525883775759 0
0.097254317313271 0
0.028669882327467 1
-0.0314338773082279 1
-0.0326363844122964 1
-0.0163204338432821 1
-0.00218175535678849 1
0.00440307068900698 1
0.0410429735208034 1
-0.00364542705281471 1
0.0078648737772083 1
-0.0514923405095944 1
0.0205956765877984 1
0.000553261062017306 1
0.00113272536712872 1
-0.0871192004434546 0
0.000930955761570035 1
-0.00227593106691158 1
0.0721321696352746 0
-0.0502445377292328 1
-0.0490169671403231 1
0.0390294780906852 1
-0.0307998780140886 1
0.0223905372360256 1
-0.0789650768561012 0
0.0239639955927705 1
0.0605232048889611 1
-0.0740501547882235 0
-0.010778096572727 1
-0.0273143205130922 1
0.0122742696530354 1
0.0442131004015824 1
0.00175005022087834 1
0.00709710839668685 1
0.0236833940531303 1
-0.0221727679860796 1
0.0359243708325413 1
-0.045489476147796 1
-0.0538348955022897 1
0.012972222343432 1
0.0192928128885524 1
-0.0513057467000276 1
-0.050903620868782 1
0.0104347309066315 1
-0.0336227495011232 1
-0.00874740739508214 1
-0.0533456624925607 1
-0.00670354352875394 1
0.00929616536145077 1
0.0704945523724272 1
0.035584670179096 1
-0.0166116628877581 1
0.039840124990777 1
0.0108406883548952 1
0.00913096897297478 1
0.0457832031227064 1
0.0181119441951655 1
-0.0252388765169858 1
-0.0313855633093773 1
-0.0706383910449787 0
-0.0450604853525383 1
0.0414388195453126 1
-0.0088213279486615 1
-0.00490616036619695 1
-0.00854743667931869 1
-0.0271050225564534 1
-0.00307836191016347 1
-0.0926797108956224 0
0.0119315093391825 1
-0.0189210959736445 1
-0.0326734402817966 1
0.00706478625852733 1
-0.0538618221910132 1
0.0124712185319774 1
-0.0338696207826754 1
-0.0304070420745 1
0.0181335765216354 1
0.00150724782080837 1
-0.0188148118633969 1
0.046828842961862 1
0.0897867883345471 0
-0.0011992844082705 1
-0.0226296030267699 1
0.00931689624780718 1
-0.0136886231805812 1
0.0216830251629616 1
0.0547152051743313 1
0.0295519332941619 1
-0.00859628912480302 1
0.0158507676097653 1
-0.0015912447575233 1
-0.052790923343517 1
0.0613077165884739 1
0.0127642081992718 1
0.0312900631202167 1
0.0535955384395416 1
0.0175881850435251 1
-0.0172612949426565 1
-0.00155294023906332 1
-0.00137119755625063 1
0.000912074188494197 1
0.00387301336988529 1
-0.0489599065525249 1
0.0195480508243747 1
-0.000602368448343854 1
0.00745311270254572 1
0.0572831401535392 1
0.00603172890292611 1
-0.014472658692369 1
0.0368668415942259 1
0.0490583335022918 1
0.013538989796618 1
-0.0989575582079623 0
-0.101466379039038 0
0.0470884810783398 1
0.0610749037131065 1
-0.015344204174422 1
0.049662942089735 1
-0.0553187296306005 1
-0.0120116088214942 1
-0.0774481538887817 0
-0.0107613756020407 1
-0.0132590301129343 1
-0.0636350839444111 1
-0.0222933468095189 1
0.0348335642687388 1
-0.0438833057257576 1
0.0286436326190488 1
-0.017780398469556 1
0.0328917593188259 1
0.0728001225591409 0
-0.0358273278599209 1
0.0976736424559764 0
0.0113016634265316 1
-0.0917980181247242 0
-0.0505457532919591 1
0.0267436270131149 1
-0.00304748450022221 1
0.00267510029689707 1
0.0408971340398103 1
-0.0217922030062409 1
-0.0250031697099062 1
-0.00911265628997798 1
-0.0584481217557123 1
0.0116306238043457 1
-0.0420887311586655 1
0.0303346663980259 1
-0.03709240093747 1
0.0506931079935022 1
0.00680598668819089 1
-0.0112418467342605 1
-0.0428374671632307 1
-0.0114991461651949 1
0.0867607977243389 0
-0.0101140031983875 1
0.0510428707546704 1
-0.0292971859427605 1
-0.08356702198734 0
-0.0205950662274624 1
-0.0242785109409762 1
0.0429448993062103 1
0.0441644673636321 1
-0.0278302396378694 1
0.0536418631677852 1
0.0732944957526323 1
-0.0577496934590926 1
0.0274333887007303 1
0.0825055043716203 0
0.00461075139699352 1
0.0659633248761618 1
-0.00139827008200492 1
0.0348638977996033 1
0.017167994929688 1
0.0609492472371672 1
0.0248877634661086 1
-0.0167902962730107 1
0.0624174740875795 1
-0.0511682910597857 1
0.00254323032777311 1
-0.0205309297505383 1
0.00813256870317756 1
0.0594114762009989 1
0.0337838285172131 1
0.0108466206221724 1
0.0651931915861916 0
0.120986498398386 0
0.0189971656355043 1
0.0411745964774861 1
-0.0821204130329688 0
-0.0121128818281051 1
0.00949116617538071 1
0.0320978736132192 1
-0.0592711896227278 1
0.0566429221412737 1
-0.0595527029045997 1
-0.0672896883901458 1
-0.043864783082801 1
-0.0130567130879232 1
0.0520039203981479 1
0.0392372821445086 1
0.00342534318804967 1
0.0207255919961101 1
-0.0496393263994077 1
-0.0345420307484854 1
0.0182238718804371 1
-0.0295677100541312 1
-0.0545797553261333 1
-0.0159455891816227 1
-0.0722697873182621 1
-0.0591246957426881 1
-0.00767423919861859 1
-0.0683199415986018 0
-0.0982119218842848 0
0.0696292970150421 1
0.013661446793884 1
0.0131182635083081 1
0.00816471625469547 1
-0.00102126753010373 1
-0.00540026095799864 1
-0.0343380075148316 1
0.0595999885270874 1
-0.0114316416694478 1
0.0100806303673278 1
-0.0120554690952003 1
-0.0416999998822175 1
-0.00103255399894828 1
0.0528741041140535 1
0.0529823192622636 1
-0.0193474382812107 1
-0.0747272929397178 0
-0.00301772472051515 1
-0.0442408833524141 1
0.082094144039057 0
0.0454093553865093 1
-0.0655353353231132 0
0.00954228634678006 1
0.0196875287673403 1
0.0336389796135208 1
0.00391338470779615 1
-0.0436880572421978 1
0.0340438128780977 1
-0.0132139369740708 1
0.0501116540690525 1
-0.0356388846655334 1
0.0227373481980194 1
0.00875220495571613 1
-0.0318443222347653 1
0.0734888760663606 1
0.016331770396741 1
-0.0569578850757396 1
0.0172845825139008 1
0.0537405783196529 1
-0.0412921592184693 1
0.0123728569790458 1
0.0924142592896137 0
0.0116607768050539 1
0.0540198383640043 1
0.0754728908787028 1
0.0149834464183392 1
-0.0288986111400136 1
-0.0246724728534894 1
0.0388237276789312 1
0.0917412605944536 0
-0.0253847724010757 1
-0.0030212243237896 1
-0.069778961822784 1
-0.0551663012186419 1
-0.0159574764302516 1
0.00433765971820391 1
-0.0346354617386694 1
-0.0441466498742429 1
0.0671962902482357 1
-0.0314664207938514 1
-0.00170872703675318 1
-0.0269085628252762 1
-0.0327623406097059 1
-0.05960794761865 1
0.0301409615611566 1
-0.00804296669300415 1
0.0634343413237116 1
-0.0647302254712966 1
-0.00903907704298033 1
-0.0425820331593144 1
-0.00144997799935544 1
0.00312362427942452 1
-0.0253235168599118 1
-0.0521477266137564 1
-0.0328670431623383 1
0.0835304558321719 0
-0.0145657069703312 1
0.0487967451942161 1
-0.0198989232743769 1
-0.00180642239656377 1
-0.0821391422089319 0
0.0582494231565288 1
0.00545336256786168 1
-0.0270397298345809 1
-0.0186529381376434 1
-0.0285838825473398 1
-0.00620928920166263 1
0.00656812551289698 1
-0.0516126206319222 1
-0.0053413606407088 1
-0.0585079448719382 1
0.00188363784374411 1
0.0534214203057971 1
-0.0230719629676141 1
-0.034271586941422 1
-0.0523658847326891 1
0.00850207117411341 1
-0.0171670590705949 1
0.00827793913201789 1
0.0138920257421636 1
-0.0597059969192116 1
0.018185405319731 1
0.0451915079921736 1
-0.0700249111092982 1
0.0119964291542302 1
0.0948023620958682 0
0.0615627067596238 1
-0.0170661687581812 1
0.00226656042763715 1
-0.0851234168035448 0
-0.0254636125225355 1
0.0320896209085574 1
-0.0697470499776058 1
0.0326638318970012 1
0.00771564930487361 1
-0.0298352895046323 1
0.0248352012819426 1
0.048389160485406 1
-0.0121324122884901 1
-0.000317631453913641 1
-0.0162746988935204 1
0.0691049271115466 0
-0.0282317604579666 1
-0.00542608391451667 1
-0.0219758926448922 1
-0.0180793916130934 1
-0.0338354448685178 1
0.0945464802502741 0
0.0711906650035716 0
0.00956932478917461 1
-0.0284387108371338 1
-0.0285161714939544 1
0.0488330991955168 1
-0.00435598770357069 1
0.0553217870364964 1
0.018666398664148 1
-0.00314639983138643 1
0.000149336454274505 1
0.0271345739017167 1
0.007371495586415 1
-0.0435587194011167 1
-0.0400544499016026 1
0.0174702709767742 1
-0.0153784962443215 1
-0.0716067205720766 1
-0.0231189722156128 1
0.0343494280332876 1
-0.0438053166194797 1
0.0057286520773869 1
0.0608164668994592 1
0.000321472237450632 1
-0.0151569964991077 1
-0.0164633491810674 1
0.00297888145009684 1
0.0359537217563894 1
-0.0542731503239821 1
-0.0209662152023575 1
-0.00634842222042097 1
0.034899432383699 1
-0.0263871079741298 1
0.0445053648362473 1
-0.00808953628472637 1
-0.0168886164527469 1
0.019478829164298 1
0.00709566184213494 1
0.0470942958681454 1
0.0257329653771001 1
0.0321676528558064 1
0.0124488418792514 1
0.0114383545221663 1
0.0432436713248343 1
-0.0067541051415725 1
0.00292488619258526 1
0.000180424973648527 1
-0.0443289655650769 1
0.0422565672813646 1
-0.00825382937600348 1
-0.0540946256385274 1
0.0932681711000654 0
0.000453442513672355 1
0.0603295465062617 1
-0.019757436391427 1
0.0187086434574985 1
0.0117109833242886 1
-0.0173550162915157 1
0.0373275031354199 1
0.0417594279711354 1
-0.0346130143682884 1
0.0481680462923615 1
-0.0186651789515405 1
0.0420120900387874 1
-0.0364513374658554 1
-0.00854249405235348 1
-0.00636412560752852 1
-0.0251189683765708 1
0.0280966187202488 1
0.00493274493132042 1
-0.0359891345159359 1
-0.0467049927003037 1
-0.0220934755526577 1
-0.000147841050743712 1
-0.0165729526225453 1
-0.0313407743530559 1
-0.0614650361466967 1
-0.0064100461943699 1
0.0341661729537516 1
0.0827230490493503 0
0.02453672560049 1
0.0600878767962686 1
-0.0051573413808026 1
-0.0286506199808748 1
-0.0242870556467238 1
0.0142098392188068 1
-0.0277101237339132 1
0.0293385458930079 1
-0.0142205006225185 1
-0.00470177815671312 1
0.0179727401462569 1
0.0569942827035747 1
0.00430408856090356 1
0.0833992407106904 1
0.0203389878129887 1
-0.00578573015603728 1
-0.0133777384782827 1
-0.0165346757943493 1
-0.0259313051656176 1
0.0040354130383283 1
-0.0561890392868895 1
-0.0298488469085721 1
-0.0353518495383783 1
-0.00972600896651904 1
0.0402326741850065 1
0.0399229493982763 1
-0.006376920667131 1
0.00674206853400616 1
0.00893718344444602 1
0.0574535928170139 1
-0.00459049251329714 1
-0.000549390388543227 1
0.0182718961059418 1
0.0688212660737405 0
-0.0207014362894575 1
-0.0575302777631701 1
0.00596437367443673 1
-0.016915712119268 1
-0.0200998709682366 1
0.0279535440438624 1
0.0368482142152207 1
0.00347024865005003 1
0.00387904971078552 1
-0.0312695359256287 1
-0.0719574844131791 1
-0.023251340555476 1
-0.036690821907226 1
0.0355304103614031 1
0.00572928937651675 1
-0.0371367683507935 1
0.0307736442030632 1
0.0116271279924944 1
-0.068259517890728 1
-0.0134618745208549 1
0.0294177460068616 1
-0.0164610777070317 1
0.0085140904555274 1
0.0163171308209066 1
-0.0286010308773638 1
-0.033930155370536 1
-0.0226417821853904 1
0.0120667524480758 1
-0.0279912335215784 1
0.0336060185564509 1
-0.0377613923219103 1
-0.01418618487062 1
-0.0163498109580221 1
-0.0455654458069909 1
-0.0175855263970879 1
0.0269226820788283 1
-0.015119994334603 1
-0.0951522176900985 0
0.000504862440417917 1
-0.00224972640820603 1
-0.0577250221565075 1
0.0337514285758477 1
-0.0814035956782798 0
0.0369017335105767 1
0.0906584676910928 0
0.0135966125167439 1
0.0336859053866255 1
0.000913245688167037 1
-0.00454473180163184 1
0.0376748586975235 1
0.0731449667628731 0
-0.035948989926105 1
0.00569020696258747 1
0.0627841804464675 1
0.00322524843741858 1
-0.0221489046641129 1
-0.0382707685803717 1
0.0572551429312746 1
0.0285850381268888 1
0.109439076477468 0
-0.093794168177932 0
-0.026736251559297 1
0.0114399044451022 1
-0.0755971172655424 0
0.0236870659512031 1
-0.0240928950115516 1
-0.00566508370955898 1
-0.0078601511937374 1
-0.0764849145004089 0
-0.00201679875788503 1
0.013005107433518 1
-0.032232630043355 1
-0.000395513637921439 1
-0.00168041001595283 1
0.0144299971447081 1
-0.0721137193395463 1
0.0425661361514447 1
0.0344243368041269 1
-0.090647460134603 0
-0.0449361266190541 1
0.0455487455639426 1
-0.0567749310650033 1
-0.0902738411263962 0
0.104748055748391 0
0.0355356499834899 1
0.0633895226441505 1
0.00748151212629269 1
0.0702467306686353 1
-0.00578989686881539 1
-0.026058592056375 1
-0.00964775354042961 1
-0.00290104003783452 1
-0.00953859984377743 1
-0.0611685331750375 1
0.0167236455215572 1
-0.00906412720267306 1
-0.00141334002004716 1
0.0264567037901261 1
0.0356160208954967 1
0.00782218931504412 1
-0.0467628146979079 1
0.0314277733695932 1
-0.0228600402685261 1
0.0131344896896424 1
0.0138472054266245 1
-0.0158491391050831 1
-0.0436997629719948 1
0.0416898086620997 1
-0.0428278005538382 1
0.0143776518846003 1
0.0455011414339834 1
0.0152153368001488 1
-0.00427125558659926 1
0.0324169056963183 1
0.0592118407088228 1
-0.00443621536759565 1
0.0498611687944964 1
0.0106210187375117 1
0.0302385137228168 1
-0.0185293981646543 1
0.0614651403026902 1
-0.0364950146243454 1
0.0571292534379826 1
-0.0690307899966333 0
0.0433199949035479 1
-0.00540115966165287 1
-0.0273965071006911 1
-0.0429356064310299 1
0.0291023887341481 1
0.037045500588523 1
-0.0283147399953797 1
0.0243884016153618 1
0.0434439859240196 1
-0.0452949297741285 1
-0.011973442249515 1
-0.0600161217375793 1
-0.0142982550880665 1
-0.00659891815363812 1
0.0187485526069154 1
0.0414461774206908 1
-0.0415735594069386 1
-0.00475071979279991 1
0.0202634124805877 1
0.000239105854825514 1
0.0109779743307278 1
-0.0853832058104058 1
0.0628808501028418 1
-0.00769099188291764 1
-0.102412759046208 0
-0.0665324690163875 0
0.0791704304292573 0
-0.0128309957955077 1
-0.00180313584562221 1
0.0212930625521301 1
0.00400272706904096 1
0.0488601388574971 1
-0.0861460926246636 0
0.0115729465066442 1
-0.0422927268420559 1
-0.0258827922839427 1
-0.0674141830210128 1
0.0705947400559316 1
0.00857734722280172 1
-0.0668532965369416 1
-0.0364969600931723 1
-0.0121211014108043 1
0.0120431045796399 1
-0.0299875232488531 1
0.0256791911607741 1
0.0222172492915587 1
-0.0468948723996569 1
0.0281321294810329 1
0.0288030241197415 1
0.0292673501228413 1
0.0231810659478438 1
-0.0489117651043897 1
-0.0179751311130394 1
-0.0334296197230781 1
-0.0566776874744148 1
-0.0177903823420744 1
0.0157088507045421 1
-0.0572894762120452 1
0.0281869982008833 1
-0.0230333478740335 1
0.022698228785196 1
-0.0194498682144417 1
-0.00241627707247919 1
0.0467449799075655 1
-0.0354076506195737 1
-0.031065030960829 1
0.00495110463045649 1
-0.067230658268469 1
0.0428437680037318 1
-0.0335128830812323 1
-0.0226320907571358 1
-0.0267006604991567 1
-0.0381706515688901 1
0.031073169276324 1
0.0294242452159129 1
0.0431164629041501 1
0.0117648256611669 1
0.0322544168115189 1
0.00181685230940639 1
0.0012986981340309 1
0.0294808515295276 1
0.0101200326466793 1
-0.0150636559499435 1
-0.00286589962893929 1
0.0150654580684358 1
-0.0210803695180936 1
0.0267728199916369 1
-0.0518450881071651 1
0.0896000904880912 0
0.00551373562198855 1
-0.0780105172135033 1
-0.000349995695551055 1
0.0246322395713891 1
0.0346834145645918 1
0.00335302242491049 1
-0.043071921153353 1
-0.0251601577617074 1
-0.0608933013822446 1
-0.0424231549174301 1
-0.0826431032271002 0
0.0480492741048201 1
0.0428059946407035 1
0.0417988715281944 1
-0.0115132814566725 1
-0.0433151525735853 1
0.0666896198196416 0
-0.0119290809648088 1
0.0464229657677068 1
0.0318047188571056 1
0.0148930764953541 1
0.0415914094919842 1
0.0410445866275043 1
0.00349733341020486 1
-0.0142662306887874 1
-0.0168467528846865 1
-0.0251712057407146 1
-0.0422726855009848 1
0.0080010342622538 1
-0.076718211706747 1
-0.000174642583901371 1
0.038042705301445 1
-0.00922880946136083 1
-0.0676560601490985 1
-0.00745931689133849 1
0.0442852034859084 1
-0.0243191065458275 1
0.00372103648957413 1
-0.0313182318711595 1
-0.0299243732175063 1
-0.0226469115473949 1
-0.0470652348001807 1
0.0176045146713452 1
-0.0324288893085104 1
0.0149501848681664 1
-0.0147323697808669 1
0.0433806134847741 1
-0.0126057402660009 1
0.00383662058888867 1
0.063319835347418 1
-0.0285778705089655 1
-0.0275018933439692 1
-0.0352895406629821 1
-0.0430597599956984 1
0.0209901081010999 1
0.0259598860669098 1
0.00430791602033834 1
0.0436084632117267 1
0.0220969661265341 1
0.00614942202448623 1
-0.0262572382729561 1
0.01089413066857 1
-0.0236973431481419 1
-0.0338717916585533 1
-0.0176216501909293 1
0.0701038902883603 0
-0.0189425628418507 1
-0.0690133369408424 1
0.023587967371879 1
0.00621307228326266 1
0.0156747514891615 1
-0.00156439180486729 1
-0.0488003973593374 1
0.0195115021767589 1
-0.0465010409437815 1
0.0189581099259007 1
-0.0427436127784291 1
-0.00583452994835238 1
-0.00142808402525949 1
0.00875253350825077 1
-0.024466559116429 1
0.0354996159831478 1
0.0128019601311996 1
0.0460616525579672 1
0.0126183572094445 1
0.0419157987070842 1
0.020951172745383 1
-0.00534853748664347 1
-0.0507515057154178 1
-0.0300897380893482 1
0.0525640153813163 1
-0.00756308189456179 1
0.0551650212602295 1
-0.0347808616204063 1
0.0176675276241386 1
-0.00618477780279888 1
-0.0017702967506938 1
-0.00417506241069355 1
-0.0304723491187434 1
0.00376000089371424 1
-0.0644672105018787 1
0.0670637135241477 1
-0.048119353325319 1
-0.0106542269496943 1
0.004428170668777 1
0.075591040532233 0
0.0431845937089668 1
-0.025507723871887 1
0.00278101268724559 1
-0.043062957869423 1
0.0433141650435536 1
0.0102834435120068 1
-0.0434506574805922 1
-0.0178158987511535 1
-0.0230281994286157 1
-0.0220117719987638 1
0.0582446188810174 1
0.0748428221714894 1
-0.0927268618650588 0
0.0350622369596488 1
-0.00406006388385392 1
-0.00784143623849424 1
0.0594797991240937 1
0.0636467825716133 1
-0.00770173922163587 1
0.0609816681007079 1
0.0641316369956619 0
-0.088470764551805 0
-0.0561513797724684 1
0.0010571263879123 1
0.0503098343233796 1
-0.0474977648130624 1
0.0436060721390826 1
0.0222773125170292 1
-0.0270376727794818 1
-0.0369471501246461 1
0.00417833579341247 1
-0.0203659197203592 1
0.0660135186298876 0
0.0125698112409315 1
0.0768677905920062 1
-0.00705587448593681 1
-0.0168203502980037 1
-0.0449430862884622 1
-0.00072001548052551 1
0.0933143100116816 0
-0.0543283938416713 1
-0.00644374516426514 1
0.05134355071188 1
0.0224765178602094 1
-0.0229741255942113 1
0.0129941950289313 1
0.0441591767363623 1
-0.0326101341694403 1
0.0199282145015449 1
0.0621047737075722 1
0.0154820511750662 1
0.0267349989252302 1
-0.0180000638126619 1
0.0278598227636291 1
0.0193764712239669 1
0.0222212500795703 1
-0.0291187176915317 1
-0.0818221329499218 1
0.0264595597187912 1
-0.0235897181275884 1
-0.0877606221921249 0
0.0854735675240773 0
0.0929144911632875 0
0.00751637463719809 1
-0.0161692911993163 1
-0.0864966153203589 0
-0.072822431970321 1
-0.00898920601452414 1
-0.0413706437791977 1
-0.0425961922829572 1
-0.0204606863297667 1
0.0388702114567781 1
-0.0139447560359585 1
-0.0425435520112733 1
0.00607032149159491 1
-0.107682801202822 0
0.0480989796909139 1
0.0429690925693184 1
0.042194044376151 1
0.00857793959111896 1
0.0363516345013575 1
0.0287263292969036 1
-0.0360887760093479 1
0.0116106415732015 1
-0.0346281187266873 1
0.0204265084312298 1
0.0337937992539199 1
0.00938197362511621 1
-0.0200919785132197 1
0.00261616980760848 1
-0.0282474197490583 1
0.00433334595129773 1
0.0559196146130521 1
-0.0239530266957435 1
-0.00736577391645682 1
0.0236397991656765 1
0.0338041107015048 1
0.0380233915274992 1
-0.00225326773288364 1
-0.040949678003591 1
0.0313551843169785 1
0.0227112019462939 1
-0.00484154675468242 1
-0.0160164841560062 1
-0.0429412864852073 1
-0.0136093202379225 1
0.0474399080339299 1
0.0205654917422215 1
-0.0279313269158827 1
-0.0235135246904448 1
0.0296075837878732 1
0.0241172678838295 1
-0.0564377856096114 1
0.0119187658745236 1
0.0389132173975904 1
0.0107075761142879 1
0.00767168735129937 1
0.0174409367359057 1
0.0285065937524171 1
0.0434890231141853 1
0.0375957862841035 1
0.000566956324402374 1
-0.00808308935669328 1
0.0641317912985741 1
-0.00563186183409798 1
-0.0501939141378701 1
0.0111669515748421 1
-0.0518819712575134 1
0.0290423460438402 1
0.0449796286205372 1
-0.0380888079869943 1
0.0326678259309884 1
-0.0445664998605775 1
-0.0199506563728042 1
0.013638628690881 1
0.0551027280049469 1
-0.0801161432605674 0
0.0252917724312771 1
0.0213846607356678 1
-0.00780012973749051 1
-0.0672194170896732 1
0.0953916106225687 0
-0.00962063073298581 1
0.0430251064215398 1
0.0217344000488853 1
-0.0138777023618553 1
0.0199528022896012 1
0.0154391858267016 1
-0.00950532171741649 1
-0.00304435653340283 1
-0.0129349694074858 1
0.0279204150588432 1
0.00089086979818408 1
0.0331541776021244 1
0.0106345504138024 1
0.0532051077161735 1
0.00255419567653418 1
-0.0213443699221021 1
-0.00829906911207986 1
0.0609240056163637 1
-0.0162769144927732 1
-0.00174100717493264 1
0.0769739245699703 0
-0.0303074355197079 1
-0.0404739297667878 1
-0.0765812487481915 0
-0.0113587672855629 1
0.0245801546019326 1
-0.0169346597233767 1
0.0328770278994446 1
0.0309171675187273 1
0.0107463227206175 1
-0.0219957541446136 1
-0.0336736907440017 1
0.0544807123177527 1
-0.00228733758402766 1
0.0208099966147021 1
-0.0093813468944788 1
0.027409524832122 1
0.0568508512067789 1
-0.0229991408849284 1
0.0436112734735506 1
0.0226250563611649 1
0.0592892941220025 1
-0.0849560864825534 0
0.01261146272552 1
-0.0350904833163658 1
-0.0330485803471344 1
-0.0157003308606818 1
-0.0214925561619493 1
-0.0559037239043977 1
0.0489442767227066 1
0.025092161769926 1
-0.0338575638806462 1
-0.00610596975267379 1
0.0279076743684076 1
0.0506436588625399 1
0.0775713141131932 0
-0.0510854791477129 1
0.0176811977878326 1
-0.0090828911580551 1
-0.0335293916458869 1
0.0008997383418332 1
-0.0162940665949166 1
0.100306459235433 0
0.0614211823829408 1
-0.00438254016314079 1
0.0237474984451464 1
-0.00265739383864174 1
0.0103586302286643 1
0.0304765067636431 1
-0.0383922875144408 1
-0.0160224555375749 1
-0.00367058908536308 1
0.0188113414044087 1
-0.0301575340911687 1
0.0303124899475532 1
-0.051471720253782 1
-0.0310398968794214 1
0.0318825975622227 1
-0.0269119212302111 1
-0.0149304867798187 1
-0.0213752625514335 1
-0.0149866816639999 1
-0.0232577283960368 1
0.0393572356506712 1
-0.0758450702870571 1
0.0609033986669923 1
0.0357900989061975 1
-0.0177641705521755 1
