# Supplementary material for: Bias caused by sampling error in meta-analysis with small sample sizes
Source: PLoS One. 2018 Sep 13;13(9):e0204056. doi: 10.1371/journal.pone.0204056 (PMC6136825; doi:10.1371/journal.pone.0204056)
Supplement: S7 File — (ZIP) [file pone.0204056.s007.zip › results N = 50 theta = 0 tau = 0 sz = 100-500.txt]

"dl.theta" "dl.cp"
0.00954185103823486 1
-0.00147614345581113 1
-0.00411088308464516 1
-0.0104388237522622 1
-0.00847236407900935 1
0.00614200202790648 1
-0.00486228264462312 1
-0.0101906595069764 1
9.11115976480843e-05 1
-0.00810360219152315 1
0.0062043955723021 1
0.00193427000339903 1
0.0137588018740472 1
0.00985951349310463 1
0.00538186261515749 1
0.00283191604725114 1
0.00650418660738398 1
0.00268063652550318 1
0.00157483751964541 1
0.00365375211727535 1
0.00500496237054097 1
-0.0127092485933446 1
-0.00181088945051658 1
-0.00830824601880567 1
0.00591958951391589 1
0.00711497610175075 1
0.00205137773086615 1
-0.00338869184223316 1
-0.00461400951681742 1
0.0125307798527121 1
-0.00416949907752904 1
0.0012042643836903 1
0.00230111368057594 1
0.00372050443079327 1
0.016714452262622 1
0.00290254281741812 1
-0.00145386857430874 1
-0.00537266300249628 1
3.90704091135043e-05 1
-0.00265883944983267 1
-0.0155993647288144 1
-0.00909951980535732 1
0.0016350508354011 1
0.00335837031975397 1
-0.000740628887242932 1
0.00806762103080376 1
-0.0033685465700926 1
0.00115188691644281 1
0.00155483271846753 1
0.0114986983974808 1
0.0120364290139363 1
-0.00912153344640575 1
-0.00332569417258761 1
0.00240958873809059 1
0.000483977215466283 1
0.00943724726178877 1
0.0024521566914344 1
-0.0075462221338133 1
0.00630790772290026 1
0.0128930785386852 1
0.010506090190749 1
0.00624092349221708 1
-0.00482215452295114 1
-0.000983958686580233 1
0.00455730672399871 1
0.00252336821725988 1
0.00118789344841266 1
0.00691432993035913 1
0.00631754443883541 1
0.00247312462526606 1
0.0149916409915004 1
-0.000262607229444731 1
-0.00684792221629456 1
0.00365627285953295 1
-0.00621936943026624 1
0.00181610016192781 1
0.00984040213262325 1
-0.00660607802240625 1
-0.000986752524293956 1
0.0141001300142196 1
-0.00801440310182702 1
-0.00737760020671849 1
-0.0116403053403953 1
0.00117321858200337 1
0.00207084398711952 1
0.00788191646644876 1
-0.00936160636781996 1
-0.00187472619760215 1
0.00208840865874355 1
-0.00263981332365294 1
0.00588499455197806 1
-0.00393223402599371 1
-0.00095833239070864 1
0.0138078787714009 1
-0.00568591784767008 1
0.00979679887530858 1
-0.000543711528515722 1
0.0204311181247195 0
0.000793751061254795 1
0.0073277127455956 1
0.0142707680370568 1
-0.00528762387506992 1
0.00415246945255321 1
0.000907099994938768 1
-0.00383529169569937 1
0.00125167605000201 1
-0.013669548266134 1
0.00602869954625281 1
0.00152656043400106 1
-0.0073656873564934 1
0.0068696016007559 1
-0.0159030332174868 0
0.00415550591759701 1
-0.0088817376711208 1
0.00492877344900986 1
0.0073176464714425 1
0.0026789134777288 1
-0.0118056249607798 1
0.00313635968959203 1
-0.000662652170802362 1
-0.00168718807959583 1
-0.0130543376635883 1
0.0023130083200964 1
0.00344209417952569 1
-0.00279149700630382 1
-0.00403854086153457 1
0.0117167450223034 1
-0.0117828595002287 1
0.00092938626822881 1
0.00992994802939702 1
0.00629127063984238 1
-0.0145769357656411 1
-0.00261972240054837 1
-0.0111963144682253 1
-0.0102842769721506 1
-0.00901422708065006 1
-0.0110286809682355 1
-0.0138502917328428 1
0.0062584187329378 1
0.0107323384775198 1
-0.0101498930509316 1
0.00743378530543758 1
0.00931870887983159 1
0.0165506451635675 1
0.0170798477467653 0
-0.00033764565668596 1
-0.0026393096790178 1
-0.00473426854464286 1
0.0141929444573541 1
-0.00376820180701146 1
0.00623341154170099 1
-0.00155268399540586 1
0.00429697207867432 1
-0.00162744933853159 1
0.00569518687569485 1
0.00998128301029065 1
0.00320290638312884 1
0.0185746442143299 0
-0.00754081618149284 1
0.00238428708881243 1
0.00567088499187473 1
-0.00751792383281508 1
0.00397561596268122 1
-0.00323449141246455 1
-0.0133175765654839 1
-0.00377658592819075 1
-0.00372444552065269 1
-0.0173482442032549 0
0.00875011563376878 1
-0.00723307802287569 1
-0.00704672775215441 1
0.00508970914601279 1
-0.00348201939615606 1
-0.00100039508237777 1
0.00546779521829858 1
0.00284418522219066 1
0.00567568275506334 1
-0.00187574628458651 1
-0.00214540015729206 1
0.00792018727167424 1
-0.00837352785182907 1
-0.0240262170021448 0
-0.006271396699549 1
-0.0049987279872171 1
-0.00220114947500592 1
-0.0113935004239648 1
-0.00617197655250526 1
-0.0134708205957693 1
0.00986161810272799 1
0.00536653471961636 1
-0.00749149637689502 1
-0.00227716513301448 1
-0.00527149700206099 1
-0.0135643215027006 1
-0.00905555072193869 1
-0.00553489163288071 1
0.00146179977551348 1
-0.0016242588830916 1
-0.00492683431895909 1
0.00548469449843665 1
0.00527912477426312 1
0.00252139689513925 1
0.00977453473774955 1
0.00923475574049709 1
-0.00196798356078431 1
0.00658611085748963 1
0.00234955229358805 1
0.00888757077242054 1
-0.00799203572483238 1
-0.000311697053554556 1
0.00614875620052632 1
0.000288087005047448 1
-0.00242223017783445 1
-0.000527312035032429 1
-0.000850944153152174 1
-0.00195732928645419 1
0.00231352580914782 1
-0.00851520080480321 1
0.00466101821884927 1
0.0146314400081506 1
0.0055026505976939 1
0.000702334400781466 1
-0.000648893116708022 1
-0.0074590143928287 1
-0.000351850443983649 1
-0.0108525274055538 1
-0.00322631206694503 1
-0.000204296352604809 1
-0.0089873839542032 1
-0.00839072268879229 1
0.00375244706144588 1
-0.00106256722756821 1
-0.00422078231644357 1
0.00650312567939464 1
0.00792728338506994 1
0.00830150861777962 1
-0.00058253596013242 1
0.00127050367822205 1
-0.00228547581919413 1
-0.00802040143995123 1
-0.00563242616062234 1
-0.0102348736750941 1
-0.0029127138965819 1
0.00642832069752478 1
-0.00369458254956118 1
-0.00365636908484234 1
-0.00495128201299919 1
0.0108856742394511 1
-0.00110121053929697 1
0.0103182737422914 1
0.0134866965112742 1
-0.00621272641981717 1
0.00660479966345727 1
-0.00474704486065446 1
-0.0130810162472155 1
0.00172889989482165 1
-0.00700340890402892 1
0.0055990371127238 1
0.00565578401640416 1
-0.00876535424214548 1
-0.00768788289605953 1
-0.00712283332410708 1
-0.00781144605547527 1
0.0108279941668492 1
0.00739226894681394 1
-0.00253809917743223 1
0.000377009555909001 1
0.00504966388594062 1
-0.003317368147726 1
-0.00545495234030685 1
-0.00362144505767379 1
0.00578298907714239 1
-0.00238175473227149 1
-0.000321383563231537 1
0.000778553136056171 1
-0.00423466732118752 1
0.00330269419144577 1
-0.0118306475243979 1
0.0171012017534732 1
-0.00729607226510127 1
0.00130681836166085 1
0.000853595658356528 1
0.000981424453253619 1
-0.00701015723551163 1
0.0103710167969185 1
0.0035494660541119 1
0.00139721213831179 1
0.00483726051860687 1
-0.000307665929858333 1
-0.00200312425927974 1
-0.00168455258626465 1
0.00284463548928702 1
0.000223135857251034 1
-0.00722175913409494 1
-0.00105230467919317 1
0.00452465409752657 1
-0.000491269242609314 1
0.0122272482390337 1
-0.00708351366844768 1
-0.0112882316097114 1
-0.00200911616424677 1
0.00704883542519325 1
0.0108825782841761 1
-0.00373676348684978 1
0.00501195630689728 1
-0.0114472143726571 1
0.00219249440814696 1
-0.0040943992957301 1
-0.00819931271088978 1
-0.00144259771151554 1
-0.00819408191131314 1
0.000232013423810959 1
-0.0082403243773439 1
-0.00295796210307951 1
0.015052676131861 1
-0.000308509746054911 1
0.0067898152688217 1
-0.00635937399638392 1
0.0045220237257722 1
0.00340776703962629 1
-0.0200511301943027 0
0.00898781919988159 1
-0.00583652886666904 1
-0.00117631576405428 1
0.000878777094483093 1
-0.00750294633896225 1
-0.0150513238635507 0
0.00210195608624285 1
-0.00619922956050819 1
0.0058043239854984 1
-0.000111657443471632 1
0.00466299766369626 1
-0.00567312421942055 1
0.00889967202541737 1
0.00119300996791675 1
-0.00268993150379989 1
-0.00458788994917096 1
-0.000233265148135836 1
-0.0102453125782472 1
0.00228743904784444 1
0.00152645016726331 1
-0.00364328708419724 1
0.0166718809717657 0
-0.00904267955661856 1
0.00256589850477852 1
0.00362861378443393 1
0.00426963956512841 1
0.00144529080407173 1
0.00708303428107755 1
-0.0080590235738466 1
0.00390445886440538 1
-0.0151396481093392 1
-0.00574129618981847 1
-0.0128907651956124 1
-0.0089393903781413 1
0.00490702447217251 1
-0.00839018574629977 1
-0.0101068798921527 1
0.0166544608628888 1
-0.0139957291381073 1
-0.00119716887093542 1
-0.00477502159662026 1
0.00535928192413983 1
-0.0113280158543852 1
-0.0116457037617733 1
-0.00284201778179258 1
0.0060873084328467 1
-0.004522598535851 1
-0.0108782410440921 1
0.0117037055322306 1
-0.00437392759445509 1
-0.00432012230726839 1
-0.00695984242958083 1
0.0116932202295074 1
-0.00440345963721227 1
-0.00124758426889186 1
-0.00968749594949373 1
-0.00624955849712181 1
0.00683502105270132 1
-0.000987780475334017 1
-0.00360332457781218 1
-0.000272105233188099 1
-0.000249924158737368 1
0.00156623257767566 1
0.00775582550759888 1
0.0156449270766029 1
-0.00922317640396068 1
0.00525500586566473 1
0.000479070106048665 1
0.0159459552681201 1
0.0130061947134951 1
-0.0115342196620574 1
-0.00249205267473363 1
-0.012617871224257 1
0.00036651814079063 1
0.00275448977969903 1
-0.00428604012226051 1
-0.010560468876291 1
0.00421908001896731 1
-0.00514866750051432 1
0.0020193147886118 1
-0.00165959515112909 1
-0.0044329933620414 1
-0.0017317496533226 1
-0.000709115416899733 1
0.00463218095907609 1
0.0104081455818177 1
-0.00678673323431065 1
0.00329687518675423 1
0.00828671843975191 1
-0.00725183253441084 1
0.00964321310581838 1
-0.011038172730529 1
-0.0034272274786102 1
0.0152864046885399 1
-0.0068075379758417 1
-0.00696026143931282 1
-0.00638172530133164 1
0.00697191968805728 1
-0.0165287768080296 0
-0.00505689105964413 1
0.0215933677652238 0
-0.00325123447337539 1
-0.00551277073966169 1
0.00055182515474507 1
-0.0150118448315751 1
-0.00103855492363872 1
0.00862913252320778 1
0.00252291545340736 1
-0.0094135590106125 1
0.000489829214302226 1
-0.00197939913383931 1
0.00622594850065541 1
-0.00954506466837226 1
-0.00858161645081957 1
0.0100768632504591 1
-0.00971253179217751 1
0.0075672949340423 1
-0.00460667338144789 1
0.00848682257198924 1
0.00850972567218103 1
-0.0107361551030273 1
0.00323025130291301 1
0.00975669738422951 1
0.00564173629771326 1
0.0175933128007612 0
-0.00639828213260188 1
0.0136584083704038 1
-0.000237196472000765 1
-0.00176661971228264 1
0.00922167401341059 1
0.00287492948095475 1
-0.0194745336024206 0
0.00827572745891906 1
0.00176478940529699 1
0.0015800307810241 1
-0.00397192071584725 1
-0.00246064481094328 1
0.00199350239131251 1
-0.0151309678232591 1
0.0123821102460199 1
-0.0053457527413486 1
0.00208289710779446 1
0.00218863599395225 1
0.0182475383067249 0
0.00552278442530095 1
-0.00291617535236587 1
-0.00537296443016792 1
0.0107995031609515 1
-0.00967509944332864 1
0.00655241173563914 1
0.00127827957471471 1
0.0118312394988009 1
-0.0125002473027668 1
-0.00288684493821695 1
-0.004196980979391 1
-0.00212842311205519 1
-0.000820503284264077 1
0.00593728869131664 1
0.0142102388318577 1
0.00852038408083158 1
0.0002264394420783 1
-0.00843929111923533 1
-0.00212139135275727 1
-0.00471404310587876 1
0.00374037447915889 1
0.00383439233269467 1
-0.00821489100226582 1
0.0134129089456175 1
0.00739396566573001 1
-0.00739754555374131 1
0.00476780432934793 1
0.00480503412227911 1
0.00706186049234618 1
-0.00134723057631242 1
-0.00318726248135102 1
-0.015638348601158 1
0.00108371615157655 1
-0.00168067462892122 1
-0.0105898107675614 1
-0.0015395796135886 1
-0.00518927798132075 1
0.00310226914633944 1
0.00892728907281759 1
0.00127977356256708 1
0.0107303143926569 1
-0.00483514145621355 1
0.0160510637061251 0
0.00398279029001296 1
-0.0155435401122377 1
-0.00527183803977733 1
0.0126556172964953 1
-0.0164971119887541 0
0.00543879980333304 1
-0.000761202420857431 1
0.00122123525655438 1
-0.012286164126078 1
-0.00357669643186761 1
0.00325600628321071 1
0.00496972089606625 1
0.00153998109624513 1
0.00885537643975818 1
-0.00687635174865935 1
2.25530133623904e-05 1
-0.0185896679395039 0
0.00324079914333161 1
-0.00368572976175402 1
-0.00200141737644584 1
-0.0129263920699156 1
-0.000868876047991641 1
0.00112786819660035 1
0.0159000610479911 0
-0.00654696115861067 1
-0.00193291621566373 1
0.00558589152182465 1
0.00648403395250965 1
0.00203044264446504 1
0.00762227166633899 1
0.000893720977061714 1
0.00268602773564119 1
-0.0109130663574375 1
-0.00436069259663928 1
0.0241369578859581 0
0.0023397470657306 1
0.00838108179049362 1
0.00335872549100421 1
-1.60356889297052e-05 1
-0.00164554806995342 1
0.00518820763418262 1
0.00205701789835043 1
0.0121886423892297 1
0.00500719829110752 1
-0.00643610896554881 1
0.00212936056622293 1
0.0142726570169714 1
-0.00509689375384483 1
-0.00261193842959464 1
-0.00404534035994492 1
-0.0026433128410452 1
0.0142471124088856 1
-0.00272208888692588 1
-0.00899896317008966 1
-0.00482425860503125 1
0.0110838009708916 1
0.00332421732020938 1
-0.0127090304907769 1
-0.00388764070112388 1
-0.0107211529050897 1
0.00411902245465823 1
0.0111182157687188 1
0.00200695212024384 1
0.00911048133063256 1
-0.000558688726920041 1
-0.012453207729402 1
-0.0225080732984043 0
-0.0054890355308818 1
0.00813788349962444 1
-0.000199553258965469 1
0.00980915677420298 1
0.00711337752990008 1
0.00500679892881845 1
-0.00634745103317858 1
0.00335673827178257 1
0.00101724109622301 1
0.00775994903045695 1
-0.00483668077756775 1
0.00871616547241033 1
-0.000997750210717692 1
-0.00822240328485471 1
-0.00124501726760026 1
6.22496971351244e-05 1
-0.0210141084850555 0
-0.0278090271832341 0
0.00349908599047695 1
0.00437618475858916 1
-0.00459707862863702 1
0.00473332011433021 1
-0.00893592694441961 1
-0.0224039270644056 0
0.00376333624061323 1
-0.00291035178391063 1
-0.00499705111367489 1
-0.00135262996170813 1
-0.0153623068800545 1
-0.00247382874015667 1
-0.00112772952714162 1
0.00425140898861353 1
-0.00392093086610637 1
-0.00928151163053958 1
-0.0027419679210766 1
-0.00835156225443374 1
0.00321007200420054 1
0.00490216644089208 1
0.000421585729670988 1
-0.00625287846357277 1
-0.0160336434135676 0
0.0075304432689232 1
0.000823662459704569 1
0.00167774670015961 1
0.00934998002870306 1
0.00725019457175857 1
0.0131144872109155 1
-0.000757594442036423 1
-0.000224571582581415 1
-0.00257161977965548 1
0.00446060060006705 1
-0.00107600619340454 1
0.00395691621714093 1
-0.0102541898689824 1
0.00585935052629803 1
0.00120842304153 1
-0.00318009186013696 1
-0.00241702926686432 1
-0.00394143620883607 1
0.0016025198917031 1
-0.00182534713186213 1
-0.00185049523921623 1
-0.00264354006127723 1
-0.00243795941094594 1
0.00240225611481783 1
-0.00355855816288239 1
-0.00802472488130116 1
0.00411485272261744 1
0.00460127332246205 1
-0.00702748980175307 1
-0.00288502538520353 1
-0.00224656841612246 1
-0.0168048716126262 0
-0.00879771428897544 1
0.002345468085113 1
0.00133297379238247 1
-0.0140495308981195 1
-0.00274330738356454 1
0.000819941551172528 1
0.000576472250225926 1
0.00249577716642578 1
-0.00343236955503248 1
-0.00996201331575107 1
-0.00217798096559457 1
0.00335195464731447 1
0.00148978109258009 1
-0.0035889887023801 1
0.00873999353261545 1
0.000275559365257046 1
-0.00394454838775291 1
-0.000705949839028228 1
-0.0073767371802547 1
-0.00214933358403934 1
0.00709773434767701 1
0.00122635589852688 1
-0.0185454039073066 0
-0.0113717049802544 1
-0.00516816329580676 1
-0.0142171363403169 1
0.0146901051805562 1
0.00632107065398698 1
0.000289269295260007 1
0.0106860622502737 1
-0.000158966928765285 1
0.00467362565360498 1
0.00813014594844301 1
0.00464430318615388 1
0.00508072370658143 1
0.00869902845454999 1
0.00607613324324535 1
-0.00834657730292985 1
-0.00913853898419123 1
-0.00830937872647984 1
-0.0214733001550951 0
0.00624380390342683 1
-0.00512494815771748 1
-0.0150653636730444 1
0.00413324040367044 1
0.00354558016509797 1
-0.000746911216638427 1
-0.00393051731834191 1
-0.00280404580648036 1
0.00267449898287341 1
-4.96737269741683e-05 1
-0.00400171333697685 1
-0.0106904662652196 1
-0.0177359561946413 0
-0.0170054274689065 0
0.00423770689196062 1
-0.0112176021862904 1
-0.00852717098420062 1
-0.00627467048366212 1
0.000196296597270214 1
0.0110476440817949 1
-0.0172499019824044 0
0.013031186509035 1
0.00382671400816357 1
0.00652178020057782 1
0.004903427010486 1
0.0111079613138205 1
-0.00487308270580721 1
-0.00818875676398044 1
-0.0235888024390547 0
-0.00342723697268827 1
-0.00442465558740088 1
-0.00689525313864216 1
-0.000336188298544388 1
-0.00685263314664101 1
0.0104226574159571 1
-0.00555416165733754 1
0.00111206195258648 1
0.00649616723171969 1
-0.0185387445364442 0
0.0116236509238695 1
0.00118227839209717 1
0.0106644881167133 1
-0.00754677463152262 1
0.00121121430843175 1
0.00891292950266719 1
0.00670276532423125 1
0.0172588328839638 0
-0.00421079947323955 1
0.00392637891693297 1
-0.0130156133077178 1
0.0120471973121045 1
0.005672536052353 1
-0.00671888204620024 1
0.012767750616683 1
-0.00797825843404685 1
0.013079229537221 1
0.000756819707112682 1
-0.00184115676765586 1
0.0125176964649805 1
-0.00583880824438252 1
0.000794168967376845 1
0.0126515359679486 1
-0.000449381078394402 1
0.00648093475864285 1
-0.00700202838307841 1
0.00044588357782091 1
0.0235287993195579 0
0.0129252091566798 1
0.00672510571704061 1
-0.0235297848078621 0
0.000843342185915666 1
-6.55929061575071e-05 1
0.00255810695358405 1
0.00219666190079389 1
-0.00938078921486329 1
0.0136762659997311 1
-0.0121538678316747 1
0.00226625588764659 1
0.00254374525748839 1
0.00544206560756775 1
0.00655329761723512 1
-0.00306196736836147 1
-0.00982666909606179 1
-0.00131814151785702 1
-0.000591438783997324 1
0.0120985557891325 1
0.00042308138124839 1
-0.00596870553304748 1
-0.00823221469416158 1
-0.00354949132911261 1
-0.00823684940296808 1
0.00739012965357199 1
0.00123860531470483 1
-0.00735282736740748 1
-0.0130050081034177 1
0.00374631985418404 1
0.00362709822667872 1
0.00856207774880238 1
0.00981342228815925 1
-0.0043884414575145 1
0.00103062570618362 1
0.0105273182560739 1
-0.00483774491208455 1
0.00218945008051148 1
-0.00843440062394858 1
-0.00336797295772857 1
0.00627714770850054 1
0.00166062128409075 1
0.0105329546584038 1
0.00158245837487159 1
-0.015257561668256 0
-0.00403206017699402 1
0.000672926118709685 1
0.0134552724017378 1
-0.00301025924672833 1
-0.0154233417428589 1
0.00726221078126381 1
0.00292483354936187 1
-0.00394981438097196 1
-0.00233393182845091 1
0.00661353524485654 1
0.00304179741729206 1
0.003640938209906 1
-0.00213705233544937 1
-0.00813334066785937 1
0.00986858459907547 1
0.0106241711579812 1
0.00711062111348462 1
0.000395608671323123 1
0.00393723265426974 1
0.000975983623194788 1
-0.00605598609113637 1
0.00479850481899635 1
-0.00465088617231099 1
-0.0123670683633736 1
0.00341799160256845 1
0.00583359783840181 1
-0.00107741964173176 1
0.000640770351066552 1
0.00167942096492855 1
0.00173963871394697 1
0.0023749011159712 1
-0.0110764825763776 1
-0.0031320909987763 1
0.000900592955014844 1
-0.00540336215508804 1
0.0187357791239457 0
0.0109808990958832 1
-0.00175229779435622 1
-0.000311971519017396 1
-0.00869157577398281 1
0.00828976290613784 1
0.00428565105545645 1
-0.00842468077472082 1
0.00203395435529361 1
-0.00496540098745476 1
-0.00561642702780397 1
0.0152706111615343 1
-0.00606452598358555 1
0.00561368291351812 1
0.00480596247403635 1
-0.00702035446093853 1
-0.00486303983701821 1
-0.00281859067376313 1
-0.00536568788819238 1
-0.0134036034769291 1
-0.00308358585725278 1
-0.00604436495204206 1
0.00750648164619926 1
-0.00310181043328327 1
-0.00442252684951619 1
0.00616016431033326 1
-0.000141165979573549 1
-0.00975929989723836 1
0.00501061630346854 1
0.00418676844462833 1
-0.00639357844179671 1
0.000711462232640932 1
-0.00303878193203611 1
-0.000494232448603144 1
0.00730279428246189 1
-0.00228858419094893 1
0.0132385862499044 1
0.0123193627960357 1
0.00930110407719849 1
-0.00322818539625227 1
-0.0193127820074305 1
0.00288821752621527 1
0.0144617017394484 1
-0.00772736725493933 1
-0.00161342131246239 1
0.000256579137011549 1
-0.0105602753727577 1
-0.00591934313265486 1
-0.00857196952243622 1
-0.0107759632495449 1
-0.0114161067256685 1
-0.019479960709512 0
-0.00326505494163428 1
-0.000207007755114915 1
-1.60207555966919e-05 1
0.00429254480535341 1
-0.0112679279606318 1
0.01539228498185 1
0.00332119954761859 1
-0.011877412997053 1
0.00740058355094909 1
-0.0080718176226106 1
0.00501698671641441 1
-0.00277531536049462 1
0.0124985406999518 1
0.00682563276402198 1
-0.00746254912609439 1
-0.00877923539152291 1
-0.00446305008128051 1
0.000946312820921383 1
-0.00827260504798225 1
-0.000823255467712456 1
-0.0047997130094654 1
0.00637995776854704 1
0.00272622607337922 1
0.00247883257505777 1
-0.00320439767106538 1
-0.00261124183958349 1
-0.0110228549938628 1
-0.000624777887741825 1
-0.00437801874147276 1
-0.00899908101170531 1
-0.00525625880826783 1
0.00620966780621267 1
0.00390308191465091 1
-0.00815805324433735 1
0.00448154406889666 1
-0.00911390183401904 1
-0.00841800948797659 1
0.00809900300746882 1
-0.0131495683169717 1
0.000252391197687841 1
0.000371990752665576 1
0.00510828869183827 1
-0.00787309867309873 1
-0.0136574175224661 1
0.00149704976424904 1
-0.0149443225846922 0
-0.0054471105682289 1
-0.000691613247950137 1
-0.00571288780834389 1
0.00669986813310727 1
0.00060422704149522 1
0.00448775799682339 1
0.0116170183208651 1
0.00958501653300619 1
-0.0059292922538 1
0.0032274460594673 1
-0.000217206602806023 1
0.0166948264706846 1
0.00144745827769209 1
-0.00428521364099426 1
0.0046804463578155 1
0.00703383508593858 1
-0.00189821030730881 1
-0.0116199494854416 1
-0.00205718447817825 1
-0.0039055837061781 1
-0.00154128100608526 1
-0.00931049678277349 1
-0.00438191551014831 1
-0.00116719009412002 1
0.00266937384616779 1
0.00116043599212593 1
0.00707932109332869 1
0.0077754772593638 1
-0.00867266793877355 1
0.0141304311648077 1
-0.0170193301012353 0
-0.003357600734609 1
-0.00430313375771559 1
0.0108985073773783 1
5.18680741489344e-05 1
0.016979711651743 0
-0.0119199835366791 1
0.00284802757624702 1
-0.000777455122156675 1
0.00183722249931475 1
0.00137330012848476 1
-0.00097437700296934 1
0.00737365202592459 1
-0.00283054901970537 1
0.00325989494076083 1
0.00138414925805694 1
0.00451079185915487 1
0.0168298731903614 0
-0.00840991687148274 1
-0.0183431339881401 0
0.0102327075639131 1
-0.0026834812731379 1
0.00601940591544564 1
-0.00308174623150238 1
-0.000507539396375496 1
0.00353231123585619 1
0.000260507437743255 1
-0.0178463891282887 0
-0.00222894910765107 1
0.00247733090276977 1
0.0100695503640326 1
-0.00466915104090863 1
0.00868183691110187 1
-0.0116885280071629 1
-0.00346040115645736 1
0.0102744741037384 1
-0.00746454323315128 1
0.0025493245751782 1
0.00952874501585986 1
-0.00913396836101945 1
-0.0027029065697429 1
0.00859350629678293 1
-0.00782196679893417 1
-0.00559283562370997 1
0.0100802963781671 1
0.00850719856554038 1
-0.01970599489202 0
0.000479990530793639 1
0.016277399797787 1
-0.00964340015398652 1
0.00148715630594592 1
0.0127910482845939 1
-0.00213970134034559 1
-0.00597664581784584 1
-0.00692503450977831 1
0.00344314602012524 1
-0.0118634169561836 1
0.0109766929730138 1
0.00725234606711012 1
-0.00733251784614922 1
-0.00322052746588645 1
0.00761878486690551 1
0.000199340148530489 1
-0.009105099425058 1
0.00625261502645204 1
0.00311764329769882 1
0.00973228334348981 1
-0.0113685358878921 1
0.00299705235106417 1
-0.00271220132178257 1
-0.00175052874620357 1
0.0113730703926726 1
0.0115493227507702 1
0.0116140242519354 1
-0.00433905163467785 1
0.0111121000482193 1
-0.00352603448019359 1
-0.000657736525748108 1
0.00117801584315264 1
-0.0128805426709306 1
0.00376625138893731 1
-0.0111935416997397 1
-0.0118993781290998 1
-0.00820531795748215 1
-0.00746718506594032 1
-0.00136755408748702 1
0.00599554051879059 1
-0.000904720883680233 1
-0.00268642847163281 1
-0.00281594877875341 1
-0.0150188719441468 1
0.00740855058867219 1
0.00913861273982522 1
-0.0133420810418292 1
0.0118099665925866 1
0.0130151332642325 1
-0.01577634575329 1
0.00532875071585484 1
0.0034659960345245 1
-0.00571831758905967 1
0.000483823302050672 1
-0.016447712710691 1
0.0103217490690514 1
-0.00114077001486008 1
-0.00893209584853195 1
-0.0113720154435111 1
0.00393526333169129 1
0.00226238577164989 1
0.00195948113775903 1
0.00429474506986474 1
-0.00942295327666399 1
-0.000323331083249593 1
-0.00157242662849663 1
0.0199689865904497 0
0.001259223398406 1
-0.00830716869969891 1
-0.00353223188411007 1
-0.00292566933416981 1
-0.00951333328038831 1
-0.000870281589071368 1
-0.00676317563046191 1
-0.000596066998449875 1
0.00173435538348312 1
0.0073412787610923 1
-0.00312957939952731 1
-0.00536807155849377 1
0.00267018892630339 1
-0.0066038007782233 1
0.00691275371088187 1
0.00145381697242078 1
0.00735947151976992 1
0.00952508194383283 1
-0.00189909183273322 1
-0.0138936850857796 1
-0.00387908131945584 1
0.00596549509588794 1
0.00261352627517583 1
-0.0137035225868038 1
-0.00133394417409245 1
-0.0106037251996434 1
0.00818116376878664 1
0.00863672712943712 1
-0.00731475242862884 1
-0.0159825414068503 1
0.00998908604908283 1
0.00560424955909638 1
0.0117939039739338 1
0.00568640799493878 1
0.0105802218986103 1
0.00525456171682026 1
-0.00269149385332036 1
0.00551963359145466 1
-0.0189229849208196 0
0.00105492796476605 1
-0.00672971278634521 1
-0.00844242412290335 1
0.0150217087243602 1
-0.00306247997303061 1
-0.00144011286848458 1
-0.0093484436452896 1
0.00240998110883507 1
-0.00247192135950592 1
0.0112566696169874 1
-0.00356951655698511 1
-0.00486751585467317 1
0.00452124796732389 1
-0.000278418305096234 1
0.000672612282988651 1
0.0094792119790526 1
0.00172338260137155 1
-0.00570806087222913 1
0.00318449144561722 1
-0.00508789966977531 1
0.0143439901834936 1
-0.00350391999443787 1
0.000908500447604226 1
-0.00902361749728213 1
-0.00594954528801374 1
-0.0173253831999207 1
-0.00342597000189951 1
-0.0100877883876562 1
0.0139352567732815 1
0.0123199373729999 1
-0.00287296367769163 1
0.00977764319925387 1
-0.00305535451022105 1
-0.00255910574339438 1
0.0111026635541241 1
0.00945211224768988 1
-6.99408734014841e-05 1
-0.00012640801848659 1
-0.000301443634518997 1
-0.00696578906303489 1
0.00578711618418689 1
-0.00766809576293698 1
0.0131754779285037 1
-0.00536863222161757 1
-0.00450743692743158 1
-0.00496742558648483 1
-0.0012806604301643 1
0.0165790338871729 1
0.0051413557836729 1
4.45957445273603e-05 1
0.0101261671719888 1
0.0053141733069963 1
-0.00491505331079633 1
-0.00200402613373692 1
-0.00246671128328948 1
-0.00583854613641946 1
0.0104268580039746 1
0.0052621867945653 1
-0.00731763470567132 1
-0.0105765924121156 1
0.000753688135664153 1
0.00527124242014923 1
0.0167828402831389 1
-0.000525817779518029 1
-0.00489031760074948 1
0.00875551562774344 1
-0.00271372597676404 1
-0.00482561694799718 1
-0.00581774558832798 1
-0.00833673921122815 1
0.00847609922021196 1
0.00497968219245515 1
-0.00586669321476472 1
-0.00814102852932961 1
-0.00270885646547962 1
0.00723214985482031 1
0.000729297983403892 1
0.00261020941115935 1
0.00638905446438047 1
-0.00602373904478784 1
0.00155942360335477 1
0.0112820976468553 1
-0.000215397369342538 1
0.0155725967401348 0
0.00987595867613457 1
0.00961866220061593 1
0.00332461879897244 1
0.00732967410894037 1
0.0180311766370441 0
-0.00899561473712712 1
0.00817250930011713 1
-0.0178255890338616 0
0.00489727229260106 1
0.00721818169199979 1
0.00198398154421142 1
-0.00272355027659265 1
0.00331995552790313 1
0.0113874324170852 1
-0.00713675718281443 1
0.00161010408049488 1
-0.0146825513976212 1
-0.00141887454729215 1
-0.00101450378195707 1
-0.0101407006132952 1
0.0118333067087879 1
-0.00169840783436 1
0.0129351401471626 1
0.00565451836376969 1
0.0157491851853667 1
-0.0109373177573765 1
0.00675436949791393 1
-0.00476317045715765 1
-0.0122931303546949 1
0.00791835602828227 1
0.00283857307462999 1
0.0044821873805601 1
-0.009253839094971 1
0.0135733663756247 1
-0.00726721871874143 1
0.011283587477751 1
-0.000491138429840812 1
0.00492342319007605 1
0.00206890791572225 1
0.0110735792611969 1
0.00370517452864044 1
0.00235608120101628 1
-7.75751408331848e-05 1
-0.0012685689318803 1
-0.00396536292059257 1
-0.00304291697185695 1
-0.00253320330963313 1
0.0151859634267042 1
-0.00316069216796421 1
0.00642183544911076 1
0.00588753178116915 1
-0.00587242964675719 1
-0.00184786790372698 1
0.0101464456964959 1
0.00514597062002477 1
0.00117652004289944 1
0.00991245364531838 1
-0.00208891456319315 1
-0.00955011149106082 1
0.00536101409638525 1
-0.00747950364405432 1
-0.0102933353547029 1
-0.00429836520799198 1
-0.0029542812302876 1
0.00803091964365613 1
0.00176645218427627 1
-0.0140946299556948 1
0.00416485769828098 1
-0.00517833668157185 1
0.00344208789856134 1
-0.00731664112438968 1
-7.33512359589331e-05 1
-0.00326024783964206 1
-0.00147804485744222 1
0.00644578201456823 1
0.00858197422086325 1
5.41037520664679e-05 1
0.00138530582832766 1
-0.00306290626938197 1
0.0047200848257274 1
-0.0119719816400692 1
-0.00672440030921968 1
-0.00393934278832654 1
0.000545299041310762 1
0.00200929383193245 1
0.00892832174622892 1
-0.000863337557312029 1
-0.02125612692668 0
-0.0046936476918486 1
-0.00946054967635331 1
0.0056671161675816 1
-0.00533819855179886 1
0.00734914629151917 1
-0.0152594920654727 1
-8.78904490422305e-05 1
0.000834345168125467 1
0.017651767904663 0
0.00657129399839474 1
0.00301604610237475 1
0.0053875611086303 1
-0.0104762803954434 1
-0.01073864388596 1
-0.00339782868063473 1
0.0145528676573264 1
-0.00837694615336998 1
-0.0121375944018851 1
-0.00608688974914923 1
-0.00197998557810486 1
0.010289618776892 1
-0.00604103078840405 1
-0.00164289509698263 1
0.0103278675446897 1
-0.0110626991906163 1
0.00194348539979565 1
0.000865776301785003 1
-0.0025382929150291 1
-0.000193948713761739 1
-0.00951932144443068 1
0.00481008791196546 1
-3.71328510452599e-05 1
0.00643100441291374 1
0.00089670268976853 1
-0.0107984995180735 1
0.00369658491976777 1
-0.00690124348189158 1
0.00558677341398577 1
-0.00694086688228104 1
0.00255266822375444 1
0.00368364482373277 1
-0.00680642431675003 1
-0.00918236902816833 1
-0.00829092005058187 1
-0.0144984989782309 1
-2.83235131590728e-06 1
-0.00994388148184894 1
0.00432360793974856 1
0.00478121467622408 1
-0.00600388495447228 1
0.0199821330416026 0
-0.00278051125197025 1
0.0017155308164825 1
-0.0233027219257426 0
0.00621596212778944 1
-0.0169065852231971 0
-0.00889779650949981 1
-0.00969213834208229 1
-0.00579697636952916 1
-0.00267537555884072 1
0.00478252062746442 1
-0.013018060548486 1
0.0116287414377871 1
-0.00468775222408294 1
-0.0157882406704278 0
-0.0117379836176132 1
0.00323985275753708 1
-0.0136001747348137 1
-0.000850268341392028 1
0.0136840896150366 1
-0.0114063297906472 1
0.00127734195513708 1
0.00145678835398884 1
0.0149088422389631 1
0.00273852544992225 1
-0.000861502489615509 1
0.0107651536474906 1
0.00366128421510718 1
-0.0052921127599527 1
0.00721218246412706 1
0.00200763186092165 1
0.00402611730150118 1
0.00817726962584219 1
0.0109036336614542 1
-0.00389647138210238 1
0.00141107310670697 1
0.0020779890430433 1
-0.0189516052991094 0
0.00559817648304747 1
-0.0145503019254722 1
0.00749368989598807 1
0.00176277991284145 1
-0.00463763759346076 1
0.00778206746099033 1
-0.0065562814136723 1
-0.0222501465238242 0
0.0146524543076277 1
-0.00814618547182023 1
0.00208955057378634 1
-0.00267045026364856 1
0.00246582319475832 1
0.00495293798826631 1
-0.00447059919726871 1
0.00749672388744923 1
-0.00215587280724104 1
0.0063257451011611 1
-0.0079261033841005 1
-0.00613990603971861 1
0.0132126421158895 1
0.0110611562467968 1
-0.00440831993204396 1
-0.0145011061997261 1
-0.000154310334781643 1
0.00284205666399657 1
0.000151852828013479 1
0.000377453624720574 1
-0.00585622383230227 1
0.00231124046914169 1
0.0071638848938124 1
0.00125467438342283 1
-0.00450975902146497 1
-0.0126343077248786 1
0.00674002019270361 1
0.000718770909484067 1
-0.000287746753065242 1
0.0118004492687648 1
-0.00161681347827676 1
0.00535700304036004 1
0.00210737011011812 1
-0.0093040353397198 1
0.000367498858747536 1
0.00207134640360306 1
-0.00386652816254035 1
0.00173213315205034 1
0.00183800749438451 1
-0.00382592789830299 1
-0.00772111657752385 1
0.0107720587893064 1
0.00650987812561368 1
-0.00452618803868235 1
0.0120637761147566 1
-0.00224185684993742 1
-0.0135429597945023 1
0.008301979650297 1
-0.0024025331101144 1
0.00203815200068169 1
-0.0139833836364946 1
-0.0171734438426593 0
-0.00515249457895315 1
-0.0215759502675164 0
-0.00477819975170181 1
0.00730188334548991 1
-0.00550402561837891 1
0.0044917883491352 1
-0.0146597048273468 1
0.00150392136305554 1
0.00424807032725088 1
-0.00155681763061035 1
-0.0059801628646425 1
-0.00187357346322386 1
-0.0013860947452671 1
-0.00470103083655372 1
-0.00683670484438057 1
0.000460519930926861 1
0.0072436660298162 1
0.00405183397790586 1
-0.0075159919832462 1
-0.000254029597514025 1
0.0127709174852797 1
0.022282183706818 0
-0.0111793082523348 1
-0.0114016402296713 1
-0.000222341559348009 1
-0.0027485039553164 1
0.0077249809768619 1
-0.00113473653426443 1
-0.0129815902625444 1
0.00220602210630279 1
-0.00384378612468575 1
0.00382541776463899 1
-0.000420722999275352 1
0.00060530409815495 1
-0.00483568530923947 1
-0.00535741648251281 1
0.00370960728647852 1
0.00145181203505826 1
-0.00467870319857322 1
0.00459210785788642 1
0.00447753086905877 1
-0.00862029257711 1
-0.00574930131758108 1
0.00708035054260655 1
0.00201196187996767 1
5.56170718531865e-05 1
-0.00316613351762042 1
-0.00562886205135314 1
0.0029161731372678 1
0.00806109686918836 1
0.00261565582626827 1
0.00464588459545345 1
0.0110386236243144 1
-0.00327589823593606 1
0.00391473879458673 1
0.00221093802246605 1
-0.00395299666766822 1
-0.00211059528725908 1
0.00815762014857578 1
-0.00027758998941696 1
-0.000494062794992024 1
0.00604741675515253 1
0.0162730937544495 0
0.00766202035613845 1
0.00560875531405257 1
-0.0043241877183034 1
-0.00899325340680648 1
0.0133826023649736 1
-0.00882320078350865 1
0.00350803627572043 1
-0.00330164824032736 1
-0.00699717154690353 1
0.00500970015226883 1
-0.007898643060783 1
-0.00440537041714939 1
0.00345716119081726 1
-0.00272361422827499 1
0.00538877949523929 1
-0.00537528641813485 1
0.010566149379424 1
-0.00354379193016227 1
0.00512085161507693 1
-0.0112036858130196 1
0.00532910937649193 1
0.00643564920562604 1
0.00367951815457494 1
0.00201777434757227 1
-0.0137373368965762 1
-0.0120123845102252 1
-0.00599617743689982 1
-0.00101821617068699 1
0.00681565902899389 1
-0.0170232758486002 1
0.000614315068046236 1
-0.00341215786126738 1
-0.00476713798606101 1
0.00994751125817251 1
-5.18924593651776e-05 1
-0.00521545590112372 1
-0.0186779576225731 0
-0.014498626383908 1
0.00861699618630473 1
0.00464606125315685 1
0.00542326670973502 1
0.00173483192251381 1
-0.00254871552249597 1
-0.00453240311069888 1
0.00872830001684009 1
0.000772211993812086 1
0.0113818501505096 1
-0.013647641930107 1
-0.012112940659992 1
0.0058044634539427 1
0.0102981069361608 1
-0.0160525168927006 1
-0.00576426685857195 1
0.000494723167935297 1
-0.00528158645361382 1
0.00176297318794485 1
0.00312779862891452 1
-0.00695732046714967 1
0.00669331576042865 1
0.00429067400731815 1
-0.00650024013594526 1
-0.0118150694600969 1
-0.00575026635572443 1
-0.00335480332331259 1
-0.0107651899263973 1
0.00460594809693707 1
0.00735993493105995 1
-0.00406500155295106 1
-0.00313742176629822 1
0.0132997436577764 1
0.0045233142934644 1
0.00902903752507371 1
0.00624844586146026 1
0.00894806342410242 1
-0.00488727445141661 1
-0.00835116000272169 1
0.0106589444426166 1
0.0108741441495594 1
0.00354380154167304 1
-0.000653391551815772 1
0.00380782728826317 1
0.00692734174556752 1
0.00363562794378302 1
-0.00894685920662041 1
-0.00219594399181443 1
-0.0004854757907858 1
-0.0085117418551249 1
0.0104705453325637 1
-0.00871731076083123 1
-0.000371886485106294 1
0.00721234246039511 1
0.00506505131930138 1
-0.00543731231379029 1
-0.00687187299550889 1
0.00688896307003895 1
-0.0033400975168679 1
-0.0111733463147993 1
0.00806770575534244 1
-0.0187809843255404 0
-0.00297240929648145 1
-0.00521950881469924 1
0.0135703693723492 1
0.0138538574900454 1
-0.0065822569173227 1
-0.000869120359596066 1
-0.00407116825406419 1
-0.00494804618513489 1
0.00223148269668908 1
0.00329406373569904 1
0.00713559564664603 1
-0.00527132273027729 1
0.0026499243470403 1
0.00064642377010061 1
-0.00786464211599397 1
0.00582114518148066 1
-0.0101030959255532 1
0.00811300131780983 1
0.0137680744980615 1
0.000377407170837928 1
-0.00223319402136509 1
0.00918298308958063 1
0.00921789153594403 1
-0.00164203929529744 1
-0.00374746176176431 1
-0.00932235530159065 1
0.006802740400993 1
-0.00277373451374013 1
0.0170471949653016 0
-0.00665517327685903 1
0.00294238607821504 1
-0.000389308191273245 1
-0.00145100984096254 1
-0.000718402172083035 1
0.00324251881527565 1
0.00191328918055676 1
0.00167769482247449 1
-0.0109933106961718 1
0.00764693804746363 1
0.00897788057160324 1
0.00677879839369996 1
0.0112269041436846 1
0.00074367322047247 1
-0.00153378742867646 1
0.00624302801341168 1
-0.00538599317465737 1
-0.00139702408358696 1
0.00828198376535972 1
-0.00336354727535037 1
0.00721867167812001 1
-0.00264661140959602 1
-0.00196703340872754 1
-0.0128499904293221 1
0.00273582300390808 1
-0.000610884489949943 1
-0.013134825428615 1
0.00357205057569651 1
-0.005231968558167 1
-0.00865970780439651 1
0.015415528657316 1
0.00123795620779922 1
0.0109321098003529 1
-0.0111872810930768 1
0.00637537012305706 1
-0.00348998878843667 1
-0.0059969574048708 1
0.011561631797906 1
-0.00363762849159386 1
0.00562531587628812 1
-0.00824679821928183 1
0.00891704590011065 1
0.000121091789089663 1
0.00761723815247004 1
0.0110713153166031 1
0.00266400160362308 1
-0.000533334422501021 1
0.00744292327508878 1
-4.62764396611517e-05 1
0.00678854673392289 1
0.00685104207800375 1
-0.00588456463445503 1
0.0136052100427744 1
0.0118722640881642 1
0.00552652087406897 1
-0.00959458057034525 1
0.0209722792839298 0
0.00251336187564073 1
-0.00306449599550885 1
0.00863140487926364 1
-0.00768386717775661 1
-0.00709674845894333 1
0.0167715867958119 0
-0.00429615780782917 1
0.00460859910225982 1
0.00308113123699048 1
-0.00939419556982689 1
0.00977155351970159 1
0.00417036377316561 1
0.00438985233048386 1
-0.000834966669611665 1
-0.0138601863448393 1
0.00878667979340616 1
0.000737487814845607 1
-0.00813325516163305 1
0.0122088003112206 1
-0.00578460238396326 1
-0.0095237778264579 1
0.015690611678274 1
-0.000247659596793601 1
-0.00292155836352491 1
0.00585118387271705 1
0.00307474507919796 1
-0.00650181469211866 1
0.00514238230747693 1
-0.00509080857017414 1
-0.00604100173503064 1
0.0103287923724802 1
-0.000825617021340845 1
0.00271635834748392 1
0.00192901942264321 1
0.00975660556313991 1
0.0118909539072629 1
-0.00348754062107709 1
0.00719642324061653 1
0.00409268207832182 1
-0.00294313600008881 1
-0.0122468256788214 1
-0.00320465091261439 1
0.00345360358922562 1
0.00408415133748222 1
-0.00249577151294632 1
-0.0029354972475907 1
-0.00161919455897032 1
0.00823565062018805 1
-0.00394200882266788 1
-0.0147851066069791 1
0.00114638428417685 1
-0.00692231682020777 1
-0.00668794450465246 1
-0.00322902984473081 1
-0.0074780588539636 1
0.00663219450086113 1
0.00250416932636196 1
-0.00168475514858275 1
-0.000588479726808518 1
-0.0040043355625036 1
0.0018572934305911 1
0.0130534647966787 1
-0.000585518470302692 1
0.00142870553808313 1
0.000105835117604329 1
-0.00889571673941242 1
0.0118283154692435 1
-0.00777890085240018 1
-0.00106454938367231 1
-0.00793822784976579 1
0.000872623617344922 1
-0.0102068868706534 1
0.006175961011443 1
0.00427237270582878 1
0.00618839595470706 1
-0.00531139253107614 1
0.00222729439259358 1
-0.00628324826701557 1
0.00703322147960052 1
-0.00147617874970248 1
-0.0036889426140338 1
0.0123638047872823 1
-0.00839400555895805 1
-0.00122212979584778 1
0.00629042948774152 1
0.00869371624287166 1
0.00878923982898215 1
-0.00678741952403548 1
0.0073353578040266 1
0.0041823157919435 1
0.0131221919044698 1
-0.0058584273337583 1
-0.000570271457742029 1
0.0089419069792431 1
0.0107759362700682 1
0.0119444691487506 1
0.00296307996956566 1
-0.00419151877350477 1
0.00464212744847059 1
-0.0103213707049656 1
0.00627849303168188 1
-0.0062947924724591 1
-0.00136300599709547 1
-0.00145555378020905 1
-0.00663505115772089 1
-0.00292194680876419 1
0.002672454799167 1
0.0161359042483147 0
-0.00425637504056867 1
-0.000955714017434002 1
-0.0126528833797948 1
-0.000783809845238038 1
-0.00717691195962139 1
-0.0105087680828649 1
-0.0165798203569848 0
-0.0201328057397224 0
0.009389308764377 1
0.00345018721627554 1
-0.0102506544289268 1
0.00773592894505419 1
-0.00312081492172738 1
-0.00481871955990225 1
0.00407638066239371 1
-0.00302912913725268 1
-1.85198217667157e-06 1
0.0036083966793403 1
-0.0200132678006372 0
-0.00241106094529044 1
0.00114298512167908 1
-0.0072225422461074 1
-0.00287358260309063 1
-0.00499116067419805 1
-0.00839171725722042 1
0.01041014061718 1
0.00519933482897841 1
-0.00549903511429316 1
-0.0110525412811429 1
-0.00167523109491119 1
-0.00347281890719865 1
0.00730733437787552 1
0.00984745569977518 1
-0.00130528395332551 1
-0.00296610734476876 1
-0.000758364184206932 1
-0.0168145780475286 0
0.00168925707001071 1
0.00794513821238112 1
-0.000660620804258586 1
0.00180583609314455 1
0.00172911362161034 1
0.0042740107320335 1
0.00137837245030057 1
-0.00558819396038649 1
0.00654632402722185 1
0.000456866217874694 1
0.0168563824339959 0
-0.002833891016613 1
-0.00764495569335264 1
0.00393879539194075 1
0.0107064560166226 1
-0.000329257308987162 1
-0.00150227615437189 1
0.0124373312612955 1
0.0185145196634175 0
0.00455738284316399 1
-0.00267444763703056 1
-0.00545961705771047 1
-0.0192537516697325 0
0.00257259201251476 1
0.000281285837752839 1
0.0100030447755636 1
0.0101440308200493 1
-0.00975149198123714 1
-0.000611569774850882 1
0.00338927920926407 1
0.00111122770652173 1
-0.00355317703319835 1
0.0147722809311134 1
0.00249877484417985 1
0.0110939995548084 1
0.00194008061742284 1
-0.0120538178137162 1
0.00771811627969123 1
-0.00179148238848391 1
0.000850379557132331 1
-0.0036433403208408 1
0.0145205081727446 1
0.0186365857382365 0
-0.0104433719723316 1
0.00540658916667961 1
0.0164491719864337 0
-0.00850095742913969 1
0.0177496711929021 0
0.00475771529976597 1
0.00803615313394301 1
0.0113179105875892 1
-0.0127326953070949 1
-0.000491841723790493 1
0.0061483204057762 1
-0.00966992631401158 1
-0.0094622719268564 1
-0.00317685808790407 1
0.00165642727797101 1
0.00653748423835058 1
0.00717197380564046 1
0.00427465559588326 1
0.00262769070043474 1
0.00747235529283703 1
0.00951145583722971 1
-0.00375199632782237 1
0.00441707024961591 1
0.00423831852563893 1
0.0136893683885333 1
-0.0138240202263457 1
0.00134608635023623 1
-0.000766513936256002 1
-0.00437500227654557 1
0.0134559655061967 1
0.00839611774104348 1
-0.00229690865845879 1
-0.0139802959826979 1
-0.00783064712285599 1
-0.00399801636352339 1
-0.0122730819434034 1
-0.000408760012114414 1
-0.0105289527977138 1
0.00714852230410549 1
-0.00481756837671674 1
0.00466866435784258 1
0.01029978277092 1
-0.00863639986169596 1
0.0161465819207271 0
-0.00822891574303194 1
-0.00494820024420254 1
0.00774019789022902 1
-0.0092956626175005 1
0.00170839445973135 1
0.00872398747017517 1
0.00862292965606989 1
-0.00279044673987369 1
-0.010182165390203 1
0.0135730477522092 1
-0.00376943130844168 1
-0.00744117046019223 1
-0.0115036234860135 1
0.0140306494774574 1
-0.00606534463362987 1
0.00883024824169825 1
0.00705077608366441 1
0.00738062475032125 1
0.00405860753027192 1
-0.00344072112530254 1
0.00393911117689732 1
0.0205315798837006 0
-0.0073691439276364 1
-0.00239822840619928 1
0.00456445629316711 1
0.00645023687459954 1
0.00340739802412182 1
-0.00170281935003222 1
0.0222407458786121 0
-0.00736623946297142 1
-0.00400293921846756 1
0.00475450962342485 1
0.00848624974418698 1
0.00457357881122208 1
-0.000324431380003314 1
0.00516389146891644 1
0.0153180438142087 1
-0.00891162756391866 1
-0.00180676559400042 1
-0.0024465965780808 1
0.00385187941914037 1
-0.0136645117978224 1
-0.00547749943580781 1
-0.0125927129291071 1
0.0138819223603165 1
0.00171341531645769 1
0.00196718262035809 1
0.00596553722375017 1
0.0130225048491531 1
0.00486002592321706 1
-0.00316028982298153 1
0.00234218199634003 1
-0.00629200826934045 1
-0.00351095796644816 1
-0.000784580403631638 1
-0.000398098895891148 1
0.000483380827436059 1
0.00255780909995191 1
-0.000136228186723783 1
-0.00117326465506626 1
0.00492649694338387 1
0.0133957646209586 1
-0.00583561026627196 1
-0.0167637774857306 1
-0.00227960076621859 1
-0.0114857293921619 1
0.005815103658292 1
0.00296024350648429 1
-0.00195406431222637 1
0.00159303148315847 1
0.00583059123474385 1
-0.00496112408804392 1
-0.0146975243214299 1
0.00762094299463219 1
0.00947122094932541 1
-0.00041914261916533 1
0.00748203442535503 1
-0.00360657946165951 1
0.00948459418018934 1
0.00764897730157031 1
0.00204487546965738 1
0.00546884448255392 1
-0.0220975653851496 0
-0.00159432631760006 1
0.00531926614760957 1
-0.00510570805838582 1
-0.000509912438673898 1
-0.0056549386900969 1
0.012524542714918 1
0.0137286310165365 1
-0.0124919313571817 1
0.00253009987112223 1
0.00154511286223837 1
0.00661459624501537 1
-0.0081684361075347 1
-0.00831121445244071 1
0.00621358063693343 1
0.00756746781517473 1
-0.00619226330262236 1
0.00426129335131401 1
-0.00658523746899865 1
0.00314622667794191 1
-0.00554534508108588 1
-0.00911732968966768 1
0.010307638160922 1
0.020606063912587 0
0.00333916588916967 1
0.00129421004476138 1
-0.00448684463872645 1
-0.0142032321094543 1
0.00396733338748581 1
0.00215562333235877 1
0.00167712977394843 1
-0.00789314405547179 1
0.00192241402264623 1
-0.00450163133099215 1
-0.00319039604704771 1
-0.00268301575398474 1
0.00291408937129625 1
-0.00674484821178063 1
-0.00125461260299688 1
-0.00280530675667655 1
0.00530482170253063 1
0.00267319284876848 1
-0.00458915874135836 1
-0.0133079551927361 1
6.26478833009554e-05 1
0.00892203163292537 1
0.00862117251016133 1
5.27380801833458e-05 1
-0.0077351720220677 1
0.0107007708592228 1
-0.00659564069832559 1
0.00671379401214231 1
0.00809619815671487 1
0.00578507936055652 1
0.00885571891244221 1
-0.00934100138217132 1
-0.0111696341954302 1
0.00519141264186807 1
0.00930481501829721 1
0.00423751414381239 1
-0.0172446976524969 0
0.0105656887871737 1
-0.00955810937966506 1
-0.00662278914618216 1
3.47181799164578e-05 1
0.00354465477360129 1
0.00825272954028994 1
-0.00447171648397834 1
-0.00919912249823491 1
-0.0240415015001828 0
0.00477247932103045 1
-0.00227814241168457 1
-0.0106338593024116 1
-0.00763664989585622 1
0.00802898500066818 1
-0.00552356339949985 1
0.00780710177299079 1
0.00233594349332719 1
0.00750533516825694 1
-0.00773183637762911 1
-0.000398092467446674 1
-0.00934218970965508 1
-0.00753003906957962 1
-0.0169686136764148 0
0.00903740153705484 1
-0.00793115047628012 1
-0.0111327750975252 1
0.00290814311586592 1
-0.0075742312207338 1
0.00427071700511136 1
0.000847049052677332 1
-0.0137806413676468 1
-0.00397801908929706 1
0.0214624021473541 0
0.0157684069870111 1
-0.000708003756006355 1
-0.0156422806365207 1
0.00821263314771599 1
-0.00887890871701705 1
-0.0110880792058004 1
0.00995557695094288 1
0.00493752418372525 1
0.00626196032345715 1
0.000462631880006314 1
0.00627372230402774 1
0.00980692089609185 1
-0.00192580549403814 1
-0.00299864283399064 1
0.00378762729277114 1
7.00016832842685e-05 1
0.0181723074178367 0
-0.0173762192631968 0
0.00773385432891715 1
0.00357560352498301 1
-0.0069744226459264 1
-0.000560998946397188 1
0.00605285362934156 1
-0.00270406977667427 1
0.0035270211939525 1
-0.00201044233276359 1
-0.00509949134801117 1
-0.0110788157898825 1
-0.00556592368937138 1
-0.0143180562617384 1
-0.00672684856534701 1
0.00858981646981181 1
-0.00128928506441761 1
-0.00354007798488511 1
-0.000912574594306113 1
0.00622977361075998 1
-0.00994224509486471 1
-0.0106260992409806 1
0.00392961431087301 1
0.00561063548145315 1
0.00322554377979209 1
0.00195209766605551 1
-0.00646745642889051 1
0.00604442006671653 1
-0.0086962999919344 1
0.00999794938004462 1
0.0102985685975925 1
-0.00690239131905549 1
-0.00101382195811446 1
0.0090155200133304 1
0.00191106574678081 1
0.00139458967582935 1
-0.00240786192349333 1
-0.0167130849910127 0
0.0120540742040585 1
-0.00175898214990327 1
0.016494761672098 0
-0.0069372708370822 1
0.0106907656301188 1
0.00116284670918442 1
-0.00152355416999995 1
0.00800709061406709 1
-0.0192505594595073 0
-0.00721580878643994 1
-0.0179687866887121 0
0.00305926341091825 1
-0.0013581503148081 1
-0.00467090662869637 1
-0.00747648965105019 1
0.00109619933640734 1
-0.00973862101570432 1
0.00971662752434644 1
0.000810847610645341 1
0.00908498598322723 1
0.00415024504254594 1
0.0102735222978817 1
-0.000742781901181083 1
-0.00429394815774451 1
0.0057353723399564 1
-0.0125932656304725 1
-0.000463919671900523 1
-0.00689942358223513 1
0.00254109260627077 1
-0.00433860427370009 1
-0.00425499795938514 1
-0.00459086542994138 1
0.00434061122252156 1
0.00258743395638603 1
0.0028272944090471 1
4.03728843023264e-06 1
-0.00893886950290773 1
0.00206232052053949 1
-0.0027746996035506 1
0.0211317299116347 0
-0.0126819003186937 1
-0.000282489143833755 1
0.0101874849361259 1
-0.0121113215923388 1
0.0106281570564828 1
0.00674130847398039 1
0.0112616680375458 1
-0.00174715086189376 1
-0.00555271708437846 1
-0.00912555321248491 1
0.00715137663055744 1
0.00798952088963203 1
0.00756587952934285 1
0.00735464262580828 1
-0.00767762158021061 1
0.00588422733442269 1
-0.00640444118250939 1
0.00839641076849867 1
0.00595382422553861 1
0.0151169064294373 1
0.00152308220052794 1
-0.00181883598324996 1
0.0175146347230149 0
0.000591838641659714 1
0.00638537624147035 1
0.000478004560679477 1
-0.00397486859594141 1
0.00283025698062064 1
-0.0044076916463851 1
0.00237042458385487 1
0.00563568375902768 1
0.00391746866059134 1
-0.0104314366487655 1
0.00886960600045649 1
0.00516292494997527 1
-0.00426635195522319 1
0.00162088325474374 1
0.00595598727162808 1
0.0127162820977863 1
-0.0051618045685407 1
-0.00786049004360869 1
-0.00268052731090666 1
0.00922508036305399 1
-0.00657656738407532 1
-0.0111224534165259 1
-0.0120768315921366 1
-0.00547948851784998 1
-0.0205756073525224 0
0.0123907401290394 1
0.00695975026303164 1
0.00775600764038174 1
-0.00104753079619705 1
-0.00265144141210586 1
0.000414722849886997 1
-0.00218167145520868 1
-0.0077418966576633 1
-0.000646078883729707 1
0.00123089323089878 1
-0.00797882482187323 1
-0.000719633386618488 1
0.00855579750266719 1
0.00396117742437577 1
0.00958231070813923 1
0.0118486673464193 1
0.000272565514331361 1
0.00612435030071342 1
0.00395233969722209 1
0.00384855954198845 1
-0.00690940737003951 1
-0.00112416446489363 1
0.00173453469536486 1
-0.0118940389731066 1
8.77073637159706e-05 1
-0.00347688158929242 1
-0.0185141059391966 0
0.0106442022485147 1
-0.00859900110405358 1
-0.0164421164373555 0
-0.013202198719781 1
0.0004323847470712 1
-0.00651642505314326 1
-0.00487067113284324 1
0.00196396722114993 1
-0.000784283159398738 1
0.00119070808344738 1
-0.00281984678024123 1
-0.00298445534514681 1
-0.00868991131097669 1
-0.00793475215249828 1
-0.0145303596126892 1
0.0121855406131234 1
0.00524906259584701 1
0.00781021295226417 1
-0.00866594015307262 1
0.00049709478162561 1
0.00676632016274876 1
0.005683075356475 1
-0.00752360790896653 1
0.00173990828410377 1
0.00237757246558931 1
-0.00111292169276245 1
-0.0195013568413961 0
-0.00926576587106631 1
0.0010764655355702 1
-0.00083922464639757 1
0.00193722988026132 1
0.00961047901044981 1
-0.0105964703102608 1
-0.00501082966442512 1
0.00894413081977961 1
-0.00670721446501223 1
-0.00388980174632208 1
-0.0192079687737758 0
0.00249233836646509 1
-0.005801591289707 1
-0.00271277724117455 1
0.00560215770259273 1
0.00393560822917024 1
-0.00423277384468465 1
0.0175737720228821 0
0.000324827976248688 1
0.00606494267119619 1
0.000778812321961286 1
-0.00376260417965399 1
0.00767373570357832 1
-0.000860116937855449 1
-0.00201210198333337 1
0.00161746794186606 1
0.0150389593002908 1
0.0208740527363403 0
-0.00132823659876588 1
0.0101008102642363 1
-0.000973444690934766 1
0.00202871271390054 1
0.00991778637605948 1
0.0107868771744649 1
0.00375659948754617 1
0.00134264714718466 1
-0.00501876877393229 1
0.00159680797386591 1
-0.0003730620183161 1
-0.007393678930667 1
0.000495395447684322 1
-0.00486064173260403 1
0.000782188589672629 1
-0.00227286812420096 1
-0.00915155271757998 1
0.0129268364025621 1
0.0191688493252516 0
0.00569479603087275 1
-0.00621178402688964 1
-0.00351623160174378 1
0.00225662274362705 1
0.009878123533517 1
0.0106225111377602 1
0.0063494981807888 1
-0.00358873908123155 1
-0.0125121523661657 1
0.00123971629474172 1
-0.00720624952533204 1
0.00507709200046109 1
0.00121864933230485 1
0.00615010038865705 1
0.00665377839767795 1
0.0021790030984779 1
-0.000259357069904276 1
-0.00814912374021721 1
0.00172434304327482 1
-0.00675772026212689 1
0.00495379206681026 1
-0.0101851555336421 1
0.00218179576343087 1
0.00131755498205663 1
0.0093181427387711 1
-0.0179115398055199 0
-0.0112835622545539 1
0.00664659025953151 1
-0.00297882213608272 1
-0.000851641531626097 1
-0.00176431726217954 1
-0.00355478787715942 1
0.0031129676403766 1
-0.0116322765664352 1
-0.00012599565959071 1
-0.00920193301540861 1
0.00371024756072463 1
-0.00288869233027356 1
-0.00667154102200978 1
0.00439422749571593 1
0.00685905267034855 1
-0.00199465710798068 1
0.00840354368677487 1
-0.0102968734981864 1
0.0146352073370674 1
-0.00935699081432188 1
0.00281425169022066 1
-0.000137611898264608 1
-0.0109426251440644 1
-0.000405866688683053 1
0.0058320331229475 1
-0.00757587145170124 1
-0.0026913569399438 1
-0.0124927077951214 1
0.00215462632427044 1
0.00389682624014358 1
-0.00012906787469736 1
0.0113940317024153 1
0.00368096113794412 1
-0.00829577410175443 1
-0.0043179494254562 1
-0.00561087241727678 1
-0.0062232525872104 1
0.0078045453445765 1
-0.0109201903253977 1
-0.0113732057422967 1
0.00198800016800088 1
-0.00556350255378202 1
-0.00374523319468084 1
0.00592529300651459 1
0.00553319214251275 1
-0.0126468225887332 1
-0.0133163974746514 1
0.00183170227012449 1
0.00211707627758396 1
-0.00809800993078941 1
-0.00932708824065096 1
-0.0167703911152245 0
-0.0164846909019618 0
0.00422902429953353 1
-0.00882040241397356 1
0.00160491659214363 1
0.00113385181592876 1
-0.00249826162130601 1
0.00203749352831024 1
0.00201901524860222 1
0.00748155382958526 1
0.00814552684598717 1
0.00659133090242172 1
0.00641088396216464 1
-0.00390080093526885 1
0.00551395373766409 1
0.000240701907825624 1
0.000666222922328391 1
0.00699512959574932 1
0.0116918835345529 1
0.00716388477641139 1
-0.000207889829010791 1
-0.00687297676687538 1
-0.00466699216249298 1
-0.0194642840348403 0
0.00563657044011655 1
0.0107464405599659 1
0.0137011712219492 1
0.0074166415027219 1
0.00395020863745604 1
0.0038128436413581 1
0.000609480184166895 1
-0.00845052051825747 1
-0.00438700458797725 1
0.00276717801773466 1
0.00635919803241126 1
-4.59866940641561e-05 1
-0.0105885385216327 1
0.0165684033277895 0
-0.00841793122744579 1
-0.00653847130373587 1
-0.00077156876222114 1
0.00296726477125279 1
-0.00220771384327282 1
0.00463328140092428 1
0.00129232449883271 1
-0.0126719696273537 1
-0.00533114275412485 1
0.0175299951675553 1
-0.000489960678554859 1
0.00146058947368649 1
-0.00214038414029431 1
-0.00389997645396209 1
-0.0130694827725924 1
-0.00837211556520608 1
0.0078893201437586 1
0.0136933469018914 1
0.00377102496607041 1
0.00554621149805123 1
0.0033302819034067 1
0.0148779774669932 1
-0.000920352440256755 1
0.00531577680717357 1
-0.0016468772345911 1
0.00567647095396474 1
0.00479064957022883 1
0.0267462702232627 0
0.00244202175761486 1
-0.0155509803506564 1
0.000941967474515847 1
0.0117353996298294 1
-0.008745567852872 1
-0.00299139547286252 1
-0.0122443093436151 1
0.0126798964219573 1
0.0118856811894741 1
0.00355465665687044 1
-0.00114219415958403 1
0.000309616811571922 1
-0.00868884537525608 1
0.00828509849536103 1
0.0011615258850874 1
-0.00579937708193474 1
-0.020157574308049 0
-0.000573216324653813 1
0.00612883377265439 1
-0.00116377636251265 1
0.0111709437752195 1
-0.000102817033499595 1
0.0110917917323411 1
0.0198063514624155 0
-0.010280106139655 1
0.00484706137653914 1
0.000296843945009141 1
0.00392746293280041 1
0.00589938211628347 1
-0.00701452537332317 1
-0.0116521742356927 1
0.00853391821434433 1
0.00199492539890349 1
0.0198936706829487 0
-0.00349178855623358 1
0.00470183741019979 1
-0.00433233094283028 1
-0.000966838566198929 1
-0.00960889257771483 1
-0.00394577363348987 1
-0.000176627928127114 1
-0.00245649448196414 1
-0.00322336302705538 1
-0.00723375673001266 1
-0.00733378419068585 1
-0.00179558562001493 1
-0.00657638387363468 1
0.00527487010102986 1
-0.0048860918250951 1
0.00532131215809857 1
-0.00747349321041408 1
-0.00957621399200201 1
-0.00432649547525122 1
0.0080704578711271 1
0.00246555189992519 1
-0.0063569283261046 1
-0.00485132757060906 1
-0.0139174133645235 1
0.0160679926435733 0
-0.0182183385490705 0
-0.00319277265019424 1
0.00845817570883137 1
-0.000482315572934883 1
-0.00164689847225916 1
7.64426262426695e-05 1
-0.0129691295575387 1
0.0132835145733685 1
-0.0122277446273876 1
0.0034352718090848 1
0.000398341778933422 1
0.00867247730511569 1
0.00819917792977976 1
0.0104936990296021 1
-0.000965309805562926 1
-0.00709678068784593 1
0.00924588166184839 1
0.00258541825328988 1
-0.00725426019394983 1
-0.00420482093047064 1
0.00368483377924585 1
0.00323262533658183 1
0.00801607854421843 1
-0.0100688936540817 1
-0.00109716423636303 1
0.000254068918660534 1
-0.00875678837891472 1
0.00199806616229384 1
0.00336101304915955 1
-0.00587003118227702 1
0.000945799285610752 1
0.00451247832758656 1
-0.0115364931014038 1
0.0037970697349999 1
-0.00919750165455755 1
-0.013070520064459 1
0.00285425009289366 1
-0.00474093948938958 1
0.0149044427224721 1
-0.00848378063138555 1
-0.00881590927636018 1
0.0104776652224969 1
-0.00659346553154669 1
0.00138593411182373 1
0.00905929228873664 1
0.00282151608652951 1
0.00522380917163584 1
0.0014685753108188 1
0.00351463940920158 1
0.00740099239683479 1
0.00404366645388811 1
-0.00108057856729599 1
0.00333081430859625 1
-0.00313445215997549 1
-0.012544522721742 1
-0.00388628437037851 1
0.00752325055389939 1
-0.01260598547522 1
0.000345570612885638 1
0.0039153638047999 1
-0.00455875222626806 1
0.00630588707386951 1
-0.00915455689582672 1
0.00410673050020705 1
-0.00582489495937201 1
0.0046355326501845 1
-0.00130756978218593 1
0.00965285309211276 1
0.00496111257766813 1
0.000410393534998782 1
0.00541836988610236 1
0.00923879369273883 1
-0.00719524403813831 1
-0.00910765512498493 1
0.00271673776724439 1
0.00214004563399711 1
0.00209421892802354 1
0.0011663297677973 1
-0.00481900432424922 1
0.0050904795146126 1
0.000498216768179967 1
-0.00111784007634808 1
-0.00177804341280884 1
-0.00518637915651768 1
-0.00884220326930119 1
-0.00126575292807628 1
0.00218883341296045 1
-0.00911301805588865 1
-0.00595160664850807 1
0.014058566428843 1
0.00183691328900286 1
0.00437239714841903 1
0.00581712273385329 1
-0.0103089688691969 1
-0.00163913310043425 1
-0.011680432381081 1
-0.00227119448864302 1
-0.00435618959566619 1
-0.000315950390532727 1
-0.00421030358565392 1
0.00450906709142942 1
-0.00538196031389302 1
0.00358565100250095 1
0.00104164341912645 1
-0.00137882080979613 1
0.017810635977577 0
0.00593773549160048 1
-0.00200574276822093 1
0.0109368338979776 1
-0.00973667766731484 1
-0.00436174092650624 1
-0.00778483047010841 1
0.00428120706392 1
0.0100956953125739 1
-0.00421417762405321 1
0.00163569276344109 1
0.000844249012302086 1
0.00368369892212509 1
0.0132531845605008 1
0.00148836485665508 1
0.00115477450929631 1
0.0108279031326437 1
0.0147317848897109 1
0.000773664302358178 1
0.00289449488752651 1
-0.0114750378303455 1
-0.0113139611120939 1
0.00494871752067383 1
-0.00248427350174425 1
-0.00750949882248874 1
0.00441175639009331 1
0.00190338370389988 1
0.00477996330436185 1
-0.0016226197959651 1
-0.00376899997503756 1
-0.00864603530672629 1
0.014151721206686 1
-0.00414753094933051 1
-0.0120107412568311 1
0.00167374740315894 1
-0.00490363535981705 1
0.00219111762285767 1
-0.00675216432448187 1
0.00425784906578611 1
0.00490446749606296 1
0.0102749587556504 1
0.00535090754110948 1
-0.00638691701664235 1
-0.00409071715167154 1
-0.0203082749542813 0
-0.0100217630267998 1
-0.0179902404368738 0
0.00442354831804793 1
0.00110106506329544 1
0.0107334650415999 1
-0.00149097665154095 1
-0.0204137734364179 0
-0.000574585156551132 1
0.00634984744568969 1
0.00280130285381344 1
0.0102351465331084 1
-0.00327389233075296 1
0.000810837022993383 1
0.00189457948441732 1
0.00388225892009894 1
0.00214075636723099 1
-0.0128738713553441 1
0.0122400162676746 1
0.00230218739778885 1
-0.00813706756133497 1
-0.00135481053339884 1
0.00295622546718857 1
-0.00621447818878335 1
0.0123387248400494 1
-0.00200026755502431 1
0.0105654539930334 1
-0.00657696905820683 1
-0.00295702938918562 1
-0.00528595844301588 1
0.0101227341273002 1
-0.0149000831397762 1
-0.00876474708396361 1
0.00698171479247143 1
0.00458390908730457 1
0.00319600705934276 1
0.0131795560674326 1
0.0144468080447652 1
-0.00488460657662439 1
0.0037069767978377 1
-0.00109465633236645 1
0.0106612474365961 1
-0.00307535450929418 1
0.00179933411190682 1
0.00420658909341667 1
-0.00743703910058696 1
0.00724850965273589 1
0.00569837645898624 1
0.000802508349133388 1
-0.00843676113203435 1
-0.00922840546487994 1
0.0112680087557327 1
0.000218446884657476 1
-0.0138777152240008 1
0.0019932555089454 1
-0.007167482629731 1
-0.00169964111147885 1
-0.00235992030493828 1
0.00501267435717954 1
0.00954300494155288 1
0.0057806352478973 1
0.00967267075134201 1
-0.00401913525834826 1
0.000110586698055481 1
-0.00148225310936334 1
-0.00516160456627267 1
-0.0106714312225603 1
0.00607964656977133 1
0.00369165203431368 1
0.00253072864436086 1
-0.00156140279692026 1
-0.00639531192273847 1
-0.00478874558476684 1
-0.000709155255567678 1
0.00476225350019615 1
-0.00980719864526313 1
-0.0114000386034353 1
-0.000989086519777017 1
0.00102865803093064 1
-0.00194593730022138 1
0.000545974176174911 1
-0.00367925109125068 1
0.00901195500295735 1
-0.00509889306403049 1
-0.00106377061450842 1
-0.00180038440540202 1
0.0169782857188348 1
-0.00358396483776703 1
-0.0139040615397311 1
0.0133239804641946 1
0.0103541988448433 1
0.0015145033634546 1
-0.0103022157306043 1
0.00223651917818468 1
-0.000953562189522383 1
-0.0106433133553381 1
-0.00518811472957653 1
-0.00453590643876067 1
-0.00751408557437737 1
0.0120025588031281 1
-0.0139179817465323 1
0.000866263309768987 1
0.00490761817301172 1
0.00504711128453264 1
-0.00434294885715437 1
0.00546066949262347 1
-0.00567503340673961 1
-0.00671513875177665 1
-0.00532840874321692 1
0.00170086180290216 1
0.00902059770889808 1
-0.00503036237090484 1
-0.00440942533948987 1
0.0160355733838102 0
-0.0170314122631735 1
0.0110026522254075 1
0.00106542080858547 1
-0.00718206451253212 1
0.00969920284243386 1
0.00175076015028655 1
-0.0031395828157529 1
1.47794019506212e-05 1
0.00698208586644448 1
-0.000147817854081436 1
0.00932144395129618 1
0.00169806941903893 1
-0.00937012276495728 1
-0.00199789210712008 1
0.00905835749875855 1
-0.00568749283036212 1
-0.0014086948713657 1
0.00809232230192724 1
-0.0169661614913585 0
-0.0119519652136511 1
0.00111745506990957 1
0.00980730538110261 1
-0.00252550922820458 1
0.0119882031035689 1
0.00894121517011729 1
-0.00663020276977387 1
0.00880308672794589 1
-0.0134576379616252 1
0.00252686920619185 1
-0.00561833813354588 1
0.00167986437670318 1
0.00461770967148624 1
0.00749427552523029 1
-0.000423651360052776 1
0.00818171404018494 1
-0.00445857181664468 1
-0.00634123750744524 1
0.00864236959967696 1
-0.00459462797885782 1
0.00483300473349363 1
-0.000918208844376438 1
0.00101725432990546 1
0.00802445252475531 1
0.00018779117124117 1
0.00317579881903154 1
0.0100096678555611 1
0.0076056933482007 1
0.00178089035020887 1
0.00292046507535268 1
0.0091536197829327 1
-0.00393557027750121 1
0.00279997209246511 1
-0.027159143783908 0
0.0115109051919037 1
0.0142240662453202 1
0.000562907760853113 1
0.00754949017343093 1
-0.014963884999613 1
0.00714554088852346 1
0.000366481768320493 1
0.00132012403302711 1
0.0145658095227662 1
0.00411911585543434 1
0.00416241894687361 1
0.005778217799322 1
0.0157039390735081 0
0.0020900025632305 1
-0.0081418593979551 1
0.000752302270457949 1
-0.0099568016915904 1
-0.00155298522804391 1
-0.00335768180220987 1
-0.0066558959206287 1
-0.00443909310981546 1
0.00525228419093734 1
-0.0115194903195545 1
-0.0190474378755517 0
0.00017736923364857 1
-0.0103282636315975 1
-0.0153787577990524 1
0.00295452966957875 1
-0.00203485175721 1
0.00267425038834576 1
0.00312247832042965 1
-0.00313417497602703 1
-0.00172763115307942 1
0.00728047629927388 1
-0.00123719789961818 1
-0.00984138976510877 1
-0.00145087043225672 1
-0.000406389887724415 1
-0.00726326401401422 1
0.00683030351305864 1
0.0179948409973269 0
0.000964980561506173 1
-0.00504764586849259 1
-0.000553151168558413 1
0.00682900698368415 1
-0.0072463390420404 1
0.00646864861558895 1
-0.00782506795244988 1
-0.00225155489850689 1
-0.00116436319761531 1
0.0052898962952063 1
0.0147545982646092 1
0.00993587107769973 1
0.00937467312201057 1
-0.00159650459210952 1
0.000177777944379777 1
-0.000439306657124847 1
-0.000952856587837338 1
-0.0109384865940213 1
-0.00948818249853866 1
-0.00804416512810987 1
-0.00210280477772095 1
-0.000214506964167345 1
-0.0159917433107516 0
0.000358490635372449 1
-0.00941102994970944 1
-0.000651090051619714 1
0.00502745747246775 1
0.0134992789967232 1
-0.00371994315571752 1
0.00442497655149459 1
-0.0166312459325116 0
-0.00313917774681744 1
-0.00359761482397224 1
0.00138090686685492 1
0.000967676962795865 1
-0.013544341677378 1
-0.00168126134975634 1
0.0134545068606919 1
0.0154319459911599 1
0.0018058531087766 1
0.00046901139262493 1
-0.00829340858223794 1
0.0151263695810055 1
0.0102838812677794 1
0.00455194538944592 1
0.00308644646285636 1
-0.00661229845046588 1
-0.00809720016680004 1
0.00135586172657905 1
-0.00889875808231676 1
0.00230661128931094 1
0.00281777543915968 1
-0.00858651279466471 1
-0.00922288680712094 1
0.00108571121564359 1
0.0108334734841712 1
-0.009920652331296 1
-0.0130286321513678 1
-0.000147711494399831 1
0.0129337450861998 1
0.00553731203985175 1
-0.00985406462477685 1
-0.010636307877004 1
-0.0155840890614978 0
0.0130570036228966 1
-0.0118154666356127 1
0.0111676988673978 1
0.00587083343553696 1
-0.00355675187478743 1
-0.00421157453291532 1
-0.00785291720283211 1
0.00178094579817274 1
-0.000574356714215388 1
0.00316558351934426 1
0.00965199944111098 1
-0.00554556040693532 1
-0.00489236015362622 1
0.0123652537099298 1
-0.00527207668540846 1
-0.00251258321914486 1
0.00594672039275996 1
0.000581698888586413 1
-0.00384445796793725 1
-0.00751693306742426 1
0.00823707846393075 1
-0.0105851063980359 1
0.000944743240032387 1
-0.00685225191722579 1
0.00884744089029865 1
0.00013920239424498 1
0.00927315058023884 1
0.00142888883924882 1
-0.00107160399493602 1
0.016358649212455 0
-0.0073622534868238 1
-0.00524395968825473 1
0.00853473368657286 1
0.00989579357380252 1
-0.00980126658157565 1
-0.00745139020596254 1
-0.00168390686855029 1
-0.000682725355371578 1
0.000544063605272733 1
-0.00915714609618259 1
-0.0130949561986205 1
-0.00514516507032991 1
0.0108321877062553 1
-0.00376884674420248 1
0.00164990791547955 1
-0.00604059011698255 1
0.00481656647788312 1
0.00640369529682897 1
-0.00186089014306544 1
0.00791938371564158 1
-0.00327765690101362 1
0.00059420656218692 1
-0.00764944387068993 1
0.00302252712079632 1
0.000363595804798834 1
0.00642800186887013 1
-0.00409919690930711 1
-0.010839546953393 1
0.000187183347253723 1
0.00762067865809873 1
0.00217686890638307 1
0.00483123148807496 1
0.000865931952222126 1
0.00357685618207644 1
0.00740495764996681 1
-0.00765322230642539 1
-0.00836676093439051 1
0.00852169119712421 1
0.0057507732822338 1
0.00361852195631839 1
0.00316988493768375 1
-0.00528981324980163 1
-0.00463952685267837 1
0.00492062370683934 1
0.00486949858212124 1
-0.00805399543788965 1
-0.0062244538668411 1
0.0191240597031762 0
0.00181864537811595 1
0.00366599387129323 1
0.00121865325664375 1
-0.00355063669773011 1
0.00657139780909707 1
0.00979529796472341 1
-0.00594557183980032 1
-0.013123620368427 1
0.000600422097408841 1
0.010127792064692 1
0.00871821149522736 1
0.00182212156860773 1
-0.00245082170791948 1
0.000265841931834143 1
0.0107147507070386 1
-0.0053527181388251 1
0.00503319812476602 1
-0.00989260942587533 1
0.00843206350265546 1
0.0103671980882494 1
-0.00189437254176023 1
0.00137897039635788 1
0.00297628724650812 1
0.00824789535870199 1
0.00114876544083177 1
0.0054642705464995 1
-0.000667305739059501 1
-0.00220744203093684 1
-0.0114184869766584 1
0.00121282818538649 1
0.0111647722171584 1
-0.0112672102807502 1
0.0035037842766572 1
0.00675439316517276 1
-9.0691461855256e-05 1
0.0079465393518355 1
0.0129353984661161 1
-0.00377991664438709 1
-0.00753985496376064 1
0.0126866587449791 1
-0.0116408577023133 1
0.00534731149798099 1
0.00443769950427889 1
-0.00313568252628989 1
-0.000630452598433585 1
0.0100039871054549 1
0.00876380147814128 1
-0.00428793124138731 1
-0.0042921358340309 1
0.00168883310082836 1
0.0109379644574811 1
0.000220262114814022 1
0.00231650104595723 1
-0.0041041874066924 1
-0.0102172892586715 1
0.00783719036640197 1
-0.00119033661252407 1
-0.00600841077617223 1
0.00153837825861344 1
-0.000224014378104159 1
-0.00327774508549965 1
0.000956551736666463 1
0.00165632365556957 1
-0.00462373876806504 1
0.00502994948458123 1
0.00607316935954681 1
-0.0030217698302463 1
0.00556156295291749 1
-0.0140196290340972 1
-0.00657843797864496 1
0.00970701200777413 1
-0.00629835829704838 1
-0.00568839195620239 1
0.00895673998194329 1
0.00382542190936474 1
0.00349769072052937 1
0.00833672167098258 1
0.00739823153419906 1
0.00173018550498007 1
4.38117693614745e-05 1
-0.00187104274762208 1
-0.0092022116596135 1
-0.0018394821768623 1
0.000213793470574267 1
0.00729238945644081 1
-0.0115750809288716 1
0.0111260626512015 1
-0.00841719095902272 1
-0.00873775541870832 1
0.0076554020198146 1
0.00063195491534734 1
0.00708613110844765 1
-0.00374070944560741 1
0.00596265270474822 1
0.00242856883718884 1
-0.00520320956523373 1
0.00572441580770955 1
-0.000909085655290845 1
-0.0128110151392274 1
-0.00466291111060084 1
-0.00272718101659118 1
0.00644704951496572 1
0.00428426487495415 1
-0.0116161336177854 1
-0.0118442078073413 1
0.00118975074517404 1
0.00351377244220401 1
-0.0100735182509273 1
0.0122921453812076 1
0.0120708156012288 1
0.00573189279249374 1
0.00413614128786787 1
-0.00172653642122844 1
0.00291640765276741 1
-0.00249612401946611 1
-0.00369874712085524 1
-0.00140125043415087 1
-0.0102905021657475 1
-0.00401050297480109 1
-0.0108004384150801 1
0.00829728801197028 1
-0.0122028522901864 1
-0.00364838936116032 1
-0.0299508727305062 0
0.00990445738911373 1
0.00835494273905373 1
0.00191467411175131 1
0.00616281810017839 1
-0.0205875622848831 0
-0.00977497817229316 1
-0.00550137623258562 1
-0.00779794549668462 1
0.010040149411019 1
-0.00979035454509472 1
-0.0032958750710793 1
-0.00288896844245631 1
-0.0100862756067763 1
0.00174183908927798 1
0.0127736043716255 1
5.74287922894118e-05 1
-0.00884703884825173 1
0.00249045756637327 1
0.0127068116601497 1
0.00283604752405454 1
0.00572618291951233 1
-0.00889145427499718 1
-0.00541114567362136 1
-0.00389566086814744 1
-0.00630681516449091 1
0.00605475551655182 1
-0.00388346815968118 1
0.00140160367280255 1
-0.00997420836220875 1
-9.41881114169485e-05 1
-0.00754365365928747 1
-0.00138601539004115 1
-0.0138221621881924 1
-0.00328147601339005 1
0.00288571792675486 1
-0.00661434818865983 1
-0.00188690135259912 1
0.00812369001088666 1
-0.00216270130226706 1
7.159399897807e-05 1
-0.0192500713416753 0
0.00323248146730042 1
0.00270913218568811 1
-0.00722289259651485 1
-0.00559945248634527 1
-0.00574498408833161 1
0.0102917328182006 1
-0.0117556170408308 1
0.000256593136102463 1
0.00226444154424361 1
0.00785184838235601 1
-0.00715900610015347 1
-0.00521629645889462 1
-0.00805258214858131 1
0.00235723761108944 1
0.00291825904834658 1
-0.00652863538463662 1
0.00380065834561138 1
0.00378824745693425 1
-0.0145564135951399 1
-0.000827116825784491 1
-0.000414134083387299 1
0.0073712382501879 1
0.0185185301114132 0
0.00587600185264113 1
-0.00567239368982186 1
-0.00899838668258392 1
0.0143892061850393 1
-0.00357639984361301 1
-0.00101025289930266 1
0.00338454554021808 1
0.00982408044519507 1
-0.00669859264366508 1
-0.0043569707486861 1
0.00305643373336368 1
0.00556949517134462 1
0.0105702442306683 1
0.0145298762838892 1
-0.00534083065808818 1
-0.00868374691074322 1
-0.00196306869110138 1
-0.00860820152566004 1
0.00207239933837354 1
-0.0129793503366792 1
-0.00632052655007534 1
-0.0129581159311214 1
-0.0094434729415408 1
-0.000322868146203383 1
0.0036327697448563 1
0.00659063159685872 1
-0.0175853581378353 0
-0.00197504842230776 1
-0.00690520610296541 1
-0.00754400900270335 1
-0.00739641589468147 1
-0.00552175685613143 1
-0.00305528569464043 1
0.00335518762840016 1
-0.00242952010931778 1
0.00513143750364179 1
-0.00534720109873447 1
-0.00972108730473738 1
0.00586357475849653 1
0.00640566509855364 1
-0.000131264498640394 1
0.00152207115448071 1
-0.00160738702899003 1
-0.0136280220622423 1
-0.000441923261479822 1
7.00643913672844e-05 1
-0.00874616631528674 1
-0.00357215249396905 1
-0.00563903218127865 1
0.00155637382647476 1
0.00402830836953366 1
0.00569418667659984 1
0.0106726194134206 1
-0.000216309318155577 1
0.011740661687084 1
0.00511316427497505 1
0.000247824414971495 1
-0.00158299287161476 1
0.0168682226451771 0
-0.00598364296775868 1
-0.0016075366128563 1
-0.00520696524482084 1
-0.00217505295540063 1
0.00205019326525857 1
0.000193760214707364 1
0.00134628000899234 1
0.00818766656493524 1
-0.00757924171913718 1
0.00306735731363472 1
0.000232477018038318 1
0.0121873032264296 1
-0.00110864228064299 1
0.00390673786159277 1
-0.00427581478316732 1
0.00637498864338031 1
-0.00316692288930236 1
-0.0047806377545283 1
0.00497595909576178 1
0.00632028083766735 1
0.0128219131566963 1
0.00208351485217127 1
0.00698160461884885 1
-0.00105305150657731 1
-0.014349623392045 1
-0.00671669146623863 1
0.0104107832149067 1
0.00138905198451406 1
0.00344730030097876 1
-0.00654577586472231 1
-0.00501463693926223 1
0.000406075464453014 1
-0.00513397237889044 1
0.00470826608903562 1
-0.0118474510621832 1
0.0109288947496567 1
0.00348137322732435 1
0.0127086811488831 1
-0.0143640828226065 1
-0.000830510330799905 1
0.00718005665856284 1
-0.00294507583051308 1
-0.00422942375086816 1
6.55005881096708e-06 1
-0.00285822320410579 1
-0.0121501918420833 1
0.000406830888810722 1
-0.0118187462927342 1
0.0011603119166841 1
0.000372584508114745 1
-0.00345945640404399 1
-0.00673142179271628 1
-0.00692090295889878 1
-0.0110765440204852 1
-0.000922961110375358 1
-0.00951909181451901 1
-0.0113552276167728 1
0.00362390356273189 1
0.0152172112373347 1
0.014512100139928 1
0.00411161942053214 1
0.00596203992483021 1
0.0176079066372704 0
-0.00299443134055855 1
-0.00196337759931999 1
0.0145458950842299 1
0.00152376629424762 1
0.00190044607768456 1
-0.00299644887676194 1
0.00480797264102107 1
0.000984929952591358 1
-0.000682707805477052 1
0.00291941370757564 1
0.00804228260828107 1
0.00952979324249413 1
0.00435591842075778 1
-0.00557098146781146 1
0.017835098444299 0
0.00484300807442532 1
-0.00476752026999844 1
0.00922698224991768 1
0.0123277894457528 1
0.00481939140860719 1
-0.000987981259577847 1
0.0195250561770927 0
0.00572245991266538 1
-0.00732396541098606 1
7.44214345359533e-06 1
-0.000380669870981144 1
0.00122786661128946 1
-0.0181861566552656 1
0.0132616955479036 1
-0.00962307823859234 1
-0.0093953784534947 1
-0.00187947709784601 1
0.00320120508949302 1
-0.00320670040279681 1
0.00397087242369137 1
-0.00801648933808729 1
0.00462171885375551 1
0.00117931354766126 1
0.00808540981455826 1
-0.0125527451393425 1
-0.00355921565185262 1
0.00749530188553027 1
-1.46773367692404e-05 1
-0.0173702628608315 0
0.00534388339739844 1
0.017575754338469 0
0.0004440372928555 1
0.0021446299172406 1
0.0151937697055368 1
7.91397252274944e-05 1
-0.0104197825208437 1
-0.00332443936280341 1
0.00883471260480918 1
0.0114608262618734 1
-0.00971482193865715 1
0.0038259706436509 1
0.00472591330916474 1
0.0120741962748913 1
-0.000346247671427719 1
0.0108605023714207 1
-0.00458649849896434 1
0.0034835993760353 1
-0.00347401874189174 1
-0.00388072064216634 1
-0.0069851794535656 1
-0.0160915234466791 1
-0.0028911442469561 1
-0.0118932939077603 1
-0.0031619815811444 1
-0.00372376813190147 1
-0.0103402675904852 1
0.00773586755450587 1
0.0030058749700369 1
-0.00417463746032799 1
-0.00338000348175613 1
-0.00603601846016353 1
0.00289174687283969 1
-0.00174625552202912 1
0.00297407460658308 1
0.0124230998453147 1
0.00609845553491066 1
0.00795439485468942 1
-0.00151322632216249 1
-0.00143951746518243 1
0.00667705137831712 1
-0.00262064464754726 1
0.00261869859736185 1
-0.00488650334958081 1
0.00608159616458166 1
-0.00258642732893042 1
-0.00670776567512767 1
-0.00572453250434373 1
0.0175569688012591 0
0.00858016866343874 1
-0.0126199054093654 1
0.0015018301508231 1
-0.00214834573706455 1
0.00353099837793604 1
0.0141372085688407 1
0.00760896122166277 1
-0.0190458858032162 0
-0.00421543920311804 1
0.00197344388657587 1
0.000798398263747692 1
-0.000740818223093912 1
-0.000164726896707568 1
0.00395336193679823 1
0.00575856158103194 1
0.00909244191064591 1
-0.00580860869952271 1
0.00749534132776009 1
0.00942882443605238 1
-0.00648819730945954 1
0.0140104948652417 1
-0.00683741739732645 1
0.00680337048681022 1
-0.00153885161895721 1
0.01381302580435 1
0.0152780000259129 1
-0.0122932867109262 1
-0.00276600611946146 1
-0.0012659553653055 1
0.00615235895925423 1
-0.0143538733539019 1
-0.00483134411516147 1
-0.00640125485918818 1
0.0157538520494289 0
0.00435168236493823 1
-0.00489303957515894 1
-0.00847314575579574 1
-0.0154208280771204 1
0.00996798235402304 1
-0.0108430787407067 1
0.00259273362627318 1
8.13181011821174e-05 1
0.00458760021347072 1
-0.00127309824854122 1
0.00894952838002303 1
0.00324703251709349 1
-0.000663439225410248 1
0.00437251467538078 1
-0.00825816825411938 1
-0.00729242979824046 1
0.00148099951260925 1
-0.00341508516892267 1
-2.20846343414339e-05 1
0.000820183767447308 1
0.00658051801768267 1
-0.0054458809259798 1
-0.0134949880960695 1
-0.000931551202704244 1
0.00102417153165915 1
0.00913207594703241 1
0.00750537404991099 1
-0.0105641754147305 1
0.000704778986566915 1
-0.00159456808114487 1
-0.00670344046368563 1
0.00873735083832459 1
-0.00529781046216083 1
0.00749081190113858 1
-0.0055052198582805 1
-0.01853513018693 1
0.00426802796244659 1
-0.0202240124002308 0
-0.00264500178845904 1
0.00407315714476242 1
0.00627333072635424 1
-0.00886464873228974 1
-0.00574653708443971 1
0.0140383962541443 1
0.00759682630107805 1
-0.0114927356596079 1
-0.00464765599492318 1
-0.00671968203099002 1
-0.000428199013931731 1
-0.0113051239664105 1
-0.00182561954730588 1
-0.00905259764435263 1
0.00294692581627715 1
0.00157013085912718 1
0.00318776543640836 1
-0.0100064787664801 1
-0.000410111723026226 1
0.00207768423818781 1
0.0106490867638499 1
-0.00620847361544609 1
-0.001094539604727 1
-0.00116002506649553 1
0.0101161170329861 1
-0.0031519083069236 1
0.0123518263047118 1
-0.00440767324062635 1
0.00115529535879968 1
-0.00198189266678327 1
0.0149753789190451 1
-0.00268517621803669 1
0.00772135737722666 1
0.000431655418732122 1
0.00780484005395159 1
-0.0160692187330057 1
-0.00734406815669318 1
0.000225143028958801 1
-0.00697962943940869 1
0.0104321877393381 1
0.00690490888249238 1
-0.0111603478141204 1
-0.00286525810989202 1
0.00222145092672155 1
0.00297718824193886 1
0.00227696877889076 1
0.0035800276154172 1
-0.00656811995602641 1
-0.00262950475611715 1
0.00186142847948681 1
-0.00113000460642992 1
0.00686553413545784 1
-0.00115960327288713 1
-0.00101351802812193 1
-0.00767805904190978 1
-0.00247779319164369 1
0.00719427561290925 1
0.00710096509543044 1
0.00539217834564765 1
-0.00770245496028138 1
-0.00703719771931896 1
-0.000766784573654627 1
-0.00717697210587757 1
0.0041678254297379 1
-0.0140144856160533 1
0.00233845017994438 1
0.00843092506095773 1
0.00222574590615924 1
-0.00150790950026292 1
0.00179857612084574 1
-0.000582803137777178 1
0.00547849567001387 1
-0.0005104990059906 1
0.014671273957776 1
-0.00927655712692693 1
0.00393988432191009 1
0.0016106459555198 1
-0.0176173503128323 0
-0.00239387163142195 1
0.0085599812329616 1
0.00620232569832529 1
0.00387563714488196 1
-0.00501974302771645 1
-0.00831731185475296 1
-0.0111106498458409 1
-0.000950459124343764 1
0.0058588702066445 1
0.000304675083714427 1
-0.0100629595628275 1
-0.00282899789392828 1
-0.0099995976685702 1
-0.0068997536162533 1
0.00324938123399276 1
0.0190130359638964 0
0.00642891963295472 1
0.00722846017878077 1
-0.0139126374897937 1
-0.00904086213972622 1
-0.00220650428730694 1
-0.00320107071656424 1
-0.00696892073458917 1
-0.00549021446634568 1
0.00370888642538651 1
0.0013403277775214 1
0.013454321817387 1
-0.000300579435527619 1
-0.00848757743855479 1
-0.0106707857718144 1
-0.0119781326720397 1
0.0141129941705228 1
0.00993338689315155 1
-0.00474021643450833 1
-0.0141545814970988 1
-0.0113730151703305 1
-0.00695840510918037 1
0.0080906953677002 1
-0.00917280128820524 1
-0.00837427499508404 1
-0.0142095347463112 1
-0.006472092254776 1
-0.00295516396587246 1
-0.0148662302011668 1
0.00466717346714864 1
-0.00431847210699669 1
0.00939960387121066 1
-0.000957221628059215 1
0.0024185211327913 1
-0.00140355052615892 1
0.00737562657278838 1
0.00498306424650855 1
0.00285800523368719 1
-0.000174186143312497 1
0.0074921062581178 1
0.00127593841376429 1
-0.00383374382505624 1
-0.00113360354128704 1
-0.0122916137027118 1
-0.00176939489146242 1
0.0014803635047063 1
-0.000864030494605665 1
0.000669916033072676 1
-0.0193530123945937 0
-0.00750521142569968 1
0.000679584421489136 1
-0.00142148617732338 1
0.00319087581071982 1
0.00616011228652933 1
0.00805188863102563 1
0.000843194670470435 1
0.00876639802875028 1
-0.00776854505319199 1
0.001336170836205 1
-0.0106478560071901 1
-0.0028189524040196 1
-0.0149358588695022 1
-0.00169266554098742 1
-0.00129847865551197 1
0.00927025069956247 1
-0.0106831502725695 1
-0.00481003210653397 1
-0.0086465154545183 1
0.00315987394967082 1
0.00543852842315784 1
0.00409427568453552 1
0.0114935829632013 1
-0.01041720154836 1
0.00797541172649909 1
-9.55492891909999e-05 1
-0.00596713620164872 1
-7.02039015497489e-05 1
0.00756845219292232 1
0.00966892508512748 1
-0.00911032737203284 1
0.00174149150598953 1
0.00269280936803732 1
0.00781512648570883 1
-0.00394213121502875 1
0.00803766647567956 1
-0.00217500194026339 1
-0.00365712894101033 1
-0.00531070404310062 1
-0.00207679959075262 1
-0.00642627102714483 1
0.0023820044141552 1
-0.00611588579405227 1
-0.00796226174464513 1
0.00883070507037577 1
0.00309131408923804 1
0.00397426606811063 1
0.0136311665918637 1
0.00535626539342558 1
-0.00847314694348659 1
0.00796579661699189 1
-0.00223068990678288 1
0.00740505100045542 1
-0.00463796087588525 1
0.00276448460915591 1
0.0156439567614281 1
0.00301633941449636 1
-0.00118576815492043 1
-0.000801011492795509 1
0.00635007043178097 1
0.00998848657534779 1
-0.000103245715603338 1
-0.00299562177164035 1
-0.00463227175007622 1
-0.00278776068743739 1
-0.0193162211130545 0
-0.000222133932350815 1
0.00388764099516457 1
0.0193710774745824 0
-0.00413484474371403 1
-0.00498121671328212 1
0.000361373644227588 1
-0.0096989513682909 1
0.00595071573983674 1
0.0107608738549305 1
-0.00337611794697529 1
0.00994079494656793 1
0.00377036153509681 1
0.00194229248101203 1
-0.00694481976170941 1
-0.00025371521674649 1
-0.00662663420397192 1
0.00250259256450195 1
0.0193735866967715 0
-0.0136900889672586 1
0.011270632571965 1
-0.0143575611488431 1
-0.0110097107032832 1
-0.00568403549078277 1
-0.00131726201374188 1
-0.0037470593925082 1
0.00749439073292525 1
-0.00400939903371111 1
-0.00876440359233467 1
-0.00103829349629856 1
-0.00967554461498123 1
-0.00617901681868317 1
-0.00157334123554232 1
-0.000277657102424389 1
0.012003966974056 1
0.00159529108832747 1
-0.000864563402889675 1
-0.00659055515905899 1
-0.0138447194834922 1
-0.0117535919097161 1
-0.00428157064457772 1
-0.00201128156715838 1
0.0101201282169861 1
0.00122759527609801 1
0.00775247169119596 1
0.000708700474232505 1
-0.000338188466430152 1
-0.00470648614354398 1
0.0117266359884097 1
0.00461433203886141 1
0.00472353840036356 1
0.00390896905611142 1
-0.00281475870520791 1
-0.0012371632518517 1
-0.00194999902862797 1
-0.00706822978057005 1
0.00513489376858624 1
-0.000703538536379821 1
-0.0129808644892473 1
-0.00150912767495587 1
-0.00742219063840224 1
-0.00396454740479194 1
-0.0146543833944123 1
-0.00509117171097924 1
0.00856850894842583 1
-0.00504997448772871 1
-0.0137648196534475 1
0.0116898067459819 1
-0.00106936680208344 1
-0.00429075115210067 1
0.00283888878515305 1
-0.00290825827694734 1
0.0150700538760116 1
-0.00332881126149173 1
-0.00108660367983648 1
0.0091869933051894 1
-0.00975897424667102 1
-0.0046555907212089 1
-0.00763999916897119 1
0.00416206070683153 1
0.00694434275133784 1
0.0131095467769718 1
-0.00624599501499536 1
-0.00429363953002332 1
-0.00275795556642972 1
0.00265429946560985 1
0.00518546329282833 1
-0.000756955562817555 1
0.00952923434208334 1
0.0076341721098347 1
-0.0140148983777334 1
-0.0102048473921893 1
0.00557899218460514 1
0.00351198607446091 1
0.00971448671945617 1
-0.00959105635096306 1
-0.0105502428321134 1
0.00829924892807129 1
0.00573647314484565 1
-0.00423955301482364 1
-0.00714010214494372 1
0.00777111181813463 1
0.0149028982561509 1
-0.0234582206647404 0
-0.000599711820796695 1
-0.0123000677441263 1
0.0111479912368193 1
-0.00473767019179576 1
-0.000441715660629511 1
0.00612603449520833 1
0.00743480599225315 1
0.00274650798531859 1
-0.00423951087988998 1
0.00244264328967475 1
-0.00980270952401362 1
-0.00755340602353906 1
0.00384363564231873 1
-0.00231963094318453 1
0.00937414774568945 1
0.00940198039565214 1
0.00666475071626902 1
-0.001010117767585 1
-0.007608412499554 1
0.00246879965333379 1
-0.0134548353070929 1
-0.00201539025027137 1
-0.00715770696304327 1
0.0204943031226508 0
0.00063975565201563 1
-0.00157529770130427 1
0.0121020041779549 1
0.00146737071846389 1
0.00540270460896426 1
-0.016051309788788 0
-0.011678893297179 1
0.0108641774795808 1
-0.00558393880197851 1
0.000791048555274534 1
-0.0121019882251722 1
0.000698215831034638 1
0.00140616724368686 1
-0.000408010878717283 1
0.00334103157051613 1
0.0151883893029641 1
0.0188134405903968 0
0.00511376822341452 1
0.00623785190833831 1
0.00258633366402238 1
-0.000944097566387857 1
-0.00910765503373932 1
0.00343483965599654 1
0.000347946295156289 1
-0.0228427474400454 0
0.00666825654079146 1
0.00607970854440506 1
0.005083205425358 1
0.00114203940066979 1
-0.0117524902149445 1
-0.0122626660439775 1
-0.00710025614058313 1
0.0120202371734006 1
0.00413046494360486 1
-0.0122279233382595 1
-0.00549204011125977 1
-0.0113123309057679 1
-0.00245933456298248 1
0.00291573876300944 1
-0.00452649320663256 1
0.00540248707029362 1
0.00275653734062518 1
0.000704028041456392 1
0.00270973520162322 1
0.0130518360614345 1
-0.00200088902440952 1
0.0104606373431683 1
0.0032487470829935 1
0.0065754847633854 1
0.0115276895844912 1
0.00815944035365937 1
-0.00216775223366304 1
-0.0162947858751882 0
0.000144734905977752 1
-0.00043575128759722 1
0.00394741742407194 1
-0.0147968655939959 1
0.00414148925899366 1
0.00755283752898584 1
-0.0119575339258366 1
-0.00890907099733538 1
0.00222759211412788 1
0.00528052152208654 1
-0.00412484786431216 1
0.00188447711514113 1
0.0145146288215298 1
0.00641378532576758 1
0.000761510758382766 1
0.0175293903657442 0
0.00345429192083106 1
0.00722826682359466 1
0.00665472232695611 1
-0.0115984577739027 1
-0.00481922806948775 1
-0.013006405364801 1
-0.00290238050491242 1
-0.0039495001243005 1
0.00648656201623392 1
-5.43044129118278e-05 1
0.00978732626428498 1
0.00226774666135523 1
0.000180040030316019 1
0.00261964214839289 1
-0.000227125088322632 1
0.00255791359124859 1
0.00108624574548752 1
-0.000972979121561001 1
-0.00140040755490521 1
-0.00602604203581108 1
-0.00730712959235498 1
0.000582698145093525 1
0.00559729145782185 1
0.0036617478679267 1
0.0100869846751372 1
0.00985991382858634 1
-0.000589643638857563 1
-0.00194145275107339 1
0.000244816346569302 1
-0.00252727478511871 1
-0.0183825295196616 0
-0.00387785506853497 1
-0.00288425934905377 1
-0.00540754816221937 1
0.00526206097820833 1
0.00715500634162881 1
-0.00153822904739979 1
0.00764354158345522 1
-0.00593974805201459 1
-0.00921580145509768 1
-0.0191871209930575 0
0.0142353598510887 1
-0.00403809946507236 1
-0.00187660157501814 1
0.0116018159588273 1
0.00173671543921074 1
-0.0067583866658188 1
0.0034260399835057 1
0.0066038635470743 1
-0.0134271335583733 1
0.00397930579894032 1
0.0104735830002959 1
0.00251789537881933 1
0.00195392247838221 1
0.00168714449420251 1
0.000354675796775003 1
0.00120954274498763 1
-0.00594327154671595 1
-0.00608943637262289 1
0.000284248211603679 1
-0.00577363460941457 1
0.022800492470302 0
0.00337859215210846 1
-0.00788237669997661 1
-0.00213219094354425 1
-0.00563660021623061 1
0.0182485399911733 0
0.00724314274063672 1
-0.011027802529143 1
0.00510885292781807 1
0.00770748155184265 1
0.00609191849998459 1
0.00841090182699565 1
0.0164396118165968 0
0.000403581928421055 1
-0.00137607048420798 1
0.00305636137728553 1
0.00395261185554591 1
0.00721854536442676 1
0.0136979179144768 1
-0.0028272886690622 1
0.00422054204951542 1
-0.00633119583727046 1
0.0140985197889299 1
0.00501942205321771 1
-0.00175393505311568 1
-0.00763369879960322 1
-0.0190935327751993 0
0.0109962110991847 1
-0.00727375166710081 1
-0.00708184147047429 1
-0.00980202589720993 1
-0.0274605403963285 0
0.00326396567401329 1
0.0169802666042629 0
0.00834820515402194 1
-0.00606411826655463 1
0.00645737889277565 1
0.00111970772538641 1
0.00700589188997142 1
0.0194791996848444 0
-0.00608324051799562 1
-0.00507730380969581 1
0.0038598204156801 1
0.0169936646147954 0
0.0056841336571874 1
0.00239688705063673 1
0.00294022707283976 1
-0.0111847103805442 1
0.00504131989745891 1
0.02083579722008 0
-0.00239653172695123 1
-0.00567187932765555 1
-0.00338166929413126 1
-0.00457159750022416 1
2.28678897730389e-05 1
-0.00349665053014118 1
0.000984095758053318 1
-0.0102948136922471 1
-0.00225008672520041 1
0.0107872220162289 1
-0.00374610177637769 1
0.00381722497724677 1
0.00311096081477758 1
0.00387888943366772 1
-0.00161235581016173 1
0.00120962682161779 1
0.00885072795394718 1
-0.00818317403029621 1
0.000979127533571444 1
-0.0098587319019938 1
-0.0101175304264464 1
0.00110167730079905 1
0.00244215117852694 1
-0.00583472381615987 1
-0.00219195636186493 1
0.0010015139795384 1
0.00328892761423593 1
-0.00393703615410613 1
0.00706051133504294 1
0.00565077690647747 1
-0.0102161396923995 1
0.014486563754422 1
-0.00623676500679741 1
0.00550678022297822 1
-0.00253521704124254 1
-0.00538402291148954 1
0.0114724202999416 1
0.00380630074846285 1
0.00253436838438298 1
-0.00168909904191989 1
-0.00740394895312075 1
-0.00289524492945029 1
-0.0114110158633888 1
0.00370840037674655 1
-0.00223045188680062 1
0.0147705144629983 1
-0.00670559056124159 1
-0.0150835449409445 1
-0.00786945700879875 1
-0.00295272996257456 1
0.0061500765166119 1
-0.0171733288679887 0
-0.00572972479864923 1
-0.00680973720947612 1
0.00232215616014483 1
-0.00495086917880175 1
0.00199822613792153 1
-0.00612658351223045 1
-0.00605947936207768 1
0.00192734641342928 1
0.0137407477103832 1
-0.0105977196638272 1
0.00328607462041263 1
0.00412991616368744 1
0.000377249209909545 1
-0.00661910773497585 1
-0.00228604311675964 1
-0.00611042748375682 1
-0.00421600711783677 1
0.00277124536566748 1
-0.00386211949887731 1
0.00342168032494566 1
-0.020214511787365 0
-0.0057265914412195 1
0.000893851799187732 1
-0.00269808838427104 1
-0.0007362687108776 1
0.00041252298581595 1
0.00236196727681687 1
-0.00233859277153435 1
-0.00658171651062083 1
-0.0056148013822412 1
0.000415468043517341 1
0.00326826067073734 1
0.00700535531593098 1
-0.00139126268474664 1
-0.0191089621733435 0
-0.00897420262909626 1
-0.00186841038559599 1
0.000901475130900877 1
-0.00345467213904823 1
0.00544583883390419 1
-0.00101794567205518 1
-0.00638499431692552 1
0.00557258934601186 1
-0.00218301014829904 1
-0.00257897812122905 1
0.00464682217066709 1
-0.00827256653177592 1
-0.0138602451082846 1
-0.00890024343225448 1
0.00561420286689669 1
-0.0156604896617068 1
0.00199016213383624 1
0.0120020767571276 1
0.0112405207428935 1
-0.00751704516615327 1
9.17640333830298e-05 1
-0.00287516527298894 1
0.00593271048557201 1
0.0141357580870999 1
-0.0123295653697844 1
0.00934220909652066 1
-0.0049384699635043 1
0.000210147760194393 1
-0.000159771905520184 1
0.00274515787651553 1
-0.016066893173967 0
-0.0125013906981562 1
0.00451443834574131 1
0.00426353453383958 1
-0.00263258598645978 1
0.0162659831977337 0
-0.00190539393613317 1
-0.00107684240973792 1
0.00519267072619092 1
0.00344767511866154 1
-0.00908089325298237 1
0.0128991933618711 1
0.0256641290125925 0
0.00508552689397616 1
-0.000380380838003427 1
-0.00282478839655422 1
0.0118618152382442 1
-0.0110203443584067 1
-0.0157116183528047 1
0.00904655611449863 1
-0.00269323593215704 1
-0.00953211739166854 1
0.000835343205828137 1
-0.00620448456395897 1
0.013176985856545 1
0.00725270431659522 1
0.000592598581918837 1
-0.0032780147208819 1
-0.0038923440405845 1
-0.0155958526570886 0
0.00395742081666421 1
0.00902225674613066 1
-0.00781543035949277 1
0.00492185114047512 1
-0.0104665190491016 1
-0.00705758331159814 1
-0.00529169057905085 1
0.0134005132553265 1
-0.00468108138659354 1
-0.00500507758835903 1
-0.00181148364192632 1
0.000876518154638474 1
-0.0108636181423687 1
0.0020876513269392 1
-0.00267869333566854 1
0.00122754441991571 1
0.00126507326367017 1
-0.0116245072378751 1
2.11057662410065e-05 1
-0.0113980740179211 1
0.000735331547738541 1
-0.00866367393829979 1
-0.0103998763282192 1
-0.00559885075029522 1
-0.0106992974965007 1
0.00827504944580504 1
0.00192377859578091 1
0.00647504249401075 1
-0.0062154064682194 1
0.00243876833595864 1
-0.00858596568815351 1
0.00118672172403474 1
0.00145447870612971 1
0.0133806392426441 1
0.00613585912594411 1
0.00961020928258184 1
0.00275111713388656 1
0.00164359483326544 1
0.00166842257996921 1
-0.00269175754978599 1
0.00612871759465884 1
-0.0116697337268313 1
0.000202801023644791 1
0.000862890245772057 1
-0.0167004244859456 1
-0.00138750518256383 1
-0.00820592433366685 1
0.0170726445726492 0
0.00410435864094592 1
-0.00894106842541646 1
-0.00558091675147849 1
0.0107788057557548 1
0.00108508496244022 1
0.000792150664513909 1
-0.00131897519156173 1
-0.0057553452565679 1
-0.0155610964936815 1
-0.00438524774997986 1
-0.00960744985906512 1
0.00880772330855673 1
0.000399788129867301 1
-0.00348315321323489 1
-0.012273502002879 1
0.000533454869167246 1
0.00540189602674401 1
0.00577828960300546 1
0.00627044937209335 1
-0.00974796393609975 1
0.00901496508364034 1
-0.00465981379527402 1
0.00515841229095476 1
0.000455934492398415 1
0.0106076040787099 1
-0.0120275359853412 1
0.00412404619142771 1
-9.40985173778636e-06 1
-0.00631113698224104 1
-0.00195162676362914 1
-0.00634811928370786 1
-0.00170168100694092 1
0.00164252052214423 1
-0.000735262420334889 1
-0.00933226252039518 1
-0.00179782189047792 1
0.00225019171337437 1
-0.000872579083865578 1
-0.0123766527586739 1
0.00015067511212 1
0.0136247391548259 1
-0.00678038005514394 1
0.00964469851415082 1
-0.0020548876895289 1
-0.00181205791334809 1
-0.00536535060897784 1
-0.00619241325641613 1
0.00409522183050502 1
-6.34507227917298e-05 1
0.000629912838422593 1
0.00709876840850421 1
0.00413256832498968 1
-0.0136555339475248 1
0.000225552216388325 1
-0.00503502359834223 1
-0.011494515154097 1
0.00262161189558555 1
-0.00297443017297649 1
-0.00243747905037985 1
0.00452805123697083 1
-0.0105788738745518 1
-0.0054293672170418 1
0.0104240938959792 1
0.00659369338980499 1
0.00524105309629637 1
-0.00557358748585989 1
-0.00280760949092274 1
-0.00928500211524496 1
-0.000157586917703701 1
0.00657706389917814 1
0.00512199497919487 1
3.14516356426165e-05 1
-0.000334626116152087 1
-0.00618352895259019 1
-0.00810182272358145 1
0.015717613803737 1
-0.0120403003554289 1
0.00173910318365636 1
0.000816774958918578 1
-0.00827235053272561 1
0.00232078547873872 1
-0.00429878540787829 1
-0.00469004480587245 1
0.00446966264963447 1
-0.00432197387173878 1
-0.00677593725746876 1
0.00883655218357082 1
-0.00746002336662995 1
-0.00533715272462407 1
-0.00433660944873985 1
0.0100270381621559 1
-0.00335102854856376 1
-8.88434799924098e-05 1
0.00336353845260852 1
0.0197922477840275 0
0.00100589794004108 1
-0.00228637103199991 1
-0.00718142636471646 1
0.00810573239307333 1
-0.00282968772235533 1
-0.0097530168051666 1
0.00910036196394826 1
-0.00164373903013397 1
-0.00412655954009636 1
-0.0163701929047771 1
0.00338879044114604 1
0.0210912442985144 0
0.0144917983994538 1
-0.00970231705032383 1
-0.00235562868110485 1
-0.00672828727232739 1
0.00842212087544527 1
-0.00500607802288645 1
-0.0116590201706443 1
0.00219507662865101 1
-0.00618282337717039 1
-0.00393331813238163 1
0.00377418181595429 1
0.00587724482446596 1
-0.0046587944245123 1
-0.00335982026976458 1
-0.0124568819373537 1
-0.013734137249838 1
-0.00669048494931988 1
-0.00519839269107934 1
0.00406307157804281 1
-0.0074660563951721 1
0.0128610364598179 1
-0.000863532965875705 1
0.0110290503823756 1
0.00563943988731235 1
0.00728098040594381 1
0.000510970547544243 1
0.00167789360406175 1
-0.00061408132615678 1
0.00402881462704204 1
0.00591949877005905 1
-0.00355633570728397 1
-0.0055143905984081 1
-0.00722799993773057 1
-0.0176116417316211 1
0.00134356973680022 1
-0.00203330281890096 1
-0.0110726554245567 1
0.00913966290147831 1
0.00855655216157005 1
0.00986135284186689 1
0.00406686740833804 1
-0.00140331200200361 1
-0.019725390832559 0
-0.000189261815856871 1
-0.00068708357169434 1
0.00723025291859639 1
0.00542592038269248 1
0.00335193982942065 1
-0.00255075899225621 1
0.00575751234172527 1
-0.00670690450133576 1
0.00274498377372203 1
-0.009778933164242 1
-0.00741219008691308 1
-0.00898326421867007 1
0.00542358573876846 1
-0.0144789899157768 1
-0.013037682055944 1
-0.00745458860914082 1
0.00265271143067285 1
0.00199285578508124 1
-0.00848167792219179 1
-0.0190868495982202 0
0.00507243803916964 1
0.00214971880388736 1
-0.00828491694082725 1
-0.00265343631853302 1
0.0053632645396048 1
-0.00678577586599845 1
-0.0126357410066974 1
-0.00561889353972527 1
-0.00407843933280543 1
0.000767743572980673 1
-0.00580008488579065 1
0.0140110450606322 1
-2.46710687193735e-05 1
-0.00644579942290182 1
0.0110215582000853 1
0.0084240116592633 1
-0.00293832436213469 1
-0.000934388153100566 1
-0.00429851219564721 1
-0.0126892440512097 1
-0.00190671514697623 1
-0.00739190236089589 1
-0.00176709368283027 1
-0.0162243642683254 0
-0.0104819429679326 1
0.00246319049005448 1
0.000842019521104357 1
0.00031061176085086 1
0.0100092671669559 1
0.00806447542494984 1
0.00806597207350832 1
0.00204842821685488 1
-0.00188700474735768 1
-0.00771865622125727 1
0.0234850133431672 0
-0.00737949011372484 1
0.00521534469924758 1
-0.0044507064707821 1
-0.000258639625433187 1
0.00370937167938033 1
-0.00578874480561481 1
-0.00704563305014633 1
0.00568160790022863 1
-0.0170377888187368 0
0.000698892740069832 1
0.0162382170824139 0
-0.000304376017214229 1
0.00431725284703962 1
-0.00735130925182382 1
-0.00192409939579844 1
0.0117336372932286 1
-0.00787971609114526 1
-0.00656099811392448 1
-0.00901921053134577 1
-0.00431773776534712 1
-0.00904067740464877 1
-0.00214118936647849 1
-0.00493431180724865 1
0.00071054157561521 1
0.00216534596332518 1
-0.000788023989081662 1
-0.00868335552765215 1
-0.00273771273323604 1
0.00934759830805504 1
0.0117071753620119 1
0.00750274717485734 1
0.00713285958213878 1
-0.0127792046257952 1
0.00152687398012393 1
0.00912652864015139 1
0.00900264424060244 1
0.00875867857228783 1
0.00269485739852101 1
0.0123361454525229 1
-0.00861683666992673 1
0.0185245759843044 0
-0.00683682676862143 1
0.0110981914983478 1
0.000157064256835915 1
-0.0162697118605417 0
0.00529460343053223 1
0.0101971128811284 1
0.0159297991034971 0
-0.00598990922310688 1
0.00451644028644584 1
-0.00186540749474076 1
0.0018133940947595 1
-0.00532662132379676 1
0.00454717627205532 1
-0.00861585979918938 1
0.0038720211712276 1
0.0069055100410975 1
0.00147943369547934 1
-0.00240184462095337 1
-0.00755397705319295 1
0.00816779544865524 1
-0.0073017138948973 1
-0.00798794454234124 1
0.00959818591670002 1
0.00268433523476946 1
0.00589699464664468 1
-0.0107861137340583 1
-0.000113488447242367 1
-0.00527597260956674 1
0.00291610421646014 1
-0.0118250092068114 1
0.0103483249975167 1
-0.00124809096614385 1
0.000497651735809644 1
0.0081821937282742 1
0.0114609642025118 1
0.00174445286054617 1
-0.00903829123408012 1
-0.00990145100355724 1
-0.00315231884712273 1
-0.00501496227407683 1
-0.0178100751924174 1
-0.00233423703657927 1
-0.00486909597267924 1
0.00754010851662573 1
-0.00260506923260463 1
0.00403824309573337 1
0.00501773268021024 1
0.00435033206254807 1
-0.00888042339972685 1
-0.00583379457066751 1
-0.00114507235937435 1
-0.00689871832214738 1
-0.00476562846687943 1
0.00481441686473221 1
0.00349835840742637 1
0.00453269792722821 1
0.0156967997790995 0
-0.00162212936537521 1
0.000755942943083608 1
0.000634349061754041 1
-0.0240983997686106 0
-0.00154474671270418 1
-0.0149995816683614 1
-0.00269644782336278 1
0.00355126709918594 1
0.00412745776814663 1
-0.0122795090821466 1
0.0160713483945218 0
0.0128489293786995 1
-0.00668453843902562 1
-0.0097537880497727 1
0.0110422716709306 1
-0.00123146526675278 1
-0.000385546236042646 1
0.00819328712450288 1
0.000446778230303336 1
0.00731422961297614 1
0.00678276412749604 1
-0.00576905176784482 1
-0.0109256983337941 1
-0.00531030666293318 1
0.00409851745224575 1
0.00333760170511925 1
0.00448126491788438 1
0.000221868230968603 1
0.00155756045512602 1
-0.005037459570235 1
0.00861373876104644 1
0.00582657058557611 1
0.0148824293911656 1
-0.00635008403412885 1
0.0106050383453838 1
-0.00403937795512621 1
-0.0027995684567495 1
-0.000189354620798139 1
-0.011963394687438 1
0.00570075440537877 1
0.000451550148272028 1
-0.000343379264283451 1
-0.010545463836472 1
0.0143393181166332 1
-0.00883422274522453 1
0.00564243671656124 1
-0.00251915248897741 1
-2.05749757522984e-05 1
0.00854278700786261 1
0.00262872154902579 1
-0.00269045694923368 1
0.0113301067571464 1
-0.00117886349680044 1
-0.00449497996929652 1
-0.0057727471466928 1
-0.000774184884015973 1
0.0125265713848068 1
-0.00226081377900579 1
0.000400683031399642 1
-0.00784182265017286 1
-0.00456748269853869 1
0.0103386680392352 1
-0.00474785421487822 1
-0.00926423449812525 1
-0.00864059665633772 1
0.00458087192443993 1
-0.00086657719557783 1
-0.00305918002815343 1
0.00899496142001549 1
0.00413479260171547 1
0.00466131539238111 1
-0.00320766378842585 1
-0.020504551771782 1
-0.00190069157207463 1
0.0127121330463379 1
0.00499595116435407 1
0.00604338683881915 1
0.0127448485918621 1
-0.00464365567467244 1
0.00128626446974869 1
0.00211880114800999 1
-0.0150587090986127 1
0.000532880182792882 1
0.00684996556860365 1
-0.00100397081922281 1
-0.00106252246739866 1
-0.0103194780309484 1
0.00907318544638095 1
-0.0128386908999971 1
-0.00480518841181963 1
-0.000421780569162101 1
-0.00960647769586299 1
-0.000726341140299652 1
0.00518836487133987 1
-0.00147223572416646 1
-0.00305256610117276 1
0.00881931696687142 1
0.000821293478350653 1
-0.00463554231589414 1
0.00886186370633407 1
0.00258335790804877 1
-0.00471550488707931 1
0.00367956153885489 1
0.00183719194235278 1
0.00379674931266706 1
-0.012511120205858 1
0.00123356137072601 1
0.00288681276295173 1
0.00840237113621559 1
-0.0161309749339153 0
0.00359773832580547 1
-0.00963515513714262 1
-0.00985942000810297 1
-0.0040797312943589 1
0.00424100001213832 1
-0.00745174612291922 1
-0.00914425106766412 1
0.00147562875647343 1
-0.00697432535293057 1
-0.0084346674629202 1
-0.00553078931300754 1
-0.0121085981060792 1
0.00683757907399907 1
0.00105152836379096 1
0.00709478041869946 1
-0.0042217622116865 1
0.0142324174466593 1
0.00750143720054194 1
-0.000228251658012114 1
-0.004162497498274 1
-0.00278441261904032 1
-0.0124958703900157 1
0.000239072290380371 1
0.00700885364062256 1
0.013550978829829 1
-0.00107963963683643 1
0.00976621810589337 1
-0.011932969767414 1
0.0047783116551316 1
0.00280700279903646 1
-0.00855476523742004 1
0.00376929558502876 1
-0.00689288789709774 1
-0.000290327801891323 1
0.00256962821761152 1
0.0106513926591706 1
0.00484842155439481 1
0.0204589000202418 0
-0.0110409203672454 1
-0.00946915552333651 1
0.0012484374933154 1
-0.00041757356876126 1
0.00026810485375896 1
0.00639033404162867 1
0.00987229992312682 1
0.00983213183716529 1
0.0119646303807007 1
0.00449218987813754 1
0.0123879322643615 1
0.00104203994301413 1
-0.0070022667164209 1
0.00576954746122683 1
-0.00285292761665513 1
-0.00535634222948326 1
0.0129431585622877 1
0.001628356226881 1
-0.00266432405333178 1
-0.00871437344848358 1
-5.53890576280578e-05 1
0.0118258450886934 1
0.0169027005367901 0
-0.000631381690060952 1
-0.00886724255953494 1
-0.0161015458658042 0
-0.0151542054315117 1
0.00184116871676736 1
0.000268019476244013 1
-0.00360724640808242 1
0.0161905619906414 0
0.00679960430540373 1
0.0028190126462841 1
-0.00188376921649996 1
0.0103671167744191 1
-0.0121900480366323 1
0.00480125195756915 1
-0.00713336052262838 1
0.0051865074895127 1
-0.00291898357568152 1
0.00846122259687146 1
0.00623243009603036 1
-0.00515935761854327 1
-0.0124875943201034 1
0.0157589206252614 1
0.00632979146217076 1
0.0138319882551785 1
-0.0106826220035467 1
-0.00383387132903947 1
-0.00372496919374362 1
-0.0139288183480169 1
0.010408501917301 1
-0.0172427250763459 0
-0.00527158840851907 1
-0.00112181766754944 1
0.00301638224457078 1
0.00190941824046529 1
-0.00514221339654648 1
-0.00267594346116851 1
-0.00471577863910449 1
-0.00606806865830824 1
-0.00608844256044156 1
-0.00506289219649964 1
-0.00184259862543555 1
0.00107235296878355 1
0.000740794653679452 1
-0.00669186944571843 1
0.00493113199489123 1
0.00988819389535673 1
-0.00872655491982692 1
0.000363415621592271 1
-0.00462115961357734 1
-0.000320138483668564 1
0.00935086355377684 1
-0.00967203188514215 1
0.00188733100331294 1
-0.0022256475317947 1
-0.00395053293684031 1
0.00629980708350159 1
0.0197072669166989 0
0.00964184280001371 1
0.000983996928146974 1
0.00817205496724631 1
-0.0168063252325849 1
0.00766518812361988 1
0.000600256282726922 1
0.00149362926474369 1
-0.00127580060681144 1
0.00695679557031067 1
-0.00617446327238244 1
-0.00886259628706737 1
-0.0309947056373518 0
0.000317568529702514 1
0.00568146886989619 1
-0.00195086106017738 1
0.00817065244915228 1
-0.00496959491747064 1
0.00125853045148101 1
-0.00404472718223902 1
-0.00927848260434423 1
-0.0102782446275969 1
-0.00665547992991941 1
-0.0105441992401759 1
0.00242298649938776 1
0.0122470513186234 1
0.00290496706579719 1
-0.000170948894887926 1
-0.0114948667705979 1
-0.0144297122576045 1
-0.00732892876310052 1
2.37419312149089e-06 1
0.00198237181503048 1
0.00765488833208718 1
0.00917677391530696 1
0.0125628534712779 1
-0.0164235106876101 1
-0.00705347033101144 1
-0.000337245034039557 1
-0.00827068948294915 1
-0.00220427545757294 1
0.00151130854006247 1
-0.00268843488151163 1
-0.00521940432991845 1
-0.00362145605563193 1
0.00306955862583227 1
-0.0191268237310438 1
-0.0133701201642887 1
0.00537883814562276 1
0.00695625879031989 1
0.0103011401987321 1
-0.00084431641793332 1
-0.0131511246742206 1
4.19101326423252e-05 1
-0.0105324489169538 1
-0.000417008099301929 1
-0.0157081089596494 0
-0.00112883767958136 1
0.0125356948475522 1
-0.000656344615985655 1
0.00527410009465551 1
-0.00267539736884666 1
-0.00537418834981378 1
0.00529433308667612 1
0.00061469582742489 1
0.0109548865883855 1
0.00392239523439593 1
0.0120374718114148 1
-0.0118038085135801 1
0.0124553790615751 1
0.00648196667555759 1
-0.00472690315771375 1
-0.0227394141190789 0
-0.0107895668703566 1
-0.0054487936781655 1
0.0012416591119638 1
0.00452721734723784 1
-0.00101785814242431 1
0.00185467435430592 1
-0.0106032509099149 1
-0.000856973683798429 1
-0.00996858963784536 1
0.000461811358916639 1
-0.00511022335805817 1
0.000335725318690497 1
-0.00163452006311043 1
-0.00978637471524399 1
-0.00623562968650699 1
-0.00285220574719222 1
-0.00585358873433105 1
0.010735930917787 1
-0.008524725962487 1
-0.013595973030661 1
-0.000310175482922198 1
0.00735085478054906 1
0.0147233536321363 1
-0.00110865485623841 1
-0.00334578336574661 1
-0.00683397487783122 1
0.00786987142431774 1
-0.00427351495329419 1
-0.00159594894942098 1
-0.00507603992383437 1
-0.00759560381161253 1
0.00373865380155043 1
0.0038036081107899 1
0.0119587432373711 1
-0.00498677062794264 1
0.00143600941074938 1
-0.0063829193237397 1
0.00663888333269846 1
-0.00175381248143895 1
0.0151447910037938 1
-0.00310484120797792 1
0.00179387845503248 1
0.000682358945813352 1
0.00559421771365106 1
-0.00202550349568574 1
0.0144137982634804 1
-0.0044700732248838 1
0.00705179810294652 1
0.00769845471912623 1
0.00965534070567974 1
0.015669292420175 1
0.00992855665349671 1
0.00230320056218242 1
-0.00887978093667366 1
-0.00504765370160479 1
-0.00136307149027498 1
-0.00284168240824892 1
-0.00130384353554309 1
0.00788038968479683 1
0.00427156630703816 1
-0.00709834931291903 1
-0.0049870184527004 1
0.000817419889664582 1
-0.00458239388135451 1
0.0120405504072248 1
0.0031617936023845 1
-0.0217843933765887 0
0.00126126443076629 1
-0.00300760325714221 1
-0.0145777799564809 1
-0.000204253670245303 1
-0.00383761933756121 1
-0.00440726752386913 1
-8.32467489949224e-05 1
-0.000456944660531407 1
0.00243807850067027 1
-0.0121380985224278 1
0.00616384495483659 1
0.0115235664245524 1
0.0180617643473247 0
0.000793472235382901 1
-0.00172783512837904 1
0.00730824828457191 1
-0.00602553282115159 1
0.00249951398060262 1
0.00655263772546732 1
0.00883901049235868 1
0.0164548811090334 1
-0.00960859597512059 1
-0.00701299155841161 1
-0.00126985393935705 1
0.00126719884172259 1
-0.0116622736403422 1
0.00607367013552496 1
0.00957036728287921 1
0.00137372403440824 1
0.0129548876603562 1
-0.0109274231134342 1
-0.00357524916847147 1
0.0100194918518938 1
-0.00413822444853848 1
-0.0106848011180135 1
0.003049163091766 1
-0.00724639481739856 1
0.00141072319809588 1
-0.00455089738302835 1
0.002584425882543 1
-0.0105673724113831 1
-0.00422562200924954 1
0.0102356499415686 1
0.00203543937074014 1
-0.00063222806974903 1
-0.0028354509854174 1
0.010500658329722 1
-0.00639551214949001 1
-0.00473587232862321 1
-0.0191480675506192 0
-0.00987765553909058 1
-0.0040463132719094 1
-0.00106579620588792 1
0.00217106236442182 1
-0.00333391001077802 1
0.000161189409666201 1
0.000542141238962869 1
-0.00554348749014363 1
-0.000654416585619034 1
0.0063769752314975 1
0.00807985169919474 1
-0.00116693210305539 1
-0.00553758065615425 1
0.019856096379926 0
0.00550408813492435 1
-0.00628879687425988 1
0.0200013974907064 0
0.00372911355902541 1
-0.000551449447587276 1
-0.00449932221346019 1
0.00661949734890564 1
0.00489674726359518 1
0.00464956700338139 1
0.00964872077465237 1
0.000329039025493446 1
0.00160985516619782 1
0.00687644508099365 1
-0.00905934954303647 1
0.00524862821960978 1
0.00172361989572591 1
0.0081633215753336 1
0.00460481272388799 1
0.000778840128864925 1
0.0057840407879794 1
-0.000994059703516199 1
0.00782420896804877 1
0.00141320171676767 1
-0.00240832582854138 1
0.00155248090827063 1
-0.00987151634727653 1
-0.00385591871781972 1
0.00477106007191933 1
-0.00962526900333282 1
0.0183574907542516 0
0.00972276860764261 1
-0.00479279778227888 1
0.0013779048747725 1
0.00368764758294992 1
0.0125124382295494 1
-0.00315670119368447 1
0.00701266228663785 1
0.0107761259386772 1
-0.00131217704945354 1
0.000258642023307952 1
0.00631531997486803 1
-0.013508189389983 1
0.00378077861134747 1
-0.0042549602987369 1
0.00596678411160872 1
-0.00897714510207943 1
0.0105968705468654 1
0.00683373023546585 1
0.00543545368283972 1
-0.00488150283109605 1
-0.00786954180271266 1
0.00964211931055016 1
-0.0128030435097662 1
-0.00815794594218033 1
0.00763486600625508 1
-0.0107196149768193 1
-0.00707732394429302 1
-0.00804567748135292 1
0.00741665041216727 1
0.00737195090419003 1
-0.00749274058193246 1
0.00330541471751701 1
-0.00397053554654008 1
0.00806899451216463 1
0.00974916347111275 1
0.0125143381696846 1
-0.00924786834270039 1
-0.00503971119651969 1
0.0119928499640423 1
-0.0087032452988496 1
-0.00319944103648334 1
0.00273368407790471 1
-0.010285326716896 1
-0.00436750638849156 1
0.00405813803766268 1
0.00766391003906059 1
0.00804021154817747 1
-0.00752634887058576 1
0.00831632521385132 1
0.000213659090227654 1
-0.00585552514937602 1
0.00247479817926007 1
-0.00117927069700558 1
-0.00231458754190881 1
-0.0058980434379379 1
-0.00891778583590075 1
-0.00563835556488695 1
-0.00101306777311825 1
-0.00622034346159831 1
0.00458960346161149 1
0.00495953012628013 1
0.00126626591538414 1
0.00348106547790769 1
-0.00590119906489367 1
-0.00064842757264775 1
0.00620304440979963 1
0.00510040451473376 1
0.000790772920346471 1
0.00470850373309539 1
0.0115409661960591 1
0.00519911873679274 1
0.00757969371881395 1
0.014992232597111 1
0.00223522637628702 1
-0.00720609488491559 1
-0.0147564855468873 1
-0.00927894545884496 1
0.00427663763936017 1
0.0170025590557985 0
-0.00180180651699646 1
0.000838295605350372 1
0.00915289923958473 1
0.00285358999780762 1
-6.29456599352392e-05 1
-0.00742258770432451 1
0.00279681846593417 1
0.00565014935006203 1
-0.00586475999122158 1
-0.00126953560819154 1
-0.0184753149502814 0
0.00215730864982482 1
-0.00308056415955579 1
-0.00565025356222705 1
-0.00877007957039634 1
-0.00496086075981461 1
0.0135747627066481 1
-0.00871261318624608 1
0.00917908082994697 1
-0.00329772000947903 1
0.0025463806934281 1
-0.00628969935071358 1
0.0087670459143401 1
0.00865492311946312 1
-0.00596084816547669 1
-0.00711064235475524 1
-0.00347647684737905 1
-0.00338851650249146 1
0.0124055747376382 1
-0.00736551379689047 1
-0.0111275072775812 1
-0.0131743962444165 1
0.00332305123804254 1
0.00355579562608914 1
0.00386412184754549 1
0.012233281417972 1
0.00800232193265937 1
0.0047204395628168 1
-0.0244683564150608 0
-0.0129019902640014 1
0.00133990617277203 1
0.00262551633795481 1
0.00333338975539532 1
0.0126032370470067 1
0.00344013404498565 1
-0.00150651665877441 1
-0.00976699018903784 1
0.00527971786354396 1
-0.00521460819054464 1
-0.00692864853294373 1
-0.00383559434433356 1
0.00526722009941163 1
-0.0102470346566236 1
0.000454553125476552 1
-0.016425808997228 1
0.015598481945219 1
0.00751741791410824 1
-0.00134993155181787 1
0.0108901546889234 1
-0.00229383955458671 1
-0.00598945144838496 1
0.00113126189530093 1
-0.000133447511692892 1
-0.00730976615686986 1
0.00556481036098149 1
0.0103864333309703 1
0.000958321961245714 1
0.0110028536497035 1
-0.00195919176704566 1
0.00771973856188746 1
-0.00147148230442473 1
-0.010685008910156 1
-0.0046065666984723 1
0.000734590872366048 1
0.0102154479885043 1
0.00215130240498011 1
0.00361167036050121 1
-0.00348881735701986 1
0.00154810127093923 1
-0.0155180750680941 0
0.00468877259001575 1
0.00967376955162284 1
-0.00108823337086547 1
-0.000506909238351383 1
0.000667967725723169 1
-0.00464069287010035 1
0.000906560109255694 1
-0.00247015212524272 1
0.00803039811671561 1
-0.0080252460957434 1
-0.00459295991187418 1
-0.0138425842437663 1
0.00201425942553552 1
-0.00370626110843941 1
-0.0055117097389807 1
-0.0101509482964228 1
-0.00281351771804974 1
0.00855813147661912 1
0.00823618763093006 1
0.000876453621012823 1
-0.00599871845254229 1
-0.00463724070111424 1
-0.0143517741549891 1
0.00582436177913982 1
-0.00671017182070431 1
0.00110475890952576 1
-0.0172550136046448 0
-0.000400342123817592 1
-0.00462934220546265 1
-0.00333077119929405 1
0.00260596343891475 1
0.00576759651687326 1
-0.00790376402626922 1
0.0153523838349116 1
-0.0130111586151373 1
0.00107238046710981 1
-0.0115490971536067 1
-0.00498957205936479 1
0.0129155046914917 1
-0.000281791435567146 1
0.0032416866869817 1
0.00134280836581781 1
-0.00912194479117926 1
0.00492790174740872 1
0.0150313987812015 1
-0.00153910454510073 1
0.0119187949314085 1
0.0153151586308868 1
-0.00829066553591287 1
-0.00351209504596888 1
0.0035283614115384 1
0.00549021127066601 1
-0.00137404167305319 1
-0.0016290639854646 1
-0.00600938579673166 1
-0.0118680927954644 1
0.0160797097253993 0
0.00665624246216231 1
0.00146222033216144 1
0.00788349463406622 1
0.0123058875612315 1
0.000701297653274382 1
0.000992486270735949 1
-0.0077505683014925 1
-0.0092628709803183 1
-0.0128260227690634 1
0.00177335257825943 1
0.000379862256273491 1
0.00650978958422747 1
-0.00647874161888706 1
-0.00508912822831762 1
-0.0030320016030646 1
-0.00504304065743318 1
0.00811403399506068 1
-0.00552848544016621 1
0.0108434529539085 1
-0.00547578218612816 1
0.00829711655502044 1
0.00985993572124135 1
-0.0142468792871513 1
-0.00796818350116456 1
0.00161323538924471 1
0.000989513587736815 1
-0.0044076432863952 1
-0.00807822421013018 1
0.00707299455104227 1
-0.00145284751718512 1
0.00606938394569881 1
-0.00310448840137293 1
0.00696822097183478 1
0.000435083965798952 1
-0.00788281885221188 1
-0.0101802983289908 1
-0.00155539367885 1
0.00858651733056268 1
0.00189840411571831 1
-0.00439082515877114 1
0.00821731234053458 1
0.00734832163227312 1
-0.00257491146441048 1
0.0061858750269534 1
-0.00356978577118908 1
0.00572059706395642 1
0.00834297775860321 1
-0.0114428877341548 1
0.00598518237664262 1
0.018419113043954 0
0.00729455507159992 1
-0.000750162579273813 1
0.00430984516870864 1
0.00750883555089502 1
0.00530417355370425 1
0.0132190963425585 1
-0.00386332678545025 1
-0.000970767884315037 1
-0.0130679313765673 1
0.0063787583297488 1
-0.00477121120022076 1
0.0107303899257511 1
0.0181073799607042 0
-0.0158996463110316 0
0.00905095727428335 1
-0.00985958300674474 1
-0.011433313733549 1
0.00536387839201013 1
-0.00420653676352497 1
-0.00337153865767993 1
-0.00944859761014611 1
0.0124808541039409 1
-0.00273962436518469 1
0.0112109297173753 1
-0.012081912040561 1
-0.00505323638907387 1
-0.0111408830922129 1
-0.00613204872726064 1
0.0062192183339839 1
0.00703034826488937 1
-0.0102109976063128 1
-0.00596209937242227 1
-0.00348644156354695 1
0.0179076728890255 0
-0.020809905201948 0
0.00281766540517808 1
0.00950279527587929 1
-0.0127663278898161 1
0.00054993804736788 1
0.00594285416095005 1
0.00521534241246335 1
0.000196403081644119 1
-0.0046156712795874 1
-0.00433396516586297 1
0.00193930234832493 1
-0.00678522279030215 1
0.0112891294961116 1
-0.00558761704635538 1
-0.00259501334550964 1
0.00680110446172029 1
0.00412355899602552 1
-0.0132759176084253 1
-0.00425654849032276 1
0.00285798007152175 1
0.00316930017205309 1
0.00520951862947963 1
0.000117505171155112 1
-0.00102885644581478 1
-0.014744599452802 1
0.00805524754349749 1
0.00305757969693584 1
-0.00908048769631505 1
0.00607167608616213 1
0.00857061220442172 1
-0.00409335864240806 1
-0.0217018349142041 0
-0.0048847883536815 1
-0.00227002509062835 1
-0.00430047224104745 1
-0.00724723236546878 1
-0.00842659449515763 1
-0.0119009163619129 1
-0.000108778135702497 1
0.00504975777005265 1
0.00532827631488142 1
-0.00384145304238308 1
-0.00567125305680412 1
-0.000617674728047101 1
0.0034468714071944 1
0.00707196992670095 1
-0.0125375755828779 1
0.00113886698798852 1
-0.00151546888047018 1
-0.00769466877804733 1
-0.00300031745468432 1
-0.00568074170823543 1
-0.00649925281241066 1
-0.0163214972224288 1
0.00350340072808777 1
0.00872384592162406 1
-0.0120685809567539 1
-0.0017738835915862 1
-0.0103433967176608 1
0.00761375370160566 1
0.00455089567123651 1
0.00279888976176318 1
0.000508108114428915 1
-0.00931730170272673 1
-0.00949712983888466 1
0.0081829293672257 1
0.0166479941680292 0
0.00542456723931632 1
0.00871464052431287 1
0.00703562796084672 1
0.000636325141141401 1
0.00255960196886675 1
0.00159345580975907 1
-0.0143584695359682 1
-0.00574530980072313 1
-0.0048547852482777 1
-0.00470671744748702 1
-0.0029676097854121 1
-0.0017593198303053 1
-0.016943224082249 0
0.00213508256681266 1
-0.0124546918774074 1
-0.00614182708231408 1
-0.01186399348282 1
0.0125914220948267 1
0.00275830079265269 1
0.00474025139806301 1
-0.00642541960429453 1
-0.00628037326511018 1
0.00519066746874148 1
-0.00442429612744871 1
-0.00314324206873307 1
0.00873296787168912 1
-0.00554849823190033 1
0.00484639576610409 1
-0.0017900685470603 1
-0.00582902289042126 1
5.29306145179313e-05 1
0.00872984881317733 1
-0.00437360535524425 1
0.00743629002337127 1
-0.00250120852519553 1
-0.00126907937476793 1
0.00162841394124943 1
-0.00515690774973551 1
-0.00242959030705209 1
0.00572954892013414 1
-0.00678941281737072 1
-0.00612711408082542 1
0.000618007013793106 1
-0.00190855038612224 1
-0.00730588415085636 1
0.00503665919045785 1
-0.0207569580535489 0
0.000823167622268331 1
-0.00579838436024832 1
0.00149213850756733 1
-0.0131495387359933 1
0.00611520782169532 1
0.0118396475088458 1
0.0118672400816494 1
-0.0120864965824452 1
-0.00533294698581941 1
-0.0112831458472882 1
0.00331707815914798 1
0.00821646514961924 1
0.00013129115049446 1
0.00925867598475313 1
0.00215233730322687 1
0.00123277152465236 1
-0.00112621827080943 1
0.00286876969175837 1
0.0114240529554493 1
0.0165475301497433 1
0.0190299300877187 0
-0.00382884422521067 1
0.000264420894989701 1
0.0219547643173387 0
-0.00762309419814752 1
-0.00484084792575379 1
0.00327822912528652 1
0.00729976837287591 1
0.0113944064949542 1
0.000761347371366296 1
0.00416091043816384 1
0.00167599593565768 1
0.00271164765590032 1
0.00592472843350248 1
-0.00232796608999148 1
-0.00131508866818197 1
-0.00780865911851967 1
0.00194373905076882 1
0.0059089293187798 1
0.000345946954308108 1
-0.00959906716933241 1
-0.00475360583300047 1
0.000813063846821132 1
0.00480545472252373 1
0.00913625881420324 1
0.00209096780233148 1
0.00388685453970005 1
-1.36525483802047e-05 1
-0.00637461342771353 1
0.00401422615831303 1
0.0103549384062565 1
0.00705264989620679 1
0.02008579856088 0
0.00271368220861495 1
0.00365053113250865 1
0.00372590191538441 1
-0.00638969485802207 1
0.0129210132470142 1
0.00478060200710131 1
-0.00718776804544179 1
-0.0021194650000658 1
0.00501365745168364 1
0.0111871204318612 1
0.00835745822819447 1
0.0050118625404752 1
0.00755156266752676 1
0.0179219670416159 0
0.00368609160581111 1
-0.000383643888265123 1
-0.0011198751492676 1
-0.000926144673212913 1
-0.00805697101649006 1
-0.006687829054684 1
0.00630008177054015 1
0.0127980363111264 1
0.0032404751778362 1
0.00352181560709811 1
0.00587945609219674 1
-0.00555053411343814 1
0.00698539478160953 1
-0.00426429414756851 1
0.00616071997484246 1
-0.00517895410353708 1
0.0067183763089419 1
0.00193582853634417 1
0.0114125570936027 1
-0.00307882988170613 1
0.00494875591284605 1
-0.00535864552663563 1
-0.00564947115924211 1
0.00427682642008363 1
0.00314540707978243 1
0.0191387403672352 0
-0.00604101402484533 1
-0.00413608321858282 1
-0.00633418772723065 1
-0.00927097734386396 1
-0.00229239906066856 1
-0.0022862972292704 1
-0.004578554619162 1
-0.00251705148802055 1
0.000670877402783606 1
-5.68873721925689e-05 1
0.00616742657337828 1
-0.0174100175738582 0
0.00938344493615949 1
-0.00139722721192582 1
0.0124635739540114 1
0.00341083995909239 1
0.00788038855100497 1
0.0161883138375276 0
0.0073531053303071 1
-0.00477367654948999 1
-0.00549207235975253 1
0.0135888824685875 1
0.00761447434300918 1
-0.00789009181695917 1
0.00913208553227233 1
-0.00445838596169201 1
-0.0119228694744543 1
0.00282138515509384 1
0.00227988342648932 1
-0.00195444043229937 1
0.0105088982581682 1
-0.014105761233714 1
-0.0129363868080892 1
-0.0122087133577185 1
0.00821040254408212 1
0.012716328009659 1
-0.00387842939632383 1
0.0101233748983521 1
0.00304832634261522 1
0.0133640757066825 1
0.00676731954038565 1
-0.0143747036766845 1
-0.00521675495615447 1
-0.00318878536441563 1
0.00910102934417634 1
-0.00498680921302939 1
-0.00679757102715089 1
0.00211450013497236 1
-0.00488421363567405 1
-0.0100039847566139 1
0.000251616164832863 1
0.0112865644998506 1
-0.0174650145248505 1
-0.0052755062214727 1
-0.00666418666217018 1
-0.00707833781209049 1
-0.0126595671929005 1
-0.00398110426711452 1
0.000785991333826963 1
0.00783834899175427 1
0.00505736717664851 1
0.00922035716996218 1
0.00986750146823542 1
-0.0140051692516398 1
0.0172997128955313 1
0.00304356614876591 1
0.00166530417029159 1
0.00550411930648301 1
-0.0143294000646559 1
4.63005244094224e-05 1
-0.0114048216905895 1
0.00852415180322773 1
-0.00993712676229379 1
0.0103498780182426 1
0.00443202349425298 1
-0.00187364786083855 1
0.0149436404978727 1
0.00812823717058863 1
-0.00802935047275425 1
-0.00317981998053757 1
-0.00194685285317641 1
-0.0130934583482717 1
0.00499259693218121 1
-0.0190561287797865 0
-0.0194508177166088 0
0.00114280168988038 1
0.00345911758361831 1
-0.0217949602104262 0
0.00217768013442282 1
-0.00824105827190142 1
-0.0174438322201252 0
0.0107867011603961 1
0.00685164619460977 1
-0.00654291387058721 1
-0.0150666451881486 1
0.000506492252269194 1
-9.97559126041672e-06 1
-0.000548886748981239 1
0.00524751897164986 1
-0.00927871282139963 1
3.89024781183088e-05 1
-0.0093251260549293 1
0.00164089609937534 1
-0.00526557048195936 1
0.00244383494845752 1
-0.00258186425613764 1
0.0063275368377434 1
0.000221550063176522 1
0.0118580576147819 1
0.00843403858723886 1
0.0145929168609966 1
-0.00507710333785767 1
-0.00419678202874345 1
-0.0232110343415077 0
0.00210491735538971 1
0.010217458584819 1
-0.011220649853284 1
0.000209435186412677 1
-0.00993865799591736 1
0.0150127211036922 1
0.00165205132622671 1
0.00247918860601411 1
0.00829344720409016 1
-0.00813077492805147 1
0.0036029219782447 1
-0.0142926224298029 1
0.0125010319473161 1
-0.00501293978933556 1
-0.00352256284190816 1
-0.00421939600846459 1
-0.00974583826963332 1
-0.00477563884940581 1
0.00358941870102587 1
0.00290038190865537 1
0.00125671116790063 1
-0.00473637131065954 1
-0.00315502515693756 1
-0.00347842127751479 1
-0.00215931767694034 1
0.00194083392470755 1
-0.00557628768970925 1
0.0121047292903018 1
0.00796281402170617 1
-0.00996552681334194 1
0.0154207199152237 1
0.00185753015514751 1
0.00612286385090444 1
0.0219624936251776 0
0.00862257938151536 1
0.00576391697169293 1
-0.000530039168571543 1
-0.00568620817568664 1
-0.00292888064149361 1
-0.0153873422878593 1
0.00402390541161657 1
-0.00422260349610657 1
0.00625069759257329 1
0.000774846063449119 1
0.00759709529248667 1
0.010722633679097 1
0.00840733856504381 1
-0.00690738202567359 1
0.00947604599494671 1
0.006906364829906 1
-0.00203565427286366 1
-0.0076589531845126 1
0.00735098654114161 1
0.00576463772317948 1
0.00640376802701957 1
0.0105703543893362 1
0.0149757444996164 1
0.00662158368856202 1
0.00590443808136719 1
-0.00616599819018965 1
0.00519816036581174 1
-0.0071759281212003 1
-0.00409330162399155 1
-0.0106421216645047 1
0.00589730943227296 1
0.0102526814727856 1
0.00461880553658126 1
-0.00934299936327216 1
0.00311461656247009 1
0.00422314660896204 1
-0.00358620720538158 1
-0.0148635088506056 1
0.00228142734831195 1
-0.00558491068841403 1
-0.0110327505607543 1
-0.0049136063283484 1
-0.00642789249894576 1
0.00475098929373874 1
0.00436208286404735 1
-0.0129253943325644 1
-0.00127502810282651 1
-0.00553646229601421 1
-0.000908742987654703 1
-0.000287515079916379 1
0.00982491390863943 1
0.00259992820615523 1
0.00223592093886984 1
0.0102324010483894 1
-0.00384082132659659 1
0.00502387202434178 1
0.0146669943226338 1
-0.0175328120765438 0
-0.0132935972091722 1
-0.0018027989715265 1
-0.00289092153850678 1
0.00455411811090078 1
-0.00146506358907651 1
0.00241735207816437 1
-0.0071606532764013 1
0.0122533766252299 1
-0.00455096900859484 1
0.00084738352378193 1
-0.00206986204427038 1
-0.00717996218122244 1
0.00243070683133298 1
-0.00304748541181841 1
0.0082912783086243 1
-0.00684777061852433 1
0.00403066088432315 1
0.00073893811487378 1
-0.00568815041835725 1
0.00709378928799501 1
0.0110426279334555 1
-0.00460690087398136 1
0.0168321941030024 1
-0.00641513151984026 1
-0.0153795269045091 1
-0.0153432535978043 1
0.00865930064780461 1
3.60865144773386e-06 1
-0.00610153539523267 1
-0.00474886858576908 1
-0.00269982593781463 1
-0.0122997482040558 1
-0.001288273403273 1
-0.0159921389528807 0
-0.00173126314536573 1
0.00471578005383407 1
-0.0159970608862912 0
0.0162277118815411 0
0.00985984475657386 1
-0.00195967635139301 1
-0.00321478428379498 1
0.000896803171902707 1
0.00177586459941021 1
0.00197539231574269 1
-0.00500234955057699 1
-0.0051037861187489 1
-0.00478342068523028 1
-0.00457810133560288 1
0.00794903681002067 1
0.00479866904609751 1
0.0114842645667034 1
-0.00168936067869222 1
-0.000708687853087449 1
-0.000680008337105628 1
-9.67117169427381e-05 1
0.00918458879689682 1
0.00737036956390021 1
-0.00875342630933187 1
0.00507752296899587 1
0.00315035786325507 1
0.000414882606844786 1
0.00377700752731979 1
-0.0062206511406672 1
-0.0128601659666184 1
-0.00919752374736501 1
-0.00263005586854116 1
-0.00753728687180724 1
-0.00220357212304853 1
-0.00680656750657842 1
0.00428973997201269 1
0.0183630128558649 0
0.00320611173045513 1
0.00204898301881065 1
-0.0223519545557153 0
-0.00856378768285411 1
0.00270348099049477 1
-0.00864565770688073 1
0.00606444791528131 1
-0.0190722858147295 1
0.000760209397026362 1
0.00832287189787518 1
-0.00215212676491311 1
-0.00271070060789877 1
-0.00499151937647893 1
-0.00430294704671266 1
0.0139901631914004 1
0.00265210280970179 1
-0.00543562327654412 1
0.00513338046227398 1
-0.00419794103218977 1
-0.0123690903074781 1
-0.00484766519817806 1
-0.00518882527137923 1
0.00874044849437714 1
0.00514909843096193 1
-0.0063729494875052 1
-0.0103582524486282 1
-0.0160492451562958 0
0.000776710323194066 1
0.0260572504399095 0
-0.0120140430121669 1
-0.0207169111898556 0
0.00221069857147759 1
0.00889455108410075 1
0.00782630341389853 1
0.00754770414362721 1
-0.00825495327108892 1
0.00274971239635203 1
-0.000705386853220377 1
0.00205633347562628 1
-0.00642323819966267 1
-0.00291272185117491 1
0.00712217211989263 1
0.00408241699076652 1
0.00276373018251738 1
-0.0105351894631054 1
0.00862711552533628 1
0.00447204725506066 1
0.0052699958486108 1
0.0103396996822242 1
-0.00354877389790969 1
-0.0081412913605416 1
0.00544065053958429 1
-0.00594574079204627 1
-0.00433463908509364 1
-0.00137646711922289 1
0.00800746243506153 1
0.00109601096433976 1
-0.00288857425691986 1
-0.00104726538033739 1
-0.00461611194908601 1
0.0155160979591936 1
0.00146525352660981 1
0.00827225141100791 1
0.00631139665928316 1
0.00661400407687528 1
0.00388495301057967 1
0.00184491978926822 1
-0.00709613273610367 1
-0.00638840941939721 1
-0.0150826336792796 1
0.00630764731578632 1
-0.0154219353074231 1
0.00722920416561721 1
-0.00141247646234579 1
0.022943206154372 0
0.00417514636832843 1
-0.00397795496341054 1
0.00892456597631846 1
0.00829709716410207 1
-0.000595271810765089 1
0.010831840326255 1
0.00971244029142973 1
-0.00780621626029706 1
0.000732994198764672 1
-0.001126572863998 1
-0.00494442970094141 1
0.0170951926398196 1
0.00431308353378888 1
-0.00733639273761951 1
-0.00900341617807928 1
-0.0100035577369265 1
-0.000848285968561271 1
0.0107510918241198 1
-0.0110541555227145 1
-0.00857402478122317 1
-0.00758146783763779 1
0.0168717416213923 1
0.00549896104563804 1
0.00726489284129073 1
-0.0118764932878398 1
0.00031405869137266 1
0.00382612909237303 1
-0.000726895721476356 1
0.002847960328595 1
0.00388744239029513 1
0.00835207675376685 1
0.00405794722979927 1
-0.00715092874356481 1
-0.0109414052578382 1
-0.0028260751489907 1
-0.00269200411389799 1
-0.00598014261953059 1
-0.00167124257250115 1
-0.0109365909513212 1
0.000321386307361252 1
-0.0125038881830801 1
-0.00149087108912806 1
0.00205736391366041 1
0.00501741557774773 1
0.00983410362911342 1
-0.00705750058538369 1
0.00339110142011399 1
-0.00932449245310549 1
-0.01063030348699 1
0.00214362887969444 1
-0.00055763773139613 1
2.68140727253979e-06 1
0.0149731942649493 1
-0.000736703397027615 1
-0.0224022485705403 0
-0.000544444785105799 1
-0.00653697390341515 1
-0.00254689084461704 1
-0.00440654914491423 1
0.00775913307230692 1
0.0115634022355642 1
0.000906313135076423 1
-0.00258626605094393 1
-0.0122816088307599 1
-0.00876400660221383 1
0.010985760243799 1
0.000789245518768101 1
0.0117445805825371 1
0.00767808916563446 1
0.00650920534310049 1
0.00514910183014013 1
0.0156950092820551 1
-0.00419018728970406 1
0.0132461452147888 1
0.019793376181033 0
-0.00125267611903417 1
0.00190245983021536 1
0.00611129202613408 1
-0.0175525271228795 0
-0.000709775321635471 1
-0.0123117801682321 1
0.00360023196352142 1
0.00419759733695985 1
-0.00891139514319093 1
0.00472313111042334 1
0.00173126788606629 1
-0.0075146644655539 1
-0.00679398861166211 1
-0.00374530692478568 1
0.00421546127749424 1
0.00499828133218726 1
0.00056336754337682 1
0.00549040685897777 1
0.0140052985153839 1
0.00278343429864342 1
-0.00856994956398383 1
0.0137160110496268 1
0.00114130853791886 1
0.0014549068367156 1
0.00576137728406896 1
0.00657061482948814 1
0.00106014000310417 1
0.00599070580584532 1
-0.00474193924898836 1
0.00420345906208086 1
-0.0116595911899771 1
-0.00208594462578394 1
-0.00342344347089083 1
-0.00221385247918202 1
-0.00111550742367179 1
0.00550772863700173 1
-0.00471939871959084 1
-0.000835423942263853 1
0.00752853239273866 1
-0.00265812623832234 1
0.00550520262468968 1
-0.0139068895149608 1
-0.0172491566233706 0
-0.00885859423655682 1
-0.00309619557873101 1
0.00314070398321391 1
-0.00227503459263044 1
-0.00108422494272323 1
-0.00986247498480096 1
-0.0100340702485234 1
-0.0189445457137305 0
-0.00978949004371616 1
0.0177851451784387 0
0.0106697304800411 1
-0.000147563053163192 1
0.00302494538008399 1
-0.0100702758909344 1
-0.00302451050015753 1
0.00113698027660514 1
0.00715941727556824 1
0.00698024837345197 1
-0.0093722344309833 1
0.00989461462327704 1
0.0131871119479146 1
-0.00712293548397576 1
-0.0155913833006666 1
0.00140261675363279 1
0.0055078949622962 1
0.00939776854803396 1
0.00632120891496862 1
-0.000124414386222984 1
0.00338567802734825 1
-0.00308133427364382 1
-0.00272358809016849 1
-0.00219191015779947 1
0.0108358590279139 1
-0.0116232334222054 1
0.0179134474995584 0
0.00300866109374476 1
0.00390146621191975 1
-0.00598479572297372 1
9.97108128780028e-05 1
-0.00343633790945869 1
-0.000310205937141907 1
-0.00400965611736828 1
-0.000213086845017059 1
0.00561241257930757 1
-0.00312642180673017 1
-0.00685642604710041 1
0.00299246946771406 1
0.0127875536028474 1
-0.00947161164541703 1
0.00757879013168541 1
0.0148997687917635 1
-0.00080460487521306 1
0.00413945299162337 1
0.00126766804162251 1
-0.00302620185712794 1
-0.0111261498055906 1
0.000608371491849151 1
0.00114530975893297 1
0.00438254431984994 1
-0.00228751223776654 1
0.0134366481347262 1
0.011793436280192 1
-0.000937087979150153 1
-0.00255704309229614 1
-0.00501677031251222 1
0.00759430906393174 1
-0.00518863836010193 1
-0.0106937159864779 1
-0.00265059258371208 1
-0.0109260118361842 1
-0.00359401877480474 1
0.00162291777488469 1
-0.000598175953490353 1
-0.0111766744392359 1
0.00519013943349369 1
-0.0107509464369725 1
0.0170260263409034 1
0.00165130002654797 1
0.00754952112834527 1
0.00205362361025056 1
0.00197545209022963 1
-0.00909472157351017 1
-0.00110160253415424 1
-0.00567398938899059 1
0.000225948587757045 1
0.00210590838788928 1
0.00777924536835639 1
0.00386674321117285 1
0.00433514461374948 1
-0.00113302159209846 1
0.00597092209504959 1
-0.0027692521330563 1
0.00925993321721694 1
0.00341029959531536 1
-0.0016692197444462 1
0.00890138043916891 1
-0.00179031685552383 1
0.00380026355859618 1
0.00212201263012672 1
0.00977424483372179 1
0.00877845091827486 1
0.00685861049915387 1
0.00558354698969755 1
0.0157752116750843 1
0.00212706098875732 1
-0.00490027343839871 1
-0.00381691260929018 1
0.00704662333627654 1
0.00160231575344416 1
-0.01741655863384 1
0.00232670606679693 1
0.00211116751089903 1
0.00258705305781407 1
0.010533345305986 1
0.0117010594829416 1
0.00196379584644493 1
-0.0038748298337839 1
-0.00855046082892445 1
-0.00182408652718841 1
0.0129208527498715 1
-0.00120500109036886 1
-0.00237436348750864 1
0.00343260006841417 1
0.00794014851823673 1
0.000852378495223963 1
-0.00491102409356475 1
0.00530826968726614 1
0.00830978503568142 1
0.00663897554545702 1
-0.00253295530804833 1
0.00359238243821333 1
0.00130711641240653 1
0.0167151856215335 0
-0.000891571578797544 1
0.00779457382690527 1
-0.00619431071003193 1
-0.0138384829326597 1
-0.00728777421960101 1
-0.0102992426065766 1
-0.000962918604465242 1
0.0121853288141776 1
-0.00613058179856889 1
-0.00507057534413502 1
-0.0147918116789549 1
0.00939100016824222 1
0.000500401536620084 1
0.00116024132311355 1
0.0144239670544213 1
0.00183552847965567 1
0.00260672824318032 1
0.0122301897775802 1
0.0028586548582672 1
0.00310229291871165 1
-5.40902544992923e-05 1
0.00595816672992568 1
-0.000501633506127007 1
-0.00595019517427768 1
0.00579709721401911 1
-0.00599869498265897 1
-0.018257895069356 0
0.00125187775190648 1
0.00756602782538035 1
-0.010871793221232 1
-0.00379651130535327 1
-0.00272001616643898 1
0.00352410660836999 1
-0.00270823147042978 1
-0.00165557917511892 1
0.000886482332085717 1
-0.0148848639303306 1
-0.00290624625909576 1
0.00439448212804389 1
0.00422807480037415 1
-0.00972862733326222 1
0.00275999208845712 1
-0.0148523387236554 1
0.000189175240865168 1
0.00713352699220233 1
-0.00394833504826492 1
-0.00682106050382247 1
-0.00742554695976206 1
-0.00540070032388747 1
0.00645446824652159 1
-0.00258924969075617 1
0.011502502033873 1
0.00645314660760591 1
-0.00905470378708937 1
0.000714744866902362 1
-0.0115954588348617 1
0.00839282800895041 1
-0.00167503118752206 1
0.00752794849250037 1
0.00979452394147328 1
-0.00147451939257283 1
0.00279443691433537 1
-0.00214241384123619 1
0.00556156672544766 1
-0.00111286460895866 1
-0.00525178446495897 1
-0.00629224883559233 1
0.012652581342103 1
-0.00789152591012684 1
-0.00570959373225016 1
-0.0133102780281052 1
-0.00558678046219388 1
0.00121855901167083 1
0.00727365533826745 1
0.00244099764318446 1
0.00585173995756981 1
-0.00748760868815591 1
0.004049620673648 1
0.0102142119294549 1
0.0129158701304775 1
-0.00161213322254145 1
0.000345938221488128 1
0.0029861256587742 1
-0.00278851144457482 1
0.0080801888357204 1
0.00860250639623969 1
0.00663990580981362 1
-0.0197050734780259 0
0.00359091182658038 1
-0.000357983736736897 1
-0.00398542298579762 1
0.00682188090550684 1
0.00815474001474497 1
-0.00228699191065468 1
0.00148259776108503 1
-0.00236083718294104 1
0.00587623696935881 1
-0.0189879232195585 0
-0.00116566653191242 1
0.0137382318761941 1
0.0120132757752384 1
0.00292053437725164 1
0.000947579380064572 1
-0.00214342038868984 1
0.00924464673387261 1
-0.00577663544034205 1
-0.0121036803324208 1
-0.00971412210716971 1
-7.67247989199994e-05 1
-0.000595389884240269 1
0.000654196694008253 1
0.00737637814459331 1
0.00269717325509591 1
0.00192306907105391 1
-0.00718933772076716 1
-0.0145427377926248 1
0.000732038051583982 1
0.0104704324055915 1
0.0177942351002814 0
0.0119275909658404 1
-0.00382529960788288 1
-0.00544446368645158 1
0.000799497353275692 1
0.0112051707711158 1
0.00852418604195174 1
0.00178614736966162 1
0.0114452171742252 1
-0.00295611858564183 1
0.00410139046241435 1
0.00604273244349135 1
0.00430764776505772 1
-0.0022719822130702 1
0.0193259396960459 0
0.0139316479672537 1
-0.00836393576709505 1
0.000654362378954417 1
0.00873602492474286 1
-0.00142421330947062 1
0.00384252790986765 1
-0.0135253059609987 1
-0.00360593209726548 1
-3.06337706896235e-05 1
0.00279953205597618 1
0.00122512244569407 1
0.00443391118542758 1
0.00687655136445167 1
0.00766306360601155 1
0.000983917090356907 1
-0.00557429555883791 1
-0.000496125162436298 1
0.00548817994030323 1
0.00502222061437225 1
0.000330674275575025 1
0.0112036541229084 1
0.00114506334748821 1
0.00869064784430955 1
-0.00369006301394284 1
0.00827565781632954 1
0.00311380123433184 1
-0.00628679371889516 1
-0.0075607563573106 1
-0.00485802617883596 1
0.00768658629112388 1
0.0112417043194449 1
0.00373543217093244 1
0.00865122210810684 1
0.00469407820657165 1
0.0020537102343847 1
-0.00751950605766159 1
0.000612872575993991 1
-0.000204648412004917 1
0.00899423234444572 1
-0.00407495277365216 1
0.00433891873375793 1
0.0083304975624882 1
0.0112205579929211 1
-0.00627504437346346 1
-0.00856596414934374 1
-0.00179443336454455 1
0.00761860564147819 1
0.00763971263790926 1
-0.00538778049582314 1
-0.00376908392963641 1
0.00182088455065889 1
0.0115810824329499 1
7.59399160213264e-05 1
-0.00394612069574636 1
-0.0152574350612009 1
-0.00192138244811501 1
0.0098701145212733 1
-0.00153265221205438 1
0.000296334494281403 1
-0.00990915689918432 1
-0.0101552017163725 1
-0.0003395097700727 1
0.0155837298943082 1
-0.00592587985349791 1
-0.00427605855749446 1
-0.00652011751842537 1
0.000781423588664625 1
-0.0055228171437599 1
-0.00352905764653802 1
-0.00400304457981512 1
0.0178467620764936 0
-0.0103648050762862 1
0.0108437984583936 1
0.00289241047551876 1
-0.0121575947427865 1
0.0207600937939598 0
-0.0130075862454729 1
0.014551781233958 1
-0.00251731326313574 1
0.00145374327906146 1
-0.00934734645490225 1
-0.0175099152452609 0
0.00140168632019151 1
-0.00307512551517368 1
0.00366943046912851 1
-0.0111336989985943 1
0.0137807809180585 1
0.000698051467973869 1
0.00796977656472338 1
-0.0148896800898027 1
-0.00152798789086591 1
0.00208533277931936 1
0.00179452807344863 1
-0.003848010074891 1
0.000367118421188012 1
-0.00533602959189592 1
-0.000659795820619271 1
0.00048787646868248 1
-0.00443079792397406 1
-0.00485361568507207 1
0.00974768704768542 1
0.00406903745135104 1
0.00403316441821615 1
-0.0151893409331398 1
-0.0187952418942637 0
-0.00780018674120749 1
0.00283789498438342 1
0.00826793594210288 1
-0.00669757899983471 1
0.0167664589253284 1
-0.00596109562562341 1
0.00100794476022944 1
0.00353829847125409 1
-0.0050828719431337 1
0.0102180088108761 1
-0.00150771108722103 1
0.00379245633150019 1
-0.000343299761319305 1
-0.00703169568936842 1
0.000331853186931296 1
0.000338425397294291 1
-0.000628422281170831 1
0.0108197180742895 1
-0.00509121196999526 1
0.00668281760370527 1
0.00353214929418712 1
0.00800496530240703 1
-0.00162040282062208 1
-0.000179617295810933 1
-0.00614085742852018 1
-0.00480613087047669 1
0.00245212731316994 1
0.0104221999117601 1
-0.00482426692660478 1
0.00866307505167733 1
-0.00518660455584302 1
-0.000814168534724994 1
-7.0149736644343e-05 1
0.004523356687532 1
0.000802732933323513 1
-0.00257304004146764 1
-0.0104577547295033 1
-0.00680954267443827 1
-0.00109354731258342 1
0.00829201247474303 1
-0.0101415872897884 1
0.000928633248506531 1
0.00740706552420929 1
-0.00337747743278421 1
0.00908084493665706 1
-0.00144471364316015 1
0.00732570211121653 1
-0.00104251423886166 1
0.00311122312198979 1
-0.000460295678088658 1
-0.0012937328851893 1
-0.00374210936473098 1
-0.000662515774111524 1
-0.00270351470184777 1
-0.007183800752254 1
0.00927855455185899 1
-0.00617321829475552 1
-0.00275054497475793 1
-0.0027346749084272 1
-0.01565538348461 0
-0.00592434433221523 1
-0.0012936956245498 1
-0.00316324304699163 1
0.00191640198462741 1
0.00255108364614596 1
-0.00245246948603598 1
-0.00329108257178955 1
-0.00442463764655129 1
-0.0316763446823789 0
0.00326096419878809 1
0.00824644476608986 1
0.0114514545234986 1
0.00981500668723805 1
-0.00663876994100282 1
-0.000232916931305823 1
-0.00586329635367113 1
0.0107409447789647 1
-1.12158674223203e-05 1
-0.0019094080472124 1
0.00338250700616779 1
0.00851057905395304 1
0.003311326008991 1
-0.019366914333097 0
-0.0113413412077415 1
-0.00425849280859847 1
-0.0118983758793503 1
-0.000119092965689211 1
0.00410616182237375 1
0.00311358188480762 1
-0.0069750874289796 1
0.011306429679551 1
-0.00633174625921687 1
-0.00509670000139471 1
0.0042951259283651 1
-0.0118804359634275 1
0.00175898764988597 1
0.00109750666976956 1
-0.00402144639179957 1
0.00139420058033217 1
0.00269778567980989 1
2.26116475528647e-05 1
-0.00495054402164966 1
0.00830830086322201 1
-0.000366994343430058 1
0.00856305677964269 1
0.00301043407425495 1
0.00338619820969124 1
0.0139585014398153 1
-0.00181392020965866 1
0.00825200845325354 1
-0.00166374177418313 1
0.0212816629223465 0
-0.0115910708994493 1
-0.00569119493085626 1
0.0118181188255114 1
-0.00240053110132526 1
-0.00305037548044322 1
-0.0017777805146663 1
0.002728576912852 1
0.00597374608491903 1
-0.00810350896068505 1
-0.00344642393693758 1
0.0035653713907227 1
0.0164613658498801 0
0.00569305542751599 1
0.00511730566078076 1
-0.00529429118956963 1
-0.00593262848321464 1
-0.000329318320389075 1
-0.00297375800104353 1
0.00276809027585346 1
-0.00433154915674572 1
-0.0143087101573062 1
0.010051293789794 1
0.0131547494497667 1
-0.0066375838529668 1
0.000436207338221585 1
0.00485100216385564 1
0.00944978644318753 1
-0.00520752289483118 1
0.0108005046399893 1
0.000195978592817554 1
-0.000836407853162726 1
0.0116237607530811 1
-0.00721484846311385 1
0.00542009002469844 1
0.00520425819131256 1
-0.00768079320148194 1
0.00198205450859042 1
-8.90101467067909e-05 1
-0.000251280285641297 1
0.00276114916681699 1
0.00479564804200816 1
-0.00371351148682771 1
9.97163141053421e-05 1
-0.0109034593880652 1
0.000221025772469634 1
0.00141670221306599 1
0.0100277900986148 1
0.00710057593710416 1
-0.0029300140836925 1
0.0191746075243398 0
0.00152035416636785 1
0.00185473240963806 1
-0.0052396021550345 1
0.00208338548327872 1
0.00740074256350359 1
-0.00500310625357042 1
0.00829851324313859 1
-0.00705293678044572 1
-0.0122126379062767 1
0.0156253335401582 1
-0.0103662543515743 1
0.00142836253793399 1
0.00506605706863426 1
0.00132549046729009 1
-0.00312144534159609 1
-0.00400354766974566 1
0.0101272636746797 1
0.00425565615174338 1
0.00410561724726085 1
-0.0100261880407158 1
-0.00349205394758505 1
0.00204147292761421 1
-0.00561810047829891 1
-0.00888671702585947 1
0.0103193483113753 1
0.0109013196092643 1
-0.00384695075183802 1
-0.00256601121566141 1
-0.0155028852074757 1
-0.00225128340962433 1
0.010818963476767 1
-0.0059270564201122 1
0.0153646313925338 0
-0.00847429805096103 1
0.0132140385486905 1
-0.0107623229170929 1
0.00744169446247063 1
0.00527218020069913 1
0.00760565815628295 1
0.00814496139702152 1
-0.00179690244182754 1
-0.00196523820831595 1
0.00435862765202531 1
-0.00353610303382165 1
0.00695294895730554 1
0.00774981107971303 1
0.00586861320390593 1
0.00744333370043706 1
0.0135225693619637 1
0.014600491218618 1
0.0159379116974537 0
-0.00247556845081822 1
6.75136800330905e-06 1
-0.00578283863703904 1
0.013643266606304 1
0.00633744983622261 1
-0.00400202135766718 1
0.00600859498953265 1
0.00588855236983196 1
-0.0040035665995077 1
-0.00628047631619884 1
-0.00799356731675613 1
-0.00887887503492368 1
0.0020523391855288 1
0.0103261286321632 1
0.00523833576557165 1
0.00152680664626224 1
-0.00326944462797116 1
-0.00167462811237486 1
-0.00230369496567776 1
-0.00405395045623333 1
0.00701802778707054 1
-4.06257324358798e-05 1
-0.00097581942543663 1
-0.0029569377612303 1
0.00896354326215789 1
0.0141324095439823 1
0.00384252941152127 1
0.017504675410493 0
0.00213110586811802 1
-0.00521443783877481 1
0.0173128868551725 0
-0.0116681878806352 1
0.0113161306080243 1
-0.00219687065848686 1
-0.00435469863401899 1
0.00368951492006883 1
-0.00836865857472802 1
0.000194153061703994 1
-0.00500264255655546 1
-0.000670834079215716 1
-0.00782953483493633 1
0.0181537734707968 0
-0.00740323866871438 1
-0.00385848110734408 1
0.011115800835128 1
0.00278559642159382 1
0.00846944537139063 1
0.00615202548355101 1
-0.00410737752997872 1
0.0125730212015129 1
-0.00299205036409712 1
0.00179889268704957 1
0.00422114345970057 1
0.010067241574088 1
0.0116307048413629 1
0.0187332826430141 0
-0.00888359377973751 1
-0.0153884935977216 1
-0.0071787102211084 1
-0.00489419821491633 1
-0.0036307530516822 1
-0.011139064534008 1
0.000428109001341009 1
0.00171451445642248 1
0.0137592821497386 1
0.000643148876299649 1
0.00862174108928697 1
0.00607420628779321 1
-0.0217472463216757 0
-0.0127404038630899 1
-0.00121854471780248 1
-0.0115000435159212 1
-0.00885991249629834 1
-0.0062519878344395 1
-0.00614830450219935 1
0.00276960034437528 1
-0.0045576669253404 1
0.0132571078210974 1
-0.0098799684254348 1
0.000132584730875003 1
-0.0044797364305759 1
-0.00603985900522814 1
0.00231808167612243 1
0.00655316349073337 1
0.0103598857674666 1
0.00986471131372273 1
-0.00777225417807664 1
-0.0118562353962272 1
0.00369330636867157 1
0.00782163695503422 1
-0.000443384679792339 1
0.0037031429967001 1
-0.0134493970618662 1
0.0076901159222402 1
-0.0165495510463354 0
-0.0105155783411673 1
-0.00140883675557584 1
-0.00324258117284776 1
-0.0182612588091693 0
-0.00475374857225949 1
0.00484714689997705 1
0.00462620303685954 1
-0.00396469515574967 1
-0.00375045267265569 1
-0.00356269172273008 1
0.0116366275024293 1
0.0048316565858742 1
0.00653933209125151 1
-0.00312090269740459 1
-0.00413649467562702 1
0.00218098719079586 1
0.00330777583234446 1
-0.00107576507500921 1
-0.00729319095485711 1
-0.0068336529261566 1
-0.000452727263109705 1
0.00485218102577512 1
-0.0187906578341088 0
0.00961080864399512 1
-0.00319899031221901 1
-0.0114621568412196 1
-0.00445814901097092 1
-0.00519821716724415 1
-0.012900090808684 1
0.00137569288160729 1
-0.00642700719718918 1
-0.001820169452875 1
0.00425857239926943 1
0.00878794190516164 1
0.0148193142646488 1
-0.0092763158892739 1
0.00827480168223414 1
0.0150850920184809 1
0.000596235047277678 1
-0.00431382860672124 1
0.00361090791225585 1
-0.00748210439711586 1
0.0247144482723894 0
-0.00420066268790553 1
0.00393379323855645 1
-0.00615981050859237 1
-0.0110825609537588 1
0.00454117620939715 1
-0.0161214189839657 0
0.00541216133244791 1
-0.0192504345177068 0
-0.000831731679179588 1
-0.00596849872042079 1
-0.0155555280082294 1
-0.0020786748268296 1
-0.000783264307135451 1
-0.00257259953508001 1
0.00240384903816923 1
0.00976528561230345 1
-0.00545915617856945 1
-0.00167383288057285 1
-0.0164975077342845 0
-0.00061632118928716 1
-0.00339739831873578 1
0.00576610796439506 1
-0.00222237611904196 1
-0.00106246888634548 1
0.0042983969651799 1
-0.00951563515053184 1
0.00204184486325578 1
-0.00343580738375536 1
0.00711482544861769 1
0.00172164264284202 1
0.00380198086402269 1
0.000443900626602327 1
0.0112255204827424 1
-0.00354281426485783 1
0.00118152187209546 1
-0.0120876067003436 1
-0.00567877309244093 1
-0.00944495480298443 1
0.000729913433361884 1
-0.00193565612485335 1
-0.0101207070111788 1
0.00983571729059323 1
-0.00626668586839812 1
-0.00287298098695611 1
0.00616830146951868 1
0.00405929288664006 1
0.000511658589702527 1
-0.000161399813451977 1
-0.00386310755099469 1
-0.00194659952637773 1
0.00375757013191903 1
0.00488777067227312 1
-0.00225639304509437 1
0.00303587550973016 1
-0.00269136284360744 1
-0.0144315424522482 1
-0.0256234213251328 0
0.00100180282142816 1
-0.00692451886698302 1
0.00182750320598049 1
-0.00198296396442096 1
0.0134936704477907 1
0.00246482616583312 1
0.00274251554774357 1
0.00975770524276183 1
0.000739269430471344 1
0.00303457569844722 1
0.0141352742384 1
0.0136719156503204 1
-0.00294946340320637 1
-0.00788456872607363 1
0.00113152788258928 1
0.0084397512765558 1
-0.0173337782011198 0
0.00280235689144522 1
-0.00286111776356444 1
-0.00297133113161854 1
0.00107230759541041 1
0.00665597660134547 1
0.00406562722590804 1
-0.00241067624359598 1
0.0207682479942636 0
0.000916076568772359 1
-0.000649231019450476 1
-0.00646897798654215 1
0.00222698282584144 1
-0.0058709360353541 1
-0.0168886814666462 1
-0.013231642543952 1
0.00924028213155943 1
-0.0120267482845834 1
-0.0113544141723625 1
-0.00530220454352339 1
-0.0167965585855745 0
0.00664596319814271 1
-0.00455928211475975 1
-0.00871213857215184 1
-0.00154246961255647 1
-0.00141443986452751 1
-0.000158705841792302 1
0.0060255090340966 1
-0.00200609825520076 1
-0.00591636452192878 1
0.0141783420244263 1
-0.00412528384188825 1
0.00396236433097918 1
-0.00183499672608019 1
0.00673866193321725 1
0.00413879997123949 1
0.00352212323850235 1
0.00222672230298427 1
-0.00210200993525819 1
0.00173720112275296 1
-0.00332347185287554 1
-0.0174063470234862 0
0.00750781189491532 1
-0.00387998969300512 1
-0.00975365999183387 1
-0.00256658698008929 1
-0.0145162635475692 1
-0.0117975998351522 1
0.000597805427948334 1
-0.000795160706360872 1
-0.00448173138628177 1
0.00275710096818414 1
0.00591605464099929 1
0.00672448261658159 1
0.00662202236327391 1
0.00469582207554484 1
0.00280553178921843 1
0.00283901224293637 1
-0.0156301218324781 0
-0.00440536162267679 1
0.00387876638059022 1
0.00953724718625748 1
-0.00374574433130809 1
0.00290961888399323 1
0.00179521727909123 1
0.0156979760184169 1
0.00391701457719525 1
-0.0157088085834955 1
-0.0086275243199832 1
0.01251607606715 1
0.00357657690723446 1
-0.015399258284699 1
0.00296825110679408 1
-0.00796085413484752 1
-0.00798532125161622 1
-0.000862637770262148 1
0.00942298000000576 1
-0.00896418348014341 1
0.00517577144268907 1
0.0103902491103196 1
-0.00629879328328444 1
-0.00845104049945425 1
0.00648400010042522 1
0.00249829458995448 1
0.00736753167675292 1
0.0178735006994482 0
-0.014145387158246 1
0.010044874337288 1
-0.00707612202885418 1
0.00602445772140812 1
-0.00256557154564195 1
-0.0129818637006692 1
-0.0134532036983357 1
-0.0055148617020551 1
-0.00368999669020626 1
-0.00183379177666655 1
-0.00346755188250098 1
-3.32654110640183e-05 1
0.0146972078146448 1
0.0111617414621557 1
0.00442052458715446 1
0.00560925467055162 1
-0.00985296392459379 1
-0.0170666305644548 1
0.0019336641658922 1
-0.0130597719642634 1
0.000144979386195586 1
0.00499918399596245 1
-0.00683464003184184 1
0.000934001521779217 1
-0.00497711211977868 1
0.00945111976760516 1
0.00157545662631891 1
0.00193215340919521 1
0.00640866300811703 1
0.0120350101452354 1
0.000489535860769372 1
-0.00164718799665921 1
-0.0101458616317033 1
0.00435649113192521 1
0.00610496411245469 1
0.0147730582664302 1
0.00376577532412692 1
-0.000760649987320178 1
-0.0106115826957218 1
-0.00213506170184789 1
0.00699711732553946 1
-0.00293601717040818 1
-0.000940889018835845 1
0.0150699099115861 1
0.0118927985657469 1
0.00762638174125669 1
0.0115744804067734 1
-0.00773638194526568 1
-0.00595248902503113 1
-0.0052954829840073 1
0.00304410526892153 1
0.00316730541629875 1
0.000510042965851325 1
0.00132225150385782 1
-0.00315794823106168 1
-0.000203563550160675 1
-0.00123007627229123 1
0.0100446553900813 1
-0.00367605305720747 1
-0.0032249538891332 1
0.000902563876869702 1
-0.000720243639184084 1
0.00828627689823363 1
-9.50282101103714e-05 1
0.00439065805582635 1
-0.0135973561784772 1
0.00115859829621218 1
0.000312146604370156 1
-0.00339945641892557 1
0.00384914730485283 1
-0.00567158425940541 1
-0.00184693292303828 1
0.00738684627335252 1
0.0021679171440213 1
-0.000774208483755387 1
0.00690384037800373 1
-0.0113576020771709 1
0.0141319092149964 1
0.00383267562075477 1
-0.00576467750463694 1
0.00544955324726773 1
0.00215205296080851 1
-0.0126191306098171 1
-0.00478365889783707 1
-0.0069398664210046 1
-0.000347498169000592 1
-0.00658025517813293 1
-0.00465347345960691 1
0.00260990955836099 1
-0.00712452761527826 1
-0.00670983411066625 1
0.0111782652004563 1
-0.0168480601074323 0
0.00832172287207171 1
0.00408454516226407 1
0.00685596401262835 1
-0.0049424622365942 1
0.00628355273589992 1
-0.00207270498168664 1
-0.0126371710497535 1
-0.00981648005662039 1
0.00851077089942985 1
0.00505466705390443 1
0.0198100820856395 0
-0.0107622364797651 1
-0.00542382277046676 1
-0.00720973390870494 1
0.00759301963312526 1
-0.0121797421465044 1
0.0053509220002505 1
0.00285273959850167 1
-0.0164564179758454 1
-0.00363345407126564 1
0.0034292522832423 1
-0.0136090848178782 1
0.00359200691361173 1
-0.0011810011476717 1
0.00964345521475056 1
-0.00148041290527393 1
-0.00729224186704289 1
-0.0010428228086697 1
0.000277446715154697 1
0.000137767521867347 1
0.0179750451601248 0
0.00254280214620714 1
0.00620882410548089 1
-0.0083870502839621 1
-0.0118595606668861 1
-0.00056269701825825 1
-0.0190075620092072 0
-0.00221022865231095 1
-0.00789403972809414 1
0.00400630994568582 1
0.00496597446506789 1
0.017159818865452 0
0.00430798068770248 1
0.00822763676995063 1
0.00383857406444658 1
-0.00119601056077214 1
0.00149664051411837 1
0.00104156687827115 1
-0.0203686610132578 0
0.00153931885558073 1
-0.00532075821634856 1
-0.0029309235633329 1
0.00966473086877522 1
0.010552632288535 1
-0.00226423070174819 1
0.00363708085112555 1
0.0045627387145112 1
-0.00395561374421438 1
-0.00654657246013156 1
-0.00556664076987297 1
0.000659898018866693 1
-0.00251836648899048 1
-0.00397120270089582 1
0.0217061402764756 0
-0.00496280069620766 1
-0.0110095464439506 1
-0.0172398470552332 0
0.00475285356080569 1
-0.00876580047461207 1
-0.00120833285168125 1
-0.00505332500366359 1
0.011055000622211 1
-0.00200967135345319 1
-0.0087341903667887 1
-0.00152487414814352 1
0.016523260071052 1
-0.00774673655675321 1
0.00544231308153471 1
-0.00437523678448841 1
0.00888434835341599 1
-0.00256771594166635 1
0.00393512458546016 1
-0.0143916694652088 1
0.0197693446105699 0
-0.0175832605362048 0
0.00802146381175684 1
0.0110503038729833 1
0.00880397707934193 1
-0.000152726086427977 1
-0.0157266708447442 0
-0.00503908509738856 1
0.00774544676232333 1
-0.00627554896771418 1
0.0152910062935849 1
0.0110580782973582 1
-0.0106820711647997 1
-0.00582542221014444 1
-0.0156370695296742 1
0.00967203934749244 1
-2.2140783161621e-05 1
0.00273408645282693 1
0.00262307627440332 1
-0.000804674480278827 1
0.00402303388215711 1
0.0107269972075984 1
-0.00709840202944696 1
0.00136852638295582 1
0.00622931095338023 1
0.00651924020086437 1
-0.00478165018378688 1
-0.0106519922445416 1
-0.00375015887366214 1
0.00684576076092496 1
-0.000518823157475639 1
-0.0077821325254659 1
0.00628656988686949 1
0.00430734419396549 1
-0.0201300803613075 0
0.0104526301677669 1
0.00348368279661209 1
0.00532757421759557 1
-0.000867524126151503 1
0.00752068683725942 1
0.0095889619314773 1
0.00939637358886612 1
0.00793450882774405 1
0.00268161270090579 1
-0.00453525508089754 1
-0.0179915087738447 0
-0.00599325857216148 1
0.00540725358400439 1
0.00715291066227137 1
-0.000399231861731545 1
0.017327016543345 0
-0.000704491351543779 1
-0.00518146001453066 1
0.00575497046694443 1
-0.0166048530007064 1
-0.00931145526842778 1
-0.000397901278723155 1
0.00956882696080811 1
-0.0018117745823425 1
-0.00292380383802529 1
0.0067824221128658 1
-0.0146470994486604 1
-0.00408735126667182 1
0.00605552127597236 1
0.00298339513271845 1
0.0131225669004126 1
-0.000636817397266365 1
0.0171627390869017 0
0.00149535872660268 1
-0.0123157067202943 1
0.00449237729462596 1
-0.00324180426276633 1
0.00284604199238149 1
0.00809847327044209 1
0.00691462415873838 1
0.010496762302295 1
0.00583436950347099 1
-0.00266888352147819 1
0.0107049334701737 1
0.00182436604868855 1
-0.0111026679764985 1
-0.00517674103773861 1
0.00399118346755153 1
0.00765579499036339 1
-0.0103916701931527 1
0.00810497061977373 1
-0.0146139584554996 1
0.00388333429087287 1
0.0113052820529556 1
-0.00449908145521288 1
-0.0055785156756066 1
-0.0110691347924486 1
-0.00530802342025582 1
0.00391556220815924 1
0.000383415852441937 1
0.00656980923369631 1
-0.00274656474170687 1
0.0096155006397121 1
0.00329912349462974 1
-0.0019570361326185 1
0.00164882083085699 1
-0.00229280244876764 1
-0.000653159665707823 1
0.000562730026829086 1
0.0121730294318648 1
-0.00617854188917974 1
-0.0189913602158868 0
-0.000547180650786421 1
-0.0141335395299381 1
-0.000953889791460969 1
0.0021269200032586 1
-0.00750735730085371 1
0.00380836598347706 1
-0.00257418354417109 1
-0.00907283075529476 1
-0.00252205084902448 1
-0.00962886049639611 1
-0.00266813070541161 1
0.0113721462760092 1
-0.00251325229949534 1
-0.0145018545115544 1
0.000824780902849682 1
0.00927770511666396 1
-0.0128987271578565 1
-0.00279337356751618 1
0.00714773191609344 1
0.00426874016857594 1
-0.00741320512672049 1
0.00412751084535604 1
-0.00289753259695877 1
0.0170355690455941 1
0.00273121902679821 1
0.012712426720384 1
0.00713065272078474 1
-0.00438018376296024 1
0.000342361614883061 1
-0.00813877883211297 1
-0.00283588850733331 1
0.00166799432651164 1
0.00485187037631483 1
-0.00885017665602426 1
0.00413825124564292 1
-0.0129476415677441 1
-0.0085216867475413 1
0.000137764935268679 1
0.0124973095567731 1
0.00127586174254467 1
0.00614162582082489 1
0.00531972052010891 1
0.00475245117481962 1
0.0209446668827071 0
0.010076340315316 1
0.00625537861081697 1
-0.0151144208368336 1
-0.0114319368000075 1
0.0114930219224377 1
0.0188822868886115 0
-0.00936615840880527 1
0.00339959889482937 1
0.00833354058421518 1
-0.00311563620718669 1
-0.00649973544888207 1
-0.00924793106574582 1
0.0142958177874066 1
-0.00532072707525784 1
0.00404598724496848 1
-0.0123904495851447 1
-0.00674378862303945 1
-0.00622095746867945 1
0.000722061522638481 1
0.000707502562412337 1
0.00261742964942492 1
0.00916306087011651 1
-9.3429140638301e-05 1
0.00471833432061313 1
-0.00701198980636069 1
0.00341954570109679 1
0.00421159875351445 1
-0.0079604964705611 1
-0.00123998836046348 1
0.00268827226951402 1
-0.00361273651913931 1
-0.0135972091493378 1
-0.0106310557962883 1
-0.000202008922599949 1
0.0031077926952743 1
0.00235860981742588 1
0.000192847331624099 1
-0.00925805166495775 1
-0.0080616891003241 1
0.00846233924520563 1
-0.00594983833305803 1
0.00013482683219388 1
0.00264914307569254 1
0.00553741008515762 1
0.00569580096010682 1
-0.00358467954469424 1
0.0047163010886465 1
0.00563387719537868 1
0.00168580337986029 1
0.00408556320256715 1
0.00909307232032598 1
0.00289024913983201 1
0.00012479977963615 1
-0.00163344860952943 1
-0.000642359117365979 1
-0.0161487703541924 1
0.00265824400164838 1
0.0106019296402869 1
-0.00503390639156625 1
0.0183703770475937 0
0.000134142809051188 1
-0.00338100895977274 1
0.00220826313488418 1
0.00470658625848106 1
0.0115345557492125 1
-0.0232659150798319 0
0.00167219691471218 1
0.0103200619593311 1
-0.0083853089213968 1
-0.00290452019644308 1
-0.0111173378551341 1
0.00592021438769607 1
0.00454304407325366 1
0.00612140532596949 1
-0.0166753535970481 1
0.00475824605573935 1
0.0111286806563415 1
0.00084358027371127 1
0.00537026512521041 1
-0.00370803747208359 1
-0.0102590958193087 1
0.00562159775336342 1
-0.00149757442765767 1
0.00452325171044999 1
0.00320863848214195 1
0.00805990155893014 1
-0.000307983577872435 1
0.00206581367682392 1
1.63483913382153e-05 1
0.000954168775360903 1
0.0117129365115905 1
-0.0075276368995321 1
0.0167381868734742 0
0.000423842296059362 1
-0.00413320287536452 1
-0.000269155722147283 1
0.00716853047344249 1
0.00123468326969808 1
-0.00900557443372461 1
-0.00989738992166524 1
-0.0024066006768526 1
0.000303869526589539 1
-0.00707786302932614 1
-0.00193082969910005 1
0.00819230541883646 1
0.0113221815777046 1
-0.0025813710144707 1
0.00632166659872294 1
0.0062076269791049 1
-0.0109866298720055 1
0.0182404363700205 0
0.00291281865138164 1
0.00986231036866145 1
-0.000637753252373463 1
0.0097210953501729 1
-0.00276947584268936 1
-0.0104602558421884 1
0.00303892291470408 1
-0.0148132782834313 1
-0.00454767675752284 1
0.00108265136053401 1
-0.00064022110101547 1
0.00476086103208987 1
-0.0154875265530434 1
-0.00480046830767035 1
0.0123214584681014 1
0.012883720121898 1
-0.00232628051714757 1
0.00362454154559966 1
-0.00613661541062945 1
-0.00187395145512615 1
-0.0135560522187036 1
0.0107053582648642 1
-0.0117569861801998 1
0.0109566490392362 1
-0.00510558616228509 1
-0.00902793082465534 1
0.0162060290322349 0
-0.00290399314772036 1
0.00510209636682432 1
-0.0156855777659611 0
0.00217696654167284 1
-0.00573323282174965 1
0.00012899680449643 1
-0.00625570599505753 1
0.000633478764108025 1
0.00120839540932691 1
-0.0100226390234641 1
0.000583577550714146 1
0.00332055757719692 1
0.00552755140665022 1
-0.00559502896584892 1
-0.00393897417858275 1
-0.00955467698701075 1
-0.00281470594229212 1
0.00591235353661106 1
0.00811919440622414 1
0.00596983495733056 1
-0.0110427827265808 1
-0.00110888350570903 1
-0.00717740757849474 1
-0.000500706586455239 1
-0.00560445824167042 1
-0.0105149403119626 1
0.0125660025635908 1
-0.0147659463872526 1
0.00461817096723277 1
0.0092274691684817 1
0.00104793347932717 1
5.36877090671368e-05 1
-0.00894955055984034 1
-0.00581068699292114 1
0.0147960852989446 1
-0.00663548147447536 1
-0.000413367261528072 1
0.0094838981318858 1
0.00885973448105379 1
-0.0050723621135203 1
-0.00363004439069458 1
-0.00905893031695664 1
0.00833890380815863 1
-0.00193221569766318 1
-0.0150388894808208 0
-0.00489043723807614 1
-0.00093285842018481 1
0.00536126459468665 1
0.00401356221620239 1
0.00371090383361481 1
-0.00680135061437931 1
-0.00398264397866344 1
-0.00314546477639597 1
-0.00580809599511462 1
-0.0118555581084236 1
-0.00799519328460147 1
0.00955859569679209 1
0.0018817918111225 1
-0.00216973090091751 1
0.00601251752546433 1
-0.00384164392759554 1
0.00950430228851355 1
-0.00684407434682445 1
0.000746428104411416 1
-0.00526949284261203 1
0.000899699383364577 1
-0.0172241215573538 0
0.00689908492102473 1
0.0113346370763072 1
0.00399828344842406 1
-0.00706619119434745 1
-0.00629676464237808 1
0.00105840221966106 1
0.00735644188727894 1
0.000507860675096894 1
0.018450983401179 0
0.00994295234381973 1
-0.000985229835304754 1
0.0104228925613248 1
0.00230283317150454 1
-0.00731190592989145 1
0.0124892036916568 1
0.00234870264447201 1
-0.00205853331922317 1
-0.00103868487523539 1
0.00155168456316592 1
-0.00441603743292524 1
0.00572365043468101 1
-0.00577946126308241 1
0.0051056240526837 1
-0.00289544696370684 1
-0.00555644670651108 1
0.00242953665947811 1
-0.000602524873756349 1
0.00748243466908946 1
0.00203839868196949 1
-0.0159256544850767 1
0.00783219453622848 1
0.0105679606543375 1
-0.014181093962931 1
0.00296390106885265 1
-0.0159578724544817 0
-0.00839832222501613 1
0.00264063313899209 1
0.0086298632489175 1
-0.00265421451407821 1
-0.00477483361741856 1
0.0147408946397455 1
0.00774343486481667 1
-0.0151829196035389 1
-0.00992053098580931 1
-0.0164156484691819 1
0.00309063389355951 1
0.00219200895823543 1
-0.00972107023390144 1
0.0051137832788592 1
0.000589538407631104 1
-0.00192946312499786 1
-0.00611535442236252 1
0.0103662045461119 1
0.00692357135625821 1
0.00170688880559241 1
0.01098782452129 1
0.0231525669588953 0
-0.00822288056356834 1
-0.0202778252433664 0
-0.00872118987353874 1
-0.00702954399562467 1
-0.0162933326778383 1
0.00291342825150108 1
-0.0036670307040115 1
0.00554673062342578 1
-0.0192868442933448 0
0.00122269621530017 1
-0.0125537935395904 1
-0.00351678755414285 1
0.00886817532399446 1
0.00418710432846641 1
0.00668714326875086 1
0.00612589064408285 1
0.000270746294721619 1
0.0073118365418176 1
-0.00985177925071173 1
-0.00417589827863995 1
0.000271938122173179 1
0.00122073897973985 1
-0.00735473115878823 1
-0.00274699221274596 1
-0.00879320678686581 1
0.000128720552806078 1
-0.00198459006568232 1
-0.0129389808927841 1
0.00101923225925415 1
-0.00302083342407411 1
-0.00465090204984924 1
0.00987717384489597 1
0.00496339831314698 1
-0.00138122694869631 1
0.00269561768452492 1
-0.00333905163580446 1
-0.00147362364379259 1
0.0129555789131885 1
0.0127519449189089 1
-0.00433212604868749 1
-0.00645592751268665 1
-0.00935324769779226 1
0.00843049570319187 1
0.00146852255598086 1
-0.00497958817864311 1
-0.00377560303309779 1
0.00288255115285697 1
-0.00357030455989329 1
-0.0166318871143978 0
0.00602313162831118 1
-0.0056180881036207 1
0.00378047629477679 1
0.00960523990011891 1
-0.00171011056565346 1
-0.000923212431587501 1
-0.00148773597067322 1
-0.00107126731947632 1
0.00374450957847175 1
-0.002102725231466 1
0.00493215549581621 1
0.00175511639915574 1
-0.00412962677706231 1
-0.000920335566256707 1
-0.00851832803847885 1
0.00236813062960138 1
0.00345688248673707 1
-0.0183183944564005 0
-0.00821533881470135 1
0.0125548815722953 1
0.00892962006020985 1
-0.00562031343981408 1
0.0132992534247234 1
-0.00360085091772928 1
0.00902362111072206 1
-5.44749188929671e-07 1
0.0158326861658622 0
0.0070379457890406 1
0.00857765699683177 1
0.00694931827009399 1
-0.0194013722086881 0
0.00885155432051897 1
0.00285550066914435 1
0.0128522576218502 1
-0.00203706270673267 1
0.00861087820823401 1
0.0109146129196367 1
0.017568503722095 0
0.00103653835197759 1
-0.00140147618830872 1
-0.00464565531900056 1
-0.00204988544971485 1
0.00309379714336902 1
-0.00358712894632779 1
-0.00787464060156694 1
-0.00449590950742462 1
-0.011233373257379 1
0.00110598907330183 1
0.00211748604593384 1
0.00648134659744076 1
-0.00222232979135458 1
-0.00781347355975701 1
0.00135523947437687 1
-0.0038223186129498 1
0.00341323257786413 1
0.00170483674245475 1
-0.00472389973508953 1
-0.000920384535525649 1
0.00506808325189287 1
-0.00641724930064021 1
0.000413086053269608 1
-0.0130181659135051 1
0.00901724815869722 1
0.000623058545425715 1
-0.00704980344176268 1
-0.0164367891507048 0
0.00596097373131181 1
0.0132581590342394 1
0.00806625802359349 1
-0.00129116234625547 1
0.0221124440106979 0
0.00992371348423688 1
0.00161555947211095 1
-0.00238691365793624 1
-0.00280822634404801 1
0.0197252994129193 0
-0.00613489502198509 1
0.00021488017775451 1
0.00488508075507494 1
0.0013697074681976 1
0.00651673478297769 1
-0.000301923568605465 1
0.011492613721955 1
0.00310131874646985 1
-0.00682921799380393 1
-0.00178405609321071 1
0.000227748275723254 1
0.00285848192603522 1
-0.00161247573530031 1
-0.000882187267075527 1
-0.00368899778287 1
0.0115865274817772 1
0.00833139084727991 1
0.00885615062503449 1
-0.00234530401872501 1
0.00625031834961992 1
0.0121372049282592 1
0.00429857402796848 1
0.000770016634407309 1
-0.00474519386000266 1
-0.000124946829499184 1
0.0110243084905885 1
0.000834499510503138 1
0.000493644340754025 1
-0.0149793871384213 1
0.000846961177922928 1
-0.0154266567096755 1
-0.00706113586349891 1
-2.75476252102787e-05 1
0.00241797312415174 1
-0.00870881523540954 1
0.00639158434218219 1
0.00625240728442493 1
0.0015226247907544 1
0.00702048233350341 1
0.0129128365538883 1
-0.0011717134587177 1
-0.00650858532476389 1
-0.0020066684658842 1
-0.00233018851543338 1
-0.00790139978612936 1
0.00442083509215667 1
-0.00474715932716292 1
0.0124209648680367 1
0.0072308259541507 1
-0.0131781690764571 1
-0.00319923402890008 1
-0.00464361325069846 1
0.000129152688519857 1
-0.000139083515175099 1
-7.14246045272999e-05 1
0.00590340866158009 1
0.0176916671267533 0
-0.00140135506004921 1
-0.0209038583011257 0
0.0154086585201002 1
0.0104512132783268 1
-0.00737722020247318 1
0.00808423933838124 1
0.00439211602249003 1
0.00477331957196588 1
-0.00728789344911929 1
0.000215171087149282 1
-0.00390788018804963 1
-0.00492947898029852 1
-0.00386293485989355 1
-0.0046288704910796 1
0.00232138957727592 1
-0.00143097608736563 1
0.00293308671592647 1
0.00629989107381638 1
0.00484878450368789 1
0.0156952811403603 1
-0.0150018025581557 1
-0.00206954650290151 1
-0.0085311596431997 1
-0.00727816214517405 1
-0.00908571602525101 1
-0.00321560437725769 1
0.0113973238249757 1
0.00443225481768614 1
0.00200637136441596 1
-0.00330715573622166 1
-0.00488682847120517 1
-0.00968635134748498 1
0.0140887816564555 1
0.0119478006481284 1
-0.00594818514693871 1
0.00496082536586954 1
0.00635318713804087 1
-0.0012041222727813 1
0.0137540381917788 1
-0.00669291906544973 1
-0.00676538673575221 1
-0.00372254833262191 1
-0.00533240156526377 1
-0.0144278973338564 1
0.00659134852240117 1
0.00484017390561279 1
-0.00432642544224837 1
0.0133619752427541 1
-0.0113121339238301 1
-0.00241277032973781 1
-0.00425183514447507 1
-0.000199872306901038 1
0.0103901086842084 1
0.0155957162540519 1
0.00993117727103378 1
-0.00137374648823166 1
-0.00943125482461933 1
0.000184057469580001 1
-0.00115508346090071 1
-0.00656076871063311 1
-0.0233108407141253 0
-2.02734459520805e-05 1
0.0103278732408544 1
0.00578493278204207 1
-0.00104523080715945 1
0.00628742340060151 1
-0.00236611413400325 1
0.00331244312046228 1
0.00761648971275036 1
-0.00334459868821255 1
-0.00448536771818448 1
0.000495251029205632 1
0.0139726871066808 1
-0.00458944616075966 1
-0.019237272418116 0
0.00895501228987391 1
0.00295063373627126 1
-0.0109397683013758 1
0.00150216964391851 1
-0.00474487768748887 1
0.00980345425998753 1
-0.004790399666047 1
0.00159812252997527 1
0.0100996807809687 1
0.00833761082411535 1
0.00153500963872542 1
0.00039269111517279 1
0.00292084527051574 1
-0.00872573920154297 1
-0.0114055601890582 1
0.0112202444023788 1
-0.00196917954049485 1
-0.00333017792089667 1
-0.0145647493606505 1
0.00529496501777943 1
0.00489980695620861 1
0.0120180789539303 1
0.00299146645427929 1
0.00576948816173626 1
-0.00206866081890981 1
0.000259860564783743 1
-0.0111922021968252 1
-0.0106087735091105 1
-0.00622233210566458 1
0.0036738829581453 1
0.0144218494799425 1
0.00806313043836967 1
0.00273112084339461 1
0.0012908810572962 1
0.0171344728205901 0
-0.000164096919968198 1
0.00175289652086852 1
0.00682453907249132 1
-0.00578326713520516 1
0.0196590170433412 0
-0.00817967829348548 1
0.0112524713268291 1
-0.00250471510359587 1
0.00296388205361453 1
0.003857989497651 1
-0.00828671500263813 1
-0.013742361380605 1
-0.00319051951989718 1
-0.000709137103581947 1
-0.000507752212777585 1
0.0066190280256347 1
-0.0175405544722035 0
0.00573565660124556 1
0.00228232788464257 1
0.00135237025912376 1
-0.00537673371043228 1
-0.00303850789361309 1
-0.0013440857546385 1
-0.0154489219730774 1
0.00356564346413735 1
0.0116422407246195 1
-0.0122503477976534 1
0.012261975593097 1
-0.00423327972221587 1
0.010046108846211 1
0.00363427013768177 1
-0.00276675271269024 1
0.00844865377219347 1
0.00564850508269458 1
0.00139955197200371 1
-0.00018628918806583 1
-0.00264636533421758 1
0.000693133027253325 1
-0.00194184483817623 1
0.00179661029332864 1
0.000134629944457161 1
0.00730562198667875 1
-0.00748643055309708 1
0.00312414266461119 1
-0.0122057193217483 1
-0.000577168656790768 1
-0.00999404445676957 1
0.0211139646965027 0
-0.00626300177437404 1
0.00303313559748951 1
-0.00250389970892354 1
0.0165012496135054 0
-0.00629786995928357 1
0.00477105694963595 1
0.00346067299142042 1
0.00785338215715025 1
-0.00385427783463548 1
0.00656935975792257 1
-0.000252456841443025 1
0.0089406431399426 1
-0.000346451072981754 1
0.00417999822788272 1
-0.013054417676972 1
0.0129483278511008 1
-0.00613018160159257 1
-0.0110535135452321 1
-0.00063688887352755 1
-0.0274410558109952 0
-0.00406900886178298 1
-0.00696213021699934 1
-0.00413806341774563 1
-0.00501103415810303 1
-0.00266724414952606 1
-0.0121720983729071 1
0.00113097805884862 1
0.00557615089717961 1
0.018470996433091 0
-0.000950462412092877 1
0.00124775798186622 1
0.00324459979346043 1
-0.0138224123158031 1
0.00256255707109516 1
-0.00129111533914336 1
-0.00044159973457281 1
0.00347266530317207 1
0.00461263279801778 1
0.0130538962592296 1
0.0152937619741876 1
0.00761530010891895 1
-0.0119070520555213 1
-0.00275255883673286 1
-0.00964465410948208 1
-0.0107428169205381 1
0.0112516685714003 1
0.017148438843073 0
0.000566536662832639 1
0.00223122800039462 1
-0.0134325884327877 1
0.00318254543380668 1
0.0120793781847352 1
-0.00134834535429669 1
0.00795659652886027 1
-0.00291204196314207 1
-0.0123161710194793 1
-0.00357640959685312 1
-0.00784869692390362 1
-0.00386014437023378 1
0.0132897248224514 1
-0.00214708144361305 1
0.00890310883343085 1
0.00709140543704917 1
0.00143573558937556 1
0.00299961616303497 1
0.0024927043634172 1
-0.00592530723672941 1
-0.00360806893053366 1
0.00252406746634387 1
-0.00308243390490221 1
-0.0240010356791636 0
-0.00816838445412129 1
0.0180087345881243 0
-0.00228901170793947 1
-0.00155066722173811 1
0.0030122185596616 1
0.00523728248658849 1
-0.00234193941859743 1
0.021440404445469 0
0.00947692487551134 1
0.00561942567526844 1
-0.0100341646833801 1
0.00732678803633372 1
-0.00468193755321676 1
-0.0041600008130034 1
-0.00478559510900123 1
0.00641958211662849 1
0.015945730050249 1
-0.00141320973128383 1
0.00602267097422627 1
-0.00475709357556317 1
0.00619183458647709 1
0.00378070432162628 1
-0.00796350818688401 1
0.0115190041806872 1
0.000216928539384514 1
-0.000990862230828207 1
-0.00260002346415349 1
0.000741109400842982 1
-0.00803124264417019 1
-0.00333431499958085 1
-0.00791007781371323 1
-0.0108517085317299 1
0.00565242073414323 1
0.00182331606612597 1
-0.00837231534966651 1
-0.00251793874141691 1
0.00548014474176359 1
0.00103290782804909 1
0.0102229271539243 1
-0.000782688055887819 1
0.000110530903829396 1
-0.00347632590780677 1
0.0159409906635139 0
0.00663443595257215 1
0.00341225129137529 1
-0.0044178518175843 1
0.0174163675521783 0
-0.0211021542340221 0
0.00936963332447766 1
0.00314954584932516 1
0.000563884645823989 1
-0.00156683174255531 1
-0.00978470103735118 1
-0.00716781192447016 1
0.013119353395631 1
0.0055734060366335 1
-0.00656929910398012 1
0.00614099748308573 1
0.00130265540720295 1
0.00525180865166898 1
-0.0121389325088402 1
0.0147292489349343 1
0.00466936763218311 1
-0.0176528959315639 0
-0.00671584183731076 1
-0.00349671881973765 1
-0.0116758268675749 1
-0.00638014402945249 1
0.0241044732080387 0
-0.0103953634562567 1
-0.00276593262652229 1
0.00906427863606283 1
-0.00255071741860285 1
0.00781414310544649 1
0.0034159763555281 1
-0.00991449796668074 1
0.014034149894107 1
-0.00624513843748769 1
0.0088977194046954 1
-0.00544893706298502 1
-0.000255414692918122 1
-0.00278787117634549 1
-0.00183250008670087 1
0.00514449197730673 1
-0.00401617489840823 1
-0.000163799535968059 1
-0.00147637463822096 1
0.00184672163697233 1
0.0046396483967259 1
-0.00450000477711321 1
-0.00289948111600889 1
-0.00235993589237107 1
-0.0168707423279649 0
-0.00214249355472494 1
0.0115776280725215 1
0.00967131702644249 1
0.00568148013825024 1
-0.00438505820622303 1
0.00388101811542915 1
0.000266407626448117 1
0.00882654327302865 1
-0.00405307173085014 1
0.00599434334143003 1
0.0079912430450304 1
-0.00520099855101671 1
0.0099192980465321 1
0.00471423227861472 1
-0.00864571714383464 1
0.000254455618636535 1
-0.011650123153736 1
-2.50012328661213e-05 1
0.00983764230012175 1
-0.000864341510741845 1
0.00307842221784686 1
0.0091279316826031 1
-0.00391630600645265 1
-0.0117689628781492 1
0.0025153206843999 1
-0.00595531955449932 1
-0.00184028851566949 1
-0.000371384897175767 1
0.0139921087581867 1
-0.0028069251745979 1
-0.00678103879610833 1
-0.0207935787093042 0
0.0183416295621039 0
0.00271118964386236 1
0.00149799175688155 1
0.0130302661229016 1
0.000984411891498516 1
0.00271187141590623 1
-0.00570343082812427 1
0.00413313229395002 1
-0.00788760530211971 1
0.00698345360760557 1
-0.00544771126437071 1
0.00212529229419802 1
0.00277542916545546 1
-0.00571563048988609 1
0.00491830821745079 1
0.00784640994869553 1
-0.0106655426306341 1
-0.015335425032515 1
0.00851324725866317 1
0.0136593943567144 1
-0.013520037280078 1
-0.00721196817638884 1
-0.0175638460678682 0
-0.0103370625527169 1
-0.0112716739968626 1
-0.00441790936180403 1
0.00082321046280076 1
0.00990126565538309 1
0.00267005018573312 1
0.000954591799070023 1
0.00838173526522458 1
0.00161544820562766 1
0.00262032209526415 1
-0.00256702212712731 1
-0.0149474493387882 1
-0.00106628947891214 1
-0.0143754173362177 1
0.00541164528869678 1
0.0105517375064749 1
0.00977950834975787 1
-0.0104747049767412 1
-0.00305209277935634 1
0.00335620340023582 1
-0.0102920205908704 1
-0.012478225591722 1
-0.000409563292690694 1
-0.00326288383918515 1
0.000518702420468243 1
-0.00976998459894383 1
0.00117500246037877 1
0.0131317884112584 1
0.00175707442546089 1
0.00966273114235251 1
-0.00620339241911252 1
-0.0128035388822239 1
0.00696640904266362 1
0.00411371820033292 1
0.00623594225459356 1
-0.00347375647233582 1
0.00803453940855846 1
0.00925670649334139 1
0.00856549355910263 1
0.00300192282850065 1
0.0132269741443569 1
-0.00115525593352827 1
0.0143279284705869 1
0.00271200911671805 1
0.00164971737903638 1
-0.00271407558185106 1
-0.0135091426135611 1
-0.0194405510298606 0
-0.0129764537281167 1
-0.00311956869427272 1
-0.00495141309243326 1
-0.0125363582816648 1
-0.0136154914386334 1
0.00208095723650846 1
0.0139128046985364 1
0.00523578729521141 1
-0.00135962222406805 1
-0.0162242643304068 1
-0.000935254696081638 1
-0.0112596919818367 1
-0.00111349158501454 1
0.00401334584326173 1
-0.000880346480369229 1
-0.0124893050592724 1
0.000740935181357036 1
0.00161292856045756 1
0.0048369065081335 1
0.00306448599968284 1
-0.00829718395074914 1
0.0115560816880624 1
0.0122961558803147 1
-0.00864675439160112 1
-0.00573081942453401 1
0.00114513826214412 1
-0.00649397547854168 1
0.0184889317195606 0
0.0131949292531648 1
0.0223047179843634 0
-0.00325943614332672 1
-0.0030935635307215 1
-0.00758688765708192 1
-0.00663048193601853 1
-0.00122869067606599 1
0.00150463035396571 1
-0.0125749766795819 1
0.00174980593169936 1
-0.00647870586779628 1
-0.00291819029133014 1
0.000246299394522926 1
8.00895182221194e-05 1
-0.00425032058502635 1
0.0051943860070764 1
-0.00363778130878818 1
0.000128229667706366 1
-0.00639070438095918 1
0.0100914070450034 1
-0.0111301127530108 1
0.00725400252778952 1
-0.00954161441894332 1
0.000183602934836099 1
0.011161612996052 1
0.00863325554923717 1
0.00171463338640326 1
0.00229082907907378 1
0.0056535749745108 1
-0.00874237492455148 1
0.00575372459757265 1
-0.0186933364945889 0
0.00608003616445327 1
0.00314908711737202 1
0.000982765618361064 1
-0.00430591167372799 1
0.00146075748333642 1
-0.00124678320516591 1
0.000517761918471244 1
-0.000216293354154102 1
0.0125636987736252 1
-0.000107750668771191 1
-0.00228465419195096 1
-0.00573682449372454 1
0.000465555555271576 1
0.00669170513545586 1
-0.000229375043899763 1
0.00451741242259058 1
-0.00286399411287164 1
-0.00764056180721833 1
0.00307118234496494 1
-0.00134200935418082 1
0.00478360266941748 1
-0.00728188170383909 1
0.00524550676032435 1
0.00590050871970628 1
0.00435616925974669 1
0.00177086299208759 1
-0.00976761258082158 1
0.0124733336252211 1
0.000766238967020426 1
-0.00268136908168731 1
-0.0102128345293387 1
0.000712846936991709 1
0.00449661506183159 1
-0.000255767373620829 1
0.0153158450337418 0
0.00567103712976428 1
-0.00767556223288854 1
0.00971600286002011 1
0.00104396412002887 1
-0.00375559304558123 1
0.00192792962550233 1
0.0142612039147724 1
0.00125428676478897 1
-0.00411620028377458 1
-0.00597690341892739 1
0.000646530008323134 1
-0.00100435799136431 1
-0.00557822209668102 1
-0.00242918188046876 1
-0.00210496665776352 1
0.00727550531297345 1
-0.00034999743775159 1
0.00876413851593971 1
-0.00533697716477149 1
0.00592691824599448 1
0.00577569968215034 1
0.00838131318887661 1
0.00739563468723818 1
0.0082113979206818 1
0.00437626566382869 1
-0.00955071299352341 1
-0.00283365961856194 1
-0.01100390480972 1
0.00381181858278358 1
0.00995636633345094 1
0.0094312111073591 1
0.00235072993146854 1
0.00577866158000458 1
0.0030369136579074 1
0.00110204796878537 1
0.00240506130048529 1
-0.00795623794827848 1
0.00687427027067804 1
0.00900128910096062 1
0.00620371394485171 1
0.00717765360354539 1
0.00439382763764692 1
0.011216662403385 1
-0.00337254251779399 1
0.0102766042371767 1
-0.00568899887702606 1
0.00445564084228472 1
-0.0166261850703095 0
-0.0090381193416038 1
-0.00668646016512769 1
0.0016943877254873 1
0.0036072042490529 1
0.00370951719658819 1
-0.0061765116972282 1
-0.00782336754330001 1
-0.00189051737685202 1
-0.00284268251401856 1
-0.00369978983625528 1
0.0117634946214806 1
-0.00251384341340837 1
-0.015308314459417 1
-0.0124547904834867 1
0.0142856109556234 1
0.0106215304077678 1
0.00235092690670093 1
0.00756328615400241 1
-0.00288483518685607 1
0.00490657211525028 1
-0.00183745946302053 1
-0.0158491278884862 1
0.00210043873740209 1
-0.00271533286089536 1
0.00288923659823106 1
-0.0089177187900714 1
-0.00375871002042851 1
-0.0019829993639787 1
-0.0071531598488445 1
-0.00773590965673676 1
0.000300695594674703 1
0.00480959108850463 1
0.00516514362119793 1
-0.00449673953791497 1
0.00646429349154112 1
0.00250464001462027 1
-0.00239260561887759 1
-0.00408428692361591 1
0.00259084049523778 1
-0.0101286048394976 1
-0.00304282815996682 1
0.00609057497603681 1
-0.0111088188693386 1
-0.0127246613455807 1
0.00590810113953958 1
0.00258736115370261 1
5.87501391275083e-05 1
0.00229939648972476 1
-0.00537878703141855 1
-0.0122730670644573 1
-0.00451595888765972 1
0.00542786368455722 1
-0.0148824149075062 1
0.00560772881463993 1
-0.0208066754810287 0
-0.00687527108555042 1
0.00756860652549308 1
-0.000595848038471706 1
0.00491142382409871 1
0.00248425285109645 1
-0.00832009619222101 1
0.000685617945322651 1
-0.00500264253754065 1
-0.000514979784914765 1
0.0109724448326521 1
-0.0133966537391931 1
0.00108673599257627 1
-0.00674287597563102 1
0.00459673412177519 1
0.0110789513952786 1
-0.00562542117326656 1
-0.00878378749725118 1
-0.0061750638015601 1
0.000933466934796409 1
-0.00375531231773057 1
-0.00256994223343176 1
-0.00517300660368443 1
0.00752526255130004 1
0.000744261065544885 1
0.000945194700353444 1
0.00995455165070879 1
0.000627882472512025 1
0.0107131629871487 1
-0.00856385472567823 1
0.00582761892358168 1
0.00566579953499287 1
-0.0131674474136266 1
0.00677887405311785 1
0.0116080301014352 1
-0.0053821631188614 1
0.00261924029391471 1
-0.0015819134212157 1
-0.00157287490437238 1
0.00511714828776457 1
0.00659788731167871 1
0.00467985000802128 1
0.000144858746607896 1
0.00733767431209837 1
0.00641852007525496 1
0.000445644484387104 1
0.00231719202387788 1
-0.0065837814488409 1
0.00167589790122963 1
-0.011475803181323 1
-0.00779164380104264 1
-0.00324601504896257 1
0.00120686462005581 1
0.00337653937807503 1
-0.0104518916411672 1
-0.0224512020595871 0
-0.00336450416425666 1
-0.00422012185913847 1
0.00248244298852732 1
0.00941726425464266 1
0.00640075008067754 1
-0.0172896555927767 0
-0.00241556603610339 1
-0.00659093322929516 1
0.00060981659762564 1
-0.000298191730655326 1
0.0142904002574036 1
0.00701425408885071 1
-0.00196617811051901 1
0.012400359488915 1
-0.00673000785691442 1
0.00776642762081447 1
0.00772253332021282 1
0.00414518555370733 1
-0.00747021023754737 1
0.0053541936316887 1
-0.0024554376577458 1
-0.00471428072615259 1
0.00508988343301601 1
0.00240251839994789 1
-0.00487560955036961 1
-0.00789547114142888 1
-0.00803844810723729 1
-0.00258482797360405 1
-0.0163134182154237 0
0.00527450349036936 1
-0.00212186312435363 1
-0.000471734088699937 1
0.00870634051721495 1
-0.00369341355227605 1
-0.00161463359037583 1
0.00151363712190233 1
-0.0046820915701888 1
0.00392742505542938 1
0.00152726333370046 1
3.38038447848704e-05 1
-0.00447890005601996 1
-0.00516321078674432 1
0.000540683563661001 1
-0.00230294557536653 1
-0.0143880514930917 1
-0.000832245074317152 1
0.0110868802358721 1
0.000226836361940077 1
-0.00135311858023437 1
-0.0105479216699547 1
-0.00332093936328989 1
-0.00815658550424604 1
-0.00936376880762297 1
-0.00257922089535341 1
-0.0103548910426538 1
-0.0200090038977495 0
0.00843722100834963 1
0.00789419001268182 1
-0.00353310870894688 1
-0.00519129714140551 1
0.00637575244046139 1
0.00216496380306659 1
0.00401276636184301 1
0.00406545720863465 1
-0.00290763986040764 1
-0.0151860908305644 1
-0.00218140830876719 1
-0.00411605382959145 1
-0.0113742925944229 1
-0.00913177567328513 1
0.00117807025708932 1
0.0105891097244831 1
0.00146242101736576 1
0.0113283698674116 1
-0.0101924975212584 1
0.00565955179405043 1
0.0057278866863177 1
-0.000819151181894123 1
0.00267982242401402 1
-0.007840429493307 1
0.00544908705816889 1
-0.00476730194031128 1
0.00443365451114612 1
-0.00361368242558302 1
-0.00486235923139721 1
-0.00739926313774039 1
0.0063943951270076 1
-0.0163982888069881 1
-0.000619435968974854 1
0.010661121449481 1
0.00378388748716371 1
-0.00919537909236091 1
-0.000699787246240803 1
1.95397579017319e-05 1
-0.000539818337753812 1
0.0103698126694601 1
-0.00350540600999733 1
0.00954738964530303 1
0.0109659855715475 1
0.00221373076136004 1
-0.0036162645231025 1
0.00127043321921688 1
0.0194709907053476 0
-0.0010629863809175 1
-0.000793363879133712 1
0.00626818004749414 1
0.00273019136913167 1
0.0158471554199694 0
-0.00970906844262935 1
0.0108761215064315 1
0.00947102698515051 1
-0.00236819738936787 1
-0.00697759084811575 1
0.00360134557442546 1
-0.00290061357886801 1
0.00144398532439668 1
0.000638675455550102 1
0.00441146483552768 1
-0.00840539718916407 1
0.000585174267623236 1
0.0103463469428984 1
0.00270559285448928 1
-0.000899972372538839 1
-0.00389967912569457 1
-0.00960279089408444 1
-0.00083322256512346 1
0.000625032876262344 1
-0.00848656775158884 1
0.0135670809762822 1
0.00183822986433237 1
0.00387407068354885 1
0.00856475487222158 1
0.00658426427369096 1
-0.00430927157145083 1
-0.00316722292127682 1
0.000852029966490867 1
-0.00104695959227317 1
-0.00589138795153312 1
-0.0189526061559265 0
-0.0051293279365008 1
-0.0113820283290157 1
-0.00959064481922351 1
0.0192049432637812 0
0.00197379077472395 1
-0.00308993901155095 1
-0.00413158875918702 1
0.00806662054873133 1
0.00407272743518207 1
0.00398137862468852 1
-0.00564878297032453 1
0.00217916880574726 1
0.00216236635859113 1
-0.0115254644590525 1
-0.0100211789377917 1
-0.0100604754486201 1
0.00949004846683405 1
-0.00744074793584888 1
0.00108528436833605 1
-0.0105111219162249 1
0.00862975517224327 1
-0.00614688593996507 1
-0.00596591754532491 1
0.00571633328176448 1
0.00328763686962163 1
0.0113034256182427 1
-0.00883238348389216 1
0.0123607312507759 1
0.00683073657434498 1
-0.0123814944335323 1
-0.00584417642378563 1
-0.00290966007968161 1
-0.00397203651429363 1
0.00138122219742488 1
-0.00502666563563043 1
-0.00160220257479373 1
-0.00242781808603319 1
6.55765789250753e-06 1
-0.00986559291775379 1
0.00594029363872492 1
-0.00513716127698274 1
0.00920129433721988 1
0.00373874971613035 1
-0.00533924291369699 1
-0.000321914733806706 1
-0.00257183000622516 1
-0.00468207150786574 1
-0.00398383167560833 1
-0.0211850962418342 0
-0.00612210998096815 1
-0.007623085529371 1
-0.00125858608650533 1
-0.0086553913462489 1
-0.00609072891144147 1
-0.00528339136828015 1
0.0050591222971877 1
0.00360788638851605 1
-0.0109262305138205 1
0.00887272820451401 1
-0.0100560116694697 1
0.00893283671808131 1
-0.0191716498760096 0
-0.00567160566444945 1
-0.00297920183042065 1
0.0028454607436226 1
0.0178736283464528 0
0.00269582242403173 1
0.00220871196516853 1
0.00136486306335651 1
-0.00753813470008105 1
-0.0109036009434469 1
0.0113499771946636 1
0.00873549904718922 1
-0.00509457627031497 1
0.00178180848212864 1
0.00228459576332665 1
0.00491951191086404 1
0.00690998212158759 1
-0.00824767743584981 1
0.00603049773262106 1
-0.00320236022939672 1
0.0197702717627838 0
-0.00423176064531443 1
0.015828708504662 1
0.00249905427316153 1
0.00830428455862031 1
0.0145797691994572 1
-0.0029034829050017 1
-0.0135580902458456 1
-0.00316233503064725 1
0.00695573162792697 1
0.00243759560974846 1
0.00579705775144902 1
0.00886363621132093 1
-0.00591472062750849 1
0.00136035866624864 1
0.00280166083356582 1
0.00267707905417553 1
-0.00131703743703965 1
0.00175033313440428 1
0.0028385094914875 1
0.00634404075388093 1
0.00823952146795958 1
0.000528155939485688 1
-0.0060439244221823 1
0.00191626450637691 1
0.00465850703948212 1
0.0105244737753123 1
-0.000920963098203068 1
-0.00334753017080903 1
0.00444669470769207 1
0.00709761314013614 1
0.00232402418363527 1
0.0021312486846179 1
-0.0101185684965414 1
-0.00260632304826629 1
0.00912080339871815 1
0.00431429036411067 1
0.00649549786215305 1
-0.00961405303229003 1
0.00658019361173036 1
-0.00340019360251614 1
-0.0121303432533423 1
-0.00632069193863904 1
0.00608298947721962 1
0.00503178564537133 1
-0.00656391079820232 1
0.00280476837394084 1
-0.0148842453552476 1
0.00118044079138931 1
0.00624170719127926 1
-0.000795226969174692 1
-0.0013901782391213 1
0.0127081264286487 1
0.00593346279718824 1
-0.00689744256093529 1
-0.00381479560768365 1
-0.00409125879877815 1
-0.00459167891070744 1
0.00293897096845182 1
0.000698505331588105 1
-0.00227398430605794 1
0.010876178741099 1
-0.00922249916601518 1
0.00496744576460382 1
-0.000929448414043552 1
0.00181273660908476 1
-0.00625217027409988 1
-0.0031636901842902 1
-0.00932931080748482 1
0.00309823266294716 1
-0.0138867166967613 1
-0.00234868461833676 1
0.00756885135761545 1
0.0105399877763029 1
0.00853321197877967 1
-0.0122347246862994 1
0.00537985449492445 1
0.00440225852687838 1
0.00919028775747914 1
0.00469706643850165 1
0.0161930099064001 0
-0.0043498392145914 1
0.00115753194251837 1
0.00987337153141117 1
0.00534704409137804 1
0.00404059720409521 1
-0.00643028647864413 1
-0.00705528123347644 1
0.014601964948727 1
-0.00705447785641251 1
0.00221565873247608 1
-0.00674894041580729 1
-0.0100669218957566 1
-0.00363981257097098 1
0.0111482889373585 1
0.00974490220847524 1
0.00270477049615474 1
-0.00800307894112974 1
-0.0134914328772001 1
0.01024257010523 1
-0.00705340260788442 1
0.0148313535410718 1
-0.00962928909134551 1
0.00595324851050465 1
0.00302988170001435 1
0.00109988946721303 1
-0.000600510875846499 1
-0.00814018401502849 1
0.00717016536227399 1
-0.00940490471403143 1
-0.001831311121194 1
0.000252133090524753 1
0.00195793889237498 1
0.0103111537464377 1
0.00388240209793841 1
-0.0110539087768657 1
0.00162677996349035 1
0.00427610902357825 1
-0.00523791050658965 1
-0.00231926406686465 1
0.000184194320971106 1
-0.00162064107241913 1
-0.0118584043845961 1
0.00691273830764821 1
0.000647332995878165 1
-0.0063117718624797 1
-0.00913070211258888 1
0.00568027598235188 1
0.00665861635759404 1
0.00806085771774717 1
-0.0118872051474929 1
0.0106101255042736 1
-0.00260247956456853 1
0.0143438900841978 1
-0.00641223911881278 1
0.00117066050625316 1
-0.00139736774388226 1
-0.00779859474615983 1
0.0122311155484059 1
0.00846501741442972 1
0.00206406180690614 1
-0.00536893747593349 1
0.015356071804154 1
-0.0100613317301737 1
0.00358680073251239 1
0.0111952473251976 1
-0.00795760381327171 1
0.00981196349837904 1
-0.00568271176673051 1
-0.00418899920983622 1
0.00241707086660029 1
0.00382592918240609 1
0.00367715292104655 1
0.003352209526729 1
-0.00315851286599315 1
0.00109973621704977 1
0.00680362438127854 1
0.0031757275482893 1
-0.00447049220689223 1
0.00174022216960287 1
0.00186997813055042 1
-0.00639163278529172 1
0.000704561780159811 1
0.0258340228724257 0
-0.0112888886884735 1
-0.00446982530074646 1
-0.00899902679277768 1
-0.00720693133651629 1
-0.016847149357332 0
-0.00820428049005662 1
0.00599524086339044 1
-0.00748260392203049 1
-0.0077427490849186 1
0.0150444804363062 1
-0.0049964108970597 1
-0.0208606604386286 0
0.0103786398906576 1
-1.27602778397599e-05 1
0.00177167830714046 1
0.0167259001984725 0
0.00194360795349461 1
0.00134219284305216 1
-0.0133585241527693 1
0.00109118351419932 1
0.0108905473123162 1
-0.0129479846348604 1
-0.00526060904321442 1
-0.0135035236721377 1
0.00434292427912707 1
0.00548253379014512 1
-0.00613222299888807 1
-0.000168304898355165 1
-0.00229561455362337 1
0.00116671980418406 1
-0.0127537740477204 1
-0.005612532430097 1
-0.00383021410398981 1
-0.0176341746619618 0
0.00475650746828337 1
-0.00435011969147379 1
-0.00309894879658223 1
-0.0064682542352569 1
-0.00118857499610696 1
-0.000988215307051735 1
0.00137843111203253 1
-0.00429452733097151 1
-0.0140939564312844 1
-0.0181736164431994 0
0.007276162220311 1
-0.00246085430675353 1
0.00714306342723552 1
-0.0016279640735208 1
-0.00731808301680557 1
0.00143891897995323 1
0.0171098031152119 0
-0.00534141355276664 1
-0.00948438273890494 1
-0.00719260034073341 1
0.00256758210026626 1
-0.00719157454667082 1
-0.000932918537780194 1
0.0092400233263365 1
-0.00270259131663255 1
-0.00498193190884355 1
0.00879700456009844 1
-0.00729741703749065 1
-0.00178622816418776 1
-0.00366046775146396 1
-0.00755351986890918 1
0.0103003748993711 1
0.00992335605514555 1
-0.00257595552161066 1
0.0107692427186311 1
-0.00192939080909834 1
-0.00996490859120695 1
-0.00131390258742367 1
-0.0100576241020213 1
0.00573676632108561 1
0.000371963729824741 1
-0.00545372496253214 1
0.000707363505844529 1
-0.00389747352921324 1
-0.00806533374297622 1
-0.00105187910446701 1
-0.00171649655699275 1
-0.00821252383599824 1
-0.00195576918824812 1
-0.000950452762247986 1
-0.00688320412082009 1
0.0137719116132549 1
-0.00622957917522458 1
-0.00751194470963453 1
-0.00126453302427915 1
-0.002612357009674 1
-0.004555098761828 1
-0.00839132307752442 1
0.00901464949559991 1
0.00670938988786323 1
0.0131825733233214 1
-0.0145319177483935 1
0.000840731236637342 1
0.000441463597044075 1
0.0082833272458018 1
0.00600502582674251 1
-0.00112472348530423 1
0.00157651830897731 1
0.00681810430412459 1
-0.00694300655879214 1
0.00861081812872397 1
-0.00065029524786851 1
0.00186375798594015 1
-0.00701638917517276 1
-0.00406978313160884 1
-0.00845405234066737 1
-0.0055624892497875 1
0.0070932021384938 1
-0.00534421613735881 1
-0.0109845360317179 1
0.00108617340689334 1
-0.00670470934404299 1
-0.000590903995496292 1
0.00569446458762689 1
0.010840594328434 1
0.000727632778060573 1
-0.00364681684035264 1
-0.00562073579428406 1
-0.00487099884690729 1
0.000595534676504851 1
0.0192253249019951 0
-0.00578719729968914 1
0.00290850881810502 1
-0.00441076355686481 1
0.00910230615676749 1
0.00580388159298981 1
0.0159899632150037 1
0.00601514621956653 1
-0.0118970591240153 1
-0.00485414703674436 1
-0.00269108165413793 1
0.00957490143240181 1
-0.00307992725204755 1
-0.00808920013284989 1
-0.00518830480904848 1
0.00930650110625052 1
-0.01204362650427 1
-0.00589727849969997 1
0.000561521852809853 1
-0.0110225632078432 1
-0.00310442747329852 1
-0.00182953878900406 1
-0.0107119606797478 1
0.000767016196527527 1
-0.00569650553825552 1
0.00211547920717917 1
-0.000795632236451609 1
0.0081467264689016 1
-0.00478216344352689 1
0.00346172586226117 1
-0.000283462170174599 1
-0.00214676106088878 1
0.00339717686285577 1
-0.00220480831991418 1
0.0116269278312522 1
-0.00194082114831982 1
-0.00943484938698255 1
0.00255564033083355 1
0.0141224642895742 1
-0.000898437013203495 1
-0.000302769487661378 1
-0.00793267839874949 1
-0.00225893423909717 1
-0.0121845119573469 1
-0.0117324170598638 1
0.00741170907700726 1
0.00474202713513878 1
-0.0107024393403848 1
-0.0132695142532007 1
0.0036653984880845 1
-0.00487904126219496 1
0.00295976588632434 1
0.00123983687414433 1
0.00225856143669774 1
0.00578354118373647 1
-0.00959276882326136 1
-0.00253118645067141 1
0.0175288833747735 0
-0.00241347048528673 1
0.0050894501282968 1
0.00511389394729853 1
0.00154729055065013 1
0.00688693745314503 1
-0.00536616400745945 1
0.0135495922391275 1
-0.00511555948824492 1
0.00443279072593924 1
0.00285677952527408 1
0.00184380903795458 1
0.0145648960302144 1
-0.00376300226235665 1
-0.00145514266687216 1
-0.00848730730276747 1
0.016178922966984 1
-0.00782747094192224 1
0.00353617725755256 1
-0.00563288006774813 1
0.0133664236775062 1
-0.0071013248241113 1
0.00579010284414701 1
4.71908810263536e-05 1
-0.00498381215812173 1
-0.0165489651515831 1
0.00254575990557733 1
0.00176014678005958 1
-0.00642738653600564 1
0.00219755130298121 1
0.01530274422933 1
-0.0183360006678321 0
0.0144236466356304 1
-0.00216471846163877 1
0.0033047587793933 1
-0.00448444304597077 1
-0.00153724420741077 1
-0.00551635544482313 1
-0.00428029735754129 1
-0.0008968142955612 1
0.00133755302529998 1
-0.0057395200168482 1
0.000990216452375727 1
-0.0213429324804062 0
-0.00832803139528772 1
-0.0149908324686728 1
-0.00366566831213242 1
0.0147947571948233 1
0.0100330363265547 1
-0.0160232282610449 0
-0.00634170939312155 1
-0.00639453446659131 1
-0.0085645312592372 1
0.0081507741070467 1
0.0153197319976001 1
0.000410775985102272 1
0.00100599274961082 1
-0.00617613353905266 1
-0.0218817150944372 0
0.00425430854574879 1
0.001576108826721 1
-0.00583965007933286 1
-0.00727690296418934 1
0.00791547690818158 1
-0.0110240994693316 1
0.00345998036961101 1
-0.00880320303078464 1
-0.00369612815945096 1
-0.002248119863055 1
-0.003314081907648 1
0.000573269005745836 1
-0.00617724417473604 1
0.00289435320585504 1
-0.00604672856254882 1
0.00419884089171545 1
-0.0114856478164964 1
-0.0165470356392896 0
2.52562799393926e-06 1
-0.0130726880021588 1
0.0114856599956172 1
-0.0101821466988253 1
0.000458814341876722 1
-0.00345733258053418 1
0.00329213440656382 1
-0.00782137437641219 1
-0.0125067366377034 1
0.00268495542932037 1
-0.00565509469264171 1
-0.00360997964902281 1
-0.00551140636354863 1
0.00480478568647466 1
-0.00714807482827272 1
0.0130917014588701 1
0.00816633024011679 1
-0.00972845347812011 1
-0.00824933957159175 1
0.010473008364932 1
-0.0100013370945764 1
-0.000641659842367016 1
0.00307420322063183 1
-0.0136615877002895 1
0.00859446323000826 1
0.00149951189426683 1
-0.00580270042774613 1
-0.0116862823003969 1
0.00136415738124364 1
0.0122310375296099 1
0.00673069333097818 1
0.000813375707197242 1
-0.00103532111682198 1
0.000753772808901482 1
0.00674260464156745 1
0.00492974150505894 1
0.0021965453867019 1
-0.0106450215998823 1
0.00192323774806271 1
-0.00498078466952785 1
-0.00422158142439191 1
0.0133311840028606 1
-0.0014493957406894 1
-0.0123768458182978 1
0.0128337834724611 1
0.0111883295814419 1
0.00696989472705773 1
-0.00215452183430426 1
0.00143223582095384 1
-0.0031977968219533 1
0.00851302185083438 1
-0.00317872596712587 1
0.00666705490073746 1
-0.0119034625462469 1
0.0142468118606455 1
-8.23510473986659e-05 1
0.0117558533576835 1
-0.00713260811478436 1
-0.00936291498979621 1
-0.0198486774525315 0
0.0140145971279276 1
-0.000378261810417478 1
-0.00492988714343914 1
-0.0100475620596961 1
-0.0018537643232911 1
-0.0136868171456757 1
-0.00853204340463467 1
0.0120444409564912 1
0.0111477840273456 1
-0.0173565357548989 0
-0.00916570248937699 1
0.005907154159435 1
0.00558527997099485 1
-0.0111481871307446 1
-0.0160102457058923 1
0.0160062517450595 0
-0.0018257496967363 1
0.0217580100078711 0
-0.0034413434687518 1
-0.00497893865674423 1
0.0100719721150884 1
0.00215790762840428 1
0.00447796140300662 1
0.00315609150567969 1
-0.00704044959429249 1
0.00624170809379104 1
0.00131106117140315 1
0.00985450319350283 1
0.00353219369224644 1
-0.00969601138784108 1
-0.0045325479507934 1
-0.0165365458488353 0
-0.00695903999687603 1
0.0121387669256944 1
-0.00183589481658985 1
-0.0158440496417182 0
3.017168195241e-05 1
-0.00511368919509118 1
0.00227741083168582 1
0.0127921154429481 1
-0.00209630903828438 1
0.00413647506466938 1
-0.00337127054605977 1
0.00448735984000201 1
-0.000815681477308604 1
0.00948161585380586 1
0.00219527117327815 1
-0.00440325408011895 1
0.0182200914548111 0
0.00895687240869164 1
0.00128296624777715 1
-0.0032902573718235 1
0.00868019985149659 1
-0.0115632348957456 1
-0.00263584595155707 1
0.0015349524105822 1
-0.00223545204229234 1
0.00592507166665688 1
-0.000947463152932912 1
0.0124020350839471 1
-0.0136913647812977 1
-0.00154883051225969 1
0.00582686177047658 1
-0.0105937796834241 1
-0.00630217640870086 1
0.000464520742603594 1
-0.00644762452411518 1
0.00457024005148521 1
0.000216683439335293 1
0.0032756405618786 1
-0.000957341103803824 1
0.0143241381446899 1
0.0042715184554425 1
-0.0117254529249433 1
0.0164745367701292 1
0.0115591216457766 1
0.00466413030820585 1
-0.00175288738729597 1
-0.00279325695536397 1
-0.00433363352036635 1
-0.00361717581294253 1
-0.0155546578905168 1
0.0042804147369473 1
6.75065848509009e-05 1
0.000336178511344127 1
0.0113453365518703 1
-0.0144995183295965 1
-0.0104501876900227 1
-0.000156203439663502 1
-0.000297580373483187 1
0.00541875887099188 1
0.00113852817887844 1
-0.00571888415655686 1
0.00771008842262293 1
0.00938950345395983 1
0.00107384178334298 1
0.00981697073529285 1
0.00820711648822052 1
-0.0082914834592109 1
0.0113144988744236 1
0.0104033130339316 1
-0.00353077145362615 1
0.00274694572337637 1
-0.00500697312744274 1
-0.00665146204891926 1
0.0019332630094209 1
0.00213674843978197 1
-0.00275605522261678 1
-0.0124501652467387 1
-0.00542421631214092 1
0.017444495448362 0
0.00265191282279016 1
-2.25718171425922e-05 1
0.00973593549262927 1
-0.00353196549079545 1
0.01558744574429 1
-0.0112849525307975 1
0.00506687677036324 1
0.00522619664138577 1
-0.00675861655887159 1
0.00974533096828779 1
-0.0165340444481466 0
-0.00919872513813204 1
-0.00248260009279355 1
0.0111654653333088 1
0.0106997528067243 1
0.00951923126331468 1
0.0206793225727377 0
0.013000699180422 1
-0.00116124074152826 1
0.0190778838869068 0
0.0058804472054659 1
-0.00441948840985921 1
0.00606629059226593 1
-0.00724184091330149 1
-0.00622830117046321 1
-0.0130848807013858 1
-0.00959876982670481 1
-0.00125505652121782 1
0.00890052525349951 1
0.00398423371814247 1
-0.00775527925580479 1
0.0150612648488479 0
-0.00226034674115046 1
0.0125960514762322 1
-0.0134392394708897 1
-0.00395952091138902 1
0.00387657620035322 1
0.00816885755187968 1
0.0146324797045009 1
0.000201763545934844 1
0.0169617187350038 1
0.000813585831774249 1
0.0118417426205966 1
0.00604884652104092 1
0.00291601479348603 1
0.00495064805531931 1
-0.0208503044197061 0
0.000658450635066774 1
0.0147897862405043 1
-0.00671549254044924 1
0.00978257904549328 1
-0.002915786074178 1
0.00890660413634495 1
-0.00700926820779408 1
-0.00441295483873752 1
0.0118201875946999 1
-0.000420712550202965 1
0.00509672489226184 1
-0.00236795871360443 1
0.0115633399031188 1
-0.000237274810516175 1
-0.000332629496715782 1
-0.00993332168052116 1
-0.00409649047502453 1
0.0088559476026207 1
0.00100155555407257 1
0.00120635373699072 1
-0.00472673957205345 1
0.0150317277418646 1
-0.00578234847861198 1
0.00329668107459667 1
-0.00245269782105077 1
0.00192767139619101 1
0.0152681410484173 1
0.00958229315522391 1
-0.0138164847879668 1
0.00423310403196573 1
0.00860423281676231 1
-0.00247154070196361 1
-0.00177026848031146 1
-0.00404514681291265 1
-0.0105108102122465 1
-0.0129253568663447 1
0.0023583915813705 1
-0.0286027167486269 0
0.000491778991642395 1
0.00215369022729652 1
0.00530298763890714 1
-0.0022523059883185 1
0.00363223819683601 1
0.00893748857966496 1
0.00195728991968705 1
0.0080880812571904 1
0.00563579415986086 1
-0.000749607216557306 1
0.00014882202046625 1
0.00273397958294398 1
0.000599452389048643 1
-0.00319482202289463 1
0.0160798981301299 1
0.00549954325301487 1
0.0135507175253702 1
-0.0115182277154731 1
-0.00363540641438548 1
0.00621319713801287 1
-0.0146214389933687 1
0.00695703009978918 1
0.00685267977201368 1
0.00795232762642031 1
-0.00611967103885928 1
-0.00239518667351729 1
0.00107418697378441 1
0.0044041579826641 1
0.00626631538097474 1
0.00181826536284492 1
-0.00650459803533109 1
0.00327930276967757 1
0.0194557296025814 0
-0.0111183624253265 1
0.00413031753761529 1
0.00912885216328947 1
-0.0128004648119202 1
0.00641858691277197 1
0.00481861403444489 1
-0.00835810493676003 1
0.00224539367229239 1
0.00471131391596971 1
-0.0052704269951734 1
-0.00738738525755108 1
-0.00421308563198084 1
-0.00209253415531908 1
0.00971129341758878 1
0.0118076561423585 1
0.00312810581667497 1
0.0174228156341823 0
0.00179436548591839 1
-0.00346390117100222 1
0.00228152036980255 1
-0.0066652456099805 1
-0.0120182061238192 1
-0.00566392040627922 1
0.00137947175135606 1
0.00565289592917727 1
0.00277459205238587 1
-0.00624290734966466 1
5.24572418063285e-05 1
0.0168439011668896 0
0.00610971051090155 1
0.00637082747795215 1
0.00131170653795371 1
-0.015587819122053 1
-0.00214073357777556 1
0.00474471503301538 1
-0.0111694984826292 1
0.00579896611363363 1
-0.00150215314800636 1
0.0110420269690826 1
-0.0177291745662453 0
-0.0111841989687478 1
-0.00656280521261939 1
-0.0137564436630276 1
-0.0021423765246642 1
-0.0157537925936401 1
0.00924756790615762 1
0.00179227320229422 1
0.00956584105719308 1
0.00448679041442017 1
-0.000871348948409282 1
0.00321562318510875 1
0.00447971054485746 1
0.00280934703632994 1
-0.00601295921322114 1
-0.000882028093694336 1
-0.00235954651659514 1
-0.00783721201132998 1
-0.0162959829100062 0
-0.00119225189034233 1
0.000620418895631787 1
0.00681128339545085 1
-0.00656477228061683 1
0.0178446945580472 0
0.00363114833162347 1
0.0109662456738257 1
-0.0100668018659679 1
0.00531679456620325 1
-0.000593100346882222 1
0.000296285357917374 1
-0.00436156881337843 1
-0.00804361514708685 1
0.0121106496224722 1
-0.0064226527372128 1
-0.00308994260507739 1
0.00394630632862961 1
-0.0190019577545549 0
0.0020855351251607 1
-0.000316090142982388 1
0.0113276893788893 1
-0.00488746515736376 1
0.0235090513225102 0
0.0089013555566489 1
-0.00964340449053643 1
0.0121614082257177 1
-0.00378245664921213 1
0.0147417802108888 1
-0.00228970033991257 1
0.00045773751982435 1
-0.00139657239468241 1
-0.00913964629375479 1
0.00982593245609027 1
-0.00245332294461274 1
0.00318601243604571 1
-0.00681003961241342 1
-0.000378135768089607 1
-0.0109958308404706 1
-0.00655546093810609 1
0.00981106068198126 1
-0.00431943858577393 1
-0.0103432507149111 1
-0.00685176175176351 1
0.0194731300300025 0
-0.0110380067335502 1
-0.00100232240804436 1
-0.00263163944372411 1
-0.00429313777097982 1
-0.00255369614280793 1
-0.00470422686772231 1
0.00746495306617524 1
-0.000794226676961614 1
0.000221075065819576 1
-0.000724598250800872 1
-0.00329191124443737 1
-0.00441336106992006 1
-0.00162549066857607 1
-0.0054338086451611 1
0.000128387944679941 1
-0.00159115175880748 1
0.00224445100726429 1
0.00318719191829992 1
0.00364856206879995 1
-0.00704186812076465 1
-0.00325376030931651 1
-0.00973431987509462 1
0.00510318505895997 1
0.000322466311394642 1
-0.00143826873132355 1
0.00141414416297697 1
0.00251442106759411 1
0.0100737968178357 1
-0.0181788379367788 0
-0.00279543721199977 1
0.00278960425693983 1
0.0024372947078686 1
-0.00329411394671266 1
0.00159313630616739 1
-0.0157187499146788 0
-0.00993293768148001 1
-0.00581479541913689 1
0.00942387969046573 1
-0.00844223977849031 1
-0.00132292476531486 1
-0.0135576565370003 1
0.000512789434185465 1
0.00148923793491163 1
0.00898536719322157 1
0.00695437633332271 1
-0.000560133768070434 1
-0.00283700883283946 1
0.00200586570545216 1
-0.00358890661625069 1
0.0025100036631199 1
-0.00182262246518097 1
-0.0030402134550069 1
-0.000515174657482925 1
0.00225947658962305 1
0.00239295838605543 1
-0.00661843719957271 1
0.000222151826192992 1
-0.00764663153450173 1
-0.00634618818741696 1
-0.0101851857305462 1
-0.00977193376770414 1
0.0165949572368989 0
0.000496563929001712 1
-0.000402954928690513 1
-0.000282034499301544 1
0.0119044571790002 1
-0.00427800429544463 1
-0.0135864549418525 1
0.0155828543897125 0
0.00556651936948295 1
-0.00276274890308016 1
0.00425610639253995 1
-0.00531855272349106 1
-0.000625400468996669 1
0.00442998148525832 1
-0.00427179049666688 1
-0.0042703339242921 1
0.00752655200223066 1
0.00243722278870472 1
-0.00977860810496318 1
0.000253286805461142 1
0.0154945322287841 1
-0.00395128752554966 1
-0.00040728702703732 1
0.0146110737939821 1
0.000987642240366373 1
0.0119540557972932 1
-0.00331779953955303 1
-0.00343116335722164 1
-0.00695129498524613 1
-0.0116788215037189 1
0.0036657615333578 1
-0.0137554240810602 1
0.00753162792211425 1
0.00351359933420703 1
0.00271829342705745 1
0.0113908939145276 1
-0.00136403015699092 1
-0.000821095116733464 1
0.00072394969444789 1
-0.00324374772967744 1
0.00716552426344205 1
-0.0058572900174136 1
0.00166172696594775 1
-0.00954701971498644 1
0.00978144158382194 1
-0.00894332400084124 1
0.0025210511927741 1
-0.0128042146994836 1
-0.00411685126636163 1
-0.000317540367282704 1
0.00967813663338584 1
0.000541701318036776 1
0.00262701414431853 1
-0.0117574788289944 1
0.000248048859726375 1
0.0130059256951983 1
0.00947281947668445 1
-0.00501658981852868 1
0.00650066828432675 1
0.00727209420418032 1
0.0054000633362344 1
-0.00417759295524139 1
-0.0095285613966022 1
-0.0101001397576643 1
-0.0113346811937765 1
-0.0170940972711193 0
-0.00509357647874958 1
0.0137599515272922 1
-0.00822217906975191 1
0.000148158254674969 1
0.0046904579904061 1
-0.00636146735633425 1
-0.0089610246260615 1
0.00255288802415575 1
0.0117287726883889 1
0.010639559787441 1
0.0115780166613483 1
-0.00216714199962109 1
0.0020228285578257 1
-0.00508653406992943 1
0.0138777087813688 1
0.00361887820424569 1
0.0085016653551784 1
-0.00459653073081583 1
-0.00867325304186844 1
0.0117583808956605 1
0.000690409513069274 1
-0.00201678290813714 1
-0.00840989629618297 1
-0.0131678119511813 1
-0.0110384401758699 1
0.000202698370312308 1
0.000526413152482096 1
-0.000450042252569757 1
-0.0040740114181647 1
0.0100403695803954 1
0.0129748827619379 1
0.0135296884339615 1
0.000959154491716454 1
-0.00905956175452595 1
0.0080543614783959 1
0.00451343113497059 1
-0.00513423410009751 1
-6.76337276465057e-05 1
-0.00562589081144052 1
-0.0100961302938747 1
-0.00147644894798003 1
-0.0123232051403865 1
0.00137558813096009 1
-0.00237602462986079 1
0.00405597354188719 1
0.00165669994472733 1
0.0141243221978769 1
-0.00906359640486781 1
0.00719839329551932 1
-0.00182496736721359 1
0.017780375310928 0
0.00966872527024137 1
0.00427538237883655 1
0.0100334642974721 1
-0.00434512252163182 1
0.0111816464036039 1
0.00595815326226377 1
-0.00440855491047917 1
-0.0140679444778142 1
0.0115429375227274 1
-0.00463530542568973 1
0.0068706936032266 1
-0.0135463065629807 1
0.000414113524044031 1
-0.00820674517178709 1
0.00878608059041565 1
0.0075610060384781 1
-0.00751864898027085 1
0.0113931205541099 1
-0.0105760683795026 1
0.0100317625906871 1
0.00629474150256039 1
-0.00426124676569854 1
-0.0083042150729855 1
-0.0074858105334369 1
-0.0048525307869183 1
-0.00869871830136112 1
-0.0019756418204175 1
0.00226764485141176 1
-0.00310075337249745 1
0.00239311740321352 1
-0.00452683776663397 1
0.0116705784323628 1
-0.00305985619280548 1
-0.00389697502675708 1
-0.00506879650171705 1
-0.00224772598822594 1
-0.0120468449532 1
-0.00461559297385058 1
0.00687188024022977 1
-0.00280298556455974 1
-0.00832536874636392 1
-0.00460750047003246 1
0.0010489620596336 1
0.0029885969223636 1
-0.00359336048236816 1
-0.0065425270933783 1
0.00455375160811026 1
-0.0127570309053373 1
-0.00526854898251539 1
0.00610421964980895 1
0.00969965974753967 1
0.00270065055895983 1
-0.00145347275899787 1
0.00546891356383879 1
0.00128324027420901 1
-0.000654921342632211 1
0.00171323360227291 1
-0.00439080818253222 1
0.00421643761781896 1
0.0100694947803072 1
9.15361817854809e-05 1
-0.0103315086116066 1
-0.0117747552843252 1
-0.0108982570130308 1
-0.00234451216488839 1
-0.000250842286115198 1
-0.0044667331859435 1
0.00232474177865699 1
0.00194268122965505 1
0.00570119732604426 1
-0.00634824447227972 1
0.00471293661726277 1
-0.00673994835803877 1
0.00026441598871133 1
-0.0143417886509831 1
0.00119051562885337 1
-0.00397862518670383 1
0.00127688246137141 1
-0.00318400880801116 1
-0.00667998891367548 1
0.0210149211622025 0
-0.00893412581911006 1
0.00916831373847252 1
-0.00438102083982891 1
0.00572144112285251 1
0.00218324877869067 1
0.0055656190244009 1
0.00251543332084449 1
0.0066628004211102 1
0.000526217981637564 1
-0.000930652482502306 1
-0.0103851296646757 1
0.00521321488519202 1
0.00131657062814719 1
-0.00868528143808673 1
-0.010787799676722 1
0.00596955661559116 1
-0.00872752285059162 1
0.00646354062699723 1
-0.00293428833351331 1
-0.00182893750435065 1
0.0100202945627208 1
-0.00431833353271753 1
0.00246370066161606 1
-0.00449858863910505 1
0.0068723131788178 1
0.00235631855877022 1
-0.0167215803126913 0
0.00620337885184838 1
-0.00303105623978498 1
0.00131402215626012 1
0.0106979312259651 1
0.0179080028018251 0
0.00523634787239044 1
0.00534798433464157 1
0.00972404873998912 1
0.00720654010378994 1
0.000620822938431993 1
-0.0116932007553406 1
-0.00290993759837596 1
-0.0070908156893108 1
0.00561421617165379 1
-0.00908070834826231 1
-0.0003992809879394 1
-0.00186275747930744 1
0.00151113881318276 1
-0.004678425672163 1
-0.00161526739727803 1
-0.00502808508804909 1
0.00687950397036219 1
0.00936329440105855 1
0.00868219230785633 1
0.00153463844858463 1
-6.63983403487464e-05 1
-0.00944425689686541 1
0.0121934927800568 1
-0.00387621305830807 1
-0.0024054730790641 1
-0.00963658718387952 1
-0.000165530166189485 1
0.0131562929372433 1
0.0123329478795596 1
-0.00668615392916366 1
0.00705308360261749 1
0.00220491420574489 1
-0.00165045961288714 1
-0.00164382760680307 1
-0.00196527436546592 1
-0.0036618436737406 1
0.00176685695798726 1
0.00585378365899744 1
-0.00273069830095491 1
0.0235769145847296 0
-0.00466206612143556 1
0.00553719327654459 1
-0.00600916393728507 1
0.00223496039204172 1
-0.00990991760852924 1
0.00391343913889721 1
0.00368219648769298 1
0.00669374244829269 1
0.00622122954771764 1
0.008283032802963 1
-0.00183180850688063 1
0.0117385981241396 1
-0.00192766465229475 1
-0.00635507816353006 1
0.00984998447704068 1
0.0012791964540434 1
0.00364097617154674 1
-0.00463117625525076 1
-0.00234946863510655 1
0.00744891778032296 1
0.00672249677837145 1
0.0165290919862164 0
0.0081530978753255 1
-0.00631807115359722 1
0.00567388592958687 1
0.0101819459764229 1
0.00884861342403236 1
-0.00127226617717151 1
0.00807299898996952 1
-0.000133254376126974 1
-0.00202574177555527 1
0.00440282678742667 1
-0.00390273059961217 1
0.010559111936942 1
0.0176310081513596 0
0.00724458903954229 1
-0.00117586097638171 1
-0.000441175109029816 1
-0.000918408924099674 1
-0.00813851556147872 1
-0.00530419519762852 1
0.00372221006922222 1
0.00542118339659849 1
-0.00479698840505604 1
0.00712877870462941 1
-0.0018585352811131 1
0.000636797460853526 1
-0.0157461227703158 0
0.00357177693753956 1
-0.00885949871363881 1
0.0106966382275728 1
-0.0102681058933555 1
-0.00894484324084949 1
-0.00915245064376723 1
-0.00282660078007971 1
0.0158997453656375 0
-0.0027245753570117 1
0.00505899428067334 1
-0.00356104749409784 1
-0.00873818628429307 1
-0.00441036149599097 1
0.000980003258872235 1
0.00457411905914526 1
-0.000103839274617619 1
-0.00740736809324911 1
0.00198409679654374 1
-0.00480215747479882 1
0.00971612832203429 1
-0.0111683094083014 1
-0.00186484618653051 1
-0.0058169232250746 1
0.00576868216406009 1
-6.11031062729336e-05 1
0.0073701691012849 1
0.00557526391456246 1
0.0175304351670076 0
0.00268182754282158 1
-0.00157893302982987 1
0.00390373930002125 1
0.0061850018658972 1
-0.00485072834401889 1
-0.0143494679121921 1
-0.00806330835480196 1
-0.0109168703870898 1
-0.0128110102407181 1
0.0108041344507725 1
-0.00653860138393108 1
-0.011734863175597 1
-0.0100915460101115 1
0.00490361078586692 1
0.0090966825626548 1
-0.00955203882801303 1
-0.00172441781538495 1
-0.00356345945910716 1
-0.0130762349431631 1
-0.00492959495565184 1
-0.0133756294648922 1
-0.00286355646379254 1
0.00729457824606759 1
-0.00150277390557157 1
-0.0104305433403633 1
0.00698741860549202 1
0.00620162775616629 1
-0.0129949590280776 1
0.00606035371194134 1
0.0361875383940132 0
0.00163016911135632 1
0.0107429371033646 1
9.0186791559962e-05 1
-0.00656160050393309 1
-0.00428255786434191 1
-0.00805152343200412 1
-0.00513858525227369 1
0.0141412914692267 1
0.011806618769375 1
0.00361611857428387 1
-0.000904692970664924 1
0.0251241676251498 0
0.0123016628310599 1
-0.00308559365566831 1
-0.00842658777000031 1
-0.00223757097761323 1
0.00679286035309625 1
-0.0162957252690413 1
-6.72944367286034e-05 1
0.00921050269575954 1
-0.0018509096172526 1
0.00575167954632822 1
0.0118366087431795 1
-0.0076206757687424 1
0.00746104463759884 1
-0.00451222572800024 1
-0.00586056633599812 1
0.00317817053004677 1
-0.00528015287425622 1
0.0117232853454749 1
0.00797556154741662 1
-0.0120927235072446 1
0.0104717982768769 1
-0.00512568428421458 1
0.00143840598347415 1
0.00688278211859084 1
0.012928400121809 1
0.00207475130297557 1
0.00847784350957469 1
0.00618184668282347 1
-0.00321431454490429 1
-0.00243296573575174 1
-0.00607885046430095 1
-0.00269677621217671 1
0.00309033351327855 1
-0.0121125829616997 1
-0.00362583801100648 1
-0.00586961559026668 1
-0.011390535319596 1
0.00474481978784118 1
0.00124747489167638 1
-0.00392300073856478 1
-0.00663959939968089 1
0.00144115008914194 1
-0.00178116303182695 1
-0.00227458301851042 1
-0.0184943360600159 0
0.00150062926562104 1
-0.00497958596052037 1
-0.00379052819228336 1
-0.00510724797727952 1
-0.00516026187875031 1
-0.000393872426689225 1
0.00840494643263044 1
0.00314580178727684 1
0.00773491245371988 1
-0.00285550273872548 1
0.0119768549278834 1
0.00139092214573747 1
0.00747419692603934 1
0.00257450084237612 1
-0.00113051952419615 1
-0.00698055196546635 1
0.0212962028309275 0
-0.00414290829607425 1
-0.00419923499231359 1
0.0057634529822154 1
0.0111489024140861 1
0.0083191581318343 1
0.000553148986868606 1
0.00948076454183871 1
-0.00156621390693252 1
0.0100655010254679 1
0.0011476598556202 1
0.00577627128252532 1
-0.00518564829585282 1
0.0108766966960037 1
-0.00376035878662737 1
-0.00192134722440959 1
0.0136745635542967 1
0.000560108038284936 1
-0.000370923341283146 1
0.00336904849299915 1
-0.0034894741596743 1
-2.33788600259526e-05 1
-0.00469605629157843 1
-0.000518305685842915 1
0.00066272590518276 1
-0.00469232293387757 1
0.00423954740653249 1
0.0124876612098641 1
0.000125643128621612 1
-0.00295644662771477 1
-0.00727873696809337 1
0.00217030205486697 1
0.0138464518902489 1
0.00655150801626191 1
0.000340518066119512 1
-0.00462539966286971 1
0.00256355236252122 1
-0.00678759174462681 1
0.0148018458891876 1
0.00144012811991722 1
0.0174465222342043 1
-0.00337796446186354 1
0.0132414125698043 1
0.00384431963682218 1
0.00603364564336546 1
0.000873756279400763 1
0.00411633781574071 1
-0.00583747563883669 1
0.00281435577602374 1
0.00796426149163918 1
-0.00614180456550771 1
0.0305552101335084 0
-0.00417477579517552 1
-0.00545489903921958 1
-0.00596990022067142 1
-0.0169875148341229 0
-0.0071515695488163 1
0.0132997606555481 1
-0.000814051454337855 1
0.00501672742245884 1
0.0129935724519896 1
0.00403515731396176 1
-0.01387281164941 1
-0.00934456038018113 1
-1.3414628512001e-05 1
0.00304846855083334 1
0.0109256921495068 1
0.000283883772407436 1
0.00600373217724207 1
0.000642802233196114 1
-0.0090723065715906 1
-0.005356827447723 1
0.00180409770462635 1
-0.0100145707658105 1
0.00438020972660715 1
0.0123806729102062 1
0.0207167549038335 0
0.000555685790360205 1
0.00241654207052591 1
0.00684423662748189 1
-0.00189877285932602 1
0.0124755149741041 1
-0.00117673280108388 1
0.00464521447243858 1
-0.00315469161489552 1
0.00630642013311657 1
0.00178121744070387 1
0.00317492704147029 1
-0.00264890126416061 1
-0.00408762369912801 1
-0.0108344717836264 1
0.00707740676575859 1
-0.0141923191895847 1
-0.0170665565062444 0
-0.00155809828660595 1
0.00171068642985571 1
-0.00351086130335975 1
0.0105685140779216 1
-0.00286260092694852 1
0.00183463537666187 1
0.00749497894588094 1
-0.00306758971847625 1
0.00051171744667039 1
0.00417150255726194 1
0.00028897594661648 1
-0.00266655864152107 1
0.00218306997332128 1
0.0188081237682505 0
-0.00410219127810559 1
-0.00580911970667592 1
-0.00191678115912818 1
0.0142651959218906 1
-0.000988624733275412 1
0.00804942398512051 1
-0.00769110673620357 1
-0.0156190157670462 0
-0.00329609633691001 1
0.0128374013542784 1
-0.00990911872271404 1
0.00340466363489414 1
-0.0129536529528376 1
0.0027124597713945 1
0.00199504338393048 1
-0.00845762470392451 1
0.0118726780665448 1
-0.0133441006103097 1
0.000328650133897048 1
0.00310499540870412 1
-0.00346391080803892 1
-0.000616623880361714 1
-0.013047655730887 1
-0.00263299446768086 1
-0.0112584062424536 1
0.0054789097445563 1
-0.00397071574522256 1
0.0026419891169568 1
0.0109776534188426 1
-0.0106775974237148 1
0.000426881859043432 1
-0.0118595652845658 1
0.00571282429822624 1
0.00351190237734465 1
0.00816935680763367 1
0.00370729617362091 1
0.0143459115391694 1
0.00885290720492806 1
0.00847526178223051 1
-0.00314072793322575 1
0.00273968094121721 1
-0.00237240406426033 1
0.00925983761805656 1
-0.00609745762242334 1
-0.00551396299425895 1
-0.00521805226409923 1
0.00476846543975866 1
0.00210385496808694 1
-0.00191627548540626 1
0.00751686211106802 1
-0.00231692871378865 1
-0.00642595628451518 1
-0.0149285329390076 1
-0.0128392553891379 1
0.000939620403910575 1
0.00545191497426275 1
-0.00555599681910715 1
