# Supplementary material for: Bias caused by sampling error in meta-analysis with small sample sizes
Source: PLoS One. 2018 Sep 13;13(9):e0204056. doi: 10.1371/journal.pone.0204056 (PMC6136825; doi:10.1371/journal.pone.0204056)
Supplement: S7 File — (ZIP) [file pone.0204056.s007.zip › results N = 50 theta = 0 tau = 0 sz = 20-30.txt]

"dl.theta" "dl.cp"
-0.0158765220205601 1
-0.0246795486468992 1
-0.0125856330740654 1
0.0048138946533501 1
-0.00184656516053788 1
0.0291494358292713 1
0.00764623386827019 1
0.0546905465269477 0
0.00407393062009157 1
0.0382386193090973 1
-0.0162962930267611 1
0.0289500440555001 1
0.0154160956496258 1
0.0049851878901618 1
0.0183361740976886 1
0.0199751771163833 1
-0.0237037491549399 1
-0.0324768190823424 1
0.0129028019058025 1
-0.0151929947762449 1
-0.0204254300824956 1
0.0567033663473594 0
-0.0346817684490538 1
-0.0418229491228314 1
-0.0226875175166621 1
0.0169971116636934 1
0.028516877218179 1
-0.0303043651581022 1
0.0522583670629647 1
-0.0409582804994425 1
0.00830207023972352 1
-0.0447984770741997 1
-0.007012550012861 1
0.0521449579418643 0
0.0529329151021605 0
0.0051935725608878 1
0.012458054567269 1
0.020986742910915 1
-0.0196818969076356 1
-0.00283776336755094 1
0.0367474897191518 1
-0.0140970583711751 1
-0.040369892875545 1
0.0409059533407598 1
0.00416359257376524 1
0.0138419948715525 1
-0.0516598215731002 1
0.021436426008522 1
-0.00560409702866584 1
0.00385061614217478 1
2.85562020489083e-05 1
0.054771434108839 1
-0.0592298560300238 0
-0.0219779676514433 1
0.057307048269998 0
-0.0364227257548801 1
-0.0317799804902552 1
-0.00848982939298257 1
-0.0382578341634174 1
-0.0113790415551272 1
0.0155431326668651 1
-0.00883646985416419 1
0.0510272234211276 1
0.00846083611222627 1
-0.00601031220339773 1
-0.0301562912139612 1
0.00644500712771193 1
-0.0173142763087643 1
-0.0437216725076272 1
0.0104294217889476 1
-0.0258060518119879 1
0.0227960241095365 1
-0.0243701008833185 1
0.0412204376465148 1
0.0393818201581391 1
0.000348421621552109 1
-0.0276795116375715 1
-0.0120041393542027 1
-0.067996951037932 0
-0.000183486961605141 1
0.0554559261664599 1
-0.0433622887393841 1
-0.0150114371755724 1
-0.0158960521932717 1
-0.0249363605648748 1
-0.022126019458382 1
-0.00325214960688749 1
-0.00414453217544198 1
0.0593023268923097 0
-0.0225804649487697 1
-0.025668755481276 1
-0.0379811441265078 1
0.044331540849642 1
0.00202675351380837 1
0.0177855663561121 1
-0.00457917746230229 1
0.0297724693137775 1
-0.0359369742601122 1
-0.0191550408112245 1
0.00633468544455279 1
-0.0284816977839895 1
0.011943689370555 1
-0.0483584963930859 1
0.0312706348998307 1
-0.0352878823902199 1
-0.0193457831599613 1
0.0295085723349881 1
0.0100956496234011 1
0.0130257123858438 1
-0.0329554888251526 1
0.0359106660089711 1
-0.00413270485550604 1
0.0193166578089176 1
-0.0332771108348423 1
0.0321589973731292 1
0.0103214233801017 1
0.00193282576153865 1
0.0108701397461062 1
0.0280004126957045 1
0.0203849908666815 1
-0.022259906953416 1
0.0246061294199375 1
-0.0394401943051468 1
0.0425953766167777 1
-0.0403170177350421 1
0.0442834381154756 1
0.0152830703340195 1
0.0308816806619252 1
0.0249313132794571 1
-0.0500870781927059 1
0.0288386315530644 1
0.0317234655742794 1
-0.00349752158397953 1
0.015177552255446 1
0.0112234210156995 1
-0.013063626003195 1
0.0021341700487193 1
-0.0527334152250329 1
0.0131231493925434 1
-0.031391532624162 1
0.0552438528660146 1
0.00418587222140943 1
0.0231045741299251 1
-0.00396511792648817 1
-0.0252747315470403 1
0.0510058937494406 1
-0.0388572143862484 1
-0.0214489430419159 1
-0.0152949689479536 1
-0.0151570363561699 1
-0.00421157890737265 1
-0.0156540305697346 1
-0.0448738918177036 1
-0.0243187779252173 1
0.017804348482502 1
0.0141270473524935 1
0.0116075591279752 1
0.00645584747920997 1
0.0325221876974595 1
-0.0362735398485153 1
-0.00172271200605922 1
0.0256574992751258 1
0.0171664452686464 1
-0.00828014341342394 1
-0.0368114747917095 1
-0.0126844684851531 1
-0.00909212739557715 1
-0.0381946271860624 1
0.0104060184938934 1
0.0129832246830151 1
-0.0139172005294185 1
0.017697842286637 1
-0.0137563091218714 1
-0.0519613416529656 1
-0.0332378806532615 1
0.0313637054985603 1
-0.000888943534874888 1
0.028787760870145 1
0.0287581258412363 1
-0.0367520902411443 1
0.0483042171152405 1
0.0654174663274535 0
-0.00208387646272181 1
-0.0253227175228477 1
0.00169886535327767 1
-0.0181814647541979 1
0.00734350114388097 1
0.01987841637969 1
0.00872193880576001 1
-0.0187390241413967 1
0.0408037907027387 1
0.0560791902776235 0
0.0296556171315063 1
-0.0478764294053349 1
-0.00444626370571708 1
-0.00425201352505867 1
-0.00380299347310311 1
0.00768131396961302 1
0.0018486416869998 1
0.0134665405448792 1
-0.00963280779438126 1
0.00556769185832713 1
-0.00591654276729149 1
-0.0238652337047712 1
0.00921626298839155 1
-0.016421531019597 1
-0.00838646047295158 1
-0.0357614691763045 1
0.0134622092276762 1
-0.00459254664330599 1
-0.00409230579700938 1
-0.0419879749437495 1
0.0069954722187008 1
-0.0448959119132365 1
0.0159694821374199 1
-0.00751879572699293 1
-0.0377052564012511 1
-0.0366736413990723 1
-0.012031541027418 1
-0.0227533102275559 1
0.0172585663613925 1
0.0274587744943359 1
0.0059104190976033 1
0.00043989248348148 1
0.00324820545978628 1
0.0463064120036355 1
0.011861299369298 1
0.0215124255911172 1
0.0119982899689639 1
0.0430443821289736 1
0.037522098594549 1
-0.0142377030912009 1
0.0282677922567277 1
-0.0125749768222871 1
-0.0118569596991498 1
0.0276640491222782 1
0.0517780484635599 1
-0.0426679152378837 1
0.0286062726721053 1
0.0670963646396391 0
0.0177823951597056 1
-0.000246550254065722 1
-0.020037753502377 1
-0.0543892932591304 1
-0.0197849718642667 1
-0.0295030693382961 1
-0.0109679523204267 1
-0.00946981978182941 1
0.00399033050698103 1
-0.00256352619629679 1
0.0164527505609609 1
0.00135956272779137 1
0.0151695148497823 1
0.0362748027046487 1
0.0295290597459669 1
0.032391655509861 1
-0.019966028256444 1
-0.00518039431684338 1
-0.0326529280722183 1
-0.0225468171982017 1
-0.0127518816579571 1
0.0484178692481259 1
-0.0325014968326131 1
-0.0119412934033576 1
0.00759256718681288 1
-0.0111570240559133 1
0.0246662881099825 1
-0.0106592723613161 1
-0.0651630418657537 0
0.0242955189464227 1
0.0249442384690704 1
0.05084502641836 1
0.0166396405428862 1
0.000272050918581569 1
-0.00683714456652988 1
0.0111292347060753 1
0.0352644200925184 1
0.0496274417096087 1
-0.0194067582420311 1
-0.00189844522690109 1
0.00256459428734553 1
-0.0438978174191877 1
0.023960419855363 1
-0.0300053536966258 1
0.000284108751237626 1
-0.00911657330379209 1
0.00706357028660185 1
0.0278370612792129 1
0.00878149437507354 1
-0.00668376310442337 1
0.0260778241782036 1
0.0395493074132507 1
0.0113883613227234 1
-0.0156975799164171 1
0.0167246318571421 1
0.0219570470516602 1
-0.0525598905273409 1
0.0262698944358107 1
0.0171946394277116 1
-0.0539640256505929 1
0.0295761583998715 1
-0.00863180924906499 1
-0.060383700971006 0
0.00236763467803288 1
0.0364411044412459 1
0.0502322745365611 1
0.0275856563555667 1
0.00945864552240192 1
-0.0272899299883639 1
0.0120276538755275 1
0.00550978413532721 1
0.0156264477019456 1
-0.0137123749297081 1
-0.00734175593723765 1
-0.0401206334379414 1
0.0183926563319498 1
0.0235638009938535 1
-0.00525726867447346 1
-0.0142125316375651 1
-0.00255211857484334 1
0.00410295916279435 1
0.0411396434553939 1
0.0131844427267101 1
0.00133410689184996 1
-0.0212280044132997 1
-0.00168768222500776 1
-0.0208616351390666 1
0.0652005111158018 0
-0.00486891634723702 1
-0.0143736345771415 1
0.0271836347464966 1
-0.0105822915819627 1
-0.0316604794101187 1
-0.0231825686542894 1
-0.0569117396169028 0
-0.00908633075001822 1
0.0316628464745943 1
0.046163650956758 1
0.0198392698531277 1
-0.0207406613995059 1
0.0264458854270852 1
0.00220534697322343 1
-0.0177439298343666 1
0.00621157671549541 1
-0.0257593384643239 1
0.0578682038672454 0
0.0151578962540833 1
0.0222088988333196 1
0.0687167901005668 0
0.0273180466300796 1
0.0035768172326441 1
0.000973762220288685 1
-0.0332414545320534 1
-0.0156831350486808 1
0.00720350478073308 1
0.0117001656318097 1
-0.0194955601044757 1
-0.00381292208520376 1
0.00726053975179519 1
-0.0157554430805678 1
-0.0128789055595789 1
-0.00152008277410726 1
0.0212546113002205 1
0.00342201580147022 1
-0.00648742387132069 1
0.0195527350418825 1
-0.0139787175433935 1
0.0557887622840023 0
-0.0234001017323767 1
-0.00652046504697302 1
0.008578323540347 1
-0.00305322127229779 1
0.0082648747865828 1
0.0374181593121695 1
0.0177997775525959 1
-0.0413828301157843 1
0.0727711340197088 0
-0.0143860965369921 1
0.00792306852273317 1
-0.0072287720216071 1
0.0529112499870218 1
0.0154220662176373 1
0.0292947273813726 1
-0.0135558371929981 1
0.0282587901152135 1
0.0100118197937922 1
-0.0160904864123106 1
-0.02702726779777 1
-0.0132741932729119 1
0.0299689027362469 1
0.00216837166141473 1
0.00168598619140656 1
-0.0134133487421284 1
-0.0378984115976172 1
-0.0395202774059808 1
-0.0253482982849224 1
0.0159036647639482 1
0.0230710558818793 1
0.0149118461968445 1
-0.00366269358147222 1
0.0253289041742374 1
-0.0114051424377989 1
0.010602022717942 1
0.0325280367916132 1
-0.0348282750186327 1
-0.0226830524646143 1
-0.0446706670472764 1
-0.00521798694986987 1
0.0320609384684796 1
-0.0352843188728052 1
0.0371405269130914 1
0.0425130887479381 1
0.0413645888103563 1
0.04646412903771 1
0.0177994597437828 1
-0.017674760322709 1
0.0424295442056829 1
-0.0164520520939506 1
-0.0376954441772856 1
-0.0305665898872397 1
0.0453688095629777 1
-0.0170153891381849 1
-0.00282550755409852 1
0.00377677031234082 1
0.0299743617240931 1
-0.0175117722150541 1
0.0235597790733547 1
0.0129921467264924 1
-0.0162337612083413 1
-0.032396002836131 1
0.072700196244873 0
-0.0633056197556746 0
0.0105638003055772 1
0.0401936767914378 1
0.0416654430249166 1
-0.00543850912480693 1
0.0024574769147565 1
-0.0165303828387056 1
-0.0245016238438437 1
-0.0421152021312728 1
0.0660589613327944 0
-0.0118422920374394 1
-0.0240855296186693 1
0.0046758894845956 1
-0.00939932966551574 1
-0.00867348573289455 1
0.0182833702888433 1
-0.00186464844522827 1
-0.0087396739997329 1
-0.0494404775455941 1
-0.0428506391671544 1
-0.0419297902192912 1
0.0590249362186661 0
0.0150234577688583 1
0.0166666575345873 1
-0.024718998662586 1
-0.0151350209939086 1
0.0196148752133434 1
-0.0179559929408359 1
-0.0182288301848172 1
0.0436860045991304 1
-0.000962988329191151 1
0.0400976860744062 1
0.0412431840731852 1
0.0162860472862215 1
0.0118240060311786 1
-0.0216717154163864 1
-0.055873944507389 0
-0.0133843780999263 1
0.0323707140065382 1
0.0417114603155879 1
0.0258929322579679 1
-0.0116932590874385 1
-0.0174264613014024 1
0.0399326952318794 1
-0.0360683177839714 1
0.0496135568155238 1
0.036141906559063 1
0.0259559695925321 1
0.0266078898170799 1
0.0415894636758696 1
0.000608975568572197 1
0.00586264641736571 1
0.0554145614733035 1
-0.0654716402412037 0
-0.0220675092482909 1
-0.00155339344580642 1
-0.0188947004622081 1
-0.012895072723629 1
0.00324197328719373 1
0.0168487872830949 1
0.013031172973229 1
0.000168536106146216 1
-0.0227043375619182 1
0.0395017041416513 1
-0.0218404190046441 1
-0.0221239125939037 1
0.0480450870422063 1
-0.0316260157844063 1
-0.00474130127437477 1
0.0252595715918413 1
-0.0143491092819623 1
-0.0504849554924141 1
0.0217905721166051 1
-0.0150709267512655 1
0.0287161222305576 1
0.00724983983727822 1
-0.0216198433772544 1
0.00343609373068418 1
-0.0153505520681331 1
-0.00785915599338886 1
0.0488584743605379 1
-0.0489310904332076 1
-0.0181676519716664 1
-0.0130807226090937 1
0.0285919468475394 1
0.0187266350188419 1
-0.0258687795170408 1
0.0238139983982375 1
-0.00711990953789165 1
-0.0084596765260287 1
0.0489115434775517 1
-0.0078514090675894 1
-0.0485921331423404 1
-0.026321938641753 1
-0.042037164241255 1
-0.0178229508695436 1
-0.0240314209969521 1
-0.0241646869016564 1
0.0506434941782929 0
0.00189899912473369 1
-0.0474704924722388 1
0.010907928646862 1
-0.0298048703700158 1
0.0274881603963771 1
0.0322220227091373 1
0.0126906480914339 1
-0.0168268647338254 1
-0.0107320103841564 1
-0.0401709204112699 1
0.0390164825906634 1
-0.0354491649609734 1
0.0329305123609348 1
-0.0036057615526952 1
-0.0292739137546082 1
0.0353517338327848 1
-0.0185372389650247 1
-0.0512280233441778 0
0.046847381521443 1
0.0119929302348568 1
0.0202875569282742 1
0.0191899499027445 1
-0.028040271481813 1
0.0515134124613416 1
0.00576014584940692 1
0.0365572838823255 1
-0.0182894614570009 1
-0.00699505932081808 1
0.0165347079750134 1
0.0416033855064359 1
0.0318860730761577 1
-0.0015594535691745 1
0.0229238189851544 1
-0.0180707117173074 1
-0.0291010160429632 1
-0.0187813814016814 1
-0.0275238565334082 1
-0.08532977533659 0
-0.0288191259832208 1
0.0177615068534078 1
-0.0506537997154727 1
-0.00936702092061973 1
0.0367669659863337 1
-0.026747414410554 1
-0.0356867234655511 1
0.0334000930748238 1
0.0222438846421192 1
0.0102521751483405 1
-0.022575225990592 1
0.0310693414221871 1
0.0269273590960752 1
0.0383492101604811 1
-0.0585057329609463 0
-0.00247798833130037 1
0.0310584735561815 1
0.0350958076552969 1
0.0292271091576644 1
-0.0412602813023776 1
0.0235373672067137 1
-0.0160879792114246 1
-0.0193485053284829 1
-0.00461976814639283 1
0.0448962189290021 1
0.0226007464021554 1
-0.0478029175925465 1
0.0352718549976723 1
-0.0272754536508332 1
-0.0132223421079444 1
0.00553126405480691 1
-0.0139941524640924 1
0.0106753538316639 1
-0.0707340911875508 0
0.0026876981188613 1
0.000290992908609067 1
-0.0312751397837209 1
-0.0224331592098326 1
-0.0467653454434454 1
-0.00430226788180756 1
0.00742507056851844 1
-0.0456393742916038 1
-0.0511665132597041 1
-0.0371445266823175 1
-0.0578867995868124 0
-0.0429432532605933 1
-0.00428489099191428 1
0.0416729516460196 1
-0.0241017122512304 1
0.0275141378334637 1
0.0512874561174935 1
-0.0580148803591002 1
-0.0122975306493439 1
-0.0161437590605647 1
-0.0190353488292033 1
-0.0105649223433554 1
0.0422128274115925 1
-0.0142724116716427 1
-0.00483532719326752 1
-0.00757839166160874 1
-0.012994082150967 1
0.0463089607149006 1
-0.0507375647221975 0
-0.0620038928785927 0
0.00419026034601104 1
0.00709819409250704 1
-0.00622117492018472 1
-0.00458448556716362 1
0.00321701572688604 1
0.0454916031752387 1
-0.0534241470252236 0
-0.00984509165383013 1
-0.030643237957594 1
0.0171825184610553 1
0.0220402404692407 1
0.0559881219414977 0
0.00409759147934897 1
0.00650254767023014 1
-0.0070016094915847 1
-0.0371312062326049 1
-0.0523843772800379 1
-0.0697918899170402 0
-0.0676612827668072 0
-0.0155556882763543 1
0.00393943123089565 1
0.0641001386608292 0
-0.0242488664286234 1
-0.0141870048474855 1
0.0332008640208836 1
-0.0319422659531781 1
0.00763247019487682 1
0.00269993053924023 1
0.0110947576152487 1
-0.00402421787096839 1
0.00110779549031659 1
0.0317815226130037 1
-0.0338393269371152 1
0.0347405637705215 1
-0.0296829753788888 1
-0.00882687526259538 1
-0.0770074839422421 0
0.0243205615322434 1
-0.00318837365987566 1
-0.00792435654176264 1
-0.00704059744962386 1
0.0152804002053446 1
-0.0176962050612953 1
-0.00548835811883073 1
-0.0441931317104142 1
-0.00134180868174889 1
-0.0409163176787525 1
0.027845991739728 1
-0.0377456335469988 1
-0.0213177005281318 1
0.0198466493929484 1
0.0226641983662974 1
-0.0101466429599556 1
0.034729447629226 1
0.0397608612694776 1
0.00339556309354337 1
-0.0173602112260367 1
0.0244241134828516 1
-0.0192902924478989 1
-0.0249019238752475 1
0.00789595635481677 1
0.000305108044129535 1
0.0143206457877502 1
0.0252678991988802 1
-0.0249639426480357 1
-0.0125468134265365 1
-0.0169708014556796 1
0.0344644840836133 1
-0.0181660635506935 1
0.0268775388479976 1
0.00723013844811595 1
-0.0108211429771902 1
0.0511747763228529 1
-9.78098236137691e-05 1
-0.0264164139711314 1
0.0061674409354058 1
-0.0203467552227081 1
-0.0345114626270607 1
0.0183122327321634 1
0.0432153874850342 1
0.00112317669216721 1
-0.0308714383020908 1
0.00627786312731863 1
0.0100413567668684 1
0.0281083046249163 1
0.0220585610189904 1
0.0300733606876015 1
-0.00435081298717498 1
0.00465971756435567 1
-0.0393251659330179 1
-0.00415161183041589 1
-0.0102497101288912 1
-0.00156265597273496 1
-0.060862173613318 0
-0.0240003605960976 1
0.0204342016656706 1
0.00840631944010311 1
0.0300528226321316 1
0.044892657621115 1
0.00624921881867929 1
-0.00864202261795987 1
-0.0262390091625012 1
-0.0406005438076342 1
-0.0251608778461954 1
-0.0559892047887417 0
-0.00879517306732927 1
-0.0540348839833422 0
0.00898425944203048 1
-0.000417346211898277 1
0.0121167513285742 1
-0.026006400400137 1
-0.00466397529399571 1
0.0077707069057939 1
-0.022159944470857 1
0.0304425238779983 1
-0.00440463685425062 1
0.00163409192051522 1
-0.0375326739672392 1
-0.010437873325026 1
-0.0216274406658571 1
0.00649591552113591 1
0.0271642403746683 1
0.0124585678223031 1
-0.051631110433508 1
-0.00501012816198648 1
0.0232577405111165 1
0.00116399846757664 1
0.0363582834650179 1
0.00108985931817631 1
-0.0157227672785117 1
-0.0319627214903788 1
0.0445777550491092 1
-0.00216962461655404 1
0.0616007874552525 1
0.0360513564615084 1
0.00881545083969905 1
-0.0338388072947541 1
0.0266449245272067 1
-0.00226055033234126 1
-0.00464057774231894 1
0.0737818751534718 0
0.025117428787485 1
-0.0513538425814389 1
-0.0369619683185545 1
0.00885604046339368 1
0.0300563848784581 1
-0.0101722972343503 1
0.0360951111087776 1
0.0500885897028492 1
0.0212590409007897 1
0.0252720987693364 1
-0.00702006483051446 1
4.33437060924579e-05 1
-0.0309129548299675 1
-0.002425351141335 1
0.0358598042539944 1
-0.0345391698833614 1
-0.00890575032098737 1
0.00509251284357749 1
0.0135988748509016 1
-0.00252016195162151 1
-0.0178647128225722 1
-0.0411114164541822 1
0.0127064929964997 1
-0.0423741943451358 1
0.000320477691730876 1
-0.00333923052587784 1
-0.049568628149929 1
0.0126235960860381 1
-0.0508393543337354 1
-0.0780759307598866 0
-0.0716923880714286 0
0.0103762665868156 1
-0.0031740456908531 1
-0.00958272904558435 1
-0.0273275978706545 1
0.0175438341804667 1
0.0172389807813293 1
0.0265255124426229 1
0.0226123972837825 1
-0.00682125238970711 1
0.0381436087112984 1
-0.0409687815656773 1
-0.0173063421073404 1
0.0580161347585952 1
-0.0175951943047983 1
0.0359882859117817 1
-0.0486199046892216 1
-0.0290751675199512 1
-0.00148489884032306 1
-0.00949697224125301 1
-0.0151901957166875 1
0.0191966021699196 1
0.0167299282067091 1
0.0176866824838888 1
-0.00291605663643189 1
-0.0560670961438091 0
0.0131115363735471 1
-0.00439135511665251 1
-0.0111894964244171 1
0.0191867093321231 1
0.0262228675874012 1
-0.00372209349046953 1
-0.0079323826382112 1
0.0134451596041898 1
-0.013871699894091 1
-0.00451964690177469 1
0.00721227009202173 1
0.00955448746682628 1
-0.0185266623232193 1
-0.0988112350204889 0
0.0013156534566868 1
0.0318283261805337 1
-0.0740149530464294 0
0.0586171706852323 1
-0.0854416660776452 0
-0.0461519931284494 1
0.00883691010368254 1
-0.00612608263143529 1
0.00306665640721216 1
-0.0316815636833398 1
0.0249894003915265 1
0.0201830985422693 1
-0.0411218670401989 1
-0.0233645546138915 1
0.00663779827887731 1
-0.0299779786696059 1
-0.0110046210198031 1
-0.0707310704217538 0
-0.0609024547904037 0
-0.0393632180276815 1
-0.0483663781800148 1
0.0288088564921366 1
0.0708044945162519 0
-0.0148368044839666 1
0.00394388655096233 1
-0.00250587557808588 1
0.0105011610522882 1
-0.0112380479661841 1
-0.0284046463736173 1
0.00323539812326605 1
0.0112674100831125 1
-0.0355260719290486 1
0.00771585064334514 1
0.032752322718709 1
0.02634696628517 1
0.0162162861918259 1
-0.00460253214862155 1
-0.038856328144793 1
-0.00428367930174796 1
0.0104466445555625 1
-0.030274259760853 1
-0.000869905176425899 1
0.0318679599589204 1
-0.00952467419789747 1
-0.0365604289508134 1
-0.0228833250763646 1
-0.00581522318345856 1
-0.0726569177579657 0
0.00656228869893706 1
0.021570761542656 1
0.0209845279511379 1
0.00118538717794781 1
-0.0037139092930852 1
0.031053672294934 1
0.010865118728694 1
0.00332278892484264 1
0.0283647240576478 1
0.0280632826795681 1
-0.029040499923934 1
0.0513323961344347 1
-0.0189043050123296 1
0.0115577621084872 1
-0.0123684973001899 1
-0.00238004003164616 1
-0.0034421883914823 1
0.0382933517679562 1
0.045508560777013 1
0.0458229979316846 1
-0.0162845688412779 1
-0.0284527555980276 1
0.00348138071446606 1
-0.0300365418864127 1
-0.0334934007241623 1
-0.013964670382546 1
-0.00289505376939528 1
-0.0150140404534171 1
-0.0485043380668695 1
-0.031493530896853 1
0.0173032501786332 1
-0.00444409483244658 1
0.0327981048203685 1
-0.0349669621286616 1
0.00709824995213013 1
0.0276190336826839 1
-0.01070703095224 1
0.0250642905556168 1
-0.0747396470229439 0
-0.0215077925832089 1
0.0443423466284921 1
-0.0250217294721288 1
-0.0372077991955485 1
-0.0339379620295189 1
-0.000667420532443495 1
-0.0202755698521784 1
-0.00134408902551282 1
-0.0276290581033974 1
0.016700493245267 1
-0.0308227024153 1
0.0188221712606227 1
0.00560814130483024 1
0.0940603482172626 0
-0.00584511885632052 1
0.0324190072620776 1
-0.00503567271572971 1
0.00526855028426593 1
-0.0183338985040519 1
0.000117339781982804 1
-0.00632850590656978 1
-0.00703288578669679 1
-0.00259678436172563 1
0.0343985746315616 1
-0.0189655416591628 1
0.0520144710858819 1
0.0499076473248237 1
0.0226338662624226 1
0.021470726387205 1
0.0306740864194042 1
-0.0296301068537432 1
0.00764183122831858 1
0.0413014297346955 1
0.0158537376108916 1
0.00483543888471065 1
-0.0113595034974113 1
-0.00134427127625859 1
-0.0162156963170503 1
-0.00859698477678034 1
-0.0142450700260193 1
0.0130800389388028 1
0.0142792654215414 1
-0.0184067878026833 1
0.0638042214819955 1
0.0235970730537769 1
0.00590830126320379 1
0.013395485205067 1
-0.00723366148725329 1
0.028802599204024 1
-0.00173919233737419 1
-0.018464005055929 1
0.0839368850098391 0
-0.0185712452274085 1
-0.021667231057386 1
0.0198056463681637 1
-0.0516840162310407 1
0.0081804313600662 1
-0.0211039646926448 1
-0.0327430754237409 1
0.00262050104457696 1
-0.00219358432557359 1
-0.00653741237228049 1
-0.013595738183176 1
-0.00357834442057538 1
-0.0519701209343702 1
-0.0540824964132236 1
0.0167542964979504 1
0.0426957316508352 1
0.0305275893534736 1
-0.0588312294933803 0
0.017017156384669 1
0.0211018093432729 1
-0.0182380509005777 1
0.0637444502097699 0
0.0329781833403401 1
-0.0149540812633586 1
-0.0351510453423497 1
0.0204351535421783 1
0.0437392053079939 1
0.0580658333524378 0
0.0684750960339522 0
-0.063389888601738 1
0.0172600328853227 1
0.0130321060493734 1
-0.00701653105040283 1
0.0295781938375321 1
-0.00574542692309783 1
0.0309578953324637 1
-0.038397574697907 1
0.0163352979585653 1
-0.0559305006327082 1
0.0393435609520915 1
-0.0174912482766926 1
0.0342767335909389 1
-0.028929247438599 1
-0.0557094382371669 1
0.000294868425405919 1
-0.0470346013302794 1
-0.00777854650530109 1
0.0791588669658468 0
-0.0179974520055817 1
0.00963579159946329 1
-0.0519585389670197 0
-0.0122351944843281 1
0.0221617917710284 1
-0.00277374325766113 1
-0.0686935609318128 0
-0.0223731242475838 1
-0.073707576865234 0
0.00431618761743489 1
0.014524398806792 1
-0.0319839941308292 1
0.0217957056062531 1
0.00185743574429476 1
-0.0666905858362266 0
0.0110055858491463 1
0.00428098882133176 1
-0.00607150630331694 1
0.0652994537609005 0
-0.00729677228883707 1
-0.0137678848855408 1
0.00383064881897301 1
-0.0308244920623454 1
-0.0110768933888713 1
0.0121965419784041 1
-0.0377121398591369 1
0.0237320738752796 1
0.00149722471990347 1
-0.00277212156744306 1
-0.00560211903941178 1
-0.00764045294550066 1
-0.0775414779577964 0
0.00146349547033039 1
-0.071026969858786 0
-0.00684240372208636 1
0.0097634522269213 1
0.0154536108290271 1
0.0414591470536189 1
0.0256704627652727 1
0.0285204524000535 1
0.0130409124781488 1
-0.0386331540084986 1
-0.0275822357439217 1
0.0143285977729248 1
-0.071518223605751 0
0.00399212253433678 1
0.00656209852535916 1
-0.0159383184184232 1
0.042342261815894 1
0.0360574757591974 1
0.00845217164845846 1
-0.0317736962766071 1
0.0191933843721047 1
-0.0189389592558163 1
-0.0311084447693187 1
0.0259306487632509 1
0.010594726420676 1
-0.00507884131513587 1
-0.0410266455316274 1
-0.040101602557632 1
0.0121974666092886 1
-0.0494690587767617 1
0.0260394020095491 1
-0.0365799615488801 1
-0.0663621530799179 0
-0.043144788941044 1
-0.0545254320845234 1
0.0331711774327344 1
0.0413684514823671 1
0.0157687849049009 1
0.00135238699892944 1
0.01285922071681 1
-0.0198722849957883 1
-0.014889060650654 1
-0.00013953732778468 1
-0.00756996304027009 1
-0.0644024859561717 0
0.0192220984923118 1
-0.00120533235399885 1
0.00624244573385561 1
-0.0257642487850986 1
-0.0180558583183636 1
-0.0163209746545071 1
0.0409919164929491 1
0.000896983188834884 1
-0.0332435001996186 1
-0.0388150947130127 1
0.0250408125972458 1
-0.00770913901865525 1
-0.00527547781707894 1
-0.00216870942223095 1
0.010747496147689 1
-0.00861520974677785 1
-0.0161419341529714 1
0.0213168324142574 1
-0.0186110216871431 1
-0.0572920855245471 1
-0.0394243238006486 1
0.0115569941660625 1
-0.00509917875916263 1
0.0118149942758581 1
0.0320765306946357 1
0.0603935405031605 0
-0.0272939982295802 1
0.0240041270349445 1
-0.0341987331405092 1
-0.0418426147430216 1
-0.019886278278734 1
0.0491531453518781 1
-0.0199270576228126 1
-0.0134714596171922 1
-0.020422011444948 1
0.0355067820845531 1
0.0184879476989831 1
0.0318150913882041 1
0.0281869097871692 1
0.0300350863722103 1
0.00719036053506825 1
-0.0437677161722796 1
0.00980599963004002 1
-0.0396742031246303 1
-0.0128312712067126 1
0.00224032388614311 1
-0.0637504614822561 0
0.00043873528838781 1
-0.0424303712272431 1
-0.0742048967129541 0
-0.04930293002522 1
-0.00339446347842084 1
0.0249391030911268 1
-0.0239976884252243 1
0.0227419190090618 1
0.0235941229260929 1
0.0539792827350261 0
0.028004810756873 1
0.0383993645016547 1
0.0133064903651383 1
0.00936320613654431 1
-0.00829985121986619 1
0.00611783188964588 1
0.00831344896226917 1
-0.0242056428709903 1
-0.0455431887936657 1
0.0334881963110933 1
0.045796314100405 1
0.0240866096672784 1
-0.00389701851717126 1
-0.00676139800658835 1
0.0214425909279522 1
0.022494660886758 1
0.00492032589297228 1
0.00696936313813363 1
-0.0312992486362711 1
-0.0291119930693997 1
0.0173645724514474 1
-0.0435185326205608 1
-0.00244140517366587 1
0.00688976971821291 1
0.00502696308635812 1
-0.0164524392238747 1
0.0626101900535088 0
-0.00273024016156583 1
0.0280494840024153 1
0.0151103048153417 1
0.0175320708576635 1
0.0170699203137108 1
-0.0159013436080964 1
0.026332946620782 1
0.00362251191119337 1
-0.0187312106519632 1
0.0746765839048907 0
-0.00432715927871513 1
0.00785159813085692 1
-0.00128730631429838 1
0.0203152605362339 1
0.0495954733305851 1
0.034877505672592 1
-0.00684401122091329 1
-0.0610218187145271 0
-0.0113015785484677 1
0.0312547970936619 1
-0.0281748480979703 1
0.0133371226771694 1
-0.0101513060672733 1
-0.0461968638986884 1
0.0157644126550892 1
0.0694957120063897 0
0.0169613356390277 1
-0.00493485200616967 1
-0.0238622786612401 1
-0.0255827903435859 1
-0.0268435936214317 1
0.0279698172696035 1
0.0021280538958921 1
0.0302273548850161 1
-0.0143612664709699 1
0.0352580145347219 1
-0.0162154629676198 1
0.0346439814784295 1
-0.00374908505178545 1
0.0379782239680872 1
0.0366872818674805 1
0.0621870820546719 0
0.00358841123615469 1
-0.020326234760106 1
0.01922739067306 1
-0.0151314764462588 1
0.00198312721566777 1
-0.0177471123894644 1
-0.00726358052079897 1
0.0186891237419984 1
0.046446583198686 1
-0.00305726206662992 1
0.0107672154815002 1
0.0221810274051154 1
0.0528899686339805 1
0.0155698838957678 1
-0.010066698280919 1
-0.00856871157564053 1
0.0148424478691069 1
-0.00366313131414922 1
-0.0148269186079284 1
0.00032054715437822 1
0.0267323517106838 1
-0.00332258575892804 1
-0.00236382022765521 1
-0.0215716895396612 1
-0.0471599669061983 1
-0.0080161786656304 1
-0.0137308964273093 1
0.0396954352342469 1
-0.0149483528092733 1
0.00338636141880055 1
0.0639262902558547 0
-0.0161590230627103 1
0.032953410904668 1
-0.017923846052001 1
0.0181070949427027 1
0.0157992574519337 1
0.0166483621566644 1
0.0261878576027218 1
-0.0243208419244786 1
-0.0412343834675117 1
-0.00893057785448804 1
-0.0262981921795519 1
0.00230354059849581 1
-0.0097258840047156 1
0.0199118062525906 1
0.034418211626476 1
0.0183641187756916 1
-0.0228120148853517 1
0.0294735412870992 1
0.000772630507411437 1
-0.0206284485432484 1
0.00102272253296831 1
0.0476785933121895 1
-0.00845449743444695 1
0.0477417181992555 1
0.0404689419060919 1
0.00759745518536799 1
0.00385597042515135 1
-0.0153157919910397 1
-0.00134012586168474 1
0.0175423300695722 1
-0.0138914274796984 1
-0.0190275985045856 1
0.0189890072131212 1
0.00529437028601113 1
-0.00940983660829584 1
-0.000540890003240635 1
0.0310048507177762 1
0.0104612905219496 1
0.0351062005582649 1
-0.0183252272927049 1
-0.0140510291178288 1
-0.0183045435125028 1
0.0561585399948355 0
0.00435286699131203 1
0.0438441957409227 1
0.0270457693148151 1
0.0446254609514925 1
0.019500720435812 1
0.035766873185566 1
0.0166869143334627 1
0.0254788726677499 1
0.00918029344810469 1
0.0566775889344773 1
-0.0232112008193384 1
0.0561813663423371 1
-0.017567341536287 1
-0.0202101907387523 1
-0.0384128764651439 1
0.0588197792704113 0
-0.0506387458039987 1
-0.0194723853020062 1
-0.014384877517583 1
0.0297789514641567 1
0.00403501535421268 1
0.017204841225972 1
-0.0107130405687614 1
0.0470516757601021 1
-0.0100189445207097 1
-0.0390419884088029 1
-0.0195351970119544 1
-0.0484736123717116 1
-0.0516187908161181 1
0.000785243472092988 1
0.0312862092933094 1
-0.0443662180573948 1
-0.00857734726247237 1
0.0538341855279822 1
-0.0524448212007629 1
0.00110505570288746 1
0.0109813264159583 1
-0.00823596494364837 1
0.025420795732678 1
0.0412643832791332 1
-0.00324757720178494 1
0.00597023309250769 1
-0.0717024327198651 0
0.0157348845044071 1
0.0114287973057263 1
0.0614753753173875 0
0.044050826467849 1
0.00857237341758236 1
0.00907796256676426 1
0.0320916471559851 1
0.0286212853723657 1
-0.0254296561120685 1
-0.00754625394666438 1
0.00952524158415006 1
0.0226154295400988 1
0.0639658635745827 0
-0.00311216147357654 1
-0.00829436666116708 1
0.0281944629733992 1
-0.0414893584820325 1
0.0157973029245869 1
0.0105334373202733 1
-0.0343992871447124 1
-0.0311734051427825 1
-0.0284984463192812 1
0.022163969246824 1
0.0129189777472781 1
0.0243085382558895 1
0.0175931748925982 1
0.0514305782689182 1
-0.0247451093753167 1
0.0065524676570733 1
0.0215346011711934 1
0.000956407899027581 1
0.0182436674558981 1
0.0268921087549118 1
0.0116520757343098 1
0.0301613402846475 1
-0.00596152738973432 1
0.062330986689942 0
-0.00148446839244707 1
0.0121995579114297 1
-0.00465399456257848 1
0.00960520539695457 1
-0.0260208529683501 1
-0.0119885601961454 1
0.0155131110237912 1
0.0500218374914509 1
-0.00329580747017472 1
-0.0271385475715019 1
-0.013284231346657 1
0.0122272572038084 1
0.00147666726010013 1
0.0109109352737167 1
-0.0275135330778478 1
0.025976826168762 1
-0.0107483132609938 1
0.0277529663076184 1
0.0271607681585862 1
-0.0178207173921862 1
0.0535487058964983 1
0.0644834118700119 0
0.0142110245156272 1
0.0285070575782258 1
-0.0104889326360935 1
0.0477245998200737 1
-0.0279216925720155 1
-0.00129494716086206 1
0.0291384002023419 1
-0.00349272805187359 1
-0.027493676333428 1
0.0214236528844206 1
-0.0483316284968778 1
0.0325845928601623 1
0.0483611192269598 1
-0.0287840831057016 1
-0.0312756684587133 1
0.0127515183857215 1
0.0424973335578173 1
-0.0339161823747692 1
-0.0554291713751239 1
0.016726129195805 1
0.00321393788588473 1
-0.0460866832884194 1
-0.0346775795111731 1
0.00925896885200358 1
0.0656801424435451 0
0.0129948329988859 1
-0.0104310854215795 1
0.0281602942997906 1
0.0113025792337091 1
-0.0271411626537084 1
0.0182497662354185 1
0.041912147303223 1
-0.0231803646212345 1
-0.0133204715822435 1
-0.0152845935103382 1
-0.02965047525728 1
0.0314530400712584 1
0.0683962765935302 0
-0.0628058473827773 0
-0.00605980111112725 1
0.013209264605749 1
0.0455861673181343 1
0.0162060476341762 1
0.032049175531712 1
0.00701040348261607 1
-0.0190256158853244 1
0.00877298987533718 1
0.0248018908570161 1
0.00473532117632536 1
0.0125998831416793 1
-0.0220261220477741 1
-0.0636031812088726 0
-0.0235761633102505 1
0.0101749332742601 1
-0.0378708804549463 1
-0.000970594738290585 1
0.00787893256141519 1
0.030094609214947 1
0.00765229134463239 1
0.0170019368028814 1
-0.0269706659451622 1
0.005628132103919 1
-0.0103012408271782 1
-0.0289367878780968 1
0.00729627854871193 1
0.00338460997412468 1
-0.034174699092654 1
-0.0026336051805466 1
-0.022938266970646 1
-0.00610751577311553 1
0.0199480249101362 1
0.0452291673753112 1
-0.0246051747503078 1
0.0363667768324426 1
0.0385234093313978 1
0.0336644324155947 1
-0.0152593411031341 1
0.064489751442903 0
0.00516490347252975 1
0.0291584876288394 1
0.0213502297831329 1
0.00157533476581036 1
0.00690562679399726 1
0.0195899804742006 1
0.00734827730945858 1
0.0375899653374792 1
-0.00514406906961398 1
-0.00179712036514606 1
0.00594609264532603 1
0.00660406260585761 1
-0.0150549665206513 1
0.0237573742419396 1
0.0181909539789493 1
-0.00715557986222105 1
0.0706022140486224 0
0.0197800542528341 1
-0.00376478357946221 1
-0.0424062780621067 1
0.000582546572053618 1
-0.0209889235074005 1
-0.0200431857605812 1
0.0485801063997974 1
-0.00815784598817334 1
-0.0443021774056478 1
0.00248797109014715 1
0.00437003107159275 1
0.0475569425177828 1
0.00612613653825493 1
0.0422578211219019 1
0.01818994859225 1
-0.0211525701556192 1
-0.00699830988043437 1
-0.0363645530599978 1
-0.0309838023311146 1
-0.00844263027612527 1
0.0264628879409847 1
-0.0370599862812807 1
0.000334730570699452 1
0.0321489089882188 1
0.0291735803866611 1
-0.0041159245226149 1
-0.0110322388825835 1
0.0392112743723728 1
0.00527770588551997 1
0.0232735752295152 1
-0.0253059117051637 1
-0.00771323945691473 1
0.0471445435842268 1
-0.0297401144032955 1
-0.027480690946132 1
0.0182475155419009 1
-0.0167179540322478 1
0.0454039438792751 1
-0.00273071670134483 1
-0.00148592918887978 1
-0.00360685935707531 1
-0.0378968566027651 1
0.00740379438294884 1
-0.0428075152885475 1
0.0151191452811663 1
-0.0129300472343285 1
-0.00398831761135175 1
0.00974080860242515 1
0.0211534512323611 1
0.00981775442815148 1
0.0200909827816895 1
0.0791749180718532 0
0.0374192664676083 1
0.00758735928266997 1
-0.0224802393885991 1
-0.0257021666387107 1
-0.00767225620254981 1
-0.0067090078847072 1
0.0280499934907511 1
-0.0795442231974045 0
-0.0148079004086748 1
0.0211513425193963 1
0.0234253991438765 1
-0.0442183325489712 1
-0.0137547785559736 1
0.00359257239946864 1
0.059241203731223 0
0.0337698354654903 1
-0.0231031236050189 1
0.0581487581103891 1
-0.00920014109101475 1
-0.00117678657427246 1
0.0330530477585199 1
-0.0447370439914213 1
0.022673434195893 1
0.000769921555590397 1
-0.000844235086147795 1
-0.00761961017082632 1
-0.0407503458836998 1
0.0285564281976345 1
0.010353273549573 1
-0.0584853230090606 0
0.0453733297582016 1
0.0116662808309684 1
0.0348390476603035 1
-0.015559480904885 1
-0.0151062294330869 1
-0.0406832168126279 1
0.0343669779679313 1
0.0041990822615036 1
0.0325317458408423 1
0.0331750874652651 1
-0.0206080824188224 1
-0.000330125263203011 1
0.0632394321553169 0
0.013521308061835 1
0.00471327996709928 1
0.00562680804582399 1
-0.0103841229675747 1
-0.0301070978348513 1
-0.0149140600537301 1
-0.0120376366581892 1
-0.00823880649530718 1
-0.00619534626903726 1
-0.0395424257608663 1
-0.017037928952795 1
0.0437925869403507 1
0.0149680981366318 1
0.0142180051682891 1
-0.00224989718910866 1
-0.0451184153144615 1
0.0191949869235048 1
0.00351372442370339 1
-0.0159857108651371 1
-0.00806456991099954 1
0.0418746214988148 1
-0.00596990363173866 1
-0.0117512708038444 1
0.0430022961312131 1
-0.0595005601345914 1
-0.00901924040848775 1
-0.00992786707639678 1
-0.018863931564918 1
0.0443301135554702 1
0.0162629614215549 1
0.0475692582153829 1
0.0108795943423138 1
-0.0143233064291561 1
0.00322227577922347 1
0.0248084475944387 1
-0.0156481027506538 1
0.0561849244609862 0
0.00514082816271441 1
0.0124649857063114 1
-0.0210517524147315 1
0.00642939465689425 1
-0.0208211190063769 1
-0.00926151222344246 1
-0.0139994517428546 1
-0.0141579378182985 1
0.00724832516993565 1
0.00325151902861862 1
-0.0437821990323813 1
0.0444423928004797 1
0.0692684838713472 0
-0.0118998381154722 1
-0.00581049715137286 1
-0.0369988747991943 1
0.0140070366233452 1
-0.0141670353536773 1
-0.00387286225360895 1
-0.0321888116571314 1
-0.0474589668767641 1
-0.0273298735798693 1
-0.0175546336811584 1
-0.0334030547449101 1
-0.0212565002842254 1
0.0295115266805423 1
-0.00165913793666122 1
0.0163141723592582 1
-0.0197285146455956 1
-0.00591894245580625 1
-0.0165064388167643 1
0.0306613488433509 1
-0.0131319444951919 1
-0.0376755193702884 1
0.0361306774630442 1
-0.00295624630198826 1
0.0445779095163202 1
0.00903602997308204 1
0.0114237455472072 1
-0.024571480974588 1
-0.0116318463544325 1
0.0205218814727142 1
0.00814061608980028 1
-0.00515473494019219 1
0.00423002218880554 1
0.0506627905816742 1
-0.0167966537993394 1
-0.00539865019680771 1
0.0492108653365411 1
0.0566004572196273 0
-0.0216139006835906 1
0.00914204274758831 1
-0.0178764268759568 1
-0.0244731410355548 1
-0.0126552449233326 1
-0.00374319804277881 1
-0.0293165098133135 1
-0.0413137222015409 1
0.0366565637228973 1
-0.0232622443925812 1
-0.0298136816304386 1
-0.0112934980253219 1
0.0123597366720403 1
0.0278418146787059 1
-0.00331957830061396 1
0.0333037724618861 1
-0.0320937864161264 1
-0.0412272328147604 1
-0.00560825915952985 1
0.0210127333332423 1
0.0314242978003777 1
0.0350702579524881 1
0.0457262204761761 1
-0.00928018755232212 1
-0.0435223611350477 1
0.00511025931799772 1
0.0302290383055374 1
-0.000645481122415934 1
0.0101321708501306 1
0.0198089189052428 1
0.0292542729928646 1
0.00964837275294757 1
0.0437903722046482 1
-0.00923285584918428 1
0.025103309852678 1
0.00428224386390847 1
-0.0060328738735847 1
-0.0202635205509854 1
-0.0137444303874511 1
0.00100140893669 1
-0.0223611051275377 1
0.0188999434005904 1
-0.0322009091301546 1
-0.033068565837602 1
0.0180127554682419 1
-0.0496552666323407 1
0.0300522042697081 1
-0.0196023760436918 1
0.037722370906581 1
0.0346926092823024 1
-0.00835005539733063 1
-0.0258953740067994 1
0.020134388574563 1
-0.0517158233440281 1
0.0117603935621232 1
-0.0584553055838007 0
-0.0325564718716489 1
0.0415594932923388 1
0.0480697105904748 1
-0.00868191768323774 1
0.000492980603762283 1
-0.0385667360063496 1
-0.03417444385771 1
-0.0364684380488739 1
0.010987596079608 1
-0.0201654484494975 1
0.0470806429104772 1
-0.0270859073091672 1
0.00999965604440878 1
-0.0357015257310281 1
-0.00559138087416637 1
0.00946717747810395 1
-0.0564133464177076 0
0.0271559414572635 1
0.0566587267765891 0
-0.0168414930621931 1
0.0149093114333459 1
-0.0252270357814056 1
-0.00995605050506877 1
0.0244662268379346 1
-0.019226763700692 1
-0.00705097469817842 1
-0.0107171656322785 1
0.0114143958320494 1
-0.0395571093612057 1
0.0364134874210181 1
0.0224832940675539 1
0.000614992330178841 1
0.0160246238306578 1
-0.00852373602273805 1
0.0120358954263325 1
0.0419836804231927 1
-0.00758001478504176 1
-0.0281202808882507 1
0.0161286966355167 1
-0.0168790029400702 1
0.0229419125382775 1
0.0380104171471698 1
-0.00950737491859722 1
-0.00328875814704687 1
-0.011692457920525 1
-0.035398174959895 1
0.00377944033696778 1
0.0437273288250746 1
0.0155538707750186 1
-0.0406388295879485 1
0.00863462841789817 1
0.00705789010246166 1
-0.00687118490136605 1
-0.0152970714568973 1
0.0435469180334522 1
-0.0346224378289905 1
0.00045007661626913 1
0.00170708180449489 1
0.000806487203854732 1
0.00770052258094381 1
-0.00612109577049754 1
-0.00614658798916105 1
-0.063595184101278 0
-0.00394193096524595 1
-0.0280850380016374 1
-0.0277771813947635 1
-0.0497204267253585 1
0.0169212758240186 1
-0.0183519109624718 1
-0.0177622572141807 1
0.0485882461242151 1
0.0696014841843067 1
0.0250459024374452 1
-0.00491333785500274 1
-0.0103708513470534 1
-0.00843244627512893 1
-0.0552483484921656 1
-0.0357587397208936 1
-0.0226819407443146 1
-0.0117925759184099 1
-0.0104490510734641 1
0.0251788676292009 1
0.0140145714355866 1
0.060648615688483 0
0.00539365048846191 1
-0.0106296523853141 1
-0.00405936819774889 1
-0.024232601131282 1
-0.0327531379872127 1
0.0429641142099803 1
0.0333376712306855 1
0.0214737462571107 1
0.0325470614724566 1
0.0122229993588034 1
-0.0176385763979567 1
0.0331811313930083 1
-0.00481690288608337 1
-0.0150421391310506 1
0.0117015887846512 1
-0.0320584167257916 1
0.0345735872106311 1
0.0418027897215934 1
0.0172250697761962 1
-0.00156495401144892 1
0.0214463593420086 1
-0.0133534515541811 1
0.00709889503561328 1
-0.00597953703611159 1
0.0104147498372657 1
-0.00745861489366306 1
0.0282586146792382 1
-0.00380994293384697 1
0.00159676776699771 1
0.0416191725564557 1
0.000465012491261874 1
-0.00103681691256169 1
0.00614329171915745 1
-0.00547798732827344 1
-0.00496880817455478 1
0.00233816448968149 1
-0.0363883438918969 1
0.00790245257299487 1
0.0107985092121938 1
0.0211114179779243 1
0.0333412224885128 1
0.0316908619952745 1
0.0710290166180522 0
0.0455180122220056 1
-0.0393156713767887 1
-0.0176138535977041 1
0.0137019262663722 1
-0.0245715695205596 1
0.039267384851776 1
0.0195900166190475 1
-0.00636446758954534 1
0.0229548262268444 1
-0.0108706194456181 1
0.0353200108076095 1
-0.0510646754894988 1
-0.0484279548347761 1
0.0332364417282488 1
0.0295217122692572 1
0.0442469668026459 1
0.00501650259572234 1
0.019986345578981 1
0.0108590582408228 1
-0.0258110842568773 1
-0.0400975129149594 1
0.0152625757441606 1
0.0518122870469653 1
0.0513071680828683 1
0.0106886961979338 1
-0.0469315590067307 1
-0.0333021369540058 1
0.0112997105433768 1
-0.0519492413341458 1
0.0274898536495152 1
-0.0749158762307495 0
-0.0377166861766894 1
-0.00963513756557137 1
-0.00528068733686299 1
-0.0142227769564966 1
0.0318851894030397 1
-0.0618089029611834 1
-0.0300100374068806 1
-0.0144416895621785 1
0.00220153333525131 1
-0.0442027611224907 1
-0.0163793791413384 1
0.00458420000239983 1
-0.0457154134436769 1
-0.0233008739557738 1
0.0152021470229177 1
-0.0186826215978462 1
0.0026499207832912 1
0.0573896399834491 1
0.0173216649881394 1
-0.0241848832747957 1
-0.0281500712631116 1
0.0193154335095326 1
0.00836819736313901 1
0.0841824943255671 0
0.0144569944872757 1
0.010194249185831 1
0.026052612753483 1
0.0349759983916761 1
-0.0310949594181234 1
0.00898263650116651 1
0.0086840417451742 1
-0.0387447044901907 1
0.0445462325644636 1
0.0163196078726673 1
-0.0427268399459412 1
0.0284365757493037 1
-0.0116051778518758 1
-0.054244485144514 0
0.0173688788966028 1
0.0174559761883561 1
0.0414032406202958 1
-0.0040499992763891 1
0.0170777833569306 1
-0.0324202906792012 1
0.00634659307702857 1
-0.0232104736972655 1
-0.0415414576211639 1
0.0262270894337574 1
-0.000557282128131844 1
0.0279475846481122 1
-0.00593289581488117 1
0.0668064656171485 1
0.0101125619812486 1
-0.0628498216509684 0
0.0367955916736621 1
0.0423389027744923 1
-0.00351017454217283 1
-9.70047257748653e-05 1
0.00594530541477946 1
0.00227294901652677 1
-0.0176650119309551 1
0.0619038852995381 0
-0.0400138427929177 1
-0.00802141544570471 1
0.0254239816280528 1
-0.00923483765629403 1
0.0413368052218283 1
-0.01215334635674 1
-0.0129907748572582 1
0.0173208960702714 1
-0.0242049962572665 1
0.0336797810536436 1
-0.0162700205215884 1
-0.0109137859736788 1
-0.000802253420650678 1
-0.0283500586915815 1
-0.00871777550644117 1
-0.00661915485256962 1
0.00655688148905836 1
-0.0299233074972282 1
0.0428672749321866 1
-0.0180515398091216 1
-0.0127529556302193 1
-0.0123685738330903 1
-0.0343108083004749 1
0.0288338100860566 1
-0.0424968497791777 1
-0.0139014094602516 1
-0.0718230498475677 0
-0.0226352744142319 1
0.0413259006211872 1
0.0193144470572747 1
-0.0181771937179536 1
-0.0925716215698402 0
0.00903114917527748 1
0.0174825255795288 1
0.01661534496028 1
0.0393572845761836 1
-0.0130736876018429 1
-0.0435560205409006 1
-0.00428174062666062 1
-0.0261313651014734 1
0.0234482525433259 1
0.0141413055051755 1
-0.0347064048992491 1
-0.0191660136328808 1
0.040711719648727 1
-0.0712227945655591 0
-0.0224290498333888 1
-0.0281091894518472 1
0.0525953246911809 1
-0.00327288984368066 1
0.0117503925437536 1
-0.0391465064227247 1
0.0137475423633568 1
0.00606410062949314 1
0.0141164065674035 1
-0.0166086836054694 1
-0.0156400325490568 1
0.0321747112045417 1
0.00144818196766966 1
0.00874010838259402 1
0.021186772182967 1
-0.068207825761787 0
-0.00112692209897487 1
0.012718042610016 1
0.00489016334213358 1
-0.0263672583779718 1
-0.0279735760882415 1
-0.0354482578363215 1
0.00654883492179392 1
0.00972390741329285 1
0.00717272251584473 1
-0.0380883141822874 1
-0.00119716406747245 1
-0.0369957235941349 1
-0.0403921194064801 1
0.0311329950042202 1
-0.0377782070394412 1
0.0251761362958044 1
-0.00345954193329302 1
0.0383433060530977 1
-0.00116908931064069 1
0.00232999915548018 1
-0.0238561603012079 1
-0.00996181885839593 1
0.00333625768389736 1
-0.0140149767911585 1
0.0420782166140479 1
-0.0640960573069348 0
0.0260980752441331 1
-0.025412805336161 1
0.0456897256432217 1
0.0177471048749885 1
-0.00241658753173244 1
-0.0497690536822161 1
-0.0230648894680683 1
0.0365481356454936 1
-0.0122151253009281 1
0.00384349578140733 1
0.0295882287158488 1
0.0165770459322113 1
-0.0200326619306449 1
-0.0429743654697321 1
0.0141626465246018 1
-0.00990577085231888 1
-0.0775313404803705 0
0.0646081172549359 0
-0.00378958615728032 1
0.0228347203416367 1
0.0322324167986894 1
-0.00732395148518827 1
0.0127745128532095 1
-0.00908785189263154 1
0.018494079219703 1
0.0212048864629968 1
-0.0143777904514387 1
0.0252949723826409 1
0.0034139718943426 1
-0.015559285826085 1
-0.0254847659368271 1
-0.00614499815339885 1
-0.0163671856813027 1
0.00646528681909559 1
-0.0495558686759329 1
-0.0110811591899522 1
-0.0221191349242997 1
-0.0240710958298095 1
0.00533975054394299 1
0.0051858055211663 1
0.0247012404366191 1
0.0736829000522539 0
0.00741230423217074 1
-0.00594391323669179 1
0.0404940354768556 1
0.0265701723479355 1
-0.0585038248353847 1
-0.0198303053568775 1
0.0125221815356133 1
-0.00878490178540279 1
-0.0296109481329081 1
-0.0326036504908572 1
0.0538491480839309 0
0.0124080259592304 1
-0.0461659527380013 1
-0.0127071825014586 1
-0.0059708647729391 1
-0.0083851772742257 1
-0.0199792232680488 1
-0.00182633967946999 1
-0.0252521865379291 1
-0.00727844682626096 1
-0.0157731512489977 1
0.0290833565798105 1
-0.00574150729781154 1
0.0257558259774467 1
-0.00942340605132632 1
-0.0182476916154457 1
0.0079441508688042 1
0.0241234766037128 1
0.00845940971639187 1
-0.0369887683687682 1
-0.0235464755091737 1
0.0137502550633138 1
-0.0299403406416684 1
0.0101716914984258 1
0.0272828691715017 1
0.0306698694344253 1
-0.000481618943013575 1
-0.024722644902626 1
-0.0367695016060309 1
-0.0359421748171503 1
-0.00341204763786727 1
-0.0244417552800825 1
0.0184622443889697 1
0.0033756026859839 1
-0.00902737964916375 1
9.16606770527775e-05 1
0.0201857079795543 1
-0.0192922783422075 1
-0.0151360354708278 1
-0.00321979866071516 1
-0.035714150838456 1
-0.0535570601924551 1
0.0217481043678063 1
0.0112299319732454 1
-0.00760128270752335 1
0.00245904985992181 1
0.0198322183068474 1
0.0113771584067652 1
0.0494089396830172 1
0.0212096615055453 1
0.0349026283139247 1
-0.00758678025401731 1
0.013381082943718 1
-0.031284023227036 1
0.0461184898518918 1
0.00231827549902152 1
0.0144835601486213 1
-0.00266486136952117 1
-0.0381974898997258 1
0.000672194660970558 1
0.0120771775304586 1
-0.0405638583797393 1
0.0249517084578508 1
0.0205735686831032 1
0.0167271876036049 1
-0.0202228227657492 1
0.0384044762780399 1
0.0112228251393079 1
0.00419385143350283 1
0.0229057592863975 1
-0.00049250704748035 1
0.00769748926704478 1
-0.0459972500219846 1
0.0155855790084277 1
0.007627454389234 1
0.0387397451549041 1
-0.00907173606337156 1
-0.0550516449844261 0
0.0212239197650132 1
-0.0304196722395718 1
-0.0102258445948362 1
-0.027646280791027 1
0.0410767118445456 1
0.0666717590285685 0
-0.0205672559006772 1
0.0334095900691629 1
0.0390046067480286 1
0.00783409230698827 1
-0.0265250034807852 1
-0.0246731785123127 1
-0.0106575950869734 1
0.0422299574035589 1
0.0219717319057613 1
-0.0430077631512478 1
-0.0529319446387325 0
-0.00451761937966592 1
-0.020644820993064 1
0.0240058064930689 1
-0.0637319124719251 0
-0.0387345693710205 1
0.0499970952331087 1
0.037825408729004 1
-0.00158198973878819 1
0.00690575828308812 1
-0.00235686582351901 1
-0.0347115396704424 1
0.0221269641664266 1
0.0439066016967939 1
0.0292948571022685 1
-0.0359315990141772 1
0.00231539446763094 1
-0.0311050089890661 1
-0.0114058334279017 1
-0.0110374626058742 1
-0.0522192881558571 0
0.0410305252128642 1
-0.0648986701639092 0
0.0435533750157017 1
0.0146103832849074 1
0.00811861070928167 1
-0.0131637857309253 1
-0.0282893488589912 1
0.0430453914953258 1
-0.0340389887880192 1
-0.0259695423149871 1
0.0101587080752291 1
-0.0162666332590416 1
0.026859321345803 1
-0.0155930787158873 1
0.0110949834044193 1
0.0106139380240237 1
-0.0358620584030259 1
-0.0148858816692788 1
0.0471213406917027 1
-0.0118108853432985 1
-0.0370237595307576 1
-0.0636732754626848 0
-0.0508089949258916 1
0.0194057807867782 1
0.0335991012566935 1
0.0587173588949951 1
0.0019841088749696 1
-0.00121611509218095 1
-0.0396848347217997 1
-0.056698608954935 1
-0.00853294390159742 1
0.0129906103331372 1
-0.0329966760490532 1
-0.00045887402906245 1
0.0393979851538124 1
-0.0623394004734027 0
-0.0477674012074196 1
-0.0170337308173003 1
-0.0398462846882603 1
0.016231189505074 1
-0.0274805895392406 1
0.0320116180480745 1
0.0392094572457178 1
-0.0271678860702943 1
-0.0399942282118372 1
-0.00677851528269261 1
0.0578708011775976 0
-0.0285792385710777 1
0.010334507278145 1
0.00733545466807731 1
0.0164645074063314 1
0.0397245488595653 1
-0.0405635391489707 1
0.0247770650459034 1
0.0130267535828503 1
0.00901159715142124 1
-0.00417262372162433 1
0.00688349707937142 1
-0.0357552416992142 1
-0.00383147420028967 1
-0.0165771955739887 1
0.0116019564544447 1
-0.0113101219276494 1
0.0045608095245484 1
0.00163672242810906 1
-0.00495792044057983 1
-0.0147357030266425 1
-0.0252876022220938 1
-0.0679592969863452 0
-0.00115678207690972 1
-0.00122905098029281 1
-0.0540470061201094 1
0.0455951116581536 1
0.0248538602171144 1
0.0149597346523294 1
-0.0157418997919411 1
-0.00593050351158068 1
0.0030552054270126 1
0.0177944985960016 1
7.39385648755478e-05 1
-0.0385058857060512 1
0.0608377548561541 0
0.000458365939863968 1
-0.0417291401951304 1
0.0146510529272574 1
-0.0430846940341569 1
-0.0171657045535936 1
0.0219640117714365 1
-0.0336177150909968 1
0.0258931213837685 1
-0.0117787767972022 1
0.0367212010002676 1
0.0181027664201482 1
0.0151632919704419 1
0.0332615887408888 1
0.0102229344962312 1
0.0128061396458902 1
-0.0306121191684378 1
-0.0365765805023986 1
0.0188511871316271 1
-0.00242622539687513 1
0.0292380044428505 1
0.0579668663431383 0
-0.0208327307240103 1
-0.0311015266369241 1
-0.0161169420612818 1
-0.00262879303330061 1
0.0125988171632186 1
-0.00478915753795162 1
0.010788325367051 1
0.0274279066694582 1
-0.00093275697479819 1
0.0387165364268599 1
-0.02388728254167 1
0.00696791613122005 1
0.0453022499796862 1
9.22288018848534e-05 1
0.0496207503434991 1
0.0138576562743721 1
-0.0235518724713554 1
0.0933840420264438 0
-0.0146107881136107 1
-0.0203632072512639 1
-0.0452885784756302 1
0.0262417989382504 1
-0.0126061633365271 1
0.0550936129687396 1
-0.0112114082922239 1
-0.00650631009176908 1
-0.033570412752758 1
0.0234473963910499 1
-0.062053064119791 0
-0.0222849452587332 1
-0.00240249624441899 1
-0.0535335403381711 0
-0.0106327931962129 1
0.0403889215508624 1
0.0461723608324876 1
-0.0250775371830555 1
-0.00505517073576543 1
0.0560622596337774 0
-0.0208258969934721 1
-0.018663787388231 1
0.0213990549219354 1
-0.00959536958921628 1
-0.00957293503498801 1
-0.0201510871842568 1
0.0281185535376104 1
0.0215718329653932 1
-0.000156125765397305 1
0.00505210197281162 1
-0.0108621161152272 1
0.0363821726235267 1
-0.0078865291581563 1
-0.00833545625254012 1
-0.0223531843893954 1
-0.00741607721262176 1
0.0236318556748284 1
-0.0187894914353084 1
0.0415278262306904 1
-0.0355660890849604 1
0.0507643850329263 1
0.0190036031565291 1
0.0319320189908852 1
-0.0158788501251223 1
-0.00317936851281453 1
-0.0202809818148979 1
-0.00726124490432878 1
-0.0372240575136469 1
0.0117196806776539 1
-0.0180117490166778 1
0.00772184567543718 1
-0.00287046296236115 1
0.0498634278314002 1
-0.000719199796057442 1
0.00745440865220621 1
-0.0264761936825611 1
1.82275251943047e-05 1
-0.0350388619585682 1
0.0118299993945874 1
-0.00596619165152766 1
-0.0361063215175537 1
0.0361228024590774 1
0.0334652644142255 1
0.0452326073948717 1
0.0050450101616727 1
0.00170796489139151 1
0.00883442924885989 1
0.0367825658877611 1
-0.0282704948628931 1
-0.0160173335569027 1
0.0215725180379261 1
0.0200941930102278 1
0.0200317056887334 1
-0.022138405537897 1
-0.0440785667649706 1
0.0177689560023061 1
0.00381808332137497 1
0.058192761587219 0
-0.0086587298416716 1
-0.0134383484667632 1
0.011211120369389 1
-0.0165664819971184 1
-0.0151352036555823 1
0.0412511167211192 1
0.0140570823162859 1
0.0126552277092666 1
-0.00705784457101711 1
0.0252967909951688 1
0.0173747268173765 1
0.0337060042939575 1
-0.00464041770482981 1
-0.0259668194076916 1
-0.013545372619408 1
-0.0695888585787408 0
0.0258989211699212 1
0.0178564734185361 1
0.0253505225221181 1
0.00987102702182755 1
-0.0441321352313728 1
-0.039201048600565 1
0.0260327889895765 1
0.0134278882207952 1
0.0107189828558442 1
-0.00993990040311941 1
-0.0152113209628028 1
-0.0211628306713471 1
0.0298127372990934 1
0.0183864876785159 1
0.0235782375434035 1
0.0547255125921384 0
0.00114714072210446 1
-0.0272880001406502 1
-0.0359206964071949 1
0.0286630131624308 1
-0.0313742349833604 1
-0.0508387401706754 1
0.0291022216769374 1
-0.0612089354455094 1
0.0546695715203443 1
0.00340750250206374 1
-0.0184381631538767 1
0.0402578019416891 1
-0.00333558236797816 1
0.0527255550421715 1
-0.0321010729081307 1
0.0362365190049114 1
0.00375310482331792 1
0.0127716361607311 1
0.0275340926517607 1
0.076275527338226 0
-0.017958295374453 1
0.0166037590937254 1
-0.00833889271386567 1
0.057985685099817 0
0.0158251169352704 1
-0.00292464069008345 1
-0.0123920409569544 1
-0.0711765832682038 0
-0.0191126919053101 1
-0.0168570877161753 1
0.0256245908225554 1
0.00360492567606733 1
0.0151973999419648 1
-0.0688155273482981 0
-0.00690902442711665 1
0.0171581293410592 1
0.0254881916265894 1
0.0308074867920215 1
0.00317294648628831 1
-0.0437966646995873 1
-0.0206802609388666 1
-0.0360085207680824 1
0.0566077293443276 0
0.0264054218331768 1
-0.0325615663628962 1
-0.0123907709562928 1
-0.0282431528946468 1
-0.0203749512548771 1
0.0274235998164639 1
0.0180705254246447 1
0.0313303259234794 1
-0.0189937618791758 1
-0.0307423014182671 1
0.0114779076063487 1
0.0801467536583615 0
0.0102889916190895 1
-0.00269206403129584 1
0.00481359196409275 1
0.0100721747685318 1
-0.0228447638564716 1
-0.0103783241659533 1
0.0167397711208619 1
-0.0207716178221859 1
0.00416468122261274 1
-0.00740338703285532 1
-0.0373788461132507 1
-0.00855340516522373 1
-0.0814780210227315 0
-0.0189181962471346 1
0.0663902765079614 0
0.0120975689680531 1
-0.0441940219869766 1
0.00756658293903596 1
0.00969805648018434 1
-0.014305186212596 1
0.00673708248704483 1
-0.00859441901389415 1
0.00534807791657322 1
-0.00236855124772865 1
0.0258395009618633 1
0.0162332946910319 1
-0.0118997152443091 1
-0.00391026960544478 1
0.0388929272579578 1
-0.00227205800204954 1
-0.0197347097940913 1
0.0197254593672161 1
0.00360065384008339 1
-0.00704440638513086 1
0.0422795892907896 1
0.0233593897116089 1
0.0151752313427623 1
-0.000630007435180101 1
0.0236492472286795 1
0.0216114429472106 1
0.0134060257710113 1
-0.0104468221605561 1
0.0261166082110016 1
-0.0215042659594878 1
0.0133772566750721 1
0.0156256548048483 1
-0.00900643234500142 1
0.0162196496585358 1
-0.0136150152298349 1
-0.00901080541448649 1
0.0854110338911892 0
0.0169049535134878 1
0.0114748675553858 1
-0.0243657911546905 1
-0.00253108009197942 1
0.0522500054276822 1
0.0422409060925177 1
-0.0124501709656759 1
-0.00197276297778929 1
0.0704777111337787 0
0.0124860999093088 1
-0.00197388919370226 1
-0.0211481310406867 1
-0.0086407570185382 1
-0.00444139343109763 1
0.00932434091910839 1
-0.000271188776652592 1
0.0244786512222239 1
-0.00833691231883019 1
-0.00112827555706822 1
-0.0102800211046029 1
-0.0179549526073141 1
-0.0590672220503003 0
-0.00468392328679396 1
-0.0472321167193323 1
0.0509775176307831 1
-0.0301589047636992 1
-0.0121000177852182 1
-0.0395923878612899 1
-0.0359547121224933 1
0.0407091525056424 1
-0.0029252781007713 1
-0.0155637427125532 1
0.0529601793246899 0
-0.000282159340850803 1
-0.0201690942440105 1
-0.0201188144226011 1
0.00520010722585532 1
0.000634603919082097 1
-0.00396977537168844 1
0.000822373679503269 1
-0.0148034361170658 1
0.0368942300030253 1
0.0252524791433086 1
-0.0238291751262435 1
0.0344922899606606 1
-0.0256342011877543 1
-0.00121258197224213 1
0.00616824529290556 1
0.0299403807590376 1
-0.0200597013337463 1
-0.052329370707529 1
0.019555095335424 1
0.0214080337734753 1
0.0393407618462352 1
0.0364043791098118 1
-0.0186069030601691 1
0.00417411865255278 1
-0.0184682846328995 1
-0.00293726538234961 1
-0.032342496280443 1
0.019854784544236 1
0.0689891630454917 0
0.0108986829298452 1
-0.0606270349825789 0
0.013813359524293 1
0.00350225532131084 1
0.0131549250812229 1
-0.0011850497404476 1
-0.0388007349560286 1
-0.0285938256985985 1
0.00649289556271541 1
0.0213131688115998 1
0.00447260057282101 1
0.0262854302177903 1
-0.0409985051242424 1
-0.0331993715595777 1
-0.0284662661014833 1
0.000299468177325917 1
-0.0230308926249583 1
0.0191651097561076 1
-0.000837122951806816 1
-0.0259725782499116 1
-0.0200738165674163 1
-0.0015730000612428 1
-0.023278682045203 1
0.00818879962224804 1
-0.0246743462352549 1
-0.000409636240404925 1
-0.0193530623408234 1
-0.0110908977632184 1
0.0180624121125329 1
-0.0109528984126508 1
0.0413220246754933 1
0.0167537578417289 1
0.016365243122385 1
0.0145613328967676 1
0.0129572733290411 1
-0.0496747334419854 1
-0.00332286617031902 1
-0.0329583868591187 1
0.0167025584761437 1
0.077060124106999 0
-0.0254554248133449 1
0.0326097468492964 1
-0.00289270660870938 1
-0.0528368460495693 0
-0.0256357589460908 1
0.0182666400380667 1
-0.0341764477957516 1
-0.0126319249141513 1
-0.00453183771777501 1
-0.00847660743298642 1
0.011003646264098 1
-0.0390602219531871 1
0.0318771913649905 1
0.0673065705303445 0
0.00240318364089192 1
-0.00592563925630814 1
-0.014347423899255 1
-0.0506950601805709 1
-0.0466482313193008 1
-0.0168152065412926 1
0.0201498805282267 1
-0.0204237332142941 1
0.0222060758096207 1
-0.00365061414730597 1
0.0144049799833107 1
0.0222179744587136 1
0.0776750201623177 0
-0.0456089644250951 1
-0.0368248290721291 1
-0.0469667151671838 1
-0.033369796218902 1
-0.0533396469335028 0
0.0392527657745926 1
0.00095683889159786 1
-0.00246129813126646 1
0.0233831928597793 1
0.0339816785553643 1
-0.023637299563435 1
0.0360415209967301 1
-0.0235625675854626 1
-0.00112314397439154 1
-0.0261706896031362 1
-0.0290706996135608 1
-0.0136628888776844 1
-0.00832842489448875 1
-0.0416839270061014 1
-0.0390022821569216 1
-0.0169953872581831 1
0.0246009859332346 1
-0.0254035737804793 1
0.0152116143784852 1
-0.0229319199755605 1
-0.0219873804708736 1
0.026365341340872 1
0.0516482933071026 1
-0.0153665387761323 1
-0.0678826435315539 0
-0.0381928803810578 1
-0.0219698301761799 1
0.022614169757427 1
-0.00826720644434576 1
0.0170527148532507 1
0.0455100656143849 1
-0.0585774441383778 0
0.0418441195055499 1
-0.0345977840496876 1
0.0234631091572491 1
0.00122485160231544 1
-0.018514413985815 1
0.0491332518586176 1
0.0207781098992206 1
0.0392995033263918 1
-0.0250201774513971 1
0.0135338759190678 1
0.00601964451169862 1
0.0139730027655666 1
0.00968309531641061 1
0.03425506980014 1
0.0140914088189303 1
0.0103811464924776 1
0.0105842572303958 1
0.0341203122626232 1
-0.0312944000452088 1
0.0183984331791436 1
0.00514555162644582 1
-0.000341390525106683 1
-0.00628194544273445 1
0.0158988952938798 1
-0.0456669314659259 1
-0.0308749924911951 1
0.0240315192755356 1
-0.0253270344151735 1
-0.0151680985965962 1
0.0229495500735114 1
0.0368408362347497 1
-0.0140982603659726 1
-0.0146338506949642 1
-0.00304086200844268 1
-0.0177655157777472 1
0.0326180415705761 1
0.0150596357623415 1
-0.0117288546193214 1
-0.0182994710188741 1
0.00484489257515631 1
-0.00975072300336345 1
-0.00361525310596323 1
0.000251689011535038 1
-0.00887712083049312 1
-0.0103759028192075 1
-0.00191164943978436 1
-0.0232239878062317 1
0.0303378703680554 1
-0.0869124148609161 0
0.0615218194698428 0
-0.0305778130799348 1
-0.0552426441924794 0
0.0428977428493162 1
-0.00831384345009181 1
0.00586963243327404 1
0.028860102221079 1
0.0195405520669632 1
-0.0277893613848446 1
-0.0432516055553544 1
0.0580587644062558 1
0.00752358009748009 1
0.0318939226291383 1
0.00655859642431334 1
0.0112991392739463 1
0.0370450112096371 1
-0.019487725830986 1
0.0484704377655794 1
-0.0217867735284035 1
-0.013128769404836 1
-0.0802088754835201 0
0.00428821714116681 1
-0.0628798450333157 0
0.0442490928601847 1
-0.056429288924815 1
-0.0146298851039911 1
-0.0117810861269574 1
0.00580110568102982 1
0.0322483676612313 1
0.00487341976696304 1
0.0187143925930507 1
0.00392974542315313 1
0.033167221888748 1
0.0018400041662413 1
-0.0226000564372482 1
-0.0064071267967105 1
-0.0152451953520475 1
0.0358519079370784 1
0.0236763166222601 1
-0.00848626384164883 1
0.00986257163573407 1
0.0598785047243411 0
0.000112103910112135 1
0.0753016339373211 0
-0.0119156215377253 1
0.0509429748190998 1
-0.00063048122122919 1
0.0756574577525054 0
0.0308322668016675 1
-0.0159109784379746 1
-0.0430791063770128 1
-0.0381248166476266 1
-0.064543482094431 0
0.00990032703172506 1
-0.0135649433032454 1
0.0174013036614199 1
0.0129570799944438 1
-0.0251035384895136 1
0.0301753106209456 1
-0.00290564073612743 1
0.000525107223621606 1
0.0312724541684813 1
0.0609379941284474 0
-0.0209595844479297 1
0.0386170465228585 1
-0.0176430221226672 1
-0.0129612453605643 1
-0.00717515543557712 1
0.0127473975655036 1
0.0402366613109809 1
0.0146041500715739 1
-0.0188925590365513 1
-0.0373531907939575 1
0.0368284395520032 1
0.00882001884038185 1
-0.0102933239848152 1
0.0178303722425154 1
-0.00204599137411966 1
-0.0194089108869763 1
0.00122573718093114 1
-0.0242015404762909 1
-0.0212582649366197 1
0.0240745535787894 1
-0.0268370346205845 1
0.00142225250360385 1
0.0378114788329035 1
-5.45582712732987e-06 1
-0.0264880614428111 1
0.0471522451145949 1
-0.0549652371605571 0
0.0266484716857204 1
0.0048085130405221 1
0.0324447389896528 1
-0.0510496922629321 1
0.0158570098368011 1
0.0133102780777422 1
-0.02891122521301 1
0.0125620195707078 1
0.0198162571104521 1
-0.0359228187852185 1
0.0153117236791499 1
-0.0548735074686488 1
0.0144139913221625 1
0.0542921197190211 0
0.0693220410717183 0
-0.0632578406887696 0
-0.0102680164497496 1
0.00382401094505353 1
-0.00930855976519762 1
-0.00393432052757981 1
-0.0691268587424852 0
-0.100845397002508 0
-0.0026203505679781 1
0.0431753493303992 1
-0.0058462036827942 1
-0.00649053822516261 1
-0.0435833219260126 1
0.0174860491106647 1
-0.00227302434826953 1
0.00258476545400253 1
0.00562759997917668 1
0.00154029767049361 1
-0.0419212272403912 1
0.0587379090747899 1
0.010078626630536 1
0.0158865757650323 1
-0.0469452696082986 1
-0.0323268477105892 1
-0.0177564111966015 1
0.0326541931473962 1
-0.0231179626470492 1
-0.0123188456851554 1
-0.0143919940176849 1
0.033042551959693 1
0.00140989281746621 1
0.00670087277958464 1
-0.0482895986965676 1
-0.0263077452547642 1
-0.0440652586957602 1
0.000578837586775217 1
-0.00124254636701992 1
0.0780901167483393 0
0.00720794280476481 1
-0.0176675120562354 1
0.006627198742732 1
-0.0321687088496429 1
-0.0419811713475532 1
-0.038528361778958 1
0.0331440298642313 1
-0.0143936697356291 1
0.0180284088342629 1
-0.0146092487623753 1
-0.0496419811064102 1
-0.0159157141689419 1
0.0398388247395639 1
0.0276911099792491 1
-0.0146768413252035 1
0.00676309068320781 1
0.0737048976509007 0
0.0156759907716174 1
-0.0199197487804055 1
-0.0201743092690435 1
-0.032786185188178 1
-0.00853479386711532 1
-0.00496868174224019 1
0.02776734332739 1
0.00805428412137217 1
0.0190384579848838 1
0.0157388766415989 1
0.0302164410836665 1
0.00634665755081256 1
-0.0381442864687562 1
0.0207224361555167 1
-0.0325839607001854 1
-0.0458508828612072 1
0.0357441428244254 1
-0.000443525912827735 1
0.0512122977506435 0
0.0540632649025654 1
0.0355134752046485 1
0.0327313870016522 1
0.0476819854614361 1
-0.0389283096547809 1
0.0265436590785679 1
-0.0160671292619583 1
0.026897379301368 1
0.0346142282904874 1
-0.00550021693520581 1
-0.0527930111172691 1
-0.0419620114686623 1
-0.00128999864511719 1
-0.0221954200433285 1
0.00234077118531427 1
-0.00175043089990864 1
0.0367036310633919 1
0.0552224205572869 0
0.00099055187294913 1
-0.0443242004709096 1
0.000368621945894368 1
0.000681438494292547 1
-0.0236061281855593 1
-0.0196109470120133 1
-0.0331800179051683 1
0.0052117033699129 1
0.017989548536147 1
-0.0163700782993136 1
0.0533031168435253 1
0.00754205368044638 1
0.0189258640153263 1
-0.000694120353768775 1
0.0447265673159514 1
-0.000921109770623196 1
-0.0252446086172516 1
0.0190343963500136 1
0.0605176996167217 1
0.0219329397281258 1
-0.00760154832059474 1
0.0319612814626378 1
-0.00772810557352303 1
0.0320345839776995 1
0.0574550896811105 0
-0.0255706071895839 1
0.0175975502679134 1
-0.0132724677976851 1
-0.00143436025829021 1
-0.00943222407438547 1
-0.0574894039677117 0
-0.0284165099154971 1
-0.0406690703657705 1
-0.00637051253906579 1
-0.0167359083458922 1
0.0383591150617562 1
-0.0130173292339141 1
-0.00396518373997548 1
0.0233919097925535 1
0.026937305899426 1
0.0343231012502696 1
0.00512532877489827 1
0.00814201143168339 1
-0.0152405356841713 1
-0.0152340953825984 1
0.0677243779027479 0
0.00560744382004644 1
0.0634541395031249 0
0.0122933154284 1
-0.0292985121198649 1
-0.0193726126760923 1
0.0325385376584689 1
0.0100056812963201 1
-0.00715128202680318 1
0.0338715127177937 1
-0.042203893063873 1
0.08468310520683 0
0.0165345852648899 1
-0.0117496030312291 1
0.0411083664036404 1
0.0139493120399176 1
-0.0561097232653307 0
-0.0773122532004959 0
-0.0365188153317577 1
0.0273140643290441 1
0.0594013681410162 1
-0.0286862089307564 1
0.0252428680674214 1
0.0262720310456971 1
0.00248198718489745 1
0.0140810911788199 1
-0.0182314028071596 1
-0.0167718343109647 1
-0.0337214712715063 1
-0.0457685823467026 1
0.0196575682995126 1
-0.0264966239039556 1
-0.0108093409133377 1
0.0317502793420201 1
-0.0441510552192688 1
-0.00946793762042212 1
0.00294157079663658 1
-0.0156142916091951 1
-0.0383386300069519 1
0.012645442780155 1
0.00818519240728171 1
0.0117362268351975 1
0.0140352620529007 1
0.0225552168885109 1
0.0301027962864431 1
0.00467021261162303 1
-0.0343883031877583 1
-0.0414461319508347 1
0.00783811312365781 1
0.0381237148316936 1
0.000251318869442559 1
-0.047748023068206 1
-0.0484482223939037 1
0.0155076564495179 1
0.0235989533734223 1
-0.0231677690800904 1
-0.0286562622564234 1
-0.0262185679944342 1
0.019931401989391 1
0.0461936775589945 1
-0.0094054576660913 1
0.0300481729389183 1
-0.0217978202570885 1
0.0421336121425713 1
0.0599902699022473 0
0.0129570177020608 1
0.00156873532763641 1
0.00637374062167342 1
0.00512264458112775 1
-0.0150179590893863 1
-0.0275160507834111 1
0.0680696017748498 0
0.0146576045835693 1
-0.00930665059423156 1
-0.0386857172912809 1
-0.0198232259033106 1
0.0155956341896112 1
0.0429166223592565 1
-0.0398377157067622 1
-0.0323926339410986 1
0.0236538218850303 1
0.0416536470836014 1
-0.0116261096065835 1
-0.00896009026755746 1
0.00315260494409614 1
-0.00025846953784684 1
0.0178489597031456 1
0.0087237583782089 1
0.006386194090389 1
0.0420676673824866 1
-0.0193096242342412 1
-0.0240300028029266 1
-0.0627979552162924 0
0.0101514875951488 1
-0.0554807984526614 0
-0.00763727699147934 1
-0.0314488058058248 1
-0.0109680021110969 1
0.0107742990677139 1
0.00223347820570987 1
-0.0169312251175028 1
-0.0458345224866093 1
-0.0212177037298989 1
-0.00112030398620306 1
-0.00358019961671622 1
0.0162146887827861 1
0.0117677692510562 1
-0.014374449317897 1
0.0289169378832137 1
-0.0148303659472665 1
-0.000353667221016708 1
-0.0350507218020911 1
0.0110085184176414 1
-0.051488230998581 1
-0.0130312997270235 1
0.0054878537396294 1
-0.0187591455384806 1
0.0740456603531246 0
0.0168828690509252 1
-0.0225995406651104 1
-0.0466186333671729 1
-0.00173230306891394 1
0.00408974886235262 1
0.00494288573437542 1
-0.00920201637493471 1
0.035034530952186 1
-0.00412900467431951 1
-0.0583660887711498 0
-0.015653630638819 1
0.0457969002095838 1
0.0145040829474802 1
-0.0164222716223943 1
-0.0107287992135988 1
0.0239894643865607 1
0.0450443930947294 1
-0.0110929033774321 1
0.00697626131863264 1
0.0357221665649005 1
-0.00611625927402033 1
-0.0133320143439148 1
-0.0343629264803521 1
0.0174472942731641 1
-0.0300863219745676 1
-0.0221459800089529 1
-0.0403968204345953 1
0.0377774084799929 1
0.010343572477361 1
0.0084863407560348 1
-0.000934441903579092 1
0.0153376630165129 1
-0.0138066122100776 1
0.0097081470362354 1
-0.0287142362391896 1
-0.0164508919935694 1
-0.000722826820534429 1
-0.0285208002953075 1
0.0743307907545336 0
0.0094158155545476 1
0.0301027556477587 1
-0.0112012984972998 1
0.00289225194253243 1
0.0417715988846944 1
0.0780193192852326 0
-0.0478362128385812 1
-0.0528420736031002 1
0.00288958420987251 1
0.0290721255857852 1
-0.00717871752009141 1
-0.0249682026971548 1
-0.00117910763964438 1
-0.00172684554134013 1
0.00389963417032743 1
-0.0655596670138138 0
0.0186567150412761 1
0.0236860501055241 1
-0.0327353624784278 1
-0.0531769888185747 1
-0.0155760863408862 1
-0.0129981562595193 1
0.0646188964405904 0
0.0258676763325097 1
-0.0393371749545501 1
-0.0366333420373285 1
0.00152087257382015 1
-0.0158056089658813 1
-0.033977557299781 1
-0.0030698351179013 1
-0.0270897573598964 1
0.0668164133630319 0
-0.00882550174492678 1
0.00246457619933964 1
0.0736161102954773 0
0.0273723941617598 1
0.0678167808075763 0
0.0166938884835401 1
-0.000284228498546148 1
0.0129544264875752 1
0.0291909289512964 1
0.0402727802619157 1
-0.0185355165409587 1
0.0106850438660807 1
0.0167574644614498 1
-0.00773826977357907 1
0.0182734960696708 1
0.0168161659968103 1
0.00655442788847381 1
0.00520502975033757 1
0.0237034765045415 1
0.0378840838210942 1
0.00617615424447718 1
0.0317933998614597 1
0.0365082458538688 1
0.0421326416203799 1
-0.0263318899459263 1
-0.0191665781772146 1
0.0234453349512753 1
-0.0156203724666214 1
-0.00240807378390447 1
0.0381653861283754 1
0.0396870539239688 1
-0.00728824859441287 1
-0.018972301270556 1
-0.0648863307835952 0
-0.0209056783396215 1
-0.00413163380035957 1
-0.0108004514562007 1
0.00182327612484786 1
0.0146912702802683 1
-0.0279643462853781 1
0.0218534782576098 1
0.0259937593125657 1
0.00296620074619348 1
-0.0274547251929185 1
0.0600747428086607 0
0.0545745386375233 0
0.0145972909011024 1
-0.0155057393444777 1
-0.0211493656459612 1
0.0272820028767401 1
0.0579954676040973 1
-0.0444504315254751 1
0.0530791305812307 1
-0.0399171501514904 1
0.0154204656681994 1
0.0242956295777918 1
0.00744038629085054 1
0.0140473564975354 1
0.00407995542451029 1
-0.0134864464511182 1
0.00279045413635627 1
0.0175553468432943 1
0.00617469355452118 1
0.0109793805258057 1
-0.0111752040386287 1
0.0129865438397287 1
-0.0421813117029338 1
-0.0159021129481864 1
0.0278303647564082 1
-0.0118090642712016 1
-0.0707029244078509 0
-0.00395888092121156 1
-0.00577423103072727 1
-0.0492154702100806 1
0.0101419941407554 1
0.0408585698419262 1
0.0205798275822163 1
0.0175625826133922 1
-0.0294839318805959 1
0.0121280443778874 1
-0.018828974001844 1
0.0289719198027418 1
-0.0578598584337513 0
-0.00650771354748089 1
-0.0125678774210065 1
-0.0319557081398941 1
-0.0247177369958966 1
-0.0439717642557302 1
0.010182200438317 1
0.0648101713622363 0
0.0151207998511651 1
-0.0144547593751189 1
-0.0353162150403661 1
-0.0222664086562305 1
0.0398921440179542 1
-0.00211804955765674 1
-0.0017776046159972 1
-0.00576987167895675 1
0.00492580649922742 1
0.0141213690465818 1
-0.0304694316574411 1
-0.0130740556292278 1
0.0144905651864318 1
-0.00884379665171983 1
0.0303339875169188 1
-0.00588480263293835 1
0.0404966023271478 1
0.0322189682977987 1
0.0253562793244734 1
-0.0160328153856081 1
0.0251975726455195 1
0.0383247582718253 1
0.0101468907515432 1
-0.0307662631729237 1
-0.0124393618448416 1
-0.0163754032037058 1
-0.00589318024618829 1
0.0361728181795944 1
0.000798570848592034 1
0.0332862451986292 1
0.0428992715759342 1
-0.0269002535789344 1
0.0348069508458644 1
-0.0250978088007101 1
0.0659100273774733 0
0.0169841180404068 1
-0.0290003587611634 1
-0.0387672552475117 1
-0.0199198600546703 1
-0.0407342121026826 1
0.0585548483304852 0
-0.0117171097681859 1
0.0549955056429318 1
-0.0225905796109801 1
0.0362328083265697 1
-0.0382517961907727 1
-0.0596268464920564 0
-0.0054139586637975 1
0.0401337906395718 1
-0.0457151039326205 1
0.0378758789693156 1
0.00115281581791122 1
-0.0190734016287901 1
0.00607792189098449 1
0.0542491357487446 1
0.0204227239639726 1
0.0113212307843429 1
-0.0291429815099973 1
-0.0259007776227407 1
0.0210238320199878 1
-0.0297996226593517 1
0.0369093263644753 1
-0.0506876404171309 1
0.00883827630428495 1
-0.0896882100105754 0
0.013623402780658 1
0.00116106597862237 1
0.0370975416765947 1
0.0135130528647974 1
-0.0118909017620624 1
0.0104994651837414 1
0.0483270388743277 1
-0.0085784941297865 1
-0.00148138316321978 1
0.0104866546209468 1
0.0130016539966445 1
-0.0121619010062053 1
0.0114838269813156 1
-0.0431424086740546 1
-0.0509085503910143 1
0.00745537724662441 1
-0.0305888086840734 1
-0.0161612465454022 1
3.54886884132138e-05 1
-0.0259814099372878 1
0.0707400827448993 0
0.010985941943544 1
-0.000527266876660855 1
-0.0138130764661048 1
-0.0573265675833115 0
0.0218058990199064 1
-0.0557157458457979 1
-0.0390592791864646 1
0.0266569274153554 1
0.00913380531517134 1
-0.0188085629779725 1
-0.0242402239106472 1
0.0262180351268763 1
-0.0405782150799772 1
0.0246756301342469 1
0.0182799129517723 1
0.0128575729440951 1
0.0393441466963906 1
-0.0427014138105056 1
-0.0331930426197591 1
0.0133760180180683 1
-0.0196212196331071 1
-0.0264736287607808 1
0.0071883745054999 1
0.0114973103629291 1
0.00625468248256279 1
0.0523510132419928 0
-0.0338497836628113 1
0.0456146482309213 1
0.014158968796501 1
-0.0097327560288393 1
-0.0302140540033672 1
-0.0221364335701098 1
-0.067987951441939 0
-0.00403228752990568 1
0.0254928062699995 1
0.0313759493412448 1
0.00171299186275765 1
-0.0182872333263598 1
0.00418676492135846 1
0.000573769052243631 1
-0.000492433902039547 1
-0.0402173397724562 1
0.0212037887914495 1
0.0193518951687622 1
-0.0408530742025644 1
-0.000499427978835391 1
-0.0181458895566477 1
0.000871526578607852 1
0.0470315357050487 1
0.0254197144188113 1
-0.0237087349745285 1
0.00361441487422749 1
-0.0106884667656806 1
-0.0114909673784739 1
-0.00626402652409945 1
0.0317813476704085 1
-0.0036465868133073 1
0.00654226471025774 1
-0.0550538799752279 1
0.0108282182029536 1
0.0151595071387112 1
-0.0058751885359178 1
0.0242510979692897 1
-0.00473620706020494 1
0.0501994354789187 1
0.0711933296399555 0
0.0161332838597222 1
0.0271989692641813 1
-0.0166538402088269 1
-0.0211444378258297 1
-0.0124557602727837 1
0.0426460159413708 1
0.0142423512087659 1
-0.0143111649215488 1
-0.00586695460128656 1
-0.0149077495411536 1
-0.00484110975802205 1
-0.0512067516072099 1
-0.0178961937106706 1
0.00291178226589613 1
0.0603133317614928 0
-0.00903135699058653 1
0.0181620587211556 1
-0.0622640311545189 0
0.0104822594916049 1
0.00154361109539916 1
0.0458685887082215 1
-0.00563130460383773 1
0.0108892625342461 1
-0.0271915396270821 1
-0.032767888291558 1
0.0243681518333513 1
-0.0323818205466482 1
-0.0242483943476466 1
-0.0637403013950455 0
0.0291481716701181 1
0.0570548889877793 0
-0.0378549057504001 1
0.0270176134636953 1
-0.0334115636799321 1
0.000339956406590246 1
0.0268342429956368 1
0.0103535855130482 1
-0.0119517389196021 1
-0.00610267085231063 1
-0.016823519494197 1
0.0606936968322672 1
0.0137047555704641 1
0.00339477584259504 1
0.000419995292069798 1
0.0562030196295087 0
-0.0459679183988608 1
0.037399716502323 1
0.0233679325320104 1
-0.00720772964078831 1
0.0351325487788808 1
-0.00457597315174958 1
-0.00333134180307543 1
-0.0129773303616647 1
0.0184362237745113 1
-0.0171085100455059 1
-0.0209653507204159 1
-0.0185582277663343 1
-0.000672815925300542 1
0.0271895240295263 1
0.0103141583534942 1
-0.0164883084401466 1
0.0163468552284967 1
-0.000269676129784921 1
-0.0393344405883286 1
0.0662890767057061 0
-0.0369173294963126 1
0.010022150525817 1
-0.0113931894240246 1
-0.0399521448452762 1
-0.0299245211111754 1
-0.0167181439937581 1
0.000777072570217087 1
-0.00125260304354494 1
0.0261295027374675 1
-0.00449083788252421 1
0.0428389968201108 1
0.0147383141204077 1
0.0437991845351072 1
-0.0333011728277034 1
-0.0213692444651189 1
-0.00736869144758367 1
-0.0239729381867683 1
-0.0399416566867378 1
0.000286580054727953 1
-0.0476709876741095 1
-0.00116247267059309 1
0.000449686712965075 1
-0.0324721471766252 1
-0.0102348092995404 1
0.00883269091800001 1
0.0466117346999213 1
-0.0342630247843351 1
-0.0142353435183733 1
-0.0621862033706453 0
0.0393362016352144 1
-0.0177431081983814 1
0.00845973748503608 1
0.0129938212565829 1
0.0150384471673496 1
-0.019472842467284 1
-0.023507949331666 1
0.0184400454327293 1
0.0387899657895821 1
-0.0295132573344465 1
-0.0199764409991228 1
-0.0528276577383588 1
-0.0200980453116377 1
-0.00104518330589333 1
-0.0345792531222189 1
0.0524114015205875 1
0.0133688119876169 1
0.00417700385814981 1
0.0159345305191195 1
-0.0224117699469656 1
-0.0518020388023959 1
0.00033069665065779 1
-0.0275036766076646 1
0.0172522895331164 1
0.02044703496294 1
-0.0178230733561094 1
0.0740378394062459 0
0.0175815684663421 1
-0.0101185607492206 1
0.0044306196329761 1
0.00689325494971093 1
0.0606543309950573 1
-0.014753643727101 1
0.029948161117321 1
-0.0117208546600674 1
-0.0343471206532164 1
0.0304388673024462 1
-0.023837034472124 1
-0.018467072755394 1
-0.0319227364564504 1
-0.00817784971341733 1
0.00459417666983211 1
-0.00413694516546794 1
-0.076581732958413 0
-0.0502764821487903 1
0.0196121116113418 1
-0.0239774749251652 1
-0.0141020686581628 1
0.0667495729525625 0
0.0143393499065502 1
0.0615290214959961 0
-0.0148272690649016 1
-0.0131148998574378 1
0.0463958021536832 1
0.0131240058567603 1
0.000513158044695429 1
0.0165527894817386 1
-0.0274965143506064 1
0.0196417744373392 1
-0.00545850296328413 1
0.0219791744517166 1
0.00702853465830184 1
0.0219310821723043 1
0.0178656609515183 1
-0.0470379126844716 1
0.0775628017505664 0
0.0534182849581144 1
-0.0047209467132662 1
0.0101578398868653 1
-0.0629070185890617 1
-0.0197305977819621 1
-0.0154194397631762 1
-0.0409801986680854 1
-0.0467496169716499 1
-0.00347222307050272 1
-0.00933557075756142 1
0.0236691688131156 1
-0.0487504595788156 1
-0.0222038052670087 1
0.00114416447006644 1
0.0140783440286226 1
0.0124254147891168 1
-0.0127875116943159 1
0.00689591971396286 1
-0.0103597352131478 1
-0.0228823283556666 1
0.00307547599132625 1
0.00413094213155426 1
0.039264645363657 1
-0.00592204313683139 1
0.00492529271885762 1
0.021296590361653 1
0.0226573688205782 1
-0.0274637401621623 1
-0.0499954665792715 1
-0.0258020596735765 1
-0.0173800189792726 1
0.0142530778899034 1
0.00232349441084431 1
0.0333756619430919 1
-0.00529216894560969 1
-0.0155750141114632 1
-0.00359188647308436 1
-0.00181294870887027 1
0.0245983999900549 1
0.00428004662983242 1
0.0100639504386053 1
0.0531836165283252 0
-0.0159547915254417 1
-0.0111294947365898 1
0.0198119602875096 1
-0.029108312928403 1
-0.00491601764853308 1
0.0233032627075612 1
0.0470003897555041 1
0.0340952220262585 1
-0.0170412467198788 1
-0.0326681456917944 1
-0.00291362967599834 1
-0.0427070472303954 1
0.0359053702498339 1
0.00607500613855774 1
0.0501413779689015 1
0.0280678154747844 1
0.0623229075997441 0
0.00822546235459901 1
-0.0498296219129151 1
-0.0249457725467729 1
0.0341665721498089 1
0.0135715729837817 1
-0.0347800692655027 1
0.0303319116186879 1
0.0503411690718715 1
-0.0417245363712088 1
-0.0136627293354618 1
0.0016358652597796 1
0.0455017808460481 1
-0.011378060967745 1
0.0822003200129165 0
0.00214149846958358 1
0.0410425731657256 1
0.00327304486716266 1
-0.00557707982657621 1
-0.0212335225788523 1
0.00430718803018211 1
0.0143218542469606 1
-0.0232065980852238 1
0.0642690227617117 0
0.0449614338220291 1
-0.00220065201898829 1
0.0100511766456823 1
0.0113564638412884 1
-0.0264567553371225 1
0.0332107807759676 1
-0.00933606096354565 1
0.00161128824135871 1
-0.0392022001359102 1
-0.0185313182060472 1
-0.0102020771494696 1
0.010363767299711 1
0.0186861591698064 1
-0.0188306490682288 1
-0.0287339310015062 1
0.00361162157098965 1
0.0237849365535516 1
-0.0277574185180237 1
-0.0321751698653175 1
0.00138478988173965 1
0.0209315380356089 1
-0.032340465952624 1
-0.0314144033077998 1
-0.00682919568940963 1
0.0330377660388689 1
0.00547615898269225 1
0.0108229025024417 1
-0.00643067477878246 1
-0.0277554808547701 1
0.0048153291816382 1
0.00865448472238124 1
-0.0362048199638489 1
0.0240965260783612 1
0.0120820193360599 1
-0.0435992250239046 1
0.00373056978030645 1
0.044611418806928 1
-0.0408225766042914 1
-0.0328456444157142 1
-0.0222841331491444 1
-0.0101007902156068 1
-0.00791824049263716 1
-0.0188949167962928 1
0.00578957321729855 1
0.0415846982857605 1
0.0413869389224369 1
-0.0104119568692901 1
0.00125186294213726 1
0.00212048504054902 1
0.0315795832678959 1
-0.0294332807260197 1
-0.0453097758439528 1
0.00711393547985512 1
0.00275734189777482 1
0.00414901122817125 1
0.0228000600601898 1
0.0331008734203093 1
-0.0236865792943741 1
0.043175969524565 1
-0.00902787328285986 1
0.0215426679328638 1
0.0129483926023474 1
0.0161645061966588 1
-0.0287459537294203 1
-0.0485715528825091 1
-0.0138394893938578 1
0.00703825878393069 1
-0.0108323156509563 1
0.0260157811122501 1
0.00533062497385936 1
0.0253063910016069 1
0.0438620022115777 1
-0.0216409773670599 1
-0.0400708873980982 1
-0.00661507587107797 1
-0.0179934253605505 1
0.0327505427301829 1
-0.0168834446131919 1
0.0825399216852756 0
0.0279136220946866 1
-0.0269151369182415 1
-0.0493050745249482 1
-0.0693565713365954 0
-0.0181141277755522 1
0.0162088109460967 1
-0.0122320811064721 1
0.00599750275634976 1
0.032718575330724 1
-0.0163689079291327 1
0.0340644039010611 1
0.0209699510474237 1
-0.0472394837642507 1
0.041274086435343 1
0.000484552059906671 1
-0.0335145059489808 1
0.0521192496890318 1
0.00123643669106424 1
0.0359187704585834 1
0.0538272400399218 1
0.00344700703573356 1
-0.00232894154128088 1
-0.0579473388570686 1
0.023386289064217 1
0.0432155835248341 1
0.0262222388594671 1
0.0131708091224459 1
-0.0421414187649042 1
-0.0151614996935384 1
-0.0241772234415189 1
0.0261966675826368 1
-0.0525012452049287 0
0.0343099496857884 1
0.0205264373541365 1
-0.0226992929559153 1
-0.00145837824399987 1
-0.0127969820331241 1
0.00633329783410368 1
-0.0111367029876982 1
-0.0390132802268472 1
0.019662672722275 1
0.0221078780334293 1
0.0219092897196601 1
0.0122523310680396 1
-0.0339856526475393 1
0.0319167869045969 1
-0.00713671625765371 1
0.000480274004156758 1
0.0258766253313568 1
-0.00476474703918999 1
0.0081247763132673 1
-0.0177099713981452 1
0.00101429479889662 1
0.0816220416753542 0
0.00211146281929741 1
-0.0479163214461362 1
-0.0127226276068631 1
0.0417926367034408 1
0.000787760649377904 1
-0.0397375475399843 1
-0.0190697218457701 1
-0.029903966395437 1
-0.00559278384959904 1
-0.0930196335097627 0
-0.00779205674379024 1
-0.0464717263515999 1
-0.00757519667550854 1
0.0116278816654866 1
0.00939936777614278 1
3.10369644706695e-05 1
0.0259524485262181 1
-0.0536477657603714 1
-0.0073680872280667 1
0.00529505014955655 1
-0.0123588430667215 1
-0.0120926246347897 1
0.00899649566076554 1
0.0242284790486866 1
-0.0276465806185635 1
0.00529128335716676 1
0.0160223343641388 1
0.0452919032569564 1
-0.00368132885892909 1
0.0237958525709172 1
0.00138120409530826 1
-0.0346484926744468 1
0.00789561379488174 1
-0.0306408343631707 1
-0.00541338663726174 1
0.0844158023698676 0
0.0260342109008698 1
-0.0185318553339147 1
0.00347867072269156 1
-0.0252550532009189 1
-0.0155737375877922 1
-0.00938487873876637 1
-0.0301589135507428 1
0.0180679564545117 1
0.0128568954273147 1
0.0347873634753491 1
-0.0107411404986408 1
-0.0289571579701808 1
0.0213696252694011 1
-0.0178800944874106 1
0.00404427824105832 1
-0.0365378882466613 1
0.00698514379921649 1
0.0128067595759574 1
-0.0104395387427739 1
-0.0163627643492712 1
-0.0548969276366341 1
-0.0463401403467772 1
0.077405387361429 0
-0.0288721430567505 1
0.0186353936004726 1
-0.0336172648132728 1
0.0615202235638179 0
-0.0223064042580976 1
-0.00571208994030084 1
-0.0544957972916905 1
0.000806511154035131 1
0.0393668049955762 1
-0.0262732834251022 1
0.0181217762623491 1
-0.0340945341764435 1
0.00748818565647709 1
-0.0141558959011509 1
0.0517257924397014 1
-0.0285426838340991 1
0.0160495967976344 1
0.0311264112614835 1
0.0300631046558694 1
0.0072489985164821 1
-0.0389549889778203 1
0.0171637795484785 1
-0.00222595965140033 1
-0.0203955512812234 1
0.0372082576156295 1
-0.0198277114862545 1
0.0106756690906161 1
0.0130956593948102 1
0.0138206570121352 1
0.00961488416955288 1
-0.00607424881159674 1
-0.00901110441599864 1
-0.00480278935506322 1
-0.00784830852205818 1
-0.00913407480313484 1
0.0053141088167868 1
-0.0362120433188312 1
-0.0164814056815068 1
-0.0224230526474101 1
0.0140021510615853 1
0.0055989066509849 1
0.0152276018631231 1
-0.0388443297362747 1
0.00866513785593698 1
0.00030105957200326 1
0.00822459443114592 1
0.0518140292721988 1
0.0207859698006965 1
0.0532463772853501 1
-0.0543757097812536 1
-0.034089684935903 1
-0.0420683951959498 1
0.0359338397544454 1
0.0021892045303536 1
0.00868786573537648 1
-0.0133776527819654 1
-0.0309254795151749 1
0.0289419729382535 1
-0.00656695714695944 1
0.00949220938869275 1
-0.0377084565620291 1
0.00742668912766577 1
-0.014787338102663 1
0.0137346789225208 1
-0.0437193214322077 1
-0.0155234453584138 1
-0.0271098764508205 1
-0.0160517035789896 1
-0.016071783162193 1
-0.0337641945932014 1
0.025936440841201 1
0.0158304387563798 1
-0.0415047614471431 1
-0.0295636261132065 1
0.0183493613188174 1
-0.0561919067309131 0
-0.0325358800470594 1
0.0393355116179089 1
-0.0350458906642774 1
-0.0153597557168043 1
-0.0116271829644266 1
0.0223442436208055 1
-0.00207373531820096 1
0.0750588831591906 0
0.0252845529294594 1
0.000175655449378266 1
0.0430396099140596 1
0.00549328942673824 1
0.00774478566057393 1
0.0377548443309164 1
0.0174281214469908 1
0.00553223378570343 1
0.0278013946724064 1
0.0771175720536 0
-0.00523369721918802 1
-0.0184858908896476 1
-0.0142125735815674 1
-0.0015382844143416 1
0.000425650094295983 1
0.0232754157799865 1
0.00873478319451033 1
-0.00256726775691113 1
0.0166031296444566 1
-0.0747761781048435 0
-0.0512531262998632 1
-0.00722221012281833 1
-0.0154476694912423 1
0.0556618816847258 1
0.000427522287172028 1
0.0190366217223948 1
0.0278132343394047 1
0.0137374982240804 1
0.0103212455569186 1
-0.0423431096500591 1
0.0124305599315206 1
0.0515081151337008 1
0.0380578302878022 1
0.0166224938030495 1
-0.0481679577644127 1
-0.0592698643093428 0
-0.00682679358470962 1
0.00954589565522194 1
-0.00823293271460022 1
0.0584915021493148 1
0.0152777519067735 1
0.00389708735074789 1
-0.0266232597479091 1
-0.0255619019805638 1
-0.052982611232748 1
0.00840692900078558 1
-0.00431335005545296 1
0.00910747770338244 1
-0.0201427038334438 1
0.0269687342494754 1
0.018672987343645 1
-0.0457962624195159 1
0.00622133843223981 1
0.00832756823431724 1
-0.0839015747155713 0
0.0129923176811332 1
-0.0113367535054795 1
0.00315191739651518 1
-0.0083308585135593 1
-0.00440471592353655 1
-0.0170374744858917 1
-0.0305214296256953 1
-0.0541534299024929 0
-0.00850189328785961 1
-0.0279069570770491 1
-0.0378400746561735 1
-0.00741056489732823 1
0.00416852725870594 1
0.0179853125684901 1
0.0239789723297586 1
0.0310103730674848 1
0.0070504963886371 1
0.0254105627549229 1
-0.00489898037739452 1
0.0310706139358009 1
-0.000193747719696546 1
-0.014111656978224 1
-0.0111146728645811 1
0.0669206575664645 0
-0.0094255366214112 1
-0.0422079318305107 1
-0.052937916556026 0
-0.0104257765201353 1
-0.0631718352176835 0
0.0165260630138483 1
0.0197799676919403 1
0.0400888744559349 1
0.000895895896191166 1
-0.00167403589396034 1
0.0466866914187746 1
-0.0333347901676061 1
0.00375366904317362 1
0.0363303259903321 1
-0.0366511361536205 1
0.0119835578834795 1
-0.0173532630644177 1
-0.0311499561318255 1
0.0357548689093957 1
0.00301408000217229 1
0.0335699805098485 1
0.0233668136763751 1
0.00378326589510805 1
0.0309110110370277 1
0.000556040947129011 1
-0.0122541409533443 1
-0.028050191065826 1
0.0132045737261439 1
-0.0151563215840671 1
-0.0262532812200934 1
-0.00961826429869861 1
0.00298564810588059 1
-0.00125877578533251 1
0.011092843848403 1
0.0071050128941573 1
-0.0228755973238777 1
0.019704241607801 1
-0.0232797520449364 1
0.020386882361883 1
-0.0114378532609115 1
0.0101533159586702 1
0.0108218935645646 1
-0.00478804234894687 1
-0.00603540240257556 1
-0.0349401942615234 1
0.0212027631638079 1
-0.00715854910867462 1
-0.018766535549861 1
-0.0210201330624483 1
-0.0326148503094859 1
0.0602149251187693 0
-0.00534998095882864 1
-0.00308993183799159 1
0.0495216140194786 1
0.0385486230020506 1
-0.0171504033654206 1
0.0340872089245496 1
0.0335762367933863 1
0.0169307046521418 1
0.00666286467442646 1
-0.00535490780162593 1
-0.0202654005199321 1
0.0538947867470646 1
0.00619071109010886 1
-0.0686171593716128 0
0.0375834686840686 1
-0.0356044839875453 1
0.000415221369186233 1
0.00794107149165996 1
0.0220361769063059 1
0.00943610556480492 1
-0.013102863834141 1
0.0223229607901249 1
0.00834129632875623 1
-0.0126146675963585 1
0.0191080490345448 1
0.0587118290199573 0
-0.000921871350017442 1
-0.0251137231995017 1
-0.0512864135037096 1
-0.0071869616237767 1
-0.0307056436295343 1
-0.00777218049350362 1
0.00128747412286515 1
0.00733865734281361 1
0.000795640856806973 1
-0.0385032071166515 1
-0.0364515227064787 1
0.00353487677036972 1
0.0394188615766059 1
0.00694813075771022 1
0.0282588559612228 1
-0.0126086073326101 1
-0.0190649972579842 1
0.012583240064141 1
-0.027778897224969 1
-0.0383908385919602 1
0.0813562746195099 0
0.0185100707668592 1
0.010936646344906 1
0.00398765312403982 1
0.00922295852215792 1
-0.00972146277015649 1
0.011411809830071 1
0.0376790774495841 1
0.000684232697805449 1
-0.0309846411669442 1
0.0386272285869707 1
0.0300626410840147 1
0.00505886135271962 1
-0.0201520114936391 1
-0.0543139805697941 1
-0.0164894603752946 1
0.0191638375230414 1
-0.0601315527653886 0
-0.0038758348857441 1
0.0409836230480617 1
0.0573722340724778 0
0.0306334914450421 1
-0.054395683700112 1
0.0230317155767129 1
-0.00175752581695503 1
0.0342696267696458 1
-0.0492647236790497 1
-0.0253683871919509 1
-0.0166986680197605 1
-0.0138464907932571 1
0.00579863688396527 1
0.00559217012183202 1
-0.00182699612873026 1
0.0569998959088885 1
0.0123978862884227 1
0.00651723656428788 1
-0.000310108973729286 1
0.00593500405742504 1
0.000515595809153157 1
0.0120158244796878 1
0.0379409206529114 1
-0.0142112671588371 1
0.0285104409312254 1
0.00635705708366883 1
-0.0368943480358668 1
-0.0298461207532146 1
0.014342121044188 1
-0.0187463443817588 1
0.0298366814929399 1
0.0370726397853949 1
-0.00686927093498663 1
0.0524361847431791 0
-0.0109663316038202 1
-0.0178920783659446 1
-0.0291172074966461 1
0.028912336333752 1
0.0127623526876475 1
-0.0341005470486243 1
-0.0176853752417819 1
-0.0146397569056313 1
0.00787846042091324 1
0.0212713696596443 1
-0.0242778104205625 1
0.000517133216337336 1
-0.0421757331821722 1
0.0324943841785262 1
-0.0214507238388497 1
0.0155913231934349 1
0.00758954892046187 1
-0.0304371911246922 1
-0.0100112417491269 1
0.011438763986296 1
-0.00186204425679968 1
0.0724239268091873 0
-0.000592640201500526 1
0.00280824333648895 1
0.0206782263941701 1
0.056877688386516 0
-0.00874442495101816 1
0.0292302964426811 1
-0.00391226764387989 1
-0.0405920763320893 1
0.0451033378498386 1
-0.049158134602915 1
0.00815659612158896 1
-0.00323351607083315 1
-0.0100517718819348 1
0.0236163627320972 1
0.0130316126973266 1
0.0219830719822553 1
-0.0133562971516963 1
0.0296355322688714 1
-0.00452391113036679 1
0.0480598445692 1
0.0318633387857791 1
-0.0184581916651947 1
-0.0079941217607628 1
-0.0212023103110135 1
0.0251187391652489 1
0.0100900384863381 1
-0.00555211774887984 1
-0.0119001166253542 1
0.0119704743047775 1
0.0172361241347601 1
-0.0397537735126452 1
0.0304868522487777 1
-0.0120458671513558 1
0.014726409247333 1
0.00898473049850154 1
0.0122971453765795 1
0.0393533652174856 1
0.0132733774932751 1
-0.018417365230173 1
0.016628556412659 1
-0.00877344689337966 1
0.0145364799615958 1
0.0141041036189277 1
0.0136233464900192 1
0.0281179166125157 1
0.00223471556467657 1
0.0400682665963391 1
0.013947616364307 1
0.0315255874727411 1
0.0151128699388122 1
0.04059963109026 1
-0.0264095713848812 1
-0.0151005651703029 1
-0.0460246978548646 1
0.016020729641873 1
0.0285873192290833 1
-0.010183272751418 1
-0.0026306265833981 1
0.0233399133698473 1
0.00114845633791155 1
-0.00364092470639561 1
-0.0541510987782535 0
0.00360214266295815 1
-0.0199899414545846 1
0.0178111668224887 1
0.0155296750197185 1
0.0515163451380877 1
-0.0158604775181903 1
0.0110282751633737 1
-0.0177239203195096 1
0.0142342027087283 1
-0.0131722395247883 1
0.0142514935636911 1
-0.0571046650327798 1
-0.0256598531877918 1
0.00582965104974915 1
-0.0388777054431588 1
0.0380551173774702 1
-0.00763085425000943 1
-0.0450034426863492 1
0.0223824698623723 1
-0.051693202469014 1
-0.000164301010203918 1
0.0324170912670673 1
0.0227120293410723 1
-0.0379480609844872 1
-0.0359832835731127 1
-0.00635472169780189 1
0.0528673637481962 1
-0.0347810395719881 1
-0.0193562777921697 1
-0.00243897250740986 1
-0.00125257865502447 1
0.00926296169709864 1
-0.0546671626527232 1
-0.0123116814381582 1
0.0811613989958514 0
0.0168614836313345 1
-0.0157208379239679 1
-0.0510214097800082 1
-0.00315327718745502 1
-0.0201130956395645 1
-0.0180771200656437 1
0.00313278987468275 1
0.00638634052882557 1
0.0261687472465795 1
0.0328158705716954 1
0.0130724481010477 1
0.0523413514030645 1
0.0193689912953845 1
0.0232379096969967 1
-0.00633580036252124 1
-0.0314065596903495 1
-0.0226657397700168 1
0.00287215608148706 1
0.0160299978487925 1
-0.0124765567900493 1
0.0426766714181423 1
0.0203213338805284 1
-0.0169467771848285 1
0.0400664984061582 1
0.0341798566960162 1
-0.0198875438238889 1
-0.0291005785953929 1
-0.0663957107921755 0
-2.82419092952398e-05 1
0.00547073192136477 1
-0.0224329471133562 1
0.00992561862785543 1
0.0213120957774246 1
0.0100647505696471 1
-0.0208751274845856 1
0.0217099606188562 1
-0.00633614560857897 1
-0.00850476854150384 1
0.0409347785741636 1
-0.0135942159305015 1
0.0857502375662125 0
0.0574618681716409 0
-0.0228716908830402 1
-0.0103173128999821 1
0.0109663005990065 1
-0.013422990996675 1
0.0103809525881974 1
0.0109923857893933 1
0.00838672115872477 1
0.00492414936898321 1
0.024394272478386 1
0.00421386868951756 1
-0.0278318902171176 1
0.0530764784959096 1
-0.0365665210833754 1
-0.045276482123822 1
-0.00960209522771202 1
0.00578893464664849 1
-0.0304547299911659 1
0.00687645352513102 1
-0.0188127856275108 1
-0.0331386796061511 1
0.000723299223741835 1
0.0152635019409753 1
-0.0192248299741698 1
0.0349115788581262 1
0.0363780382111251 1
-0.0191956937616691 1
-0.0033229944769858 1
0.0524749120046441 1
0.0514747508903628 0
-0.0164756130397202 1
-0.0664880872083884 0
-0.015481269385801 1
-0.0155936083057139 1
0.0382684737747578 1
0.0469306273602247 1
0.0184030166773671 1
0.0308777986668225 1
-0.0038404042998411 1
-0.00530521820394338 1
0.00488918387732067 1
-0.0212663825565486 1
-0.0342125201508636 1
0.0204656673597627 1
-0.0661346764249129 0
0.0836848920001858 0
-0.0202340841289714 1
0.0122419095678846 1
-0.0115726473553073 1
-0.0281738494282583 1
-0.058453632289698 0
0.0299950686706652 1
0.0127248662943408 1
0.0204617407743797 1
-0.00883472283608384 1
-0.0160750580942153 1
0.0523803534240632 1
-0.0311233432140809 1
-0.00163471671048677 1
-0.0149228962413753 1
0.047039330626317 1
-0.0164879610763844 1
0.0398527356242795 1
-0.0209838368872125 1
-0.0117585895231372 1
-0.0117668379727916 1
0.0643978521661092 0
0.00760791093067335 1
0.00751796583852397 1
-0.00347815105225641 1
-0.0345757719640808 1
0.0145102848103544 1
0.0256864107761074 1
-0.0104770283453396 1
-0.00429398664270022 1
-0.00332335463654814 1
-0.0462759695641607 1
0.0659233241253378 0
-0.040306447715582 1
-0.0147190677509999 1
0.061278939187675 0
-0.0167401864354251 1
-0.0494722060693682 1
-0.0207003382567661 1
-0.00725805990628251 1
0.0210325962201269 1
-0.00450661337645034 1
0.0157745039734778 1
0.00608276016385568 1
-0.0351414420106821 1
-0.0257492028664663 1
0.0686489432636011 0
0.0749922707494633 0
-0.048672287905493 1
-0.00892863050287484 1
0.0367207245378718 1
0.0371298596431433 1
0.0126681808530145 1
0.0462027558268033 1
-0.033778913336274 1
0.0112594264586457 1
-0.0161655379446436 1
-0.0136898819964372 1
-0.00178646026979399 1
0.00198384700545902 1
0.0143460534852574 1
-0.00050339875084543 1
-0.00658074850012952 1
0.0379625200255067 1
0.0299725715790361 1
-0.0321635286821747 1
0.00791569495960929 1
-0.000257554387965226 1
0.022742706831468 1
0.0240783268552638 1
0.0409644170223338 1
-0.0387620042872549 1
0.0253322076945986 1
-0.0409262956622977 1
-0.0415733430342768 1
0.0100121369796419 1
-0.0127723523318114 1
-0.0183923017074342 1
-0.0036296836155658 1
0.0456428617694409 1
0.0193423276710562 1
-0.0232974219696504 1
0.000665208839872331 1
0.0349112141988215 1
-0.00510910061573572 1
-0.0165442649651877 1
0.0203991557162811 1
0.00163434920391329 1
0.0157834649991583 1
-0.0222783572857162 1
-0.0180142034967461 1
-0.0314995771656917 1
-0.0199141197505276 1
-0.0421350305558011 1
-0.0244917921277591 1
-0.0281892567148764 1
-0.00405569548468907 1
0.00989196866756888 1
0.0423290245303845 1
-0.0139906806141863 1
0.0242825577573351 1
0.000414541693554105 1
-0.0148493909664024 1
0.0479912302542108 1
0.0385939308347811 1
0.0193006439455531 1
-0.000835012491180202 1
0.0104275769052264 1
-0.0369993678366335 1
0.00137264930604877 1
0.0210833026426319 1
-0.00126731404973072 1
-0.0142366673538455 1
0.0152701186343717 1
-0.0132965435513697 1
-0.00763588224748678 1
-0.0157194059315455 1
0.0328449085699229 1
0.0267524624488652 1
-0.0102865282221361 1
0.00693223810160447 1
-0.0465792245040778 1
0.0462481448002166 1
0.00202759056624071 1
0.0232383972866069 1
-0.0139876751382758 1
-0.0441808435842159 1
0.0386746181242209 1
0.0127578753674692 1
-0.0265112327147324 1
-0.0299781984509901 1
0.0372894231060049 1
0.0405694242009836 1
-0.07000985269375 0
-0.00144858693906334 1
-0.00580724129823853 1
0.0339912623474525 1
-0.00107181577285571 1
0.0185894414163962 1
-0.0074888292214728 1
-0.0156039349349777 1
-0.00578046815288391 1
0.0175441874042717 1
-0.0134311121455197 1
-0.0287335945644231 1
-0.0315810645038827 1
-0.0153917439437366 1
-0.0267399400360035 1
-0.0105588169469546 1
-0.0222241385163625 1
-0.0464267087223232 1
0.00619606433476915 1
0.0595729603080925 0
-0.0109791310182305 1
-0.0252380010841094 1
-0.0331432469984095 1
0.0412394630815466 1
-0.0149924325114603 1
0.0188234630158092 1
-0.0543176135172319 0
-0.00823305658119036 1
0.0101579368654937 1
-0.0289648996916687 1
-0.0101173469134256 1
0.0267998775758845 1
-0.0288122920680286 1
-0.0315705803808031 1
-0.00801286722909102 1
0.0277491961297028 1
-0.00399750081383973 1
0.00511668045509558 1
-0.0160594412794355 1
-0.0323997626025111 1
-0.0103259229872516 1
0.0206220270736223 1
0.00582239651316651 1
0.0338075620953153 1
-0.0183919673635741 1
-0.0134864043811656 1
0.022220684438244 1
-0.00286473272214842 1
-0.00930988855147175 1
0.0244175282814507 1
0.0302717648408864 1
-0.0222467382083915 1
0.00349240342830319 1
-0.0275201934042785 1
-0.0271026032180223 1
-0.0143193963931047 1
-0.0250912089800214 1
0.0320821021664886 1
-0.00921329747121349 1
-0.0138703157796917 1
-0.0085458631507829 1
-0.0268154570715894 1
0.00177658361887724 1
0.0406018129285853 1
0.036772080461944 1
0.02157929140152 1
0.0292788731985665 1
-0.0443852951415466 1
-0.0881564624963587 0
0.0314410375295521 1
0.00181116312391926 1
0.0378075952035563 1
0.0118227063171485 1
-0.0395443804698116 1
0.0260894469372877 1
0.0340390920709954 1
0.0279124107799789 1
0.0226421264559339 1
-0.051223399682664 1
-0.0108384435307696 1
0.00544386294601788 1
0.0107098450534324 1
0.0411987633134755 1
0.0722708783569986 0
0.067142187440893 0
-0.0113434622255453 1
-0.0335330745967046 1
-0.0277037691730085 1
-0.00563758903969446 1
0.00343257085846892 1
-0.0327233381016407 1
0.00588775533556368 1
-0.0458396555857692 1
-0.0116815508814868 1
-0.0201562475878384 1
0.0146601448950878 1
-0.0133693510865974 1
-0.00883103384365127 1
-0.00801749831830627 1
0.0124494185613463 1
0.030742347649592 1
0.0242815715581239 1
-0.0189592163909876 1
-0.0378571763062029 1
-0.0264553464811674 1
-0.00546572281370963 1
0.0334092550276594 1
0.0137077010585847 1
-0.0235078433985221 1
-0.00840089149782788 1
-0.0111205013095744 1
0.0189764931924024 1
-0.0518006388853313 0
-0.0454378991262499 1
-0.0238614995307161 1
0.0211029519275587 1
0.0662404811271698 0
-0.0244410598449358 1
-0.00374107396585792 1
-0.0247092810255394 1
0.00179560676225024 1
0.00420302685886685 1
0.00920388190243609 1
-0.0625738412230955 0
-0.0800307794018728 0
0.0280924267204364 1
-0.00919775832907501 1
0.0195999606910467 1
-0.0202930776125333 1
0.0296528210450997 1
0.0557764725675192 0
0.0472754964635096 1
-0.0389911445636765 1
0.0246121603849406 1
-0.019486800913792 1
-0.0258126371439524 1
-0.00201121991768783 1
0.0180301265148981 1
-0.0141806617765514 1
0.000712214214824675 1
-0.0256050523573082 1
-0.0268734337778436 1
-0.0308639311297822 1
-0.0213664971381453 1
-0.0270967703340696 1
-0.0127751340229732 1
-0.038387551485595 1
0.0111098577477525 1
-8.9021119201452e-05 1
-0.00484224544835474 1
-0.00200270579912935 1
-0.042230776059425 1
0.0152585853858641 1
-0.0103206611212087 1
-0.023227849674852 1
-0.0102484937991552 1
0.030580609456557 1
-0.0306125016431434 1
-0.0462865300235296 1
-0.0221000970525417 1
0.0125586177973387 1
0.0317595112067025 1
0.0129523376317194 1
0.0134256705177858 1
0.000374583813439312 1
-0.0377482057265714 1
-0.00553211011892453 1
-0.0174873608095765 1
-0.0351764461912048 1
-0.0015722294959678 1
0.0335186975686449 1
0.0559597205097949 0
-0.0383378355859321 1
0.00447987658650209 1
0.0488916062192724 1
0.00801618317803671 1
0.00828960905425466 1
0.00885042723615019 1
-0.0217458697763714 1
-0.0113850338137562 1
-0.0130507822140784 1
-0.0131074302879205 1
0.0137877602405904 1
-0.0225462601551244 1
-0.0459749532906043 1
0.0208024240234425 1
-0.0390421785569318 1
0.0180371148573631 1
0.0285189266254699 1
0.0220802263219541 1
-0.00606186994682644 1
0.0677395393829687 0
0.00103096369708199 1
0.00314752252898162 1
0.0132255911112873 1
0.0644452967701366 0
-0.0286966258058216 1
0.00279864257308697 1
0.0264791684230232 1
-0.0443904598641532 1
-0.0193671632859729 1
-0.0302472197276836 1
0.0236749430872475 1
-0.0266133726089576 1
0.0154989670649833 1
-0.030748423877979 1
-0.0166567124888444 1
-0.00498088533587714 1
-0.0210264980926844 1
0.0361349423662037 1
-0.0440363879174016 1
0.0166865795519881 1
0.0260733304202606 1
-0.00278407740298762 1
-0.0279980274986759 1
0.000661987470519778 1
0.015071226803749 1
0.000613798606290745 1
-0.0220747755269407 1
0.0154638535564842 1
-0.055164769207732 1
0.0181589169516183 1
-0.00695876416272263 1
0.00463647842118061 1
0.0004959764445861 1
0.0222937846464504 1
-0.0699452842664835 0
-0.0373650211599116 1
-0.0344076468305361 1
-0.0405127083945335 1
-0.0115826392937828 1
0.0402202787022476 1
-0.0161239492084602 1
0.0258490780316255 1
0.00119880949159556 1
-0.00798455052547506 1
-0.032078213002006 1
-0.0137067503368762 1
-0.0237036679602745 1
0.0185888971393556 1
0.0448478656225387 1
-0.0159655010787398 1
-0.0227321537323849 1
-0.0161414914340805 1
0.00172793483246498 1
0.0203568572304882 1
-0.0599146546550808 0
0.0104308093626034 1
-0.0197008330981379 1
0.0695125062656635 0
-0.0201504183192983 1
0.0214894436469471 1
0.0488204366040647 1
-0.049092739368827 1
0.0290065782240563 1
-0.0221452246570341 1
-0.010369500459708 1
-0.0174212382704101 1
-0.00178760678417086 1
0.00458231192886556 1
-0.0314814952270607 1
0.00147463945992554 1
0.0247103672508681 1
-0.0111199210586029 1
-0.0306604006566663 1
-0.00113044529852105 1
0.00414182372538323 1
0.00531314213113712 1
-0.0494855874299217 1
-0.00853537364983293 1
0.037531675785117 1
-0.0213550536693171 1
-0.0107737291127952 1
0.0131996911555033 1
0.0179610537133437 1
0.0202663087205583 1
-0.0229098806234526 1
0.014706508432066 1
0.00660742907944603 1
0.0300967844899874 1
-0.000254019927705588 1
0.0154424990695934 1
-0.00198276529634409 1
-0.00816652735155625 1
-0.0294919355377955 1
0.0332207667269112 1
0.033437329086083 1
0.00733170952875754 1
0.00729845027768982 1
-0.0250460760437842 1
-0.00893655831581376 1
0.0494079867473972 1
-0.0136883177481468 1
-0.00408299114883973 1
0.0283118011231644 1
0.0132827849632547 1
0.00141017665769937 1
0.0572925306392328 1
0.015623962620696 1
0.0325280296397196 1
0.0146217707008334 1
-0.0489446905647996 1
-0.0151609285154733 1
-0.0115895627215258 1
-0.00381016394623717 1
-0.0188918865405374 1
-0.0575338494944167 1
-0.0379582390328578 1
-0.0744212718758237 0
0.0085638611670007 1
0.0302456888052322 1
0.010617044516523 1
0.0236400615982426 1
-0.0211271320222908 1
-0.00973396789305925 1
0.0264290469370472 1
0.0103978143691385 1
0.0456238668384135 1
-0.0461172602134737 1
0.0112213964127354 1
0.0020310345325767 1
0.0150743875037297 1
0.0134232949976716 1
0.0364782022254903 1
0.046194081428108 1
0.00907524227022892 1
-0.048981047828626 1
0.059671209208256 0
-0.0224387254782663 1
0.004448463393297 1
-0.00417719928145959 1
0.0112417991588301 1
0.0139075696118229 1
-0.0290171046016399 1
0.0401171183837922 1
0.0190856166443752 1
-0.0142905850214579 1
-0.0713044535570394 0
-0.0206813812902716 1
-0.0122603949255795 1
-0.00881673712279324 1
-0.0444866395523136 1
-0.0335905831946108 1
-0.0273522083335244 1
-0.0170743246030619 1
-0.0382372408082935 1
0.0271129817795614 1
-0.0692090111891966 0
0.0560275231658202 1
-0.0226337684853615 1
0.0443442183498991 1
0.0131663600354655 1
0.0518776999387677 1
-0.0128260819314204 1
-0.0780634214604583 0
0.0102478777767237 1
-0.00527414208965118 1
0.0522782746524247 1
-0.0451828320860241 1
-0.0351692664385734 1
-0.0187887018563768 1
0.0413963539906684 1
-0.0132540928625625 1
-0.0107193714336227 1
-0.0358824793935063 1
0.00380731488733336 1
0.0171001603337632 1
0.0641528576761775 0
-0.00675800975375162 1
-0.0406661951641685 1
-0.00665701812226126 1
0.00258572415295563 1
0.0368770687188976 1
-0.00992610240377523 1
0.0212895985392246 1
0.0299211279872618 1
0.00566642656626705 1
-0.00600245571401083 1
-0.0259010469696186 1
0.000936569225782183 1
-0.0212843785824279 1
-0.0356871707437662 1
0.0135612834973461 1
-0.0220597737973728 1
-0.00897230333676341 1
0.0303783538316137 1
-0.0328804300468468 1
-0.00905119581555854 1
-0.0423584648938613 1
-0.0167923325826138 1
0.0295041859823451 1
0.0133611098207402 1
-0.0324578472347588 1
0.0172293220757139 1
0.0339766507584127 1
-0.0132082145873951 1
0.0374364121254783 1
-0.0287969612117758 1
0.0128103819173021 1
-0.0385119416985344 1
-0.0104944835527531 1
0.00962977004248742 1
0.0250146146410956 1
-0.00711022814132468 1
0.0527735524539246 1
-0.0283048152395667 1
0.0541890550023004 1
-0.0152527669638924 1
0.0377985666298793 1
-0.0231342879131641 1
0.0188332215755356 1
0.0204713741156919 1
-0.00446261287621261 1
0.00574619286266783 1
0.0341504002619601 1
-0.0139767424473111 1
-0.0455913024290308 1
-0.00307749268526911 1
-0.0215262112840726 1
0.00592172489683716 1
-0.00769468752469956 1
-0.016341091958935 1
0.00704788499759425 1
0.0765067813914959 0
0.00936905842837165 1
0.0170719649458663 1
-0.0398388715536413 1
0.0312013438095292 1
-0.0101420850082197 1
-0.00576439996370032 1
0.0116146015299495 1
-0.000722037924695307 1
-0.00715288751639402 1
0.0476786852262301 1
-0.0679332462934826 0
0.0187383959987197 1
-0.0016294671934157 1
-0.0656343866010467 0
-0.0163462652899699 1
0.0160399531379413 1
0.0582655917625369 0
-0.0194345248568838 1
0.0550656265262407 1
-0.0380976723327477 1
0.00441164857925911 1
0.00416905191889407 1
-0.0503321289032834 1
0.0335271029219124 1
0.0248826373984634 1
0.0355796106480516 1
-0.00449653842256851 1
0.0133858949822939 1
0.00748791485047204 1
0.00558069448386764 1
0.0363544782842372 1
-0.0132542545740133 1
-0.0230561633762317 1
0.0332681865459598 1
0.0285711815334688 1
-0.0198162705536344 1
-0.0016782794501702 1
0.0324539078158321 1
0.00992806457862086 1
0.011872560105769 1
-0.0215203812766293 1
-0.0199148217856985 1
0.0144717216318505 1
0.0468772654103299 1
0.00900842986201177 1
-0.00370081786616619 1
0.0370226729928527 1
-0.036520544243183 1
0.0290886250213158 1
-0.0179905394394978 1
0.0113465336458851 1
0.0313037280256079 1
-0.0241637673552439 1
-0.02886502343407 1
-0.0171662748876937 1
0.00823496360562275 1
-0.0529018797697592 0
0.00209514387968281 1
-0.00490824296350671 1
0.00670355272858454 1
0.0302649531863096 1
-0.0148764014922039 1
0.0405492479052103 1
-0.0352486476037484 1
0.0126176065372997 1
-0.00965414978862704 1
-0.0418051307165668 1
-0.0429967617155644 1
-0.00353290568505486 1
-0.000945785607209108 1
0.00479559071163508 1
-0.0149584621890791 1
-0.0475866701655195 1
-0.00661263669621364 1
-0.0280146237521952 1
0.0235127296191937 1
0.0660025024243291 0
0.028964951351622 1
-0.0374797891509335 1
-0.037786487569846 1
-0.0234984637615553 1
-0.0173203129025451 1
0.00131565212548208 1
0.00126123081272543 1
-0.0253724898105036 1
0.0451443647888223 1
0.0327024572973845 1
0.0137217481281043 1
0.0563015441471392 1
0.0186777894158341 1
0.0342869411765309 1
-0.013354457066568 1
-0.033588915305227 1
-0.0143590810983589 1
-0.0385075904290028 1
0.0153376860709293 1
-0.011078575704821 1
-0.046228924044919 1
-0.0249938558895297 1
-0.0327805450932516 1
-0.0389353729727005 1
0.024431201694366 1
0.0333351485751079 1
-0.0221504555206756 1
0.0204151425521608 1
0.0514872138108839 1
0.00592212407463394 1
-0.021608824242265 1
-0.00401250815000718 1
0.0238626608380697 1
-0.000759788499504135 1
-0.0131332252926566 1
-0.0302614836294833 1
-0.0191706183597439 1
-0.035446871982542 1
-0.0359558702391991 1
0.00974606709773893 1
-0.0369095675987497 1
0.0124282955228666 1
0.0604783646685526 0
-0.0146791822826312 1
-0.0119885269068509 1
-0.0299822522609442 1
0.00428604531923066 1
0.0660778265258543 0
0.00354808825855516 1
-0.023996542394122 1
-0.0738002598505763 0
0.000905207533921562 1
0.0168421473678786 1
0.0108368514101084 1
-0.0121294571587339 1
-0.0381872637666221 1
0.00807864236731381 1
-0.0502855448432069 1
0.0152552543429717 1
-0.020361648671896 1
0.00207575645692941 1
-0.00590839447816367 1
-0.0298206755229211 1
0.0354798257162154 1
-0.038871475429031 1
0.00812457147951382 1
-0.0205820924351954 1
0.0311446909480234 1
0.00114557069811115 1
-0.0244308943467254 1
-0.0168221349537879 1
0.0859996126589848 0
0.0142309083371908 1
-0.00402371014520966 1
-0.0152608674024751 1
-0.0154057370240205 1
0.0123610443000714 1
0.0332927303091693 1
0.0119760798609768 1
-0.0118825748339691 1
-0.0498254973962005 1
0.0189885881310041 1
0.00457960675346316 1
-0.0424080934059668 1
-0.015682282542331 1
0.0179222314657559 1
0.0489922592237205 1
0.032126913459137 1
0.0200953715615158 1
0.0172455832713702 1
-0.0271994341893281 1
0.00244284353640486 1
0.01736314205733 1
-0.0510707427115136 1
0.0308510284777994 1
-0.000344492002568544 1
0.0152260392120803 1
0.0246974384550743 1
0.0239184763890128 1
-0.0427535956081576 1
-0.00271109080656089 1
0.0630436744641159 0
-0.0231891565846939 1
0.0246805010217996 1
-0.0131356519335606 1
-0.0217871881268522 1
-0.0525104222773976 1
0.0698791288505659 0
-0.01900336155365 1
-0.0277842689595335 1
0.0475949439002807 1
-0.0269945058789857 1
0.0292997723153633 1
0.0517918916375921 0
0.0108950415810438 1
0.0533369049223686 0
-0.0353056015510189 1
0.0340064381210352 1
0.00267528081932278 1
0.0145717519799388 1
-0.0232164491322572 1
-0.00293114740357516 1
0.0535510467656686 0
0.0279034697027269 1
-0.0254469149919872 1
-0.0535368358229718 0
0.018520305316972 1
0.0238209915938044 1
-0.0140360834398526 1
0.011040988756902 1
0.0193490987692882 1
0.0112003066128878 1
-0.00488176150591675 1
-0.0244821359078502 1
0.011105886742122 1
-0.00810934895564972 1
-0.0275726646870694 1
-0.0462114247885083 1
-0.0127352899710042 1
0.0146177494074878 1
-0.00838645773260297 1
0.0155744295179589 1
-0.0445776007704075 1
-0.00313897259001265 1
-0.0188623188329145 1
0.00263417161107392 1
-0.0546683045245532 0
-0.000748577304997262 1
0.00155947657602715 1
-0.0055040520879008 1
-0.0234433743906328 1
0.0466395471224014 1
0.00509333344109228 1
-0.0268759994119527 1
-0.0115032494583401 1
-0.0633270964865857 0
0.0352885592747049 1
0.0248420512814344 1
-0.0135647293073172 1
0.00939962936073494 1
0.00273539717261849 1
0.00874766076570663 1
-0.00935939284717831 1
-0.0322465396657041 1
0.0223641689494041 1
-0.010473564084943 1
-0.0115869863221528 1
0.0149466421791695 1
-0.0313019755034958 1
0.0108419788553982 1
-0.0339926556826577 1
-0.0287133281283153 1
0.0313782257651721 1
0.0313901312754364 1
-0.0170260158230301 1
-0.0100980152028188 1
-0.0155095727816685 1
0.00482081923405209 1
0.00209957925272294 1
0.0315239757282654 1
0.0423073516337154 1
0.00727728816644791 1
0.0344140587271443 1
-0.00241838188248122 1
-0.0291566816969837 1
0.0514884146424119 0
-0.0176445271706487 1
-0.0203864619796432 1
-0.0602546346092845 0
0.0401767524901645 1
0.044729161702914 1
0.0117865368746342 1
-0.0322812116106169 1
-0.00805472615379727 1
0.0578511297767723 0
-0.00764096438973903 1
0.0124494556888947 1
-0.0202112292007037 1
-0.0273440137361435 1
-0.0297337657959379 1
0.0642050620545113 0
0.0595528171888591 1
-0.0141934356585114 1
0.0166826814942455 1
0.0186473777741178 1
0.0221938659414085 1
-0.00455734731497266 1
0.0308841873180964 1
0.00165414557000087 1
-0.0179989540428246 1
0.0180792432708731 1
-0.0352949906334218 1
-0.0200899564901468 1
0.0122611160826501 1
-0.00774494561283521 1
-0.101696511180052 0
-0.00746246226627753 1
-0.0705745454426238 0
0.0133712324796973 1
-0.00714153376996025 1
-0.0240090989240061 1
0.0532336296475126 0
-0.0122933790209169 1
0.0153532062695988 1
-0.00680771255253334 1
0.0223578981338397 1
0.00404979186002519 1
-0.028240967275982 1
0.0195132630960183 1
0.0355744632905391 1
0.0514457888619306 1
0.0353544964888875 1
-0.0184489724504492 1
-0.00765717649343141 1
-0.016435162254933 1
0.0370736473762371 1
-0.000489347334821142 1
0.0116339265964118 1
0.079424829328936 0
-0.0018949267130218 1
0.0273299581384313 1
-0.0388651732486609 1
0.0262357585480876 1
0.00257649619126119 1
-0.0558019212294992 1
-0.0270660026843791 1
0.0150413404250436 1
0.0216457705943708 1
0.0399840465301381 1
0.0479201319986704 1
0.00599979690508399 1
0.00515825012377396 1
-0.0111981854231364 1
0.0568160206896659 0
-0.00954118203904541 1
0.0195701960478812 1
-0.0318199209375878 1
-0.0223028442745976 1
-0.0275709620452436 1
0.0363107484572027 1
-0.0133678561432555 1
-0.00139287801325555 1
0.0199791946579527 1
-0.00210225143895621 1
-0.018621367021001 1
0.00367642599471407 1
0.0344215130948932 1
0.0124113512916883 1
0.00055921830129689 1
0.0114619078465689 1
0.0207170131934092 1
0.0218739653494214 1
-0.00316008724466681 1
0.00419784900084089 1
0.00927280611108661 1
0.030478296626448 1
-0.0204673609985214 1
-0.0581754229698304 0
0.00482307866100809 1
-0.013576918863877 1
-0.0140921321546434 1
-0.0102954534943944 1
-0.0172050017066288 1
-0.00959135544704229 1
-0.0257075393690702 1
-0.0192286966191674 1
-0.0253068334950829 1
-0.0136339847977697 1
-0.00353910791662847 1
-0.0331235734662124 1
-0.00974456345380238 1
0.00178179453882862 1
0.00365074556189282 1
-0.00811946002194087 1
-0.00746095575917503 1
0.00411037086840498 1
-0.04609357321966 1
0.0286350837653558 1
0.0112619187847673 1
-0.0182436138107492 1
-0.0396276744399535 1
-0.00185930210486129 1
0.0410604282283214 1
0.010456012182758 1
0.00564187895108244 1
0.017559874838913 1
-0.0326994874315757 1
0.0120558964408246 1
0.0391746833825359 1
0.0272148312167553 1
-0.0315088828522538 1
-0.000450027239709371 1
-0.0236212724992014 1
0.0106885863241096 1
-0.0185971298842777 1
-0.0476866521592454 1
0.0238007503812349 1
-0.0199786268789085 1
0.0478626734207244 1
-0.0505184941501982 1
0.00174668142704562 1
-0.00946255896757914 1
-0.00364541487699918 1
-0.0101229293865791 1
-0.0188768545763243 1
0.00456903459620773 1
0.00718183368920489 1
-0.00945697773143521 1
0.0402087270400743 1
-0.0196005227337684 1
0.015268118909379 1
-0.00945508795451358 1
-0.00940906721209332 1
0.0128116592866246 1
-0.0160077354789438 1
0.0272752913842524 1
-0.0178604513120293 1
0.0349913999377689 1
-0.0270590337877809 1
0.00401248557015495 1
-0.00624523934701842 1
-0.0113796869957147 1
-0.00203526971565257 1
-0.00610978562901914 1
0.0281567513003098 1
0.000503495748258262 1
0.0292192483638204 1
-0.00544988256878602 1
-0.0199667963696109 1
0.0306726930998947 1
-0.00492048221806488 1
-0.0135365559392001 1
-0.00133233002279141 1
-0.0300384612086264 1
0.000834097334426037 1
0.0275845214802831 1
0.00538211814058341 1
0.0144458280337597 1
-0.0338775025390931 1
-0.0120593475733765 1
-0.0531420119750295 1
-0.0150762707864753 1
0.0336141992629658 1
0.0374300965361068 1
0.0382134259520306 1
-0.0245349946502937 1
0.0214310144296699 1
-0.0511112186675769 1
-0.0357725307460207 1
-0.0278128182498813 1
0.00137621617758512 1
0.00274137982679791 1
-0.0159001620351565 1
-0.0203196087119481 1
0.00379223666426537 1
-0.0543361958163712 1
-0.011930109157567 1
0.0749234503971663 0
0.0331006983895989 1
0.026874811971731 1
-0.0418320662784479 1
-0.00557625709355947 1
0.0394075165400555 1
0.0351556324453961 1
-0.0285572334400838 1
0.0051503703431429 1
-0.0153720555392108 1
-0.0129185385330128 1
0.00306728385195705 1
0.0341147535261031 1
-0.0197564516293218 1
0.0253150095737514 1
-0.0142338108784102 1
0.0173045675627785 1
-0.0190776577648628 1
-0.0181810225630346 1
-0.0422216498768854 1
-0.0275316042561724 1
0.014874494503788 1
0.0246168880197931 1
0.0156253458235471 1
-0.0886204273071595 0
-0.0241048443035726 1
-0.00497089536577277 1
0.00186929767949132 1
0.0167086352203061 1
-0.00668533945688196 1
0.0032977986664794 1
0.00153897678816806 1
0.00976335234415578 1
-0.0140984113954018 1
-0.005163622091765 1
-0.0432455029810774 1
-0.00974847469084537 1
0.0260907286156827 1
-0.0140122834888905 1
0.0366733756232405 1
-0.0178364600893618 1
-0.00806739722758783 1
-0.0180725549960515 1
0.0545853202554399 0
0.0559817056323695 1
0.0230187793791945 1
0.000601603979273206 1
0.0290497206271143 1
-0.0096202244927487 1
0.0271846086729559 1
0.0240293416595152 1
-0.027916959260225 1
0.0450204687952593 1
0.0820740766540578 0
-0.00537651554155646 1
-0.00533918911478809 1
-0.0178551016189621 1
0.0170878818909672 1
0.0105549424484127 1
0.00917436981457467 1
0.0293864631835494 1
0.0134822255825581 1
0.00392230112698239 1
0.0031784299111754 1
0.0418947728216027 1
-0.000948203569730248 1
-0.0065452523224002 1
-0.045521315279629 1
0.00446563511436398 1
0.00124397876181055 1
0.0195656035014655 1
0.0196688924188294 1
-0.0498995987289625 1
-0.0341836225200963 1
-0.0414575464130439 1
0.0344074240081357 1
0.0139474895141999 1
-0.0442635801696907 1
-0.0125495241026898 1
0.00897409063821355 1
-0.0494178023879822 1
0.0402338423975493 1
0.0415454718007193 1
-0.00672721928691452 1
0.00175775340765599 1
-0.0146528609710222 1
0.0165128623172215 1
0.0251832020608254 1
-0.0011025537368199 1
0.02502939681303 1
0.00845058644893291 1
0.00677560682445916 1
-0.0212897670787433 1
0.0269573320072943 1
0.0183905650860416 1
-0.0745029354944209 0
0.0135016332484437 1
0.0471611778524748 1
-0.0134886246955448 1
-0.0169621153197484 1
-0.0109802299932512 1
0.0247390265603949 1
-0.00598987979004932 1
-0.00413252312445122 1
0.00822378458342421 1
0.0273425052362593 1
-0.00995965266474758 1
0.00913124863440817 1
0.0456851825242816 1
0.040440429811595 1
-0.0124321131379631 1
0.0191952075814212 1
0.0528674538713314 1
0.0031682365868281 1
0.0282411614621616 1
0.0242571544388648 1
0.0506922550423477 1
-0.0162632602456306 1
0.0185560198776871 1
0.0202658914177502 1
0.0204591924630896 1
0.0184299026959974 1
0.0230713293769052 1
-0.0251172739440531 1
-0.0211172627086483 1
-0.0151716213917291 1
-0.012178775841192 1
0.0405345747300629 1
-0.0385693694477148 1
-0.0132941820333265 1
-0.0220160482248382 1
-0.0916703148239416 0
0.0255808064011451 1
-0.0124476037418474 1
-0.0138614339880639 1
-0.000396832018466858 1
-0.00838372416686055 1
0.0180780851042147 1
0.0018457214848936 1
0.0131067256820051 1
0.00496916593842488 1
-0.000819106572791413 1
-0.0138235562841678 1
-0.0433260753169757 1
-0.0133312481835572 1
0.0161237681822394 1
0.0750108649869217 0
0.0227672855504622 1
-0.056743011014956 0
0.00402585767906246 1
-0.0087389009249814 1
0.0018751714450322 1
0.0263948302017986 1
0.0314594382623393 1
0.0316033470594171 1
0.0352634495227207 1
-0.00550037123107468 1
0.0439042450305122 1
0.0375199676139409 1
-0.00890753208314823 1
-0.0168601345106855 1
-0.0024431513575505 1
-0.0187343593860468 1
0.0294342248346916 1
0.0289616607616888 1
-0.0155730555634739 1
-0.0349629515994045 1
0.0419589901484449 1
0.0247155422238854 1
0.0239424651836279 1
0.0166302622316455 1
-0.033402887975576 1
0.00301824592014679 1
-0.0242389957947822 1
0.0272665557808093 1
0.020840214169522 1
-0.000686884564172236 1
0.00366443553288367 1
-0.0395468449892119 1
-0.0282205420070929 1
0.0122962550142143 1
0.00628928920826619 1
-0.0347234381166857 1
-0.0470197915247589 1
-0.0596271763393859 0
0.00843807915324116 1
0.00385003262015372 1
-0.0374234212306803 1
0.0296066157664687 1
0.0136084512527024 1
-0.0215131109488955 1
0.00920244526042976 1
-0.0184872928720238 1
-0.0441043976842332 1
-0.00623358179749922 1
-0.0792750596192989 0
0.0129005481247468 1
-0.0320080601264323 1
-0.0150370965169787 1
-0.0061370632311038 1
-0.0333019156033045 1
-0.0143527328739838 1
0.0135427634739742 1
0.00882705185772135 1
0.0120304256852717 1
0.0312723624725774 1
0.00442253613666761 1
-0.0100734097017916 1
0.0340359410983993 1
-0.0111856595412334 1
-0.0328644067190449 1
0.004547280216482 1
-0.0190736944603116 1
0.0388594524217328 1
0.0206091146188409 1
-0.0418875277135832 1
-0.0351548960308682 1
-0.0128078115617951 1
-0.0413866071395422 1
0.0751545597300229 0
0.0479067266568564 1
0.0103553560325993 1
0.0237208900874961 1
-0.000381795657994975 1
-0.0221951343344799 1
-0.0203658591643945 1
-0.000114242029458546 1
-0.024663977964582 1
0.0290779411622148 1
-0.0264429878497245 1
-0.0290553959565287 1
0.030140202823935 1
0.0469251800947791 1
0.0249011035817353 1
-0.0389723759324799 1
-0.0156717678024822 1
-0.0176096219005133 1
-0.0352725289913356 1
0.0474949783348124 1
0.0189297657915236 1
-0.00165659142732911 1
-0.0471035862125895 1
-0.00449254143721356 1
0.00798431571163054 1
0.0330953711366779 1
0.00143609083174915 1
0.0103069537894283 1
0.0337542651964229 1
-0.0155763155451453 1
-0.0449122960314505 1
-0.00501812510589799 1
-0.00641330916925008 1
-0.0313887630548941 1
-0.00151815649136549 1
0.0128440917698725 1
0.0127996776790109 1
0.00954853303345825 1
0.0339840153523352 1
0.00956993939400745 1
0.0086682598134871 1
-0.0190288520565288 1
0.0421554628088928 1
0.0329239440777831 1
-0.0260358573156148 1
0.0336566965728649 1
-0.0058676486176197 1
0.0785170258454003 0
0.0330333732662474 1
0.0550345607686478 1
0.0103973970833919 1
0.0655547942350981 0
0.014063908741277 1
-0.00670290564737421 1
0.0385182582551574 1
-0.0555725010903699 0
0.0392335264102555 1
-0.0342462428600744 1
-0.019174661392499 1
-0.000874421392156482 1
-0.00301248785883413 1
0.0170867620549899 1
-0.0470866738377925 1
-0.0600529833711051 0
-0.0307136031980465 1
0.000415110571672831 1
0.0367384741656712 1
-0.0123540357593583 1
0.0202935617175453 1
0.0196244858084789 1
0.0386798135862452 1
-0.0288182424091269 1
-0.00483282154549002 1
-0.0248073615256677 1
0.0127191830898473 1
-0.023678757936848 1
-0.00840735290436077 1
0.028650556159402 1
-0.0325929949399787 1
-0.0215541040541046 1
-0.0340488805458571 1
0.0260924694916922 1
0.0326594481701206 1
0.0404083003156169 1
0.00390663394258914 1
0.0120352543947749 1
-0.0296658009285685 1
0.0482738116337714 1
-0.0395480102741235 1
0.0129770699012593 1
-0.0192053836002645 1
0.0192541345720634 1
0.0367878577986251 1
0.0186067086190908 1
0.0183727227327138 1
-0.0182932995380471 1
-0.0267627135113777 1
-0.046733806489356 1
0.0135020115599001 1
0.00725785501543623 1
-0.0214333484626506 1
0.0170465921828113 1
-0.0222705129499332 1
-0.0247411276550518 1
0.00976840446410991 1
-0.0210387754069383 1
-0.0222010143003986 1
0.0102693117205327 1
0.00429616027744826 1
0.00479835643194686 1
0.0514229066172647 1
-0.0032980488895634 1
-0.0106898212917208 1
-0.011043119612401 1
0.0505302983869306 1
-0.0324866513571326 1
0.0590292867597781 1
0.000385187844035999 1
0.0286706431310598 1
0.0357003361333737 1
-0.0083825325743612 1
0.0196590092634065 1
0.0142833717578055 1
0.0463643265394915 1
-0.0130099715989603 1
-0.0470016957990322 1
-0.0382709971815531 1
-0.0313206933810743 1
-0.0152601816736519 1
0.0267138293439585 1
-0.0116898712418029 1
-0.00721736320730977 1
-0.0154708633983077 1
0.0393041587684748 1
-0.00610078742579367 1
-0.0273204190409857 1
-0.0260785057529509 1
0.0222643767930686 1
0.024791354244451 1
-0.0579728971287362 1
-0.0175869422507562 1
0.0588094398082087 1
-0.0168093980945451 1
0.00833744549862609 1
0.00916930866712054 1
-0.0210595018005598 1
0.00968191242556877 1
-0.0239547502791516 1
-0.0356588094866997 1
-0.00577208626942481 1
1.16324162722095e-05 1
-0.0224563978268445 1
0.0544301007270696 0
-0.0165845784100288 1
0.0263526208701777 1
0.0323325731378229 1
-0.00893099192621097 1
0.0321524041810805 1
0.0166771690118846 1
0.031836133174817 1
-0.0109335999924184 1
-0.0215765203407767 1
-0.0450377499212734 1
0.00612413264010257 1
0.00692044855050719 1
-0.0210729964365792 1
-0.0610460453180149 1
-0.00829825164716688 1
0.0438304683956248 1
0.0134581797378883 1
-0.0150861267035835 1
-0.0141192693686865 1
0.0570109099369373 0
0.00429397757974214 1
0.0737008760739485 0
0.0373432095111478 1
0.0653013198826499 0
-0.00477090203610636 1
0.0149855159740234 1
-0.0311859815967549 1
-0.00181990342583135 1
0.000305106531275948 1
0.0299060108748287 1
-0.0225233756616516 1
0.0282861757453708 1
-0.0243151192229392 1
0.0144848312427678 1
0.0376292844544363 1
-0.00938179463327581 1
0.028435674493872 1
0.00912728180264791 1
-0.0145546489190213 1
-0.0329873162479407 1
-0.0204790344846428 1
-0.0439539897425861 1
0.0193489053932395 1
0.0329486549794702 1
-0.00113151481800239 1
-0.037541313403855 1
0.000206281034735935 1
0.0303037873738019 1
0.0160940525790291 1
0.00946988993253537 1
-0.0265170319932721 1
0.0274499609580062 1
-0.0267325326144421 1
-0.00860821930639775 1
-0.0212026083062689 1
-0.0111702289525416 1
0.00565888977258788 1
0.0103592681233746 1
0.0313386311227414 1
0.0183943482125833 1
-0.0204018063148802 1
0.00587618204642129 1
-0.0112817963326218 1
0.0342072626579723 1
-0.0243133656110991 1
-0.00603793220815456 1
0.0221122748593813 1
0.0101449665540181 1
0.017227964972538 1
0.00876408864797815 1
0.036345335817103 1
0.00572507481964764 1
0.0245703008178544 1
-0.0490226796300414 1
-0.0131369977452613 1
0.0343120127830791 1
-0.0219003761984174 1
0.0319389113065039 1
0.0185535046707326 1
-0.0379627531518916 1
-0.0115497448539562 1
-0.00467551267401525 1
-0.0334864205199131 1
0.0218904015119239 1
-0.023234567909149 1
-0.0156284813698689 1
0.0368153011440976 1
-0.0111565011174407 1
0.0303639850389661 1
-0.029720685831115 1
0.0611759742426982 0
0.0356555972755054 1
0.0450226057176218 1
0.0107342109063969 1
0.0183051143532318 1
-0.000555334113093475 1
-0.00399812878686391 1
-0.00472809699168788 1
0.0640331832888202 0
-0.026555977427104 1
0.0345525271686059 1
0.0401362292399263 1
-0.00245575237599889 1
-0.016014264804152 1
-0.0381203399223118 1
-0.027224657193201 1
0.0157190673330039 1
0.0525382227184361 1
-0.0263424501405959 1
0.00950098529616997 1
0.0348592594803707 1
0.0147797991300073 1
0.0165696253103002 1
0.0102668876268172 1
-0.022492380462835 1
0.0149171992590041 1
0.0266725423882894 1
-0.0668543603420843 0
0.000312807751264943 1
0.004268626976175 1
0.019389191782278 1
-0.0290696412447197 1
0.0352738526063751 1
0.0349642945140712 1
-0.00164419319135322 1
0.0225191831164874 1
-0.0557495224479276 0
-0.00129064118704646 1
-0.0237544094961123 1
-0.00338147187367119 1
-0.0570897451864658 0
0.00162048738007044 1
0.0177744735741902 1
0.00972983144992943 1
-0.0264670023592679 1
0.0118185503723621 1
-0.0125383132866191 1
0.0455737320455352 1
-0.0207693977598893 1
-0.0227460677943523 1
-0.014892073476489 1
0.0133829447741105 1
0.00997221598368123 1
0.0108477124539963 1
0.0202957845052241 1
0.00205557815227044 1
0.00665947510856678 1
0.0250567193649276 1
-0.0159331237068315 1
0.0100287092816407 1
0.0178276655169335 1
0.0267890217470644 1
0.0205734012690255 1
0.0282959215837067 1
-0.0444448539466493 1
0.000222474120770349 1
0.0261921870746387 1
0.055412395685234 0
-0.00958851343943314 1
0.00924743941523444 1
0.00189232813095665 1
-0.000831862075703073 1
0.0327227435347794 1
0.033213415827752 1
0.0427097373423465 1
-0.0331932746699304 1
-0.0265583194611451 1
-0.00418960507392956 1
0.00295627902804478 1
0.00177412573263832 1
0.0545165110861496 1
0.0225313776094414 1
0.0452058338669093 1
0.00290137868796245 1
-0.0311364858544999 1
0.0199836378541444 1
-0.0147690994878221 1
-0.0669549566857886 0
0.0119919122444537 1
0.0463413832858481 1
-0.0247904572676583 1
0.0123436300710102 1
0.0443662002337127 1
-0.0337961111182445 1
0.00241003905408428 1
0.0266956452176223 1
0.0345083390609735 1
0.0136610296319496 1
0.0140516837974978 1
-0.0121153589198605 1
-0.0445039712772121 1
0.0207432666902618 1
-0.0138623869684032 1
-0.0135911431036356 1
-0.009799048894197 1
0.0610068071942534 1
0.0298704385199877 1
0.0221871680148496 1
0.0453680843062196 1
0.0137347695067613 1
-0.0562432801099842 0
0.0298608864669892 1
-0.0404019059024233 1
-0.003063592511641 1
-0.00156176332948736 1
0.0372512404792802 1
0.022355832103277 1
-0.0205683305836535 1
0.0184227261903033 1
-0.0017233529643546 1
-0.016515289114954 1
-0.0271645799454504 1
-0.0368446351271702 1
0.00979717428170825 1
-0.00933859353101369 1
0.00569178766574394 1
-0.00375629919681694 1
-0.0228168944463384 1
0.0528303311301307 0
-0.0573853981657751 1
-0.00175735688220206 1
0.0567386944120787 0
-0.00886322378047687 1
0.0108784769695105 1
-0.050702125985575 1
-0.0111295185331269 1
0.0157350617573123 1
-0.000162016909422491 1
0.00730224423644286 1
0.0435044798949496 1
0.00308663107481007 1
0.0406294207242177 1
0.00475723146252116 1
-0.0161980016963871 1
-0.032866243762149 1
-0.0605932248415691 0
-0.0100062692517285 1
-0.0182694334907144 1
0.0233528844884968 1
-0.0451660705679742 1
-0.0582129293543639 1
0.0214710571779329 1
-0.0208205027614669 1
0.0587345179544759 0
-0.00157186983319087 1
0.0186902900999296 1
-0.030292812706262 1
-0.0480260711907925 1
0.0208416950801496 1
0.0823388381353409 0
0.0315607531450047 1
0.0224209644668393 1
-0.00159609606890236 1
0.00207053635751797 1
0.0351921932036123 1
-0.00113823386775142 1
-0.0416998392876536 1
0.00697878350259928 1
0.061242783960647 0
0.0154515162387706 1
0.0086914711509025 1
0.028072958917258 1
-0.00117862110192438 1
-0.00863074668849992 1
0.0131223368696072 1
0.00874119842457483 1
0.076891372940886 0
0.0182582693242922 1
-0.00257033484187836 1
-0.00684845641480583 1
0.00676741382651784 1
-0.00406629617960993 1
-0.00179384138933372 1
-0.040888322831074 1
0.0277527054260038 1
0.0231762224052716 1
0.0397506944816366 1
-0.0406764813278684 1
0.0276158551733207 1
0.00966061189402375 1
0.00399829534662901 1
0.0214225715577631 1
-0.0822635855763929 0
-0.0237067960026182 1
-0.0763593444075936 0
-0.0131204870516423 1
0.0448698843912189 1
0.0155701592320992 1
0.0217281630270304 1
0.044675410850648 1
-0.00019655236937917 1
0.0198122176467827 1
0.00380675603428972 1
0.0112946576198247 1
0.05037380913875 0
-0.0225451174541856 1
0.0535922707787775 1
-0.0482982165945797 1
0.021650752704296 1
0.0257707824119292 1
0.0232735070037658 1
-0.0291698956716214 1
0.0239025525367906 1
0.0208133692322888 1
-0.00615659930612302 1
-0.00784780523999058 1
0.0249405047663112 1
-0.013990580851358 1
0.0102773924982969 1
0.00201290883054004 1
0.0403529415734411 1
-0.0308818589836432 1
0.049657746503654 1
0.0128405260820501 1
0.00615037065843908 1
-0.000335277314227053 1
-0.0295496972240768 1
0.0133474246110435 1
-0.0161740712744349 1
0.0443898006183883 1
-0.00308523245332556 1
0.00430440830119596 1
-0.032550319802324 1
-0.0094657821905331 1
-0.00309140006142955 1
-0.0503221500065793 1
-0.0193762122080821 1
0.00578463649379334 1
0.00752407025094641 1
-0.0306182153108811 1
0.00266671406462119 1
0.0239789321224683 1
0.04997016417856 1
0.00263851214307341 1
-0.0165876618050254 1
0.00470525873453947 1
-0.0476197103132626 1
0.0213032957705002 1
0.0380516338482109 1
0.0257467152633763 1
0.00278194476571291 1
-0.055935852735351 0
-0.0038438133547975 1
-0.0201335850799608 1
0.0227008369342302 1
-0.0215534019666364 1
-0.0423112931596717 1
0.0278039416997091 1
0.0240038937877169 1
0.00727714994044994 1
-0.0204235864368023 1
0.00160561926867823 1
0.0239449782006913 1
0.0286899045409918 1
0.00955999448691013 1
0.0422392376193151 1
0.0370104643580895 1
-0.0644150268842154 0
-0.0172403398937572 1
-0.0372218812977112 1
0.0125051136103438 1
0.00543749287914091 1
-0.0239243956474815 1
-0.0123756766750637 1
0.0190410566487878 1
-0.0623693117669349 0
-0.0362243584658892 1
0.0306668683021061 1
-0.0439863062384984 1
-0.0386918829270489 1
-0.0442273782504162 1
0.00203683650665661 1
0.0378891577635529 1
-0.00763241064746796 1
0.0487865917205456 1
0.0138305441305896 1
0.0082892791328466 1
0.038089110679229 1
0.027341061568625 1
-0.00470074354898881 1
0.0248192728888662 1
-0.0378269766957141 1
-0.000596553849621546 1
0.0382490396323182 1
0.0185209535912492 1
0.0168553875619677 1
0.0172516572859961 1
-0.04833181942307 1
0.040390494848188 1
0.0345197892770301 1
0.00757010032313256 1
0.0195742407233382 1
0.00205283514519341 1
0.0202753245240837 1
-0.0451841787178766 1
-0.0292122424802245 1
-0.0293308090997463 1
-0.000601280422320751 1
0.00516257910861953 1
0.0254860705769642 1
-0.0191425036279863 1
0.00185850225439612 1
-0.049990500796639 1
0.00759042017988607 1
0.00270186502525978 1
0.00239809146364461 1
-0.0233329295804351 1
0.0135610883547186 1
0.0149937609691604 1
0.0445325386994954 1
0.00978964048168891 1
0.0133242208765916 1
0.0298114515418234 1
-0.0120999251271639 1
0.0162814772901521 1
0.0307582224655956 1
0.0174451930036604 1
-0.05345330774802 1
-0.05550784816103 1
0.0263960792000237 1
0.0117748493902928 1
0.0143675830967059 1
-0.0301786033715285 1
0.0280717745767869 1
0.0331951247398521 1
-0.00745645145952913 1
0.0122107081470152 1
-0.0599836149412468 0
-0.00428032156606791 1
-0.00163267631398415 1
0.0225324068142025 1
-0.0111833810398882 1
-0.0483047090626735 1
-0.0130960499118987 1
0.0119825224290242 1
0.023662388067607 1
-0.0508971483980578 1
-0.00493430166672868 1
0.0387416426864858 1
-0.0295721237473831 1
-0.0118539037756994 1
-0.0129160245769248 1
-0.0130420760582305 1
-0.0110638548275804 1
0.0223656274140477 1
0.0403082498540654 1
0.00497825142135659 1
0.0187000007272757 1
-0.0465625349486539 1
-0.0345251507898283 1
-0.0205997085500031 1
-5.8865415614253e-05 1
0.0085767151782103 1
-0.031626830247224 1
0.0120356225594153 1
-0.0293175876845046 1
-0.036829812056894 1
-0.00712630034105108 1
0.00242368251317977 1
0.0275508991214672 1
-0.0541589950595322 1
-0.0340026791715666 1
0.000907199220792438 1
-0.00228421532095313 1
0.00239548360925897 1
0.0101023677646212 1
0.0179887124903077 1
-0.0205354931571206 1
0.00152571383400773 1
0.00301179500887079 1
0.0163548598319123 1
-0.00404048582406655 1
-0.0190118376341025 1
0.0126085653129011 1
-0.0239944992933612 1
-0.00744901276812118 1
-0.032944423980954 1
0.0642441135430943 0
0.0261813730617772 1
0.0175682284035417 1
0.0116441566048576 1
-0.00234620559528098 1
0.0215175444499072 1
-0.0518679973081883 1
0.0118259648080601 1
0.019701862191036 1
0.0230417009275635 1
0.00826484062640778 1
0.0172366296984829 1
-0.0591568220670006 0
0.0340224457773115 1
-0.0113523933750075 1
0.00918692627012735 1
-0.015006219841394 1
-0.0361166417226063 1
-0.0339388847160341 1
-0.0518719600581938 1
-0.0195760281293016 1
-0.0108986829151634 1
0.020758941182146 1
-0.0119164109289317 1
-0.0565172881980659 0
-0.0268271485991387 1
0.0801769875500414 0
-0.0206364136843757 1
-0.0210443558920715 1
0.015349504309246 1
-0.0625979316602382 0
-0.001914829977127 1
0.00691277230372943 1
-0.049491338274438 1
0.00335294590702407 1
0.0406456019798156 1
-0.00244986745634967 1
-0.0501937694258334 1
-0.00736893566923477 1
-0.0483307847374619 1
0.0209285235766856 1
-0.0034310909107447 1
-0.0399540373304427 1
0.014870430345109 1
0.0496941848342094 1
0.0492514664181775 1
-0.00969155541812144 1
0.00123422969099859 1
0.000211890144155754 1
-0.00993867323748647 1
-0.00344267043963428 1
-0.0280538387197629 1
0.0127860425632549 1
-0.0357476482748747 1
-0.0185158918372654 1
-0.0208392271777328 1
-0.0450578222884052 1
-0.00886482092235488 1
-0.0156846400219662 1
3.47399340801637e-06 1
0.011799570142825 1
0.0436976035330323 1
0.0411718322318162 1
0.000560919531440412 1
0.00315430569476695 1
0.0205071977482529 1
-0.0428367583472039 1
-0.0341939905780841 1
0.0289465322409543 1
-0.00524719139160912 1
-0.00123900798941681 1
0.0285913155106222 1
-0.0346553581435003 1
0.0417762813734637 1
-0.0296862616665514 1
-0.00295745274908361 1
0.0219487014334922 1
-0.0237729761870745 1
-0.0353140063269381 1
0.0146782642008041 1
-0.0603598493076752 0
0.00400132497402038 1
0.0524531630387272 1
-0.0219781286410647 1
0.0242969914525572 1
0.0167331783094744 1
-0.00129230222110229 1
-0.0292596446960953 1
0.0326756668391139 1
0.0434669007147278 1
0.0270020435575666 1
-0.0489459595937607 1
-0.0737469712897817 0
0.00486014946713492 1
0.004291605624525 1
0.0249201653325532 1
-0.0158179534146094 1
0.0164701144922232 1
-0.0152937854017405 1
-0.0121917784642471 1
-0.0202940185328173 1
0.0431777876167135 1
-0.0381200058910601 1
-0.0235168835119664 1
0.0344467135278333 1
-0.0278489200841453 1
0.0364266963960155 1
-0.0306681817814052 1
0.0129072815001201 1
0.0150971896353463 1
-0.0401975161139653 1
0.016951037082747 1
-0.0463269441599986 1
0.0428629490257809 1
0.0468170426979548 1
-0.00932659242038375 1
0.0210896183817379 1
-0.00338004461412916 1
0.0144512673793871 1
0.00168458342259948 1
0.0244183336539138 1
-0.00560296486586369 1
0.0204941810438597 1
0.00442165661873127 1
0.0323486213523536 1
-0.0020222597949132 1
0.0244337959206452 1
0.0376727215861206 1
-0.0225505042067589 1
0.00351296088730817 1
0.072121702974664 0
-0.00317073513694333 1
-0.03019622894844 1
-0.014819216273249 1
0.0282916388435744 1
0.0483620434548377 1
-0.00176685296947164 1
0.0142531180627145 1
-0.00420657172490344 1
0.00568208885581758 1
-0.0179251684050929 1
-0.0356016720836097 1
0.0148173579836451 1
-0.00722717147758653 1
0.0270427236333731 1
-0.0176572516624556 1
0.035121362291084 1
-0.017048656734396 1
0.00650017221224306 1
-0.0123326564296352 1
0.0282753104059433 1
0.0321690711361384 1
0.0071887212169324 1
-0.00338421437543255 1
0.00497098420525071 1
0.0302814083356139 1
0.0286789878557949 1
0.0137285224298637 1
-0.0153579795192417 1
-0.00250572010044002 1
-0.0110726735752448 1
0.0204195960373042 1
0.0445882810144338 1
-0.0108680225718531 1
-0.0309490293293006 1
0.0114737569292045 1
0.04497600688682 1
-0.0598297644780681 1
-0.00267202851931727 1
0.0345646399701143 1
-0.0558487909889563 1
0.0151322177245252 1
0.0351830148558965 1
0.026541653959648 1
0.0374167335695094 1
0.0401696085088939 1
-0.0654835945608907 0
-0.0322358930631919 1
-0.0101325904667774 1
0.0199471559508506 1
-0.000998587558927941 1
0.0396566772354204 1
0.0437299918015425 1
0.0426572545546861 1
0.0737578864144684 0
-0.0267657732715224 1
-0.00342316257341245 1
-0.0480285718550238 1
0.0396640935439279 1
0.018737760221723 1
0.00490480864797677 1
-0.0267642845273218 1
0.00359885858213758 1
-0.0188850897801224 1
-0.00289651928302363 1
0.0532143774543179 1
0.0290000386837853 1
0.0145431831329557 1
-0.000434023328817785 1
0.0513753628591521 1
-0.00270786149800039 1
-0.0225830015635835 1
0.00280636141357557 1
-0.0281960753792314 1
-0.00857225458627334 1
0.0242954415206143 1
0.0251391251493502 1
-0.0555556097361453 1
-0.0514750709016185 1
-0.0321577908375672 1
-0.0516959693962687 1
0.00674952080576446 1
-0.02621190853325 1
-0.0466618507777851 1
0.0109171311042604 1
-0.0361589570988119 1
-0.032727121671353 1
-0.0365158677195753 1
-0.0764475926825806 0
-0.00426895933567483 1
0.00843618267485474 1
0.0247974502029693 1
0.0273701200204475 1
-0.0469517231812943 1
-0.0422360886606562 1
0.0264968254375401 1
0.0103910135419839 1
0.107249262068634 0
0.00799111242902535 1
-0.0100680414731609 1
-0.0541970752111769 0
0.0385401009404694 1
0.0447116584820792 1
-0.016432300642877 1
0.0185500494415602 1
0.0255376570151323 1
-0.05218101954039 1
0.0404220829815357 1
-0.010336707818461 1
0.020544774585879 1
0.0165487888660994 1
-0.0561693313611537 0
-0.0580631134224139 0
-0.05284520006685 1
-0.00386254226461284 1
-0.000781970972176532 1
0.00538309151017003 1
-0.00372068906665028 1
-0.0170457901171298 1
0.0042162960283925 1
-0.0129946490904577 1
-0.0275005796476115 1
-0.0103908057648457 1
-0.031673631019711 1
-0.0232806570545836 1
0.0120175498705562 1
0.0294376198772199 1
-0.00287079503702461 1
0.0371656744174709 1
0.00260788583378195 1
0.0114258765022837 1
-0.0454618404556883 1
0.00215515304472288 1
-0.0476202186675997 1
-0.0111065658712155 1
0.0715781239146265 0
0.00260845251318038 1
0.0264620693785661 1
-0.0336158462852377 1
0.0141984432513448 1
0.0168610629393353 1
-0.0102903530631825 1
-0.0387291420028427 1
0.0133792643072106 1
-0.00436357819035961 1
-0.00350568095732864 1
0.02834526385355 1
0.0115351323569073 1
0.0139373529698399 1
-0.0565551968939255 1
-0.0081793390784343 1
0.00891106258857798 1
-0.0695092556733629 0
0.061144985405359 0
0.00446806792857052 1
-0.00715320318664122 1
-0.0252664983626772 1
-0.020224413054668 1
0.0106884498893682 1
0.0216249829955362 1
0.0111709395599169 1
-0.026974207166779 1
-0.000961264440463441 1
0.0263021680579063 1
0.0391985170828728 1
-0.0129015756494588 1
0.00591534604489538 1
0.0449011497254495 1
0.00272211256170094 1
0.0210671880744538 1
0.0188931700532803 1
0.0228821199653717 1
-0.00560957697857762 1
-6.75809141176499e-05 1
0.003711655589064 1
-0.0427988271319787 1
0.0499903395336058 1
-0.0145943176267674 1
-0.0115064166416979 1
-0.00283074962498743 1
0.0152852532615338 1
-0.0167057766567755 1
0.0464111633421492 1
-0.00639993306012497 1
-0.0271284783814294 1
-0.0161186985873253 1
0.0181845574639359 1
-0.00472759671308929 1
-0.00356281429332823 1
-0.00069831311563487 1
0.0246614313139377 1
-0.000444076825118896 1
0.0410562030376658 1
0.0121577926490106 1
-0.0366711619890013 1
0.0355122036754893 1
0.0306484643146847 1
0.00809994617202767 1
0.0236898574079896 1
0.00738036259948883 1
0.00548742241198553 1
-0.0121123435706758 1
0.00564797754747861 1
0.0093715290035424 1
-0.011810762720922 1
-0.034986548605662 1
-0.0347814339872382 1
-0.0257521412115525 1
0.0149299212133671 1
0.0201060488577005 1
0.00514473816298556 1
-0.027419565670476 1
-0.0470618032423296 1
0.0154145249542176 1
0.00725860014131638 1
-0.0214903245915855 1
-0.00567379750034318 1
-0.0355663651020355 1
0.0433763210328135 1
-0.0101597996250866 1
-0.0525857875289758 0
0.0200216109226213 1
0.00119077805058473 1
-0.00608096170184048 1
-0.0241518075828999 1
0.0163458408387631 1
0.00557725596471702 1
-0.0181579748638742 1
-0.00944480728298284 1
0.0128084901748266 1
-0.0206463559115383 1
0.0153283541109347 1
-0.0405364938724518 1
0.0146096717954513 1
-0.0811608314506035 0
-0.0233219383911385 1
-0.0353492197008984 1
-0.0404339586321531 1
-0.036346622570654 1
-0.0289638333546353 1
0.0366999011192972 1
-0.0290916549846924 1
-0.0254224620827772 1
0.0507672727059993 1
0.0530621816572176 1
0.0281584847682872 1
0.0115138047328603 1
-0.0243238124068796 1
-0.00184921432867443 1
0.0385172519824443 1
-0.00536996247303865 1
-0.00771084268239784 1
-0.0317994893249806 1
-0.0157386529165826 1
0.0354990907401746 1
-0.0265677566777887 1
-0.00955376863339976 1
-0.0070797273106735 1
0.00428544137345084 1
0.0391093115434283 1
0.0152240779943795 1
-0.0154851354345678 1
0.0322906684867683 1
-0.0450075974980928 1
-0.0010330806762833 1
0.0453421502406575 1
-0.0395778074883951 1
0.0121363511943806 1
0.00174229262369951 1
0.0371654912383953 1
-0.00483451658587863 1
-0.00988204932535929 1
0.0372582281939952 1
0.00387755766396052 1
-0.0228380696036678 1
-0.00382372977211734 1
0.00528466042147159 1
0.0261852106486783 1
-0.0139387082363974 1
-0.0275578361818616 1
-0.0306252776960511 1
-0.0111772109374251 1
0.0598752701186264 0
0.0153114022739383 1
-0.00470818472485401 1
-0.0152809577917855 1
0.00179795573441081 1
0.047427008752192 1
0.0261563198911382 1
0.0225079061128421 1
-0.036972551675638 1
-0.00466726358064839 1
-0.0207914242251822 1
-0.00232353905950627 1
0.0131283993341161 1
0.0299667672144125 1
0.0110150840725988 1
-0.0336748456374311 1
-0.0232858871445324 1
0.0309994109649984 1
0.0265153014698732 1
0.0296908197543412 1
0.0117655425238589 1
0.0321944488713018 1
-0.0282725163543087 1
-0.0157374728240373 1
0.044925320132188 1
0.0126033423343144 1
0.0301760416946234 1
-0.00163783328320358 1
0.0114262642397867 1
-0.0350380684407295 1
0.015272094329429 1
0.0109452925009897 1
-0.0448535320435828 1
0.0202944636541263 1
0.00678837076615764 1
-0.034513240607265 1
0.00321155928327137 1
-0.00163260592947717 1
0.0362551244694939 1
0.0121742844632848 1
-0.0330094116036472 1
-0.000327242061329441 1
0.00479990618909825 1
-0.0134593290611371 1
0.0504095308773822 1
0.000866263275615371 1
0.00430552385665345 1
0.015117452530463 1
-0.0300574456757907 1
0.0297304569175072 1
-0.00223222067607195 1
-0.0347548257025988 1
-0.0130746330221262 1
0.0248645666159289 1
0.00137170428478336 1
-0.00877132143466468 1
0.0347017102301408 1
0.0564747206574861 0
-0.0191043133531097 1
0.0108958914731733 1
-0.0224435146714059 1
-0.00265294207876051 1
0.0301406127959552 1
0.0434257921239436 1
0.00047487115746919 1
0.0268830337734135 1
0.00736202219537878 1
0.0112463832566879 1
0.000195047472582359 1
-0.0343515224586868 1
-0.0461372141746204 1
-0.0328502645082006 1
-0.0319750048286211 1
-0.00287824075670927 1
0.0489550653412195 1
-0.0569660057362295 0
-0.0619021569299927 0
-0.0123750111686694 1
-0.00383247794834554 1
-0.00708092424959082 1
-0.0404823735616334 1
-0.0113606677910553 1
0.054250301210289 1
0.00595438043840162 1
-0.0115340685747604 1
-0.0112100610328756 1
-0.0463634560102923 1
0.0152848696831634 1
-0.00592962896944926 1
0.0705430433269666 0
-0.0156846710262104 1
-0.00811498611459562 1
-0.0206558650055829 1
-0.0135594299999142 1
0.0161546329227491 1
-0.0432846038187613 1
0.0233199408599219 1
0.0276554177760132 1
-0.00978426617487223 1
-0.00390235155929938 1
-0.016978245645229 1
0.00997081074086703 1
0.06469863216638 1
0.0041482159302742 1
-0.027831382803153 1
0.0121436502173483 1
-0.0297966931821078 1
0.0184834646422025 1
0.0145816991113688 1
0.000940679909452384 1
-0.00925432096438936 1
-0.0213135009697929 1
-0.0269182294639752 1
0.0104010621052112 1
-0.00154982857208781 1
0.0735768330825082 0
0.0442633780271473 1
0.0184407555414763 1
-0.00312636808319509 1
-0.0134176965487808 1
-0.0187583221685258 1
0.0286348668883788 1
-0.0438218606696762 1
0.0457614625298719 1
-0.0175572005057981 1
0.0201739391114815 1
0.0171678310886845 1
0.00941668978095816 1
-0.0321802596855762 1
0.052332500511868 1
0.0756930619139525 0
0.0129134402891021 1
-0.0319288513474158 1
0.0389942222671829 1
-0.0090385170362977 1
-0.0257268641172086 1
0.0268413014942183 1
-0.0409253806317341 1
-0.0241404038103605 1
-0.0642826485123751 0
0.023594908096051 1
-0.0158792259101158 1
0.0128310598952064 1
-0.0326242047586351 1
-0.00243627989437051 1
0.0449040723208241 1
0.0423214805300921 1
0.0299712350470286 1
-0.035899785007347 1
0.0100595925161495 1
0.0432222370800037 1
0.0651028756068587 0
-0.0310387755802909 1
0.0345490464894383 1
0.0337604258567961 1
0.014582549422715 1
6.85391132591081e-06 1
0.0305414035207062 1
0.00631458189841082 1
0.043422971157115 1
-0.0575523973635718 0
0.0274855720451092 1
0.0411531165000893 1
-0.000934274213651411 1
0.0219188874003634 1
-0.0189046478833059 1
-0.0103588524603224 1
0.011356342011146 1
-0.0357204662947152 1
-0.0171232381162395 1
-0.0189379263862414 1
-0.0492938602201744 1
-0.0495626541831754 1
-0.00078464446511477 1
-0.0123004135132191 1
0.0437020788452473 1
-0.0708601838087826 0
0.0155954561080316 1
0.0465291780832607 1
0.0555318722544664 0
0.0103077074899965 1
0.00272822188028276 1
0.00266540195908028 1
-0.0172438671661065 1
-0.00685493824338226 1
-0.0114997797036353 1
-0.0276449486728149 1
0.0340956145197953 1
-0.0341895236853111 1
0.0180903944509978 1
0.0087586986981416 1
-0.0482133959119397 1
-0.0229431355634484 1
0.0643329981074087 0
-0.0172113674976866 1
0.0289403150909942 1
-0.0233297807054033 1
0.0230313075005942 1
-0.0176152453741323 1
0.0117827815797656 1
0.00135609222080758 1
0.00783524094701776 1
0.0104638822642044 1
0.0231590967586067 1
0.00223975381799413 1
0.0526126093352838 1
-0.000520313015726305 1
-0.0109604851304788 1
0.0429023579469687 1
-0.0187259033680268 1
-0.0252744044165794 1
0.0322127487681898 1
0.0258018922320699 1
-0.0326084264530739 1
-0.000325635068168195 1
-0.0503179082986219 1
0.0393085991548262 1
-0.00414226211634343 1
-0.0320071298784538 1
0.014329681156308 1
-0.0108012816922483 1
0.0102423867641571 1
-0.0284811350916909 1
-0.0335451353992562 1
0.0443627075223364 1
0.00677282964688915 1
0.0632998658665008 0
0.0421997774992888 1
-0.0360745913588437 1
-0.0651907791287246 0
-0.017450510567033 1
0.0424066354668487 1
-0.0558094298335637 1
-0.0456307861741471 1
-0.0651177791446019 0
-0.0292167040284029 1
0.0128603613571812 1
0.0257315100677691 1
0.0113396130882666 1
0.00733152870013792 1
-0.00161251704963292 1
0.0246710844715216 1
-0.0322481972706915 1
0.0158310700306834 1
-0.0231055402036449 1
-0.0193456551935958 1
-0.0774353396105462 0
0.0312236814399117 1
-0.00563069613177586 1
-0.020519244145024 1
-0.0548433142021889 1
0.018525329250018 1
0.0442343986486705 1
0.0370731590353779 1
-0.0137700059796022 1
-0.0420261691261436 1
-0.0106323405028909 1
-0.00144375548187345 1
0.00781162020317335 1
-0.0217480198877909 1
0.00416764865262336 1
-0.0826603395045661 0
-0.000103228979426644 1
0.0276729777622117 1
0.0395447884148615 1
-0.000103614933745696 1
0.0207348089782737 1
-0.0300949428333542 1
-0.0120756479581696 1
0.0394938380647524 1
-0.00598915802897634 1
0.0660415594909539 0
0.0368830323502105 1
0.00517580410867822 1
0.0261982689982209 1
-0.0369337164431071 1
-0.00459303950979145 1
-0.0223885184760143 1
0.00438526076029566 1
-0.0212053028595825 1
0.0199779815440075 1
0.0768035287377974 0
0.000276583410935719 1
0.0319745255360682 1
0.00110856886294206 1
0.01058119347917 1
-0.0276661033122358 1
0.0407301350155154 1
0.0415144364854345 1
0.00287285859461293 1
0.0177355347620978 1
-0.0402369459755426 1
-0.00180679792890861 1
0.0205034975783122 1
-0.00536614648679228 1
0.0318996446322845 1
0.0320950097815191 1
-0.0553978428177618 1
-0.0351698252709851 1
0.0270528053505532 1
0.0314026894086159 1
0.0116225387758873 1
0.0271318647089333 1
-0.0282098423227799 1
-0.00160500987988728 1
0.0010124986566192 1
-0.0399306858040129 1
-0.00896339114880704 1
0.00353654241036554 1
-0.0168928093326799 1
-0.0143140802289398 1
-0.000445731276030866 1
0.0373034553052466 1
-0.0404286939851674 1
0.0337566226013781 1
0.0162332465956979 1
0.0230123018564894 1
0.0124709414499459 1
-0.0218619771893339 1
0.00876771410834794 1
-0.0021786107105095 1
-0.0382895446821617 1
0.0411072435771037 1
0.0356826387625827 1
0.0481849256784721 1
-0.0430471179237545 1
0.00649321124123313 1
0.00829118639814775 1
0.0407041253945029 1
0.0217177730109627 1
0.00471740911682197 1
-0.0277424622527807 1
-0.021447985015728 1
0.0358639828922026 1
-0.000613669034961377 1
0.00684272841468284 1
0.0293343783195278 1
0.0206557356854224 1
-0.0266820922667216 1
0.0253624594766468 1
-0.00149029184883586 1
-0.0223333943685362 1
0.0048224902415929 1
0.00203543254321031 1
0.0289052052357097 1
-0.0374588964914404 1
-0.0201592158045936 1
0.0201062433858197 1
0.0103105661841345 1
-0.00465619095565988 1
-0.0663712986602775 0
-0.0224571863887963 1
0.037604117781258 1
0.0141229474993729 1
0.0323089355268151 1
0.0469493402695945 1
0.0328992561897677 1
0.0211928056050716 1
0.0729362232651111 0
-0.0244738340372782 1
-0.0204542189985665 1
0.026903751334521 1
0.0274296598207666 1
0.0237058716912128 1
0.0319120329409711 1
0.0203859114038576 1
0.0544447940886679 0
0.00283968590470064 1
0.00745907415362369 1
0.0145009765640277 1
-0.00938499487489523 1
-0.0449283886791892 1
-0.00168823834861833 1
-0.0406038005316243 1
0.0278768542036802 1
0.0366031562106724 1
-0.0387318109331881 1
0.0233876567498616 1
0.0162323353257608 1
0.0203826304861639 1
-0.0013294826322757 1
0.0683926650075033 0
0.0192197338600197 1
0.0483665442195684 1
-0.00985926935277361 1
-0.0290082745704288 1
-0.0271070719093834 1
0.0545133752478712 0
0.02441992066682 1
-0.00415901778217341 1
0.0464660741644551 1
-0.0185531881237505 1
-0.0232137433079166 1
-0.00431478442715646 1
0.0550086640949793 0
0.00379636336680997 1
0.0225298282601035 1
-0.0264529342489292 1
-0.0200644486199448 1
-0.0223923882633309 1
-0.00932615291931972 1
0.0304067060422529 1
-0.0393345556167879 1
0.0314966007835413 1
0.0146226043584894 1
0.059082387583118 0
-0.0140814794828766 1
-0.0228775166873484 1
-0.00597715479680862 1
-0.061526010173679 0
0.0423049959579626 1
-0.00808732351533603 1
-0.00982556549995325 1
-0.00911842615264414 1
0.0182687774949381 1
0.0627734543404629 0
-0.039106931599394 1
-0.0127983379486702 1
0.0162337979691009 1
-0.0116441358627012 1
0.0396796124042641 1
-0.00383637329454843 1
0.00692071958629853 1
-0.0340615199086938 1
-0.0129226759129156 1
0.0010059232052609 1
-0.038780923790355 1
0.0174921639191097 1
0.00140988673425508 1
-0.0214857790229348 1
0.0354782970890446 1
0.0571424181208316 1
0.0271455686538127 1
0.0594970792034698 1
-0.0130652785995086 1
0.026834568678327 1
-0.0218248113684903 1
0.0347324180487206 1
0.0100415197267796 1
0.0228294039029101 1
-0.0285193739058592 1
-0.018513912682882 1
0.0368962230724817 1
-0.0067878148646637 1
-0.00505196139739919 1
-0.0113974026036965 1
0.0109833321897375 1
-0.0301821186893923 1
0.032895124570268 1
-0.0101632053065171 1
0.0462762737681422 1
0.0400856048848017 1
-0.0408490215603053 1
-0.033154777046599 1
0.0234132473109529 1
-0.00722114487641397 1
-0.0187723657048878 1
-0.00499168219076268 1
-0.0679346961862515 0
-0.0321591569468182 1
0.0142245829816175 1
0.0403700055481762 1
-0.0364724833918921 1
-0.0261035534789185 1
0.00326229355095496 1
0.0332220427472842 1
-0.00599773804538981 1
0.0150863584953754 1
0.0166391235001498 1
-0.0090769264417842 1
0.0103813865596998 1
0.0002954211186229 1
0.000201080960633035 1
0.0186995918974258 1
0.031102557090894 1
-0.00953275249244031 1
-0.0480098924966455 1
0.00668953261658999 1
0.0107040545137548 1
-0.0355965320464105 1
-0.0054537404452836 1
0.00379751909592336 1
-0.069923264024505 0
-0.0202089133423583 1
0.0598595682296579 1
0.0397266958194696 1
0.0180242852170225 1
-0.000420602739907437 1
-0.00761383782506071 1
0.0537336493377459 0
0.01484875095119 1
0.00523291674065558 1
-0.0297409102007796 1
-0.00342420865748453 1
-0.0204671215468384 1
0.0288018313968904 1
0.0257181866896772 1
-0.0333405335108755 1
-0.0202182084362123 1
0.0165903365035356 1
-0.0089635527043026 1
0.0177346079211298 1
0.00619388301545743 1
0.0356303714905549 1
0.0102955754911765 1
-0.057627961868273 0
0.0483435637649563 1
0.0185955634795553 1
0.00234429420720141 1
-0.00784563417163319 1
-0.029490758087923 1
-0.0318873412485271 1
-0.00752487614767466 1
-0.0304571778900173 1
0.0275659172371689 1
-0.0115925026942917 1
0.0161369317684654 1
0.0322796812787096 1
-0.0246102784443537 1
-0.0466125128068264 1
0.0202670628160842 1
-0.0196864687051858 1
0.0081335854905911 1
-0.00192769506791623 1
0.0740594664238591 0
-0.0243814888946675 1
0.0300809937609992 1
-0.0204254980208192 1
0.026557498976505 1
0.0211060978590958 1
-0.0191858314827107 1
0.0468683002677853 1
0.00543650849129695 1
-0.019167315000693 1
0.0130788832595376 1
-0.0253181310582593 1
-0.0214995757234943 1
-0.00660875681933954 1
-0.0406752202025482 1
-0.0154498348637504 1
0.00778506518863788 1
0.0131352209023184 1
0.0347020116962624 1
-0.00130143745818392 1
-0.0130193891863528 1
0.0276880611266464 1
0.0326219612052223 1
-0.0263713684971077 1
0.00879541851629807 1
0.0398119913627943 1
-0.0207366606601095 1
0.0217598733411437 1
0.0204243489234918 1
0.0263485938172617 1
-0.0395840479157995 1
0.0254978186209472 1
-0.0265022415648582 1
-0.0286746234570546 1
-0.00527715975264065 1
-0.0392576098066785 1
0.0454045569806433 1
-0.0506999764011062 1
-0.0237637443232673 1
-0.017250540319065 1
0.013810378467802 1
0.0495244017722118 1
-0.0226421905813219 1
-0.0491193166627592 1
-0.0106087716794378 1
-0.018431694560283 1
0.0302193173244573 1
0.00830958620342738 1
0.0218339051160611 1
-0.0103300862110701 1
-0.0484513030513973 1
0.0608711666328118 0
0.0173363912503809 1
-0.0204074481667557 1
0.0381064047020628 1
0.00315919504696359 1
0.00811058223560797 1
-0.0196201395513735 1
0.0174197744060993 1
0.0328703818902213 1
-0.013184455592666 1
-0.0663851984830288 0
0.00731014066610763 1
-0.0133046892202141 1
0.0102091773635103 1
0.0348765091898056 1
0.0590584383316202 0
0.00178239214085118 1
0.0437193533299405 1
0.0221011943461811 1
0.0132551363930492 1
0.00660416020899556 1
0.0176153139357098 1
-0.0115679156437483 1
-0.00295214120271773 1
0.0226700168164952 1
0.0135528538050082 1
-0.0583688416283069 0
0.0251366935967789 1
-0.0140633489457376 1
0.0193518715326705 1
0.0105999881600023 1
-0.0247749254595073 1
0.01272506219016 1
0.00657808303063039 1
-0.00787799911691067 1
0.0177987916673235 1
-0.00515055329139185 1
-0.000614013855099023 1
0.0234288871387047 1
-0.0247402870598806 1
-0.0422019886528595 1
0.0150904442253778 1
0.0402117896413176 1
-0.0157798360559165 1
-0.0514680912582819 1
-0.0173834026674804 1
-0.0142914983317543 1
-0.00639319470779827 1
0.01517820950976 1
-0.04060335123133 1
0.0135680582156151 1
-0.0244141969379559 1
-0.0150929197482917 1
-0.0347435242554344 1
0.0367127092348062 1
-0.0253445552550613 1
-0.0163772272950608 1
0.0234847727693238 1
-0.017488885975658 1
0.00444727365161066 1
-0.053221441942937 1
0.0145242544665429 1
-0.0265839046206871 1
-0.0508310017270801 1
-0.043420959699124 1
0.0365818546865783 1
0.0543953535805474 0
0.0342586353947766 1
0.00132966770452529 1
0.021303178043285 1
0.00241021202098134 1
0.0206705845279085 1
-0.0380979302480762 1
-0.00469556803308015 1
0.0494107734051021 1
-0.022140511224236 1
0.0745981359820082 0
0.031550822601517 1
-0.0602939205653969 1
-0.0316546620771095 1
-0.0387156993275953 1
0.0479428493468991 1
0.0214626949101873 1
0.0334815708062993 1
0.00229457554366027 1
0.0278793645721669 1
0.00112059054047533 1
-0.00768368626584106 1
-0.0114117340189288 1
0.00162804898060117 1
0.00769813433138967 1
-0.0264690137120727 1
-0.0166731715368117 1
-0.0193226041457174 1
-0.0148082428688724 1
-0.0183656789047284 1
0.00399585556145764 1
-0.0640210953179521 0
0.0427107174157596 1
0.0412220050037665 1
-0.0153215270740123 1
-0.0197563859141955 1
-0.0259530135086565 1
-0.0291375461791634 1
0.022976383383983 1
0.035247361067389 1
-0.0307746528781126 1
0.0286999383495831 1
-0.0712112759867036 0
-0.011601105226012 1
0.0218465599757194 1
-0.013951519346085 1
-0.0293213516925242 1
0.00631655233287496 1
-0.00356787359028938 1
0.0259843490437329 1
-0.00710600490938325 1
0.015107385530991 1
-0.00364645373399486 1
-0.0278260376151273 1
0.00902864127464882 1
0.00430041332811694 1
-0.00186110301479057 1
0.0187924307287449 1
-0.0137470790767113 1
0.0745267814960918 0
0.0604137220770407 0
-0.0246754992028189 1
-0.0419531776976635 1
0.0244790559624082 1
-0.00220179352121666 1
-0.00642687235060017 1
-0.0172618970966164 1
0.0124496001581927 1
-0.00901529446670403 1
-0.036147115053273 1
-0.0163694842531236 1
-0.022401675742435 1
-0.0549893643190366 1
0.0322487143453255 1
0.0369176806542709 1
-0.0578140804980235 0
0.0852470325578395 0
-0.0148681571979071 1
0.0212709837513182 1
-0.00749387169724045 1
0.0232290161064 1
0.0216136534205568 1
-0.0589373085400415 0
-0.00163132896034244 1
0.0389309095814295 1
0.0403819435440335 1
-0.00494514896432516 1
-0.0250987560315403 1
-0.0463370439737724 1
0.0390759553814427 1
0.0023453501511454 1
-0.00444042201885636 1
0.0188800800932981 1
0.0206806925128876 1
-0.0305011831940379 1
0.0481839055739894 1
0.0294683144633905 1
-0.0265480933317227 1
-0.0493669766578553 1
0.0149485125495814 1
0.00911887212269574 1
-0.0674189823772792 0
0.0491994714594888 1
0.0265138507509022 1
-0.0409576209961957 1
-0.00400328645694793 1
0.00290545660979347 1
0.0015334862948993 1
0.0392371845280122 1
0.0289713821791661 1
-0.000913168156202262 1
0.021767309440969 1
-0.0140990664871206 1
-0.0341475172453196 1
-0.0252648839135105 1
-0.0368437949350705 1
-0.00747723436488844 1
0.0464038708587585 1
0.078133779750317 0
-0.00694294366806599 1
0.0261060254804163 1
-0.00621129121560881 1
0.016279783720375 1
0.00854608258650872 1
0.00511610889697237 1
0.0458877460144735 1
0.0131231135915533 1
-0.0139762229421538 1
-0.00845678408133555 1
-0.0131145117788628 1
0.00492389655545065 1
-0.00250568581965404 1
-0.0204256236057024 1
0.000523158711994137 1
-0.0062397742775779 1
0.0125226815950252 1
-0.00855470018316792 1
0.00588502395637164 1
0.00836265348490542 1
-0.0014340446883615 1
0.00946722579594667 1
0.0220393057501587 1
-0.0122706083545563 1
0.0291336496915613 1
-0.0551034754334198 0
-0.0236290015407685 1
-0.0187432586220238 1
0.00739377535360485 1
0.00213114535492301 1
-0.0147077231100104 1
-0.0192726912620288 1
-0.00983617818507843 1
0.0211425666550434 1
-0.00217379392029094 1
0.00969357684970954 1
0.0305087519984365 1
0.0309841171815423 1
0.00373250715637224 1
0.0323864734642173 1
-0.00762099547380122 1
0.0239472284058649 1
-0.00338339895889072 1
0.0102309877274499 1
-0.0432482505455439 1
0.0034185447196087 1
0.0212770287635305 1
0.0239160555806234 1
-0.016675102206829 1
0.0176999591471022 1
0.0208972911863245 1
-0.0108037473496217 1
-0.0227566486293818 1
-0.0405257132872348 1
-0.00652283809139217 1
-0.0665356250808991 0
0.0463712365905908 1
0.0626581656593787 0
-0.0394225803426688 1
0.0357672780809591 1
0.0397046614476808 1
-0.0146287813456517 1
-0.0314575485192724 1
-0.0128817660553468 1
0.0728178074164776 0
-0.0088364084634451 1
0.0113095746040265 1
-0.04589410271003 1
-0.00501933801736521 1
-0.0102598731057736 1
-0.00198834179465927 1
-0.0121350139383846 1
-0.00659322341687884 1
-0.0288656174546063 1
0.0295509726874951 1
0.0253364963767975 1
0.00550031180498916 1
0.0255052505724252 1
0.0142789470596461 1
-0.0316143920177058 1
-0.0128970823097077 1
-0.0189886090579164 1
0.00828117324738509 1
-0.0120390623975313 1
0.00596734253530753 1
0.010758245887357 1
-0.0247689355209383 1
-0.011591305464997 1
-0.0295549407561517 1
0.0222910532742624 1
-0.0468852297879374 1
-0.0396207908276154 1
0.00938081383908627 1
-0.00909817121041508 1
-0.0114126848203889 1
-0.00852075177223445 1
0.0339186901363637 1
-0.0724937578191482 0
-0.00442324826947546 1
0.00619717054209813 1
0.080008974034766 0
-0.0321179535805157 1
-0.0209829657920536 1
0.0319519515935731 1
-0.0172946261211353 1
-0.0334636329209596 1
-0.00396911422789437 1
0.0350194076621027 1
0.024051789373905 1
-0.00902157278550564 1
-0.00852087143991669 1
0.0295008753513271 1
0.00607787746293357 1
-0.0727221337518711 0
-0.00929352374097492 1
0.00106111609215572 1
-0.0350923540567025 1
-0.00525900205322796 1
0.0125820858242521 1
0.0212880022310809 1
-0.0347089461187851 1
-0.0488772323916978 1
0.0183174029420897 1
0.000776638449058922 1
0.0263384590140894 1
0.0246254991850522 1
0.0207303594323674 1
-0.0153858346672883 1
-0.00600691721850554 1
-0.0492588675626076 1
0.0238248300013682 1
-0.0398738212488233 1
-0.034193703416059 1
-0.0312318114433695 1
-0.00203228379285346 1
0.0829547682255739 0
0.0349601667169749 1
0.0139112332432384 1
-0.00684084486640506 1
-0.00560028548944503 1
0.0337132882273247 1
-0.0101691853643858 1
0.0723934946051379 0
-0.0370334447639572 1
-0.0123551218107438 1
0.0638710821683471 0
-0.01156545744385 1
0.00454107940907849 1
-0.030478673095801 1
0.0099808171961265 1
0.0479065618394769 1
0.0550710383079821 1
-0.014448672255366 1
0.00211490506154084 1
-0.00628427675573409 1
0.0148048639266445 1
-0.00765946023974242 1
-0.00699523137072204 1
0.00944409255415914 1
0.01694522602332 1
0.0116772139447889 1
-0.0305360381860759 1
-0.0125017482762839 1
-0.0185045207715889 1
0.00117959703627679 1
0.0559822342357939 1
-0.0783449158760188 0
0.0410877027656005 1
0.0184230245720514 1
-0.0213342862711528 1
0.0434836323480253 1
0.0644747435966297 0
0.024246666257919 1
0.0175273100964154 1
0.0104586957462956 1
-0.0243506448870574 1
-0.0138596997052947 1
0.00911115828930986 1
0.00438861235047928 1
-0.0428289874061433 1
0.0234535350520116 1
0.0101066799862779 1
0.0214314333139402 1
0.0168712100061059 1
0.0039343339453704 1
0.0106519293636096 1
-0.0618517403906211 0
-0.00530243423849109 1
-0.0134416025055929 1
0.0371190004657361 1
0.0189327476169911 1
0.00700841160632483 1
0.0065577575153494 1
-0.0120998748334677 1
0.0121676563226013 1
0.00309448977949064 1
0.00456097608090819 1
0.009639037608028 1
0.0289621120294965 1
0.0282522368012672 1
-0.0505738983530726 1
-0.0798016784248515 0
0.010469830429768 1
0.000579285905047929 1
0.0376196912015188 1
0.0593786038593737 0
0.000815970313173754 1
0.0205303540654351 1
0.013270230615343 1
0.0130646675796862 1
-0.0523842757851133 1
0.0661786464794034 0
-0.0389963012873339 1
-0.0418057750244083 1
0.0356507231157039 1
0.0207016062418596 1
-0.0250036613133966 1
0.0199121792148289 1
-0.0424293171357694 1
0.0172618416835458 1
-0.0168987277092954 1
-0.0235046358711221 1
-0.0547178990243534 0
-0.0312401132762101 1
-0.00608925063080776 1
-0.0583672426232248 1
0.071334926756262 0
0.0172255937907597 1
-0.0622764772647428 0
0.00443481921392599 1
-0.0370566801981184 1
0.0237296847353017 1
-0.00268272537780484 1
0.0509891052976301 1
0.0169881901365815 1
-0.0352406997768774 1
0.019251150594507 1
0.0184508292766411 1
0.00554491561121595 1
-0.0231194745949096 1
0.0321170642243022 1
0.0238647074706627 1
-0.00354458565891845 1
0.0118665315955383 1
-0.0404106115878448 1
0.0123711938909718 1
-0.0515985768611877 1
-0.00974382946796508 1
0.0124851622467185 1
-0.0114281089200581 1
0.0343164070646884 1
-0.0162730293398001 1
0.0168619350312538 1
0.0442808888489681 1
0.00315575790616157 1
-0.0338645824082578 1
-0.00171976016464854 1
0.000555358643911534 1
-0.0349292128331295 1
0.026738513525859 1
-0.0184916939257609 1
-0.0182778130269156 1
-0.0131045862338256 1
-0.0154429111159704 1
-0.0191416933604574 1
-0.0446199560433886 1
-0.000274407337255838 1
-0.0456057426079317 1
0.00271425388050691 1
-0.0305725040957831 1
0.0225262884776247 1
-0.0229336315412585 1
-0.0391411362630938 1
0.0486933079779553 1
-0.00635924486515559 1
0.0325013236416353 1
0.0096885498321217 1
0.00458297098891918 1
-0.0268919106696216 1
-0.0437479718327375 1
-0.00626718739029155 1
-0.0181076352216987 1
0.00127217537973727 1
0.0106189679613632 1
-0.00372033984964313 1
-0.00634186727836208 1
0.0138051628066924 1
-0.0453746612553835 1
0.0111389887895569 1
-0.0100223953155125 1
-0.023599680654817 1
-0.00116539473996399 1
-0.0453084532623079 1
0.00797268327868196 1
-0.0566837812007195 1
-0.031305072292832 1
0.00100742692490059 1
0.0445567791756767 1
-0.0430960457979524 1
-0.0329983261276796 1
0.0104294908411712 1
-0.0541007653873735 1
-0.00302814550443329 1
-0.0171309272694955 1
0.0155806138016632 1
0.0196199252965979 1
-0.0462762394345566 1
0.00499042548755671 1
0.0270160620607652 1
0.0263532386660472 1
-0.052673725736562 1
0.0481116780642506 1
-0.0307473615277419 1
0.0165592942128098 1
-0.0501144128941065 1
0.00607177315340295 1
0.0214330800760293 1
0.00391707006288826 1
-0.0575909538946309 1
-0.0302187276511835 1
0.027654613611725 1
-0.0153266427957192 1
-0.00981774938089122 1
-0.0149878896101659 1
0.0290536735239953 1
-0.0198022017436027 1
0.00780776986121553 1
-0.0712017951428491 0
-0.00949007854864524 1
0.06957744110421 0
-0.0121138346631515 1
-0.0013278089594413 1
0.0561517949400393 0
-0.03439932185295 1
7.72849343571701e-05 1
-0.032593078291919 1
0.00218670021759027 1
-0.0430011826134111 1
0.00985196215578471 1
0.027033562927269 1
-0.0143787017154403 1
0.0294277322558654 1
-0.0253280351861662 1
0.0142762567797023 1
-0.018839201087909 1
-0.0495863089199325 1
-0.0290528865643067 1
-0.00233680231571848 1
0.0376169275657261 1
-0.0166371821492722 1
-0.0552951785867916 0
0.0390079341982838 1
0.0146783561212347 1
-0.0282620520787542 1
-0.0249760047559361 1
-0.0140701356555601 1
-0.0402297093918008 1
-0.0161458184339774 1
0.00447550918482026 1
0.0211036561578449 1
-0.0112509191538087 1
0.0280546949104242 1
0.0299629141996822 1
-0.0253408796650714 1
-0.0472129968272634 1
0.0148177029070833 1
0.0545913938513666 0
-0.0332698547351504 1
-0.0447657561195098 1
0.0193033391408221 1
-0.00783024632321807 1
0.0106591988452364 1
0.0422781106901164 1
0.0537337405330894 1
-0.0158907766258493 1
-0.0430937895555513 1
0.019028875061473 1
-0.00732548336050709 1
0.0225085345994927 1
-0.0222354960508453 1
-0.0249677868352648 1
0.00694186798389845 1
-0.00368508885895904 1
-0.0293968069599924 1
-0.0041417764525998 1
-0.0444051082470768 1
-0.10698940040557 0
-0.0248519832408195 1
-0.0223548040765236 1
-0.0221604496457202 1
0.0254185387676804 1
0.0710830383141553 0
-0.040525796364004 1
-0.0210878546418145 1
-0.0154922299150024 1
0.0362633562567739 1
-0.0109900986147712 1
0.0225011140048334 1
0.0298853775138728 1
-0.0161224148983747 1
0.00676526748592733 1
-0.00345095566562024 1
-0.0238637740829244 1
-0.0158855350233826 1
-0.0266829514368367 1
-0.0085657693065569 1
0.0109211216975909 1
0.0159882038926598 1
0.00754137421359258 1
-0.0183378790207142 1
-0.00753085334699054 1
0.0238595951395143 1
-0.0120394346531376 1
0.0180203141521775 1
0.061477202134366 0
-0.0151944720212269 1
-0.0315696397007787 1
0.0193636141599668 1
-0.069249951231371 0
-0.0177280532763501 1
0.0265423042162616 1
-0.0163385288331371 1
0.00214763243024892 1
-0.00298164083979997 1
0.00117561758007422 1
0.0273119206030532 1
-0.00769258385852223 1
-0.00515063782035922 1
-0.0261390137020494 1
0.0237711544786125 1
-0.0199968713064026 1
0.0100758238681457 1
0.035617344772776 1
0.0235909079514343 1
-0.00446562821269936 1
0.0120051879540918 1
0.00256908693606476 1
-0.0204746983738779 1
0.0257918222474165 1
0.000561002499219505 1
0.0368054187365356 1
0.0190093761035796 1
0.0164249567009337 1
-0.0116984728143884 1
-0.0163817328805163 1
-0.000277844841459859 1
-0.0325087062480254 1
0.027938326299634 1
0.0402597661803858 1
-0.0324039919620978 1
0.00383362453238102 1
-0.0647496630103681 0
0.00146408263097435 1
-0.0173129463771237 1
-0.0480251812902621 1
0.0156651415943174 1
-0.0782296175807271 0
0.00854031850034878 1
-0.0467025470176052 1
-0.0209229786864142 1
0.00315167587087825 1
0.0372601882187515 1
0.0445405349368965 1
0.0120976980986206 1
-0.00541681541632676 1
0.0881706715586892 0
-0.0101023538738908 1
-0.0286422178498254 1
-0.0297535888808851 1
-0.0299937423498239 1
0.00658615361236671 1
0.0310382517960387 1
0.0560696707075804 0
0.00380806238685198 1
-0.0312358385261686 1
0.0249199611501648 1
0.0551837831703274 0
-0.00683206369809164 1
0.0276038296447795 1
0.013122968902098 1
0.0202873092850941 1
-0.00905402492578358 1
0.0407864857096137 1
0.00831939216858472 1
0.016238596665364 1
0.0386711426850827 1
-0.0309342976768799 1
-0.0520133440123408 1
0.0154864326203773 1
0.0437551818265155 1
0.0445787761944739 1
-0.0360342023239903 1
-0.0326401431967434 1
0.0273218755924639 1
-0.00815837363611486 1
0.0375318768861083 1
-0.00145558897934899 1
0.0344288681030735 1
0.034165145120265 1
-0.00224267653718602 1
0.0153404796521675 1
0.0138388977776149 1
0.0213063017948746 1
-0.0472833618886538 1
0.0332999743592895 1
-0.00366100914586681 1
-0.0188962000296596 1
0.0155530486751062 1
-0.00905393487574265 1
-0.00174736947740694 1
-0.0241235253841555 1
0.0263926194323456 1
-0.000566663219068006 1
0.0520018522162667 1
0.0142257061687835 1
-0.026705890369128 1
-0.00667231889060851 1
0.0133764412238556 1
0.00317774934726184 1
-0.0231743424967318 1
-0.00244678204922051 1
-0.00771808672806289 1
0.0125749317179482 1
-0.0578163916961862 0
-0.000991598665197748 1
0.0178071455901899 1
0.0458096813096709 1
-0.0212112672122894 1
0.00215534963806434 1
0.017467763284506 1
0.0293473029983584 1
-0.0178483009784304 1
0.0266277200194102 1
-0.0319398190856246 1
-0.0525800415663853 1
-0.0227338372254117 1
0.0227190713439672 1
-0.00506546002808433 1
0.00423721168190684 1
0.0460981456554319 1
-0.0234460161543799 1
0.0149798486803631 1
-0.0266035190394319 1
0.0267767160512366 1
-0.070546255628158 0
-0.00514472562261348 1
0.0530768692871675 0
0.0339193211338462 1
0.0294088231988484 1
0.0412447810481523 1
-0.0136362063321766 1
-0.00305683559069 1
-0.000421663146089415 1
0.0283142752108557 1
0.0340151515539179 1
0.0148272376939158 1
0.077969381000375 0
0.0411843905810336 1
0.0558257525428552 1
-0.0275677246609178 1
0.0338416114387947 1
-0.0174986568192969 1
0.0494329074987444 1
-0.0703666099834043 0
0.0209319921903601 1
0.0261207876242267 1
0.00800706706387818 1
0.0401224875277329 1
0.0242544357540265 1
0.0694470929684208 0
-0.0143660912374427 1
-0.00560844123327477 1
-0.0251134049272643 1
0.0355121656832673 1
0.0232705441342278 1
-0.0321404257211381 1
-0.0232927164361305 1
0.00690352115108806 1
-0.0185527252081359 1
0.023620023685068 1
0.0339491993414194 1
-0.0425124277454551 1
0.0204306271991941 1
-0.00569736448859249 1
-0.0228640286857545 1
0.000540753414377305 1
-0.00566595284085131 1
-0.0263916520704019 1
-0.0216259811575231 1
0.0352948082200945 1
0.00673743911667113 1
-0.00629103332366341 1
0.0116682800778706 1
0.00182429595931609 1
0.0104053219275615 1
-0.0133447601426119 1
-0.0387716238265196 1
-0.0278332151242206 1
0.0192594102287231 1
-0.00149258225955367 1
0.0102797751229896 1
0.0297569957390608 1
-0.0181399147170249 1
0.0138652386550117 1
-0.00477251534253448 1
0.0208518869713732 1
0.0225458481781675 1
0.0153945800368265 1
0.00847509657773755 1
-0.0384081867541781 1
-0.00309491828165512 1
-0.0320661546770606 1
-0.0218258150648373 1
0.0962708557990888 0
0.0340722492552572 1
0.00866617802063548 1
0.00824415658800882 1
-0.00363016756951554 1
-0.000242558829007033 1
-0.00676838939739418 1
0.0269286418458053 1
0.00510668277289079 1
0.0404478823742668 1
-0.000357121478252098 1
-0.0201754695668151 1
0.00166817257416775 1
-0.0226354090439099 1
-0.00476539885490562 1
-0.0219728201049579 1
0.021546197449583 1
0.00731512612692905 1
0.0313150273459391 1
-0.010257975747471 1
-0.00250749471065636 1
-0.0187166228711023 1
0.031932116173747 1
0.0148592217407232 1
-0.00559682454342375 1
-0.0345928664035333 1
0.0626731632478399 0
-0.0157985296408098 1
0.0551921590985087 1
-0.00519200062668586 1
0.00537705990399546 1
-0.0384816735508341 1
-0.0140775892002892 1
0.0271992831484838 1
-0.0407444245465339 1
0.00677416296618682 1
-0.0258466243070501 1
0.00316737544046279 1
-0.00824909036244009 1
-0.0246156050591266 1
-0.0183191093849466 1
-0.00821933935841268 1
-0.0161433071952155 1
0.0333015725673433 1
0.0205892180810917 1
-0.0452343201854393 1
0.000688743457601578 1
0.0359595643066622 1
-0.0375217810296808 1
-0.0491037781855433 1
-0.0549306495045821 0
-0.0105981513409881 1
0.0348730138077459 1
0.0150538146684709 1
0.00146945674475348 1
0.035563464077398 1
-0.0208479239562799 1
0.0409883878931404 1
0.0200952494578704 1
-0.0044498946513749 1
-0.0387160331277046 1
-0.00639055167133149 1
0.0109417903540085 1
0.0295140242352421 1
-0.00678710328211417 1
0.00882778849569721 1
0.0326323012361592 1
0.0193924102657688 1
-0.00436128697244273 1
-0.0067597975992663 1
-0.0181928133737226 1
-0.011709951435752 1
0.0460157901907437 1
-0.00646006550663758 1
0.0211578115654472 1
-0.0514568514262149 1
-0.0155877285220826 1
-0.0327223340059668 1
0.0317827461788931 1
0.0350303703190622 1
-0.0286373566281422 1
0.00480126730249176 1
-0.00706549054050522 1
0.0787641615769911 0
0.0333899891000741 1
0.0623385017953714 0
0.0249692109746154 1
-0.0225109645519079 1
0.0186148946434578 1
-0.0192533928206205 1
0.00551319036169728 1
-0.0081181865049729 1
-0.0293013633718567 1
-0.0572631563775517 0
-0.0277694301200757 1
-0.0414282333706638 1
0.00242117273239362 1
0.00593947974415921 1
0.0112226253587594 1
-0.0100521621757885 1
-0.0187036562527219 1
-0.0383537585247432 1
-0.0221737534688766 1
0.00377712871968633 1
-0.0467439941591417 1
-0.0306376119230429 1
-0.00188491344881357 1
0.00233128683199702 1
-0.00454931267654045 1
-0.0309513017351867 1
-0.0518995483596119 1
-0.00611522506152346 1
0.0257219509250027 1
-0.00011342389491191 1
0.0666380008434782 0
0.00385240219231518 1
0.00900656851524956 1
-0.0011282890666319 1
0.0201066409471053 1
-0.0141831115364489 1
-0.0235410137795826 1
0.0320200168498459 1
-0.0290855547499037 1
0.00219726092413174 1
-0.0574959689717345 0
-0.00665576237642658 1
0.0204918755789888 1
0.0327074192435331 1
0.0167815042577909 1
-0.0106991847856228 1
0.00316672240240123 1
-0.0202321937540271 1
0.0053854782341072 1
0.00516746460946424 1
0.0120142206426485 1
0.00125451502852876 1
-0.00872385671981683 1
0.0389569582373481 1
-0.00360176344562462 1
0.00254853917338935 1
0.0104928709493992 1
0.0185597193624284 1
0.0305288267222609 1
-0.0226721502454936 1
0.0407566315365024 1
-0.00796219063977185 1
0.0356286664203752 1
-0.0312603756105943 1
0.000709499993212265 1
-0.0188765303845852 1
0.0159809049281786 1
0.0111863024040808 1
0.0151092409879445 1
-0.0143076196304794 1
-0.0162221929431546 1
0.0225866279624982 1
-0.0190636778558097 1
0.00173046503891669 1
-0.00587239602286059 1
-0.00687663681345129 1
0.0227211442604631 1
-0.0214636073756474 1
-0.0181081302036383 1
0.00825238928437684 1
-0.00310742456080838 1
-0.0124938285287748 1
0.076650686394049 0
0.010363975228111 1
0.0143393968107779 1
-0.00961643984339964 1
0.000258238047247314 1
0.0459409925333173 1
-0.0126944295510879 1
-0.0248523774927586 1
0.00291833286691277 1
0.0147078212585786 1
-0.00534102540616941 1
0.00963378452186692 1
0.0473518572890402 1
0.0630708719140578 0
0.0230435090864875 1
-0.0355545281194462 1
-0.00550872150722845 1
-0.0185341569985781 1
0.00395875219177186 1
0.00143956367117442 1
-0.0315936853265729 1
0.0001408810515358 1
-0.0382465718894808 1
0.0301124199884734 1
-0.0304969707615734 1
0.0788700881716581 0
0.00175893813135081 1
0.0734070841858576 0
-0.0394883468495968 1
-0.0340822702731884 1
-0.000954381993938567 1
-0.0705118781684754 0
0.00629033348395907 1
-0.0327658745954939 1
0.0169447243760633 1
-0.0768913418861502 0
-0.0129339180151804 1
-0.040717430754814 1
0.0636692944667791 0
-0.0203444593951132 1
-0.00232250328753355 1
0.00911982160798906 1
0.0108339861780779 1
0.0198712393432234 1
0.0423378807811206 1
-0.0278261311592269 1
-0.0258166310243307 1
0.0055446857916442 1
-0.0293674884874177 1
0.0372611797063796 1
-0.0482638099996611 1
0.0305572592661636 1
0.00831892083636866 1
0.0530342389855599 1
0.0383712343355547 1
-0.0209196855339191 1
-0.00640610195423685 1
0.00481379223156869 1
0.0616019217142276 0
-0.000338525062759057 1
0.0069285840172578 1
0.0259011031959072 1
-0.00247171962723073 1
0.00555883950461422 1
-0.0265981989006601 1
0.0497156682858219 1
0.00571743496517021 1
-0.00289607456915805 1
-0.0191584074378494 1
-0.00725017625526106 1
-0.00474729795826245 1
0.0160042245118222 1
0.0525268628378059 1
-0.013995087537514 1
-0.023566649199195 1
0.030111000415993 1
0.0304522686155792 1
0.00629084166546982 1
0.0501222955165624 1
-0.00642937451326828 1
-0.00506662887199551 1
0.00566796714128111 1
0.0134476455919691 1
0.0154407046288446 1
0.00141215583001424 1
-0.00303724663610273 1
-0.0344237449469098 1
0.00960705848689387 1
-0.0128240876503815 1
-0.00335797065645832 1
-0.0112346749032396 1
0.0480164206579985 1
-0.0380301996799741 1
-0.0393483989934507 1
-0.010638910805915 1
-0.0106803625298425 1
0.00747262692427178 1
-0.0221911829858516 1
0.0092531928853011 1
0.0197473475294802 1
0.0196521435463726 1
0.0456982674578243 1
-0.00748238198733176 1
0.0477775283398674 1
0.00834834172839194 1
0.0229990281065249 1
-0.0136749509025356 1
-0.00582909805756185 1
-0.0352548289308049 1
-0.0265464991166683 1
0.0297424909222712 1
0.010150522686864 1
-0.0441394707742264 1
-0.0277168114157869 1
0.0819620625019808 0
-0.0315756017950112 1
-0.00285534851740974 1
0.0140160264636669 1
-0.0322215175484227 1
0.0152204331364731 1
-0.0109422262769616 1
-0.0209761054278627 1
-0.021305009702364 1
-0.0120808218047305 1
-0.00394184838598664 1
0.0186412392857312 1
-0.023188785281271 1
-0.059193270002398 0
0.0187345087139716 1
-0.00959809776831246 1
0.042384816413428 1
-0.0124796551381811 1
0.0149356741141147 1
-0.00190957153052088 1
0.0266365876115208 1
-0.0407362030155183 1
0.0381123786665469 1
0.012674105224035 1
-0.00430411521745899 1
-0.0284565560015299 1
-0.0471239461731261 1
-0.0376290268121181 1
0.0209973542283832 1
-0.0132512071705677 1
-0.0360807298417493 1
0.0288526848532925 1
0.0103204562547996 1
-0.0195077034176084 1
0.0378169125917619 1
-0.0136191499578572 1
0.00951797493330651 1
-0.0156752974962381 1
-0.00111366399070968 1
-0.0451910332496196 1
-0.0105294756393617 1
-0.0455152736630065 1
0.0806755482121646 0
-0.00628646315369401 1
0.0506040990207401 1
-0.0366294725249488 1
0.0296816199013642 1
-0.0146287981903719 1
-0.0306562185956675 1
-0.000988373545895599 1
0.00401822933531246 1
-0.029427360166967 1
0.0328207859221455 1
0.0350940140675507 1
-0.00879634782930659 1
-0.0605583610127224 0
0.0366180487072028 1
0.0101670293562902 1
0.00942170438454018 1
-0.0152224381511707 1
-0.0435498550054414 1
-0.0206573595598999 1
-0.0106232127010125 1
-0.0456182574496736 1
0.019961662564081 1
0.0112455771655428 1
0.0502688039905682 1
0.00498077435848936 1
0.0421897178890924 1
-0.078696703169925 0
-0.0057914106066278 1
0.0313493039098357 1
-0.00764353336745842 1
0.0352395312371666 1
-0.0315262300275144 1
-0.00628978831824283 1
-0.0727443932082634 0
0.0212141180384864 1
0.0187812887780639 1
0.0458851023491946 1
0.0306340479350311 1
0.00517927354990481 1
0.0183329394448975 1
-0.00143796393660011 1
0.00272167187924411 1
0.0276661017720191 1
0.0017817584836005 1
0.00259076022273188 1
0.00916724743224235 1
0.00873341545092286 1
-0.0334789230245849 1
0.00531517485751083 1
0.0503186728781945 1
0.0132469450691985 1
-0.0206390426614913 1
-0.0139466178748044 1
0.00788682745158428 1
-0.0140980840568163 1
-0.0187197399567437 1
0.0037455631255908 1
-0.0541621100297899 0
-0.0202267038790116 1
-0.0268109278507252 1
0.0119034634472268 1
-0.0104754685340683 1
-0.0903492243103271 0
0.00106862500319462 1
-0.0721523139821532 0
-0.0254592066781363 1
-0.015533448869023 1
-0.00708343062450358 1
-0.0247522143300646 1
0.00414004269796156 1
0.010596863626951 1
0.0164491209178055 1
-0.0185986131761901 1
-0.00296810679273703 1
-0.00397135673250136 1
0.0122184298461608 1
-0.0529759329564736 1
-0.00634751693313586 1
0.0492469436184154 1
-0.0655046181391101 0
0.0581213974767558 0
-0.024845872152598 1
-0.0182608853117255 1
-0.0204673413382551 1
0.00380924517567333 1
-0.00595507671504357 1
-0.0291578755567797 1
0.0362215758348967 1
-0.0451896088965867 1
0.0162477172861913 1
-0.0116282048448612 1
0.0287731925197923 1
0.0160284254024841 1
0.00685652480703086 1
0.000845314085205002 1
-0.0601121076514234 0
0.0186908161126727 1
0.0117808913834326 1
-0.0153910304035217 1
0.00828870935652964 1
-0.00978051402441018 1
-0.0272617735845809 1
-0.0448684722099077 1
0.0182716231150351 1
0.031487010306307 1
0.00880061895760797 1
-0.00865337546819583 1
-0.00910631947626359 1
0.0346640412009389 1
0.0193962717737282 1
-0.00870932413899809 1
-0.00130465291915824 1
-0.0567606635853776 1
-0.00977071708399182 1
-0.0409470651872154 1
-0.0192200119846431 1
5.86094128889134e-06 1
0.0286490871639387 1
-0.0201122648922831 1
-0.0396082893066194 1
-0.00203557994881568 1
-0.0295846842477404 1
0.0094739748076643 1
-0.0834588537468112 0
0.00471301194382078 1
-0.012612171428952 1
0.0872008738152018 0
0.0330987840193673 1
-0.0192123897559888 1
-0.00194581058198133 1
-0.0301600129113713 1
0.00262794680712602 1
0.0382455592461491 1
0.0429243582042213 1
-0.0134265609916444 1
0.0100640390706258 1
0.0138006952712807 1
0.0128143562966966 1
-0.0437821682067798 1
-0.00444485802682027 1
-0.0337678795125936 1
0.0401208557592828 1
-0.00321740972752595 1
-0.043710041999643 1
0.04581237894211 1
0.0112727622807268 1
-0.0148062182556991 1
-0.0301291133500088 1
0.019313360918213 1
-0.0298612065460312 1
0.021348900689104 1
-0.00912579752660219 1
-0.00352045993019385 1
-0.0275593689704564 1
-0.0451514671924264 1
0.0189681755871593 1
0.0266787240009998 1
-0.00396315181959312 1
0.00929329600865108 1
0.0378200193442111 1
0.0127331383488318 1
-0.00741978069990576 1
0.0803759161796031 0
0.0132839669512552 1
0.00928085569349643 1
0.0108394016189911 1
-0.0734310939828515 0
0.00747791124290376 1
-0.0130625735069646 1
0.0106672075429511 1
0.00870119553494905 1
0.0718093304999429 0
0.0200704567328575 1
-0.0168636416698927 1
-0.00590962129972085 1
0.0170932540476888 1
0.0140643498441668 1
-0.00488535820562223 1
-0.0476838272691213 1
0.0319795986416627 1
-0.0515922507979236 1
0.0232232056661491 1
0.00586444979995315 1
0.0378960092566995 1
0.0349970683820362 1
-0.0467786353391001 1
0.00291424270602091 1
-0.0440381462297952 1
0.00633309208903347 1
0.0525567656997158 1
0.0172668495150249 1
0.00400191573079052 1
-0.0243369463002946 1
-0.0015267163395152 1
-0.0332516277684796 1
-0.0010936096200327 1
-0.0339860806348597 1
0.0295027882499569 1
0.0507083240601341 1
0.0316670990718696 1
-0.00795386130653726 1
-0.0954397163979147 0
-0.0071363845666273 1
-0.0336916714856772 1
0.0540218736832118 0
-0.034391210720828 1
0.000759735125166174 1
-0.0227164587764792 1
0.0113291360979629 1
0.0554047938535559 0
-0.000502807140925084 1
0.0364211602420498 1
-0.0467775085614824 1
-0.00651557060408816 1
-0.00605594062205351 1
-0.0430236728167038 1
0.0269293798433226 1
-0.0311452224613902 1
-0.0149659170579876 1
0.0138424901527718 1
0.00521903493974426 1
0.0137019745496874 1
0.0548290920938347 0
0.0463894055894231 1
-0.00922218316977617 1
-0.00888099646954193 1
0.0330660072615476 1
0.0120073652251066 1
0.055527801501654 0
0.000461515036819002 1
-0.0285238696775925 1
-0.0188330077306064 1
-0.0186956054965743 1
-0.0229454184704906 1
-0.0112550992608905 1
0.0387084205702383 1
0.0126646300498141 1
0.0295384577843258 1
-0.000116700567722495 1
0.0555109688673499 1
0.00740592543623885 1
-0.0440209761403432 1
0.0201612638457964 1
-0.0448148767226638 1
0.0246654790680143 1
-0.043474094970845 1
0.0533598338617444 1
-0.00166166937061569 1
0.0272393718316565 1
0.0379529245313098 1
-0.0229820759468405 1
-0.03394012906506 1
0.027045964543426 1
0.00380097871763215 1
-0.0405558175866566 1
-0.00512725104168864 1
-0.00107535332040173 1
-0.0213970477933279 1
0.0177312914000078 1
-0.0386301439603022 1
-0.0135697422414993 1
0.0232729414729158 1
-0.0145520737940976 1
0.00537710669560556 1
-0.0112293306341081 1
-0.0556772846030524 1
0.00836418845600201 1
0.0487448413300854 1
0.0235750829088149 1
0.0179536452539028 1
0.01250451450588 1
0.0136516963577742 1
-0.0174983145262902 1
0.0235569152735067 1
-0.00651758959376047 1
-0.0186638003173349 1
-0.0678774065051342 0
-0.00626852130063769 1
0.0061500918710579 1
0.00218795384614264 1
0.0046430461611958 1
0.0285770567175365 1
0.049148306740025 1
0.00957490306129509 1
0.0130759074235963 1
-0.0152425887416083 1
-0.0252299059277196 1
-0.025929239125907 1
0.0152250066297294 1
0.0104673850594237 1
-0.0467556141967542 1
0.00707715606471256 1
-0.0580209269663643 0
-0.0149928470224096 1
0.0104289556373645 1
0.00260886416875734 1
-0.00900104185446036 1
-0.0416084720589284 1
-0.00622867813610318 1
-0.00257905212596324 1
0.0285866360933672 1
0.0435668442118549 1
0.000952652907142899 1
0.0495429212111492 1
-0.0256858123391008 1
0.00513040322230114 1
0.044067189728932 1
0.0271723788373718 1
0.00702849374962764 1
-0.00390936936551858 1
0.0211416852290555 1
-0.0149964190267904 1
0.0198312896069461 1
0.0329834592549727 1
-0.0668270478555516 0
-0.0298522927679997 1
-0.00507960835083627 1
0.00721987906272579 1
0.028139690686906 1
-0.0305457348995327 1
-0.00724218967101603 1
0.00702282834604607 1
0.0504986956397045 1
-0.0162504733423295 1
0.0108560548239934 1
-0.0373527148177011 1
-0.028957382738585 1
0.062221107810562 0
-0.0127430817485484 1
0.0115462641552684 1
-0.0315983426282539 1
-0.0221451531530786 1
-0.0114981831839824 1
0.0296928742479572 1
-0.0186494976192131 1
-0.0350134834305052 1
0.00910199022195101 1
-0.00501905575632501 1
-0.0175748998642367 1
0.01307414373838 1
0.00134146594399058 1
0.0198880871913023 1
0.0171583081422212 1
0.0566841662612402 0
0.0220867476539515 1
-0.044818010356287 1
0.0321371728980904 1
-0.0287609442852095 1
-0.0395196764242387 1
0.0054425343767627 1
0.0180535748464278 1
0.037306610941983 1
-0.0192128195206158 1
0.0269545474297439 1
-0.0558408967899377 0
-0.0336692082689588 1
-0.00111406511668449 1
0.00286756879154974 1
0.0469793114483931 1
-0.0173446740739218 1
0.0110919051106839 1
0.0219854602958458 1
0.00011184858330268 1
-0.00474277903494751 1
0.0218976409797486 1
-0.0620147831927467 0
0.0540440724374503 1
0.0399309660376045 1
-0.0109481287751073 1
-0.0432774237421109 1
-0.0275001627925809 1
0.00750515468120233 1
-0.022214485592595 1
0.0199326805701084 1
0.0165461929407008 1
-0.00928149073597947 1
0.0734760102350208 0
0.0464353379498567 1
0.0213563951561702 1
0.0202597009929746 1
0.0282058164729368 1
0.0104160535503824 1
0.0643055797885812 0
-0.0238921209223883 1
-0.0418090728466365 1
0.035097983904216 1
-0.0269355743148462 1
0.0292155833849769 1
0.0366090878191212 1
-0.0228314656778552 1
-0.00476529315761704 1
0.0223329459817259 1
-0.0224167753358985 1
0.0205347251722671 1
0.0264768226916072 1
-0.0174880724495693 1
-0.0220020802876822 1
-0.00853587963898687 1
0.00896325903523626 1
0.000411897771182589 1
0.0176749079026292 1
0.0165166523029308 1
0.0294653065264285 1
-0.00229979470973737 1
0.000618925215401314 1
-0.0299151703547912 1
-0.00244205602473239 1
-0.00349752925752305 1
-0.00681565905263042 1
0.0328184725150609 1
0.0262519512837926 1
-0.0104518089733121 1
0.0160097863691448 1
0.0287462015842894 1
0.0249772299353971 1
-0.0590367256666047 0
-0.035652582403187 1
0.0154390418277985 1
0.0288439537477145 1
0.00198856246983323 1
-0.0311051894631536 1
0.029579182152812 1
0.000358106959431393 1
-0.00539454016706668 1
-0.0362226423304264 1
0.0493514120978359 1
0.0262295380282736 1
0.0171239205462757 1
0.021651114733377 1
-0.0545412402583005 1
-0.0250207217235331 1
-0.00263371413871464 1
-0.0308248990878824 1
0.00757052001421664 1
-0.0187363500931672 1
0.0428600933641691 1
-0.00960316539871954 1
-0.0531086839645653 1
-0.018447565191615 1
0.0377214778320902 1
-0.0240433532377435 1
0.00701192290694544 1
-0.027846716859771 1
-0.0226947795019254 1
-0.00146369655303731 1
0.0145436297529777 1
0.0328282047029995 1
0.00419883922196628 1
-0.0193700073432078 1
0.00369728530912005 1
0.0560085775021581 0
-0.016438637868046 1
0.00967772622751631 1
0.0261816252314645 1
0.0197295868094639 1
-0.0102015404276401 1
0.0109194757206232 1
-0.0580056528711383 0
0.0206568663258177 1
0.0187352639471146 1
-0.0428654312475648 1
-0.0320810026747964 1
0.0234277845523178 1
-0.0461727417679187 1
0.0273986754237871 1
0.0232846964402099 1
-0.0504658949773964 1
0.0275798306727372 1
-0.0192020892788933 1
0.0109107352857513 1
-0.0384772299648366 1
0.0208967178528753 1
0.0138101323419497 1
-0.070142363811235 0
-0.00115640098559237 1
0.00296445536523015 1
-0.0420925376164256 1
-0.019579987165769 1
0.0583819391612619 0
-0.00506301030132895 1
-0.0675893458533043 0
-0.0369799895555302 1
-0.00982204358640096 1
0.00128179374995817 1
0.00163823619383804 1
0.00666643977740054 1
-0.0112123807523559 1
0.0658171366501164 0
0.0242061830321911 1
-0.003969968976847 1
-0.0273561238226689 1
-0.0547112031599527 1
-0.03290466124097 1
0.00217708613089097 1
-0.00607811365418582 1
-0.00712137872051626 1
0.0241783477074985 1
0.0573578257434727 0
0.0110784160242066 1
0.00375317861675715 1
-0.019171271980229 1
0.0170419383039264 1
0.00581690934882039 1
0.00366458720779264 1
0.00691871153914032 1
0.00445413033032617 1
-0.0126104278270803 1
-0.0084284891041557 1
0.0101061928446223 1
-0.0331955352912238 1
-0.0249740217040893 1
0.00584171774628413 1
-0.0161940705978948 1
0.0281272853330355 1
-0.00967607595813917 1
0.0161737603505351 1
-0.000963683267766894 1
0.0323640535077507 1
0.0196122902853005 1
0.0394452643567439 1
-0.0105204593624885 1
-0.000612024739988266 1
-0.00658415404947795 1
0.0525284991195696 0
0.0150109534321644 1
-0.0284619392968914 1
-0.0319966459393053 1
-0.0120921170105242 1
-0.0326661722886627 1
0.0199794869239365 1
-0.00364037977092223 1
-0.0282001515636164 1
0.0187039271115678 1
0.0336200534805715 1
0.028699012108095 1
0.0320289465314806 1
0.0275897665236405 1
-0.0349189464930645 1
-0.0214784934040534 1
0.0260510535438935 1
-0.0262670961686614 1
0.0253601485580411 1
-0.00986037707398184 1
-0.0046939998544176 1
0.00381781581356352 1
0.00722314971603588 1
0.0108317349757538 1
-0.0326620836493209 1
-0.0498419344078618 1
0.0516686152476401 1
-0.0324969512751393 1
-0.00304050284361664 1
-0.0231528225126263 1
-0.0148058065338604 1
-0.0316840958203496 1
-0.014810136674694 1
-0.0309158213140648 1
-0.0122213051615722 1
-0.0315063775467573 1
-0.0167580421485866 1
-0.0165278877552815 1
0.0795086873737994 0
0.0220063042180565 1
-0.0185787914869027 1
-0.000927434252590028 1
-0.0101055447230326 1
-0.0251651858484398 1
0.00686995157979392 1
0.0110543990187158 1
-0.01387588656481 1
-0.00257768785299345 1
0.0155895900022945 1
-0.0229823020787951 1
0.0722529749791696 0
0.0249567288263152 1
0.00361918458783533 1
0.0477771493794538 1
-0.0109121619311089 1
-0.0393874692766963 1
0.0268607137244913 1
0.00344611214986403 1
0.0118450295140375 1
0.0121014626198191 1
-0.016552691654599 1
-0.00833703544595308 1
0.0221824926842046 1
-0.017284719336036 1
0.0137115161508588 1
-0.0463894334615279 1
0.0138379089866343 1
0.0128860125021522 1
-0.00765612954925526 1
0.0651924262800425 0
-0.0466665606423383 1
-0.0372493977271254 1
0.0328474029180891 1
-0.0689967391508309 0
0.0420431690153485 1
0.0110937091059794 1
-0.0222131224194525 1
-0.0118584339717666 1
-0.0244765506421427 1
0.0198658634892335 1
0.00543583573875686 1
0.000667507186892388 1
0.0498256255241496 1
0.0192496072661834 1
0.0535956346987333 0
0.0110165182838065 1
-0.0257784169901288 1
-0.0212160678617219 1
0.00351411769015655 1
-0.0258615257052366 1
-0.0221083736080608 1
-0.00691266118334234 1
0.0500780663742089 1
-0.0163173242728528 1
-0.0323133331005698 1
0.0170216625508623 1
-0.0127152643307588 1
0.0948467203644662 0
0.00166153457286582 1
0.0264733974258423 1
0.039614101459718 1
-0.059935268053653 0
-0.034208829253342 1
-0.0211224947783996 1
0.00492458007326484 1
-0.0295979325139259 1
-0.014276514141645 1
0.00704187282182648 1
-0.0173624303618706 1
0.0264251558778345 1
-0.0338794644514758 1
-0.0327712905130639 1
-0.0211348213681687 1
-0.00781552622110973 1
-0.0459577517554781 1
0.0655490719305747 0
0.0303781509489349 1
-0.00905522125334858 1
-0.0346602357757673 1
-0.00853560758070904 1
0.0105761538105333 1
-0.00334612459506189 1
0.0232199955142714 1
0.00724436749963835 1
0.0185367847962015 1
-0.029666398324128 1
0.0153192380124475 1
-0.0138278452334261 1
0.0053235591949197 1
-0.0743560071170054 0
-0.007431966961693 1
-0.00269139103736652 1
0.051506836337969 1
-0.0361129825609783 1
-0.0437452342354101 1
0.0252990555092174 1
-0.0281572684741974 1
0.0143713054808448 1
-0.0505046594757608 1
0.0234556148166055 1
0.03805777838473 1
-0.0365526643299304 1
-1.26082065846356e-05 1
-0.0233332886430519 1
0.0097484322591964 1
0.0436922703245585 1
0.00932391256168892 1
-0.0041929843011815 1
0.0138742077612504 1
-0.011701322504705 1
0.0376974572434019 1
-0.0388017275880268 1
-0.0448927557036775 1
0.0140505554951348 1
0.016031905030157 1
-0.0267643137816809 1
-0.0300243573939805 1
0.00734394470516238 1
-0.0360815846042104 1
0.00738511116082029 1
-0.0423816335466659 1
-0.00829107934352911 1
0.00957360357349111 1
0.0664429068839396 0
0.0283491982545792 1
-0.0125617623117624 1
0.0348469802445519 1
0.000250953197573807 1
0.0167791477545824 1
0.0368329037036862 1
0.0163772307405879 1
-0.0129022496684354 1
-0.0195373996880679 1
-0.056566770893424 0
-0.032506624570121 1
0.0321691828396396 1
-0.00190390612656641 1
-0.00224534949872443 1
0.00118982744272625 1
-0.0251209560721623 1
0.00403193931105964 1
-0.0626436924552273 1
0.00276940825253784 1
-0.0159369713427626 1
-0.0199729599718549 1
0.00528344647818273 1
-0.0459578328786147 1
0.00884876842314489 1
-0.0321075139908879 1
-0.0314206149222434 1
0.00382169049204624 1
0.0193396600633922 1
-0.00365002580403364 1
0.0258610890887012 1
0.0600769213625179 1
0.001552414377918 1
-0.0382575622711525 1
0.010124789990429 1
-0.00860486148560788 1
0.022689330427638 1
0.0464705125465912 1
-0.00183934093954923 1
-0.00213431349583798 1
0.0212170338166289 1
0.0191613799670482 1
-0.030011002213821 1
0.0480027520440071 1
0.00297722139139229 1
0.0336654679747058 1
0.0229675083930707 1
0.0107954378738281 1
-0.0162476270200246 1
0.00312425285346383 1
0.00302351914053464 1
0.0254684800743009 1
0.00961873117870016 1
-0.0290914529085016 1
0.0137446631899525 1
-0.0133672967396291 1
0.0142985344849656 1
0.0399453542765881 1
0.00404952750769327 1
-0.0107498572715065 1
0.0393630461433347 1
0.0357763770831764 1
0.0123140870730307 1
-0.0819850394506559 0
-0.0782596633257308 0
0.0465902963906517 1
0.0524674686314071 1
-0.0135601821507888 1
0.0496678830239878 1
-0.0344729411313186 1
0.0082409676558325 1
-0.0330387023379088 1
-0.0125547134031136 1
-0.0158650272079567 1
-0.0532685261639678 1
-0.00780472508515974 1
0.0213156500298763 1
-0.029604462495009 1
0.0160346508052542 1
0.00326945447798967 1
0.020843560217675 1
0.0555231872565304 0
-0.00497822246381286 1
0.0732181083048381 0
0.00899928852539382 1
-0.072266792759692 0
-0.0413057535351762 1
0.0163104508708103 1
0.00513377058507876 1
-0.0215129678654733 1
0.0281667882382138 1
-0.00252462310970244 1
-0.017240973639619 1
-0.00623278157652464 1
-0.0410077950267685 1
0.00743912759547327 1
-0.0329370928876517 1
0.00753643586641876 1
-0.028557146506323 1
0.0345215632028977 1
-0.00317333203854229 1
0.00394210932277371 1
-0.0417687285185707 1
-0.00490002120898095 1
0.0488768080939885 1
0.00604025250264428 1
0.0254731970461829 1
-0.0257682432229291 1
-0.0655044278780437 0
-0.0110284154602463 1
-0.0143448418055395 1
0.0233302116874564 1
0.0346533653490491 1
-0.0179549116123278 1
0.0401611113728074 1
0.0494250422698801 1
-0.0404855410546959 1
0.020323700454849 1
0.0342956085993633 1
0.0164971952407271 1
0.0434004344810977 1
0.0147414169655277 1
0.0218692549959161 1
0.00563361381397641 1
0.0353896575501305 1
0.0256047383064494 1
-0.00426934302093498 1
0.045830346581095 1
-0.0435115241603215 1
-0.00741621635038427 1
-0.0196770209008783 1
0.000663346621836544 1
0.0424250358452031 1
0.0245057735521701 1
0.0105864170033151 1
0.052102055076755 0
0.0975337512615731 0
0.0029447380367495 1
0.0165010306933411 1
-0.0570101980692252 0
-0.0146244646548141 1
0.00766183896796563 1
0.0214762885582319 1
-0.0524820632009171 0
0.0435420806242019 1
-0.0531851613053673 0
-0.0520635618770516 1
-0.0271180916550446 1
-0.000554269856007347 1
0.0398293811801151 1
0.0226530995361516 1
-0.00222130595091396 1
0.00601451463125254 1
-0.0312317405344682 1
-0.0314418370210637 1
0.00562358650433116 1
-0.0221561580423787 1
-0.0416788691742245 1
-0.00223736221692133 1
-0.0378975852256175 1
-0.0461613062895236 1
0.00717079155436269 1
-0.0645419946594639 0
-0.0669985803447999 0
0.0597977248157448 1
0.0152729426942016 1
0.022496732410372 1
0.00422859429286827 1
0.0056791912777366 1
-0.00136276461647372 1
-0.0262299610423757 1
0.0440867209988557 1
-0.00566935841579061 1
0.00189865008150603 1
-0.0173636948690134 1
-0.0347136465303813 1
0.0159968434924463 1
0.0374063080520369 1
0.0416606069030949 1
-0.0331710979669817 1
-0.0509087655045189 1
-0.0059782992298441 1
-0.0333202875814078 1
0.0664186392914663 0
0.0230057436134483 1
-0.0521227993207023 1
0.0098204329012575 1
0.00216180905909749 1
0.0188116824702717 1
0.00469778573864948 1
-0.0418327749049912 1
0.0148892779686423 1
-0.00126015295999376 1
0.0352893680345429 1
-0.0192256562695372 1
0.0155890759017107 1
-0.00122671004483378 1
-0.0169514329657111 1
0.0437987912576652 1
0.0266071793552077 1
-0.0456252444682379 1
-8.04173605250728e-05 1
0.0184915940641051 1
-0.043392895444683 1
0.00865872696918144 1
0.0586268043856679 0
-0.000677749852043852 1
0.0359615583161783 1
0.0548772213062001 1
0.0063749064813294 1
-0.0221230579702421 1
-0.00939234423630102 1
0.0194759400761951 1
0.0851920072970369 0
-0.0108229079636012 1
-0.001040784397179 1
-0.0487857668272729 1
-0.0402438274242288 1
-0.0215229822552422 1
0.00593565851276037 1
-0.0291173171238024 1
-0.0300831956277257 1
0.05888871898413 1
-0.0328899323757662 1
0.00285974850758385 1
-0.0193014630404091 1
-0.0310658749083972 1
-0.0499939066075021 1
0.0168338410142921 1
-0.00657346172568114 1
0.0554870689196805 0
-0.0455781160878619 1
-0.00121019770905938 1
-0.0201531879690734 1
-0.0209008932245325 1
0.0187250590597058 1
-0.0143271251583456 1
-0.0373861124349676 1
-0.0166919883426288 1
0.0486265792890849 1
-0.00603243771039605 1
0.033396923822296 1
-0.0135333639971448 1
-0.00211830719651656 1
-0.0603779445524453 0
0.0372797335690472 1
0.00541632411740862 1
-0.0275133314182111 1
-0.00826958835674849 1
-0.0242045142685569 1
-0.0168423551195221 1
0.0107813928576447 1
-0.0377413598604997 1
-0.00608831343264221 1
-0.038069258224162 1
0.00218591202322447 1
0.0330738994296454 1
-0.0192107581394585 1
-0.0308718994738238 1
-0.0430282350592579 1
0.00446867689129249 1
-0.00682651836452222 1
0.00392763979613161 1
0.0246999233030729 1
-0.0446246597831261 1
0.0194269909061217 1
0.0337647753197201 1
-0.0609717106463246 1
0.00791681755041215 1
0.0693640083863031 0
0.0453931722862282 1
-0.0232861810447558 1
0.00185877954618708 1
-0.0673640650601539 0
-0.0290909674742507 1
0.0261757799145359 1
-0.0406647477729816 1
0.0107788216428816 1
-0.00176632245318831 1
-0.0145918661275384 1
0.0263716885482159 1
0.0261819675260235 1
-0.00238042208236663 1
-0.0014049467768606 1
-0.0108210961535688 1
0.0595621804277332 0
-0.0143616030998555 1
-0.0146347894917305 1
-0.0150573885077243 1
-0.00226184430792022 1
-0.024354074328288 1
0.0774030664415568 0
0.047951961135356 1
0.012406761319473 1
-0.0196089220559653 1
-0.00244553361823178 1
0.0387769134282465 1
-0.00244390299107538 1
0.04304071291777 1
0.0101786406615417 1
0.0036125779395583 1
0.00366288511067563 1
0.03289318622827 1
0.00765626023417196 1
-0.0240516712684309 1
-0.0259570026030656 1
0.00632342253078311 1
-0.00674664190750484 1
-0.0437662338398149 1
-0.0256119621798282 1
0.0190727653865104 1
-0.0289885015707438 1
0.00284528057359871 1
0.0366440272674789 1
-0.001661336558664 1
-0.00059856663709625 1
-0.0212536337376064 1
-0.00619604273251185 1
0.0315664249450909 1
-0.0429195315610041 1
-0.028668946498489 1
0.00553897851285328 1
0.0230592391405617 1
-0.012138226869489 1
0.0399304670353201 1
0.00729840802300958 1
-0.00219141819742132 1
0.00748222244268143 1
0.00424319036213573 1
0.0320068714339341 1
0.0208587197341687 1
0.00884136973875222 1
0.0110219995255269 1
0.00470331355514213 1
0.0252266332780967 1
-0.000945494954345685 1
-0.00994222954912146 1
0.000607915885978941 1
-0.0277909228967886 1
0.0309091142644377 1
-0.015377883099523 1
-0.0453384799656799 1
0.0385838603639447 1
0.0110725575315051 1
0.0411402381416232 1
-0.00436085963102577 1
0.00348343565283157 1
-0.00360395315064533 1
-0.0237321459320556 1
0.0252237222954749 1
0.0430337139825962 1
-0.0323562976364665 1
0.0326323710292337 1
0.00801114546061343 1
0.0210484916290256 1
-0.0190064916623724 1
-0.0190457297213996 1
0.00159466940677439 1
-0.0197145281566764 1
0.028304875732651 1
-0.0141788032035799 1
-0.0250524948374509 1
-0.0224418990773943 1
-0.00959427681670819 1
-0.001588384873735 1
-0.0100088852747661 1
-0.0311413958856079 1
-0.0644822484998208 0
-0.0178406479122667 1
0.0247774050766154 1
0.0501143605651864 1
0.0141598386410753 1
0.0413772103645386 1
-0.00197870198762803 1
-0.0140920012892077 1
0.00631061289233827 1
0.0138630641354146 1
-0.0287724982634846 1
0.0238025062104096 1
-0.011510258902154 1
-0.00492299495414687 1
0.0108380396987491 1
0.0517274455734277 1
0.0103927877328646 1
0.0527680147075842 1
0.0295753670196277 1
-0.00154112742839456 1
-0.0160703203029419 1
-0.014173251962859 1
-0.0348606320791204 1
0.00261099193892962 1
-0.0360648123700907 1
-0.0217829933702481 1
-0.0200541069968767 1
-0.00842186421582337 1
0.0408666153248731 1
0.04047050635086 1
0.0151713714299791 1
-0.00709274153278014 1
0.0115266982037929 1
0.0580821810555624 0
-0.00261615835150762 1
-0.00388692675188991 1
0.0104609664312636 1
0.0502250091828376 1
-0.0285803429474407 1
-0.0289392688198687 1
-0.000735046619725308 1
-0.00169740431098978 1
-0.018964120162459 1
0.0253507868196377 1
0.0153256897809517 1
0.00461987167624007 1
0.00190215587575678 1
-0.0155600174771469 1
-0.0584002983763685 1
-0.0137832922285847 1
-0.0145633412653691 1
0.0229881625203693 1
0.000142709827437865 1
-0.0215648908377442 1
0.0246791500578014 1
0.0138314446854601 1
-0.0565426161420106 0
-0.0123465348692109 1
0.0274172698012907 1
-0.00104362549050621 1
0.00493304602414774 1
-0.00108596272375282 1
-0.022116382398056 1
-0.027030574874646 1
-0.0275215844981925 1
0.0052479594870286 1
-0.0236510409275188 1
0.0251192704018732 1
-0.0200763023842255 1
-0.0131041842274603 1
-0.0127460072450842 1
-0.0414123239826095 1
-0.000864340692705034 1
0.0141760218063549 1
-0.0135320437313342 1
-0.0785211266120341 0
0.00318858872842629 1
0.0106099361337912 1
-0.0407564378775494 1
0.0240425103467346 1
-0.0594288987342446 0
0.0205575750404283 1
0.0691048949390237 0
0.00644946715797011 1
0.0253668379178959 1
-0.00380342513503768 1
0.0103602806265032 1
0.0244035758416818 1
0.050410125370332 1
-0.03503019318015 1
0.00758505878575283 1
0.0384810090877297 1
0.00270119282842529 1
-0.0223906687029841 1
-0.038303487008505 1
0.0263150184094964 1
0.0240944627474594 1
0.0769676788184075 0
-0.0798499816791872 0
-0.0218562324719787 1
0.0066547575959111 1
-0.0531587412352168 1
-0.000987362921128839 1
-0.0211998865760626 1
-0.00395038020784144 1
-0.0067597591656401 1
-0.0522823358520678 1
0.000110972517755822 1
0.0203766275319253 1
-0.0147211942948963 1
-0.00160653195064167 1
-0.0074001623413821 1
0.0117227492972831 1
-0.0461175615142134 1
0.0407393005318145 1
0.0269962387498728 1
-0.0691740953155508 0
-0.035140731813078 1
0.0399164506634513 1
-0.0448977672536261 1
-0.0728938832869265 0
0.0847564864811025 0
0.0342767058667644 1
0.0377450799377757 1
0.00428760899028808 1
0.0494352214726356 1
0.00510508354381214 1
-0.025842445214148 1
-0.0337842354536957 1
-0.00923841830445234 1
-0.00828261775104977 1
-0.0440713205188529 1
0.0107615949676214 1
0.00962483070494867 1
0.00472411605237569 1
0.00531200883643413 1
0.0398141424427631 1
-0.00362246833108493 1
-0.0370785409695525 1
0.0221268859227608 1
-0.022605137160889 1
0.0208060408283631 1
0.0191423797023043 1
-0.0232896565224494 1
-0.0266033050905245 1
0.0285441009964271 1
-0.0314840973419628 1
0.015377185052586 1
0.019849791277691 1
0.00443717991186976 1
-0.00436301112623621 1
0.028573492288636 1
0.0431456612278657 1
-0.00732340129543843 1
0.0319176235788577 1
0.00952809968837872 1
0.0167610988358881 1
-0.0177652547045743 1
0.0519643543185345 1
-0.0338197968934498 1
0.043286438699885 1
-0.0569730513359339 0
0.0259690887157374 1
0.00102931671953325 1
-0.0232362565442801 1
-0.0288002544535485 1
0.0266806149370533 1
0.0320345712367207 1
-0.016788014121722 1
0.0201073595759629 1
0.0480123539933436 1
-0.0381175108135905 1
-0.0120728753385738 1
-0.0381526647383807 1
-0.010936444930526 1
0.00311973127374525 1
0.0288674935652903 1
0.0390575020975138 1
-0.0353721281640496 1
-0.00773647326389969 1
0.0121688046454311 1
0.0037765913532059 1
0.0068045376324782 1
-0.0703014318006971 0
0.0618199848786598 0
-0.0108234248468863 1
-0.074239264720742 0
-0.0531054478893925 1
0.0687608684968966 0
-0.011534239256526 1
-0.012514996520668 1
0.0192806862404586 1
-0.00365807020905564 1
0.028935077808091 1
-0.0657827173793489 0
0.00928569032798223 1
-0.0209209486940581 1
-0.0142412916790075 1
-0.0562395921902123 0
0.0492409370908148 1
-0.0010539583543982 1
-0.0523491471784305 1
-0.0361635994076391 1
0.00448086628393654 1
0.0116930824117247 1
-0.0336938953862233 1
0.0217965419041976 1
0.010903132062534 1
-0.027573323484685 1
0.0195468078704118 1
0.0208046640229543 1
0.0285757093880552 1
0.0103900279611752 1
-0.0405858058812978 1
-0.00944259433990805 1
-0.015462098303238 1
-0.0380177165356013 1
-0.0263287696758032 1
0.0199147750979574 1
-0.0447109312655803 1
0.00544197130026095 1
-0.00763508776195542 1
0.0118799505000844 1
-0.0185485645366368 1
-0.0123941608547902 1
0.03113598224197 1
-0.0139242814279159 1
-0.0072977737929718 1
-0.00890081191058308 1
-0.0473099256935828 1
0.022866646763244 1
-0.0229547877805894 1
-0.0220561059473992 1
-0.0113533742036824 1
-0.0464205082532982 1
0.0250199470997892 1
0.0157100702223478 1
0.0301757827150878 1
-0.00591694197483338 1
0.0293449802199669 1
-0.00373375230826627 1
0.00901697226393762 1
0.018002534442859 1
0.00833323287957929 1
-0.00386002606369168 1
0.00329253203244577 1
-0.00056192523850653 1
-0.00712567054220478 1
0.00823441037548301 1
-0.0567370294284825 0
0.0715635755036734 0
0.00484460061497436 1
-0.0529588116458595 1
0.0017979215994839 1
0.00982228232320111 1
0.0196727264323865 1
0.0124853958339323 1
-0.0253802398945404 1
-0.0165492965495018 1
-0.0356288691158578 1
-0.0343941028087355 1
-0.063270598511394 0
0.0348725485159898 1
0.0203390679935224 1
0.0266958789380346 1
-0.00554028798619261 1
-0.029872941496366 1
0.0512548065834025 0
-4.84912013155887e-05 1
0.0424753782828538 1
0.0162167490367392 1
0.019801885374079 1
0.0285059259826431 1
0.0375978712766231 1
0.00898282735794754 1
-0.00640395498674211 1
-0.0160855612561375 1
-0.0144346880486687 1
-0.0283951659387355 1
-0.0133580966115167 1
-0.0602199456367308 1
-0.00554891970400878 1
0.022733677117717 1
0.00787409921283859 1
-0.0545851792491121 1
-0.00489028634552511 1
0.0327862327682189 1
-0.0230097585436244 1
0.00300661141857202 1
-0.0130585282824587 1
-0.02088988472552 1
-0.019290898718632 1
-0.0349684611188953 1
0.0133281984488201 1
-0.0183296951479812 1
0.0210221873883084 1
-0.0212895074684386 1
0.0271031502598741 1
-0.00675870489334393 1
0.00900560803193484 1
0.040771704674393 1
-0.0296373004585126 1
-0.0144125685840904 1
-0.0358497747108513 1
-0.0288232049234233 1
0.00631852081812039 1
0.0255512322565863 1
0.0112038233012514 1
0.0371188000197799 1
0.0301407419555365 1
0.00826905645890367 1
-0.00520949646250793 1
0.0128966322250434 1
-0.00716486979935134 1
-0.0105401078357527 1
-0.0317025582437256 1
0.0446636687609585 1
-0.0208974633609233 1
-0.052926129389959 1
0.00321528789289323 1
-0.00904189573748387 1
0.0106224213328521 1
-0.0078597624148124 1
-0.035240162526274 1
0.011657354556132 1
-0.0118612314177788 1
0.0327194252156477 1
-0.0333451747435668 1
0.00527531144784833 1
-0.0189389945225916 1
-0.00229573694900761 1
-0.0147459494342832 1
0.0406674462191416 1
0.00638625589180412 1
0.0377021727033312 1
0.00162246185231987 1
0.0178323268535285 1
0.00178972353426056 1
0.00825797250856926 1
-0.0371956226372594 1
-0.0200041658070491 1
0.0196420717006751 1
-0.00187824184956372 1
0.0535310489253161 1
-0.00272003228287683 1
0.0122577013054758 1
-8.33376306552382e-05 1
-0.00423357787608934 1
0.0129256385040353 1
-0.0118263738706609 1
0.00251840764950067 1
-0.0474252835988966 1
0.047796747970556 1
-0.0317178958438867 1
-0.0181060544443081 1
-0.0064266742636597 1
0.0431896691309506 1
0.0379843075719622 1
-0.0230933930280803 1
0.0151558490607567 1
-0.0356312669196535 1
0.0275386400791762 1
0.00179114172596807 1
-0.0204085291825774 1
-0.00186987566862894 1
-0.00844630321069494 1
-0.027941457595343 1
0.0563202229465602 1
0.0554601060474476 0
-0.0721902728119766 0
0.0335840663927247 1
-0.00175201909748216 1
0.00477744711371557 1
0.0437492032846535 1
0.0555043644897854 1
0.0084186025341961 1
0.0403310969295764 1
0.038278667878131 1
-0.0753752664565817 0
-0.037544671854971 1
0.00058359375796907 1
0.0555327099170546 0
-0.0286873799931719 1
0.0344839714930158 1
0.0240380681182545 1
-0.0272268789448112 1
-0.0294060214149722 1
-0.00741831171089566 1
-0.00675913120348797 1
0.062966699210507 0
0.0212322020693792 1
0.0695452719080961 0
0.000409563833091443 1
0.0131351721180949 1
-0.0280222602244076 1
-0.0109649373857618 1
0.0708125392786882 0
-0.0374938487167301 1
-0.00163424067890673 1
0.0456200285300842 1
0.0166736758690764 1
-0.0180364572185912 1
0.0198882522344626 1
0.0282674651193584 1
-0.021846793510389 1
0.0202968993994084 1
0.0479606347037709 1
0.0156826738827217 1
0.0236120409037363 1
-0.0159137141177147 1
0.01190400199126 1
0.00382354042138691 1
0.0161361339089587 1
-0.0148879974534333 1
-0.0419678483437423 1
0.0359164547157966 1
-0.0116641194223412 1
-0.065137591423691 0
0.0682819247910928 0
0.0796353562998583 0
0.0098175494068669 1
-0.0157064062741748 1
-0.0630550216458525 0
-0.0563032997786298 1
0.00275106350471652 1
-0.0403880617407201 1
-0.0319516379009776 1
-0.0362274691933046 1
0.0202251355473459 1
-0.0056526494332286 1
-0.0254148948201558 1
0.00580531482410547 1
-0.0848479017763883 0
0.0289615461785008 1
0.0384857829068636 1
0.0296825776930271 1
0.00396895686678337 1
0.0194088553221029 1
0.0334411428204873 1
-0.0386554026300649 1
0.0101367359092745 1
-0.0243363118541451 1
0.0112577303598645 1
0.0153473744881725 1
0.00760844037617425 1
-0.00838468456593985 1
0.0117792211975988 1
-0.0249477949162837 1
-0.0110186285634569 1
0.0309803714050579 1
-0.00945570969392721 1
-0.00339646119451358 1
0.00688893898171829 1
0.0362448527320769 1
0.0457698650530099 1
-0.00503050001951344 1
-0.041710038321224 1
0.0168808283218783 1
0.0208636752377229 1
-0.00042673581220779 1
-0.0226405881236833 1
-0.0579752575841138 0
-0.00402164994737711 1
0.0385209355724856 1
0.00890745704776847 1
-0.0197855711824648 1
-0.0112718072570248 1
0.0177204509000623 1
0.0231121568128543 1
-0.0217941992929795 1
0.0195608555472228 1
0.0148280298881314 1
0.00882246879513851 1
0.0277847128183841 1
0.00566048215908055 1
0.0193913862866387 1
0.0174067974915879 1
0.0264489045408468 1
0.00623199641487576 1
-0.00816075573977876 1
0.0377710109754837 1
-0.0155979809426675 1
-0.0320506300858815 1
0.0128026431634596 1
-0.0328912516879143 1
0.0174533606029231 1
0.0281668780277011 1
-0.0155955342462577 1
0.0350892761189176 1
-0.02787877878411 1
-0.0154960820067969 1
0.00485855145808121 1
0.0350312419195041 1
-0.05113878716795 1
0.0173309420515836 1
0.0231000655278758 1
-0.0086146940473279 1
-0.0536831154041847 1
0.0811532176211888 0
0.00601828813114018 1
0.0352289073097025 1
0.0175239148605773 1
-0.0108776554879615 1
0.0182384116734387 1
0.0259308271278301 1
-0.0145831524135712 1
-0.00291106297108331 1
-0.00167427784201601 1
0.0235467529150922 1
-0.0011644793004763 1
0.0222390857248655 1
0.0231304680534602 1
0.0373039174947997 1
0.00365952113783789 1
-0.0243475063985742 1
-0.0124308847694569 1
0.0353950039988482 1
-0.0157127848171529 1
-0.00192056049032217 1
0.0610467629700999 0
-0.02684374074478 1
-0.0381093118795025 1
-0.0531847306467821 1
0.00407390779557294 1
0.017972875300142 1
-0.00980916720211513 1
0.0291717916966971 1
0.0262162826664267 1
0.00107472670735009 1
-0.0220863823946416 1
-0.00766625808279441 1
0.024753881031712 1
0.00139199546343368 1
0.0145282751828067 1
-0.0188306093550188 1
0.0172531360115489 1
0.0277410024170579 1
-0.0122345944781146 1
0.0198896339029124 1
0.0180893641017255 1
0.0522808033791075 0
-0.0608496782030113 0
0.0100698285840156 1
-0.0102900250957153 1
-0.0332705746912401 1
0.00333216034975112 1
-0.0122753523142579 1
-0.0549908487271411 0
0.042360336221078 1
0.0188058278877267 1
-0.0314831156997322 1
-0.0244384377264702 1
0.00566474218430106 1
0.0384084310458747 1
0.052797825544183 0
-0.0350847673803799 1
0.0284599012895007 1
-0.00886263518211623 1
-0.0242867210779701 1
0.00160850993367995 1
-0.0107189655062604 1
0.0718370533734933 0
0.0360512311542645 1
-0.00014253068195501 1
0.01652935375316 1
-0.00927926924385384 1
0.0205121732712993 1
0.0169743684739061 1
-0.0230486999013047 1
-0.0146404961425929 1
0.0212313820467849 1
0.00581240397437588 1
-0.0197625810317104 1
0.0193675366562428 1
-0.0418752507408183 1
-0.02821135381444 1
0.0150976811081449 1
-0.0195054426127893 1
-0.0144233027932549 1
-0.0190723429021244 1
-0.0133135502565992 1
-0.0257044718097389 1
0.044384035826113 1
-0.0571825967193056 1
0.0427671053690978 1
0.0343145199747679 1
-0.02366383135185 1
