# Supplementary material for: Bias caused by sampling error in meta-analysis with small sample sizes
Source: PLoS One. 2018 Sep 13;13(9):e0204056. doi: 10.1371/journal.pone.0204056 (PMC6136825; doi:10.1371/journal.pone.0204056)
Supplement: S7 File — (ZIP) [file pone.0204056.s007.zip › results N = 50 theta = 0 tau = 0 sz = 30-50.txt]

"dl.theta" "dl.cp"
-0.00291493576980281 1
-0.0175584391966924 1
-0.00455339025661944 1
0.0051871075801696 1
0.00465879902348775 1
0.0173530389059619 1
0.0039658243784124 1
0.0440277314627813 0
0.00441643572260771 1
0.0244068484717597 1
-0.0110967574283202 1
0.0192819442575317 1
0.0169796417403516 1
0.00961601089862341 1
0.0148693812421152 1
0.0126448179844734 1
-0.0174840126081535 1
-0.0249581307921129 1
0.0118692076629563 1
-0.0102425629310451 1
-0.00979412357740292 1
0.0336450541890641 1
-0.037856787630725 1
-0.0412692924424014 0
-0.0115955269787616 1
0.0192714455387887 1
0.0297276764776567 1
-0.0329262026846054 1
0.0373274165878946 1
-0.0250335501805369 1
0.00396745335722564 1
-0.0314636209244311 1
-0.00988743951960688 1
0.0386685428041518 1
0.0302193470617615 1
0.00863649757198489 1
0.0125444059204185 1
0.00969515773087501 1
-0.00911350841494793 1
0.000168490938829414 1
0.0326982349762697 1
-0.0109718326592157 1
-0.0334374325870829 1
0.0311011057040827 1
0.00911678170803092 1
0.00726883203468196 1
-0.0320141555359517 1
0.0157948423437977 1
-0.00366781633358011 1
0.000977362682394419 1
0.00834986238252721 1
0.0436840513643108 1
-0.0430256639083024 0
-0.0167739297644306 1
0.0479934006587875 0
-0.024573122254119 1
-0.026428155365409 1
-0.0090104455823921 1
-0.0338118636239875 1
-0.0128102015166859 1
0.0108065421488285 1
0.00624544452083772 1
0.0369912304715605 1
0.0152334529830218 1
0.000436658098592569 1
-0.0306024652893166 1
0.00277094376635322 1
-0.0128435689296616 1
-0.0335628738164787 1
0.0153645176145152 1
-0.00854293041901736 1
0.0270200705873966 1
-0.0280005883343558 1
0.0348011709952864 1
0.0304580349300836 1
0.00332842186729194 1
-0.021286279698676 1
-0.0111884968766652 1
-0.0489753737035623 0
0.000719169351082933 1
0.0426386141706631 1
-0.0295037954581649 1
-0.0140925276334567 1
-0.0172413836511453 1
-0.023777939184472 1
-0.00942832639730337 1
-0.00640630639635959 1
-0.00346849171743832 1
0.0474578431209118 0
-0.0177770125845027 1
-0.021052788491335 1
-0.0304315770897098 1
0.0335127912400246 1
-0.00282946619004084 1
0.0124425504059785 1
-0.00229690054193563 1
0.0223466122200986 1
-0.0203998820054741 1
-0.0200642091377474 1
0.00782462726799767 1
-0.0244352177196277 1
0.0189945255086982 1
-0.0426113361457052 1
0.0144798464444761 1
-0.0300354067313252 1
-0.0171955917557007 1
0.0193677389167431 1
0.0115053839966241 1
0.00646827060759365 1
-0.0293717006138368 1
0.0250713332771528 1
-0.0096569413411338 1
0.0105693688479629 1
-0.0203501438161494 1
0.0247659835801389 1
0.00338803616577655 1
0.00905693266288486 1
0.00901583567441578 1
0.0236534969938322 1
0.00963433948897776 1
-0.0230851297633001 1
0.0118102338009283 1
-0.0216641564285927 1
0.0408508467906198 1
-0.0277734276102031 1
0.0311271630655599 1
0.0113246287880422 1
0.0150323894445523 1
0.0240419458361914 1
-0.0411574627024044 1
0.0258751357011525 1
0.0136362599419809 1
-0.00341248502101645 1
0.0102009427960548 1
0.00809708590251018 1
-0.00485070830565386 1
-0.00706817365534335 1
-0.041266946855443 1
-0.00237894268618286 1
-0.0268182976516242 1
0.0353628822805369 1
0.00315015013735273 1
0.0101899702903103 1
-0.000819002924472668 1
-0.0125342178688746 1
0.0363706050106565 1
-0.0290211279305915 1
-0.0233010460023035 1
-0.0107576385351585 1
-0.0211052011239175 1
-0.00532441139186463 1
-0.0163805389135612 1
-0.031961461517648 1
-0.0218913276129644 1
0.0203970677592751 1
0.0100616586344221 1
0.0111447488998831 1
0.00259461497546337 1
0.0269433576748711 1
-0.0318446421530358 1
-0.00388479774198355 1
0.022592905567546 1
0.0138269617184888 1
-0.000694003025708058 1
-0.036883442756181 1
-0.00329415013651408 1
-0.0123917383813929 1
-0.0352507793666947 1
0.0126855264941833 1
0.0138777149922313 1
-0.00296839777066792 1
0.0118789767575701 1
-0.0131660626057309 1
-0.0303845801517286 1
-0.0289029101686769 1
0.024280399469906 1
0.00431826257097609 1
0.0207464431372169 1
0.0108633214060041 1
-0.0294723154531167 1
0.0443935826452861 1
0.042735783427974 1
0.00329440176110058 1
-0.0292239258939212 1
0.00119027276641652 1
-0.022246584784972 1
0.00240166102162239 1
0.0176494909190147 1
0.00512834517826941 1
-0.0157463935684603 1
0.0229508354564373 1
0.0380289414812249 1
0.0287198055714477 1
-0.0370270933779321 1
-0.00516877121911473 1
-0.000194996895586514 1
-0.0135973204716214 1
0.00731792405811073 1
-0.000891459699804624 1
0.0105450763705453 1
-0.0135478845496055 1
0.00604040696865146 1
-0.00714955138980683 1
-0.0121525888467541 1
-0.00024714255290337 1
-0.0113734442385097 1
-0.0127233076207124 1
-0.0260439045989368 1
0.00886754595041741 1
-0.0149419936109628 1
-0.00877042416240381 1
-0.0309674129188366 1
0.00333505592683626 1
-0.0323110286378324 1
0.0121986708920053 1
-0.00394488147781496 1
-0.030705995357504 1
-0.0228187676213686 1
-0.00996511155327339 1
-0.0168598062331262 1
0.0134144054631892 1
0.0208074812918477 1
0.0164065879695791 1
-0.00336540859115255 1
0.0079702772186187 1
0.0449024574623218 0
0.00350407155264263 1
0.0212583152944616 1
0.0142426862506582 1
0.0384865657824352 1
0.025420252509964 1
-0.00886654551016952 1
0.0166901094091551 1
-0.00268375474237474 1
-0.00105147674461971 1
0.0298303202063047 1
0.0437003455623945 1
-0.0313610693364761 1
0.0271839211152398 1
0.0513344258706424 0
0.0102756353623487 1
-0.00668004340739662 1
-0.0168856946105001 1
-0.0498414534933809 0
-0.0135990866877816 1
-0.022829236455574 1
-0.0169518018033973 1
-0.00156696530255945 1
-0.0062250062062457 1
0.00143996763025746 1
0.0109639941687972 1
-0.00106190376183485 1
0.0163882861051892 1
0.0289030663934056 1
0.0308621786186094 1
0.0259673679036096 1
-0.00892232435467212 1
-0.0109403275656024 1
-0.0267315087170238 1
-0.0122096204948088 1
-0.0118704408767159 1
0.0454411170302552 0
-0.0250239593824344 1
-0.0106496337503198 1
0.00167908595708811 1
-0.0111383434250144 1
0.0163276214504128 1
-0.00690069855964231 1
-0.0543217205213919 0
0.0171558207363207 1
0.0188847705702087 1
0.0332751102365241 1
0.00347061667701275 1
0.00731666085448468 1
-0.00359738128226598 1
0.0143109905180999 1
0.0384913914283 1
0.0464027195695441 0
-0.0162996180180267 1
0.00140575051841143 1
0.00582980081452218 1
-0.0310925148841496 1
0.0179333240716436 1
-0.0272821975416479 1
0.00662178097324342 1
-0.0104374077701393 1
0.0017568347445497 1
0.0126929728002753 1
-0.000591671986774993 1
-0.00518426324226616 1
0.0236742745893241 1
0.0313281803282636 1
0.00442095922781182 1
-0.0210645762924156 1
0.0151262094330286 1
0.0278242255468448 1
-0.0432603630451747 1
0.0140477315158395 1
0.0107618193248179 1
-0.0384925391632331 1
0.0269533720906447 1
-0.00762758858019932 1
-0.0476594549246174 0
0.00105653028016051 1
0.0332153595290418 1
0.040275810123881 1
0.0130364589474444 1
0.00460085080718793 1
-0.0234316957133763 1
0.0102526542660024 1
0.00439541195348111 1
0.00585570068055443 1
-0.00304228538506828 1
-0.00549320374249129 1
-0.0276164518703894 1
0.0109259899462759 1
0.0211876844987715 1
-0.0119989670236334 1
-9.83152069267568e-05 1
0.0041986219061532 1
0.00538533260635593 1
0.028695008598919 1
0.00998623229336632 1
-0.0110002469252868 1
-0.0105385296949902 1
-0.00329138046070332 1
-0.0182592750796942 1
0.0481073164566267 0
-0.00237823017700698 1
-0.0121457719166799 1
0.0128787598704483 1
-0.00888685154297974 1
-0.027083773608017 1
-0.014340976338055 1
-0.0375908089040946 1
-0.00318249096921489 1
0.0315358582558938 1
0.0309847347104516 1
0.018463190801375 1
-0.00873320836252501 1
0.0204232680599456 1
-0.000888441976560203 1
-0.0103297106568052 1
0.0102643157921946 1
-0.0159620488436347 1
0.0460881028957875 0
0.0116090357163728 1
0.011396455911241 1
0.047763435444208 1
0.0142375298747002 1
-0.000397448985825931 1
-2.9050884672394e-05 1
-0.0244027134101913 1
-0.004430999741966 1
0.0173618767680348 1
0.0110433682575463 1
-0.0150205003863467 1
-0.00157568427110148 1
0.015267813154062 1
-0.00724184786428815 1
-0.0141711151796368 1
0.00088594539894226 1
0.0219020640703076 1
0.00456828445288635 1
-0.00460446137967743 1
0.0134008423240239 1
-0.0142175776189449 1
0.0410054809996306 0
-0.0109786484712385 1
-0.00967886885590436 1
0.013346642272475 1
-0.00453572100862233 1
0.00730868658678218 1
0.0248575986795803 1
0.00939435904614576 1
-0.0259467649743489 1
0.0482581192030107 0
-0.0152483221081029 1
0.0118751948997945 1
-0.00345673768020614 1
0.0473352809236051 1
0.00297679573477133 1
0.019760732900196 1
-0.0176506646777932 1
0.0169949061548761 1
0.0162036502192078 1
0.00284198724881009 1
-0.0220493000994608 1
-0.0102869602395573 1
0.0163986316506086 1
-0.00250521344223446 1
-0.00511057294407358 1
-0.00779251938911992 1
-0.0314528714590005 1
-0.0243768962528683 1
-0.0168148365406246 1
0.0159484980866914 1
0.015558577579614 1
0.0232801620991473 1
-0.0014604916490587 1
0.0234789173185286 1
-0.0200486609803339 1
0.00802064518106396 1
0.0251829175486469 1
-0.0340741239840151 1
-0.0186375815395194 1
-0.0335047332859384 1
-0.00545585708389703 1
0.0363238373988773 1
-0.0270180904605836 1
0.034674281310457 1
0.0365475013229352 1
0.0293711952215949 1
0.0375999880786553 1
0.0152890903730237 1
-0.0136232885966453 1
0.0295611598195498 1
-0.011461416393222 1
-0.0301455213452864 1
-0.031562176524036 1
0.037681044910277 1
-0.0114917806946143 1
-0.0027160348404628 1
-0.00267314473094939 1
0.0186028536433115 1
-0.0235439969137381 1
0.0210606128121607 1
0.00632530342481462 1
-0.0092401310120331 1
-0.0215891826868261 1
0.0660342404240852 0
-0.0486058628593664 0
0.00201909151118243 1
0.0277233330586845 1
0.0300033857189808 1
-0.00632327820199981 1
-0.00238396207873691 1
-0.0168618644531758 1
-0.0223593909620417 1
-0.0256036745528912 1
0.0498861916914561 0
-0.00971389645059689 1
-0.0217916190073341 1
0.00905168749193551 1
0.00562189259113533 1
-0.00334710821143013 1
0.0102121541097085 1
0.00330286812519425 1
-0.00598916344362506 1
-0.0390511098748699 1
-0.0344884359200458 1
-0.0394638963295692 1
0.0422053896732875 0
0.0149060806343621 1
0.00851942655730299 1
-0.0161759178403987 1
-0.00897911450120892 1
0.00764101576982983 1
-0.00954494777938353 1
-0.0169022031276313 1
0.0452864128713247 1
-0.00594580179362763 1
0.0276972210343599 1
0.0329968420516275 1
0.00823527298499218 1
0.00709971231815382 1
-0.0131873757816255 1
-0.0466535786776095 0
-0.00831407550509555 1
0.0265907958833969 1
0.0345439352700706 1
0.0209176602139837 1
-0.0112531069012842 1
-0.0132760431767103 1
0.0267867909470698 1
-0.0185179312580955 1
0.024549934175077 1
0.0265667756057608 1
0.021577009427668 1
0.0174631404163185 1
0.0393311381000315 1
0.00512143883757845 1
0.00638442641231692 1
0.030631158798668 1
-0.05296932000689 0
-0.0189672033765552 1
-0.00353161814802087 1
-0.0110896068404166 1
-0.0031648391237256 1
0.0027456753388334 1
0.0123299547635066 1
0.00912217161932735 1
0.00360899691368904 1
-0.0185758847887281 1
0.0409650265348694 1
-0.014793080586244 1
-0.0177894007116302 1
0.0417340329769855 1
-0.0256210937726814 1
-0.00866143601064287 1
0.0231983586595278 1
-0.0201912227715761 1
-0.0403457902753054 1
0.0145660424536108 1
-0.0160573240824605 1
0.0160412185763811 1
-0.00617625380957897 1
-0.0124196293308015 1
-0.00132382075913319 1
-0.0135614677898716 1
-0.0127808482545452 1
0.0320844812633419 1
-0.0410423541892913 1
-0.0154033244597221 1
-0.0194595314748193 1
0.0214795275499993 1
0.00483008548806759 1
-0.0130088392229523 1
0.0213214953550939 1
-0.00116472423755564 1
-0.0041289228651538 1
0.0441675443764596 0
-0.0124307661243869 1
-0.0294013648606887 1
-0.00797848499441386 1
-0.0395434343124716 1
-0.00712831903452072 1
-0.0209659475146235 1
-0.0142488025436677 1
0.046607445503726 0
0.00559385160369383 1
-0.0351337931277897 1
0.00468531048537384 1
-0.0205968352274795 1
0.012056087925665 1
0.0268796653840234 1
0.00928006694265289 1
-0.01659125333923 1
-0.0081813589194751 1
-0.0317636334285172 1
0.0293560710046476 1
-0.0210376540933425 1
0.0273472241557122 1
0.00510444839909575 1
-0.0175555412795571 1
0.0310882368586919 1
-0.0104940755824496 1
-0.0396390811659466 1
0.0276391830073754 1
0.00535015199639935 1
0.00627259612279459 1
0.0185805884126203 1
-0.0150693382937357 1
0.0415372417867788 1
0.00471149817422724 1
0.0228737015755776 1
-0.0161889678497871 1
-0.00591316263676065 1
0.0120670372797432 1
0.02656379656226 1
0.023637295740534 1
-0.0129710288894258 1
0.0139871549078254 1
-0.0160188088872436 1
-0.0211039101801774 1
-0.0206667986172175 1
-0.0216551716222487 1
-0.0708225027385994 0
-0.0255767301441446 1
0.000315098345045147 1
-0.0414463421641144 1
-0.00379678882375073 1
0.0234035753138303 1
-0.0203748706712734 1
-0.0368229361161527 1
0.0263537146003774 1
0.0110197567501516 1
0.0117574396940786 1
-0.0200695654486586 1
0.0252844955519151 1
0.0149913400906223 1
0.0257176764846528 1
-0.0398627128111377 1
-0.000328255001879001 1
0.0186198039117009 1
0.0240984393020507 1
0.0336250963664039 1
-0.0342067423192661 1
0.00623487622553538 1
-0.00114163331736029 1
-0.0201578098280845 1
-0.00456149978258562 1
0.0335001006513974 1
-3.69387168404648e-05 1
-0.0381804338508096 1
0.0296468717613965 1
-0.0216124407943923 1
-0.00715975618396858 1
0.00744764519899291 1
-0.0116361032185315 1
0.0043884283406639 1
-0.0516567595122157 0
-0.000881789529654167 1
0.00320725631884132 1
-0.0328025846831282 1
-0.0123748981529911 1
-0.0397434531429041 1
-0.0062964091513649 1
0.00214782310761143 1
-0.0355411823054874 1
-0.041884137937875 1
-0.0293281915360049 1
-0.0431221839677399 0
-0.0307903887476116 1
-0.0047827878994897 1
0.0278076619669359 1
-0.0294803181338674 1
0.0211102990777517 1
0.0355297857715939 1
-0.0398581547084289 1
-0.00690985352518979 1
-0.0216217190987388 1
-0.0131662567159605 1
-0.0130414289005496 1
0.0324282126129557 1
-0.0109335918266956 1
0.0006688732232427 1
0.000583425672734513 1
-0.00791196728661098 1
0.0389684578801962 1
-0.0474170081343098 0
-0.0506408544983434 0
-0.00314004822143728 1
0.00284307359312706 1
0.00110220792036331 1
-0.0086447026208671 1
0.00707364185196656 1
0.0357121203935277 1
-0.0463669939977646 0
-0.00670103172325567 1
-0.0217921250118688 1
0.0132170808927208 1
0.0118807920981048 1
0.036755054848573 1
0.00490589342998107 1
-0.00180742462249682 1
-0.00112505786671553 1
-0.0276983040326981 1
-0.0421593773074253 1
-0.0457211465051092 0
-0.047098846097336 0
-0.0175560529145784 1
0.0031271741434619 1
0.0386185345085058 1
-0.0137230441912696 1
-0.0160758337312824 1
0.0205361193419873 1
-0.0200368192622792 1
0.00785748289111646 1
-0.00027280430228643 1
0.00595761439002061 1
-0.00296192745290459 1
0.00299026652493595 1
0.0154955737106067 1
-0.0319839351518326 1
0.0132582044217713 1
-0.0210266576476793 1
-0.0108666858624153 1
-0.0526187951048923 0
0.0154254007338794 1
0.00578109045528845 1
-0.00275191787363018 1
0.0024220522245236 1
0.0147754847220706 1
-0.00672940860270036 1
-0.00730570513436026 1
-0.0258715602393184 1
0.00199977932028055 1
-0.027241418115354 1
0.0207465488334128 1
-0.0244751086777974 1
-0.0207849113595721 1
0.0114876662590307 1
0.0113726689915059 1
-0.00384499120118775 1
0.0300391430126934 1
0.0224408698314038 1
-0.00587574437562623 1
-0.0213015085993038 1
0.0215721507883596 1
-0.0193972058298159 1
-0.0119678868766737 1
0.00899561967993536 1
0.00575675313796001 1
0.00415931936382637 1
0.015941223427872 1
-0.0164205381264524 1
0.00126965563399197 1
-0.00711892219969323 1
0.0266615405102653 1
-0.0105300263625451 1
0.0221581117034403 1
0.0133876235289182 1
-0.0122395338519397 1
0.0372065047742414 1
-0.000933437927355508 1
-0.0223798962173227 1
-0.00254138557278512 1
-0.0128729411059158 1
-0.0199728855177634 1
0.0192280906244923 1
0.0398318264293172 1
-0.00300020996892833 1
-0.0235378631226975 1
0.00821762229185993 1
0.00935546846339548 1
0.0188928717388932 1
0.011400162313509 1
0.0229803390296466 1
-0.00178611482323249 1
0.0060568332957995 1
-0.0280353224834952 1
-0.00455978900473454 1
0.00814571830642912 1
-0.00872356957105811 1
-0.0458945761611224 0
-0.0164801815556047 1
0.019539765384658 1
0.00726490139749044 1
0.0227606107147828 1
0.0330825130171179 1
0.00722116869212115 1
-0.0126946062204618 1
-0.0244845549247495 1
-0.0240189679590153 1
-0.0180283564462854 1
-0.0405955304566367 1
-0.0174158176771119 1
-0.0420931437567664 0
0.00467661972846086 1
0.00171582051216831 1
0.0126253847491441 1
-0.0230944476327809 1
-0.00202266002024347 1
0.0103492121539173 1
-0.0225745916901655 1
0.028492626308024 1
-0.00719164899905916 1
0.00553572917796631 1
-0.0284202869144709 1
-0.00459434216182797 1
-0.016354761085547 1
0.00433424726027651 1
0.0163679355657615 1
0.0178821970783204 1
-0.0306476894287195 1
-0.00223707128023942 1
0.0188262230213221 1
0.0067334925208217 1
0.0207748351810369 1
0.00291495560321011 1
-0.0107015373513208 1
-0.0215783089215701 1
0.0372829497488743 1
-0.00873333372054481 1
0.0490525863185568 1
0.0330013492089055 1
0.00811843546076572 1
-0.0306799511105509 1
0.0177869254805173 1
0.00580823646704388 1
-0.00813434493944198 1
0.0579682231995824 0
0.0151442506225204 1
-0.044992433558588 1
-0.0265276172138056 1
0.00159373607622153 1
0.0324165808700475 1
-0.0102123361953296 1
0.0205277360950172 1
0.0484657219554871 0
0.0178518114044824 1
0.0189227398540989 1
-0.0115474649261697 1
-0.00252082107165394 1
-0.0231334438776594 1
-0.0104646297710771 1
0.0210215593096616 1
-0.0281425410598107 1
-0.00873241166734821 1
0.00631909068777738 1
0.014003532635629 1
-0.00151490069613585 1
-0.017519007375279 1
-0.0280726563918127 1
0.00952428908991044 1
-0.0343043606886592 1
0.00377461483985475 1
-0.00138173528177625 1
-0.0317822022104048 1
0.00710731286659606 1
-0.0423628252271867 1
-0.0634811642745224 0
-0.0552824722718896 0
0.0176035291969535 1
-0.010795466197927 1
-0.0134486075371058 1
-0.0200364906846288 1
0.0118392366551653 1
0.013936127208232 1
0.0168620066726285 1
0.0274283736125559 1
-0.000660508845107283 1
0.0340435290218281 1
-0.0358760601649982 1
-0.0108162903679597 1
0.0326695467421886 1
-0.0155235308195435 1
0.026654983757202 1
-0.0421358271270982 1
-0.0259969768822075 1
0.00188749704453068 1
-0.0127655012839077 1
-0.0187511704127422 1
0.014607030445057 1
0.00311611674047008 1
0.00905553978204148 1
-0.00394870044092285 1
-0.0446852238010064 0
0.011442199929084 1
-0.00325158511366346 1
-0.0064184698773368 1
0.0188009055692138 1
0.0253416955922058 1
-0.00582396173595758 1
0.00049293722098754 1
0.0067368860267336 1
-0.00691492929971069 1
-0.00411592731964505 1
0.0102859547039027 1
0.00424269397582924 1
-0.00989822339082434 1
-0.071712506353932 0
0.000708718481329526 1
0.0214380256396192 1
-0.0618747079904664 0
0.0524693137993163 1
-0.0734846149428967 0
-0.0468038014949974 0
0.00544078163431347 1
-0.00404878244018675 1
-0.000642916024418791 1
-0.0175304302560417 1
0.0277728557995002 1
0.0111366693436253 1
-0.0398805543060868 1
-0.0164447666161451 1
0.00259690313177334 1
-0.0295356611789151 1
-0.0128344857442243 1
-0.0590252362839254 0
-0.053213362725374 0
-0.0334502236999826 1
-0.0369156652823557 1
0.016498296600519 1
0.0626386812584571 0
-0.00844615918595051 1
-0.00320278454155451 1
-0.00744576210925468 1
0.0123114703940543 1
-0.012409830822568 1
-0.0180086083143883 1
0.00227523858132956 1
0.0159897550686585 1
-0.0283272005418625 1
-0.00286694899866458 1
0.0196868278471481 1
0.0193335589682826 1
0.0117716187436787 1
-0.00455035606279107 1
-0.0280487327292648 1
0.00324304968499714 1
0.00630538884687392 1
-0.0245916397765039 1
-0.00971422658010405 1
0.0304193658086976 1
-0.00204885827111782 1
-0.0354346372181317 1
-0.0165820522844225 1
0.0013298512540472 1
-0.0617796723099855 0
-0.000571951224820562 1
0.0182060942957928 1
0.0140220735074682 1
0.00213094905858342 1
-0.00710734502201645 1
0.0308411133246912 1
0.00122590501038686 1
0.00118251382280768 1
0.022670123410536 1
0.0217902400529261 1
-0.0290286825430625 1
0.038534437799663 1
0.00210988044476222 1
-0.0021458994203764 1
-0.010846550692586 1
-0.00621057567558397 1
-0.00341810873992549 1
0.0298879536825606 1
0.0355492174917403 1
0.0292601047549385 1
-0.00722958718003133 1
-0.0186354085936316 1
-0.000134110183581651 1
-0.0164953952637751 1
-0.0220982189323126 1
-0.0183267556624369 1
-0.000199624011654325 1
-0.00706067152855388 1
-0.0391461865692913 1
-0.0210211404028765 1
0.0102802998394334 1
-0.00615920164412805 1
0.028201034721152 1
-0.0216627433834256 1
0.0022556575868327 1
0.0185984214165502 1
-0.00748059348114798 1
0.0239570955200083 1
-0.0569924055446249 0
-0.0171236666475238 1
0.033776531990716 1
-0.016290662849158 1
-0.0270434250988762 1
-0.0246577061656973 1
0.00502326071592659 1
-0.015511794048673 1
-0.00396573064523868 1
-0.0190241820985293 1
0.0108216900296251 1
-0.0265641503670564 1
0.0208358371310421 1
0.0112020385541011 1
0.0783921955562252 0
-0.0135459396946866 1
0.0212033234825148 1
-0.00114460757588092 1
-0.00421248972862932 1
-0.00968031077329515 1
0.00676536948690403 1
-0.010416795899041 1
-0.00256756016774018 1
-0.00140293207139454 1
0.0211847422686753 1
-0.0105744486693296 1
0.043263911711301 1
0.0351556651780656 1
0.0120549021696668 1
0.012681385178579 1
0.0219989679710539 1
-0.0229995758707522 1
0.00822059867757155 1
0.0231551854791454 1
0.00643579302051813 1
0.00622007561588397 1
-0.0104859856165309 1
-0.00236654138888592 1
-0.0267420875685911 1
-0.0113175603367551 1
-0.0141817681496645 1
0.00904532773140882 1
0.0224215381360482 1
-0.0103696151336561 1
0.0527025195298741 1
0.018096488370635 1
0.00592518316386283 1
0.00777174251271273 1
-0.00913144111644316 1
0.0242253061342987 1
0.00815179553416686 1
-0.0163310388804297 1
0.0622653895918827 0
-0.0117477432057554 1
-0.0131469390498351 1
0.0169730641611131 1
-0.0374482825794224 1
0.012440139707201 1
-0.0218251087030231 1
-0.0286356983160351 1
0.00196742673714382 1
-0.00313860747544474 1
-0.00178874174053652 1
-0.00630319517533735 1
-0.0103391707640979 1
-0.0412849851506555 1
-0.0293811231668371 1
0.00809850591874645 1
0.031276661789061 1
0.0289479136463962 1
-0.0395295517350431 1
0.00979372096006457 1
0.0148388059999084 1
-0.0202300337463028 1
0.0511103195351053 0
0.0301158322480407 1
-0.00352463546581527 1
-0.0282029563110099 1
0.0161318168897045 1
0.021342734642534 1
0.0465618736272932 0
0.0492408013288516 0
-0.051124110459852 0
0.0133645806654044 1
0.00793007199558692 1
-0.00200589825743843 1
0.0157429156044371 1
-0.00865334704212805 1
0.0285879763315011 1
-0.0309191360843641 1
0.0137867019835969 1
-0.0380836104939945 1
0.0317353887208785 1
-0.0197512084144382 1
0.0255422020802839 1
-0.0152302364158179 1
-0.040472576036636 1
0.00111914115176863 1
-0.0404471100000073 1
-0.0044797157251528 1
0.0660109597661115 0
-0.0117414495331916 1
0.00786003486015695 1
-0.037793394333977 1
-0.0141397263260689 1
0.0143277941809944 1
-0.000233527696654576 1
-0.0637430124581531 0
-0.0248553532213985 1
-0.0466934691345261 0
0.00141649653248874 1
0.00238589888214387 1
-0.0258003080200406 1
0.0211221496973819 1
-0.00350748852455654 1
-0.0491709777010774 0
0.0116439434181606 1
0.0107699636668299 1
-0.00768798954149263 1
0.0497303755654681 0
-0.0113297122275154 1
-0.0059765635301805 1
-0.00710993259227752 1
-0.0350900563119784 1
-0.00622087338773355 1
0.0158244989065196 1
-0.0308328742008529 1
0.0132388359512869 1
-0.00622460021025631 1
0.00845760556504345 1
-0.00498680011411722 1
-0.00282233145512218 1
-0.0683921209090885 0
-0.00214626473165758 1
-0.0465904820154902 0
-0.000424927233801797 1
0.00491370948653141 1
0.0102123572436646 1
0.0390784842159215 1
0.0166415202843031 1
0.0188479866779793 1
0.00792022465687106 1
-0.0318272412639676 1
-0.0324868781062823 1
0.00148153089338095 1
-0.0527031926951088 0
0.0106796916139668 1
0.0120761758805872 1
-0.0165052917172432 1
0.0246810216171532 1
0.0294799529333582 1
0.0016309541910001 1
-0.0291364168875724 1
0.0141313995098861 1
-0.0231835386100984 1
-0.0214999701699088 1
0.0125756983935055 1
0.00762851215078366 1
0.000445644297350485 1
-0.0285047639201009 1
-0.0283917148483983 1
0.00368607021009648 1
-0.0362123019221124 1
0.0241646398213629 1
-0.022216176024818 1
-0.0512458080238855 0
-0.0294513285970741 1
-0.0463610497405582 0
0.0159962230351503 1
0.0304201902540549 1
0.00876843318993628 1
0.0056632852155255 1
0.00976690258323328 1
-0.0237611693079417 1
-0.00963712144586623 1
-0.00887641633151936 1
-0.00497642103395184 1
-0.0457541131164686 0
0.00978041984383726 1
-0.011746893622565 1
0.00530855782963212 1
-0.0235979167054245 1
-0.0169798855323168 1
-0.0153628141958702 1
0.0355042624572098 1
0.000824924857673934 1
-0.0277757900337205 1
-0.031437433091695 1
0.0191480070165464 1
-0.00832575291784268 1
-0.00481039445591236 1
-0.00695886264520932 1
0.00551124065514742 1
-0.00692759437636163 1
-0.0155578515134398 1
0.00472607281533899 1
-0.0130988063832833 1
-0.0420729163595755 1
-0.0299770049844664 1
0.00413444498149952 1
-0.00357344302624364 1
0.00429045745829021 1
0.0265933615642683 1
0.0416015160715099 1
-0.0128598577327285 1
0.0192354583797421 1
-0.0233115625169751 1
-0.0223255512681349 1
-0.0167881007859976 1
0.0407560797535555 1
-0.0180563005245106 1
-0.0113093846415505 1
-0.0143753748932382 1
0.0270151819513856 1
0.0171497285764384 1
0.0205165740585185 1
0.0258061790449994 1
0.0224188976659286 1
0.00800249548760547 1
-0.0278546195326916 1
-0.000690166813280821 1
-0.0317622615049712 1
-0.00375245620766366 1
0.00286647015002601 1
-0.0469384903119192 0
-0.00123874051373676 1
-0.0314364086860483 1
-0.0518717730556962 0
-0.0398468545504298 1
-0.00649688900885096 1
0.0190274666190517 1
-0.0106597888790423 1
0.0327551955318306 1
0.0158266525382474 1
0.0330025264065523 1
0.0271729508264279 1
0.0206488508111637 1
0.0121553965572786 1
0.00652424605650837 1
-0.0103612020552706 1
0.0071078270277396 1
0.0142163209277349 1
-0.020927696047048 1
-0.0385636897317973 1
0.027944276337773 1
0.0370036858349115 1
0.0189155733998361 1
0.00197754980290809 1
-0.0106203881570683 1
0.0223273674922797 1
0.0157210047294268 1
0.00426515278236804 1
0.00924410329402085 1
-0.0215944872488425 1
-0.0251074336082138 1
0.0033657298345924 1
-0.031029318045449 1
-0.000625688115360505 1
-0.00358825019366626 1
0.00288604597379721 1
-0.0144200975807149 1
0.0486000160222064 0
0.00823634662698046 1
0.0186256615778228 1
0.0187003765635878 1
0.00757627324231027 1
0.0199064686147619 1
-0.00554035971594569 1
0.0199447741306268 1
0.00372199778429237 1
-0.00881432159220497 1
0.0545181845309622 0
-0.00116798129643206 1
0.0149001448936154 1
0.00170203406969391 1
0.0158849643986422 1
0.0335235482553768 1
0.0262597240383007 1
-0.00414114337663257 1
-0.0385459300941844 1
-0.0159185152465299 1
0.0324434713838156 1
-0.0233286932855408 1
0.0192306851956885 1
-0.00470606358161935 1
-0.0300222396666253 1
0.0169583755416787 1
0.0583287939995669 0
0.0198037279481045 1
-0.00411244580404536 1
-0.0200545941675701 1
-0.0225190370251171 1
-0.0205065966865388 1
0.0212117624628729 1
0.00550895624201249 1
0.0272478743066839 1
-0.0156887373159002 1
0.0231074761338414 1
-0.0144361209078666 1
0.021748873684649 1
-0.0107711055493444 1
0.0207864830347777 1
0.028412065482148 1
0.0390397044635814 1
-0.00185748605379365 1
-0.0300669637830599 1
0.0181728352221486 1
-0.00789198401370291 1
0.0112384604261641 1
-0.0130593125966194 1
-0.00660082795390363 1
0.017561897349116 1
0.0355829550758433 1
-0.00393083301866147 1
0.012591038784003 1
0.0294934794063431 1
0.0257831287369579 1
0.013237036645401 1
-0.0111613493469018 1
-0.0116174507447227 1
0.00637324510311649 1
-0.00200834883251338 1
-0.0227770439667627 1
-0.00100135752620146 1
0.0250200822267846 1
-0.00226385537896073 1
-0.00233953975657875 1
-0.0224477383069943 1
-0.0381794275193475 1
0.00220805021173292 1
-0.00953968620910849 1
0.0322102277097415 1
-0.00454190074759846 1
0.0041857441802928 1
0.0531068674186776 0
-0.00606541007315559 1
0.0237340692064552 1
-0.0129947830184022 1
0.010410834107718 1
0.00932685148214028 1
0.0197843175652585 1
0.0247973014319782 1
-0.0132796158276648 1
-0.029574691157271 1
-0.0126178642209427 1
-0.0230970430329295 1
0.00405496295593145 1
-0.0159165361753224 1
0.00591939993963053 1
0.0335267960320833 1
0.0212767602666706 1
-0.0229133249272928 1
0.0147219836162512 1
0.000480132237680961 1
-0.0121696669772991 1
0.00100034396164897 1
0.0366180432869334 1
-0.00192953136995775 1
0.0458503706601915 0
0.0297337818332994 1
0.00599077482636858 1
0.0142352486544554 1
-0.0192606704171467 1
-0.00432081703959279 1
0.016886050596823 1
-0.0107048413451026 1
-0.013242518471433 1
0.0222791206329647 1
0.00152689781316731 1
-0.0109827640286583 1
-0.00708884730293785 1
0.0209431704506478 1
0.00731817238745283 1
0.026402970963963 1
-0.00756896109401727 1
-0.0223481867259432 1
-0.0182771905080822 1
0.041153235527134 1
-0.00553113932912541 1
0.0369921060758377 1
0.0195637726527729 1
0.0298309668187704 1
0.0195011525917364 1
0.0204384667387185 1
0.0135269511687113 1
0.0203798626428631 1
-0.00159874313005584 1
0.0353173469181935 1
-0.0173893221706422 1
0.0427817006114666 1
-0.0181146621468264 1
-0.00855427140951243 1
-0.0276515226390884 1
0.0468381751179176 0
-0.0421785139808092 0
-0.00811989426024391 1
-0.00721284209249801 1
0.0247244365819124 1
0.00151059177063899 1
0.0157460209084885 1
-0.0133709812468494 1
0.0348088935749221 1
-0.011525013951466 1
-0.0364531299582091 1
-0.0195197925384113 1
-0.0354649837598484 1
-0.0369656973260325 1
-0.00234975560725051 1
0.0216886143839825 1
-0.0386918669741285 1
-0.00509242541260406 1
0.0432359081723828 0
-0.0431572736057327 1
0.00901700115218186 1
0.0156614872648051 1
0.00378330431058983 1
0.0155066474912095 1
0.0431545908561838 0
-0.00276144844772179 1
0.00825104157397558 1
-0.0464045590062519 0
0.00629311932292391 1
0.00478808623474307 1
0.0512311844976102 0
0.0328766024495157 1
0.0115524467310926 1
0.00172427055063261 1
0.0203897211903739 1
0.0252171468593309 1
-0.0287418547496004 1
-0.00724992993358654 1
0.0164825713585996 1
0.0206683300028508 1
0.0505337076017208 0
-0.00792183421151086 1
-0.000647563706958538 1
0.0176969904046891 1
-0.029979757486965 1
0.0124856883834447 1
0.00830799615025176 1
-0.0213718903056734 1
-0.0248736340617656 1
-0.0212330666380003 1
0.00640851805371368 1
0.0137804419050358 1
0.023503187276022 1
0.00702350230188035 1
0.0325412979000475 1
-0.020728162499923 1
0.00688478182347225 1
0.0183459905615373 1
0.00566009969198439 1
0.0179802309552436 1
0.017293562919731 1
0.0161753854357468 1
0.0198830134185551 1
-0.00216020708777435 1
0.0450966972427305 0
0.00269192564936428 1
0.0129592232723226 1
-0.00741754572260663 1
0.0109076551196858 1
-0.0134192121325024 1
-0.00733922578128287 1
0.0123413800299281 1
0.0340774432452721 1
-0.00344934759665097 1
-0.015518757052435 1
-0.00550431024046875 1
0.0217473421873681 1
0.00450216353482854 1
0.00926132031396082 1
-0.0206330322229147 1
0.0195469569411599 1
-0.000809084495681217 1
0.0145459630208007 1
0.0158072255855744 1
-0.0106487793281263 1
0.0389099102038547 1
0.0415639799969104 0
0.0115417227186328 1
0.0280200093134223 1
-0.0157063677012765 1
0.0271310460548412 1
-0.0298230276761478 1
0.00503521873989639 1
0.0266602699608188 1
0.00442723005019191 1
-0.0223969051344301 1
0.0163319410210883 1
-0.0404950604944893 1
0.0242969797109597 1
0.0349956248112231 1
-0.020827096707418 1
-0.0306102317585319 1
0.0112358203066313 1
0.0320297447877003 1
-0.0230889612940688 1
-0.0482795966227216 0
0.00877480881107491 1
0.00045186120141274 1
-0.0273887659901666 1
-0.0276106849598287 1
0.00925527433649827 1
0.040388171396179 1
0.00819406749967863 1
0.00255804864895198 1
0.0267890409092788 1
0.00849129451644691 1
-0.0221535708095671 1
0.010742456195117 1
0.0265243580995494 1
-0.0223349306518565 1
-0.00909298499147166 1
-0.00902212046338965 1
-0.0251910886213355 1
0.0230148468863057 1
0.0394315801121792 1
-0.0394263067830832 1
0.00148392043352729 1
0.00969508769679092 1
0.0370689665765001 1
-4.42653717457001e-05 1
0.0164947266095048 1
0.00093953601443479 1
-0.0160541577748466 1
0.0142361652346737 1
0.0169910588062825 1
-0.00114206908928045 1
0.0129176537756593 1
-0.0287060717613742 1
-0.0471550896201048 0
-0.0150236091146141 1
0.0129399341730646 1
-0.0323048618971035 1
0.00843799312751612 1
0.000366115387790282 1
0.0260825912995338 1
0.00979477402803467 1
0.0115727091338172 1
-0.0193109538941347 1
0.00280226236051334 1
-0.00207399605077636 1
-0.0184397813781404 1
-0.00143526808196508 1
0.00627602079495142 1
-0.0361364263568412 1
0.00250377232275845 1
-0.0172080160405554 1
-0.00901971005648515 1
0.0175409601932489 1
0.0260228363734515 1
-0.024353525347528 1
0.019483217551244 1
0.0376913177493732 1
0.0217225123979551 1
-0.00145699959374009 1
0.0473691813389101 1
0.00529358363034078 1
0.020475370953986 1
0.0051689738447708 1
-0.0011880585612007 1
-0.00148588123985524 1
0.0289894071108246 1
0.0062122049900946 1
0.03354642152541 1
-0.0139355211787943 1
-0.000605689349687865 1
0.00339322056236366 1
0.00616890556501013 1
-0.010779455329697 1
0.0199539840792542 1
0.0188275665137127 1
-0.00782794933382525 1
0.0607735632725437 0
0.00635994816835382 1
-0.00806989952448824 1
-0.0379991229691022 1
-0.00323564762843634 1
-0.00985872481193764 1
-0.0166782203134479 1
0.0398500549791236 1
0.00202294093529307 1
-0.0329843651071881 1
-0.00688356971681982 1
-0.000957757216863269 1
0.0264823888129934 1
0.0035435032119947 1
0.0248857025954416 1
0.00611445384311917 1
-0.0181954136881803 1
-0.0084294458792692 1
-0.024857859605952 1
-0.0193957487821016 1
-0.0112857827191968 1
0.0214462814796302 1
-0.0247978314213228 1
-0.004510697953356 1
0.0195413100349526 1
0.022427195542404 1
-0.00772293786935846 1
-0.00665974761973789 1
0.0334989753876583 1
0.00843987499622837 1
0.0296162159966042 1
-0.0186759014859832 1
-0.00168662565523109 1
0.0387764367341485 1
-0.0167537466217471 1
-0.01582353149563 1
0.0118369623191888 1
-0.00767801463145856 1
0.0279983629859272 1
-0.00576277291224299 1
0.00262735336225916 1
-0.00897879254768323 1
-0.0301951521552871 1
0.00959654382307794 1
-0.0396948193992523 1
0.012022694317204 1
-0.0110547257854073 1
0.0015879505005974 1
0.0115956420592774 1
0.0211967545491707 1
0.0137208348118227 1
0.0130598800072734 1
0.0576705204554095 0
0.0396545717082514 1
0.0067793349721091 1
-0.018338491582398 1
-0.00871595565637149 1
-0.00939604421146097 1
-0.00688887951286481 1
0.0201857773990869 1
-0.0558273500213515 0
-0.0127701866604568 1
0.0136817191394777 1
0.0215063833931854 1
-0.0319137758580158 1
-0.0122927334697692 1
0.00121639094780712 1
0.05000844780876 0
0.0254815142051765 1
-0.0135427878287296 1
0.0350007655910448 1
-0.00577154919139896 1
-0.0101827312040105 1
0.0148870108632409 1
-0.0294758397639419 1
0.02489328117917 1
0.00486148407312185 1
-5.86071046388128e-05 1
-0.00804232841805415 1
-0.0264685415688761 1
0.015983963463063 1
0.0136849750389002 1
-0.0468939863292049 0
0.0300794107086679 1
0.00368218571077895 1
0.0227403648038641 1
-0.0112926961536243 1
-0.0132777916356679 1
-0.0376303902909213 1
0.0225981674098478 1
0.00487650537351065 1
0.0327960994956104 1
0.0296411504413824 1
-0.0170038469776097 1
0.00273313589125641 1
0.0510000296426551 0
0.00825496469242886 1
0.00918133872372379 1
0.000120410299205073 1
-0.0174045667761351 1
-0.0290004214466764 1
-0.00547102263086296 1
-0.00399948491729723 1
0.000189823515175281 1
-0.00981660886434737 1
-0.0280844444485568 1
-0.0162701429269607 1
0.0312871170092733 1
-0.00021951503417055 1
0.00958961001162943 1
-0.00230230291213511 1
-0.0315771758681345 1
0.0118909763684327 1
0.00330701677741302 1
-0.0100904717227194 1
-0.0129159278966636 1
0.0362949793497715 1
-0.00337975263060903 1
-0.00164258043277536 1
0.040149679627291 1
-0.0416636813455137 1
-0.0031033599069777 1
-0.00657701596502224 1
-0.019540298135627 1
0.0354244631381506 1
0.0184659005356206 1
0.0352565582349314 1
0.0103587206775667 1
-0.0111706473103262 1
-0.00669985549721571 1
0.0134406243788156 1
-0.0134212206645142 1
0.0510550948727881 0
0.00102087578066528 1
0.00689408885280198 1
-0.0141657664589532 1
0.0116978442733561 1
-0.00977712089711593 1
-0.0154351576075296 1
-0.00626098390527378 1
-0.0130083023719681 1
0.0018045672325835 1
0.00731339750698123 1
-0.0289125289413183 1
0.0288586521372311 1
0.0522084631596554 0
-0.0105764289358804 1
-0.00282012632267689 1
-0.0226824207031298 1
0.0101024009617808 1
-0.0147068575746285 1
0.0057961409637145 1
-0.0229488608231953 1
-0.039505565591277 1
-0.0189399091997541 1
-0.0156607087112391 1
-0.0281076351171412 1
-0.0241635843939348 1
0.0221329640347501 1
-0.00787215178392297 1
0.0135868226941498 1
-0.0138264911873775 1
-0.00810953832854354 1
-0.0178267352979014 1
0.0161312218293635 1
-0.00584684526247482 1
-0.0278394779581696 1
0.0324934453683497 1
-0.00369470824753864 1
0.0286417385427542 1
0.000814964566567502 1
-0.000777129693023354 1
-0.00802072784994219 1
-0.00691643285292551 1
0.017401588431135 1
0.00209105728883786 1
-0.00216821979760363 1
0.000979566089549285 1
0.0354127205415173 1
-0.0133031944176256 1
-0.00663670490025483 1
0.0342141287408673 1
0.0390237734430746 1
-0.0187644387491939 1
0.00610765743718378 1
-0.00765043257880413 1
-0.0233685560017204 1
-0.00420748270263012 1
-0.00618826223257692 1
-0.0226127675555558 1
-0.0357017240559657 1
0.030435101861742 1
-0.0163553670087578 1
-0.0288387190446569 1
-0.0127312408268668 1
0.0103669439562718 1
0.0190027170826182 1
-0.00205852441198585 1
0.0248224354175853 1
-0.0300939023625821 1
-0.0291675279310728 1
-0.000208788648630598 1
0.0167912075513897 1
0.0208097553923942 1
0.0269726097650044 1
0.0383601440512401 1
-0.00575645008391623 1
-0.0254990481101575 1
0.00645069670251955 1
0.0260790521827964 1
-0.00817612249832669 1
0.0088159015143059 1
0.0118890967802867 1
0.027259795655018 1
0.00851624228557165 1
0.0368464860186833 1
-0.000277207914336709 1
0.0178715959804256 1
0.00306215883176395 1
-0.010743437941611 1
-0.0210268737354635 1
-0.00410622460460819 1
0.00305283593622122 1
-0.0238711762536273 1
0.0161540734470003 1
-0.0286176145819945 1
-0.0264217680828125 1
0.0195849854295832 1
-0.0280131981430418 1
0.0253437383755004 1
-0.00755031422163033 1
0.0182055448718525 1
0.0261752566122367 1
-0.00165961487619752 1
-0.0141290728187556 1
0.012028515135703 1
-0.037277185390126 1
0.0065301970693843 1
-0.0468265535384047 0
-0.028476974684953 1
0.0282017697760196 1
0.0271721257667 1
-0.0052470385550501 1
0.00314957020861806 1
-0.0314497729817102 1
-0.0200929321003267 1
-0.0300603222767484 1
0.00981770543041583 1
-0.0107772393691139 1
0.032894935202472 1
-0.0124582277475412 1
0.0047642571249235 1
-0.0211555669929539 1
0.00504760183953932 1
0.0109657413855602 1
-0.0445201155475254 0
0.028438351593019 1
0.0521303910296944 0
-0.00933459934761474 1
0.00833497035771333 1
-0.0113506669866443 1
-0.0149895620999766 1
0.0135449580564668 1
-0.0149785405395139 1
-0.003979368112903 1
-0.0062477723818409 1
0.00969087728025077 1
-0.0398995376797222 1
0.0293186552869642 1
0.019877204450884 1
0.00141577692412417 1
0.0108644563075534 1
-0.0196397188135904 1
0.0106488130439583 1
0.0286336959435024 1
-0.00769064419071611 1
-0.0271536049209517 1
0.0102488259490855 1
-0.0168336254263331 1
0.0204472356316758 1
0.0215117911798092 1
-0.00860175802680463 1
-0.00535802371848165 1
-0.00736014966551242 1
-0.0257771024977737 1
0.00791518444238625 1
0.035633644136814 1
0.0140829334896653 1
-0.0265952110980059 1
0.000337308895148505 1
0.00413344987109637 1
0.000229708166030339 1
-0.0045983469069696 1
0.032192073966734 1
-0.0185703180223536 1
0.00265040386551387 1
0.00698823652453363 1
-0.00832908605987471 1
0.00987407955243933 1
-0.00353541154203423 1
-0.00391066996456732 1
-0.0471097010015209 0
-0.000291730860776294 1
-0.0249323358322455 1
-0.0290828151867404 1
-0.0405443016690583 1
0.00128613152283576 1
-0.00922783385312872 1
-0.0116598500891998 1
0.0375894494662839 1
0.0526603857135928 1
0.016911361798072 1
-0.0100691479303243 1
-0.0162198357438714 1
-0.00301044750421305 1
-0.0376419661151427 1
-0.0318024090483021 1
-0.0120068419513034 1
-0.0130221863120452 1
-0.007084980673716 1
0.0137400510014062 1
0.00586248374814212 1
0.0437184530272938 0
0.00707147651867586 1
-0.0203110546934493 1
0.004603644210521 1
-0.0211294609175976 1
-0.0163691329530775 1
0.0272944832031748 1
0.0278608577428852 1
0.00995667892841876 1
0.0288365402217379 1
0.00388620683906277 1
-0.0124693296808138 1
0.0184606973974711 1
-0.00181735207505427 1
-0.0240099598966883 1
0.0121778511123515 1
-0.0170518988800039 1
0.0208874928040149 1
0.0280293210521828 1
0.0177910087117579 1
-0.00848347136393984 1
0.0195287421186674 1
-0.00294172127353693 1
0.0118084221641505 1
-0.00401422415651796 1
0.0131303065169069 1
-0.00382281984763303 1
0.0156435030695454 1
0.00738206516875279 1
0.00925474476094362 1
0.0289237609518436 1
-0.00400180128453345 1
-0.00136241720033125 1
0.00792188217144858 1
-0.00778964947450277 1
-0.0081603718911864 1
-0.0031890417421892 1
-0.0245025045926726 1
0.00941242584372147 1
0.00912823840678847 1
0.0127936328009981 1
0.0347883726471457 1
0.0246152865992319 1
0.0532451490425861 0
0.0362750116481218 1
-0.0223429042429275 1
-0.0093059405499102 1
0.0148026046975204 1
-0.0174773081926759 1
0.0193014035935276 1
0.0142135389527028 1
-0.00812766193116663 1
0.0166073829494414 1
-0.00139307277641892 1
0.0154744690511015 1
-0.0577073188337393 0
-0.0332374803574539 1
0.0244103366957566 1
0.0300038906382759 1
0.0422518027246735 1
0.00804482851872527 1
0.0179071751291907 1
0.0169224389788832 1
-0.0209378029569895 1
-0.0299676862860141 1
0.0227864662859058 1
0.038850435837515 1
0.0408697926734322 1
-0.00445426367995563 1
-0.0297541545051995 1
-0.0283471714111571 1
0.00621335764690825 1
-0.0462748809608833 0
0.0282172781735614 1
-0.0619385982889888 0
-0.0258853289194453 1
-0.00824464164679166 1
0.00298985105550533 1
-0.00975983168443878 1
0.0300308560572945 1
-0.0469541514573093 1
-0.0179546397376995 1
-0.0096356814913591 1
-0.000304299188670292 1
-0.0403216595584289 1
-0.0104287513096459 1
0.00016021582330986 1
-0.0364437188597992 1
-0.0266714236919067 1
0.0144618805306864 1
-0.0143740947360405 1
0.0083388467874435 1
0.0418356199339511 1
0.0146564375118738 1
-0.0103448651781804 1
-0.0327608356591313 1
0.010728356646333 1
0.00679753161908145 1
0.0598416738978816 0
0.0135815777964123 1
0.00428167314083928 1
0.0137425999598465 1
0.0296023123198934 1
-0.020867873532994 1
0.00304330860977205 1
0.0104029841236554 1
-0.0310973230704986 1
0.0346151885800049 1
0.0160345883235943 1
-0.0355552035527533 1
0.0242960521960735 1
-0.0137671878661452 1
-0.0366564088327563 1
0.0171891832991561 1
0.0179058074459441 1
0.037045656818302 1
-0.00247560579996328 1
0.0118380758185369 1
-0.0272360124911309 1
0.00145081925434163 1
-0.0211814971096036 1
-0.0376910507431478 1
0.0205488720109327 1
0.00171216935411678 1
0.0310767930450323 1
-0.00250137936547268 1
0.0513448114738926 1
0.0019290496625155 1
-0.0550163677153718 0
0.0296173355410725 1
0.0195370040998948 1
0.00315541748377485 1
0.0026815949864865 1
0.00172033796467571 1
0.00798673681817924 1
-0.0167029167346879 1
0.0527006629738408 0
-0.0312382819732559 1
-0.0152344526233336 1
0.0158869750100527 1
-0.00468938514554682 1
0.0324423913747784 1
-0.0138717044427573 1
-0.00763871017763263 1
0.00457295848307185 1
-0.0191879334882358 1
0.0188063382917209 1
-0.0151254083846984 1
-0.0142098916738985 1
-0.00822557279729752 1
-0.0231282060714758 1
-0.012919358959639 1
-0.00137930624103922 1
0.0111825123949392 1
-0.0170224239931884 1
0.0353136694067713 1
-0.022322685400614 1
-0.00737888535797468 1
-0.00688276614722828 1
-0.0270112704953314 1
0.0273848212709178 1
-0.0349660279004306 1
-0.00535401027102945 1
-0.0556754089854591 0
-0.0150893633045587 1
0.0327210583060667 1
0.0132254639177248 1
-0.0152943790227379 1
-0.0655883523750576 0
0.00425261101065596 1
0.0251708752458692 1
0.00588498069891533 1
0.030224689838415 1
-0.0124286839081243 1
-0.0359215351938048 1
0.000466595104594276 1
-0.0155748354069036 1
0.0158098936526252 1
0.0144289761441515 1
-0.0290709101028087 1
-0.0148301673581438 1
0.0355930056708179 1
-0.0513240089131011 0
-0.0235237182394282 1
-0.0179714418105302 1
0.0398325947257643 1
-0.00881956910789008 1
0.0185287230254739 1
-0.0357262307429404 1
0.0145402167488531 1
0.000488809864882482 1
0.00812735443394846 1
-0.012116399894863 1
-0.00707556752158108 1
0.0330798025086788 1
-0.00158264892050857 1
0.00753269555924698 1
0.0156687362287549 1
-0.0580782345112035 0
0.00227091908810907 1
0.0100348470801451 1
-3.35572655381296e-06 1
-0.0267394433101948 1
-0.0215231929423001 1
-0.0245018530698568 1
0.00383732529701472 1
0.00791632297898837 1
-0.00293282464402926 1
-0.0313626388582347 1
-0.00691435787667714 1
-0.0145190413257375 1
-0.0254143414206562 1
0.0222983855564357 1
-0.0366246282230625 1
0.0268109305373771 1
0.000109776759030804 1
0.0256135338877104 1
0.0056756174653768 1
0.00279552442472443 1
-0.0147666386692615 1
-0.0114044804987561 1
0.00306616487994401 1
-0.0103726488426988 1
0.0303487918209752 1
-0.0490132593593828 0
0.0158439790246494 1
-0.0129325736968401 1
0.0292234667843268 1
0.0102828562203203 1
-0.00293498457321441 1
-0.0336651420836242 1
-0.0127349234971351 1
0.0343033646516619 1
-0.00752454077820788 1
5.82526495601548e-05 1
0.02525228512158 1
0.0105941869315778 1
-0.0106515001313915 1
-0.0311169308597424 1
0.00806466675624829 1
-0.0124042558748235 1
-0.0551992960084228 0
0.0505796111785134 0
-0.00314112991524086 1
0.00897609354237163 1
0.0311702375680569 1
-0.00111034514488577 1
0.00721358388606339 1
-0.0034569376996686 1
0.0210213386471034 1
0.0156726556355775 1
-0.0127994706477573 1
0.0192350655258372 1
0.0116563920154228 1
-0.00854987747276761 1
-0.0225687455713448 1
-0.0109336682619878 1
-0.0143305206778145 1
0.00199010853402888 1
-0.0282268901920779 1
-0.0128905245155721 1
-0.0134315470971803 1
-0.0118286899299745 1
0.00452341461313374 1
-0.00356494137265286 1
0.0051888764235164 1
0.0558496393235255 0
0.00738296239882324 1
0.00098601073956359 1
0.0322311836925572 1
0.0221373772646146 1
-0.0367412082105831 1
-0.0237054272599226 1
0.0120079611199428 1
-0.0108428428322732 1
-0.0166467590111372 1
-0.0201883530762431 1
0.050308428744757 0
0.0112905475399751 1
-0.0419303777747502 0
-0.0145697704952468 1
-0.00905370613317468 1
-0.00825369042721821 1
-0.0198559293629299 1
-0.00412556346389104 1
-0.0157606375559889 1
0.00128000346494552 1
-0.0134414358386426 1
0.0258759120554006 1
-0.00143100417514948 1
0.0159155701514814 1
-0.00775435745995074 1
-0.0159723855865834 1
0.00141168846303146 1
0.0230980629046721 1
0.012908425709803 1
-0.0408127886822368 1
-0.013507176502099 1
0.0100740984112994 1
-0.0202929572048555 1
0.00313466380782669 1
0.0269388453061576 1
0.0249806089983883 1
-0.00266883719649056 1
-0.0103695673707778 1
-0.0353474967806707 1
-0.0255753039537582 1
0.00298845803052558 1
-0.0267545190965353 1
0.0121228608746126 1
0.000680651892320424 1
-0.0131329400318948 1
-0.00201487448155392 1
0.011298293705996 1
-0.0120980499966249 1
-0.0166186753660119 1
-0.00619722858147835 1
-0.0270805477460906 1
-0.0437809918818916 1
0.0164026185517806 1
0.0109387732668087 1
-0.00806144472989358 1
0.00930602030067959 1
0.00760977669249186 1
0.0154214594340943 1
0.0424514187749811 1
0.0134404973647329 1
0.0239633832096467 1
-0.00759106054056141 1
0.00800768394704218 1
-0.016416163895214 1
0.0347362231457481 1
0.00731826055375339 1
0.00719309688619793 1
0.00457610518126088 1
-0.0350106195754167 1
0.00770056146265162 1
0.00730723111442788 1
-0.036961391057918 1
0.0182737801470109 1
0.0187506402932638 1
0.00434991546510219 1
-0.0200058661068941 1
0.0349437180532165 1
0.0050170316406698 1
0.00303403738542463 1
0.0148974826675939 1
0.0104943129555477 1
0.00147733066709302 1
-0.038634181972626 1
0.0133439203696236 1
0.00194100771968334 1
0.0427349536910128 0
-0.00532216089135678 1
-0.0452612309460007 0
0.0175411427314951 1
-0.0244313643428374 1
-0.00850243458474152 1
-0.0185222834280523 1
0.0393967183520111 1
0.0485755731055749 0
-0.0145920421751725 1
0.0292978384262786 1
0.0319638463793684 1
0.00343776937038318 1
-0.0190201239147415 1
-0.00817467908012406 1
-0.00518317924567827 1
0.0349523970236237 1
0.00464715042062644 1
-0.0245275250923914 1
-0.0383452949789604 1
-0.00363425989495766 1
-0.0243654138323171 1
0.0198400167866409 1
-0.0473452578192374 0
-0.0201863643677518 1
0.0366243549327846 1
0.0284496978613736 1
0.00280211949223724 1
0.0120835987986928 1
0.00462184265841232 1
-0.0308287796094894 1
0.0109183070053401 1
0.0463845785144701 0
0.0274017970089926 1
-0.030225214063643 1
0.00906064488236731 1
-0.0332613499277602 1
-0.00280756346579916 1
-0.00593959227997828 1
-0.0372356983519279 1
0.0304047132548363 1
-0.0535386660610297 0
0.03631535505336 1
0.00362604903332689 1
0.00286386124475627 1
-0.0140311339493354 1
-0.0197402468646115 1
0.0338543076347027 1
-0.0208466881095116 1
-0.0238964544365539 1
-0.00217239162874773 1
-0.014983133803706 1
0.0205929846333869 1
-0.0220703150917847 1
0.00979363900737414 1
0.00750620010542185 1
-0.0315086436854725 1
-0.0121931140371889 1
0.0309999962699377 1
-0.0143022632661373 1
-0.0275764092653764 1
-0.0521250828472478 0
-0.0402613406929049 1
0.0136732666719801 1
0.0123776237556119 1
0.0413001121001674 1
-0.00209950487636743 1
0.00176374936478498 1
-0.0352523097847975 1
-0.0498015180140071 0
-0.0105677155718886 1
0.00288396279181995 1
-0.019021371903644 1
-0.00131253019141175 1
0.0368874961262081 1
-0.046248030870684 0
-0.0330091488042018 1
-0.00943727064929094 1
-0.030519241464438 1
0.0228769833712612 1
-0.0182897586301451 1
0.0220210132458095 1
0.0345360148026509 1
-0.0213763710786849 1
-0.0310876469911927 1
-0.00597733099170427 1
0.036692503190445 1
-0.0123513779575437 1
0.00828380930599484 1
0.00401197003177867 1
0.00678074494466933 1
0.027311390638082 1
-0.0278195478379468 1
0.0220870697726991 1
0.00520071239474416 1
0.0128822513859878 1
-0.00977642776888945 1
0.00568075659932587 1
-0.0251902114116749 1
-0.006145098166754 1
-0.012563709985902 1
0.00968292965011198 1
-0.0114659610140228 1
0.000818305315888887 1
-0.00583265991135211 1
-0.00362968136255603 1
-0.0119850689584889 1
-0.0168633280189734 1
-0.0452516475584224 0
-0.0109523322376861 1
-0.00169462300064283 1
-0.0511102599071988 0
0.0375154746217954 1
0.0141359183901667 1
0.00531255323148965 1
-0.0108281510744856 1
-0.00730583854719188 1
0.00535054348459338 1
0.00639393090656869 1
0.000453750877916943 1
-0.029705796758913 1
0.0497543552869854 0
0.00511514673184476 1
-0.027309733056478 1
0.0137234430566436 1
-0.0351493528541344 1
-0.0167785468886736 1
0.0161702967839858 1
-0.0250851061893184 1
0.0188456854813068 1
-0.00844828058821926 1
0.0284766908143761 1
0.0149844647111831 1
0.00989145229241905 1
0.0176294444899298 1
0.00516682704689132 1
0.0185975278413492 1
-0.0215196577823324 1
-0.026369149660901 1
0.0101384373696265 1
-0.00756485276776388 1
0.022198543673611 1
0.0472836240131812 0
-0.0214426127418022 1
-0.024198385102823 1
-0.00638798677171778 1
0.00312319601111797 1
0.0140127984349444 1
-0.0055438941949386 1
0.0068835190667097 1
0.0278554692924643 1
-0.00486588527349063 1
0.0290196201178499 1
-0.0217584862712967 1
0.00110788759589274 1
0.0251643782521488 1
-0.00540798353943763 1
0.0420471277577235 1
0.0129479516446988 1
-0.0193151506865062 1
0.0621957217645383 0
-0.00385874268271992 1
-0.0165659657351859 1
-0.0300545446260635 1
0.020102589285702 1
-0.00913525438610174 1
0.0396115313892919 1
-0.00982626040166236 1
-0.00867746868270933 1
-0.023252160952712 1
0.0194370254712416 1
-0.0491222430388239 0
-0.0187183356304444 1
-0.00276441108434337 1
-0.0373793576590426 1
-0.00457347676761124 1
0.0215755021495941 1
0.0381820634016225 1
-0.0196098890449923 1
0.00589872316374277 1
0.0408691036640005 1
-0.0122160924402277 1
-0.0128300152068096 1
0.00300445490711596 1
-0.00397963582640716 1
-0.010259093699539 1
-0.0128920335368189 1
0.0180839079698832 1
0.013444347124913 1
-0.00307458351881926 1
-0.00209916877102662 1
-0.00852754991162755 1
0.0289961875060079 1
-0.00650297546761923 1
-0.00169486231837871 1
-0.0202828112958311 1
-0.00342668172489614 1
0.0150712895287594 1
-0.0139045469728272 1
0.0386003270402109 1
-0.032796273312766 1
0.0416315949712858 1
0.0146079071463068 1
0.0277127174671003 1
-0.0186815954967493 1
0.00552433726987328 1
-0.0182785494710339 1
-0.00816684643875419 1
-0.0259929206412731 1
0.00869193426992381 1
-0.0103554471863027 1
0.00675041733077292 1
-0.00135888081373483 1
0.0346301142827179 1
-0.00174513871772946 1
0.00599765314063918 1
-0.0138764741111044 1
0.0065724932574603 1
-0.0295501134541659 1
0.00597846928491724 1
0.00210415026963426 1
-0.041427946018732 1
0.028850286475106 1
0.0217361116937321 1
0.0308321664084107 1
-0.00366918863149812 1
0.00842099795995985 1
0.00281489329528205 1
0.0318400556656944 1
-0.021491237847958 1
-0.00782965894232139 1
0.0152478919745556 1
0.0128945747653168 1
0.0230309857438879 1
-0.01835474327525 1
-0.0423936268715984 0
0.0193725837131132 1
0.00679937655066044 1
0.0404385480192865 1
-0.00629658058313715 1
-0.00922316149915126 1
0.00119587854270757 1
-0.0115410040267349 1
-0.0100853641402813 1
0.0340193985312765 1
0.00893766199263682 1
0.00813407832910176 1
-0.0117533789647878 1
0.0235363565111647 1
0.00596387611532319 1
0.0218832143704474 1
-0.00735308317003035 1
-0.0147533564483855 1
-0.0157101763906471 1
-0.0506913841878448 0
0.00494725486717203 1
0.0115809896274866 1
0.0267802982666948 1
0.00331940069742128 1
-0.0331220872804675 1
-0.0345078726444062 1
0.0153519068908211 1
0.010638627356956 1
0.0038625212463141 1
-0.00481761495917783 1
-0.0183821875313425 1
-0.0157589728977132 1
0.0252350322925052 1
0.0168864449989827 1
0.0141359176388159 1
0.0402420838196427 1
0.0101129803864261 1
-0.0136782449446412 1
-0.0235927183661841 1
0.0200466292372514 1
-0.0245842335787362 1
-0.0351089909972054 1
0.0191433719231977 1
-0.054939672182064 0
0.0419837473625641 1
-0.00218323855221106 1
-0.0178592315565626 1
0.0380870386163374 1
0.00587107930461195 1
0.0405592072940425 1
-0.0262517026839838 1
0.0344555655086817 1
-0.00306964218144838 1
0.00979026175807611 1
0.0189452500258281 1
0.0642911782832448 0
-0.0119804482683393 1
0.0135529129943667 1
-0.00966044898150672 1
0.0447758232678656 0
0.00778323285251489 1
-0.00254479332697106 1
-0.012780349853229 1
-0.0511210543937223 0
-0.020804389549736 1
-0.00377436575341238 1
0.0188810637960472 1
0.00735839314252823 1
0.00906009764357847 1
-0.0501761383648279 0
0.00370829956775068 1
0.00843079016396158 1
0.019740977325435 1
0.0270994452878835 1
0.000208821844770814 1
-0.0326849156617914 1
-0.0121964334181902 1
-0.0228651223172071 1
0.0491033684973836 0
0.0318771307512643 1
-0.0240298844706502 1
-0.0139471288775068 1
-0.0268611146089658 1
-0.0140336768152993 1
0.0212361924663627 1
0.00354477047983842 1
0.0301147400786562 1
-0.0255039507220681 1
-0.0261692429330834 1
0.0101947239460062 1
0.0680220118184429 0
0.00855280152946882 1
0.000293759859595182 1
-0.003503150410896 1
0.0160495031159052 1
-0.0237490513069722 1
-0.00999690074319155 1
0.00522432335808501 1
-0.0101082621414831 1
-0.00105707819865114 1
-0.00352415420676759 1
-0.0239535182986021 1
-0.00679890862726114 1
-0.0584870686215663 0
-0.00930535351707134 1
0.0515159830446543 0
0.0147281123172649 1
-0.0351597772319193 1
0.00712956142175417 1
0.0103374833420468 1
-0.00745491089907873 1
0.00477719006354626 1
-0.0100154852821964 1
-0.00204083527843708 1
-0.00312992082723761 1
0.0221260606906 1
0.0129860746129367 1
-0.0154017663732522 1
-0.000859639351095573 1
0.0241578087252257 1
-0.00456217967857591 1
-0.0179017827164404 1
0.00852055644035867 1
0.00620372095789522 1
0.000304140895674823 1
0.0335447463933549 1
0.0236803537342537 1
0.00991997137801721 1
-0.00633254424941086 1
0.0198950318878137 1
0.00820357326963537 1
0.0147596441905036 1
-0.00722103165682656 1
0.0291948681847987 1
-0.0127604081013278 1
0.010476728850607 1
0.00437011613085793 1
-0.00305302269732386 1
0.00649330707438147 1
-0.0141671197745867 1
-0.00790191102997328 1
0.056372594640124 0
0.0151533033184004 1
0.0134485614043847 1
-0.0228637336254281 1
-0.00131898911737314 1
0.0289258502053684 1
0.0390657520903269 1
-0.00867181827942916 1
0.00360653756424492 1
0.0513107871345041 0
0.00978219602447829 1
-0.00353565241270637 1
-0.017974316536257 1
0.000250581225719491 1
0.00153403795057793 1
0.0122777094102363 1
0.00659381931978075 1
0.0194505372098577 1
-0.00925264416513391 1
0.00723514668026749 1
-0.010140897438753 1
-0.00854236041711914 1
-0.0427309948347912 0
0.0011242149530388 1
-0.0364609403666268 1
0.0333356827463169 1
-0.0231136747734398 1
-0.00778277061816977 1
-0.0217739729119493 1
-0.0289247385475869 1
0.0367240355720223 1
-0.00852198157574745 1
-0.0160684813409377 1
0.0379069346359617 1
-0.00605425816299123 1
-0.0140536200998297 1
-0.0193270401432479 1
0.0015973211282586 1
-0.00332144755084966 1
-0.0112503380571231 1
-0.00058835768702921 1
-0.0163151310862204 1
0.0337259261363948 1
0.0274740860672892 1
-0.0125036715692515 1
0.0311905874131898 1
-0.0100088983632079 1
-0.000207552991850577 1
0.00637679904776637 1
0.0189696595306621 1
-0.0237328729490396 1
-0.0421186518031579 1
0.00659088938046337 1
0.0166410592509353 1
0.027858395770213 1
0.0210861870026871 1
-0.0156435843311854 1
0.00205412414380886 1
-0.0182918800235671 1
0.00101219026475197 1
-0.0250280992280105 1
0.0176074947594132 1
0.0569656087481824 0
0.0121111758433165 1
-0.0524149504870818 0
0.0078428402880527 1
-0.000677819821296677 1
0.00738119801920929 1
0.00438914227815093 1
-0.0361198488880129 1
-0.0163749639993751 1
0.0072061684928243 1
0.0120660516934307 1
-0.00477847917729876 1
0.0118038988515649 1
-0.0259737897468124 1
-0.025578233163157 1
-0.0169511432467417 1
0.000353654702628831 1
-0.0214034551574171 1
0.0259082088586372 1
0.00248071706328457 1
-0.0168199976636992 1
-0.0151361418212164 1
0.00432403115319813 1
-0.0119004893834948 1
0.010890584439591 1
-0.0241359706814396 1
-0.00839478904878894 1
-0.0231182176661022 1
-0.00645854180273011 1
0.0164944410782309 1
-0.00668321679282882 1
0.0345706076235352 1
0.0060941523283979 1
0.00788526232100478 1
0.00640916060551038 1
0.0147275951319422 1
-0.0379361698434416 1
-0.00153543156532751 1
-0.0113085701579081 1
0.0196684849726645 1
0.0513245036973523 0
-0.0194713310427103 1
0.0267931480284113 1
-0.00436003737081338 1
-0.040549124188735 1
-0.0216814234148621 1
0.0260604762903979 1
-0.0236922120681424 1
-0.0134995572844159 1
-0.00128551002117818 1
0.00146081513759084 1
0.0119517390537839 1
-0.0321626768609852 1
0.0258732745158415 1
0.0503731632681821 0
0.0156375357350225 1
-0.000374296188474847 1
-0.0115879961391206 1
-0.0380464222842231 1
-0.0308110281258261 1
-0.0135284277856443 1
0.0125064363443966 1
-0.00985985479882935 1
0.0231276354823998 1
-0.011165986691573 1
0.00251166228440826 1
0.0209219531256772 1
0.0551021438418432 0
-0.0296282039718885 1
-0.0400577291564249 1
-0.0351620548173307 1
-0.0157447585482071 1
-0.032712392112057 1
0.0315666579554615 1
-0.00837883395071778 1
-0.00520845108937599 1
0.0146051096931516 1
0.0259948342372448 1
-0.0160987890057859 1
0.0249658122180916 1
-0.030450793476187 1
0.00372293313384598 1
-0.0123101622920667 1
-0.0184021889474642 1
-0.0107026106200779 1
-0.00837845686045956 1
-0.0154221462784324 1
-0.0230633020644467 1
-0.00470535613683139 1
0.0188437049521522 1
-0.0302219344414142 1
0.0145558841541493 1
-0.01505548178414 1
-0.0165704561457874 1
0.023410456248519 1
0.0283527657943865 1
-0.00874828458641717 1
-0.0525805862104803 0
-0.0230188596541262 1
-0.0186874488131191 1
0.0125543278204381 1
-0.0189345235518665 1
0.0127507701769258 1
0.0341540469225424 1
-0.0478196732204009 0
0.0355606622448794 1
-0.0122261660119511 1
0.0262110580830746 1
0.00843010947463305 1
-0.00618552336509787 1
0.0327837052850866 1
0.015505706938381 1
0.0278075364852523 1
-0.014294785319692 1
0.0122979350621405 1
0.00129995822678129 1
0.0067319108492493 1
0.00130918061833098 1
0.0238613626399521 1
0.0121732812281557 1
0.00754798087532806 1
0.0102200499667919 1
0.0183337710059502 1
-0.0242936021097694 1
0.0145699575031442 1
-0.000319047132681 1
0.00759411982211743 1
-0.0176820666177292 1
0.00170959148590848 1
-0.0425361192549039 0
-0.0238999042635425 1
0.00865068837122606 1
-0.0182624687264507 1
-0.006993411415808 1
0.0183200454762062 1
0.0302132553378059 1
-0.00984278194184768 1
-0.00992569072093357 1
0.0043958621224525 1
-0.0136993498477594 1
0.031861552591693 1
0.00724014512733308 1
-0.0110161475066724 1
-0.019928617740061 1
0.0050275410659107 1
-0.00821645274074765 1
0.00141890776419006 1
0.00287070581124936 1
-0.0107992506539577 1
-0.00177973133492148 1
-0.00142442641279145 1
-0.0199097315502106 1
0.0267471158308531 1
-0.0708363899797088 0
0.0416688356423483 1
-0.0195050649166028 1
-0.0385575942979345 1
0.0241165989050059 1
-0.00134610806886021 1
-0.000506878311671797 1
0.0226275213809267 1
0.0179673003430225 1
-0.0191238109097045 1
-0.0312096009529826 1
0.0480126519564289 0
0.00784412319143662 1
0.0282553589062817 1
0.00595277197605041 1
0.0162959034011732 1
0.0221991859793014 1
-0.00783845980435531 1
0.0347941078957072 1
-0.0141402194506904 1
-0.0202371481935459 1
-0.0659455963435212 0
0.00797073130985111 1
-0.0483766963312728 0
0.0335202231788327 1
-0.0332342883205846 1
-0.0203709568378526 1
-0.00430986612518341 1
0.0092969452686874 1
0.0183779903091717 1
0.00333244036231843 1
0.00796021056359751 1
0.00854810085217812 1
0.0224870042707236 1
0.000206823828757293 1
-0.0131000899724258 1
-0.0126833985965607 1
-0.0126280066432087 1
0.031226625182074 1
0.0127103753032289 1
-0.00771975554118539 1
0.00177335978779429 1
0.0523468311052824 0
-0.0122190716644896 1
0.0564041812157022 0
-0.00760874529128178 1
0.0335312862512643 1
0.00424491198495371 1
0.0578301483996554 0
0.0195962781300959 1
-0.00819974881604101 1
-0.0432608486498465 0
-0.0376866531762743 1
-0.0467759419622636 0
0.0119251735760332 1
-0.0239587986715708 1
0.00738889302012472 1
0.00740338580210081 1
-0.0258339626137908 1
0.0222197076259907 1
-0.0114849724264754 1
0.00238282623761573 1
0.0246087821188197 1
0.0451987580694968 0
-0.0122032638566408 1
0.0269479600019824 1
-0.0156262157315293 1
-0.0136990348397632 1
-0.00965017384280195 1
0.0114499040436288 1
0.0241119966977278 1
0.0112580990480794 1
-0.0114394686603432 1
-0.0335311901045516 1
0.0280903477088194 1
0.00867431996398128 1
-0.013738047890892 1
0.0201104513121502 1
0.00850214504929729 1
-0.0171234711686472 1
0.00290029375315352 1
-0.0206756352248897 1
-0.0217750029340587 1
0.0146263089970796 1
-0.0327720541281811 1
0.00951396015118705 1
0.0271582844593337 1
0.0057972677758055 1
-0.00976061649742812 1
0.0337173220041651 1
-0.0381920695856443 1
0.0244743233908072 1
0.00973558231510483 1
0.0183757202825173 1
-0.0412316907309373 1
0.0124462006233264 1
-0.00531231087732429 1
-0.0143396436943229 1
0.0112795590046864 1
0.0181778805863369 1
-0.0299860906458845 1
0.00406199631926211 1
-0.0386741552020472 1
0.000157696442959125 1
0.0503674541193487 0
0.0537892054243312 0
-0.0479211455054861 0
-0.0095807906253699 1
-0.00456038484599843 1
-0.0122832727347233 1
-0.00850430632095116 1
-0.054880955750327 0
-0.0785846448121171 0
0.0069722218523522 1
0.0332429048433292 1
0.0030473317988469 1
-0.00806440507590151 1
-0.0328158885172809 1
0.0103829146682671 1
-0.000493344012743298 1
-0.00589293320478614 1
0.00864737862885706 1
-0.00356492333480853 1
-0.0322217874314829 1
0.0452266500454941 1
0.0102113060690229 1
0.0147436609855982 1
-0.0348008911302555 1
-0.019329245840311 1
-0.0168919546870689 1
0.0221770499224042 1
-0.0204535336667106 1
-0.0108202753942221 1
-0.0109808046107431 1
0.0165059449074837 1
0.00217978557033088 1
0.0143936966376902 1
-0.0412314032600741 1
-0.0231041247668656 1
-0.0343075997279246 1
-0.000842462789260034 1
0.00110303097317197 1
0.0581099863533532 0
0.0106837631329389 1
-0.0142688363957297 1
-0.00612730825812256 1
-0.0256514410700772 1
-0.0319335903806269 1
-0.0184351440041014 1
0.0202060010318184 1
-0.0142218185080564 1
-0.00245601665803824 1
-0.00478844272660455 1
-0.0326816688093323 1
-0.0113783616721748 1
0.0315031896858491 1
0.0162952542687619 1
-0.013191235877384 1
-0.00501352790574705 1
0.0513986320897089 0
0.00455918861036563 1
-0.0163436251245658 1
-0.0123474903040274 1
-0.0228087501804131 1
-0.0167289225597372 1
-0.00865322856720769 1
0.0269924076206501 1
0.0105980409953379 1
0.0210170924605704 1
0.0163036933386214 1
0.0250899311681153 1
0.00690179737965749 1
-0.0372246638888635 1
0.0138725968776261 1
-0.0250920453508847 1
-0.0347638327759198 1
0.0223134341545939 1
0.00121944449968674 1
0.0382265216806138 1
0.0387186354727555 1
0.0347059570338382 1
0.0192356101499494 1
0.034860959764598 1
-0.0312307410784494 1
0.0209440264088172 1
-0.0175092616868569 1
0.0287314759854318 1
0.0315280538436073 1
-0.00817651026546958 1
-0.0438288127657782 0
-0.0319185337146152 1
-0.00179175749718372 1
-0.0179019385064427 1
0.00731445688738836 1
-0.00395253976305112 1
0.0240431435737815 1
0.0399021115028635 1
-0.00576586375911039 1
-0.0389685770372893 1
-0.00980887243279119 1
-0.00292235094277275 1
-0.0239672792193471 1
-0.00875355526783848 1
-0.0254783658185429 1
-0.0017948263392827 1
0.00630440105652051 1
-0.010612643900129 1
0.0412016878654154 1
0.00787274094228745 1
0.0113775348952788 1
-0.00327098536985558 1
0.0298744071440547 1
-0.00399305468227743 1
-0.0134313188890778 1
0.0122903152658405 1
0.0551214671899829 0
0.0174559941751882 1
-0.00773947930567537 1
0.0238247879819881 1
-0.00430768811232784 1
0.0275030835230331 1
0.038655665323943 1
-0.0156973530996596 1
0.0180821261897444 1
-0.0177372754444011 1
0.00282750080381653 1
-0.00704041995247298 1
-0.0395862645364688 1
-0.0112476384260663 1
-0.0268067362765006 1
-0.00449234624593175 1
-0.0147432649989116 1
0.0253977074584967 1
-0.00724854628642718 1
-0.00194067985552704 1
0.0141797177271517 1
0.0199033935361345 1
0.0276350618131661 1
-0.00402093824737155 1
0.00200560431857961 1
-0.0227237967459684 1
-0.0077578547059702 1
0.0520651781654199 0
0.000975122083267226 1
0.048870451502034 0
0.00625215672475649 1
-0.0321070816789629 1
-0.0130910011796668 1
0.0198290611109726 1
-0.00697530462358004 1
0.00199046992284951 1
0.0211767642342778 1
-0.0354307973175008 1
0.0584355432981528 0
0.015823512059387 1
-0.00279419866607662 1
0.0312291956906229 1
0.0102029189617327 1
-0.0474235738509326 0
-0.0554977666802251 0
-0.030576484138158 1
0.0218557627747333 1
0.0387293138649336 1
-0.0204142563313643 1
0.016967586536879 1
0.0157690289979189 1
0.00383683989411111 1
0.0152717666044549 1
-0.0104517373793094 1
-0.00313245168830722 1
-0.0264580208517499 1
-0.0335784053300355 1
0.0141285190012911 1
-0.0168866311502953 1
-0.00895941288506342 1
0.0263229993842424 1
-0.0348318611188598 1
-0.00859653292977175 1
0.00919928384914884 1
-0.0168456818727486 1
-0.0310307633496706 1
0.0119002099240503 1
-0.00584879612858127 1
0.0072865779707936 1
0.0105765869863826 1
0.0222970919302044 1
0.0254941760739148 1
0.00462239930807347 1
-0.0325703958601351 1
-0.0305902640687523 1
0.00724090354652301 1
0.0332797468983056 1
0.00518330904431496 1
-0.0338651234067311 1
-0.0348720292009288 1
0.0152622951513191 1
0.0177446505755319 1
-0.0176592306878028 1
-0.0213358501094636 1
-0.0261646720412191 1
0.0181343593222221 1
0.0340451660721316 1
-0.00941144147741317 1
0.0302409247058952 1
-0.0192800964521429 1
0.0351724852597705 1
0.0471755163477629 0
0.0130745321955633 1
0.00565007324477263 1
0.00813998015348659 1
0.0042287013323701 1
-0.00851399722420665 1
-0.0237144597788251 1
0.0482146790426069 0
0.0135700241176684 1
-0.0129014858882055 1
-0.0291183710544498 1
-0.023506854735612 1
0.0139366731639795 1
0.0230320734562279 1
-0.0242107480453865 1
-0.0277372281211188 1
0.0211948447467142 1
0.0328978847222704 1
-0.00442486187459854 1
-0.00633025523771987 1
0.00529115567172465 1
-0.00176725006364831 1
0.0151393194909417 1
0.0139545291922364 1
0.00488798459621277 1
0.0290680283200294 1
-0.0188619819322644 1
-0.0213262351065413 1
-0.054306219527988 0
0.00679795268755214 1
-0.0408206578938047 1
-0.00341039792056978 1
-0.0240124317322754 1
-0.0163271647158249 1
-0.000746027430761598 1
0.000460191397964108 1
-0.0100858472879902 1
-0.0356225809751497 1
-0.0167383328635614 1
-0.00143170000015675 1
-0.00617994156411662 1
0.0116803488358926 1
-0.000469675412279429 1
-0.00451524494541311 1
0.0129322487230281 1
-0.0196422956477523 1
-0.000278480782808664 1
-0.0346319502054726 1
0.00587011495258981 1
-0.0389950217598683 1
-0.0139311962373016 1
0.00902733848368705 1
-0.0167986655211869 1
0.0631980166939831 0
0.0235075042944963 1
-0.0221737934417276 1
-0.0366512782538446 1
0.00374470361528161 1
-0.00355200568839612 1
-0.00118609549414577 1
-0.00652982152491327 1
0.0267207277606062 1
-0.0110100640691538 1
-0.0341624387869502 1
-0.00962745879096953 1
0.0458031989601191 0
0.00702180595178491 1
-0.0077708094411824 1
-0.00582964429631463 1
0.01923821780319 1
0.0307426514027883 1
-0.0101951464322157 1
0.0048927553249651 1
0.0347500572341403 1
-0.00242970694370159 1
-0.00556964659371881 1
-0.0305165806899505 1
0.01008732109926 1
-0.0110418847075152 1
-0.00880459609172013 1
-0.0324147202623829 1
0.0157004767254331 1
0.0140653358719257 1
0.00921896237236037 1
-0.00425874782717056 1
0.00991109544512224 1
-0.0136440004281465 1
0.0024848895972627 1
-0.0185652047669147 1
-0.0153024539771696 1
-0.00176641513480674 1
-0.0266112299054805 1
0.0653492401571506 0
0.0073767468248582 1
0.0150895396545524 1
-0.00511538420555887 1
-0.00219542197911679 1
0.0253665749471063 1
0.0612759674142985 0
-0.0347654877285506 1
-0.048160740448208 0
0.00256014511893459 1
0.0176390425573965 1
-0.00724465061942643 1
-0.016814003427226 1
-0.00468740224774501 1
-0.00161738746179078 1
0.00469782805797813 1
-0.0497595189875959 0
0.0107820097485746 1
0.00748959592195064 1
-0.0245520743452276 1
-0.0341432035046132 1
-0.0154606767546889 1
-0.00591228439883946 1
0.0556936053548205 0
0.0111445385474449 1
-0.0296115419549541 1
-0.0256649116482283 1
0.000940170431646585 1
-0.00704099709797087 1
-0.0204956491367329 1
0.00168981098048717 1
-0.0152482041068174 1
0.0497502736405807 0
-0.00987277213122207 1
0.00877030830633082 1
0.0460788356930733 0
0.0163240068804393 1
0.0558337918066084 0
0.0105650295846424 1
0.00906403772487153 1
0.00753973948011285 1
0.0155753458152604 1
0.0300674591496775 1
-0.017941921410163 1
0.00574986975550306 1
0.0172147087877891 1
-0.0112139648438746 1
0.013789770082312 1
0.0170512368467135 1
0.00513059644739108 1
0.00302849140028958 1
0.0184841572087197 1
0.0178806006328872 1
0.012139067468975 1
0.0163039991771772 1
0.0251406060788085 1
0.0264718222009058 1
-0.0136576864253753 1
-0.0109725539472712 1
0.0204556625749953 1
-0.0197246481312342 1
0.0024214007783038 1
0.0363575797776179 1
0.0322423167880962 1
0.00232443459985963 1
-0.0206064642619077 1
-0.0485286047427596 0
-0.0131474569409376 1
-0.00718972546364419 1
-0.00092871733822389 1
-0.000525173909067877 1
0.0109830297981711 1
-0.0208972900192213 1
0.0202759784165765 1
0.0251049885495978 1
0.000506067067933185 1
-0.0241160693910371 1
0.0445496206588481 0
0.0413587172947352 1
0.00708382659746561 1
-0.0111007187508664 1
-0.0153786026606507 1
0.0243439250938674 1
0.0374535506117496 1
-0.0283405676653646 1
0.0357197439781802 1
-0.0175797711154996 1
0.0150734961456658 1
0.0107883569099192 1
0.00293348267987336 1
0.0150042282443009 1
-0.0018013354067405 1
-0.00825298082596144 1
-0.00200262846944229 1
0.0075369203198852 1
0.00123952291809816 1
0.00367273643983196 1
-0.00610375334318314 1
0.00956167440328437 1
-0.0364823534304021 1
-0.0110223074467424 1
0.0246794705485436 1
-0.00378011404459661 1
-0.060063080511978 0
-0.00102876960002488 1
-2.76656378587299e-06 1
-0.0383002282252201 1
0.00152679702278513 1
0.0225838738236836 1
0.0215410778847023 1
0.0032999242277396 1
-0.0264510775117649 1
0.0205176509292856 1
-0.0174531362912443 1
0.0154242446604201 1
-0.042005647437517 0
-0.00490303284363544 1
-0.00891916568767337 1
-0.0147948005652289 1
-0.0229649376248835 1
-0.0369405165016844 1
-0.00158502587761851 1
0.0411539519593616 1
0.0197176449452978 1
-0.00643955025623241 1
-0.0310807704490959 1
-0.0125398011637551 1
0.0328481485868231 1
-0.00275317580259028 1
0.0047519920244036 1
0.000187915916332325 1
-0.00235428636749864 1
0.00915889502783203 1
-0.0293004176590484 1
-0.00633307462066046 1
-0.00346659874104316 1
-0.0133756180248947 1
0.0232192187039923 1
-0.00368137174309019 1
0.0298579482589167 1
0.0282688953977791 1
0.0299175802778138 1
-0.0129791533386398 1
0.0289698088779573 1
0.0169719444624446 1
0.0118988942174251 1
-0.0283241334411057 1
-0.01461559637816 1
-0.00333483124899155 1
-0.00160038856081796 1
0.028064840383794 1
-0.00612826959191201 1
0.029654411890522 1
0.0215422285694945 1
-0.0191706433860407 1
0.0238541527054619 1
-0.0225739321560199 1
0.0536375932439182 0
0.0125104730317647 1
-0.0283573541582976 1
-0.0296706990173667 1
-0.0107361820629459 1
-0.0290673673197683 1
0.040638985111259 1
-0.0107650198847372 1
0.0334037821693166 1
-0.0218077210808082 1
0.0254752533974195 1
-0.0271985867773931 1
-0.0390784390296934 1
-0.00955397793438867 1
0.0197256671674119 1
-0.0348851445309083 1
0.02445755520011 1
0.0162447864941232 1
-0.0190320267774951 1
0.00948032502965284 1
0.0410556916383409 1
0.016144503982299 1
0.00711796747022461 1
-0.0178630804359268 1
-0.0234723089855594 1
0.0177221446776863 1
-0.0261952724471594 1
0.0301794853415592 1
-0.0342758051343012 1
0.00928954630300335 1
-0.0624108674948639 0
0.00423472098876395 1
0.00269878159879321 1
0.0293121510197012 1
0.00419529517768554 1
0.000743225991544494 1
0.0181195104307979 1
0.0422619727018411 0
0.00412237351438065 1
0.00446149256207902 1
0.0104256253012812 1
0.0128824864157464 1
-0.00830524751222851 1
0.0110863705059857 1
-0.0369036829244499 1
-0.0352312263385934 1
0.0178139717190299 1
-0.0184512931204475 1
-0.012294156581871 1
0.0045158415319199 1
-0.0189276337023921 1
0.0456210199817443 0
0.00629667182511551 1
0.000602133255119684 1
-0.0197218495846998 1
-0.0426585687842028 0
0.0253491531050421 1
-0.0442519554611443 1
-0.0262183965398166 1
0.0218006032382469 1
0.00468584289893813 1
-0.00811469156864678 1
-0.0209292316499328 1
0.0170482174149175 1
-0.0450623162062385 0
0.0176324757714132 1
0.0144102725056077 1
0.0175177053317715 1
0.0326303977250755 1
-0.0324926248045613 1
-0.0285976280409085 1
0.0100708658045811 1
-0.0114998809115196 1
-0.0292051125004285 1
0.000485740311894566 1
0.0102660816602917 1
0.00180984283615644 1
0.039076575342255 1
-0.0201509207550431 1
0.0395343001486966 1
0.00659643524206791 1
-0.00788595917662909 1
-0.0220644333694904 1
-0.0146183915119569 1
-0.045656342585858 0
-0.00445855957424417 1
0.0162265227125175 1
0.0294108526157173 1
0.00989655596839876 1
-0.017036134696067 1
0.0155445193535367 1
-0.00542284934388036 1
-0.00107743413660372 1
-0.0375105533269343 1
0.0222354906156277 1
0.00806544210553324 1
-0.0246775713008524 1
-0.0010219967143311 1
-0.0089595441727528 1
0.00374550632080391 1
0.0291709105831609 1
0.0212157408864256 1
-0.0173672865686938 1
0.00668833070862608 1
-0.00332043529085223 1
-0.00741944989976003 1
0.000648762165643961 1
0.0254910438300115 1
-0.00521701601111147 1
0.00575035143745306 1
-0.0447233760378792 1
0.0149251491890219 1
0.00181132350385597 1
0.00278764843385825 1
0.00686195377919223 1
-0.00577397161557239 1
0.0297788104634873 1
0.0424620418929008 1
0.0109640481310153 1
0.0160715918920365 1
-0.0176608672566413 1
-0.0109416663079148 1
-0.0124892613244811 1
0.0318964548999372 1
0.0056713163816187 1
-0.00451030472545251 1
-0.00200806739339178 1
-0.0141685015876793 1
0.00231798858533895 1
-0.0368193719620357 1
-0.0174076925697405 1
0.000574728010858451 1
0.0376437866552869 1
-0.0134809229763659 1
0.0240519173272922 1
-0.0434888623128544 0
0.00276024516307716 1
0.00570900829195643 1
0.0321629904829247 1
-0.00861479509178904 1
0.0141349653874147 1
-0.0230030958189606 1
-0.0174505804464616 1
0.0200540945263567 1
-0.0282001823449997 1
-0.025680259843492 1
-0.0539231330038666 0
0.0139656404682017 1
0.0365586034345219 1
-0.0301635746751395 1
0.0157282875680717 1
-0.0288912722741781 1
-0.00909131906728301 1
0.0186140308727091 1
0.0134281289490154 1
-0.00688852568115578 1
-0.000107075489655782 1
-0.0185562498468669 1
0.0512856307405734 0
0.0215448057028529 1
-0.002115942948116 1
-0.0028412455442295 1
0.0364202337870785 1
-0.0341694241635111 1
0.0277926299390639 1
0.0259641343138163 1
-0.00836486731828306 1
0.0283321143958038 1
-0.00416495549970591 1
-0.0100493433483428 1
-0.00693176175295965 1
0.0215584745169852 1
-0.017548079675555 1
-0.0165265631769697 1
-0.0168312495992799 1
-0.00890824530186441 1
0.0176704118183946 1
0.00793069585193037 1
-0.0153741080844775 1
0.0136139102730889 1
-0.000507579375248852 1
-0.0368037573396413 1
0.0436719212187925 1
-0.0301252590196912 1
0.00799919587720286 1
-0.0125136912234558 1
-0.0295625897880641 1
-0.0289581741458145 1
-0.0101712894410034 1
0.00345286735556012 1
-0.000712037521223534 1
0.0206837812032424 1
-0.00402781858544935 1
0.0343876412883815 1
0.0132865061181716 1
0.0341718843686529 1
-0.0326159693811104 1
-0.020665826739305 1
-0.00462768156890968 1
-0.0189368868439168 1
-0.0305072741813075 1
0.00208136424016904 1
-0.036880415268846 1
0.000464459816223848 1
0.00125862804389262 1
-0.0222380571297321 1
-0.00882336575024124 1
-0.00266611509564433 1
0.0409919096406202 1
-0.0274903512853895 1
-0.000214887379444389 1
-0.0415484273174571 1
0.0331344719457367 1
-0.0167296402077903 1
0.00774136319598226 1
0.00550750723028534 1
0.00486127543961586 1
-0.0187549082701177 1
-0.0196697936519072 1
0.00532746517366043 1
0.0284012383558597 1
-0.0241276320830946 1
-0.00765640133302462 1
-0.0326142191228738 1
-0.0155637083766261 1
-0.00332977505764384 1
-0.0212957747195551 1
0.0516522081331799 0
0.00642589274995183 1
0.00244227185603128 1
0.0179601618863045 1
-0.0202136008180851 1
-0.0404289420334304 1
0.00250962871285763 1
-0.0226688506542209 1
0.0107037045354836 1
0.00859420504181357 1
-0.0131724405903109 1
0.052509364888773 0
0.0191299772214102 1
-0.00914241994854185 1
0.00383788077959211 1
0.00869263578871101 1
0.0460618565728102 1
-0.0117200892928154 1
0.0154688258137418 1
-4.70711895920995e-05 1
-0.0291591764470686 1
0.0227240721303184 1
-0.0123810259295517 1
-0.0116986209566086 1
-0.0177842631527664 1
-0.00528319857694626 1
0.00264063742949089 1
-0.00683718485977977 1
-0.0633660597798895 0
-0.0415936837752534 1
0.0189882780819777 1
-0.0139549927899789 1
-0.00445829790318369 1
0.0495933508399949 0
0.0164135603616512 1
0.0565304418353959 0
-0.0104641163626485 1
-0.0178478217893631 1
0.0324190489274497 1
0.0142824054372612 1
0.00217940722327454 1
0.0140662794494606 1
-0.0302857312464256 1
0.00418381063619323 1
-0.00538554795137333 1
0.0173351905206322 1
0.00561189176824196 1
0.0126794984241785 1
0.00452907907247536 1
-0.0269698993858054 1
0.0621393480636196 0
0.0266842141033277 1
-0.00134258439919439 1
0.00861420218348126 1
-0.0432899327657829 1
-0.0140968652168009 1
-0.00650748499120951 1
-0.0291492110677754 1
-0.0322217773519393 1
8.94953108882099e-05 1
-0.00469943733958288 1
0.0231018526658135 1
-0.0425321627348522 0
-0.0202919185451378 1
0.00135621086862579 1
0.00169197154820887 1
0.0114852802179407 1
-0.01118257903365 1
0.00127773218089969 1
-0.00813740250062408 1
-0.0124564517834387 1
-0.000121653366576816 1
0.00197985943968523 1
0.0411058518242381 1
-0.0100933679832579 1
0.000575749489877382 1
0.0188743314308557 1
0.0123896763817831 1
-0.0247813916995233 1
-0.0408907875368556 1
-0.0180781635775372 1
-0.0156018988062216 1
0.0130696762923542 1
0.0023831712950191 1
0.019574154944031 1
0.00594445503719218 1
-0.0110310354765126 1
0.00218913912307012 1
0.00917734345034671 1
0.0241526770230225 1
0.00442632597645055 1
-0.000601904401119503 1
0.032395913370439 1
-0.00896783487236507 1
-0.00951722048290764 1
0.0102790162631948 1
-0.018929611833844 1
-0.00205791009771766 1
0.0178167858936513 1
0.0425261245245898 1
0.0297028873426927 1
-0.0110405717105351 1
-0.0290822078120229 1
-0.00314775537209672 1
-0.0362763629388946 1
0.0297712905326002 1
0.00974484721273809 1
0.0439768089530068 1
0.0271430821502875 1
0.0491679578301651 0
-0.00161643532707331 1
-0.0406194327156424 1
-0.0244829564104896 1
0.0199009531465771 1
0.00926083090054576 1
-0.0234300952588413 1
0.0172383987388558 1
0.0450564585801525 1
-0.0342216261114251 1
-0.0104958310842523 1
0.00484086716484859 1
0.0343770009020975 1
-0.00364593480448871 1
0.0602684888661665 0
2.47508463288441e-05 1
0.0280902403544707 1
0.00453483007117837 1
-0.0127155604594452 1
-0.0168663282159772 1
0.000190649262821518 1
0.0101531630596949 1
-0.0139044764272033 1
0.0497711871633566 1
0.0377872171112627 1
-0.00425580386281434 1
0.00981289274345403 1
0.0139792843395611 1
-0.0270502154076384 1
0.0189836955350224 1
-0.0125317893311482 1
-0.00317039389000352 1
-0.0269949499763393 1
-0.0139458658753439 1
-0.0148050527543098 1
0.00666727295933555 1
0.0103237948098441 1
-0.0195061709853036 1
-0.0222805623851899 1
0.0148248944965097 1
0.0116939984385844 1
-0.0230876373466174 1
-0.0237696457425614 1
-0.00117078912701678 1
0.011331671523267 1
-0.0232688751124676 1
-0.0210941443727585 1
-0.00563335538426061 1
0.0259675172209087 1
-0.00133230641731309 1
0.0107777828692681 1
-0.0053342612353034 1
-0.0143684300679572 1
0.00837191471177419 1
0.00795520775058349 1
-0.0240167621229866 1
0.0207500845099534 1
0.00827491293103426 1
-0.034438585802776 1
0.00839661449701034 1
0.0326935307845227 1
-0.0255807202307875 1
-0.0197812402648689 1
-0.0230415254174191 1
-0.00930741084608704 1
-0.00116726394165809 1
-0.0144189670991142 1
0.00344576096358631 1
0.0322411853191696 1
0.0235966957197154 1
-0.00582901793720327 1
-0.000125198229526005 1
0.00959272646087831 1
0.0201079500044883 1
-0.0171181918382743 1
-0.0244457253913999 1
0.0077268254517679 1
-0.000337299679860737 1
-0.00159034256816451 1
0.0224139731453595 1
0.0108411836717562 1
-0.014459758084482 1
0.0303834457300518 1
-0.0043102837072855 1
0.011023463298329 1
0.00472719178470135 1
0.0166697249836595 1
-0.028221706113389 1
-0.0387731592902623 1
-0.0131373803034827 1
0.0155200778453895 1
-0.0143477057368317 1
0.0204051190808629 1
0.00545822687497015 1
0.021677458086198 1
0.0413419445994496 1
-0.00732079021403091 1
-0.0256327716736414 1
-0.014648531749958 1
-0.0103495590039414 1
0.0224547373848766 1
-0.0144367768478823 1
0.0515099734988701 0
0.0307953759215235 1
-0.0303647508480967 1
-0.039137383804665 1
-0.0563659254259295 0
-0.00837208466158201 1
0.0142600797079056 1
-0.0114322764903486 1
0.00993316191009603 1
0.0229433593920246 1
-0.0170204690561196 1
0.0159030513550786 1
0.0146174329968303 1
-0.0374987093520397 1
0.0383124528905139 1
-0.00150865749852517 1
-0.0257650027737875 1
0.0399634556474449 1
0.00258382659532163 1
0.0210479305595811 1
0.0360095643159321 1
0.00339076377693975 1
-0.0105788585767142 1
-0.0407087881873576 1
0.010139497743771 1
0.0284588572992745 1
0.0211436763429365 1
0.00177444366424167 1
-0.0238954384735105 1
-0.00958652933141366 1
-0.00511173290742052 1
0.020080899915015 1
-0.040636663936832 1
0.0271180777585204 1
0.0114329224756516 1
-0.00757309626642355 1
-0.00971211631584032 1
-0.0130944441780451 1
-0.00460815824389497 1
-0.015603642563157 1
-0.0224450575460931 1
0.0164114483261594 1
0.0141147210600217 1
0.0163265417008499 1
0.00714815954975809 1
-0.0326904768972517 1
0.0275818202747071 1
-0.00197479944529234 1
-0.00242381997588675 1
0.0221858764868378 1
-0.0125869765394979 1
0.0077124508302112 1
-0.0156413989120544 1
0.00157327403988707 1
0.0628110863032011 0
0.0121869557911944 1
-0.0303448987193497 1
-0.0051670849845507 1
0.0348182001074098 1
0.00506857126717756 1
-0.0268173411474722 1
-0.024059298259175 1
-0.0250023757704518 1
-0.00490208968475531 1
-0.072508886690519 0
-0.0112606088169152 1
-0.0375917498624706 1
0.000273262164774007 1
0.00930856227962703 1
0.00120179553582212 1
-0.00122298894582839 1
0.0100181327035943 1
-0.03872116365679 1
-6.39721309431932e-06 1
0.00625016299081093 1
-0.000911558717106118 1
-0.00536318836739753 1
0.0137573083662961 1
0.0229899932282093 1
-0.0198450577276667 1
0.00623031172246934 1
0.0139715162337701 1
0.033255733177553 1
0.000511390463605576 1
0.0182852899111141 1
0.00071997887647231 1
-0.0298532587344415 1
-0.00673757699655542 1
-0.0178943912804203 1
-0.011011185007452 1
0.0707112509919968 0
0.0246683984580065 1
-0.0142503920122043 1
0.0019968306710982 1
-0.0210187298320995 1
-0.0146629192094368 1
-0.00430081561851305 1
-0.0336968674581442 1
0.00643054791486012 1
0.00230514481673381 1
0.0241104458823928 1
-0.00507165801451767 1
-0.0143920862528939 1
0.0172613148895561 1
-0.0172706951767732 1
-0.00457648718976043 1
-0.024852469828732 1
-0.00354575105673146 1
-0.00160427435089107 1
-0.00933173611462585 1
-0.0119069107371722 1
-0.0364892809296978 1
-0.037246243487558 1
0.0638439083361454 0
-0.0243273304582222 1
0.00591344403942494 1
-0.0257021146217358 1
0.0493134334948302 0
-0.0184347243560977 1
0.00107049860466111 1
-0.0431874122477414 1
-0.00873901293365105 1
0.0281718608783175 1
-0.0170838791316716 1
0.00870228376302803 1
-0.0245899625276019 1
-0.00715440171391556 1
-0.00212504765242048 1
0.0439235679044003 0
-0.0224343552518215 1
0.00275330400836277 1
0.0276293426614573 1
0.0194363691439397 1
0.00481474333402157 1
-0.0290807546062306 1
0.0176141978176423 1
-0.001832831326903 1
-0.0187465437650114 1
0.0349430642491154 1
-0.015342752652811 1
0.00845264472099859 1
0.00503795179457279 1
0.00667015235039523 1
0.00751980324865214 1
-0.00829034970212831 1
-0.0139232831590765 1
-0.00384024767454865 1
-0.00911056239677145 1
-0.000966351854706591 1
0.00487686337340881 1
-0.0338815326690781 1
-0.0141708918640507 1
-0.0100101992090739 1
0.0144531755401316 1
-0.000850566293007908 1
0.00432329286824809 1
-0.0236653067048124 1
0.0078413006794774 1
-0.00225667627219816 1
0.00301050593861075 1
0.0432506727869612 1
0.0159202240590759 1
0.0418467408061269 1
-0.036979707994111 1
-0.0254387215376721 1
-0.0414628360207552 1
0.0318468138478351 1
0.00721318062119761 1
0.00790037026989823 1
-0.00773360453348813 1
-0.0202917822928681 1
0.0303298884188584 1
-0.0092557520987366 1
0.00830581191211406 1
-0.035266775881373 1
0.00588122349216783 1
-0.0137565803724969 1
0.0159104628810038 1
-0.0308406257479671 1
-0.011515900621652 1
-0.0192534585303093 1
-0.0142078808808213 1
-0.0016351400498408 1
-0.0218275509806173 1
0.025802917838136 1
0.00114823944803045 1
-0.0362618609151603 1
-0.00949130981272736 1
0.00702557467082339 1
-0.0438172741732434 0
-0.0292069879291067 1
0.0258934511235041 1
-0.0275999600670897 1
-0.016899168563688 1
-0.00982508546466624 1
0.015444234101179 1
-0.0028275745418132 1
0.0597696756586931 0
0.0198911686413859 1
-0.00140855837661423 1
0.0282551118246046 1
0.00496756686606577 1
0.0061404430814595 1
0.0214510761754273 1
0.0134775731803596 1
0.00315967278919895 1
0.0111731929168317 1
0.0518941685486086 0
-0.0124055738453366 1
-0.00464624434435274 1
-0.0112652501898268 1
-0.000716951841987474 1
0.00277173801242944 1
0.0215350802546515 1
0.00254494532052146 1
-0.00117754950400537 1
0.015580672008866 1
-0.0585491946481666 0
-0.0418822596302269 1
-0.00334613642221374 1
-0.0107049655935098 1
0.0366624864878662 1
0.000427431959772785 1
0.0123565795614413 1
0.01370915438917 1
0.00461197811109563 1
0.00831804475247939 1
-0.0262760285860829 1
0.0117397035499323 1
0.0357249044522193 1
0.0323802365489243 1
0.00868385960283622 1
-0.0349463963479448 1
-0.0422234576102255 1
0.00458954868614421 1
0.00480644370926251 1
-0.0051059359546198 1
0.0458364717501201 1
0.0108114463158944 1
0.00530409755545155 1
-0.023646053546524 1
-0.0272884820559652 1
-0.0388101755720474 1
-0.000387602982487199 1
0.00248021544696282 1
0.00400731750270623 1
-0.014312248281776 1
0.0164983815411325 1
0.00873112331444701 1
-0.0399794297853921 1
0.00163930328825502 1
0.0128664309918681 1
-0.0770681199880791 0
0.00866842261823546 1
-0.0109890301628974 1
0.00358797084519462 1
-0.00386295954468415 1
-0.00493225855250452 1
-0.0103443044444052 1
-0.0220738970893254 1
-0.0321298532347791 1
-0.00476764373320233 1
-0.0269096149347292 1
-0.0287332458003263 1
-0.0051974555461677 1
-0.00161754095563464 1
0.0159036485885152 1
0.0154613351134947 1
0.0261051428907766 1
-0.00135368420304016 1
0.0178394933448747 1
-0.00401655097168452 1
0.0147917566516149 1
0.00335965199044628 1
-0.0133761865867325 1
-0.0149533807139166 1
0.0493299723716236 0
-0.00789698366792408 1
-0.0279874430016739 1
-0.0467005659679969 0
0.000508379880560013 1
-0.0507078822809852 0
0.0131454509791427 1
0.020126578220399 1
0.0208924943731403 1
0.00567889926114861 1
-0.00607403170757487 1
0.0370843885431859 1
-0.0239803947848854 1
0.00539359188264684 1
0.0216314296795393 1
-0.0266428079768161 1
0.00562888640338677 1
-0.0236168071898672 1
-0.0155564774696848 1
0.0282068450613916 1
0.00335536335496483 1
0.0218395681797212 1
0.018995086100404 1
0.00472937401351144 1
0.0211961100832879 1
0.00545646365332933 1
-0.0157075100903895 1
-0.0198666526946625 1
0.0132154721870433 1
-0.0051613387542586 1
-0.0265201002837628 1
-0.0161091987769489 1
-0.00179992279386158 1
-0.00618075288536383 1
0.00792188695588177 1
0.00775775417201124 1
-0.0130301600683213 1
0.016817125932518 1
-0.0214495985940837 1
0.0189267952149782 1
-0.0082771516806343 1
0.0154687366968952 1
0.00611520497169483 1
-0.00158333498048455 1
-0.00450190121206947 1
-0.0288144742822167 1
0.0139994188416089 1
-0.0111764576140139 1
-0.0149181045178533 1
-0.0130924322106751 1
-0.0212190935766434 1
0.0399869618619031 1
-0.00572369688190481 1
0.00587892179500794 1
0.0426550843055969 1
0.0288411350425207 1
-0.000548744050414928 1
0.0208569297452808 1
0.0279114321822178 1
0.0131513039693928 1
0.00735292270240856 1
0.00154328803491137 1
-0.0235027806011182 1
0.0549266395371799 0
0.0103752520123594 1
-0.0552083453776433 0
0.0281468616308167 1
-0.020669106610905 1
0.00148670281214743 1
0.0138556969732078 1
0.0216860583651405 1
0.00540452867267916 1
-0.00622143228714962 1
0.0128653520659207 1
0.012867302939994 1
-0.00713944510095154 1
0.015174704200133 1
0.0439947828716942 1
-0.00105127723219311 1
-0.0201242566481236 1
-0.0298747721534476 1
-0.00342358482911389 1
-0.0276522914616895 1
-0.0104617466895479 1
0.00331611646240248 1
-0.000265881608941398 1
-0.000830719530236685 1
-0.0345954240697422 1
-0.0216451696406314 1
0.0128071222424821 1
0.0312907998020049 1
0.000881332366418761 1
0.0289527802048692 1
-0.00267235887126344 1
-0.0136829457499372 1
0.0115966700698507 1
-0.0222991678388418 1
-0.0319725377224091 1
0.0662692522464701 0
0.0209637796694222 1
0.0184008852601051 1
0.000279499665528349 1
0.00915813604078791 1
-0.0143928978383211 1
0.0108286911784279 1
0.0352336077410988 1
0.000369790618385047 1
-0.0225296982354912 1
0.0202938368262788 1
0.0274593213958764 1
0.0087565941362309 1
-0.0183576253225262 1
-0.0334150613436648 1
-0.00816848165458152 1
0.0184649897515545 1
-0.0470092657091253 0
-0.0050914037216986 1
0.0262680009400934 1
0.0397629002296643 1
0.0246466822668602 1
-0.0469805168183921 1
0.0168254169338674 1
-0.0120384297915997 1
0.027567297478457 1
-0.039706645212534 1
-0.0175459951304194 1
-0.0131873955971002 1
-0.0166599028496937 1
-0.00133640964488966 1
0.012608593614285 1
-0.00370145573495953 1
0.03822068976067 1
0.0126178525658652 1
0.00346530526035666 1
-0.0032862494337539 1
0.00772219987880735 1
0.00544184944197609 1
0.0108740889890015 1
0.0314889471682528 1
-0.0156125075607167 1
0.0085617445484741 1
-0.00536338754454145 1
-0.0301191670857517 1
-0.0235240529596769 1
0.00815233385520556 1
-0.0148462952633753 1
0.0262143959765716 1
0.0321966289566157 1
-0.0055523775693582 1
0.0491741734907572 0
-0.0085439962534663 1
-0.0116304223153194 1
-0.0251668414869264 1
0.0203734854117604 1
0.00623726041617659 1
-0.021639880285182 1
-0.00469568163880818 1
-0.00649030860997417 1
0.0110267124301072 1
0.0202272133916911 1
-0.0172492840735031 1
-0.00511629872713653 1
-0.0327579550919493 1
0.0143757572394645 1
-0.0232446061749134 1
0.00767389665328956 1
0.00160539338861757 1
-0.0274238517839188 1
-0.0165747606046062 1
0.00202488599200355 1
-0.00157919734694681 1
0.0548755877174922 0
0.00165831785895732 1
0.00373930117079882 1
0.022514353225384 1
0.0414271643603408 1
-0.00491994557509864 1
0.0297874496826983 1
-0.00544157073938218 1
-0.0297836471003605 1
0.0279888012367807 1
-0.0503609122284225 0
0.0104480062114359 1
-0.00674760641111178 1
-0.0188078689231202 1
0.016180129722357 1
-0.00148244028853581 1
0.0138883911218665 1
-0.0103904826480512 1
0.0225946131572543 1
-0.00152610026058202 1
0.0398438932050836 1
0.0185179275501159 1
-0.0147016871111417 1
-0.00096499171224583 1
-0.0167222788674007 1
0.0207785621567912 1
0.00324431474076794 1
-0.00147769476655177 1
-0.0079648256142744 1
0.00970646943990507 1
0.0148057807592659 1
-0.027317766388556 1
0.0303698050631023 1
-0.0174173761355987 1
0.0159379167383998 1
-0.00488994977396321 1
0.000805058244615234 1
0.028049313161205 1
0.0118871829449752 1
-0.0236529788467928 1
0.0110506186763096 1
-0.0112020657936168 1
0.0108487075552018 1
0.00871547272280055 1
0.0134995663134349 1
0.0161466081934564 1
-0.00266743735405417 1
0.02763521497329 1
0.0135104491271997 1
0.0273847614291174 1
0.0189705639673132 1
0.0309033608367521 1
-0.0229836285883624 1
-0.0156521070325051 1
-0.0380298283059003 1
0.00975954926330564 1
0.0189781074969226 1
-0.0113916548560702 1
0.00694775092745538 1
0.0216343018425226 1
0.00523489190875097 1
0.00459024027623027 1
-0.0433578706559418 0
0.00299979095674651 1
-0.0144879434675548 1
0.0152868339207482 1
0.0102656714089806 1
0.03105089990531 1
-0.00676116632022466 1
0.00256371752838804 1
-0.0192235648088016 1
0.00725741777318384 1
-0.0146805334406023 1
0.014405764426813 1
-0.0403334824213128 1
-0.0225832807735518 1
0.0116014079017033 1
-0.0276888912855569 1
0.0231522161112493 1
-0.00613758776881416 1
-0.0366701290848266 1
0.0187597034567331 1
-0.0551379884921974 0
-0.0102168022835621 1
0.0249287197689593 1
0.0128725368640348 1
-0.0251301931398035 1
-0.0198204169023826 1
-0.00255441249792397 1
0.0387983799665089 1
-0.0186151707336859 1
-0.000105957578061221 1
0.00128306890413642 1
0.00181977628922902 1
0.0106873285477907 1
-0.0405175488976093 1
-0.01066214489405 1
0.0699462528148917 0
0.00600489761739764 1
-0.0128331046207464 1
-0.0320201387549514 1
6.71101134808181e-05 1
-0.0196903284471571 1
-0.0172617631792385 1
0.00204722431810169 1
0.00179208439060927 1
0.0227452594370279 1
0.0211872009077834 1
0.000993262910551971 1
0.0351051867410906 1
0.0183600646293693 1
0.00252682695748905 1
-0.00985406680898926 1
-0.0193158781344459 1
-0.0252851397471828 1
0.00180252695534566 1
0.00513534952781578 1
-0.0112241954031415 1
0.0249930927609243 1
0.0112117819728761 1
-0.0113328336141976 1
0.0256938169375465 1
0.0196677188171573 1
-0.0155966319314635 1
-0.024539448837888 1
-0.0475917343097173 0
-0.00692607805762375 1
-0.00215364577680738 1
-0.0103918683689702 1
-8.42331947836757e-05 1
0.0110478171441672 1
0.00995624325848418 1
-0.0145713882333325 1
0.016522089322555 1
-0.00680712254648057 1
-0.00415178470822313 1
0.0356411120868579 1
-0.0147779067767125 1
0.0709919220161737 0
0.0409506994097621 0
-0.0105975467339628 1
-0.0115428509760635 1
0.00959586082989184 1
-0.00337652090099076 1
0.0168633758019135 1
-0.00229256429298259 1
8.41566717508012e-05 1
0.00569238176341952 1
0.0173731344540375 1
-0.00307297787726878 1
-0.0221315476935539 1
0.0378586992738433 1
-0.0288519193343118 1
-0.0398583318663342 1
-0.00857199756206263 1
0.00695609904957009 1
-0.0213647379944277 1
0.000269327937583985 1
-0.0153183000939999 1
-0.0194662520411124 1
0.00274551457252879 1
0.00738686274800098 1
-0.0147869065915447 1
0.0112432883414666 1
0.0203676784351039 1
-0.0116639806005901 1
-0.00181828225880353 1
0.0525214676108166 0
0.0310564249931625 1
-0.0148974092360323 1
-0.0502455759325418 0
-0.0196908648680915 1
-0.0169191693729773 1
0.0201694256308146 1
0.0369428386885671 1
0.00968490117792365 1
0.0234164048786181 1
-0.00897524265326033 1
-0.00212033007918305 1
0.00129113088955262 1
-0.0265956631052349 1
-0.0241309078727666 1
0.00889153016628521 1
-0.0559827196911717 0
0.0594009884346638 0
-0.0106245355617973 1
0.0147007315235256 1
-0.0138471911906879 1
-0.0218174394544241 1
-0.0414411254551179 1
0.0274728305554086 1
0.00962864523698166 1
0.00831259089985818 1
-0.00157547214929203 1
-0.0108367377002929 1
0.0296774329802284 1
-0.0274272880307639 1
0.00609103395043542 1
-0.0151113455029338 1
0.0415202961409538 0
-0.0246240177180319 1
0.0281184271569907 1
-0.0201985262677571 1
-0.00708225284921201 1
-0.00998469076875923 1
0.0434945886330086 0
0.00763329098905609 1
0.00635323201913388 1
-0.00310418582211836 1
-0.0109040787967483 1
0.0125640489325482 1
0.0240323819809907 1
-0.00833440905623993 1
-0.0050472949059935 1
0.00551082802380564 1
-0.0337398119140637 1
0.0476860113367495 0
-0.033006502649863 1
-0.014045465280825 1
0.0412960270946016 1
-0.0157115153353326 1
-0.032592154356314 1
-0.0166311092823026 1
-0.000595181178911592 1
0.0161945542398783 1
0.00207991857085244 1
0.00546638016413162 1
-0.00590226181134267 1
-0.0307019398822492 1
-0.0193603145774137 1
0.0514660560876025 0
0.0528781720289461 0
-0.0429239325416352 1
-0.00148263858827165 1
0.0295005303084303 1
0.0302307294982454 1
0.00516547514090327 1
0.0354757494775627 1
-0.0238561958649818 1
0.0135848013418907 1
-0.0107195979096879 1
-0.00452665819045063 1
-0.00664603654308827 1
0.00415645472736254 1
0.0199326412176713 1
-0.000280222472024389 1
-0.014971608257358 1
0.0325952285446387 1
0.0175158133042914 1
-0.0270994755541831 1
0.00731581858462532 1
-0.00827242188660456 1
0.0160449342610719 1
0.023279192852024 1
0.0270633861982459 1
-0.0343757566091016 1
0.0286458691669513 1
-0.0400134623208549 1
-0.0234538939408836 1
0.00528196274300502 1
-0.0135893328688439 1
-0.00946841317658586 1
-0.0136530186551936 1
0.0409189309035852 1
0.0184439931527555 1
-0.0261993798932834 1
-0.00267889609453233 1
0.0287568788148471 1
0.00330642981839754 1
-0.00748181073211879 1
0.00963875226736584 1
0.0028227919848544 1
-5.78402804744371e-05 1
-0.0133586752510625 1
-0.0164852308344422 1
-0.0218377704400274 1
-0.0210696264847845 1
-0.0351122887245028 1
-0.017014213414198 1
-0.0233953606808201 1
-0.00219722353510122 1
0.0204713547295998 1
0.0410586635361575 1
-0.00795085757720744 1
0.0188719482762995 1
-0.00489622372354042 1
-0.00424738378969441 1
0.040972966310681 1
0.036817515787491 1
0.0238679300050983 1
0.00598113419070609 1
0.0124663680346857 1
-0.0294710569082864 1
0.0043912670632086 1
0.0145313213749191 1
-0.00160542632795492 1
-0.0126278445408149 1
0.0043924022370148 1
-0.00384791039825515 1
-0.0114045152309354 1
-0.0186926369232477 1
0.0332107602427659 1
0.0153589111576094 1
-0.00285901870932554 1
0.00369061868064117 1
-0.0371907358223731 1
0.0415375579779044 0
0.00215100804473621 1
0.0172303002979711 1
-0.0121403588798225 1
-0.0328714179805206 1
0.0347926573960433 1
0.0127052366573731 1
-0.0244845128339703 1
-0.0216970269651359 1
0.0329178199425003 1
0.024540709303165 1
-0.0549709369240818 0
0.000769666454926221 1
0.00407934933653141 1
0.0182802769988636 1
-0.000930823008452703 1
0.00823915224160022 1
-0.0126689061656477 1
-0.0088759869222703 1
0.00500987687752954 1
0.00554788383528775 1
-0.00800362544117368 1
-0.0154047205737737 1
-0.0236484048486119 1
-0.0182957589845617 1
-0.0192971418353558 1
-0.00667523841015026 1
-0.0133724787046658 1
-0.0299188172762141 1
0.00642206236973054 1
0.034465595751131 1
-0.000350825232037337 1
-0.0199316071674894 1
-0.0215257592879382 1
0.0290143173995103 1
-0.0126219056180266 1
0.0165721772108338 1
-0.0325676067889843 1
-0.00318095802304269 1
-0.00149183504638577 1
-0.0306172528818985 1
-0.0120328722327961 1
0.0199606944513598 1
-0.0291171314713179 1
-0.0267816855968262 1
-0.00193647264751088 1
0.0277910415825017 1
-0.00178041682440588 1
0.0031860543134484 1
-0.0124976072948772 1
-0.0260193729557104 1
-0.00462516698205489 1
0.00140034858601082 1
0.00818816118337209 1
0.0313346869699322 1
-0.0190786647850022 1
-0.0123350986672181 1
0.0215652831602483 1
0.00192838738692292 1
-0.0088237042737379 1
0.0199772333609826 1
0.0225639754803459 1
-0.017318109229276 1
0.00218194231456156 1
-0.0169727531600115 1
-0.0213319062993368 1
-0.00939719014312989 1
-0.0192948282637444 1
0.0142937219848092 1
-0.0188114759296897 1
-0.00349987108615579 1
-0.00504296418111995 1
-0.0135184515908409 1
-0.00292347602317781 1
0.0261120368722553 1
0.0328593956959943 1
0.018582950450263 1
0.0199554932903202 1
-0.0247276660199942 1
-0.0604956995140815 0
0.0350285575953576 1
0.00156467024947053 1
0.0250391195313732 1
0.00252872226856486 1
-0.0312897588670032 1
0.0201910058866904 1
0.0244658245009955 1
0.0226587838174355 1
0.0151254238160553 1
-0.037213188887837 1
-0.00136916027316548 1
0.00648911325691211 1
0.00153632898856407 1
0.0333414422440397 1
0.045596050408011 1
0.0446597981577638 0
-0.0183884332849118 1
-0.0290671552343768 1
-0.0324502297501677 1
-0.00925657626337782 1
0.00180309561385382 1
-0.0307100875977758 1
-0.00248455673911904 1
-0.0282775902807573 1
-0.00641861204227883 1
-0.0122566011813126 1
0.0156261001596875 1
-0.00817353300447585 1
-0.00451351559061663 1
0.00125634876788191 1
0.0256419348766715 1
0.0284911066107349 1
0.0214827691421594 1
-0.0154539531441927 1
-0.0328844957362179 1
-0.0122449642068049 1
-0.00107185372474701 1
0.027179794327517 1
0.00518191393962528 1
-0.027031744802539 1
-0.00609805488985797 1
-0.0148457095616068 1
0.0160574132027726 1
-0.0348538569951765 1
-0.0357159719981678 1
-0.0211367276928746 1
0.0167289515546756 1
0.0502311702347168 0
-0.023477701539322 1
-0.0141773774854728 1
-0.0161512110683058 1
0.00707685135157511 1
0.0100926047025495 1
0.00032731230594218 1
-0.0417324547717456 0
-0.0677914034258455 0
0.0093437091729769 1
-0.00423826797748022 1
0.0156628283128366 1
-0.0184207890749338 1
0.0240686427885752 1
0.0530383570964356 0
0.034750355636172 1
-0.0297588808630812 1
0.0218051905359231 1
-0.0167843292186655 1
-0.0140586015683499 1
-0.00219899617259405 1
0.0139856643424779 1
-0.00882745621035443 1
-0.00683532994847026 1
-0.0167612669428492 1
-0.0113772044273013 1
-0.0114909745533839 1
-0.0140919707950034 1
-0.015884249978303 1
-0.0138297838129092 1
-0.0247906284315235 1
0.00573630138904443 1
0.0106348646943171 1
-0.00510828344949183 1
0.00445914974088454 1
-0.0337341511146597 1
0.0116446094509024 1
-1.7753602029145e-05 1
-0.0202623538713764 1
-0.00594805623168143 1
0.0201650507118848 1
-0.0272418459225572 1
-0.0413603953114388 1
-0.0213952794443052 1
0.00535003987310361 1
0.0222592160840858 1
0.00333882112550625 1
0.0138747962268166 1
0.000707457497779295 1
-0.0352187083971674 1
-0.0039356809154568 1
-0.0275425421039465 1
-0.0238564383274554 1
-0.00520820159558958 1
0.0266100009418822 1
0.0432953444530029 0
-0.0324816275826117 1
0.00643716301211976 1
0.0468239713403658 1
0.00525056927646098 1
0.0109512985719204 1
0.00602608246877731 1
-0.0180609771833986 1
-0.0108745545911743 1
-0.0181399824002948 1
-0.00911746685345989 1
0.0108176476206638 1
-0.022062927482102 1
-0.0395053840548152 1
0.00878357755547777 1
-0.031776026343928 1
0.0153405405743937 1
0.0236172047105738 1
0.0228246741396408 1
-0.00861031447733171 1
0.0463944841609613 0
-0.000320500109781034 1
-0.00106027290777132 1
0.000721764789775643 1
0.0449904292374877 1
-0.0165524643683929 1
-0.00369371105454585 1
0.0120014340993239 1
-0.0365188253105613 1
-0.0198025054170179 1
-0.0106430290887993 1
0.0264015992132956 1
-0.016160323784749 1
0.00896817749704668 1
-0.0230601128192717 1
-0.0153596430287374 1
0.00603000290828141 1
-0.00651505791735434 1
0.0242316328196634 1
-0.0227036798792876 1
0.0194377625090308 1
0.0232463981665635 1
-0.00202083188161192 1
-0.0189171278431673 1
0.00922425842640606 1
0.0151914024100644 1
0.00201197602381463 1
-0.00763722236961922 1
0.00932945750027181 1
-0.0383720739482164 1
0.00827027558882791 1
-0.00981755278434173 1
0.00417521351381502 1
-0.00466397449108192 1
0.0183490216769315 1
-0.0499554880344113 0
-0.0226326385843678 1
-0.0273614882575271 1
-0.0224939403686003 1
-0.0153129278802027 1
0.0289741924012108 1
-0.0157639858722332 1
0.0212767902536258 1
-0.00195472250788364 1
-0.0172025312265339 1
-0.0279991768618819 1
-0.00402848443930144 1
-0.0181998457802457 1
0.00631613097925616 1
0.03640565380006 1
-0.00951159212916437 1
-0.0183128070074406 1
-0.0125136715337927 1
-0.00900397313133765 1
0.0153219423328984 1
-0.0435413308094381 0
0.0028527644542379 1
-0.0104130200303662 1
0.0414330296201425 1
-0.0213725715774376 1
0.0238498209278138 1
0.0421711686045547 1
-0.038403202745548 1
0.0162408499393814 1
-0.0112907911338349 1
-0.0145916912119922 1
-0.00694457498191848 1
-0.00640215100646998 1
-0.00453668093805552 1
-0.0205155867956775 1
0.00495837914657702 1
0.0144089457357954 1
-0.00216717959545373 1
-0.0216369526569177 1
0.00717765624172484 1
0.0030871311471348 1
0.00561970776695695 1
-0.038157551525828 1
-0.00629066381740614 1
0.0276366384266205 1
-0.00934727643759874 1
-0.0120016080279472 1
0.0096041344914901 1
0.0192195347313887 1
0.00959361751993391 1
-0.0138088083727356 1
0.0171775579596245 1
0.00912861473556375 1
0.0228255581029554 1
0.000358185123202409 1
0.0094550690280457 1
0.0010869297594059 1
-0.010682509637238 1
-0.0254746715703786 1
0.02829203262732 1
0.0293626821759669 1
0.0076065289635726 1
5.28941016498842e-05 1
-0.0074342200064836 1
-0.0123708726284645 1
0.0451533203022226 1
-0.0107179720021315 1
-0.000555110899407756 1
0.0181463626423002 1
0.0175163415063676 1
-0.00706535814539286 1
0.0487963183754426 1
0.0209419166548453 1
0.0241369192841919 1
0.0110541276119871 1
-0.0351585796863106 1
-0.0103917655244907 1
-0.0112195146263246 1
-0.00166837292761516 1
-0.0187227792243367 1
-0.0502635133221851 0
-0.0322002121469766 1
-0.0525061551072293 0
0.0158798535828631 1
0.0255133620889436 1
0.0129358403214104 1
0.0201437815423913 1
-0.0206528193989439 1
-0.00934842908801748 1
0.0145941235999874 1
0.00859736450535506 1
0.0350125171990146 1
-0.0321449071553204 1
0.00684426096624631 1
0.00257000275917224 1
0.00554228727168501 1
0.00575869162721273 1
0.0306377393361287 1
0.0355706169596355 1
0.0120149750044611 1
-0.0393107177100168 1
0.0520940211821034 0
-0.00992423135696018 1
0.00176625702349305 1
-0.00693076879314926 1
0.00617906292101051 1
0.0129536120686366 1
-0.018114852691582 1
0.0321395413838755 1
0.0095699202411279 1
-0.0158025772754018 1
-0.054089403654073 0
-0.00984718575965772 1
-0.0153496824368018 1
-0.00906835742711472 1
-0.0320003907049775 1
-0.0304565829014507 1
-0.0267139070939757 1
-0.0115636280725253 1
-0.0325468510741406 1
0.02099878998608 1
-0.0453739931141296 0
0.036570371952974 1
-0.020923609082095 1
0.0336901335330666 1
0.00116998388686308 1
0.0391940177554399 1
-0.0128505883837259 1
-0.0613026588260042 0
-0.00516496539596647 1
0.00425160080999962 1
0.0463401572717469 0
-0.0317808427643117 1
-0.0285494912843144 1
-0.0129589532925977 1
0.0272116231582918 1
-0.00293559205328016 1
-0.0167364221985949 1
-0.0230347279498737 1
0.000596518117963896 1
0.0132194030969939 1
0.0500062505037834 0
-0.0148398916781935 1
-0.0254468221914772 1
-0.00577265630573367 1
0.0044682585604624 1
0.0362998466297864 1
0.00424743560198652 1
0.0138531978166657 1
0.0335993531587209 1
0.00803750157421006 1
-0.0149711254095419 1
-0.0291882278912526 1
-0.000163964415064078 1
-0.014615287023494 1
-0.0196282226107799 1
0.00579332768567991 1
-0.0133627994360609 1
-0.0143508608132361 1
0.0155851692228748 1
-0.025359508997248 1
-0.0138510193961453 1
-0.034291543546207 1
-0.0116229320212293 1
0.0205625371239739 1
0.0151577490411206 1
-0.0250733643053832 1
0.00803304322922185 1
0.0216120341107802 1
-0.0192538930415805 1
0.0309782369529402 1
-0.0144457050345976 1
0.0157422023563083 1
-0.0298929271594508 1
-0.0079172886593828 1
0.00209982843132515 1
0.023199362213785 1
-0.00653606000641021 1
0.0352233710726695 1
-0.0159949036609458 1
0.0378689831344024 1
-0.0179500051537925 1
0.0320068897791218 1
-0.0269751596614967 1
0.0153070560248782 1
0.0121447072591965 1
0.00994255201417023 1
-0.00326829190301714 1
0.0195303336950671 1
-0.00910191784265973 1
-0.0376140923203986 1
0.00622448494332723 1
-0.00493694572706237 1
-0.00440118314107877 1
-0.0207482251075581 1
-0.00510836797753243 1
0.00717628851276922 1
0.055896310908975 0
-0.000172477074150662 1
0.0158754197699686 1
-0.0254779396099203 1
0.0227933054469892 1
-0.00448424284832306 1
-0.00888041128927709 1
-0.00522389489009415 1
-0.00366292181093052 1
-0.00292292082089117 1
0.0425192892069772 1
-0.0488141072378237 0
0.0237484552973832 1
-0.00531747105745065 1
-0.0419547581115388 1
-0.0139059385360596 1
0.0100061722491664 1
0.0380721201697246 1
-0.00833151804234562 1
0.0338909195617863 1
-0.0312776781576357 1
0.00226791485832562 1
0.00674323756940059 1
-0.0318392665961376 1
0.0276741885267492 1
0.0152758728643785 1
0.0254537241197682 1
-0.00966655693976467 1
0.0115926851476075 1
0.00867452268457224 1
0.00378614552996505 1
0.02981722767729 1
-0.00972041780278717 1
-0.00924447328898115 1
0.0302283052947917 1
0.0214397983039293 1
-0.0164356814358401 1
-0.00327928268744817 1
0.0323180513933954 1
0.00536880022623518 1
0.0035105971117426 1
-0.0182395136589909 1
-0.0239914537181161 1
0.00989362483152489 1
0.0447578118444307 1
0.00291996863273776 1
0.000185955695945657 1
0.0319689714736124 1
-0.0393574221450698 1
0.019970014836954 1
-0.0195730714584133 1
0.00467392929081757 1
0.0188588723979929 1
-0.0155974312162454 1
-0.0270257252329512 1
-0.0152287831596803 1
0.00048857960900923 1
-0.0422440551782857 0
-0.000967662265450625 1
-0.00476796862771803 1
-0.00376617751468743 1
0.0230185719348164 1
-0.00955982024741341 1
0.0246063154583302 1
-0.0258491658115596 1
0.00132687522416306 1
0.00126782104523112 1
-0.0355069875079385 1
-0.032371133833017 1
0.00159607217473138 1
-0.00206263052599659 1
0.00251638837643354 1
-0.0125976221637965 1
-0.0311516984138761 1
-0.0126864221550271 1
-0.0219709262141456 1
0.0188297890056667 1
0.0523057699482696 0
0.0235069895844782 1
-0.0308667872062958 1
-0.0308265165938222 1
-0.0208094446095301 1
-0.0152486871109234 1
-0.00322654307404699 1
0.003982341334281 1
-0.0235917439944711 1
0.0357716693040429 1
0.0247593454684079 1
0.00567054534833927 1
0.0432104005133886 1
0.0151632293898284 1
0.0301180355987402 1
-0.0101306232007428 1
-0.0381560371994613 1
-0.00231540442268987 1
-0.0288491902997056 1
0.00932866122879905 1
-0.0100092548198515 1
-0.0291896061864788 1
-0.0262804155338753 1
-0.0154937332295715 1
-0.0298772963047128 1
0.0146258399475908 1
0.0252168573280091 1
-0.0139066187853382 1
0.0189942483405965 1
0.0436309718714725 0
-0.00221156794383912 1
-0.0254133538908272 1
0.00218700408563964 1
0.0057936660324309 1
-0.00344424063739723 1
-0.00548414851841866 1
-0.0194855892835325 1
-0.00799928160825942 1
-0.00976342434309986 1
-0.0299377742963907 1
0.00770601345466319 1
-0.0247311443562761 1
0.0145683548700309 1
0.042203515927723 1
-0.0202372617108099 1
-0.00698094844435974 1
-0.0204564141886135 1
0.00197129310716168 1
0.0604185902051944 0
-0.00627176141189354 1
-0.0230429387689516 1
-0.0501079663691943 0
0.00795704971699378 1
0.0181441161864685 1
0.0072292606272322 1
-0.00690664734644116 1
-0.034288028123701 1
0.0124159462987846 1
-0.0298994223042171 1
0.0116876293007371 1
-0.0157106998897832 1
-0.0036552958297194 1
-0.00463872422956954 1
-0.0299498321230616 1
0.0247733262253477 1
-0.0321079370152241 1
0.000322768407155049 1
-0.0147663439533905 1
0.0253489091129317 1
-0.00401852674156 1
-0.0173439193796898 1
-0.0146856637461195 1
0.07766705528593 0
0.0104811151570832 1
0.000528492125294899 1
-0.0121916536126232 1
-0.0147109594962248 1
0.0159079576866924 1
0.024235438957631 1
0.00438820919705919 1
-0.0204425869368083 1
-0.0398086263789778 1
0.0178931856718402 1
0.0129914220384853 1
-0.0391908042993011 1
-0.00991061919455097 1
0.0179373392528638 1
0.0437063422292475 0
0.028511631919933 1
0.0151455481397382 1
0.00710198445671924 1
-0.0180656844696729 1
8.96246746740186e-05 1
0.00511010107524033 1
-0.0405154676027542 1
0.0232321693161457 1
0.00141347681401503 1
0.00685271315263407 1
0.0125390424497819 1
0.0106978569444986 1
-0.0303808074765101 1
-0.00850598622236085 1
0.0519174276946636 0
-0.0182247240204238 1
0.0163400222781935 1
-0.0129692210706105 1
-0.0129298002993595 1
-0.0473662791977223 0
0.0506044669339189 0
-0.0139731017082657 1
-0.0247759876811528 1
0.0376813260173696 1
-0.0147666604718915 1
0.0196236202607387 1
0.0384683051115712 1
0.00959167273284764 1
0.0365561437364103 1
-0.0321617631068919 1
0.0174550414180974 1
0.00145745838774136 1
0.0155449160111069 1
-0.0186131851384327 1
-0.0119200870691697 1
0.0311748648711746 1
0.0144838326047841 1
-0.0172888281517335 1
-0.03449927445447 1
0.00488204501131435 1
0.0125383327742487 1
-0.00697260501769284 1
0.00750210153910951 1
0.0148507259381655 1
0.0126988780610592 1
-0.00666574749976797 1
-0.0170984782228131 1
0.00801856683121945 1
-0.00571794817108853 1
-0.00672998438771531 1
-0.0368192332351522 1
-0.01321840028555 1
0.0114688055669724 1
-0.00832667792032607 1
0.0157047079290449 1
-0.0375638745684521 1
0.00301281036536932 1
-0.0131775445331588 1
0.0114281448501899 1
-0.0315513288745854 1
-0.00221291772303333 1
0.00788112525382156 1
-0.010455815172511 1
-0.0152999932088629 1
0.035485541175922 1
0.0040114129890716 1
-0.0228375526355308 1
-0.0127414671755707 1
-0.0553765752651079 0
0.0294435867292184 1
0.0110071814781089 1
-0.01238526928553 1
-0.000210702334375994 1
0.00900997130375329 1
0.00115573945543425 1
-0.00497959791332415 1
-0.017373555940327 1
0.0146829027906886 1
-0.00451765617757367 1
-0.0105042784849577 1
0.00925574937974361 1
-0.028318783808471 1
0.0110226100785096 1
-0.0296319039891846 1
-0.0230165091586141 1
0.0214319494931995 1
0.0250921932458884 1
-0.00441652213313919 1
-0.00587469034250849 1
-0.00646753614632308 1
0.0113027328341431 1
0.0036274005142884 1
0.0258135730779575 1
0.0290639913219341 1
0.0182188237904878 1
0.0293864963572397 1
-0.00227928403065943 1
-0.019818947785393 1
0.0491917100869819 0
-0.00948220315138706 1
-0.00972630540745631 1
-0.0549013839264445 0
0.0297994988476209 1
0.0360949413930546 1
0.0126881336415079 1
-0.0216656801876347 1
-0.0141725727477128 1
0.0389382231893091 1
-0.00313934614107622 1
0.0184806142274804 1
-0.0149517574980453 1
-0.0220388962028902 1
-0.0205037235013318 1
0.0376184325918832 1
0.0500304254362663 0
-0.0113299559577704 1
0.0164279186657461 1
0.0199341540207491 1
0.0184366528898216 1
-0.00527181693482849 1
0.00905283762660395 1
0.00643551477960247 1
-0.0172773097181236 1
0.0134216222491476 1
-0.0315084599349808 1
-0.00610162065542115 1
0.00356958083529319 1
-0.00474812791553383 1
-0.0785117946362372 0
-0.00942824539483859 1
-0.0514307302891432 0
0.00833617681422904 1
-0.0202483726303805 1
-0.0274203265097724 1
0.0404636462785684 1
-0.012657560408451 1
0.0129331480191813 1
-0.00143833190338653 1
0.0183697956452784 1
0.00191574052649405 1
-0.0346598637786876 1
0.0117251992495222 1
0.0290924570859889 1
0.0408203450953944 1
0.0309443472773388 1
-0.0124207240245236 1
-0.000480467962203047 1
-0.0102119415624526 1
0.0275693467709213 1
0.00775119853862903 1
0.00925058891347704 1
0.0671191770261582 0
-0.00255114870792182 1
0.0204453584725778 1
-0.0276865685694358 1
0.0220235331228366 1
0.00546926571650003 1
-0.0455430486961238 1
-0.0259657778027978 1
0.00953246663747813 1
0.0204824528261099 1
0.0252234040519218 1
0.0445768919506997 0
0.00959811416332295 1
0.00837231802121885 1
-0.00673788586535407 1
0.0495070571840988 0
-0.0134944679843146 1
0.0239091745410353 1
-0.0269606137631139 1
-0.0216747147819763 1
-0.0213490373016251 1
0.0290477904511947 1
-0.0150223765308454 1
0.0055245232860653 1
0.0186436897823037 1
-0.000107881107068008 1
-0.00852129168869952 1
9.2197594956954e-05 1
0.0324597284382423 1
0.00214059509497828 1
0.00446671997374851 1
0.012814209399183 1
0.0187114351887967 1
0.0248415947617788 1
-0.0045976471049528 1
0.00454160641356036 1
0.00852826629593246 1
0.0243732911229047 1
-0.017735854800645 1
-0.0430396031540176 0
0.00853587743501436 1
-0.00617222490012769 1
-0.0131116999924146 1
-0.0089641856323801 1
-0.0121754044603581 1
-0.00974472933956209 1
-0.0261359340131022 1
-0.0241336968400817 1
-0.0154516009639203 1
-0.0066278325142547 1
-0.00771854933157473 1
-0.0336700522974079 1
-0.00139244137795147 1
-0.00198600580420149 1
0.00638949453097175 1
4.66775962482424e-05 1
-0.00789021814861224 1
0.00164443368821599 1
-0.0367868632134191 1
0.0179488652520237 1
0.0151961481940092 1
-0.0135999099898301 1
-0.0307964676758848 1
-0.00562455888263088 1
0.0413268808369118 0
0.00865309627327343 1
0.000202222462358501 1
0.0088213762537294 1
-0.0219987372321263 1
0.00588047107478744 1
0.0275417204720524 1
0.0285403316437407 1
-0.0217808951874699 1
0.00473618462675005 1
-0.0128662391421813 1
0.00872461169655441 1
-0.0230238259589984 1
-0.0375593992710222 1
0.020529570281257 1
-0.00890759302642681 1
0.0411451784632082 1
-0.034746118453184 1
-0.0067167962285119 1
0.000288277468737231 1
0.00143052238194538 1
-0.0101760335550935 1
-0.0108086180026807 1
0.00412031085627803 1
0.00102143221415218 1
-0.00387493874048461 1
0.0322657803515514 1
-0.00667956151530123 1
0.0125801507029702 1
9.86602858580742e-05 1
-0.00358073625632871 1
0.00675921771639094 1
-0.0108204698585705 1
0.0162560957485677 1
-0.016479610203502 1
0.0212701445380562 1
-0.0252118692185288 1
-0.00282134659969422 1
-0.00441437069348292 1
-0.00523859145646401 1
0.00319988432746932 1
-0.00979315162606429 1
0.0146344443985753 1
-0.00499067363455387 1
0.0235429747913253 1
-0.00887366438230158 1
-0.00876905264512908 1
0.0214890403075095 1
-0.00936471214376486 1
0.00167669310820715 1
-0.000807642903017049 1
-0.0257944589146795 1
-0.0028527544194194 1
0.0152317318596217 1
-0.00402890824375318 1
0.0116476862541744 1
-0.0241542404879022 1
-0.00775182560200276 1
-0.0373662119279837 1
-0.0132933244270684 1
0.0238027569914143 1
0.0328219066491164 1
0.0335213323471215 1
-0.025001385418391 1
0.0182491459269806 1
-0.0331575947783646 1
-0.0308179377706 1
-0.0216085348866317 1
0.00823449186920696 1
-0.0011085551734607 1
-0.0153476464896519 1
-0.0214198841919429 1
-0.000832441931859511 1
-0.0424994397144783 1
-0.0163499682954553 1
0.0564953585836539 0
0.0290675640633085 1
0.0110413173851823 1
-0.0338619664738075 1
-0.00594489327923543 1
0.0317433873418164 1
0.0244812308575649 1
-0.0149352235383246 1
0.00270042380589291 1
-0.0114206624708739 1
-0.0189235416298267 1
0.00775663968476286 1
0.0228017720894033 1
-0.00770249353083758 1
0.0164078006697888 1
-0.0097817913540724 1
0.00619025715143848 1
-0.0192581465083733 1
-0.0138808574073516 1
-0.0256702794266177 1
-0.00419158060557537 1
0.0125017705202881 1
0.0302737199881232 1
0.0049683075215613 1
-0.064529222776721 0
-0.0184492119367821 1
0.000184970152196076 1
0.00352837382632851 1
0.015923715482956 1
-0.00376288160088252 1
0.00726160395668642 1
-0.00201994536936967 1
0.00810719960134977 1
-0.0166882765199598 1
-0.00669365644591955 1
-0.0391491426276568 1
-0.0164284863734299 1
0.0156703968597061 1
-0.0104006295963883 1
0.0295109191798938 1
-0.010295417042362 1
-0.0136547532416762 1
-0.00744434616499038 1
0.0466249886938118 0
0.0468822208291171 0
0.0227733441032833 1
-0.00194448859633336 1
0.0176150916485818 1
-0.00340229191348675 1
0.0215485816388507 1
0.0133091702044021 1
-0.0224934923846165 1
0.0286370720975101 1
0.0652217303710251 0
0.00609571193800238 1
0.00117175892865779 1
-0.00591682263413437 1
0.0150588532622798 1
0.00137434446028109 1
0.0102561615493371 1
0.0183101330634277 1
0.0112220026192808 1
0.00577896916316796 1
0.00287031021477717 1
0.0339541671424233 1
0.00044035207836283 1
0.00287825980925109 1
-0.0353157764677867 1
-0.0018223280611613 1
-0.00250885475185553 1
0.0162697874237431 1
0.0207587783847842 1
-0.0455556160212588 1
-0.0263130937524419 1
-0.0308047764955174 1
0.0287180955357536 1
0.0128214052424813 1
-0.029638943024818 1
-0.0116895829851353 1
0.00388732654325341 1
-0.0465824803745124 1
0.0358307210835558 1
0.0326235609839352 1
-0.00488410228624718 1
0.00170534901419771 1
-0.00365203203268787 1
0.0154196546931533 1
0.0227834564484202 1
0.000826792068737796 1
0.0263503656285255 1
0.0010676186000905 1
0.000120594661302306 1
-0.0176902446432504 1
0.0210793881978021 1
0.0120588092632469 1
-0.0593288819450826 0
0.00711445926801533 1
0.030304967005284 1
-0.0139422679434863 1
-0.0197297460731677 1
-0.00496942791791666 1
0.0190597179040068 1
-0.00681745396602705 1
-0.00631414549627995 1
0.00883776241421923 1
0.0124232991770273 1
-0.00503934278451791 1
0.00670940532799913 1
0.0215437480248655 1
0.0297578518841151 1
-0.0249831681053035 1
0.0141915139888342 1
0.0523122281392321 0
0.00244276346275804 1
0.0178385629211153 1
0.0188686695071301 1
0.0403200624313062 1
-0.0203667333891246 1
0.0284302291091569 1
0.0114125488092668 1
0.000667862288058709 1
0.0184776716416897 1
0.0137947513866688 1
-0.0175219032811796 1
-0.0191573004881518 1
-0.00223709492029189 1
-0.0117228647192445 1
0.0348394284012223 1
-0.0275857619267716 1
-0.00267072428138761 1
-0.0188163413586962 1
-0.0597409305471763 0
0.0164496418298805 1
-0.0109851971564121 1
-0.00756415546144148 1
-0.00150801765357106 1
-0.0143796720645832 1
0.0150236553279384 1
0.00823182585383398 1
0.0115683895171182 1
0.00244539671114904 1
-0.00422236137089487 1
-0.0203766583033735 1
-0.0288989560561316 1
-0.00231017275265706 1
0.0117313738617687 1
0.0583477458419425 0
0.0179689143859795 1
-0.0437824115704453 0
0.00406065272224009 1
-0.0108072061419236 1
-0.00783253217928955 1
0.0247700947301696 1
0.0238033433640828 1
0.0213957446163252 1
0.0287987533550191 1
-0.00121715693725532 1
0.0302987679280652 1
0.0290063900547913 1
-0.00621776041391858 1
-0.00653507725252298 1
-0.00315002904088525 1
-0.00639111006149756 1
0.010597370506008 1
0.0237286053490122 1
-0.015332231832367 1
-0.0372407041316173 1
0.031560255513642 1
0.0193996127451471 1
0.0194166735316 1
0.0163318241589401 1
-0.0251882467044549 1
0.0024186211386696 1
-0.0203239658696354 1
0.0128730897664799 1
0.0173920102901044 1
-0.0045585706866135 1
-0.00200335655830879 1
-0.0303759496237802 1
-0.0254269251959553 1
0.0106552834666468 1
0.00985502782985954 1
-0.0278108426054381 1
-0.0270501943212213 1
-0.0371931446884849 1
0.00254564681397 1
0.00150362974037333 1
-0.0273481757324922 1
0.0220520115791604 1
0.00616951976725146 1
-0.0169858877756245 1
0.00495614783571252 1
-0.00886534057563013 1
-0.0315933588500133 1
-0.00390051875079353 1
-0.0646217180032174 0
-0.00245695725120695 1
-0.0273758512121889 1
-0.000227410297926364 1
0.000803721760867329 1
-0.0301209160111608 1
-0.00183854875541425 1
0.00986434203747412 1
0.00924425270877057 1
0.00857820801453131 1
0.0185175481540841 1
-0.00489948534738683 1
-0.00456856684152137 1
0.0231021975857488 1
-0.0179948705441562 1
-0.0237153869789019 1
0.00445294467508921 1
-0.00848806093239946 1
0.03013882490882 1
0.0160471018986701 1
-0.0287945259298934 1
-0.0275277343432991 1
-0.0139338852232684 1
-0.0302933426333692 1
0.0571201177928133 0
0.0395466981052096 1
0.000692130278434909 1
0.0266354150169315 1
-0.00125026679880926 1
-0.0169875706298045 1
-0.0121963792847899 1
-0.00690884845167961 1
-0.0142761135477155 1
0.0269658588424892 1
-0.0150072763555058 1
-0.0210429292033901 1
0.0268131026797381 1
0.0252717029660535 1
0.0108317926502537 1
-0.0203020063785804 1
-0.0148143882155762 1
-0.0143435224207079 1
-0.0282921815699491 1
0.0303565713184174 1
0.015811433860395 1
0.00519480329808886 1
-0.0356019909118095 1
-0.0101970354826289 1
0.00965818386197996 1
0.0265914269510644 1
0.000639364506570669 1
0.00906979834216011 1
0.0282524821983119 1
-0.00766078820001032 1
-0.038905751948661 1
0.00168430114020936 1
-2.42974107564906e-06 1
-0.0228922025441993 1
-0.00200090526609776 1
0.00629316853488251 1
0.00155606068131682 1
0.00391778469902905 1
0.0295167097635942 1
0.00912932399557017 1
0.0115904444142274 1
-0.0149619295456191 1
0.0379770710194295 1
0.0246436162154165 1
-0.0176422959639702 1
0.0291980544973847 1
0.00250991725079186 1
0.0551465748404156 0
0.0305490884606129 1
0.0373166439496438 1
0.00501204260811152 1
0.0552480565180027 0
0.0112247433910847 1
-0.00740101199405797 1
0.0275905221341202 1
-0.0435183229653508 0
0.0281469332024162 1
-0.0286471275883504 1
-0.0119931237580683 1
-0.0032252014875335 1
-0.00357047177473062 1
0.00958130494297391 1
-0.0324961490434841 1
-0.035583058250222 1
-0.0223363769700464 1
-0.000999440282091043 1
0.0245626693542825 1
-0.00601049272878503 1
0.018558912301619 1
0.0136783740831626 1
0.0305298325305959 1
-0.0237988883089477 1
0.00768708484878843 1
-0.0173644641130416 1
0.00985689578829922 1
-0.0137203029792585 1
-0.00409523675346272 1
0.024963659482532 1
-0.022569314651481 1
-0.01346967824971 1
-0.0137123097473823 1
0.00548126201635093 1
0.0255638302558705 1
0.0241263648249206 1
0.00732216021113006 1
0.0118149376625305 1
-0.0226089797621083 1
0.0414632132412601 1
-0.0243440209561669 1
0.0125717530455485 1
-0.0099101753958986 1
0.00738510296066362 1
0.0335512675765951 1
0.0125165043869102 1
0.0158461278772163 1
-0.017493705399458 1
-0.0173136482757914 1
-0.0242963263236388 1
0.00973030533033931 1
0.0168972260619475 1
-0.0201420427904315 1
0.0136642576427115 1
-0.0181437004687686 1
-0.0225531718459527 1
0.00385215418329338 1
-0.0252093736010514 1
-0.0228329124175595 1
0.00239836033603893 1
-0.00411660052224586 1
0.00113605862025486 1
0.041899565525146 1
0.000917586759974059 1
-0.0152885888511752 1
-0.00243366707897752 1
0.0419987291350986 1
-0.0320176870545043 1
0.0436713685262897 1
0.00429934319341462 1
0.0193194460674272 1
0.0338192607662534 1
-0.00196375776729747 1
0.0144353404096558 1
0.0209492350680902 1
0.0318164985871501 1
-0.00782932402481541 1
-0.0344225788515232 1
-0.0280051777190196 1
-0.0201567057068072 1
-0.0115939661362809 1
0.0184746911585187 1
-0.0122097585071923 1
-0.00606524469234262 1
-0.011941969848205 1
0.0340868317130063 1
-0.00925677074039076 1
-0.0223633294691923 1
-0.0136960946073372 1
0.0100063991970325 1
0.0246240832787718 1
-0.0352339261275193 1
-0.0169852699546106 1
0.0425962591724927 1
-0.012992154002045 1
0.00121040260170215 1
0.0104018044639364 1
-0.0196854888513182 1
0.00502119676272215 1
-0.0262668015587116 1
-0.0183053060811571 1
-0.0127763350581495 1
0.00636779173467722 1
-0.00948939567040463 1
0.0358439916534973 1
-0.015225110805311 1
0.021554184915428 1
0.0265163581070882 1
-0.0160362072389195 1
0.0171554543664337 1
0.0126774871611921 1
0.0257463396165983 1
-0.00963604798780076 1
-0.0219304437601578 1
-0.0382196822029754 1
-0.00692287858181329 1
-0.00131719317317051 1
-0.0200181263156147 1
-0.0451792314534867 1
-0.00944769692534403 1
0.0412979746265991 1
0.0103116591634127 1
-0.0203978303805864 1
-0.0162037453290354 1
0.0413060717448874 0
0.0103025514172823 1
0.056453070212674 0
0.0273350375348016 1
0.0441495852465737 0
-0.00271598018261859 1
0.00845962977789087 1
-0.0229072058415766 1
0.00290497823883264 1
0.00487565010504264 1
0.0185842655922881 1
-0.0123076514281551 1
0.0211447460292837 1
-0.0206053510333863 1
0.00687394769314585 1
0.0237030140156986 1
-0.0100286874640221 1
0.0263132709109089 1
-0.00299563117948225 1
-0.0138609017544038 1
-0.0309561431257922 1
-0.0180565202886637 1
-0.0393318665085502 1
0.0223386692554048 1
0.0264995772702725 1
-0.00418009972941913 1
-0.0237487174567228 1
0.00547654048232573 1
0.0235942022994019 1
0.0217719004180177 1
0.0084882261880893 1
-0.0232999950719299 1
0.0314862439048312 1
-0.0196074910160459 1
-0.00945115937965819 1
-0.00887176581068364 1
-0.0157548877874192 1
0.00324321639696769 1
0.010380465961882 1
0.0225770339820946 1
0.0180350277145772 1
-0.021275552487694 1
0.00675195522129205 1
-0.00849048923678913 1
0.0300391017078414 1
-0.0151719571330459 1
-0.00207687195761117 1
0.0135785766865106 1
-0.000726352008396599 1
0.0120873148505324 1
-0.00382883224786545 1
0.0221853893534662 1
0.00815070016710548 1
0.00528211798486573 1
-0.0344902909262705 1
-0.0146954593894131 1
0.0276654173571164 1
-0.0200004711113927 1
0.0262440927011467 1
0.0187894306423856 1
-0.0258438725749373 1
-0.0129162167617607 1
-0.000994903049895928 1
-0.0207569925086495 1
0.0169733837483269 1
-0.00907640216443906 1
-0.0101522348151779 1
0.0285071907368436 1
-0.000881906468537637 1
0.0216507816550174 1
-0.0226992935797144 1
0.0591755788682362 0
0.0254330764812201 1
0.0225360044539089 1
0.00978654004234555 1
0.0103441175627388 1
0.00286919746762581 1
-0.00779870799339278 1
0.00083605081203018 1
0.0507122381686447 0
-0.0151222298258311 1
0.0280798820275094 1
0.0260912705773701 1
0.0020931446481642 1
-0.0160472157041752 1
-0.0249572700597556 1
-0.0157034991422546 1
0.00898226084725876 1
0.0351860528351764 1
-0.0225554585575732 1
0.0107671553087952 1
0.0251427783360794 1
0.00404061716292654 1
0.00858331818487797 1
0.00502561702484299 1
-0.0143057339627692 1
0.0145625500855605 1
0.0184678375142066 1
-0.0571457702123052 0
-0.00314124068457966 1
-0.00183300308947277 1
0.0101747114440148 1
-0.0243378568977457 1
0.0267222177219916 1
0.0260531609380201 1
0.00581777960810102 1
0.00261331793267061 1
-0.0400055967119202 1
0.0104397145538722 1
-0.0219782632905699 1
-0.00430858342414215 1
-0.040480695519524 0
0.00540135710872518 1
0.0148403998906054 1
0.008222792893959 1
-0.0183297938184422 1
0.00489748954263194 1
-0.0149538988950136 1
0.0299618242903469 1
-0.0147625373439456 1
-0.0174223221543695 1
-0.0105234466447464 1
0.0105753950060445 1
0.00872731398891034 1
0.00453223117644455 1
0.0173293621853334 1
-0.00194073794705791 1
-0.000247116106979481 1
0.0212590676340514 1
-0.00798853649244523 1
0.00939288428391069 1
0.0199703471457597 1
0.0209832584948675 1
0.00901990316561762 1
0.0256212937145503 1
-0.0353288942560115 1
0.00208454309564229 1
0.0251885171224339 1
0.0450290177425082 0
-0.00193361755257587 1
0.0120180284178868 1
-0.00014143434524235 1
0.00351309148164553 1
0.0248367301663926 1
0.0225319502567072 1
0.0254866595604034 1
-0.0187679800266112 1
-0.0158671766532142 1
0.0034265668970319 1
-0.000774910311955735 1
0.00105831408759395 1
0.0470527722139853 1
0.0181008726706215 1
0.0280653111163351 1
0.0022297976003631 1
-0.0259593135977894 1
0.0236096417918532 1
-0.0133002777340393 1
-0.0476271941603463 0
0.0114921739788258 1
0.0290287685394052 1
-0.0178069933753063 1
0.00682312981390534 1
0.0345158357759493 1
-0.0292126813074208 1
0.00558120224186343 1
0.0202807762084885 1
0.0176841527608151 1
0.0204521078500086 1
0.0110883882042473 1
-0.00712015215432081 1
-0.0283712090024744 1
0.018688879559486 1
-0.00827045035462056 1
-0.0165085180398494 1
-0.00269447547671475 1
0.0489600365038955 0
0.01972915359841 1
0.0132844275521369 1
0.0255515918166465 1
0.0136098370512773 1
-0.0442101143052999 0
0.0130269453793937 1
-0.0336514448822545 1
-0.000451177089348796 1
-0.0060592748928403 1
0.0333066047357194 1
0.0135473801881847 1
-0.0244057121759876 1
0.0173769188390658 1
-0.00247819171125422 1
-0.0113546523833143 1
-0.031078778159469 1
-0.0140906891463648 1
0.00252934470056253 1
-0.00891210317697686 1
9.83110799834077e-05 1
-0.00558990913682435 1
-0.0175990518621805 1
0.0416026413279187 0
-0.0451411591129135 1
0.00127584140783051 1
0.0325135972789429 1
0.00215942213620597 1
0.0034633241715699 1
-0.0426110738724507 1
-0.000455356003238936 1
0.00847601540937996 1
-0.00160259737050142 1
-0.0024812965278034 1
0.0264791027495124 1
-0.00808569328555922 1
0.0327530192058092 1
0.00506491648506244 1
-0.0126485059747495 1
-0.0291514120783082 1
-0.0522093749558557 0
-0.00544510575185108 1
-0.0130567929678278 1
0.0245333446333909 1
-0.0316363183804466 1
-0.0428165168093981 1
0.00722812906426151 1
-0.0296414448820795 1
0.0440226217497533 1
-0.000185086057794536 1
0.025344693607249 1
-0.0250221472309112 1
-0.0325926048645603 1
0.00862418218139314 1
0.0640191206327072 0
0.0264841635633815 1
0.0186239702904722 1
-0.00313493390326247 1
-0.00505978683673364 1
0.0248177986105848 1
-0.00670871797397093 1
-0.034857612231455 1
0.0107941158750414 1
0.0461053618425518 0
0.0169837680132409 1
0.00787795980613205 1
0.0177507205370557 1
-0.00193131700817167 1
-0.0100379690802231 1
-0.0122216090275604 1
0.00803079261695611 1
0.053594849467751 0
0.0222917921904288 1
0.000467740531130152 1
-0.0065058508054342 1
0.00400868831493677 1
-0.00876096065422733 1
0.00279326460010597 1
-0.0246403775455469 1
0.00992239034836289 1
0.0221836474929954 1
0.03742712989852 1
-0.0305510323230583 1
0.0228449422392797 1
0.00757632442666293 1
0.00507801455622564 1
0.00563377246027494 1
-0.0639726694148677 0
-0.0156263186573368 1
-0.0544950187268953 0
-0.00654670412903739 1
0.0332821270766399 1
0.0169757384905498 1
0.00916086229748458 1
0.0456519626767407 0
0.0029528715573432 1
0.0172905133572422 1
0.00912542617563254 1
0.0148152707592204 1
0.0388923481692923 1
-0.0127067109992899 1
0.0473411568043986 0
-0.0353088211907382 1
0.00996796056222017 1
0.0302904561506405 1
0.00604373691882968 1
-0.0223914856699244 1
0.0197697952644471 1
0.018226910171007 1
-0.00351082136754016 1
0.000126850219086684 1
0.023991201401264 1
-0.0126353772305538 1
0.0109987643389376 1
-0.00504169522364831 1
0.0300909803630102 1
-0.0299665611006775 1
0.0413743785046182 1
-0.00970730054317585 1
0.003314338172791 1
0.00423018551507871 1
-0.017716448404387 1
0.00993213180355704 1
-0.0019842670673147 1
0.0348115276706531 1
-0.00744183926990039 1
-0.00115495877582466 1
-0.0144839355498924 1
-0.0128623154660908 1
-0.0129682708630987 1
-0.0335731231790435 1
-0.0137023766669903 1
0.00625070456401506 1
0.00743579248052346 1
-0.0278315734655203 1
-0.000660057348065271 1
0.0226222524501525 1
0.0457159074454552 1
0.0008240802353308 1
-0.00476531672357863 1
0.00417248757959589 1
-0.0370991858400425 1
0.0186120045344645 1
0.0234591431085885 1
0.0183785431442449 1
0.00358159795391756 1
-0.039172681724821 1
-2.18529944163233e-05 1
-0.0107030056183558 1
0.0154247173077427 1
-0.0231115577129181 1
-0.0279595503012204 1
0.0194967377230739 1
0.0152778620840906 1
0.00985486086465399 1
-0.0185271070120415 1
0.00665142757009469 1
0.0195852936617657 1
0.0245316791233783 1
0.00526028739296618 1
0.0286947813582981 1
0.023149248957088 1
-0.0478475470823958 0
-0.00766110519386728 1
-0.0341448012263079 1
0.0118443296131571 1
-0.00274522285108381 1
-0.0269999430560528 1
-0.0136673018376005 1
0.0239269356681034 1
-0.0521695535303777 0
-0.0315019441587857 1
0.0276509390397799 1
-0.0381694020179572 1
-0.0256684496046269 1
-0.0269841010990854 1
-0.00668069991341277 1
0.0383363458063461 1
0.00114357817002173 1
0.0478802349482322 0
0.0147483295646102 1
0.00317549502285729 1
0.0301703743181197 1
0.0291265682894537 1
-0.00893007297116704 1
0.0189307741588821 1
-0.0406979373676046 1
-6.48519651420716e-05 1
0.0314395852045282 1
0.0134939518503423 1
0.00596301787754344 1
0.0220710343150433 1
-0.0386133284437865 1
0.0324736600310231 1
0.0264767077410427 1
0.00517541248169155 1
0.00570814904469696 1
0.0041387879818829 1
0.0193776408260492 1
-0.0329524650807674 1
-0.0270103888724027 1
-0.0182543433366102 1
0.00250259988065765 1
0.00486209045403104 1
0.0271995028841646 1
-0.0111488905592857 1
0.00866478433036872 1
-0.0305597581413581 1
0.00536318412948131 1
-0.00212253472896617 1
-0.00355434658548349 1
-0.00823365692251415 1
0.01046434090354 1
0.0151647881468779 1
0.0383352546182582 1
0.015850712968725 1
5.69147867604193e-05 1
0.0172918751127716 1
-0.010537321587791 1
0.00568251690564591 1
0.0206523197992494 1
0.0112025644545922 1
-0.0434374564234816 1
-0.0318653850342836 1
0.01340680755606 1
0.00805055718639798 1
0.00622894709199145 1
-0.0103297498281495 1
0.0234745622910963 1
0.0242850323924278 1
0.00206845316669597 1
0.00568576281211324 1
-0.0464614824209074 0
-0.00965249333661159 1
-0.00254550567658973 1
0.0298215326874183 1
-0.0113487427759089 1
-0.042894400622697 0
-0.00693811059331547 1
0.00422086429812726 1
0.0116323076616262 1
-0.0349958681789496 1
-0.00517857522411922 1
0.0291699942687034 1
-0.020831840650888 1
-0.00985724195010376 1
-0.0117264580436709 1
-0.00808752827512249 1
-0.00801252081014995 1
0.0187988071517543 1
0.0274609913680947 1
0.00577845111261472 1
0.014122143950721 1
-0.03659501524178 1
-0.0295171296832016 1
-0.0212093048483597 1
-0.000772740579067158 1
0.0099008399658389 1
-0.0256419548381626 1
0.00778441806127643 1
-0.0268835176539118 1
-0.030809855753451 1
-0.00855634646371346 1
0.00190621243186242 1
0.0239142772138816 1
-0.0467203832951399 0
-0.0309136438090448 1
-0.00270306229250196 1
0.00110921001330254 1
0.00211879853847136 1
0.00338169292136072 1
0.00876667671726815 1
-0.0213658644528606 1
-0.00222318202642229 1
0.0103374843105485 1
0.0107581024882523 1
-0.00736741873391174 1
-0.0096356910249026 1
0.00600919324081563 1
-0.0117115670657244 1
-0.00161793091244335 1
-0.024974967365105 1
0.0544761924648326 0
0.0178731230237666 1
0.021577622835151 1
0.00112721906226993 1
-0.0131785934761429 1
0.0160808024338842 1
-0.04015200604652 1
0.0103586187801693 1
0.0119643890926292 1
0.0250733313281149 1
0.00517487386433065 1
0.0249537608949394 1
-0.0427300457465806 0
0.0147273725500971 1
-0.00511674885317775 1
0.0110300303529696 1
0.00257774780936479 1
-0.0368790039254783 1
-0.0214587673017169 1
-0.0378983248477546 1
-0.0128282700442716 1
-0.00563209270323261 1
0.0276190368311005 1
-0.00227832641498714 1
-0.0520429684847714 0
-0.0173881958411963 1
0.0536523894288236 0
-0.0130239094921985 1
-0.0170147155388472 1
0.0106382840830014 1
-0.0519856732517262 0
-0.00318812444630629 1
0.0116332902302652 1
-0.0415978841690001 0
0.00202694807330857 1
0.0350811195131352 1
-0.00136877797563214 1
-0.0414813208742753 1
-0.00788964745175117 1
-0.0362146596931755 1
0.00942949375896302 1
-0.0139189045345674 1
-0.0246879999304651 1
0.0209094954993362 1
0.0332413237541396 1
0.0413150704982711 1
-0.0182231712684275 1
0.00566417874768988 1
0.0054655088517453 1
-0.00643106005783229 1
0.00265542589204795 1
-0.0147651954533534 1
0.016101888062897 1
-0.0315190717476704 1
-0.0158823935919038 1
-0.0203248936097396 1
-0.028961812234103 1
-0.00315266639134535 1
-0.009503566526885 1
0.00360170684958461 1
0.00980730512566991 1
0.0241945933562472 1
0.0275872508532318 1
-0.0010932504837697 1
0.00307679056170402 1
0.0133047683762274 1
-0.0301331227917776 1
-0.0215097356957887 1
0.0226010594880348 1
-0.00686123903806583 1
0.00567845332017098 1
0.0193502456870925 1
-0.024944304379485 1
0.0363578110797092 1
-0.0302534355350189 1
0.000664366477480177 1
0.0134385981229294 1
-0.0178818029763468 1
-0.0243322377973632 1
0.0104475316852162 1
-0.0407741383851069 1
-0.00387235879430601 1
0.0433554413946938 1
-0.0182102062999889 1
0.019564241812072 1
0.0109295873205958 1
-0.00286010232758477 1
-0.019113215317262 1
0.0299363020401485 1
0.0301834602073382 1
0.0173191589852994 1
-0.0418364327577092 0
-0.0543671602756814 0
0.00579218540012044 1
0.00383739604870346 1
0.0204999380323536 1
-0.0175054896650542 1
0.00743382457689471 1
-0.0199873664595225 1
-0.00319939090958167 1
-0.010818311353373 1
0.0233940416265379 1
-0.0290643839260065 1
-0.0167480929975632 1
0.0223011091441796 1
-0.0251578696566216 1
0.02310122735307 1
-0.024032165540653 1
0.00651843790347642 1
0.00149245705044509 1
-0.02817433489816 1
0.012157324359273 1
-0.029449617356237 1
0.0342672601638599 1
0.0378203097160457 1
-0.0023695776747894 1
0.0129661340845826 1
-0.0108332497938491 1
0.00956963467284232 1
0.00491919271769929 1
0.0287638845449228 1
0.00304390329635681 1
0.0128034928201218 1
0.00695820062759475 1
0.024316016355939 1
-0.00543448211668616 1
0.0194567875698946 1
0.0296674353590569 1
-0.0117656961808924 1
0.00546631249604033 1
0.0534375149230195 0
0.00405003233877216 1
-0.0191481991496915 1
-0.0179501924147977 1
0.0254960926312213 1
0.0332361910199393 1
0.00358466693594762 1
0.00628473836814623 1
-0.0071763692157069 1
-0.00284037222696261 1
-0.0124197634682126 1
-0.0265939988590816 1
0.017517340946428 1
-0.00157139715854112 1
0.018320725334719 1
-0.00924729793497132 1
0.0309128171236669 1
-0.00942557575279053 1
0.0102587327553299 1
-0.0125934613138061 1
0.020904310350337 1
0.0228844598366344 1
-0.000310927246830429 1
-0.00456292726811227 1
0.000678957272530663 1
0.0219886384108783 1
0.0152552547845439 1
0.00643103473455888 1
-0.00951639661519434 1
-0.0106248604315476 1
-0.00235365508348714 1
0.0127565323143458 1
0.0279097185445658 1
-0.00882156296350859 1
-0.023097448353036 1
0.0103467720199295 1
0.0408766815851066 1
-0.0463477609475316 1
0.00158235069581918 1
0.0300685163956554 1
-0.0325982456502127 1
0.0129064388527776 1
0.0281100617172865 1
0.0254074411446273 1
0.0255310049022642 1
0.0322844883524666 1
-0.0576386175020158 0
-0.0169017083389223 1
-0.0115180293812237 1
0.014858200645 1
-0.00318247557672039 1
0.0319492295226721 1
0.0336129647755876 1
0.0337451018380397 1
0.0592728469162566 0
-0.0177887706045176 1
-0.00478492122408926 1
-0.0333736538160057 1
0.0318384690029143 1
0.0200742672565587 1
0.00895844282676987 1
-0.0220272470394273 1
0.0133749991258651 1
-0.0193582508988112 1
0.000143982512572732 1
0.0398173941657812 1
0.0174917751453823 1
0.00080624019791653 1
-0.00147912544029118 1
0.0398023207837087 1
0.00597637094833133 1
-0.0190637683152992 1
0.00342128639804417 1
-0.0234306050878763 1
-0.00564408032945857 1
0.0192900462911887 1
0.0138618718754321 1
-0.0371923799614001 1
-0.040879122743056 1
-0.0192750427478537 1
-0.0397771354883575 1
-0.00140600096044378 1
-0.0141509764935381 1
-0.0332304629967813 1
0.0141692551770958 1
-0.0256243294339801 1
-0.0260860544574829 1
-0.031058500565212 1
-0.0599167260756777 0
-0.0107718715582936 1
0.00735059772514888 1
0.0259063734576285 1
0.0232008886674566 1
-0.0390841911017928 1
-0.0330267652484995 1
0.0200830340136921 1
0.00513207900988778 1
0.0807189694255184 0
0.00991670843894299 1
-0.00665991833671403 1
-0.0406082111220607 1
0.0318236175071127 1
0.043892696604194 0
-0.0109798842073927 1
0.00612843762352291 1
0.0211614515392253 1
-0.038201855447366 1
0.0375395073025667 1
-0.00948019316480042 1
0.0210877984041954 1
0.0136439431502783 1
-0.0512014779503825 0
-0.0467723290311936 0
-0.0365459181576234 1
0.00340868725418781 1
-0.00185053975994182 1
0.000727187309740359 1
-8.28443496591356e-05 1
-0.00582882268759321 1
0.0107541965169422 1
-0.00590392821664826 1
-0.0212863857578153 1
-0.000737299808232059 1
-0.0287230084239131 1
-0.0129253647762191 1
0.0025833645888981 1
0.0168269160404025 1
-0.0116088069696765 1
0.0224432235628477 1
0.000740056026901913 1
0.000203511441241304 1
-0.0355557235860015 1
-0.00644442167009154 1
-0.0409561327601755 1
-0.00482542133924524 1
0.0514046567324554 0
0.00360693257339312 1
0.0335366114787336 1
-0.0316563392743167 1
0.012847529375218 1
0.0161506330634864 1
-0.0104288309984396 1
-0.0271368301698546 1
0.00770604622275834 1
-0.014076609853644 1
-0.0141198925708959 1
0.0283562872777484 1
0.00431163335362696 1
0.0131906511457399 1
-0.0462581400331 0
-0.00710135679041383 1
0.012506791770432 1
-0.0528297250910993 0
0.039966021959462 1
0.00662563392020116 1
-0.00542623466093276 1
-0.0248976391603623 1
-0.0150923875689693 1
0.00502477540237874 1
0.00841664999622668 1
0.00736242387573254 1
-0.0116139754190295 1
0.00219147443539504 1
0.0191811446215253 1
0.0324105553407364 1
-0.00711233170765656 1
0.00848907116021667 1
0.0272414566352531 1
-0.00244464059515055 1
0.0179253325673433 1
0.0119991447463785 1
0.0137669963318258 1
-0.00351803999259632 1
0.0108759600947168 1
0.00932563911957542 1
-0.0374407932034251 1
0.0407140828444239 1
-0.0104423022863643 1
-0.0117237195613616 1
-0.000701852366536937 1
0.0151926479611841 1
-0.00771904098080741 1
0.0320874645480836 1
-0.00603590080965253 1
-0.0115543987603624 1
-0.0124576410320465 1
0.00631695100147988 1
-0.0091042757921491 1
0.000478113552365331 1
-0.00376222173089563 1
0.0188284686465065 1
0.000900854818435521 1
0.0364417846720963 1
0.00363897990429565 1
-0.0321163957178224 1
0.0268640919519735 1
0.0221499856414961 1
0.0101785841827675 1
0.0110302257484545 1
0.00484698750895613 1
0.0124856413976342 1
-0.00284352227916045 1
0.0248900602551352 1
0.0117830433176895 1
-0.00747196057794023 1
-0.0363520722191963 1
-0.0204132765367241 1
-0.0240528715807276 1
0.0054755641439764 1
0.00716001106638194 1
-0.00478682845919785 1
-0.0204305035052031 1
-0.0310104886325424 1
0.0156405368551126 1
-0.000454119140910784 1
-0.0251682579451384 1
-0.00718716903917756 1
-0.0218948730961686 1
0.0279064739967122 1
-0.00935479146388133 1
-0.0356335814469441 1
0.0164320490137623 1
-0.000412791738646304 1
-0.0132252493855726 1
-0.0266671019175238 1
0.0134212800630698 1
0.00203920310980171 1
-0.00723826772461994 1
7.24142083889396e-06 1
0.0105602047146193 1
-0.017936600911409 1
0.0141341202699811 1
-0.0333728613890516 1
0.00638299260210208 1
-0.0646657233479238 0
-0.0216253671765319 1
-0.0264692056883458 1
-0.0195077755418811 1
-0.0344598724424033 1
-0.0214286107724372 1
0.0274691915269283 1
-0.0278438532294487 1
-0.0200801328765825 1
0.04196960572741 1
0.0465654443398096 1
0.024734083096994 1
0.0153612298885984 1
-0.0140122973268808 1
0.000246309888504379 1
0.0266516702227482 1
-0.0159474389255939 1
-0.0160700937726127 1
-0.0222552724373664 1
-0.00773628214929689 1
0.0243718912499724 1
-0.0222687544628186 1
-0.00498196244240171 1
0.00548283618607471 1
0.00388833215700325 1
0.0408826515693616 1
-0.00146471600182947 1
-0.00725576608546487 1
0.0244011631699676 1
-0.0328972284990846 1
-0.0089067682535763 1
0.0379711082194392 1
-0.0320593434761603 1
0.011788558277547 1
0.0043278925834761 1
0.0304494844989356 1
-0.00309513756896359 1
-0.00264804049710232 1
0.0326096882912626 1
0.00624580306205324 1
-0.0125002706954354 1
-0.00586636367010617 1
0.00308681688021559 1
0.022384670962534 1
-0.00520273422630064 1
-0.024843000428618 1
-0.0133695592040118 1
-0.00794422244003602 1
0.0453117195882233 0
0.0174266056287032 1
0.00151586586352932 1
-0.00474550187630034 1
-0.00497228233377628 1
0.0325939055547886 1
0.0078045941898731 1
0.0327902505394967 1
-0.024285951712552 1
0.00120068298728935 1
-0.0137053683166397 1
-0.00133885147746707 1
0.00862466557303611 1
0.0338340802529176 1
0.0103180076162116 1
-0.0313352714039282 1
-0.00898346651654631 1
0.0175107724765384 1
0.0221650397122591 1
0.0245006863806992 1
0.0155271197110261 1
0.0201109929337392 1
-0.0261865634483316 1
-0.0203757468763339 1
0.0288149068147138 1
0.012206438474044 1
0.0173129469122049 1
-0.00266360940043814 1
0.0141087054495967 1
-0.0212371641039472 1
0.00839969600645473 1
0.00414559828320066 1
-0.0351408957734022 1
0.017358822269252 1
0.0128131910497587 1
-0.017740203181502 1
0.0116418810372114 1
-0.00180923679643405 1
0.0354579994617659 1
0.00190792396931409 1
-0.0203861759863211 1
-0.00318113223398714 1
-0.00152311285097155 1
-0.0168407717208164 1
0.0447839252286152 1
0.00159852915261631 1
0.00281224565783738 1
0.0168942232734373 1
-0.0323667329674954 1
0.024581744264442 1
-0.000351931306884541 1
-0.0200983414370089 1
-0.0134555101370533 1
0.0191243818141307 1
0.0061665467652639 1
-0.00971891385250671 1
0.0338132520463744 1
0.0442164721124175 0
-0.00969557064647218 1
0.00814605928734461 1
-0.0172069742209729 1
-0.00266446671882266 1
0.0211279932541897 1
0.0349305230200255 1
0.00206707976261735 1
0.0215825805449033 1
0.0046166074626516 1
0.0104395835694477 1
0.00878354380291494 1
-0.0228329981834737 1
-0.0353549566343928 1
-0.018904412011063 1
-0.0234226580485568 1
-0.00318664487047406 1
0.0343759419764616 1
-0.0422658418620436 0
-0.0520499727779575 0
-0.0093721879438691 1
0.00559754519661314 1
5.84844653087726e-05 1
-0.0276727810147956 1
-0.00780286752101676 1
0.0357190237696193 1
-0.00206552619544207 1
-0.00509302759275957 1
-0.00759290057583873 1
-0.0329694442592937 1
0.00651513917907766 1
-0.00510040750898053 1
0.0540501828655419 0
-0.0138411069777859 1
-0.00414671705621313 1
-0.0110204347001962 1
-0.0115822759377908 1
0.0143663813915605 1
-0.0342014474820928 1
0.0087909299798706 1
0.0208385866280736 1
-0.0125032556582288 1
0.00779088692214492 1
-0.0135099739477634 1
0.00595894423377778 1
0.0471466342178818 1
0.0113320363737717 1
-0.0273048616323073 1
0.00402749772413557 1
-0.0145993128394144 1
0.00500287787148905 1
0.0111433894581723 1
0.00276487271147501 1
-0.00762142098256889 1
-0.00750749566515898 1
-0.0154970264910407 1
0.0116631177161739 1
0.00571296111578362 1
0.0655325961928689 0
0.0349904742835115 1
0.0161118036812131 1
-0.00961905957168488 1
-0.0156658965866265 1
-0.0146250281925477 1
0.0243792044666842 1
-0.0354223908173166 1
0.0377276140472789 1
-0.013706701165905 1
0.00966743086186514 1
0.0179946102459713 1
0.00726233748166331 1
-0.0295654490115618 1
0.0402333534220334 1
0.0618010715770424 0
0.00136188130881101 1
-0.0234784384366309 1
0.0245436290359666 1
-0.0044371672060731 1
-0.0135156789525319 1
0.0173035909031121 1
-0.0337405497135257 1
-0.0113211679723365 1
-0.0471186711161401 0
0.0230955005493958 1
-0.00828986886329644 1
0.0192941822909237 1
-0.0158572328705763 1
-0.00522951479995967 1
0.0303793008160695 1
0.0344195692017321 1
0.0142286707176061 1
-0.0233457988144353 1
0.011361883099942 1
0.0314486047911092 1
0.056498142325313 0
-0.0326977100726429 1
0.0310343812131322 1
0.0270097482217596 1
0.013179947435055 1
-0.00017993418868356 1
0.027463893132012 1
0.00140366969862755 1
0.0280628083824669 1
-0.0425527331896014 1
0.0201990270680792 1
0.0320542002596067 1
-0.00585919703994856 1
0.00824278050425689 1
-0.0116620945988928 1
-0.004747106971171 1
0.00922060521546717 1
-0.0260740583145399 1
-0.0215911695225574 1
-0.0191184591419322 1
-0.0373446955182607 1
-0.0327818830703377 1
0.00388266019706847 1
0.0016409184932311 1
0.0292093860843329 1
-0.0527563931966327 0
0.0119653871418129 1
0.0350773817048288 1
0.0415075430727128 1
0.00665450428850058 1
-0.00059565060693345 1
0.00510563596385214 1
-0.0122082691169172 1
-0.00208586661733733 1
-0.0189191034879283 1
-0.0273039059555299 1
0.0207050935598184 1
-0.0313240725729391 1
0.0181297186964909 1
-0.000963381045140367 1
-0.0329844172543356 1
-0.0075601639464427 1
0.0466134288294828 0
-0.0171171144229718 1
0.0253925265586755 1
-0.0197199051846609 1
0.024682415240582 1
-0.0148228935580365 1
0.00681920525002485 1
0.00621331465164703 1
0.00668410498096755 1
0.010639468110634 1
0.0197319052601405 1
-0.00942014120006379 1
0.0393733264706433 1
0.00443248722445339 1
-0.00956490689802527 1
0.0248114260408153 1
-0.0160651663179425 1
-0.0189392730019612 1
0.0253179190177131 1
0.0189943055305166 1
-0.0210866065426124 1
0.000332532049097408 1
-0.0338563696706354 1
0.0334870527017675 1
-0.00199993210426294 1
-0.0297247617778691 1
0.0100591819725828 1
-0.0105403441639276 1
0.00722664228606258 1
-0.0226740294641309 1
-0.0293213547181199 1
0.0340755217937172 1
0.00421169505467358 1
0.0398769160376122 1
0.0348289769728013 1
-0.0304591695747283 1
-0.0501782771524301 0
-0.0104211443445623 1
0.0406150572202725 1
-0.0418426239692075 1
-0.0421296958632614 0
-0.0501492037861661 0
-0.023339189492222 1
0.00760939630301785 1
0.0268637113052333 1
0.0109335510277867 1
0.00542540161492277 1
0.00462940048879245 1
0.0240133869800676 1
-0.0296728949957249 1
0.0114946634962754 1
-0.0224772949586309 1
-0.0121117284220648 1
-0.0542401245456718 0
0.0298356443504215 1
-0.0138110703312802 1
-0.00433176051347863 1
-0.0415559553135227 1
0.0107636439726162 1
0.0277472180749527 1
0.0245211586048273 1
-0.0176805154768606 1
-0.0311601023497143 1
-0.00612733516200524 1
0.00132499481731827 1
0.00444261998708697 1
-0.023558512470344 1
0.00815177788027797 1
-0.0692705116490731 0
0.00148790462596583 1
0.0246482747461057 1
0.0302521621723068 1
0.00245454929472889 1
0.0115394458884554 1
-0.0158638381841765 1
-0.0118899640534696 1
0.0281059482209766 1
-0.00336455498607196 1
0.0440999987900619 0
0.0300904772473487 1
0.00945891961460703 1
0.012669700300906 1
-0.0295814096850451 1
-0.00651652735093426 1
-0.0133011202602835 1
0.00467675736996664 1
-0.0146870478594998 1
0.0176852400942558 1
0.0559754310991462 0
-0.00510988046716845 1
0.0207743453402866 1
0.00287964827740574 1
0.0126245235811031 1
-0.0220105247468663 1
0.0390265403058535 1
0.0303221833689394 1
0.00513095743274599 1
0.0119224974478062 1
-0.0321181167685788 1
-0.00197115654916768 1
0.0132973137683651 1
-0.00463499658666884 1
0.0267529602312049 1
0.0287980045726524 1
-0.0407257105208228 1
-0.025232844575341 1
0.0285196902528148 1
0.024577244032526 1
0.005434231015554 1
0.0206674032946745 1
-0.0175364821538611 1
-0.00261692297905098 1
0.000520449344669071 1
-0.0252735507778278 1
-0.00512142952580037 1
0.00772975533565377 1
-0.00956847274069479 1
-0.0105872127926607 1
0.000478168989132986 1
0.0322845407284673 1
-0.029329182170113 1
0.0211576040977786 1
0.0100440662852687 1
0.0120596929378623 1
0.0166963565309245 1
-0.0180739548199104 1
0.00628881757838576 1
-0.00789689718045169 1
-0.021449346309841 1
0.0303809365277459 1
0.0247377686948613 1
0.0390830357387825 1
-0.0269521403023809 1
0.00374090285174842 1
0.0015703002029284 1
0.0357706639394169 1
0.0222307468316018 1
0.0160806554903324 1
-0.0107098852905055 1
-0.0244076161958383 1
0.0226846533120752 1
-0.00962636555337189 1
0.0153838780661643 1
0.0152396105951936 1
0.0128303283159928 1
-0.0296605995516681 1
0.019732330950148 1
0.00772552584138521 1
-0.0213463081253255 1
-0.0045906140832925 1
0.000181715360072772 1
0.0242401041221244 1
-0.0314187970694189 1
-0.00703055965474293 1
0.00344734552680288 1
0.0120315193205727 1
-0.000478095117483187 1
-0.0468061124945221 0
-0.0207863029267017 1
0.0291253570201414 1
0.0090382777985336 1
0.0275395983393195 1
0.0396890092039184 1
0.0244550247097985 1
0.00716149791860894 1
0.0516852958437276 0
-0.0265377045644681 1
-0.023078501380292 1
0.0183050744979845 1
0.0171241204799256 1
0.0203538120733422 1
0.0260085729452556 1
0.0133338437971636 1
0.0472290745749527 0
8.36673407746064e-05 1
0.0117985384249524 1
0.0173395927490195 1
-0.0138923434807476 1
-0.0446267398092375 0
4.66363273747988e-05 1
-0.0254299951015448 1
0.0284855290527173 1
0.0228540995592853 1
-0.0339255861231494 1
0.0136717537996897 1
0.0150474984308036 1
0.0142634119893274 1
0.000892423248547193 1
0.0556357372416961 0
0.0266696748837502 1
0.0306401312257084 1
-0.0108029695349557 1
-0.0253428705155248 1
-0.0255421378071409 1
0.0398728217225651 1
0.012053847104562 1
-0.00530568117761775 1
0.0371594567241321 1
-0.00978681712104458 1
-0.0215236167302411 1
0.00116130458813588 1
0.0420146252632062 0
-0.00317143046094031 1
0.0222165764400097 1
-0.0175018082489635 1
-0.0244783969898518 1
-0.0134926146507502 1
-0.00655887317753904 1
0.022010008513537 1
-0.0289726821272412 1
0.0298644291319621 1
0.00642816971442239 1
0.041255472368577 1
0.000108677610094674 1
-0.0144942063337176 1
-0.000744283085818801 1
-0.0422455323256071 1
0.0320255180983643 1
-0.00819473732198271 1
-0.00987001107475023 1
-0.0082530437285298 1
0.00792595216635682 1
0.0479829307060232 0
-0.0266578575753464 1
-0.00748191663485541 1
0.020154862147816 1
-0.01282025360407 1
0.0287961671963949 1
-0.0119116153672217 1
0.00659477016670888 1
-0.0256902117889653 1
-0.0179483385455684 1
-0.0024635663821311 1
-0.0278316437609084 1
0.0205253861378582 1
-0.00361300886023663 1
-0.00725065670790839 1
0.0241941904635078 1
0.0368880102990895 1
0.0223128145979472 1
0.0393042703076801 1
-0.0126554235844343 1
0.0249305031136509 1
-0.0207526460350027 1
0.0269420990314153 1
0.00149725057394525 1
0.0194408724642353 1
-0.0180801326530544 1
-0.00973684233334249 1
0.0311985780669148 1
-0.00523667114301827 1
-0.00431016178609563 1
-0.00947877527214116 1
0.0054236180083162 1
-0.0193809677213382 1
0.0323396358794646 1
-0.00529322247186921 1
0.0289032440002577 1
0.034063854272829 1
-0.0241212591853342 1
-0.0295886498080431 1
0.017570325331814 1
-0.00777078331958022 1
-0.0126267783213725 1
-0.00144236713694693 1
-0.0472722802312921 1
-0.0292398572808594 1
0.00275782266668636 1
0.0280448600257627 1
-0.0262958798280097 1
-0.00964764999724105 1
0.00142010708076354 1
0.0268211710386171 1
0.000947655664978663 1
0.00964352857655242 1
0.00561073882524249 1
0.00285759428368616 1
0.00826183181106008 1
0.00674493200136493 1
-0.00538009054082436 1
0.0118977351369941 1
0.0325065887392384 1
-0.013125177931611 1
-0.0264821301484161 1
0.000599493545383321 1
0.00570374880136763 1
-0.0237897630621936 1
0.00159651117950649 1
0.00972946706850588 1
-0.0565351427682461 0
-0.000234765226490768 1
0.0538608261247987 0
0.0279917744366962 1
0.00974693400761846 1
-0.00400382774702512 1
-0.0021711739546352 1
0.0374581833031676 1
0.0101949657478229 1
0.00446423222585617 1
-0.0238768146097774 1
-0.00807388411036219 1
-0.0108221915934431 1
0.0283916545194146 1
0.0249899598425753 1
-0.0215613658441371 1
-0.0174966920098187 1
0.0198949742848968 1
-0.00874454285817787 1
0.00917816706206236 1
0.001346978717473 1
0.0216671502353937 1
0.0159808867153636 1
-0.0440116352755074 0
0.0345398694881974 1
0.00745325369881114 1
0.00389575715454349 1
-0.00742263608491711 1
-0.0251844644018546 1
-0.0250274032866421 1
-0.00637935611224968 1
-0.0180624156987348 1
0.0119741928346557 1
-0.00725641443662682 1
0.0134014545730133 1
0.0230059518424648 1
-0.0226943603692843 1
-0.0371692770013938 1
0.0170103140190542 1
-0.0198283482115305 1
0.00470526967592258 1
0.00127239659440047 1
0.0557593849788043 0
-0.0219564688969905 1
0.0311546122560408 1
-0.0173112091733554 1
0.01596988083133 1
0.0104891484454905 1
-0.0157183963168771 1
0.0372266823319522 1
0.0157378000582737 1
-0.00752074564081548 1
0.00747009710785489 1
-0.0100499887650464 1
-0.00944030777858744 1
-0.00277855516614128 1
-0.0185883141157717 1
-0.0106582837632579 1
0.0124135518390689 1
0.00832013729853263 1
0.0353323952413749 1
-0.00709725157251208 1
-0.0133401478029251 1
0.0172140842734616 1
0.0237403680252997 1
-0.00765543318563859 1
0.00276712690970729 1
0.0338294019798466 1
-0.0215537577658936 1
0.0170373629139019 1
0.0228520698953305 1
0.0260839155197966 1
-0.031033416050112 1
0.014874200242025 1
-0.0180892384124991 1
-0.0158975921011965 1
-0.00259099257281629 1
-0.0216794117282517 1
0.0259206133636088 1
-0.0321243111144433 1
-0.0183655603356505 1
-0.0119593612563466 1
0.0112649272506502 1
0.0435581285058746 1
-0.0242423753737256 1
-0.0304978172137247 1
-0.00691548613352299 1
-0.00920596571335202 1
0.0233187839614616 1
0.00565924498394405 1
0.00485292809108184 1
-0.0104886048457611 1
-0.0374410461369443 1
0.0526043580499634 0
0.0190005186550468 1
-0.0126730999981436 1
0.026727602147747 1
0.00742032337799292 1
0.000240075227416197 1
-0.0114379516502517 1
0.0115414157148143 1
0.0234832012354623 1
-0.0209804098455 1
-0.0573937517426028 0
0.0099867314561372 1
-0.00554363521129976 1
0.00586775560835328 1
0.0271342394937028 1
0.0427281687594762 1
0.000268101814470152 1
0.0321938218590339 1
0.0262549296946252 1
0.0109250320507284 1
-0.000717576171888335 1
0.0081142866062275 1
0.0061199033456131 1
-0.0039927309814707 1
0.0212243132825316 1
0.0152942186625722 1
-0.0440420947559048 0
0.0236619422692871 1
-0.00667496468159876 1
0.0200929832676884 1
0.00916046094725119 1
-0.0279585542630389 1
0.0123614318258556 1
0.00654192400524781 1
-0.000606769672862018 1
0.00591899341056661 1
-0.00681494782426576 1
-0.00464801953190739 1
0.0147410473975384 1
-0.017844638503096 1
-0.0335469332444465 1
0.0124058378995168 1
0.0320305502325814 1
-0.010340363511921 1
-0.042453692428371 0
-0.014323987119969 1
-0.0109829469596134 1
0.00107788594992891 1
0.0178471002442975 1
-0.0380679205261501 1
0.0122861663968745 1
-0.0139822716499893 1
-0.0115613919287228 1
-0.0266485386817927 1
0.0401972709681976 1
-0.0172735463947118 1
-0.0144904212616261 1
0.0237091155172229 1
-0.0130161430667445 1
0.00563473825606189 1
-0.0401628629262776 1
0.0111401364984285 1
-0.0120674736618313 1
-0.0493687162267452 0
-0.026486810309601 1
0.0270622097846127 1
0.0445484785771267 0
0.0240577969719262 1
-0.00245638358578987 1
0.0207836777754238 1
-0.00672463515741233 1
0.00356737007885925 1
-0.0289389549059256 1
-0.00445981803402261 1
0.0370520333795109 1
-0.0125621047450283 1
0.0605407584423429 0
0.0253884613172885 1
-0.0457983974116332 1
-0.0186124022779651 1
-0.0304042827514741 1
0.0379645832540801 1
0.0114238061107711 1
0.0301807109040238 1
0.00229729377570817 1
0.0178203628112698 1
-0.00193963895978962 1
0.00220052177473367 1
-0.00683700105560798 1
-0.000809453137129529 1
0.0135303049912626 1
-0.0162022121775312 1
-0.0126907365084837 1
-0.0150464778054152 1
-0.00108182005324157 1
-0.0154817674378036 1
-0.000959432355068501 1
-0.0518382437540018 0
0.0364810338765189 1
0.0345029421355627 1
-0.0136171074800843 1
-0.0235768278037679 1
-0.0143836589884559 1
-0.0190944788177644 1
0.0311316724831477 1
0.0293797334177203 1
-0.00629011409046366 1
0.0163044424997778 1
-0.0483776581742499 0
-0.0134226384444403 1
0.0144079723318152 1
-0.0124562739233762 1
-0.0166904213002063 1
0.00715472084117894 1
-0.00250467242252026 1
0.0241084957680974 1
-0.00831546168208385 1
0.00757076256220355 1
-0.0056392113804431 1
-0.0276493039927649 1
-0.00213453685057077 1
0.00451775601931148 1
0.00529650957857035 1
0.0122531222832743 1
-0.0155055363690953 1
0.0491257072306629 0
0.0439074015556711 0
-0.0186727443743531 1
-0.0357262853411386 1
0.0207434563513496 1
-0.00340012182075721 1
-0.00806005840058528 1
-0.0109855936417294 1
0.0175043722418659 1
-0.0129977833063542 1
-0.0290649075754233 1
-0.00599833515805029 1
-0.0145953741426775 1
-0.0368452024645639 1
0.0215743214086385 1
0.0293625850922252 1
-0.039027287373597 1
0.0602716600313275 0
-0.00783450141281604 1
0.0159363785874476 1
0.0016682837705274 1
0.0161282942012993 1
0.0204003139929628 1
-0.0377615978894402 1
-0.00907970530747454 1
0.0349012008351484 1
0.0260830216243053 1
0.00259076129617189 1
-0.0187598576503019 1
-0.0304715303119045 1
0.022450232536472 1
0.00321540166647663 1
-0.00314814128799164 1
0.0173057466761168 1
0.0151198109897433 1
-0.0218074401604155 1
0.0311112676158554 1
0.0231302327504367 1
-0.0247013327991021 1
-0.0402349747175395 1
0.0128469259812632 1
0.0129541007494846 1
-0.0488962341879596 0
0.0385778287087629 1
0.00823530611282193 1
-0.029871933990729 1
0.0019520284082501 1
0.00239253708144833 1
-0.00013718068280821 1
0.0298231898575245 1
0.0222049130178954 1
0.00232968061812064 1
0.0177990161832762 1
-0.00985156799058596 1
-0.0300650498094052 1
-0.00696018389181237 1
-0.0278992453203449 1
-0.00431203821934637 1
0.0314129551102267 1
0.0564475069935631 0
-0.00132992416169957 1
0.0148265472383664 1
-0.0064239947614165 1
0.00726572581137812 1
0.000678966727605404 1
0.00186268598817831 1
0.0318479964668937 1
0.0137964316556319 1
-0.0104602911126797 1
-0.00120618241979534 1
-0.00604315932675851 1
-0.00450231798073351 1
-0.00616205599540354 1
-0.0233696040382201 1
0.00475912972753533 1
0.00144138000100555 1
0.0100065551088718 1
-0.00491504674990368 1
0.00438880075842746 1
0.0144701596703737 1
-0.00126190880306092 1
0.00472358814446331 1
0.0161600002450372 1
-0.00253994985503 1
0.0253403055709318 1
-0.0330572089615369 1
-0.0074149376074175 1
-0.011489014637519 1
0.00546590572515823 1
0.00289861025436385 1
-0.0086499697328314 1
-0.0229504108990543 1
-0.00182549705272382 1
0.017121534040942 1
-0.00337103517721544 1
0.0109700604315003 1
0.0197631525446768 1
0.0279604048815009 1
0.0103159822096235 1
0.0230196657774022 1
0.00145756453980217 1
0.0153019853318584 1
-0.00245436393113066 1
0.00680722050964203 1
-0.0402013135098134 1
-0.00570594282432736 1
0.0214203918957332 1
0.0220187834948706 1
-0.0143390955039266 1
0.0104642903582415 1
0.0203860250783084 1
-0.00988237352523775 1
-0.0240460822874365 1
-0.0304552306933079 1
0.000583907003405503 1
-0.0490632072707374 1
0.0382191195382604 1
0.0501039274434953 0
-0.025942982900345 1
0.0282839677035347 1
0.0267189810687981 1
-0.00501514307322402 1
-0.0282883196705359 1
-0.00962893434312871 1
0.0559539865559106 0
-0.00766515508199264 1
0.00987335435083338 1
-0.0418302231268699 0
0.00208342171438163 1
-0.0123571713741025 1
-0.00546219537845859 1
-0.0154026719423567 1
-0.000668685131990265 1
-0.0212047868366305 1
0.0209252138313358 1
0.0197075182480862 1
0.00491191403057926 1
0.0197593501421224 1
0.012271769404602 1
-0.0293250846328148 1
-0.0059347277077036 1
-0.0140769860422946 1
0.00278616053121586 1
-0.00517981860015116 1
0.011954850944113 1
0.00920539573498769 1
-0.0176189905207858 1
-0.012703211336904 1
-0.0249625832170612 1
0.0147456503953208 1
-0.0417238213637417 1
-0.0268308641406725 1
0.0120223639550945 1
-0.00205604615631167 1
-0.0107658163127991 1
0.00505632848870427 1
0.0241101720793079 1
-0.0561055521076842 0
-0.0055413226905122 1
0.00756949034614708 1
0.0635565758855288 0
-0.0298988159736377 1
-0.012536888885901 1
0.0299526777885058 1
-0.0181194980437125 1
-0.0301564190041309 1
-0.00426315495119559 1
0.03438369284203 1
0.0280531847461113 1
-0.00355619302592104 1
-0.00631568589204066 1
0.0240573792065872 1
0.00437616885972762 1
-0.0622311939298213 0
-0.0105501760780146 1
-0.0083724623564374 1
-0.0203925148937985 1
0.00837034576798941 1
0.00972022686595697 1
0.00964863955575537 1
-0.0215672610858315 1
-0.0458307021818648 0
0.00451926947261968 1
0.0151585919530285 1
0.0160638314249052 1
0.0267780750405563 1
0.0182082589010086 1
-0.00655220085407702 1
-0.0038235460381096 1
-0.0343193978210292 1
0.0135566467552823 1
-0.026484214222324 1
-0.0347980101843774 1
-0.0217839791896594 1
-0.001467212497467 1
0.0609260512800861 0
0.0221696999545232 1
0.00902504406590117 1
-0.0116497851529263 1
-0.00722518791219685 1
0.0212621232737967 1
-0.00383189001636445 1
0.0520803099463636 0
-0.0263551699887428 1
-0.00710196094987544 1
0.0503342817208573 0
-0.00228231281784556 1
0.0115914577807425 1
-0.0309056735162934 1
-0.000668648836396306 1
0.0303833828626712 1
0.0458782954261768 1
-0.00410768373055665 1
0.00250531022556996 1
-0.0111437773666626 1
0.0134800796393274 1
-0.0111778004064908 1
-0.00604403241351069 1
0.00612934492221319 1
0.0151557786220757 1
0.00772443474766546 1
-0.0171267368216267 1
-0.00817270038205691 1
-0.0103143220161948 1
0.00769493393609698 1
0.0407856664254576 1
-0.0653753029928802 0
0.0351608261238323 1
0.0101272351646813 1
-0.0105167249908571 1
0.0277808150466484 1
0.0522391933961894 0
0.0183041304096002 1
0.0185099059832941 1
0.0112881647269024 1
-0.0299131193808521 1
-0.015283524936097 1
0.00232752258816746 1
-0.00367190055365067 1
-0.0391760256141505 1
0.0163169878786898 1
0.007229160619065 1
0.0143518817142409 1
0.011523315668759 1
0.00101376342502177 1
0.00502925272205669 1
-0.0478511630192917 0
-0.00783618817468348 1
-0.0112688015000438 1
0.0248808048972565 1
0.0206990906833339 1
0.0156377384827515 1
0.00641740581179343 1
-0.0145881783186663 1
0.00836582058864803 1
0.00426241609773728 1
-0.00333013607229842 1
0.0109786901241041 1
0.0259343749412456 1
0.0204279635906875 1
-0.0346092640223209 1
-0.0622224843350067 0
0.0105752893730559 1
0.00730569883633845 1
0.0318279226922357 1
0.052112681497595 0
0.00339123581035614 1
0.0184657857712504 1
0.0108274777191572 1
0.0134533598550846 1
-0.0384506304800602 1
0.0402600274920456 1
-0.0300689958661129 1
-0.0249953529268015 1
0.0193631205503338 1
0.0186778484716172 1
-0.0185708018531873 1
0.0066936493669848 1
-0.0258945120696532 1
0.0107460238044651 1
-0.00724125781024036 1
-0.0069687023229536 1
-0.0439443752141626 0
-0.0264714779508008 1
-0.000119516592840349 1
-0.0463784955671827 1
0.0587326297690241 0
0.012747266313015 1
-0.0501689011010738 0
0.0124108955584091 1
-0.0286320952748353 1
0.0181908384489777 1
-0.00112130437691973 1
0.0345153127075944 1
0.00926336746884694 1
-0.0301625676521233 1
0.0160313905159374 1
0.00892969132528671 1
0.00301398608903318 1
-0.0111508743722574 1
0.0235221361160842 1
0.0191744064043836 1
-0.000223204461320761 1
0.00768010530267215 1
-0.0364821221344984 1
0.00697462183713138 1
-0.0367830716460355 1
-0.00633847820423998 1
0.0013044892575684 1
-0.00574219133166705 1
0.0366580983447775 1
-0.0183659313019627 1
0.0146148582387275 1
0.028186945804091 1
-0.00189573439903675 1
-0.0259069737060957 1
-0.00421001680060887 1
-0.00652950117075389 1
-0.0266329724770542 1
0.0268696066885353 1
-0.011097470485991 1
-0.0155341145457106 1
-0.00779610744415482 1
-0.00572913185622359 1
-0.0166043778872741 1
-0.0247066330768652 1
0.00327169761972305 1
-0.0292496349364718 1
0.00628858437797743 1
-0.0273945025737919 1
0.0235887196588239 1
-0.00998524195406128 1
-0.0338096412684638 1
0.0408519217184921 1
-0.0141271230675543 1
0.0273039670953637 1
0.0158396976753056 1
-0.00144418554897446 1
-0.0310243472176439 1
-0.0332167668568939 1
-0.0105742909198743 1
-0.00855436913323751 1
0.00303006449435072 1
0.0124313155853117 1
-0.00756251428071161 1
-0.00190339411804682 1
0.0103172484198274 1
-0.0336944805977954 1
0.0124358601352623 1
-0.00493096112649209 1
-0.0205392650039061 1
0.00639032571065835 1
-0.0276621181874622 1
0.00934933270827727 1
-0.0453763809955372 1
-0.0377163151587955 1
0.00738307432891305 1
0.0395385430974101 1
-0.029783302615482 1
-0.0224284153520902 1
0.00834178888310114 1
-0.0441682791544172 1
-0.0042194886794971 1
-0.0106067821158604 1
0.0138947342882823 1
0.0139489126769872 1
-0.0305925968462216 1
0.00180331986345192 1
0.019733776170436 1
0.0226996316637422 1
-0.0337550089030301 1
0.0286485548063551 1
-0.0254331752402605 1
0.0143439346096444 1
-0.0384644820723129 1
0.00629491961696318 1
0.0230657803698552 1
-0.00208146444713433 1
-0.0457431179952844 1
-0.0249788113028431 1
0.0156857843833304 1
-0.0195402682623206 1
-0.00170842096168888 1
-0.0140655098341581 1
0.0256328880123063 1
-0.0142648527727084 1
0.00414225441333462 1
-0.0588790370841033 0
-0.0108609790301208 1
0.0519131138120559 0
-0.00908343101967067 1
-0.00152834699808819 1
0.0407484420339342 1
-0.0265628415281789 1
0.0102990227328568 1
-0.0261732546471034 1
0.0031377019249245 1
-0.034428504833759 1
0.0101221094376895 1
0.0230652991043188 1
-0.00994522219135469 1
0.0290963683640608 1
-0.00944443229594612 1
-0.000119427211619099 1
-0.00590644288715001 1
-0.0254726676516453 1
-0.0277103803233431 1
-0.00498829089441138 1
0.0299114264004796 1
-0.00870839799071337 1
-0.044417053821799 0
0.0341698115312458 1
0.00940181106059575 1
-0.024787838378586 1
-0.0235610665219275 1
-0.013375208592901 1
-0.0315604091948952 1
-0.0121117210178218 1
0.00821949466975027 1
0.00801943709301366 1
-0.00829593348931756 1
0.0233774397625118 1
0.0156825257840355 1
-0.018742408514409 1
-0.0264856988127226 1
0.00482438641466418 1
0.0437380265077308 0
-0.0256597591462495 1
-0.0219400866837418 1
0.0193039098089093 1
0.000483574921259596 1
0.0122028284770668 1
0.0331879114594667 1
0.0412356292529073 1
-0.0221559272010956 1
-0.0335674310933783 1
0.0164389016181658 1
-0.0102710223938644 1
0.0206589360532667 1
-0.0223506819043687 1
-0.0181453415008802 1
0.00477512166053021 1
-0.0122238110196019 1
-0.0268062202199063 1
-0.000737815589971131 1
-0.0255069185527522 1
-0.0792106299978689 0
-0.022118317287774 1
-0.0205942051864868 1
-0.0134883234475967 1
0.0233676905078113 1
0.0588120267642959 0
-0.030558545730993 1
-0.0123250879142974 1
-0.0106431177598377 1
0.028689415158269 1
-0.0080706967057987 1
0.0282750575314708 1
0.0248491317029093 1
-0.00623552947930616 1
0.007252364457647 1
0.00419856116447 1
-0.0289009241936838 1
-0.00686954454275548 1
-0.0212767516668614 1
-0.013216174592122 1
0.00972024767928237 1
0.0134669598000972 1
0.013617523976978 1
-0.0132094724257719 1
-0.00836803489960529 1
0.0210631085665696 1
-0.00858242467416157 1
0.00961275754012098 1
0.0317889708689959 1
-0.0130083009532629 1
-0.0231862826971824 1
0.0124292176060808 1
-0.0589089209559093 0
-0.0197759093698874 1
0.014902949623347 1
-0.00264053789514019 1
-0.00271665781810163 1
-0.00996409183322773 1
0.00911929114961176 1
0.0215127398434963 1
-0.00566086163990476 1
0.00682570773000214 1
-0.0239423250917732 1
0.0130621929554303 1
-0.0156098746279674 1
0.0104683049209278 1
0.0330430299751609 1
0.0203321982604474 1
-0.0123598891730852 1
0.00665555599073839 1
-0.00298035515583867 1
-0.0142602183097622 1
0.0226450202836025 1
-0.00704815013974928 1
0.030884260674827 1
0.0190697661357455 1
0.0181744928718013 1
-0.00138164260737091 1
-0.0207037466595249 1
0.00261683533959787 1
-0.0186973309732942 1
0.0099529383440705 1
0.0237855873019544 1
-0.0416510693818573 1
-0.00205289209823156 1
-0.0418623151140399 1
0.0074564386946999 1
-0.00691390849466983 1
-0.0356261507355942 1
0.0137076694460082 1
-0.0609502320806949 0
0.00777482768687954 1
-0.0365978557050112 1
-0.0179969325122976 1
0.0055200200659953 1
0.0314737961780273 1
0.0277216442884554 1
0.00899392866078406 1
-0.00404104970989177 1
0.0572540621081893 0
-0.00781426334515583 1
-0.0172522717038673 1
-0.016093442631441 1
-0.0200268859229157 1
-0.00524621723251738 1
0.0217878936281398 1
0.0389839221172411 1
-0.00438535734435125 1
-0.0233342524283702 1
0.019487253174884 1
0.047930603136028 0
0.00211820824862883 1
0.0265954464472478 1
0.0106141156925942 1
0.0239304549141843 1
-0.00638172548880002 1
0.038074540692653 1
-0.000943831749761525 1
0.0116862351435475 1
0.0320032286969159 1
-0.0212784058714129 1
-0.0443888130951082 1
0.0115584588487747 1
0.0211081920990234 1
0.024939560306956 1
-0.0249100509655868 1
-0.0183083128263077 1
0.0219090445498695 1
-0.00546359946106144 1
0.024038612640606 1
-0.00142454307846958 1
0.0188379453009849 1
0.0297147041828879 1
-0.00322567332412522 1
0.0149321046530923 1
0.018770871555032 1
0.0131899332766412 1
-0.0331341670562968 1
0.0252641063716792 1
0.000192693732892977 1
-0.0120324199556853 1
0.00994248279284544 1
0.000424531612951065 1
-0.0045531656946574 1
-0.0154240920162126 1
0.012540343303395 1
-0.00470648248606274 1
0.0480473862632133 0
0.0143949202569524 1
-0.0213411850998816 1
-0.0125873704900321 1
0.0167689075646237 1
0.00571156954237115 1
-0.0153235588347841 1
-0.0086322006231725 1
-0.0118742666626255 1
0.0092927521323987 1
-0.0407636181867197 1
0.00013859658505161 1
0.0210739244287702 1
0.0257236015274399 1
-0.0111575966075612 1
-0.00246927218570244 1
0.0144300317501984 1
0.0179255847660634 1
-0.0146481870990904 1
0.025831206493652 1
-0.0206652894983907 1
-0.0388835197122597 1
-0.0132879811512552 1
0.0109823546754437 1
-0.00661547731069253 1
0.00211601504820811 1
0.0347009685570994 1
-0.0131303841088963 1
0.00382908837442017 1
-0.021615953848684 1
0.0169960106158297 1
-0.0603666595660544 0
0.000144217540914374 1
0.0407037911445645 1
0.0247787013927739 1
0.0182291808861582 1
0.0297827223642303 1
-0.00951870275537934 1
-0.0061343750535147 1
-0.00387065568949717 1
0.026136688531567 1
0.0246862719142037 1
0.0137720265326071 1
0.0663154635823101 0
0.0286313321485537 1
0.0459837621341481 1
-0.0193760081997896 1
0.0235181437044712 1
-0.0106756027672123 1
0.0434765348532769 1
-0.061438651870131 0
0.00709134521620464 1
0.0263584061709614 1
0.00408757017588112 1
0.0262680709872564 1
0.0136016320540005 1
0.0436638866609711 0
-0.00709332606607886 1
0.00072461565216317 1
-0.0231103458478288 1
0.0264163573313184 1
0.0227403623498071 1
-0.0168105418591811 1
-0.0186736770034046 1
0.00880977072006697 1
-0.0102760756602201 1
0.0209245892344281 1
0.0298893455214655 1
-0.0345474651464961 1
0.0168214170353915 1
-0.00405041822231824 1
-0.0117978892371522 1
0.00899506221382764 1
-0.00729498485246111 1
-0.0233037311308583 1
-0.0153939852648755 1
0.0248638577734451 1
0.014530404644332 1
0.00237529638283659 1
-0.00126262969800384 1
-0.00160089606715561 1
0.0114601007511324 1
-0.0124624764379808 1
-0.0342490609219776 1
-0.0257215632972299 1
0.0119983582287567 1
-0.00611234273861024 1
-4.50062454679369e-05 1
0.0157840575923454 1
-0.0199267214634386 1
0.0140555457278547 1
0.00430123371587981 1
0.0178420135308119 1
0.0179581371777615 1
0.0147981907164041 1
0.0162545149139156 1
-0.0347829619837499 1
-0.00229688989838881 1
-0.0254983359903142 1
-0.0180748773896779 1
0.0688547244912936 0
0.0258249674606939 1
0.0115272861692805 1
0.00510855118208976 1
0.00131987824448361 1
0.00130146645607167 1
0.00386863512071888 1
0.0234700934426159 1
0.00873806899435771 1
0.0269163267594226 1
-0.00904519732596331 1
-0.00798823141871144 1
-0.00530117444540305 1
-0.0195471104063024 1
-0.018268713474192 1
-0.022440094615865 1
0.0134056491540201 1
0.00724275158583057 1
0.0142608882533811 1
0.00519747575707898 1
-0.00223927673874639 1
-0.0186466766588266 1
0.0382798274581463 1
0.0127935635720457 1
-0.00645224239741888 1
-0.0261324698251262 1
0.0363556061963142 1
-0.0148354997667843 1
0.0387727764391382 1
-0.0104559298905257 1
0.00899882005620908 1
-0.0278342587081394 1
-0.00905858147510722 1
0.0294778810466917 1
-0.0265665344898891 1
0.00309619809469104 1
-0.0143696113437928 1
0.0052955781003966 1
-0.0118751632023818 1
-0.0105143320061141 1
-0.0162323610367517 1
-0.00791193811312475 1
-0.0167906690074567 1
0.0300688693622667 1
0.0146192738154452 1
-0.0431390301525409 1
0.00252150591076822 1
0.0329819841940679 1
-0.0286393649761558 1
-0.0314371942102796 1
-0.0441080840499067 0
-0.0105265323274897 1
0.0274137662635269 1
0.0172447847076013 1
0.00299912147949814 1
0.0308318963676973 1
-0.0220301298555879 1
0.0306618516756294 1
0.0171640487659109 1
-0.0103885379911583 1
-0.0259373505574762 1
-0.000232214904288004 1
0.00800642510839906 1
0.0238443668523494 1
-0.000642055235619577 1
0.0167736615139371 1
0.0287041047452191 1
0.015693356225991 1
-0.00113597305683046 1
0.00130430950991178 1
-0.0123493780448135 1
-0.0107621894934233 1
0.0424135745809242 0
-0.00395221253785721 1
0.0183456221229887 1
-0.0444286673404374 1
-0.00985347384125579 1
-0.027731769235675 1
0.0303391484604156 1
0.0264474159874396 1
-0.0211455960547318 1
0.00673070324706971 1
-0.0127832264268265 1
0.0534790979094855 0
0.0290613091427936 1
0.0462917728507045 0
0.0220858306321065 1
-0.0204534894737331 1
0.014227227942628 1
-0.0187689337512894 1
0.000186423397918435 1
-0.00325581216452646 1
-0.0204728994706379 1
-0.0459720797851406 0
-0.0251146091970304 1
-0.0271486243327195 1
0.00364603636671551 1
-0.00458384457798183 1
0.00756123414458537 1
-0.0063720422102322 1
-0.00947107034760353 1
-0.0299354696562636 1
-0.0120380788043483 1
0.00219647640520487 1
-0.0451664509722329 0
-0.0242144953462171 1
-0.00209034664887667 1
0.0127818025917957 1
-0.000652697543811614 1
-0.0312600620399961 1
-0.0391352410502895 1
-0.00778261287488868 1
0.025614997740518 1
0.000458475938787953 1
0.0479140115887673 0
-0.00232408713328023 1
0.00375568346072681 1
-0.00689437909027522 1
0.00918833708184261 1
-0.000949905834819928 1
-0.00846211106564207 1
0.0307883572594196 1
-0.0223946356244964 1
0.00633738474670323 1
-0.0408025761073967 1
0.00156923484031753 1
0.0174998639324465 1
0.0266395761582724 1
0.025741013927676 1
-0.00473366218657408 1
-0.00123909786996285 1
-0.00907468751812758 1
-0.00494148640781089 1
0.000549907677123731 1
0.00152487329465908 1
0.000231941061312932 1
-0.0112626268665407 1
0.0243909390542391 1
-0.000236052452334562 1
-0.00228960938003977 1
0.00774905613229307 1
0.0156572670804894 1
0.0207332286474469 1
-0.0205527540122252 1
0.0351053417144422 1
0.000582972493576192 1
0.0172673430371646 1
-0.0303249218686928 1
-0.00447234697223948 1
-0.0046385953196708 1
0.0118639567074252 1
0.00625514973368951 1
0.0116688213784656 1
-0.00934919049159312 1
-0.0105259167839506 1
0.0181053041628487 1
-0.00993435690987064 1
0.00168664136831363 1
0.00394906245339652 1
-0.0136540481940329 1
0.0196178162537131 1
-0.00651649867357279 1
-0.0207559734289413 1
-0.00240505545208209 1
-0.00422302529720708 1
0.00157998013020506 1
0.0559723100746271 0
0.0167765427456402 1
0.0152473406725039 1
-0.0110115166478056 1
0.00261071793212924 1
0.0422622429337817 1
-0.00806159391204467 1
-0.014958738079246 1
0.00418463929093631 1
0.00868702938222678 1
-0.00101608489032313 1
-0.00130597839906553 1
0.0313307041863905 1
0.0472562193486663 0
0.0254297445015526 1
-0.0282829909850679 1
-0.00342602983208358 1
-0.0136916064511187 1
-0.00456846728044393 1
-0.00242273677805232 1
-0.0242578140154933 1
0.00822397026654056 1
-0.025784232712015 1
0.0256228214889593 1
-0.0251155515508624 1
0.0603481306117787 0
3.93773867989316e-05 1
0.0549479743641103 0
-0.0277425557737472 1
-0.023365130783033 1
0.00566825390391693 1
-0.0543345389528233 0
-0.00482691355176096 1
-0.0305801445219129 1
0.0143704736554468 1
-0.0571193777631841 0
-0.00203190477465233 1
-0.0291095556896025 1
0.0532788130055507 0
-0.0239580992743983 1
-0.00265801819584771 1
0.0071070826266563 1
0.00937016839921077 1
0.0216624217584628 1
0.0330914044202248 1
-0.0198934053228323 1
-0.0169675779688459 1
0.0171673876726116 1
-0.0216031143952711 1
0.0259566284289026 1
-0.0398411410195737 1
0.0286401965902519 1
0.0163358869586133 1
0.0383362000955972 1
0.028036392178413 1
-0.0118325490797253 1
-0.00725419527728123 1
0.00527082315023454 1
0.0456503044758176 0
-0.00856706021409917 1
0.0025625659879994 1
0.0194966136632754 1
-0.000259474165010974 1
0.010033193852257 1
-0.0145400814634371 1
0.0408296091739683 1
-0.00220966189243574 1
0.000814091622093182 1
-0.0182571501137892 1
-0.00947302732575839 1
-0.00783501105154141 1
0.0132646433368554 1
0.0451718154843401 0
-0.00637964250283606 1
-0.0181021994515272 1
0.025356662373297 1
0.0221461904162187 1
0.00408115468911483 1
0.0356873927665156 1
0.00554571161980686 1
-0.00566476094587525 1
0.0100658159805746 1
0.00746165239797827 1
0.00876826674386502 1
-0.00393802165580744 1
-0.00204006796074287 1
-0.0245607089772077 1
0.00774506593544379 1
-0.0108191255430816 1
-0.00312519202227805 1
-0.0145015405808908 1
0.034894361271291 1
-0.0367428236636557 1
-0.0281955089893149 1
-0.00508491305153716 1
-0.00411954073651691 1
0.00310824872660477 1
-0.0142536321819576 1
0.0126953069794876 1
0.0182509204795759 1
0.0179613699606797 1
0.0321760733578856 1
-0.00448751504362803 1
0.0403849039177493 1
0.00198656385075451 1
0.0115796892463835 1
-0.0151473771653634 1
-0.00884022625305465 1
-0.0276529739535757 1
-0.0204817542871175 1
0.0161032820956815 1
0.0083207717688629 1
-0.0311147348857715 1
-0.0234690396548703 1
0.0652153145788661 0
-0.0213096842763389 1
-0.00217876262532874 1
0.0107599972131118 1
-0.0289268453346183 1
0.0162009648756824 1
-0.0164838472951505 1
-0.0138198828936277 1
-0.0140176003293625 1
-0.0120081076975851 1
-0.00462237719781416 1
0.0103727181180554 1
-0.0232128159284989 1
-0.0489961322985555 0
0.0188905026207572 1
-0.00839847164524912 1
0.026889971341475 1
-0.00547770752896822 1
0.000652964569740978 1
-0.00529324133686666 1
0.017521328872276 1
-0.0312172625642042 1
0.0232411806741198 1
0.00578796328018749 1
-0.00536092671994387 1
-0.0227794207223129 1
-0.035718484254937 1
-0.0310446780424529 1
0.0134569668318958 1
-0.0154267996622899 1
-0.0248358181813249 1
0.0201373988039229 1
-0.000825336608405558 1
-0.0127690400285392 1
0.0268511122484883 1
-0.00472706993884904 1
0.00530814957867407 1
-0.0105462855919443 1
-0.000474090285098947 1
-0.0317109009223773 1
-0.00440015610140235 1
-0.0365428233481279 1
0.05528228392521 0
-0.00456748654885094 1
0.0395474805247227 1
-0.02944019540955 1
0.0225135331383612 1
-0.0127407615484502 1
-0.0301687635525865 1
-0.00526797399461671 1
0.0075101342323931 1
-0.0267264134605937 1
0.0254473350469748 1
0.0178965893512647 1
0.00196250055006905 1
-0.0491731054784898 0
0.0292933183317309 1
0.0165618867652037 1
0.0075260773455759 1
-0.010932284138622 1
-0.0274664852400344 1
-0.0150619990861178 1
-0.00142331882184285 1
-0.0336042458765388 1
0.0212013135974563 1
0.0139734112187122 1
0.0365209523579067 1
-0.00237773669465247 1
0.0303570520552268 1
-0.0644998805883322 0
-0.00244068205427581 1
0.029864646877047 1
-0.0106163880792076 1
0.0223684823746398 1
-0.0256047670364135 1
-0.0135982252410296 1
-0.0604246962582721 0
0.0177251527608823 1
0.0108762588062165 1
0.0339671667989105 1
0.0174572274754506 1
-0.00295388799508589 1
0.0110333163648879 1
0.00024107749798195 1
-0.00435693177366795 1
0.0270003039802423 1
-0.00340554742527326 1
0.0113790494312634 1
0.00210851377461847 1
-0.000569653839979977 1
-0.0358140586314871 1
-0.00134975095472827 1
0.0356254988495182 1
0.0158378395545086 1
-0.0184211743054288 1
-0.0091180000508159 1
0.011024963616343 1
-0.00439356749011212 1
-0.0068549051626023 1
-0.00606365707677591 1
-0.045327415778703 0
-0.0196145411427024 1
-0.0202967858400381 1
0.00248060810246182 1
-0.0156735961167329 1
-0.059589821586796 0
0.00245612265549007 1
-0.0441690250785917 0
-0.0186591053251436 1
-0.016096795262735 1
-0.0119428526301847 1
-0.0179436074556614 1
-0.00732994335827543 1
0.00501495566492764 1
0.0185142491924176 1
-0.0225813434062778 1
0.00246489485386216 1
0.00102248322039498 1
0.00632262475178115 1
-0.0410745565015523 1
-0.0124757142866327 1
0.0415217163887591 1
-0.0458890139797952 0
0.0373916314379119 1
-0.0196939617501247 1
-0.00840332920325058 1
-0.0149431526434013 1
0.00583012189309922 1
-0.0152850250151247 1
-0.0183690411804993 1
0.0319754239214334 1
-0.0297476024413649 1
0.0122540286162204 1
-0.0103384078202251 1
0.0199669013051061 1
0.0022850694414339 1
0.00869247689584359 1
-0.00457358419574773 1
-0.047291800589163 0
0.00915738860207369 1
0.0122027797550881 1
-0.00915134192079901 1
0.0106248467577838 1
-0.0103796823677329 1
-0.0125958374288476 1
-0.0354593781376673 1
0.0130648908106542 1
0.0183594168467446 1
0.0020794203188164 1
0.00744652215545672 1
-0.00140441346695012 1
0.0321163145163346 1
0.0142483189859842 1
-0.0116172026632241 1
0.00540816599723597 1
-0.0450700538930231 1
-0.00827505054200957 1
-0.0285209925263078 1
-0.0077420205749324 1
-0.00556303682627471 1
0.0294037431318307 1
-0.0255943983133417 1
-0.0244585939526988 1
-0.00021658951343958 1
-0.0195619361504077 1
0.0112927832659119 1
-0.0609953266586239 0
-0.000974363983436371 1
-0.00928352315123544 1
0.0721763560276984 0
0.0245450818977786 1
-0.0195288386159139 1
0.000114738319125244 1
-0.0316095188484119 1
0.00149604908981826 1
0.0308925511786369 1
0.0336909491684251 1
-0.0108391582140528 1
0.00456600186999473 1
0.00907618786497318 1
0.00799780149784423 1
-0.0323760660311313 1
-0.00393350827245487 1
-0.0288992650299977 1
0.0251052728996233 1
8.27657523193902e-05 1
-0.0392317023895835 1
0.0349533521060768 1
0.00707359918242752 1
-0.0156100074390864 1
-0.0260293566939067 1
0.01384525820986 1
-0.0292630821103202 1
0.0132500867644126 1
-0.00949354207283701 1
-0.00325184694352863 1
-0.0235625944450899 1
-0.0324372266196393 1
0.00615348024025044 1
0.014117582522089 1
-0.00671047657431455 1
0.00468426524998355 1
0.0280739503059781 1
0.0132408087487987 1
-0.000185550453278786 1
0.0539018912752603 0
-0.000485563158194971 1
-0.00379820088439414 1
0.00919863786491408 1
-0.0622881799880148 0
0.015958817670463 1
-0.00707862906130062 1
0.00690098618267722 1
0.00710142782068333 1
0.0502655381126374 0
0.0151436132083782 1
-0.00700823418631672 1
-0.012253865543545 1
0.0126221255369279 1
0.0147686362276578 1
-0.0039708530563568 1
-0.0422140065430839 1
0.0268014015059536 1
-0.0349153024298285 1
0.00572155917759524 1
0.00349049279033939 1
0.0404687233725741 1
0.0278398456833643 1
-0.0215236952276234 1
-0.00756508092396002 1
-0.0317601809280268 1
0.000778730987540197 1
0.0425033074309978 1
0.0168490403838523 1
0.00148203425193229 1
-0.021290277119261 1
0.0041151382031522 1
-0.0262218052960585 1
-0.00227493393419665 1
-0.0250998708639513 1
0.012739089582634 1
0.0364156914450602 1
0.0210501429979034 1
-0.00465917077348818 1
-0.0673657776429473 0
-0.0123717736443396 1
-0.0258834487809432 1
0.041611669328928 1
-0.0251558674325731 1
-0.00237684967398929 1
-0.0293591075745214 1
0.0051376356208021 1
0.0326601809517899 1
-0.00189661066311746 1
0.0324129593147647 1
-0.0326602945045169 1
0.000264693669030902 1
-0.0135427300128854 1
-0.0383365242526022 1
0.0188084358492677 1
-0.0199727515554377 1
-0.00895473516532803 1
0.00563168181578355 1
-0.00173692811715605 1
0.0182909996037624 1
0.0433592619214283 0
0.0299929641551898 1
-0.00943320918384712 1
-0.00240267054303574 1
0.0281703027784394 1
0.0124166648500529 1
0.0483415884737156 0
0.00538776544820765 1
-0.0260237628699209 1
-0.00948192772087385 1
-0.0161611151286439 1
-0.0239610733782537 1
-0.0146081186408145 1
0.0306679729771066 1
0.0154292853956675 1
0.0196300803111852 1
0.000101224035474088 1
0.0388268063660816 1
0.0131870282340959 1
-0.0207583474104137 1
0.0188567537542469 1
-0.045671955458432 0
0.0249598528546282 1
-0.0331296567549488 1
0.0425341390558921 0
0.00438171377352096 1
0.0181142448234737 1
0.0355233050217288 1
-0.0161985361744222 1
-0.0240475086681831 1
0.0151484417094688 1
-0.000968100861036648 1
-0.032008736983594 1
-0.00340813527572974 1
-0.0030950834298362 1
-0.0196408195984322 1
0.0155027597747531 1
-0.0240322711208306 1
-0.0253725876056591 1
0.0190514563329897 1
-0.0129244695611286 1
0.0102815942526168 1
-0.0122806585745875 1
-0.0428614183205617 1
0.0118201266756684 1
0.0356964964241609 1
0.0189880328411646 1
0.0128215987898752 1
0.0163740057575624 1
0.0030841403961131 1
-0.00960594341621028 1
0.00605271328506376 1
0.00183053038586883 1
-0.0165891043817025 1
-0.0481438101493688 0
-0.00666220665617767 1
-0.00448012435269614 1
0.00451045567238123 1
-0.000543445579620158 1
0.0289845145447052 1
0.0302922943822456 1
0.0145766162465514 1
0.00678093510283189 1
-0.0104016109052827 1
-0.0243566230932949 1
-0.0153083732135447 1
0.0100096045810941 1
0.00939412323195258 1
-0.0329246403661813 1
-0.00464610806900394 1
-0.045952321138139 0
-0.0141993629387064 1
0.00761455396907939 1
2.91899440507796e-05 1
0.000863580020038184 1
-0.0329113314807973 1
-0.00371284098241179 1
0.00389946809087869 1
0.0212664639995798 1
0.0382512984117057 1
0.00373624205845115 1
0.0418421161145561 1
-0.0224317680109964 1
0.00605605324495773 1
0.0316741028933848 1
0.0289165277710192 1
0.00184912549490592 1
0.0102411663198352 1
0.0144428986935559 1
-0.0211071204324205 1
0.0248065084196588 1
0.0380211995533515 1
-0.0474527253260223 0
-0.0184358009837764 1
-0.00562769722478571 1
0.00962954889265242 1
0.0140156640281268 1
-0.0333654834633355 1
-0.00806011792372948 1
0.000304639640495023 1
0.0342591799994771 1
-0.0139822466049458 1
0.00828130145053063 1
-0.0252304724594166 1
-0.0168313135713588 1
0.0436620279576218 0
-0.00562054270338128 1
-0.000179163894157818 1
-0.0274927150532345 1
-0.021192415668343 1
-0.0121047484375568 1
0.0273544087919827 1
-0.0156074861378115 1
-0.0315484550853206 1
0.0184366610098434 1
-0.0106130240614294 1
-0.0125959274424099 1
0.00501471787668701 1
0.00298045913375629 1
0.017489401776561 1
0.0183783447054324 1
0.0361293699891179 1
0.0205763068940578 1
-0.0394709242972028 1
0.0270201096071026 1
-0.0157434204492179 1
-0.039746190816564 1
0.0177255951752632 1
0.012795899488663 1
0.0336829757399468 1
-0.016515455057393 1
0.0282919838608361 1
-0.0360059985792667 1
-0.0243419791029285 1
0.000858189655770691 1
-0.000114570944768949 1
0.034558489765793 1
-0.0119367672276958 1
0.0115788137994233 1
0.0214721195548008 1
0.00338343239004147 1
-0.00207132973972127 1
0.0150033567892466 1
-0.0442334484510554 1
0.0392170541143665 1
0.0378809761497517 1
-0.00585843826944216 1
-0.0362233205324028 1
-0.0194255974895903 1
0.0121712905729457 1
-0.0200570055827545 1
0.011261826307857 1
0.0185062748593374 1
-0.00486706530820968 1
0.0552083679728041 0
0.0307020758260579 1
0.0163645276474838 1
0.0231690430978917 1
0.0194008534835714 1
0.006304807687892 1
0.0519610816600949 0
-0.0222151242808785 1
-0.0328377502867059 1
0.0207367894791645 1
-0.0195997547284071 1
0.0170721175903868 1
0.0213844152996529 1
-0.0195165088900042 1
-0.0127372769275815 1
0.0189670233621053 1
-0.0161217627107465 1
0.0188859707445837 1
0.0200228338405885 1
-0.0143811931366739 1
-0.0169823712605151 1
-0.0105202647170459 1
0.00233442452434342 1
-0.00620157753825953 1
0.0103022641999051 1
0.0119254519241899 1
0.0183558925923591 1
0.00585323912098716 1
-0.00124970509339534 1
-0.0129443939605423 1
0.00434542804752301 1
0.00376118289646557 1
-0.00220296114285408 1
0.0297345169566399 1
0.0187539005436207 1
0.00217481569460731 1
0.0136186078222421 1
0.0285455128729099 1
0.0161002629407765 1
-0.0433435410227766 0
-0.035249963781452 1
0.0109935496012681 1
0.0143170629213431 1
-0.00828861652953392 1
-0.0218142642804679 1
0.0153724708652207 1
0.000741899886705594 1
-0.00428488780081189 1
-0.0224574760816215 1
0.0353255652138686 1
0.0224321269720356 1
0.00937122188812718 1
0.0178252904841742 1
-0.0477922540425271 0
-0.0259590001304899 1
-0.00179681183224936 1
-0.0235794743023345 1
0.00935177085650768 1
-0.0158567252576641 1
0.0146753440223898 1
-0.0100274859580189 1
-0.0367789836775104 1
-0.0202627831114962 1
0.0318732051250911 1
-0.0228069378007109 1
-0.000574131308881661 1
-0.0196968753997654 1
-0.0244393907819726 1
0.00102598034980529 1
0.0240522824240092 1
0.0283295332177399 1
-0.00608183276794547 1
-0.0153487583697564 1
0.000231164641272923 1
0.0443555138660781 0
-0.0154879633493077 1
0.00677331299382725 1
0.0186673365687257 1
0.00533303067304125 1
-0.0141569282039044 1
0.00732423110278762 1
-0.0467129149106498 0
0.0096897611722349 1
0.0101116001194843 1
-0.0322313076878061 1
-0.0200158089066027 1
0.016790169006321 1
-0.0417184510344046 1
0.0254648988341808 1
0.014278918899613 1
-0.0438943194732286 0
0.0298108976253924 1
-0.0184770485860123 1
0.0036288780402327 1
-0.0342888782540818 1
0.0143671454920544 1
0.00659012597489319 1
-0.0522930886873691 0
-0.00875515451896373 1
-0.00247064603243843 1
-0.0290281272121328 1
-0.00977277930100527 1
0.0456540616544812 0
0.00198512591644362 1
-0.0532296459171408 0
-0.03261663255409 1
0.000837574274996452 1
0.011796744178127 1
0.00236729872627042 1
-0.00563406279132831 1
-0.0101912365395829 1
0.0434105382062534 0
0.0182084933030463 1
-0.00190458800589274 1
-0.0218637347350542 1
-0.0435866510606591 1
-0.0225341859912329 1
0.00316403736405347 1
-0.00995278917538208 1
-0.00417354972293953 1
0.0256770605160187 1
0.0374453622515591 1
0.00567782105774446 1
0.000646382432040514 1
-0.0138210980344428 1
0.0124615783646325 1
0.0111492014194708 1
0.0109830613992971 1
0.00948267973694206 1
0.00501711970967618 1
-0.00794569957478157 1
-0.00798766882350187 1
-0.0034060377105708 1
-0.0251439740909934 1
-0.0166971588538641 1
0.0075464312067934 1
-0.0174569727297012 1
0.0157275279393717 1
-0.00315275548412143 1
0.0128076047101722 1
0.0031591658833115 1
0.027163599344529 1
0.0105435391040567 1
0.0277299301685183 1
-0.0126692956359924 1
-0.000150750081923485 1
-0.00555586146890454 1
0.0513204386384486 0
-0.00115640013297586 1
-0.0155418780416585 1
-0.0262326391898078 1
-0.0162403224499708 1
-0.0215302681867325 1
0.00997343062557337 1
-0.00518234132201952 1
-0.02422068432588 1
0.020996397118039 1
0.0281759200181962 1
0.0140884928991618 1
0.0228433279387235 1
0.0268829329737508 1
-0.0262449540283442 1
-0.0161823714865721 1
0.0242175880915521 1
-0.0197256790820524 1
0.0188959278892391 1
-0.00596192407214997 1
-0.00731572424328507 1
0.0108501837568026 1
0.00388071946939744 1
0.0122127426432571 1
-0.0217635242761439 1
-0.0380455148166686 1
0.0487356496166092 0
-0.028779508683331 1
0.00163810488954675 1
-0.0171447008190345 1
-0.00997951961005845 1
-0.0269507318675104 1
-0.0129775713332997 1
-0.0221513919473081 1
-0.0134344031647935 1
-0.0246332064215976 1
-0.0107081434279889 1
-0.0143345979358763 1
0.0520278213018159 0
0.0177256732268796 1
-0.0125720967367579 1
0.00865341406358531 1
0.00493263734725656 1
-0.0184205444461121 1
0.00181051223009823 1
0.00336617609874917 1
0.000642402040556061 1
0.0016689492365161 1
0.0125511009737536 1
-0.0119222558091165 1
0.0573754843738304 0
0.0213564522532283 1
-0.000154206056292034 1
0.0329679820288597 1
-0.00807979225958297 1
-0.0333912725812039 1
0.0239028463543533 1
-0.000383791678519572 1
0.00760654460707049 1
0.0109135884411029 1
-0.00634958871613889 1
-0.0027594758058769 1
0.0184666391802414 1
-0.0115424681238648 1
0.0117482383160392 1
-0.0341608884326314 1
0.00567381687725337 1
0.0128308152001905 1
-0.00668184317221624 1
0.0468528973529582 0
-0.0284848601672138 1
-0.0357577726530576 1
0.023669388293646 1
-0.0535506134710048 0
0.0334543754445535 1
0.00515063434307499 1
-0.0172908358593418 1
-0.00838650279662372 1
-0.0205850668218325 1
-0.000299332502392644 1
0.0020733865734904 1
-0.00150050884499562 1
0.0411912787799123 1
0.0106536897280718 1
0.039740076789359 1
-0.00344563849475474 1
-0.0242812132830987 1
-0.0109048714579403 1
0.00855679523573448 1
-0.0249569118680734 1
-0.0157860500874661 1
-0.00914439066560711 1
0.0406343066660976 1
-0.018967004536261 1
-0.0243006278237019 1
0.0172265785526116 1
-0.00953437617480078 1
0.0681180576337334 0
-0.00109798463882125 1
0.0233146199125669 1
0.0355762374758421 1
-0.0473192376137799 0
-0.0249598112090155 1
-0.00678911130300108 1
0.00392952967158324 1
-0.0263793333077462 1
-0.00889862325722171 1
0.0122227078167202 1
-0.0160235099120491 1
0.0202981052046413 1
-0.0256653800636473 1
-0.0190382727029067 1
-0.0154652188008786 1
-0.000959345839238836 1
-0.0408455042879842 1
0.0468274042270558 0
0.0227526545288274 1
-0.0100337509174124 1
-0.0241677210163223 1
0.00159618346852732 1
0.0060169492898038 1
-0.00888314790765681 1
0.0196766950714327 1
0.000828230384361459 1
0.00798060226178396 1
-0.0268406678112985 1
0.00754807429330188 1
-0.00559984207325298 1
-0.00453367588269631 1
-0.0519157202785664 0
-0.000410057711419861 1
0.0103051287160342 1
0.039835395945739 1
-0.0324807013338567 1
-0.0337429471027592 1
0.01813108049943 1
-0.0181207560490548 1
0.0167931078507565 1
-0.0444811613725588 0
0.0113863584032904 1
0.0392649736697391 1
-0.0322039244321479 1
-0.0012245229415608 1
-0.0183818829572757 1
0.0128437343361825 1
0.0349748923363203 1
0.00146254006362511 1
0.00545958547682968 1
0.0123626648888621 1
-0.0119042120599381 1
0.0224533154494835 1
-0.0227534861656117 1
-0.029637963249319 1
0.00705195115509175 1
0.0138493563795701 1
-0.0200036006258367 1
-0.0225390214761138 1
0.00751853502671271 1
-0.0285920586255368 1
-0.00241193094110648 1
-0.0293012058924309 1
-0.00376482582511284 1
0.00363041295343837 1
0.0463518879646722 1
0.0150854332208188 1
-0.00592542920381014 1
0.028581275287098 1
0.0118173747105928 1
0.00238090738774823 1
0.0221084464861238 1
0.0126636389464955 1
-0.00646060473306815 1
-0.0196796797711422 1
-0.0432827191295219 0
-0.0296047538399649 1
0.0276495493416942 1
9.0504651558217e-05 1
0.00304748024839688 1
-0.000899735519505437 1
-0.0216619115955865 1
0.000433634727665381 1
-0.0600087186442558 0
0.00281666124468782 1
-0.0103578310752384 1
-0.0184330240811483 1
0.00948618845637874 1
-0.0324872723823329 1
0.00881028563584434 1
-0.0270505570130447 1
-0.0235144586929257 1
0.000676446959311405 1
0.0228170470254104 1
-0.0118955819008806 1
0.0294288650917237 1
0.0539532043545197 0
-0.00736695023074626 1
-0.0264673094635322 1
0.0107961051452905 1
0.00164315460568624 1
0.0118584751869633 1
0.0377790678111039 1
0.01464723436556 1
0.00635376730248972 1
0.0194741742901237 1
0.011174458718525 1
-0.0216626025771585 1
0.0430105099508737 1
0.00567804307752127 1
0.0376724458930547 1
0.0299361852951773 1
0.0166501445321879 1
-0.0104013778912448 1
-0.00370393182480653 1
-0.0023728741501023 1
0.0180559008875306 1
0.00471026924110319 1
-0.0209223238007356 1
0.0102121807842039 1
-0.0120548022729851 1
0.0112684704279263 1
0.0258050065867517 1
-0.00522743704330284 1
-0.0157974015991567 1
0.0282908625751686 1
0.0349041607930382 1
0.00698934248911623 1
-0.0601679677743209 0
-0.067784812498173 0
0.0260774440165088 1
0.0432994046637638 1
-0.0169841482007336 1
0.0311874025375548 1
-0.0330350212150732 1
0.00641159628770901 1
-0.0269011271191986 1
-0.0107046024365344 1
-0.015775305736427 1
-0.0449861190041672 1
-0.00952205382508506 1
0.0186015899429205 1
-0.0314323906593323 1
0.0141651478392198 1
-0.00220569965706931 1
0.0195687580258071 1
0.051500945332674 0
-0.00434338679374481 1
0.0587538086725748 0
-0.00126796905242245 1
-0.0620737941525937 0
-0.0365521794206368 1
0.0204753238294437 1
-0.00936524470486825 1
-0.00264391199456881 1
0.0203823236982111 1
-0.00592892440766376 1
-0.0147967384640165 1
-0.00752470834545085 1
-0.0336388176846569 1
-0.00142742293227932 1
-0.0222679741087128 1
0.00929372406167532 1
-0.029802764817875 1
0.0294505971847775 1
-0.00541701656687712 1
-0.0045288425845059 1
-0.0266507399728369 1
-0.00477761344958134 1
0.0378177148934528 1
0.000456516282920797 1
0.0261386630604997 1
-0.0169400136718062 1
-0.0526413549844463 0
-0.0121274080241538 1
-0.0108163026143186 1
0.0205586720654546 1
0.0190056317795855 1
-0.0233793574661693 1
0.0336639389861367 1
0.0401836274880252 1
-0.0292848303373633 1
0.0217596707911818 1
0.0297642353988677 1
0.0198987799397197 1
0.037561651754032 1
0.00805193867955031 1
0.0146623018348939 1
0.00386687564541629 1
0.0203510576984057 1
0.0260350534886532 1
0.00181456704007307 1
0.0360843578462414 1
-0.0289560348853684 1
-0.00373228940263277 1
-0.010403182677216 1
0.000690100076238384 1
0.0427251121430606 0
0.0237557461204863 1
-0.00109262111687108 1
0.0378897144163873 1
0.0731679339956502 0
0.00623597441081666 1
0.0196154821931048 1
-0.0425669853496724 0
-0.00376220122746521 1
0.00297570668405283 1
0.00673357594993413 1
-0.0386593865505372 1
0.0314242647878012 1
-0.0346516959070559 1
-0.0471208506461594 0
-0.0235812860635074 1
-0.000898824702690557 1
0.0354976998525825 1
0.0274623559533322 1
-0.00759688051077979 1
0.00879930165969009 1
-0.0227547589253711 1
-0.0243573680218867 1
-0.000410787500733897 1
-0.0162441021427164 1
-0.035054461696925 1
0.0056400035813837 1
-0.0367588788026973 1
-0.0337663325185027 1
0.00465035087510422 1
-0.0502424058995177 0
-0.0505066155183554 0
0.0479313252807986 1
0.0161391816047465 1
0.0122426061604243 1
0.00215617338225563 1
0.000293702743380726 1
0.0018962552922106 1
-0.0172344374191313 1
0.0393885973800009 1
-0.0106508518113472 1
0.00586046208652827 1
-0.00942331369329118 1
-0.0309498798684855 1
0.00375981915658642 1
0.0300171470372155 1
0.0377797463374088 1
-0.0170158317848705 1
-0.0483045819910599 0
-0.00307557400212033 1
-0.031127637946415 1
0.0435924207933261 1
0.0241837027342271 1
-0.0351764591129185 1
0.00163362214751633 1
0.00802288175857725 1
0.0171074247126841 1
0.000811793285156129 1
-0.0222320685107828 1
0.0112574078315 1
0.00247515455742712 1
0.0276349360923226 1
-0.0192362799868423 1
0.0101995591550631 1
-0.00382422248377173 1
-0.0180901872012188 1
0.0359596303168423 1
0.0264060475476576 1
-0.0309085993853676 1
0.00458862242843155 1
0.0190494223230342 1
-0.0265669481035293 1
0.014950239668975 1
0.048579150459923 0
-0.00300912166820944 1
0.0290890707157783 1
0.0433024979725451 1
0.00551879211126792 1
-0.0219598158886029 1
-0.0158654825859978 1
0.0162866733053974 1
0.0573515678160859 0
-0.0105165657341894 1
-0.00529845215330272 1
-0.037956267104412 1
-0.0377912484933897 1
-0.0135105879794349 1
0.00776490832429523 1
-0.0238882955921451 1
-0.02410413199469 1
0.0390549284466299 1
-0.0215466295116319 1
0.00115784954361057 1
-0.0168518114250922 1
-0.0184895749962024 1
-0.0374791223242778 1
0.0167018416276179 1
-0.00899551732620142 1
0.041561202800937 1
-0.0320627395076515 1
-0.00952554635341103 1
-0.0134341116610759 1
-0.0198803018518087 1
0.00559827509520078 1
-0.0117442819862164 1
-0.0296104313270216 1
-0.00756395794417433 1
0.034348935926085 1
-0.0102579704998171 1
0.0145293580973536 1
-0.00236442230769619 1
0.00304871382595582 1
-0.0482592134136944 0
0.0299891605054812 1
-0.00499821804616303 1
-0.020553470053963 1
-0.0144201014970704 1
-0.0179905361249157 1
-0.00815129129192534 1
0.00868596438053159 1
-0.0300444535000359 1
-0.00991754019257109 1
-0.0303839472639895 1
0.00316376644916461 1
0.0300987028921356 1
-0.00455890073575563 1
-0.0220719703671486 1
-0.0279809846111941 1
0.00830766540118712 1
-0.000357407267324899 1
0.0085080305158393 1
0.0172506465129406 1
-0.0296111091271829 1
0.0173746382662544 1
0.026234662180505 1
-0.0483922615211924 1
0.0124117351802701 1
0.0543688825433425 0
0.0323271090850053 1
-0.0205249344190943 1
-0.00125191488899008 1
-0.0463936455166152 0
-0.0133728969739564 1
0.0164814492162441 1
-0.0423729908547946 0
0.0105518314004002 1
0.00720808340224454 1
-0.0157328864273198 1
0.0216571780349175 1
0.0324018724233365 1
-0.000393867944662011 1
-0.00139882943586583 1
-0.0126900798414519 1
0.0404723054775745 1
-0.0165479823311934 1
-0.0211576082552599 1
-0.00599627381092884 1
-0.0010690585019956 1
-0.0239190916830947 1
0.0561638268186456 0
0.0368531504654052 1
0.0130259862385845 1
-0.0149201451314172 1
-0.00451895773614385 1
0.0301132276610307 1
-0.012683257284571 1
0.0375345692684576 1
0.00745775178315008 1
-0.00481357140473806 1
0.00386120466366302 1
0.0223279063532064 1
0.00855052737260435 1
-0.0215214511368111 1
-0.0278082480147106 1
0.0139182567492783 1
-0.00884159100723818 1
-0.0339966153569385 1
-0.0134629000148405 1
0.0194440432042513 1
-0.0200442425642389 1
0.00945649389522493 1
0.0255618462270956 1
-0.00494255971830058 1
-0.00650491341771595 1
-0.016649921180738 1
-0.00565278662275006 1
0.0248536361336453 1
-0.034169163836972 1
-0.0183480715769887 1
0.00749834095930133 1
0.0197248101208443 1
-0.0149066378692306 1
0.0290276776403916 1
0.00575905625943205 1
-0.00558389746189175 1
0.00461723788215675 1
0.00278006018298284 1
0.0209862091450101 1
0.00926907931767155 1
0.00853360694960623 1
0.00462206202479073 1
0.0186166930582178 1
0.0142640495495283 1
-0.00389695226572848 1
-0.000162163840340398 1
-0.00630920096075136 1
-0.0289562249645753 1
0.0271401654222631 1
-0.016159062384398 1
-0.026238243689173 1
0.0337483746823644 1
0.00885266513238566 1
0.0266455724504518 1
-0.00520123699680964 1
0.0062054496673144 1
0.00484543870829294 1
-0.0118586601589604 1
0.0236776557497806 1
0.033115481744716 1
-0.0261923107283138 1
0.0286380362121597 1
-0.0011402384268909 1
0.0212465781037213 1
-0.0183837563832762 1
-0.00805072697488045 1
0.00206749756825664 1
-0.0124597876294426 1
0.0197333621226401 1
-0.00260033669199156 1
-0.0255322664964273 1
-0.0118823057550541 1
-0.00825899527015862 1
0.00664269705771337 1
-0.0111071408167817 1
-0.0235384641170491 1
-0.042870533161293 0
-0.0050196937875325 1
0.0147835465773443 1
0.0397367413575118 1
0.0131332132004518 1
0.0308178701414234 1
0.00155433185637136 1
-0.0205265621412861 1
-0.0026244356187998 1
0.0178301996193202 1
-0.0174217265570505 1
0.0220828232558063 1
-0.00560334067998021 1
-0.0145010499553026 1
0.00720599996526043 1
0.0387129086935602 1
0.00474289641756269 1
0.0363611156175372 1
0.00882211420247769 1
-0.0087811614195993 1
-0.0111464923136481 1
-0.00993281563502619 1
-0.018456712688783 1
0.005487821616127 1
-0.0253738371997236 1
-0.0151673859403197 1
-0.0145950128826909 1
-0.00742365241438145 1
0.0212810030628747 1
0.0330696175564782 1
0.00446143835244518 1
0.0037073907789089 1
0.00557490435847182 1
0.0376515475951645 1
-0.00148952320839549 1
-0.00988350187490781 1
0.00214925346781455 1
0.030210901637488 1
-0.0205022015446665 1
-0.0268176800582662 1
-0.00219353532119487 1
-0.00219344877967153 1
-0.00913785723563893 1
0.0152233926076625 1
0.0136272635864266 1
0.00323480090177451 1
-0.00286392544509735 1
-0.0169664249257976 1
-0.0436009262594643 1
-0.0135776924201234 1
-0.0210866889395867 1
0.0256428149386756 1
0.00335717887150725 1
-0.0225874577838292 1
0.020043189713373 1
0.00375517299768948 1
-0.0402361316940734 1
-0.0071974409246038 1
0.0291674680361362 1
-0.0037621374792243 1
-0.000239057415698022 1
0.00621601416676208 1
-0.0193217418715716 1
-0.0201488897969832 1
-0.0213896719097271 1
0.00301158892975891 1
-0.0272207093669926 1
0.0218991286012381 1
-0.01349062825642 1
-0.0141675526401074 1
-0.00510371296883024 1
-0.0271157550272393 1
-0.00447085853949048 1
0.0117775592073533 1
-0.0117343641943468 1
-0.0572181052347774 0
0.00447838889844266 1
0.0144237605499324 1
-0.027556892249192 1
0.0161738021934847 1
-0.0482170204981178 0
0.017836328193294 1
0.0506542396357769 0
0.0123475580818161 1
0.0114097052689575 1
-0.00234364809167275 1
-0.00375108878745758 1
0.0182062084970772 1
0.0386848821058518 1
-0.0186502022702061 1
0.0112291871698812 1
0.0355960791429451 1
0.00448140128936907 1
-0.0142978011553354 1
-0.0265446563969124 1
0.0265598662565632 1
0.0240746899588914 1
0.0607102351257345 0
-0.0592631633358089 0
-0.0212381609659713 1
-0.00146634449779517 1
-0.0385557399668124 1
0.0047933807238163 1
-0.0106877215360166 1
-0.00899773037440595 1
-0.000559996934571768 1
-0.0402727735314293 1
0.00726251281295257 1
0.010305781315644 1
-0.00763809167944557 1
0.00150073045633586 1
-0.00240293640693586 1
0.0112876222364461 1
-0.0415356645972148 1
0.033043933069871 1
0.0178339852197102 1
-0.0549289741683854 0
-0.0297186046920826 1
0.0359731486905456 1
-0.0333236863384891 1
-0.0549183061050742 0
0.0648622434462054 0
0.0181868481456888 1
0.0335863353012127 1
0.00172310109926717 1
0.0401355540315901 1
-0.00186156117932672 1
-0.0231448996431694 1
-0.0119593733296868 1
-0.00832130346980575 1
-0.00732552544535264 1
-0.0353685502767389 1
0.00773104941197076 1
0.00610405862698619 1
0.0142358571793003 1
0.00263220140174998 1
0.0280978943761113 1
0.00441490827058449 1
-0.0173136512993711 1
0.0234978289008881 1
-0.0114402562920688 1
0.00656578119186052 1
0.0164374204426633 1
-0.0165083728517866 1
-0.0281775880157923 1
0.0249135087721823 1
-0.01899237830363 1
0.0154234947424694 1
0.0208260536166966 1
-0.00369062374575947 1
-0.00423978948288516 1
0.0172960365001124 1
0.0351532701192088 1
-0.00993211054007653 1
0.0180893556020525 1
0.0081413122073485 1
0.0205128264769137 1
-0.0148996943602139 1
0.0432873087024059 0
-0.0301937039602144 1
0.0392870927295703 1
-0.039209967720163 1
0.0264339088011479 1
0.00556186397294128 1
-0.0234445347915918 1
-0.023302247832226 1
0.0128242404279241 1
0.027594190892765 1
-0.0212102830122287 1
0.0168497521846174 1
0.024997894638759 1
-0.0264691866767761 1
-0.00979689579250352 1
-0.0263796506343479 1
-0.0146172982325932 1
-0.00259765604017602 1
0.0188211028843361 1
0.0262408482865127 1
-0.0188585803472317 1
-0.00385913717817178 1
0.012028688769603 1
-0.00177620474829238 1
-0.00258551389596697 1
-0.0496575673935825 1
0.036403981685476 1
-0.00363261384191932 1
-0.0666738012027187 0
-0.0323139829112846 1
0.054545645972944 0
-0.0109924235860409 1
0.00432560756801227 1
0.0110393930755616 1
0.00376827883285513 1
0.0231997464130363 1
-0.0550921564733873 0
0.00633010402731995 1
-0.0173382876447889 1
-0.0183009199932169 1
-0.0371410063293063 1
0.0369241107283338 1
0.00279217710045604 1
-0.0401039586083134 1
-0.0249298976548663 1
0.000450887872414115 1
0.00805880227421702 1
-0.0245248870030956 1
0.0060431903087195 1
0.0131420347874539 1
-0.0115660313998073 1
0.0107241864367073 1
0.0174747237074974 1
0.0249637361694812 1
0.00731533577224626 1
-0.02828578791722 1
-0.00341851941790017 1
-0.0200994822766229 1
-0.0310076167926794 1
-0.0117608964490922 1
0.00971233219535292 1
-0.0301760345871467 1
0.0107569829945616 1
0.00203615351293002 1
0.00500309490282344 1
-0.00304452540279316 1
0.00325710937318725 1
0.0166696676262709 1
-0.00441326895334383 1
0.00371721062908962 1
-0.0020956181206038 1
-0.0324394958506131 1
0.0283311565716139 1
-0.0182303841343237 1
-0.0195498947071958 1
-0.00901516265469075 1
-0.0323456624045865 1
0.0255805456982325 1
0.0197194702335291 1
0.0256502495762505 1
0.00162553076059323 1
0.0186324185607901 1
0.00419622195678234 1
-0.00814397124191157 1
0.0164370474374344 1
-0.00270926149110618 1
0.00203970746515879 1
-0.00421811930342581 1
-0.00330401957110383 1
-0.00628534276604608 1
0.00887526674546115 1
-0.0407304265822112 1
0.0543702218806855 0
0.0048122830179798 1
-0.0362983629563514 1
0.000132050458113817 1
0.0088448191553097 1
0.0257160043272201 1
0.00396354586287772 1
-0.0206731991519308 1
-0.00888664275832592 1
-0.0260084361689645 1
-0.0267869454660331 1
-0.0482613325830208 0
0.0354625586372159 1
0.0206513569697308 1
0.0223606307809726 1
0.000220973371930332 1
-0.0255249736197797 1
0.0382312083831191 1
0.00359352075938926 1
0.0355924211999922 1
0.0175654195652449 1
0.0099986251201285 1
0.0244066417360678 1
0.0305047366255346 1
0.00452507109724907 1
-0.00758060105017274 1
-0.0122030568267723 1
-0.0115476230242252 1
-0.0163392437094399 1
-0.00964542741503983 1
-0.0420992426600403 1
0.0024751195972288 1
0.016823711079906 1
-0.00145390806620452 1
-0.0379116958036539 1
-6.99537865747548e-05 1
0.0210387544981336 1
-0.0194053765770361 1
0.00176608368192018 1
-0.00937556640753127 1
-0.0189517453134135 1
-0.00330964705336919 1
-0.0251217922057173 1
0.00297367217046656 1
-0.0140765397028773 1
0.00880954181261323 1
-0.0176972629116657 1
0.024554184415338 1
-0.00186297456811459 1
0.0079886947016931 1
0.0361117491676824 1
-0.0148729789721912 1
-0.0136989207569909 1
-0.0218002623345206 1
-0.0256877794855637 1
0.0082978036985868 1
0.0197647688913817 1
0.00385799030005435 1
0.029320980743505 1
0.011807812429137 1
0.000271872265219631 1
-0.0127586379778816 1
0.00696406144301168 1
0.00094675147527371 1
-0.00930519215816139 1
-0.0246368180523322 1
0.0344941095709731 1
-0.0158388969836243 1
-0.0495975663921617 0
0.00203313194604532 1
-0.00499869032098789 1
0.00369769144227831 1
-0.00340941094511098 1
-0.0274528269238449 1
0.0014890400686426 1
-0.0124020774922354 1
0.024589745367152 1
-0.0153853641778978 1
0.000922408463064508 1
-0.0168217237747377 1
-0.000299888791953947 1
-0.0223004258888336 1
0.0275394586193617 1
-0.00309877686808633 1
0.0275926707136131 1
0.0127832054648435 1
0.0213729290554971 1
0.00424438013805276 1
0.0140569891294758 1
-0.0351706018726699 1
-0.0207869765582319 1
0.0166004855005461 1
0.00569028396407504 1
0.034268374090564 1
-0.00778777995748937 1
0.0145882949263383 1
0.00574767421841724 1
0.00368160385277819 1
0.00664386218193741 1
-0.012660587953567 1
0.00530069845655047 1
-0.0357479837161711 1
0.0417807268223814 1
-0.0338032077646049 1
-0.0151177894307117 1
0.00115054324637345 1
0.0366659905485768 1
0.0202780793141254 1
-0.0236333662612977 1
0.00772075591893561 1
-0.0258265156647694 1
0.0227702836516922 1
0.00245199607316311 1
-0.00924531868747865 1
0.00214043920967052 1
-0.00325066426672237 1
-0.0287349854329637 1
0.0365076506094589 1
0.0468224611915175 0
-0.0542432653564657 0
0.0162059280095449 1
-0.000834560044848929 1
0.00252681724374338 1
0.0318468832970383 1
0.0420330927228975 1
-0.00263166292531016 1
0.0326263130390054 1
0.0255734310064556 1
-0.047706830407635 0
-0.0296917011714745 1
-0.00323121024528091 1
0.0346612676387648 1
-0.0203434084775476 1
0.0285782383270615 1
0.00880005464091097 1
-0.0211401635281582 1
-0.0315014245704503 1
-0.00301839038125093 1
-0.0062077028649691 1
0.0499797667014991 0
0.0158782817665986 1
0.049789711694527 1
-0.00102533151505749 1
0.000360385774113627 1
-0.0227550124284573 1
0.00362333166883972 1
0.054946243178064 0
-0.0302535313072772 1
-0.000876895594938115 1
0.0334267154964161 1
0.0107624884650316 1
-0.00785248238427188 1
0.00796373727602825 1
0.0206570297153807 1
-0.00950587880872657 1
0.0122209293719693 1
0.034842884633915 1
0.00820744781381313 1
0.0106192446964437 1
-0.00869738067523873 1
0.0141746973062309 1
0.0049721338525827 1
0.00395708759145273 1
-0.0101446899847209 1
-0.0447006754447156 1
0.0186220125571039 1
-0.006567255384643 1
-0.0471110631193872 0
0.0534216636789392 0
0.0644506356160449 0
0.0114122718616656 1
-0.00445586453305216 1
-0.0453149439305049 0
-0.0488327460346315 1
-0.00140454686227199 1
-0.0328942534871358 1
-0.0211710583469738 1
-0.0241615254168867 1
0.0232888559366989 1
-0.0146360872308843 1
-0.0283784106814616 1
0.00284786213769791 1
-0.0694048573384958 0
0.0222014368113074 1
0.0319613789753976 1
0.021767050378211 1
0.0090605503049887 1
0.0129261930590883 1
0.0206232387145298 1
-0.0333336856381884 1
-0.00147842572598448 1
-0.0198905296696775 1
0.0123904418625638 1
0.0240160277473657 1
0.000151208839237036 1
0.00140824412377339 1
0.0082385824621355 1
-0.0212119109892182 1
-0.0130383014907214 1
0.0255447619535798 1
-0.0150376578653697 1
-0.00998639704642423 1
0.00350192019979666 1
0.0217706281467879 1
0.0301546612556549 1
0.00473859637992354 1
-0.0282560722894448 1
0.0137568090115425 1
0.0201618389946927 1
-0.0013531849062502 1
-0.0170051287194091 1
-0.0410777084379728 1
-0.0127191884786017 1
0.0382356178251112 1
0.00514385536365254 1
-0.00484574675748796 1
-0.00821991871132475 1
0.0187107794768224 1
0.0190838960130581 1
-0.0195117589699299 1
0.0104690043001482 1
0.0133232126567253 1
0.00702035712326365 1
0.0125436717709187 1
0.016373187776221 1
0.0085304837761454 1
0.0185751490182033 1
0.031113049465841 1
0.00383788857126197 1
-0.00768716961930318 1
0.0296875960478264 1
-0.0111031691275849 1
-0.021576209757845 1
0.00322560758941728 1
-0.0288575000662677 1
0.0113460077064695 1
0.0273401534038141 1
-0.0173110594084244 1
0.031000978874371 1
-0.0134261424569704 1
-0.0116453170750225 1
0.00869219271630205 1
0.027538638242409 1
-0.0402681291575629 1
0.0173521989939362 1
0.0212233838060583 1
-0.00459243012041893 1
-0.0507079684648148 0
0.0507556809529755 0
0.00672759408646971 1
0.0224531245896569 1
0.0119840084360698 1
-0.00355497470145394 1
0.00790824486714302 1
0.0177650667144661 1
-0.0115484165357055 1
-0.0119993151804874 1
-0.00757929633749848 1
0.0216848194992016 1
0.00201980167295248 1
0.0206251296970015 1
0.0139609368613317 1
0.0370837378393903 1
0.00559362792257108 1
-0.0170534377144931 1
-0.00857393665800328 1
0.0251361085623593 1
-0.00246100691914783 1
-0.00067073613147864 1
0.0484887818305351 1
-0.0294771255334836 1
-0.022760090964175 1
-0.0379506506120253 1
0.00662690049344736 1
0.0186493728479555 1
-0.00902802409199406 1
0.0180181223791062 1
0.0205688734549843 1
0.0114267296337083 1
-0.00852297962504232 1
-0.00921786099384213 1
0.0262346498217705 1
-0.00213483731712447 1
0.00975264276833213 1
-0.0120726223746764 1
0.0213128619683288 1
0.0255082841877914 1
-0.00151974870255274 1
0.027375764848469 1
0.0160449411547698 1
0.0359081069148851 1
-0.0528662654376957 0
0.00791738317870666 1
-0.0144687393182448 1
-0.0189626963791766 1
0.00113922419976831 1
-0.00383118644885064 1
-0.0412602732522786 1
0.0283802773128645 1
0.0173163831944408 1
-0.0224302238712052 1
-0.00783101777287467 1
0.0023420702671006 1
0.0219341887054439 1
0.0423221652364757 0
-0.0257987953536722 1
0.0235377123919382 1
-0.00749409608136423 1
-0.01303062544275 1
-0.00103508078157295 1
-0.0104800957323554 1
0.0576187195569969 0
0.0333441864215102 1
0.00146761460050695 1
0.00880125740154439 1
-0.00597139661958909 1
0.013147753817628 1
0.0100965747205546 1
-0.0182288729637451 1
-0.0149120216268491 1
0.0144529103862461 1
0.00750336907834136 1
-0.0252180302600903 1
0.0210050998035105 1
-0.029161274676866 1
-0.0239344514350331 1
0.0112565699303491 1
-0.0122854552453323 1
-0.00511449876115808 1
-0.0162341570636088 1
-0.00736163327850981 1
-0.0218588696105023 1
0.0276224472619816 1
-0.0434521756644745 1
0.027828587082227 1
0.0241892339645575 1
-0.0080391311413674 1
