# Supplementary material for: Bias caused by sampling error in meta-analysis with small sample sizes
Source: PLoS One. 2018 Sep 13;13(9):e0204056. doi: 10.1371/journal.pone.0204056 (PMC6136825; doi:10.1371/journal.pone.0204056)
Supplement: S7 File — (ZIP) [file pone.0204056.s007.zip › results N = 50 theta = 0 tau = 0 sz = 5-10.txt]

"dl.theta" "dl.cp"
-0.00163529703877185 1
-0.00915556655449376 1
-0.0142918415649893 1
0.0225407325560815 1
-0.0169522563897149 1
0.0309243634448237 1
0.0242565835927688 1
0.0954211156594607 0
-0.00894556520253198 1
0.0363959240007949 1
-0.02686315188709 1
0.0549064891389864 1
0.0344922640100908 1
-0.00654629078220263 1
0.0174554433059867 1
0.0124228919474534 1
-0.0160888501314178 1
-0.0443858998656987 1
0.0103221964589821 1
-0.025447217473948 1
-0.0322288726610258 1
0.0708976770646384 1
-0.0545838338777314 1
-0.081292201353203 1
-0.0283445417407471 1
0.0324659704241994 1
0.0441259316280392 1
-0.0714318622458915 1
0.0859089752215558 0
-0.0301861302800325 1
-0.00779339327599514 1
-0.0465525981080992 1
0.0124527677027179 1
0.131534116102041 0
0.0822441753444972 1
0.0140816495573864 1
0.0514181185661987 1
0.0383515652640821 1
-0.0187276753384277 1
-0.0278829026976106 1
0.0918600469381242 1
-0.00933168363709964 1
-0.0511779043931666 1
0.0991568714388197 1
-0.00187811799125252 1
-0.0229413747343952 1
-0.10781117406835 0
0.0218749380555752 1
-0.00959127287188073 1
0.0471504359558759 1
0.0172580197081902 1
0.0742680155565121 1
-0.0975308277240178 0
-0.0450311698037882 1
0.0938199849168716 0
-0.0635840243013268 1
-0.0570230085819964 1
-0.0013460633876603 1
-0.0463477574468583 1
-0.0159548889068019 1
0.0275785219651791 1
-0.0551895408855264 1
0.0788522422690834 1
0.0397389779404271 1
-0.0351540609129574 1
-0.0581163703527354 1
-0.0387222908866983 1
-0.0210976857148646 1
-0.0647588491721873 1
0.0169115846916609 1
-0.0431695151059688 1
0.0183839475388062 1
-0.0741568001802095 1
0.0843433491301229 0
0.0289176383913892 1
0.00220273824082876 1
-0.0545611116395842 1
-0.0319919378012429 1
-0.124745391278779 0
0.00711256109607696 1
0.080777431427711 1
-0.0794229791259638 1
-0.0393725828120455 1
-0.0190022984243069 1
-0.0316012351981222 1
-0.0224190634282326 1
0.00566898286759373 1
-0.0150224227151635 1
0.10590931799878 0
0.018530027851549 1
-0.0631117886045231 1
-0.0828337057871916 1
0.0683096356721666 1
-0.0240580823285623 1
0.0266197629552913 1
0.0042074604824954 1
0.0651620055540442 1
-0.0547771756889521 1
-0.065945917760802 1
0.0288455611965908 1
-0.0791343219710964 1
0.0477102961606286 1
-0.0643018841223067 1
0.0333280584252297 1
-0.0637064079625366 1
-0.0205312810467828 1
0.105081391156184 0
0.0225687061753766 1
0.0280577435674003 1
-0.0732875923709978 1
0.0653406259119375 1
0.0182627442738192 1
0.0397090144332822 1
-0.0204109812837743 1
0.0408057372919819 1
0.0073695089122642 1
0.0281915655295425 1
0.0468391963517888 1
0.0413347820847161 1
0.0451109089297128 1
-0.0308458243532379 1
0.028891665597545 1
-0.0431479496498904 1
0.0542401758301412 1
-0.0597525094629091 1
0.0668087274214281 1
0.0156488193464693 1
0.0669589536001159 1
0.0285414539588509 1
-0.0987656814085429 0
0.0680312288134457 1
0.0408816490713728 1
-0.0137712890572761 1
0.0151779115920418 1
0.00507532124566475 1
-0.0163016180487785 1
0.00728362150227542 1
-0.108361833510084 0
-0.00466921699769108 1
-0.00540029212310852 1
0.10507930101457 1
0.03425181927885 1
0.0429193640102896 1
-0.00658534038525261 1
-0.0353007006726663 1
0.0458543860241974 1
-0.0543144974340571 1
-0.0346026451493973 1
0.000665715356444768 1
-0.0361668327486101 1
-0.0121279856317836 1
-0.0410648571605467 1
-0.0337641034468531 1
-0.0230386278131874 1
0.0568358210857648 1
0.0340827418722668 1
0.0526412190036544 1
-0.00272948325499003 1
0.0528360526297857 1
-0.0570774817216184 1
-0.0620966772819584 1
0.0121367666536296 1
0.0337965952697214 1
0.00431565775733843 1
-0.087363487545256 1
-0.037297090864603 1
-0.0207036126421801 1
-0.0660917067626417 1
0.0740017452212216 1
0.0187561754771493 1
-0.0203007339124806 1
0.0212263095265851 1
-0.00421353117120905 1
-0.0901091241258425 1
-0.0624877161067667 1
0.0129866468703663 1
0.0305282490911563 1
0.0381782761117288 1
0.0507172869381246 1
-0.0954736699313529 0
0.0752747163610159 1
0.109455745595454 0
0.00640247334360668 1
-0.0640015489184167 1
-0.0113744834982918 1
-0.044908387448797 1
0.0065108306462736 1
0.0532585102012056 1
0.0136462294151761 1
-0.0261749477318913 1
0.0493404181719132 1
0.0905932266411872 0
0.0669059467811278 1
-0.0563106237387933 1
0.0100921353889725 1
-0.00509997082891989 1
0.0234591768875285 1
0.0307437505327286 1
0.0213908752370871 1
-0.025571555100611 1
-0.00145456093252762 1
-0.00638079360555057 1
-0.0262686621547001 1
-0.0551426849162117 1
0.00298222527918512 1
-0.0213950055450703 1
-0.0053063417343965 1
-0.0608968962319643 1
-0.0161015108927203 1
-0.0127296943829374 1
-0.0221171678171599 1
-0.0844091411290091 1
0.0227904358675495 1
-0.0599971026415452 1
0.0550582388417405 1
-0.0109198003510943 1
-0.0765105449626493 1
-0.0455875144179833 1
-0.0275434382360144 1
-0.0119415944329758 1
0.0154618250330479 1
0.0665992717559477 1
0.0113412003672284 1
-0.0105424662692389 1
0.00423840169757675 1
0.0894284447635863 0
0.00582495434921242 1
0.082799360487729 1
0.017765383542049 1
0.0932466522295377 0
0.0305257016051082 1
-0.00583180348069338 1
0.0173870854397794 1
-0.0118492939634413 1
-0.0238502306584812 1
0.0577662946164752 1
0.0788241335644782 1
-0.101510129290149 0
0.0511514104657142 1
0.0923725233561758 0
-0.00307456651603782 1
-0.00242008331314922 1
-0.0229894051741204 1
-0.0935860012686623 0
0.0104323627859555 1
-0.0570151046054775 1
-0.049410333585891 1
-0.0475520511962004 1
-0.00690139319810399 1
-0.0307449365133841 1
0.0447038089238971 1
0.0148795188360486 1
0.0349428801806586 1
0.0568886676246554 1
0.0498712304770757 1
0.0489333278196706 1
-0.0121666783141607 1
-0.0605067810815103 1
-0.0415622610998819 1
0.00148402720939559 1
-0.0507109024241077 1
0.0882405286075223 0
-0.0169935466828962 1
-0.0355322231303737 1
0.00703108602549374 1
0.0061927334235543 1
0.0166136559070093 1
0.00419650948683706 1
-0.0823824571745565 1
0.0368355074553308 1
0.0102303254577219 1
0.0747325947220432 1
0.00601615370410178 1
-0.0127824451369198 1
-0.00336176226844574 1
0.0455705428281537 1
0.0765913247399886 1
0.0684658694459162 1
-0.0527984971382537 1
-0.0177721353803921 1
0.0338790360287037 1
-0.0792991196761971 1
0.00631052512932999 1
-0.0248614531401654 1
-0.00478360427891776 1
-0.0313339857453241 1
-0.0176812476546652 1
0.0319731321050665 1
0.00601176675450858 1
-0.0124664571292166 1
0.0539409532958544 1
0.0551088498694622 1
-0.0282123938467597 1
-0.0529896003600078 1
0.0376863045945236 1
0.095054211632802 0
-0.0681422406760398 1
0.0302795607283165 1
0.0317162910490698 1
-0.0672685166127098 1
0.0448413149274568 1
-0.0228487864425545 1
-0.103454937637098 0
0.017349660188729 1
0.0882978556452441 1
0.052957059656137 1
0.0648382688203941 1
-0.00500236063466821 1
-0.0412920326621725 1
0.0131613178179045 1
0.0556133046491452 1
-0.00108839331735632 1
-0.00607284048916618 1
-0.000735510834173757 1
-0.00910851355907197 1
0.00444370141595045 1
0.048720442371853 1
-0.0293036503707846 1
0.022817298839834 1
0.00336894814901592 1
0.0176568593528457 1
0.053058987119012 1
0.0520229532764142 1
-0.0281086108885746 1
-0.0108231328940811 1
-0.0182329983016818 1
-0.056679352842523 1
0.117550134835231 0
-0.009203553826017 1
0.00465191690859471 1
0.0257596378830957 1
-0.0344958991143435 1
-0.0312543020003018 1
-0.0230576382460128 1
-0.0938909112068297 0
0.0113988842080162 1
0.0534913712286367 1
0.0709385933048445 1
0.000811633205642689 1
-0.0499842515598114 1
0.0200057465582959 1
0.0048038193439849 1
-0.0179462981247177 1
0.0444566586431884 1
-0.0317394154575076 1
0.105221144309654 0
0.0413423003106894 1
0.000775868549701877 1
0.091903498979233 1
0.0226262222475157 1
-0.0126489860583927 1
0.00224809191155213 1
-0.0497211010797587 1
-0.010494917807262 1
0.0114914955401057 1
0.0343607727980894 1
-0.0389612027456624 1
-0.00985741828536407 1
0.0281394815073962 1
-0.0206256370171823 1
-0.0290980251160091 1
0.012183922019152 1
0.0304937998850182 1
-0.000245020002745502 1
0.00134141542556506 1
0.033135660865791 1
0.00633214888725153 1
0.0367165726196297 1
-0.0160817049289911 1
0.0159522962798896 1
0.0467386952417058 1
-0.00212029175028188 1
0.0337640551376193 1
0.0422235137888486 1
0.0369650113684609 1
-0.0443288466518283 1
0.144824821297827 0
-0.0208948394153136 1
-0.0107337020866479 1
-0.0101479630707377 1
0.104813462418903 1
0.0171886322095459 1
0.0609747821400915 1
-0.0205920961538344 1
0.0458326017231702 1
0.0395055426406522 1
-0.0549069341570971 1
-0.0210679627366323 1
-0.0300916083409958 1
0.04102824362123 1
0.0111279372862043 1
0.0181056248947401 1
0.0110884899333144 1
-0.0913354783210767 0
-0.0867622231210803 1
-0.0614546414666926 1
0.0715092938623139 1
0.0543140896117838 1
0.0811945835058164 1
-0.0229907212393916 1
0.0372267717302408 1
-0.0377269457923786 1
-0.0095391035376221 1
0.00100282172368298 1
-0.0506775619340449 1
-0.050313100184905 1
-0.106380867099854 0
-0.0320847002061953 1
0.0708702821511699 1
-0.037985662619974 1
0.0819520150350849 1
0.0634973747973191 1
0.0681470219438065 1
0.0722513977346363 1
0.0293515009141868 1
-0.0146184806482622 1
0.0773418905172822 1
-0.0111860092997522 1
-0.0545206215707839 1
-0.0423862164938084 1
0.0345720781844039 1
0.00567324944177037 1
0.0147332749108179 1
-0.0167233475883344 1
0.0485276331212834 1
-0.0609325499768405 1
0.00891289795908078 1
-0.0270181136383175 1
-0.0263256713245949 1
-0.0721041378348645 1
0.109587171639107 0
-0.0872551553106813 0
0.0106345060745326 1
0.0722862808654002 1
0.0508081117107263 1
-0.0181883328176945 1
-0.0026431996316702 1
-0.0195832846744901 1
-0.0107138544410399 1
-0.03228697148524 1
0.0912777609463474 1
-0.0111211493585748 1
-0.0414925319530484 1
0.0194670988027224 1
0.0218748764951352 1
-0.00806912124154865 1
0.0284130489958524 1
0.0155515405078 1
-0.0150554245723859 1
-0.0958428030320361 1
-0.0551428169777991 1
-0.0655649494007738 1
0.0869234480650869 0
0.0340509587711395 1
0.00704575167107709 1
-0.0415670567379151 1
-0.0250767143147809 1
-0.000173243172366365 1
-0.0149693061770921 1
-0.0206933695137844 1
0.0482940620839512 1
-0.0610831186470042 1
0.101036240676419 0
0.0606144701921154 1
0.0163903504913225 1
-0.00535380836622762 1
-0.0187832375217426 1
-0.0853195323910649 0
-0.00798165291146471 1
0.0629758333108019 1
0.061239571029381 1
0.0513010787411328 1
-0.0173098018774375 1
-0.0373190347109384 1
0.0922453452424743 0
-0.0574068545059053 1
0.0657406633022672 1
0.041506254138272 1
0.0369153467159166 1
0.043954234955391 1
0.0519098785414396 1
0.0124835546569999 1
0.0249470551548324 1
0.0610694763563385 1
-0.109463626280186 0
-0.0282930855678962 1
-0.00550919987899961 1
-0.0374526335387476 1
-0.029130680514545 1
-0.0059279885611165 1
0.00954343469147242 1
0.046784189416727 1
0.0140963890587337 1
-0.0206616195415463 1
0.0668653609534939 1
-0.0259242199452051 1
-0.0164296016018633 1
0.0574636573163823 1
-0.0628012803199377 1
-0.0204103266476241 1
0.0218681808831126 1
-0.0171023876340109 1
-0.0613513308982945 1
0.0259197010107137 1
-0.0431987685424466 1
0.0556393498988538 1
0.00233010373787281 1
-0.00154319086851812 1
0.00659613537852209 1
-0.0190710642252576 1
-0.0142211243436613 1
0.0529479700399862 1
-0.0743255847715442 1
-0.0288303010682847 1
-0.0311073359677294 1
0.0874060554842819 0
-0.0351890776658379 1
-0.0548504717621923 1
0.0380930382085437 1
-0.00858187147088758 1
-0.0503775768150999 1
0.0772517687897484 1
-0.0758725224973611 1
-0.0465638121903404 1
-0.0409375616084126 1
-0.0904348870685159 0
-0.0146610856133338 1
-0.0505926241798094 1
-0.013684622577683 1
0.0668815611520402 1
0.0425409736779112 1
-0.0706823907984428 1
-0.0172336335380877 1
-0.0466996750308962 1
0.0105979071978099 1
0.0437569568135808 1
0.0194785780262076 1
-0.0354112470670874 1
-0.00810575500904058 1
-0.0208846574868823 1
0.0593751905021085 1
-0.0455075251768318 1
0.0793815539082543 1
0.0125351593955599 1
-0.0435033367515503 1
0.046770444686751 1
-0.00505904351532276 1
-0.113528912406495 0
0.0904239087171728 1
0.0249144406191089 1
0.00650729151664836 1
0.0469048889874263 1
-0.0311317479276501 1
0.0853970187418418 1
-0.0150294571907937 1
0.05349409831697 1
-0.0038657041095888 1
-0.02471415273781 1
0.0447073615650286 1
0.00638249093759469 1
0.0401265188748452 1
-0.0226470727391368 1
0.0134088843219266 1
-0.0297053008803809 1
-0.0288013043879475 1
-0.0391153925675308 1
-0.0332040975527282 1
-0.136621119520704 0
-0.0603019087571432 1
-0.00478733052745399 1
-0.0574669277785682 1
-0.0124012949220796 1
0.0276157896509745 1
-0.030752631459571 1
-0.049794976991023 1
0.0709474269638038 1
-0.0131584229320407 1
0.0291552812433283 1
-0.0577921056832641 1
0.0319289388090377 1
-0.0040920033041346 1
0.0545504489576958 1
-0.0854675474652304 1
0.0169952069968386 1
0.05055170464383 1
0.0371178819322405 1
0.0607965661349021 1
-0.0499555229313048 1
0.0136066559484999 1
-0.018916629361355 1
-0.0297004597197823 1
-0.0150544572542186 1
0.0706150564902759 1
-0.00962202383346683 1
-0.0899774321784395 0
0.108641611760754 0
-0.0614509161798947 1
-0.0407661717082162 1
0.0415262682213831 1
-0.0024870882923731 1
0.0205306322249684 1
-0.104671790605108 0
-0.0232480579386899 1
-0.0172586771219343 1
-0.0965202147399884 0
-0.0297288555028689 1
-0.0951457858048005 0
-7.39528765090884e-06 1
0.0116029164192282 1
-0.0643392805735132 1
-0.0834495556362462 1
-0.0744791370148755 1
-0.119063554599712 0
-0.0570957696515638 1
-0.0189612661710695 1
0.0802890278212481 1
-0.0418486985042446 1
0.0245313888216427 1
0.0785911776742537 1
-0.0962657276375745 1
0.0167277212828002 1
-0.0564941966147075 1
-0.0430429993927098 1
-0.00220730583529085 1
0.0706162043543875 1
-0.0419305092837631 1
0.0392416134154303 1
-0.0131027723002085 1
-0.023565707385566 1
0.0800714913643756 1
-0.0902719317625235 0
-0.0989059121077873 0
0.0028997874839413 1
0.00570377672433521 1
-0.0372770261073817 1
-0.0196335468606009 1
0.0164389022694062 1
0.073938262938929 1
-0.0993744336702881 0
0.00752914635229712 1
-0.0316197592865445 1
0.0488293408775695 1
0.0184654028659298 1
0.100517625436375 0
-0.00400389672356549 1
0.0285944612880278 1
-0.0350426742065119 1
-0.0576592159091897 1
-0.123663343032661 0
-0.0986785907933829 0
-0.102084107059243 0
-0.0255151153578093 1
-0.00361028816458837 1
0.0985750411345663 0
-0.0191424773399458 1
0.0155326197491258 1
0.0715232516221093 1
-0.0534999004269075 1
-0.00555977357290467 1
0.00624818568495763 1
0.00508189816212568 1
-0.00913550415561501 1
0.00473204118662364 1
0.0614417268818561 1
-0.0335848914615806 1
0.036038529941589 1
-0.0646471547308137 1
-0.0225473176737374 1
-0.0977920462082633 0
0.0520616110963126 1
0.0384332914740705 1
0.0398510652038839 1
-0.0296293035607625 1
0.0415605686521286 1
-0.0447406162446476 1
0.0190236749682554 1
-0.0414803746786584 1
-0.0245714755042608 1
-0.0356887770797511 1
0.0888728987669312 1
-0.0639628334814444 1
-0.0273621423374144 1
0.00382195333672548 1
0.0117804513051419 1
-0.0335750797126573 1
0.0554867164645872 1
0.0579860232307806 1
-0.00704301383493456 1
-0.036107877864612 1
0.0196550614681281 1
-0.0599851649881945 1
-0.0452274900065436 1
0.0188988241905116 1
0.0668197289392371 1
-0.00963688869852283 1
0.0491619081656944 1
-0.0388160366223853 1
0.00991896960404948 1
-0.035528922467464 1
0.0591929960598557 1
-0.00879382494853438 1
0.0662871373433427 1
0.00737293398422078 1
-0.0264364651743772 1
0.0691326228123032 1
-0.0043157508024975 1
-0.0366810898232061 1
-0.0192606113808533 1
-0.0561501800996341 1
-0.0358636007101817 1
-0.00509057882091899 1
0.101198948086562 1
-0.0138907284680597 1
-0.0283099958076828 1
0.0213706343253569 1
0.0371845051753583 1
-0.00430517731861505 1
0.0298774953668612 1
0.0624465987651687 1
-0.0216060963443857 1
-0.00436674605641283 1
-0.0286309444657463 1
-0.00611369715550253 1
0.0171924637048087 1
-0.0128687609782021 1
-0.0830623204681607 1
-0.0462252651277301 1
0.0269111220464687 1
0.0227656549689001 1
0.0194535390847453 1
0.0712308201084274 1
-0.00972062681671471 1
-0.0317280216863652 1
-0.0674035359722824 1
-0.0354213410733557 1
-0.0278139172071749 1
-0.120713343535123 0
0.00782607976720126 1
-0.0997688816435112 0
0.0122487838029756 1
-0.00819356988239664 1
0.00657685620936119 1
-0.030522241406744 1
-0.00676186842169128 1
0.0318550515301345 1
-0.0611987416238596 1
0.0575919557641704 1
0.00356322886777187 1
0.0127103431400944 1
-0.0580155002639489 1
0.00795309129883708 1
-0.0447709083421113 1
0.0113495544444014 1
0.0728588708860046 1
0.0138467990077518 1
-0.110681990591799 0
-0.0055445155752497 1
0.0763904317409945 1
0.0101088207563922 1
0.0674474114985615 1
-0.0154433322641722 1
-0.00603121421092283 1
-0.030269759325467 1
0.0474193163354001 1
0.0289880655217597 1
0.0939067132242344 1
0.0787293651669174 1
-0.0106856435118577 1
-0.0548671370163891 1
0.0115364253255129 1
-0.00812918755430408 1
-0.028004598882572 1
0.141830427350965 0
0.0326758281127181 1
-0.0888633613872294 1
-0.0512386649908623 1
0.0307049721917463 1
0.0753648231710205 1
-0.0252327141624616 1
0.0563624937287603 1
0.0791117369935623 1
0.0393501549357421 1
0.0497313169682108 1
-0.0566486548027119 1
-0.0218927837952295 1
-0.0122978634425453 1
-0.0446486443014911 1
0.0610533888260727 1
-0.0265209944339844 1
0.00546602661004934 1
0.0106379474734736 1
0.0171893105678859 1
-0.0198165332121736 1
-0.0278988851521393 1
-0.062105709855064 1
0.0211236585833034 1
-0.0728386771877114 1
0.0238817356117641 1
-0.0155054375016646 1
-0.0575396382854286 1
0.0190555567842607 1
-0.08138302482681 1
-0.106001929591836 0
-0.122450279011115 0
0.0247359651481269 1
-0.00832781725224534 1
-0.00866792995108489 1
-0.0631336109032972 1
0.0261620036871993 1
0.0254371316637255 1
0.0733946694809863 1
0.00244143044116179 1
-0.0274037203915678 1
0.108145300705522 0
-0.0488806685116036 1
-0.034019704132247 1
0.084208392025885 1
-0.0537878315229944 1
0.0388631365561242 1
-0.0716676181757274 1
-0.0425507078334856 1
-0.0233015950939056 1
-0.0262661084840555 1
-0.0194610688615284 1
0.0489016477227597 1
0.0154221190763132 1
0.0129102972380049 1
0.0152869221283903 1
-0.0998643874996895 0
0.0202998304959819 1
-0.03128334797865 1
-0.0181536950050117 1
0.0135002791465217 1
0.0519960145449756 1
-0.0289936462185751 1
0.011153209013911 1
0.0207561648965534 1
0.00408669565859214 1
0.00320437393460318 1
0.051034760078287 1
0.0353721041484277 1
-0.0304794744911862 1
-0.150032406690276 0
0.00084432502189406 1
0.0561575501441577 1
-0.128604649521057 0
0.0995037031672632 1
-0.143244020019567 0
-0.0679051213787662 1
0.0154098384690978 1
-0.0170137319076538 1
0.00924351240421438 1
-0.0315893490803506 1
0.0716726543168843 1
0.00745608029059015 1
-0.114730797186229 0
-0.0167410417896051 1
0.0353098378240095 1
-0.0655652378779125 1
-0.0283347543096192 1
-0.100087547856948 0
-0.0885297734466582 0
-0.0597013136945625 1
-0.100378157535379 0
0.0335388821623057 1
0.120830245825689 0
0.0214647554558412 1
-0.0172584265432092 1
0.0122832832614474 1
0.0263000073054261 1
-0.0001938054112919 1
-0.0117554357922675 1
0.019457064222027 1
-0.00356365751586891 1
-0.0772038024196463 1
0.00254439193860384 1
0.0319505874631124 1
0.0281686862611859 1
0.0173656278542741 1
-0.0259360047426912 1
-0.0748854427501503 1
0.00956201031958686 1
0.014507314122359 1
-0.0533757804697793 1
-0.0336989249134217 1
0.0576783780717888 1
-0.0115395999190443 1
-0.056707743588846 1
-0.0238709196512181 1
0.0115335674844267 1
-0.119037314520271 0
-0.0163629393316713 1
0.0246004448337956 1
0.0187276563313303 1
0.00212599265998286 1
0.00759458587802853 1
0.0614751285218614 1
-0.0108428744621306 1
0.000637372097722538 1
0.0683670105085741 1
0.0623840755426269 1
-0.0582528396215435 1
0.0812353997926615 1
0.0594152488431401 1
0.0394445139538001 1
-0.00891402924728505 1
0.0246163676889295 1
0.00255532517470457 1
0.0502099424377306 1
0.0708631824279193 1
0.0650459044700046 1
-0.0268124717140833 1
-0.0284626841002443 1
-0.0309987973213959 1
-0.0260934566176046 1
-0.0261296305653492 1
-0.0342342904334455 1
-0.00672245347136348 1
-0.0538498879385601 1
-0.0861535876680647 1
-0.0444128970021141 1
0.0240634192791595 1
-0.0126565327491653 1
0.0891046259653446 0
-0.0627399505168017 1
-0.00363580866365384 1
0.0465483335190364 1
-0.0287865003717422 1
0.0508089248744394 1
-0.12831179684642 0
-0.00849340905793977 1
0.0715697644570768 1
-0.0263246650652669 1
-0.0358002765079217 1
-0.0636417269843486 1
-0.0205955783875393 1
-0.0523966021321249 1
-0.0536722880661184 1
-0.0308635772383946 1
0.00915861921187695 1
-0.0634245699780756 1
0.0425428371205093 1
0.0249872986266107 1
0.157752913940601 0
-0.0473880179225999 1
0.0766407548797734 1
0.00850621847294965 1
0.0160151269574451 1
-0.0188456829750567 1
-0.0343193386685194 1
-0.0154724767703691 1
-0.0349415273519186 1
-0.013643225274147 1
0.0801065868899748 1
-0.0288066716967036 1
0.0579453712086967 1
0.0866620390954515 0
0.0589188624550761 1
0.0330918644218107 1
0.0637191291906196 1
-0.0298860965830593 1
0.0457449001795829 1
0.0215336408473422 1
-0.00441901148731189 1
-0.0271679963928881 1
-0.0414243783352055 1
0.0365936716822568 1
-0.0720091316559785 1
-0.0152778795025919 1
-0.0276093529975729 1
0.0429529540715553 1
0.0386450738031161 1
-0.0161110393376512 1
0.0902506571671547 1
0.0693312210850967 1
-0.0201933926166093 1
0.0230523730450073 1
-0.0231025316215974 1
0.0123253029714243 1
0.0093557054913551 1
-0.0200513221866839 1
0.127787868877602 0
-0.0238864523728662 1
-0.0115558736597456 1
0.0342520964948309 1
-0.0743306117178734 1
0.00561567071917356 1
-0.0670318982791134 1
-0.0851888920472731 1
0.0240692413871284 1
-0.0211803593050079 1
0.00884179363049482 1
-0.00855198738225564 1
-0.018921976103089 1
-0.0803761547897841 1
-0.0539846069939796 1
0.012692273485846 1
0.0755583335994037 1
0.0519398433408686 1
-0.10577673487188 0
0.0162979941429149 1
0.0281519710499971 1
-0.0385339113313793 1
0.0888801066145169 1
0.0578052442343339 1
-0.0183870089764461 1
-0.0546882792783171 1
0.019479808638872 1
0.0614094633239163 1
0.0875275533911128 0
0.106269612543163 0
-0.134756711303439 0
0.0209998088421082 1
0.0486093234611903 1
0.00864215328480812 1
0.0483536679230317 1
-0.040094581250616 1
0.0495940916149821 1
-0.0517179763798598 1
0.053948406143758 1
-0.0967091571163027 0
0.0681078956780363 1
-0.00902005139320755 1
0.0739970429036737 1
-0.0300711779606703 1
-0.0742432777370799 1
0.0133453964703483 1
-0.0448970019262249 1
-0.00440608641124708 1
0.147794096249849 0
-0.0264730824822954 1
0.0239183853222996 1
-0.0730507411206171 1
-0.0483461356433078 1
0.0327368555647468 1
-0.00687904606644584 1
-0.10964058743718 0
-0.0510991296927908 1
-0.0810537022330713 0
-0.0149195183299721 1
0.0144940940904825 1
-0.0417781184725836 1
0.0570635922036927 1
0.00671849497568322 1
-0.115857981990537 0
0.0420612520143062 1
0.00356299769802078 1
0.0032532566301097 1
0.0767593022687096 1
-0.0368732635741792 1
-0.0304295828542504 1
-0.00468187632526099 1
-0.0529086105597019 1
-0.0364454887197702 1
0.0114743824785248 1
-0.0589198110448232 1
0.0360474853461883 1
0.0248000018796135 1
0.0281614852417765 1
-0.023497647709866 1
-0.00928444279705988 1
-0.133504599538398 0
0.0165777179464344 1
-0.121415587098928 0
0.0159990757998964 1
0.0257984972289419 1
0.0153928334679391 1
0.0893975287786332 0
0.0689622065389069 1
0.0203062800825711 1
0.0507757946507687 1
-0.0572512230387477 1
-0.0414332132846529 1
0.0308437905771139 1
-0.101055055793627 0
0.0261677897014771 1
0.00490815129250606 1
-0.0494966167467258 1
0.0711677936508096 1
0.0517041283072052 1
0.0021080214708715 1
-0.0530367571866734 1
0.0291027471620664 1
-0.0746556046790253 1
-0.0387778092486877 1
0.0238241242393379 1
0.0100624179141506 1
-0.020114849603 1
-0.00381199553223896 1
-0.0476756729806401 1
-0.00682187471206833 1
-0.0843509654288234 1
0.0445691281381705 1
-0.0914920912430374 0
-0.109715639649345 0
-0.0641090817544532 1
-0.112048284559648 0
0.0585479031977289 1
0.0681243957155046 1
0.00720725329383215 1
0.0417778340607508 1
0.0338699868627885 1
-0.0466565680855648 1
-0.0201901835692916 1
0.0438526864193461 1
0.00037949656672976 1
-0.108687723526496 0
0.0303659523296088 1
0.0192550161843362 1
0.0459989542640499 1
-0.0393477532802682 1
0.0166228372745512 1
-0.0266456788297806 1
0.0296936323414561 1
-0.0138934705176189 1
-0.0444636565872119 1
-0.0685352617896095 1
0.0543498242207724 1
-0.0048971472094864 1
-0.0486100158151844 1
-0.0203592157529324 1
0.0108015193898141 1
0.0233588908766941 1
-0.0380898015438276 1
0.00264344120895506 1
-0.0277595524001518 1
-0.0822714941174905 1
-0.0739332199787425 1
0.00521771688928674 1
-0.0191983800716601 1
0.0239790165177372 1
0.013557718242079 1
0.0910745958492625 0
-0.0488220454198505 1
0.0684611026074246 1
-0.020037158025127 1
-0.0728418995980302 1
-0.0131141492225657 1
0.112399881045492 0
-0.0359525396175171 1
-0.000668139993244219 1
-0.00443266025093095 1
0.0754338051977507 1
0.0121060610230452 1
0.0408083312589885 1
0.0152468720927486 1
0.0610086178017371 1
0.0498666066072561 1
-0.0422254823490111 1
0.0371391437528477 1
-0.0672642105417251 1
-0.0158764818442621 1
0.0198813875914962 1
-0.119126027708161 0
-0.00384582318495013 1
-0.0440124863648907 1
-0.109110702084719 0
-0.0512312507412035 1
-0.0365722712792959 1
0.0293506320635524 1
-0.0220836519890478 1
0.0631421189945131 1
0.0246445846876163 1
0.0624605815254744 1
0.0795422975772352 1
0.0388624544517144 1
-0.00337279136457301 1
-0.0111175604234163 1
-0.0175258847625715 1
0.000447279159805342 1
0.0402120300600316 1
-0.0452511312539919 1
-0.0708920608714026 1
0.0758475185981789 1
0.0904848440650603 0
0.0320348859055674 1
0.0130324382332806 1
-0.0434493820614988 1
0.0531579043357183 1
-0.00468254179784985 1
-0.00138278325424387 1
0.0406024129740828 1
-0.0725964619823533 1
-0.0678305547255995 1
0.0358420187125954 1
-0.0715153660511097 1
-0.0066365845459852 1
0.00431761111599675 1
-0.0381253577745393 1
-0.0315685977870511 1
0.110893089890216 0
-0.00252481453610159 1
0.0599166180101102 1
0.0338780757979331 1
-0.00627943138418475 1
0.00414462794089989 1
-0.00506448020516058 1
0.0616200258620997 1
0.0359933166531847 1
-0.0402003712948274 1
0.0820328492353742 1
-0.0298888190514647 1
0.0499638035270709 1
0.00311740445263824 1
0.0443515984148449 1
0.0782002655874096 1
0.0270486182444667 1
-0.0115307930250899 1
-0.0902582024516863 1
-0.00597768112361977 1
0.0334859004253215 1
-0.00796311392386591 1
-0.0052380720621762 1
0.00880164952228748 1
-0.0823668162099399 1
0.0383625884736591 1
0.104592495351036 0
0.0505623386663207 1
0.0179725784598703 1
-0.0296517353009781 1
-0.0412642890235764 1
-0.048896594708221 1
0.0370436024809972 1
-0.0150235895946054 1
0.0634087334972282 1
-0.0445334769642467 1
0.051638456818008 1
-0.0311663215735781 1
0.067166861404151 1
-0.0233905716703247 1
0.0528857901348847 1
0.0683138690719556 1
0.0529195004151995 1
0.0160188527719079 1
-0.0286274634238531 1
0.0250288963065567 1
-0.00374603172884769 1
0.0489428321737723 1
-0.0426393502795346 1
0.00434537121955525 1
0.0222258870778477 1
0.0919553187399971 0
-0.0391597649104436 1
0.0105501358158811 1
0.037087987368216 1
0.0609162102527367 1
0.000195772115990369 1
-0.0606866122256942 1
0.010940826915215 1
0.0205011877368334 1
-0.00575617851748952 1
-0.0491621508905451 1
-0.030851404886811 1
0.0763517068782735 1
-0.0155153194867362 1
0.0234811391929599 1
-0.0549214216681011 1
-0.123746027991798 0
0.0012407694452354 1
-0.000568950168270927 1
0.071870779659612 1
-0.0144872896506475 1
0.00276921904826998 1
0.114218686252019 0
-0.00866970635920147 1
0.0800324695335288 1
-0.0199540827664834 1
0.0224028301739691 1
-0.00367952699261081 1
0.0316515687703803 1
0.0342427010466356 1
-0.00301882630816256 1
-0.041791800375565 1
-0.0375626795365828 1
-0.0492450303635266 1
-0.0262717857933826 1
-0.0355503796478987 1
0.0392468737505536 1
0.0781199865798577 1
0.00309302080681258 1
-0.0471878319829037 1
0.0368112634240965 1
0.027518983223065 1
-0.0725327809220027 1
0.0247046212473098 1
0.0896185220551052 1
0.0288762728224196 1
0.0857296559418514 1
0.0935861578492378 0
-0.0232431589716651 1
-0.00437156987188881 1
-0.0263980214580908 1
-0.043593301934559 1
0.0367924710033529 1
-0.0263472324144699 1
-0.0569276882186901 1
0.0338257760200406 1
0.0275057423928943 1
0.00674974350201882 1
-0.0306489051301392 1
0.071000135780513 1
-0.0130925601659717 1
0.0628901277468931 1
-0.0256722179724046 1
-0.0231203445962521 1
-0.0593992763313171 1
0.0916282972571189 0
0.0116639275995358 1
0.0814422151049013 1
0.0545562228604487 1
0.0649492694854181 1
0.0618413067336758 1
0.0402218478055826 1
0.0262840266833717 1
0.0571920563479866 1
0.00657265874861539 1
0.0642621125138372 1
-0.0266206805114442 1
0.0829800434421332 1
-0.0208517927822384 1
-0.0436711338201794 1
-0.0528318168423487 1
0.0924137730829976 1
-0.0711171115417243 1
-0.0284202754032989 1
-0.0143566529910471 1
0.0388809269678614 1
0.0176471993156557 1
-0.00363890167474174 1
-0.046378323564859 1
0.0957583290600077 0
-0.0277358678020103 1
-0.108605059892693 0
-0.0329161729501685 1
-0.068477240181635 1
-0.104228992353672 0
-0.00833738671833264 1
0.0756678287540441 1
-0.0733188438677581 1
-0.011039471676602 1
0.0720638673751391 1
-0.106909963320768 0
0.00293409498940133 1
0.0234920582776527 1
-0.0150222405253761 1
0.0134098521014084 1
0.0545006989425047 1
0.0105258348576772 1
0.021020621509265 1
-0.0909445886035473 1
0.0385660794514004 1
-0.00989076931586845 1
0.134279973381456 0
0.0238807714783005 1
0.0498861035955189 1
0.0124340354369994 1
0.0284838154585707 1
0.0884827017055393 0
-0.030417859276393 1
-0.0233066869311944 1
0.00594768405283174 1
0.0717320178037103 1
0.0743223352236331 1
0.0162204928070828 1
-0.00200590221484617 1
0.0442843546933892 1
-0.0630246257297523 1
0.0371472826112014 1
0.0199590901589144 1
-0.0515025044159895 1
-0.0471766950291198 1
-0.0572600724361324 1
0.0391102546556586 1
0.0241488372567101 1
0.0305756165895112 1
0.0299278165342323 1
0.0951916163434835 0
-0.00975847111267886 1
0.0415966156526993 1
0.0492945259151233 1
-0.0115648173337272 1
0.0124878992401072 1
0.0387688556154619 1
0.0315607888892523 1
0.0303533114174571 1
0.0193274737975468 1
0.103674498142157 0
0.0129515747851579 1
0.0313231267472507 1
0.00987016825111728 1
0.00937582003189552 1
-0.0307139211349705 1
-0.016837176030709 1
-0.00333007807302284 1
0.0831543225130747 1
0.00903939588623507 1
-0.0275109166044844 1
-0.0526669278966465 1
0.0229191221270764 1
0.0179760328978994 1
0.0144901865130285 1
-0.0538004839699586 1
0.0189382422121427 1
-0.000174676357708249 1
0.0400661882260541 1
0.0307442194271243 1
-0.0230404958389318 1
0.0941571338661684 0
0.0810026029599043 1
0.037664242968276 1
0.0625292474899763 1
-0.0254161629171474 1
0.0309082676284443 1
-0.0481873424813497 1
-0.0331001830102643 1
0.079682973494172 1
-0.0236843082032392 1
-0.0698039480154009 1
0.0686614571990217 1
-0.0525080602643801 1
0.0447205944101912 1
0.078349806634519 1
-0.045182538013666 1
-0.0695296386132805 1
0.0176201831722748 1
0.0599846610204535 1
-0.0276795903070654 1
-0.113972649228961 0
0.0599559794879014 1
-0.000274969407160918 1
-0.0720336125750565 1
-0.00478701521373997 1
0.0349447421983284 1
0.119532415714294 0
0.0200920874709323 1
-0.00798137707742716 1
0.0748193310765626 1
0.0120149025826265 1
-0.0291393718491213 1
0.0233542182291435 1
0.0631798730329075 1
-0.0512310518318545 1
-0.0171521572709228 1
-0.0205690960418679 1
-0.075015644395008 1
0.0695139330798488 1
0.108427347745543 1
-0.0737452745321192 1
-0.0273956994922956 1
0.00543242631133706 1
0.0999577356122318 0
0.00263502774574722 1
0.0272619785292163 1
-0.00730567216103347 1
-0.0464061432082773 1
0.00665690886596316 1
0.0185508262324085 1
-0.0391955174159618 1
0.0421735901370666 1
-0.0349813483256678 1
-0.119111698994972 0
-0.0431648729980562 1
-0.0178619409698255 1
-0.0431473787805329 1
0.00598481216599017 1
0.0352056556897474 1
0.0558769988599731 1
0.0310868548490935 1
0.0261011116142727 1
-0.0280396389769851 1
0.0184491673638575 1
-0.0406617946026828 1
-0.0441574430663884 1
0.0248804421866109 1
0.00239568549629409 1
-0.0872935599570234 0
0.0138979337409462 1
-0.0238154799845769 1
-0.0181535179574104 1
-0.000472090548601927 1
0.0836072267122897 1
-0.0361383745249615 1
0.0110415925474678 1
0.0619422359221597 1
0.0789830500376097 1
-0.0440511224200461 1
0.132508980350844 0
0.0371572413578019 1
0.0900324528662583 0
0.0449240897699202 1
0.0302741876365261 1
-0.0224637561066605 1
0.0416929508231893 1
0.0194443471752028 1
0.0364391936814548 1
-0.0129904901011212 1
-0.00946310328158841 1
0.00644885710767498 1
-0.000393818343302052 1
-0.00578192260963427 1
0.0294472392394729 1
0.0447321972039695 1
0.00938704996442877 1
0.096073627180683 0
0.0573615726063754 1
-0.0295746705654247 1
-0.0780117509009246 1
0.00285039726757487 1
-0.0043534203338933 1
-0.0437271056059899 1
0.0675860754178298 1
0.0240023325461177 1
-0.0721702037840285 1
-0.0213317746787528 1
0.00861707027174633 1
0.0700113523967665 1
0.0111447445542999 1
0.0262137501717331 1
0.00513794593746452 1
-0.0262226777135297 1
-0.0233272612116598 1
-0.0116850140020164 1
-0.0384925682565894 1
-0.0372970390237948 1
0.0202047128725841 1
-0.0902888203259472 1
0.0179752702810125 1
0.0504878322248797 1
0.0243985761280188 1
-0.0172643022297349 1
-0.00440730186536914 1
0.0872402766822104 1
0.0401497611141049 1
0.0646594321221413 1
-0.0297200973541066 1
-0.00145413094124541 1
0.084586980830568 1
-0.0315206038898675 1
-0.0367919716553518 1
-0.00176051253141748 1
-0.0252730867911319 1
0.0391961430269373 1
-0.000289003617430868 1
0.0126936035082707 1
0.0179965454099261 1
-0.0517250340305636 1
-0.000656145559369536 1
-0.0894723101352546 1
0.0324844020307283 1
-0.00504523627233071 1
0.000895312430289891 1
0.0388338349310833 1
0.0476426953322499 1
0.0163851053429887 1
0.0182107139399134 1
0.118929719708885 0
0.0743730273633002 1
-0.0170910845242206 1
-0.00142561177662392 1
-0.0111129567927523 1
-0.0536416751417946 1
-0.00649096852194877 1
0.0275236962474618 1
-0.0924743749270619 1
0.00355472312559798 1
0.0314496624606378 1
0.0325595313566025 1
-0.0630130615396573 1
-0.0418917765849244 1
-0.00739879259592296 1
0.11643322504413 0
0.0302238477885442 1
-0.0335261692096895 1
0.0882287256930261 1
-0.0263466810331668 1
-0.0012081245116383 1
0.0302193826282026 1
-0.084269572751341 1
0.0289382023275521 1
-0.00931137448289976 1
0.0127836246959926 1
-0.0164870080593841 1
-0.0107938764399498 1
0.0107122220899745 1
0.00413476485803182 1
-0.0986526801717415 0
0.0520723063428855 1
0.0300711763081283 1
0.0256379052533387 1
-0.0241631623280004 1
0.0209612782225509 1
-0.0811970393814923 1
0.0348482772601591 1
0.039555198977082 1
0.0312589713438399 1
0.0531911714290467 1
-0.0368815434068497 1
0.0426919802041632 1
0.105113807177686 0
-0.00655245596116332 1
0.0429706016625184 1
0.0163711694393973 1
-0.0151635475174206 1
-0.0268683429559963 1
-0.00970572112542148 1
0.0109006019585992 1
0.0129374340944495 1
0.0108204755838545 1
-0.0458666752951546 1
0.00884920492798391 1
0.062741646424839 1
0.00876413475786304 1
0.0178930098899652 1
-0.0201317555431811 1
-0.0830884366567238 1
0.02023341556778 1
-0.0027791081813561 1
-0.0386183146474605 1
-0.0359024940074164 1
0.106808397663446 0
0.0350712429171462 1
-0.0245383977366171 1
0.0654654133392127 1
-0.0692160603928704 1
-0.00255079043748791 1
0.00072677413104626 1
-0.0396327769782649 1
0.0507214632902457 1
0.0383225941500296 1
0.0740144464004062 1
-0.00740044141605174 1
-0.0293227675366333 1
-0.00910313804073155 1
0.0330534356631535 1
-0.0216659743598334 1
0.0616498924487162 1
0.0242131355810599 1
-0.0115303696260618 1
-0.0611864655396809 1
0.025640059728221 1
-0.0250481364483636 1
-0.0542366124984039 1
0.0125597236219031 1
0.0104587831340354 1
-0.00716077960364216 1
0.0064409566869554 1
-0.0136827690991354 1
0.0582838750589481 1
0.1352488624704 0
0.000121962387244148 1
0.0105778278485461 1
-0.0526626693847413 1
0.0051226191317762 1
-0.0164178504347424 1
0.00902141357024222 1
-0.0495950438170559 1
-0.0831003217668084 1
-0.0241699353764081 1
-0.0225382109637158 1
-0.0603909744094514 1
-0.056081353021301 1
0.0315205219121598 1
-0.025923960034174 1
0.0152700285492697 1
-0.0455259724613333 1
-0.0117165293242385 1
-0.0291805966493784 1
0.0449458594251807 1
-0.000664316547928389 1
-0.0271978885367001 1
0.0704387223477983 1
-0.0388762488831117 1
0.0902085703642051 0
0.0116193963649664 1
0.00117196202890359 1
-0.0196089097307826 1
-0.0175258054000499 1
0.0507705000551987 1
0.0233448154182655 1
-0.00503565365833299 1
0.0288543205858924 1
0.098274585813427 0
-0.0430286333937758 1
-0.0331868851445816 1
0.0540684862925147 1
0.0667056190097972 1
-0.0301078593600257 1
-0.00309736345932514 1
-0.0373541911625663 1
-0.0772897295460759 1
-0.0454989700545046 1
-0.00143067149160249 1
-0.05742479168055 1
-0.0400760752770829 1
0.0535617037382551 1
-0.040573179272867 1
-0.0692458151648638 1
-0.0202194211674388 1
0.0315044511283056 1
0.0495637411953676 1
-0.022072495422802 1
0.0401615900180807 1
-0.037093445371842 1
-0.0402998408492842 1
-0.0213681988298386 1
0.0450533363125737 1
0.0600583710176908 1
0.0651336888018725 1
0.0743065274568208 1
-0.0455066009176639 1
-0.0717465346933343 1
-0.0164251916197413 1
0.0355661242990975 1
-0.0082664936126269 1
0.0390465934419727 1
0.0374829557385046 1
0.0480174470009547 1
0.0241583102856614 1
0.0975636898966342 0
-0.000383925156774023 1
0.0399567107841839 1
0.0347654732112058 1
0.00536139007138928 1
-0.0206026091721226 1
-0.00154779009956319 1
-0.018087565929564 1
-0.00687928323956826 1
0.04091411026254 1
-0.0421992963078906 1
-0.0657863828394638 1
0.0065251597710514 1
-0.00298962372834306 1
0.0559571936876045 1
-0.03294537219601 1
0.0575010832764824 1
0.0432380375526147 1
-0.00448840930814839 1
-0.0238187210368868 1
0.039144602020134 1
-0.0716650818739211 1
0.0141735591975678 1
-0.092872470580931 0
-0.0506214350184949 1
0.0480359049764014 1
0.0682764894043132 1
-0.0192153582130222 1
0.033686796312378 1
-0.0578265615492226 1
-0.0366599098179206 1
-0.0764671490115894 1
-0.00409434222879224 1
-0.0139677743734296 1
0.0927880526025034 0
-0.0366915052874984 1
0.0227234260062947 1
-0.0643457797442592 1
0.00325001915854424 1
0.017029695955281 1
-0.136974389394975 0
0.0453202292339401 1
0.110120113788273 0
-0.00554606693580638 1
0.00359537556994864 1
-0.0196620993742678 1
-0.0354818440526706 1
-0.00354842489565702 1
-0.0582952574526557 1
-0.00838106197723716 1
-0.0450530865929063 1
0.0071361284419516 1
-0.0538455713097425 1
0.055854502608042 1
0.0578876305478347 1
-0.00550426041960333 1
0.0309728682507018 1
-0.0450954630489532 1
0.0235391155357545 1
0.075021006504349 1
-0.00634640819462231 1
-0.0809596891689549 1
-0.00301542752630781 1
-0.0377126806789084 1
0.047198534933274 1
0.0736961050564027 1
-0.0155784239304246 1
-0.0371667239291481 1
0.00963515845653245 1
-0.0585941590115343 1
0.00329100672731784 1
0.0798021053074312 1
0.0179341815246704 1
-0.0580642725587119 1
-0.0142714139807636 1
0.00934647164623566 1
0.0062414136592181 1
-0.0405266079437682 1
0.0882805864647301 1
-0.0367898581924827 1
-0.00961167338380909 1
0.011409170897636 1
0.0225560815235282 1
0.0234202357329528 1
0.0117355717872988 1
-0.0024144639651085 1
-0.119395098394487 0
-0.00352116295090101 1
-0.0538395138619004 1
-0.0535871961266604 1
-0.0577075398309351 1
0.0240918232154165 1
-0.00380046175054736 1
-0.0404658062943825 1
0.115402999521858 0
0.124505802002185 0
0.0390988821062156 1
-0.00714863152064302 1
-0.0456381144776452 1
-0.022023145497228 1
-0.105558106416176 0
-0.0759807327402039 1
-0.00379570719673113 1
-0.0135733788027008 1
-0.0342691399677286 1
0.00476115959837245 1
0.0173829055272877 1
0.116134629315531 0
0.00387291858049109 1
-0.00407122965996883 1
0.00963019302943989 1
-0.0277573133034168 1
-0.0203549965763608 1
0.0590972165874261 1
0.0679370567692747 1
0.00117693801046952 1
0.0690422653968977 1
0.00190569978422197 1
-0.023527242199042 1
0.0400953158462454 1
-0.0246656031079742 1
-0.0401852194718571 1
0.0104930912315474 1
-0.0656257032328379 1
0.0277684254441577 1
0.0703501410323957 1
0.0114057707062052 1
-0.0138699317432683 1
0.052393003649883 1
-0.00166907582068662 1
0.0217738253919576 1
0.0215888181808169 1
0.0267946799403263 1
0.0152560436007794 1
0.0396344703245291 1
-0.01844676355482 1
0.0325556721618111 1
0.0301488876687451 1
-0.0298816578860923 1
-0.0107061734949608 1
-0.00375327885945816 1
-0.0183514395114131 1
-0.0125243076780247 1
-0.00450927722630703 1
-0.0846388598740568 1
0.0104642598105716 1
0.0335725725698529 1
-0.0134200801472469 1
0.0579333896647587 1
0.0620195397183725 1
0.122586476151817 0
0.0837322753267594 1
-0.0311854324294358 1
-0.0230496376928893 1
0.0151629265517452 1
-0.0258800095285264 1
0.0475407931872817 1
0.0340788224204594 1
-0.0257357694505835 1
0.0404230287403917 1
0.0052675976214547 1
0.052891581464934 1
-0.0955409230535052 0
-0.0327188191700539 1
0.0335554201080481 1
0.0618427823752184 1
0.0488600464633467 1
0.000659049959824408 1
0.0520919234444782 1
0.0408455676160449 1
-0.0277993032343812 1
-0.0393457341030983 1
0.0531369681983799 1
0.108945171845493 0
0.0913913506434423 0
0.0264801553533019 1
-0.061266337241871 1
-0.0355295525633326 1
0.0259748139559256 1
-0.0864445744661042 1
0.032626304183547 1
-0.0956597025192704 0
-0.0511001493307406 1
0.00427085430282145 1
0.0113272859610463 1
-0.0338574077394014 1
0.0530786991877174 1
-0.108906558140188 0
-0.00801600901964027 1
-0.0178267651673506 1
0.0300083197400751 1
-0.0906414412334332 0
-0.0426181571907974 1
0.00847038326360536 1
-0.0694851869086032 1
-0.0280017501466063 1
0.0596038898557972 1
-0.0267335901616866 1
0.00180220510187334 1
0.0977912163301788 1
0.0260062917203872 1
-0.0267791148273115 1
-0.0742349041236153 1
0.0264797260425868 1
0.0176001933099814 1
0.110158019466107 0
0.0483354064612618 1
0.0375663655755944 1
0.0368443384207918 1
0.0342209930616254 1
-0.0126606565885278 1
0.0348510634462774 1
0.00964398372951048 1
-0.0507218819838628 1
0.0763544823967469 1
0.0203022916940955 1
-0.0794980053416449 1
0.0174298550192944 1
-0.0310882486129294 1
-0.103648887027689 0
0.0303234390519836 1
0.0211594701076086 1
0.0637566725820462 1
0.0405728495952409 1
0.0195216802264783 1
-0.020065947602338 1
-0.0185432737746168 1
-0.0713119296530884 1
-0.0538695164311291 1
0.0716653795765792 1
0.00617535233243299 1
0.00658369036150385 1
0.00371905301367799 1
0.079060307903234 1
-0.00409635602881297 1
-0.101632697964278 0
0.0834766839593538 1
0.021128311978168 1
0.012497532181562 1
0.0308575058646913 1
0.0555881167017976 1
-0.00906153513957753 1
0.00194772718056779 1
0.0910068809839191 1
-0.0214740714059384 1
-0.0237172211284987 1
0.0475458041159666 1
-0.0276337152483957 1
0.0722723085593887 1
0.00686848543934944 1
-0.0315222188509745 1
0.0284972600955905 1
-0.0549174014920506 1
0.0559938734934694 1
-0.033003060856798 1
-0.0142057725851924 1
-0.0183856896977793 1
-0.0395336777269122 1
-0.00537553257607244 1
0.0176026851928981 1
0.0259421268809458 1
-0.023225783528006 1
0.0541239803021487 1
-0.0574948425248125 1
-0.00193140442846262 1
-0.0224020440533678 1
-0.0365825212795924 1
0.0796820133380503 1
-0.0513915005784828 1
0.0277585412050579 1
-0.0630873696958335 1
-0.0733040187322111 1
0.0471907318960334 1
0.038718282631758 1
-0.0077103880000885 1
-0.133723614374725 0
-0.00979951545473861 1
0.0239889082800882 1
0.00705061033618593 1
0.0567535110792057 1
-0.0368344395061077 1
-0.0854496668163735 1
0.00435062970611347 1
-0.042378878029589 1
0.00388817737771928 1
0.0428242627565745 1
-0.0606988183359091 1
-0.011532865643606 1
0.0669313089468271 1
-0.112519264222938 0
-0.0370547077392669 1
-0.0236229196497822 1
0.0948632026389659 0
-0.017502958610562 1
0.00584100606983366 1
-0.0620438042676646 1
0.024415418353472 1
0.0174004120113241 1
0.0346491721763067 1
-0.00374758725521205 1
-0.0264405136968274 1
0.0851427246120397 1
0.00477469671449241 1
0.0603626953213763 1
0.0375774918006787 1
-0.104334996951488 0
-0.0131732364645632 1
0.00357462173535301 1
0.0528481718023061 1
-0.0301298289015958 1
-0.067788107003537 1
-0.062884298492866 1
0.00411214702815608 1
0.0417783890941054 1
-0.0148323935620797 1
-0.0707020208645532 1
-0.0522125752656062 1
-0.0355763953740506 1
-0.0438043940921678 1
0.0520014026182492 1
-0.05897293532593 1
0.0340119084463093 1
-0.0203583693215554 1
0.071999974534327 1
0.0225731998425943 1
-0.0144343009626956 1
-0.0401854827495766 1
-0.0363438352600491 1
-0.0245828791234041 1
-0.0127206111735486 1
0.0523626523211061 1
-0.115630329514324 0
0.0211383586213677 1
-0.0514140704640628 1
0.0583985160586296 1
0.00116589432598879 1
-0.0336665617296818 1
-0.0527491738601559 1
-0.0159836878608705 1
0.0776842333348382 1
-0.0184592465247243 1
0.03473186879763 1
0.0870608264668337 1
-0.00127188795970132 1
-0.0455746952294661 1
-0.0482394763583285 1
0.0197492640409706 1
-0.0441020682861904 1
-0.14887243391018 0
0.114135979879452 0
0.0173463051251881 1
0.0154286418377568 1
0.0217562213738 1
-0.00668473701353889 1
0.0187629843978182 1
0.00363962970147782 1
0.0403563233613635 1
0.0252098096309638 1
-0.0165875570421794 1
0.00645582615920396 1
0.0411138069801478 1
-0.0295136405092333 1
-0.0429827303352865 1
-0.0439983069895311 1
-0.0170080624336648 1
-0.00715055511643129 1
-0.074641938347176 1
-0.0320659929811432 1
-0.0436811140962492 1
-0.0162128019843336 1
0.00512677593316869 1
-0.0171355869395251 1
0.0224413477192071 1
0.120943600865566 0
0.0237582543977083 1
-0.0155285323526466 1
0.0503893567690531 1
0.0232947777886992 1
-0.0589589073492051 1
-0.0377291248737637 1
0.0127262101793768 1
-0.0177972014215748 1
-0.0491052459150503 1
-0.0589364830463015 1
0.114528641158944 0
0.0291893619398197 1
-0.066411231565064 1
-0.013091528160786 1
-0.0477363381866833 1
0.000484137489260289 1
-0.0312608848163515 1
0.00761961063745191 1
0.00603528245807888 1
0.000320825910528549 1
-0.0143463671627076 1
0.0469204002487908 1
0.0234892630229899 1
0.0691786305185966 1
-0.0255674298376225 1
-0.0105394767609175 1
-0.00472539500404244 1
0.0256253605369348 1
0.0196066792684469 1
-0.0863827594977867 1
-0.0445965966416324 1
0.0383710619808503 1
-0.0583732997488942 1
0.0230902389115865 1
0.0405214748880933 1
0.0334746965605264 1
0.0118247386769143 1
-0.0300456386727784 1
-0.0705210827143693 1
-0.0312421182406735 1
-0.00282335680850024 1
-0.015710060837792 1
-0.00557428111023654 1
-0.000798647450601414 1
-0.00946995553747361 1
-0.00299776335578435 1
0.0155717383104856 1
-0.0190304839079374 1
-0.0325163528595047 1
-0.0101501581698612 1
-0.0265749666353795 1
-0.0664077565442555 1
0.0509219241596151 1
0.00747702868272768 1
0.00569922215851686 1
0.0274463570448102 1
0.0223286666298163 1
0.0312329885904835 1
0.0620764335655932 1
0.0764605148086011 1
0.0448549986876688 1
-0.0442229904691174 1
-0.00868351541276989 1
-0.0515317185916618 1
0.0785397776326592 1
-0.0118785762807131 1
0.00343004052126219 1
0.00602150090861066 1
-0.0571545050312191 1
0.015348415739672 1
0.0693495787941193 1
-0.0594354616013589 1
0.043281153937039 1
0.0350841554060429 1
0.0263158275132855 1
-0.0343665204251819 1
0.0434090900733883 1
0.0113221843261844 1
-0.0144036423137141 1
0.0559203701482271 1
0.00912896442909753 1
-0.00206746654254755 1
-0.0456455600177323 1
0.0535748085202687 1
0.02934505979768 1
0.0738603853066668 1
-0.0209678257746252 1
-0.0856196978864878 0
0.0337734330686307 1
-0.0313042338768864 1
-0.0392923746030591 1
-0.0226985164719455 1
0.0702550058801076 1
0.0975571597722698 0
-0.0411053357009201 1
0.0423591859876693 1
0.0639603438038937 1
0.0251954227766368 1
-0.0422940024755382 1
-0.0217679121400919 1
-1.94692898873197e-05 1
0.0690422006361295 1
0.00731211566241056 1
-0.0522611616617797 1
-0.0919588339098619 0
0.00279996156834367 1
-0.0453290238928947 1
0.0988379471143978 0
-0.110965413353034 0
-0.0922093301083475 0
0.099684168366334 0
0.0447003421738093 1
0.0261499985712528 1
-0.0110047102759777 1
0.00714640942613691 1
-0.0538054360589907 1
0.0264148602273632 1
0.113466687284123 0
0.0384799628172637 1
-0.0690553456574988 1
-0.00188555353397225 1
-0.0748091917338546 1
-0.00667687266704231 1
-0.0106442805125252 1
-0.0922735832704577 0
0.062250472984445 1
-0.0933315667802331 1
0.0605102281397312 1
-0.0167181858968894 1
0.0266658557509866 1
-0.0494045204490819 1
-0.0631023035571594 1
0.0799124654296996 1
-0.0255852862533323 1
-0.0527014601363872 1
-7.60602859371223e-05 1
-0.0381849981839362 1
0.0269626912997044 1
-0.0249920112207344 1
-0.000600103810152723 1
0.00211050308046199 1
-0.07965033543817 1
-0.00290661675673795 1
0.0741419892379666 1
-0.036705567925319 1
-0.054471115648546 1
-0.084560817130766 1
-0.100162589532173 0
0.0780437897139885 1
0.0241992161558166 1
0.105792847841104 0
-0.0243382179482277 1
0.00645257168009407 1
-0.0538869803546726 1
-0.0412838790316026 1
0.0105564946398179 1
0.0245688138659101 1
-0.0487548360478961 1
-0.0456525940659451 1
0.0780373621909415 1
-0.0896444908892184 1
-0.0384048795804507 1
0.00283665236798075 1
-0.0432559238891534 1
0.016393591016946 1
-0.0670833726656396 1
0.0592556461403254 1
0.0651664359538715 1
-0.0543676887298021 1
-0.0731335425063252 1
-0.0429351940687353 1
0.102102762538335 0
-0.0324206607602819 1
0.0485738820555296 1
0.00332834896238628 1
0.0437644344283969 1
0.0608103097324584 1
-0.0523241754343884 1
0.0432687181577296 1
0.00738057435291418 1
0.00709999401555002 1
-0.0217693610896917 1
0.0138325997923488 1
-0.0308607711131441 1
-0.022880980981881 1
-0.0420354762777506 1
0.00722207546479464 1
-0.0550040295299955 1
-0.0156891283703629 1
0.0394506698729661 1
-0.0174188627571339 1
-0.00118900166191999 1
-0.0669553420008035 1
-0.12001458807285 0
-0.0261254463288767 1
0.0206849016032228 1
-0.061760795625696 1
0.0558431405783506 1
0.0681875394506934 1
0.0157229091180808 1
-0.00822401852120549 1
-0.00165125066796894 1
-0.0188155141288068 1
0.0276017451869905 1
0.0150616989732589 1
-0.0379285273563162 1
0.0964165004805665 1
0.0176258558317634 1
-0.0524068309770539 1
0.041876152752182 1
-0.101766858034483 0
-0.0451790619904991 1
0.0245170162015939 1
-0.0677948742978268 1
0.0568968454850937 1
0.0179019746439906 1
0.0500959625064152 1
0.048862585667822 1
0.0324393377336077 1
0.0210774405294543 1
0.0322795359725921 1
0.0510254567304731 1
-0.0628130601999128 1
-0.0713747354255062 1
0.0390448226541525 1
0.0179217713182797 1
0.0336710178985542 1
0.0909933238381179 0
-0.0437466041356209 1
-0.0420901735280412 1
-0.0283085525248368 1
0.0237719176877727 1
0.0367843979773668 1
-0.0452009069277748 1
0.0106713383861389 1
0.061974073577441 1
-0.0217412433919626 1
0.0679006748335344 1
-0.0458824506322388 1
0.0181741197245696 1
0.0755404606787888 1
0.0229945796838072 1
0.0956776856684231 0
0.0365995642267503 1
-0.047111322935637 1
0.0969609586169186 1
-0.0358836568225624 1
-0.0445582793641102 1
-0.0671278020999306 1
0.0404763345927602 1
0.0033952969682659 1
0.085290775032878 1
-0.0154224380950549 1
-0.0296489352923387 1
-0.0727575956784249 1
0.0480838067408688 1
-0.0741192107563623 1
-0.0223991394849311 1
-0.00273049904214597 1
-0.024397486918341 1
-0.0247223284274164 1
0.0614244849613067 1
0.0776497001468538 1
-0.0480910276415316 1
0.0189567554666559 1
0.0760723992459435 1
-0.0195601757752436 1
0.0228123399153564 1
0.03004154692809 1
0.00403698218374943 1
-0.042122578442115 1
5.81678615812469e-05 1
0.0496463784862764 1
0.0204812019719483 1
-0.00327906337960539 1
0.014042316718776 1
-0.00223508689035032 1
0.0456734663680524 1
-0.0214726376605965 1
-0.0115759014732579 1
-0.0171796249902694 1
-0.00264246051804911 1
0.0526910566823316 1
-0.0263077869634214 1
0.0793189817641133 1
-0.0119088502344422 1
0.0650980437667267 1
0.0180780055006408 1
0.0397671120097986 1
-0.043008340482293 1
0.00580862162359668 1
-0.0407930116871634 1
-0.000948438062331733 1
-0.0671249670507735 1
0.0356471344327704 1
-0.0118656428175418 1
-0.00234261562932184 1
0.00630940337631175 1
0.0910315515581021 1
-0.0176665353375724 1
-0.0192929792196267 1
-0.0566538593796682 1
-0.0135560917751763 1
-0.041525789549425 1
0.0138430757042165 1
-0.012440169884201 1
-0.0829634001770365 1
0.0219182353810334 1
0.0409250840142473 1
0.0188928655248845 1
-0.0352801756342545 1
0.0135146359020923 1
0.0445652463233449 1
0.0477646609132111 1
-0.0553832295224963 1
-0.0789691785897171 1
0.0519726353796222 1
0.00932271575390471 1
0.0526447499366658 1
-0.0219537398820422 1
-0.0818423468327108 1
0.00767191265381139 1
-0.00275475461302034 1
0.102226459817108 0
-0.0136338574499342 1
-0.0185617508656745 1
0.00360702267556936 1
-0.0352977639446574 1
-0.0244412846618802 1
0.0584455239756007 1
-0.00375594828265918 1
0.0184349793478071 1
-0.010829168472012 1
0.0291543610598228 1
0.030677903087535 1
0.0570714342963467 1
-0.0335697448756779 1
-0.0107793882199154 1
-0.0329498255411213 1
-0.125028098165479 0
0.0444135752186334 1
0.0125382448529901 1
0.0691221379767219 1
0.0494996174212159 1
-0.0369700016467297 1
-0.0538947413152155 1
0.0377627211885217 1
0.00307665060062859 1
0.047708543930511 1
-0.0237330789986506 1
-0.0258697886019524 1
-0.0308023987843583 1
0.0270666482432497 1
0.022521186393547 1
0.0267323228209398 1
0.06533418801078 1
0.0361306075401625 1
-0.0423240011067651 1
-0.0773513698758434 1
0.0737628822257368 1
-0.0607138209518808 1
-0.089187852457935 0
0.00654597574905671 1
-0.0762811824269994 1
0.100716045147241 1
-0.0208952692532351 1
-0.00340760765370051 1
0.0421844172177005 1
0.0300670768132065 1
0.0457834332256912 1
-0.086249004618028 1
0.0485161625789115 1
0.00500798894368638 1
0.0250168652440847 1
0.0546807704204 1
0.105360392254445 0
-0.0161289551524618 1
0.0421130399280278 1
-0.0245583800248474 1
0.0815873134641356 1
0.0123710493453006 1
0.0104627376323231 1
-0.0373565105095435 1
-0.102748247673097 0
-0.0185066706536356 1
-0.0141179590102257 1
0.0239444035030227 1
-0.0173045554172605 1
0.0570414870541569 1
-0.116869904882351 0
0.0390853408963069 1
0.0140818122394227 1
0.0779983704057405 1
0.0718126291145807 1
0.0211697873404544 1
-0.0533163004156429 1
-0.0335368616202977 1
-0.0169039973942643 1
0.0933862671587428 0
0.0108303141116712 1
-0.0384637505829341 1
-0.0513488612870896 1
-0.0216566547819843 1
-0.019141694575444 1
0.0194547818791105 1
-0.0132164384404286 1
0.0299278773113248 1
-0.060458069932959 1
-0.0481539004160338 1
0.000681081503920987 1
0.13327415630233 0
0.0220756223010337 1
-0.0245021710176377 1
-0.0110036082303792 1
0.0349790023171888 1
-0.0642683785953032 1
-0.0220624882885875 1
0.0410765148819457 1
-0.00595949868442992 1
0.044025388375673 1
-0.02254724160752 1
-0.0356898158052317 1
0.00718273328366039 1
-0.0920957841149018 1
0.0124489055783966 1
0.136501650084023 0
0.00615477322319112 1
-0.105522487610875 0
0.02689145665609 1
0.0377976980775969 1
-0.0120753270933453 1
-0.000433250377607998 1
0.00308026174226859 1
-0.0120113836243068 1
-0.0390207022262479 1
0.0896642370626094 0
0.0470530528735529 1
-0.0109160429571723 1
-0.0160009191682419 1
0.0684750025132585 1
0.000990797365753354 1
0.00125119549221429 1
0.0240278361079286 1
-0.0267272574157192 1
0.0303420315567645 1
0.0424327780019893 1
0.0310924928106791 1
0.016812742985423 1
0.0245024023292883 1
0.0415718458548388 1
0.0637058620235675 1
0.0466905200218709 1
-0.011156596172899 1
0.053931843996539 1
-0.0276802105242354 1
0.00393640075571804 1
0.046155320236861 1
-0.0457923040422887 1
-0.00319380742523817 1
-0.0385343365133132 1
-0.0112796155554221 1
0.0953450315704912 0
0.0299092676538738 1
0.0154517887921191 1
-0.0633901268924889 1
-0.00691569888712217 1
0.0652560061008067 1
0.101977306429079 0
0.0126510218523269 1
-0.000465316217870925 1
0.143266643368832 0
0.0275321554734621 1
-0.00849607195989971 1
-0.0471793260772479 1
0.0326670855800921 1
-0.0180063476852549 1
0.0162442566180318 1
0.000514186274924862 1
0.0401882224147765 1
-0.0349180679938472 1
0.00110948204958456 1
-0.0182613667613957 1
-0.0342276304760903 1
-0.0684103054935996 1
-0.0102303657134551 1
-0.0381744054247624 1
0.0551806670485122 1
-0.0476852611075214 1
-0.0426022836316319 1
-0.0123269463860875 1
-0.065308962465377 1
0.0885418652195616 1
0.0173425758787878 1
-0.0341089771754274 1
0.0758370756404012 1
0.0203096441797938 1
-0.0558838901654433 1
-0.00588015498809708 1
0.00488264627616164 1
0.0250660820364524 1
0.0167906907227418 1
0.00729885471983934 1
-0.0511345428874848 1
0.0549328681285642 1
0.0608892525014801 1
-0.0131141441671915 1
0.0423557217828516 1
-0.00575076952787782 1
-0.0183962166695274 1
-0.00283778707146251 1
0.031896865875513 1
-0.0606686616246633 1
-0.0808532205222686 1
0.0111649203634317 1
0.0388020993171821 1
0.0563800185362152 1
0.0473891992936003 1
-0.0371203892206154 1
0.031930569215353 1
-0.0666707274970972 1
-0.00219962056563679 1
-0.051924891778599 1
0.0479373816874223 1
0.105169722101905 0
0.0212071136188389 1
-0.0749382950671031 1
0.0248692146305128 1
0.00351361754362949 1
0.00530778748919772 1
-0.0106374287193991 1
-0.0823171739305527 1
-0.0170251988815359 1
0.0150423309937673 1
0.0319836907007324 1
-0.0231419749516867 1
0.0349032759246128 1
-0.0828821884967426 1
-0.0748634284546213 1
-0.03900977775502 1
-0.0115904351579721 1
-0.0494688257849428 1
0.0416718134989903 1
-0.00210222930085828 1
-0.0322117229044294 1
-0.00979026688116021 1
-0.000841130561149695 1
-0.0690553350915734 1
0.0176806695996972 1
-0.0674950375197107 1
-0.0126546331117607 1
-0.0557252885715548 1
-0.00153010948456717 1
0.0165947965617237 1
-0.033919851726017 1
0.0354890949965759 1
0.0356887692905747 1
0.00755218055977762 1
0.0399349418330828 1
0.055107065241743 1
-0.0673200804063653 1
0.00207263918123417 1
-0.0131656460359188 1
0.0197369258387366 1
0.122959696161823 0
-0.0795653731069459 1
0.0754656365028285 1
-0.0455545156752023 1
-0.0756319909670526 1
-0.0681578439837477 1
0.0342947410832901 1
-0.0545571990401731 1
-0.0214940947929009 1
0.0123575544369741 1
-0.0149664428290172 1
-0.00865880275100939 1
-0.0509919855331779 1
0.0442847797433561 1
0.110877710584194 0
-0.00349558206484344 1
0.0147493436824226 1
-0.0357596319473008 1
-0.0716815632967584 1
-0.0823729339268588 1
-0.00878442816948766 1
0.0444548810355488 1
-0.00107869082449187 1
0.0668884966331077 1
-0.0353916652751873 1
0.0462922458830225 1
0.049132925459344 1
0.112941705947728 0
-0.0842129139449527 1
-0.0574613509441796 1
-0.0520322235108404 1
-0.0191180739291272 1
-0.0638858979674792 1
0.0858308640087199 0
-0.0163756372097958 1
-0.0153435494260147 1
-0.000333302030929141 1
0.0447637765488613 1
-0.0335372710970428 1
0.0841667449938776 0
-0.0522272654362419 1
0.020603389085965 1
-0.00553300402295967 1
-0.0474060083940204 1
0.00946634358070987 1
-0.0250833638526498 1
-0.0426855413622024 1
-0.0705351944203546 1
-0.00101150284072934 1
0.0316961047880378 1
-0.0625977230907201 1
0.019251638610226 1
-0.031150404593391 1
-0.0378602413360589 1
0.0651750677187686 1
0.0919372060074576 0
-0.0118880953652386 1
-0.111616108990259 0
-0.0258530613415951 1
-0.0568211259282991 1
0.0155641790476556 1
-0.0181561402482283 1
0.0211289520731891 1
0.0292029842488598 1
-0.0721874754056206 1
0.0308994743088834 1
-0.0357145853455508 1
0.0632472100341535 1
0.0161291700846537 1
0.00603392433047508 1
0.0281527831965874 1
0.033384396296165 1
0.0723192912373207 1
-0.0369916714045564 1
-0.00302487337315027 1
-0.0103725595182007 1
0.0625118717314083 1
0.0186023663495926 1
0.052981535064898 1
0.0253690311280931 1
0.0179691294005309 1
0.00951663319519101 1
0.0401113209948376 1
-0.0835717915751294 1
0.0143136185469433 1
-0.0197976163550419 1
0.0213621381000449 1
-0.00215621230922311 1
-0.0130277317686176 1
-0.100194658069911 0
-0.0784721046771928 1
0.0121045964327704 1
-0.0626334009206689 1
-0.0277962912643312 1
0.0444403607589143 1
0.0262957868387379 1
0.0241596299866713 1
-0.00610224752813674 1
0.00887507431364816 1
-0.0573404932481168 1
0.0665870334904371 1
0.0346558301353811 1
-0.0079121317017067 1
0.00296733588590041 1
0.00189030152603345 1
0.0102483269698374 1
-0.0232353493687298 1
0.0290448521460897 1
-0.0318504026289474 1
-0.0341582437548653 1
-0.0215913254467094 1
-0.0446547019217064 1
0.0365942926064609 1
-0.151067465847932 0
0.0860399870827095 1
-0.0570504533805436 1
-0.123112222400269 0
0.0564736756952976 1
0.0121410451960374 1
0.0133131658906346 1
0.0348145545696202 1
0.0350165711342437 1
-0.0617850386927703 1
-0.0705301946966592 1
0.0876360149871682 1
0.0322746278371427 1
0.0335323017953809 1
-0.0219503903223452 1
0.0647463183627651 1
0.0639522265417798 1
-0.0109950234817758 1
0.0578657227663281 1
-0.0288464354726523 1
-0.0378276116567911 1
-0.144083616737355 0
0.0201007703900332 1
-0.104619729758126 0
0.0748552201878276 1
-0.0603427651152818 1
-0.0292849607311523 1
-0.0112832705049271 1
0.0215544834326512 1
0.023447487254181 1
0.00248707771193128 1
0.0283908941916524 1
0.0489493635725118 1
0.013219248209939 1
-0.001984586248571 1
-0.00648893888705518 1
-0.0143019291852558 1
-0.0137556664352665 1
0.072353486790671 1
-0.00372950349447059 1
-0.00791318029043851 1
0.0446845306048257 1
0.0855446133866509 0
0.00121767499022731 1
0.115337170056567 0
-0.0310808201708565 1
0.0626168013838259 1
0.050759245080237 1
0.140012596349957 0
0.0255670232460756 1
-0.00259675548291525 1
-0.101896288683455 0
-0.0955669477405862 0
-0.0875324766175046 0
0.00127752479438298 1
-0.0496749406788441 1
0.0307292002803163 1
-0.0082509231093908 1
-0.0460549689962641 1
0.0498561021025572 1
-0.0233535771987954 1
-0.00670031779185161 1
0.0202502976785482 1
0.0960049040174891 1
0.0037493488253807 1
-0.001639389287305 1
-0.0330720075986649 1
-0.0215171752747208 1
0.00359035007837866 1
0.0247574173214975 1
0.0805328607118823 1
0.0145268928431432 1
-0.044579991117178 1
-0.0794350928306972 1
0.0502648306521356 1
0.0244974366989998 1
-0.0273676919480595 1
0.00755521924637173 1
0.0261352006645994 1
-0.0422614713051496 1
-0.0186751212606413 1
-0.0378360892663966 1
-0.0774392792526404 1
0.00465260448278429 1
-0.0488327144061843 1
0.023856770780509 1
0.0556648855388501 1
0.0256532553207996 1
-0.0419096042251559 1
0.0353003790832657 1
-0.0460883250286552 1
0.0160010403728532 1
0.0276217113839689 1
0.0290872053019353 1
-0.0906616395883675 1
0.0299108605298246 1
-0.0272950768833969 1
-0.0468813770387016 1
0.0294404351497272 1
0.0718381695231802 1
-0.0489453581647455 1
0.0556618347292659 1
-0.0884897892860304 1
0.020749676185135 1
0.0553421754126724 1
0.138789596131517 0
-0.0990154523783975 0
-0.0447536494916043 1
-0.0435523492872726 1
-0.0243793660347222 1
-0.00410996434730178 1
-0.1007424575252 0
-0.156628923250218 0
-0.00286682167714364 1
0.0774928663429968 1
0.00135921854910198 1
-0.0675414469418386 1
-0.0391851066056232 1
0.0435965496718181 1
-0.0203028010107304 1
-0.0248523043088113 1
0.017909870736919 1
-0.0175626150600126 1
-0.0724866045193452 1
0.119830923497776 0
0.0537399215089626 1
0.00351496346658864 1
-0.0370546413671187 1
-0.0582078986882066 1
-0.0136548044217321 1
0.0467985945730013 1
-0.0782988937389729 1
-0.0114829532604366 1
-0.0467988332672632 1
0.0580269201702843 1
-0.000528204630057462 1
0.0341046362300738 1
-0.0799935082239347 1
-0.0390065840981723 1
-0.0531312063373034 1
0.00541646533313159 1
0.0267759029736443 1
0.112497130774755 0
-0.0233273553516169 1
-0.0432989162921112 1
-0.0400097496245039 1
-0.0824466614981951 1
-0.105737924879556 0
-0.0263284712286878 1
0.0319706709531108 1
-0.00328692653866044 1
0.000425819750190126 1
-0.0496834282124296 1
-0.0673137513432449 1
-0.0500541782670559 1
0.0542321044300356 1
0.0231152689583707 1
-0.0216283912225049 1
-0.0174756414284956 1
0.131628248717994 0
0.0273803306112967 1
-0.00349022846772241 1
-0.0211000039185792 1
-0.0252867469782083 1
0.0098035203422284 1
0.0224541770723406 1
0.0706443727040144 1
-0.00277890305987249 1
0.0243777691966932 1
0.00509683857295449 1
0.0526995000839673 1
0.00698404622736445 1
-0.0631461126195492 1
0.0459084806980429 1
-0.0649272541194621 1
-0.108437180323446 0
0.06596432139781 1
-0.010520857983776 1
0.105269472910833 0
0.0910992578799078 1
0.0284171471495485 1
0.0759965131957372 1
0.0837248284234156 0
-0.0640269081619304 1
0.0252292207894958 1
-0.0380881532454029 1
0.0495800820618532 1
0.023805390315364 1
-0.00881096962246918 1
-0.0857111823566146 1
-0.0607843279781509 1
-0.00373758927834527 1
-0.0229675392143763 1
0.0439621635130742 1
0.0162649506862349 1
0.0333442227197956 1
0.061598409535146 1
-0.00231117159482427 1
-0.0522361246364842 1
0.0125076098527954 1
-0.00373707237969229 1
-0.0144292948551773 1
-0.012228218622956 1
-0.0454625649842416 1
-0.0196592814696897 1
-0.00146931066581205 1
-0.00725061118247984 1
0.0433637805531356 1
0.0250384460710988 1
0.033786790064262 1
0.00666224733166172 1
0.0780425354588735 1
-0.0116256201308533 1
-0.0163019097516523 1
0.0388741162367835 1
0.131582981863965 0
0.0420108465290173 1
-0.0224871506759612 1
0.0376633624623001 1
-0.00902572056578005 1
0.0206248761876007 1
0.0874963450334171 0
-0.0467454506598805 1
0.00559957444555473 1
-0.0606129652939498 1
0.0297264682967007 1
-0.0272492221677056 1
-0.0882053173063826 1
-0.0487021258281144 1
-0.0498701826567897 1
-0.0275371423557272 1
-0.0758135169957623 1
0.0693295028129999 1
-0.022693429472458 1
-0.0248786414826876 1
0.0416463977660043 1
0.0407061618298167 1
0.065238482866874 1
-0.00493707289242239 1
0.0106289859871471 1
-0.0202471553463276 1
-0.0105727135595556 1
0.122700082250329 0
-0.0107348279613127 1
0.0980385825985798 0
0.0376160572835958 1
-0.0610674903956031 1
-0.056749670559954 1
0.0586943763993561 1
-0.0370072563745323 1
0.0129310409013712 1
0.0100142070024675 1
-0.0578446294530657 1
0.0938466663856773 0
-0.0140121110478328 1
-0.0219978804372764 1
0.0884933210316981 0
0.0189190864529503 1
-0.105957930130869 0
-0.126645289071493 0
-0.0571719555699105 1
0.0604914890774859 1
0.123148600623103 0
-0.0495554672528504 1
0.0220866397847968 1
0.0309749755144779 1
0.0167928901151682 1
0.0479972480992579 1
-0.0752898472218019 1
-0.0250987384184205 1
-0.0526210618388023 1
-0.0513261910151641 1
0.0265894102971695 1
-0.0233451130602327 1
-0.0437123026904481 1
0.0578140423513927 1
-0.0767903588647269 1
-0.0336611636219263 1
0.0386496157082504 1
-0.0596108810153872 1
-0.0235867330390099 1
0.0244573112235567 1
0.0228569267185642 1
0.00665618965469978 1
0.00902921169015944 1
0.0240788448168956 1
0.0384765403605934 1
-0.0111081230988195 1
-0.0286235167343636 1
-0.0582795434453085 1
0.0209784653610033 1
0.0946807506455527 0
0.032487236850501 1
-0.0785065865367334 1
-0.0630528211565387 1
0.0120172546574161 1
0.0655513745933621 1
-0.0771398552115985 1
-0.0135771962373475 1
-0.0580081358472851 1
0.0358806330784954 1
0.0550662840430927 1
-0.00228994384127822 1
0.0772767655761996 1
-0.0596019584158649 1
0.0669912835947364 1
0.0822477609684676 1
0.0286045307321804 1
0.0236093748686636 1
0.0273896449603704 1
0.0120437792458476 1
-0.00595006888066306 1
-0.0330571879421146 1
0.0806348917018992 1
0.0336943818793759 1
-0.00541440950436012 1
-0.0792235358199258 1
-0.0740987238165823 1
0.0461069477564014 1
0.0330626560128149 1
-0.025611535548525 1
-0.0374293791835101 1
0.0638656549722062 1
0.0924103407209951 0
-0.00685765540049195 1
-0.0479698284054307 1
0.0307836239237723 1
0.00553211148943308 1
0.0472412493116844 1
0.00202630233125635 1
0.00688193003768713 1
0.0689316622307423 1
-0.0360443918331439 1
-0.0689367142878647 1
-0.0635015236363164 1
-0.00649190941789044 1
-0.0751600336226627 1
-0.0285826477691479 1
-0.0541763003512057 1
0.00077019805941707 1
-0.00367262160782757 1
0.039876677595022 1
-0.00498954280812978 1
-0.0512752644202271 1
-0.0438906277569175 1
0.0239259121156742 1
0.00675091415562541 1
0.0349765344023666 1
0.0262325535027189 1
-0.0179098722697475 1
0.0578510860688589 1
-0.034858084883649 1
0.0223566253699437 1
-0.0875443634651806 0
0.0159175969157246 1
-0.0630282567971041 1
-0.0341940603271024 1
0.0362544126055392 1
-0.00241720116686501 1
0.0879421073327129 0
0.0730493538780348 1
-0.0723613751951473 1
-0.0904464119036647 1
0.00470844858341446 1
-0.0203692172148962 1
0.0109204518883711 1
-0.00331257307580219 1
0.0273113804181204 1
0.00214684158960742 1
-0.0776014275842534 1
-0.0150477272662889 1
0.0892033286477261 0
0.0216419571051177 1
-0.000465027101193521 1
0.00721430277923703 1
0.000959080297836945 1
0.075583277060803 1
0.000587779068026009 1
0.0200814036190528 1
0.0615798133245258 1
-0.0332800330208408 1
-0.0317723335158405 1
-0.024659754306729 1
-0.00232707581994507 1
-0.0164060514811555 1
-0.0168941183496104 1
-0.0709848130941927 1
0.0365367160315693 1
0.0326461790535474 1
0.00884659712744002 1
0.0386512886493981 1
0.000118490509128068 1
-0.024623163279731 1
0.0173384098801191 1
-0.0246645599064379 1
-0.0132130745046187 1
0.0250582700631604 1
-0.0623070390434084 1
0.120741904874697 0
0.0121927395922471 1
0.0291985184290219 1
-0.0451605516265702 1
-0.0134941254628365 1
0.0691281086738489 1
0.107641800401258 1
-0.0337326195303661 1
-0.0938007872448563 0
-0.0067220968812891 1
0.0365392160401021 1
-0.059883656119999 1
-0.0388787984670611 1
-0.0169248292172452 1
0.0135027095035796 1
0.0400664198432271 1
-0.0774215004603214 1
0.0231459700812983 1
0.0295663906394297 1
-0.0475069310392214 1
-0.0552898042404084 1
-0.0343848581119905 1
-0.0253286560271624 1
0.0971670780688985 1
0.0124632149835934 1
-0.0619526780107702 1
-0.0301737385186993 1
0.0246502456707701 1
-0.0147356157921474 1
-0.0611350901406162 1
-0.0123077206432621 1
-0.0503936251805838 1
0.0834464513602743 1
-0.0259328320783349 1
-1.11559051666618e-05 1
0.114177260708591 0
0.0615987862581976 1
0.0810580758416635 1
0.0388087515630511 1
0.00976801164024531 1
0.0227613460120572 1
0.0404515679615833 1
0.0471859692288103 1
-0.0131766254677326 1
-0.00387249090372691 1
0.0473572313647039 1
0.00453820585415692 1
0.0321234308489193 1
0.0589278145143912 1
0.0131606287986848 1
-0.00997529470058367 1
0.00681235435981276 1
0.0363867754454144 1
0.0469720176963287 1
0.023228774080755 1
0.0502272367316686 1
0.0736083912990154 1
-0.0577620618076282 1
-0.0301421344830126 1
0.032220902514113 1
-0.00593197327280047 1
0.0282307405803889 1
0.0666543030265438 1
0.0859254109747061 0
0.0187419566464818 1
-0.0479520865353882 1
-0.135640743347368 0
-0.0430298397677716 1
-0.007140782495998 1
0.0147310579305108 1
-0.00485149637791519 1
0.0273473037877047 1
-0.031169706761322 1
0.0250354774465701 1
0.0452539239837153 1
0.0166806749680792 1
-0.0136322572795183 1
0.123565273714126 0
0.106562063095597 0
-0.00048026591154115 1
-0.00387557915188708 1
-0.0301679152152172 1
0.0305817221527656 1
0.0968525024841285 0
-0.0305604873839346 1
0.0978464339046316 0
-0.0340774449730726 1
0.0164893638055707 1
0.0289400332562619 1
0.0234517000597797 1
-7.91254890354972e-05 1
-0.0139941745402012 1
-0.0126671575363377 1
-0.0147378354878316 1
0.0220908851625759 1
-0.0495414897207354 1
0.0404864868461926 1
-0.0294762946574736 1
0.0361350987725356 1
-0.0610897812786184 1
-0.0128863473379542 1
0.0361821954216974 1
0.00971672025916325 1
-0.116773788376075 0
-0.0296762410125909 1
0.00116297813919539 1
-0.0824434512958149 1
0.029389052970857 1
0.0412365992076248 1
0.0590638681961341 1
0.0256444971372251 1
-0.0338138479204508 1
0.0457388521924773 1
-0.0380002945950471 1
0.0551173247235028 1
-0.0709934339853837 1
-0.0333869591215159 1
-0.0298172681061239 1
-0.0161022537371823 1
-0.0279294263557843 1
-0.0694737254975887 1
0.024166030876742 1
0.082649159201991 1
0.0275109969785794 1
-0.0159053055943858 1
-0.0944721077689985 0
-0.034164576450308 1
0.0311270071145719 1
-0.014886375916673 1
-0.0181403639194168 1
-0.0129049939547807 1
0.00793166030635148 1
-0.0075475174250016 1
-0.0454734578130183 1
-0.0147269000623432 1
-0.0152654482910911 1
-0.0223735306729943 1
0.0291926441067409 1
-0.00514860687133376 1
0.0513294772740412 1
0.0689488185015969 1
0.0430613232562257 1
-0.0639989857002584 1
0.0566311231798713 1
0.0560216206868228 1
0.0277251866253129 1
-0.0870218989314625 1
-0.0191288634104434 1
-0.00465396845351438 1
-0.00942761257998868 1
0.0739138228226024 1
-0.00739560999815654 1
0.0461681379784386 1
0.0594866130266864 1
-0.0222850652813888 1
0.0384501873451453 1
-0.0241641759103886 1
0.115181686160569 0
0.0152900855829784 1
-0.0484127519497244 1
-0.103201708236288 0
-0.0571428178091156 1
-0.0770142999874645 1
0.107249519921497 0
-0.0257111337155829 1
0.0330037268907131 1
-0.0245478066714281 1
0.0611174189701391 1
-0.0206452016828107 1
-0.083536567680654 1
-0.0235558603800704 1
0.0431182689123128 1
-0.0605772716171745 1
0.088789530263693 1
0.0348723916812465 1
-0.0357525903472398 1
0.014054028276521 1
0.0872196716794329 1
0.00413196565324348 1
-0.00834686226880778 1
-0.0449715639968859 1
-0.061036100444115 1
0.0476644675072943 1
-0.0341102825678499 1
0.0442326555195998 1
-0.041315316896338 1
0.0576703868752434 1
-0.129888488787827 0
-0.0023950033910831 1
0.00169320230096464 1
0.0514221296132709 1
0.0162664048661699 1
0.00358679416329079 1
0.0374898813317952 1
0.0813518777736856 1
0.0322246488058517 1
0.0334509074450187 1
-0.00713017690235294 1
0.0212682373999357 1
-0.00205177503777981 1
0.0473993234780021 1
-0.0251441910384638 1
-0.0985170040630707 0
0.038481038153857 1
-0.00441911867825302 1
-0.0343903263169293 1
0.00504526671093451 1
-0.046897302689906 1
0.0819987119038829 1
0.0307835159807272 1
-0.0270111084901624 1
-0.0318389037576357 1
-0.124487586936537 0
0.0220467515755722 1
-0.104541452290304 0
-0.0317856464857001 1
0.0158938374873691 1
0.04049618558631 1
-0.0368515583170761 1
-0.0349584547280773 1
0.0263302054747954 1
-0.0702828927867112 1
0.0459695081008731 1
0.0158923870436998 1
-0.00146578112912514 1
0.0631081107127561 1
-0.0369093024646846 1
-0.0522342900844036 1
0.0143808519092541 1
-0.0120855784486637 1
-0.0621511744616567 1
-0.0234307996114428 1
0.0426743304743745 1
0.0293823175308607 1
0.0705323597165487 1
-0.0569915221285053 1
0.0801385248579072 1
0.0138442868773719 1
-0.0236596572793988 1
-0.00702713420099204 1
-0.0406524019293024 1
-0.113112711824266 0
0.0389236217559512 1
0.0403103573319416 1
0.0348469515588208 1
0.016943261202819 1
-0.0543804851819303 1
0.00994367223848458 1
-0.016335325073815 1
-0.0117156133701602 1
-0.0661551804855139 1
0.0172564514338207 1
0.0424514522426178 1
-0.0692045919869599 1
-0.0262801042578264 1
0.00313899124894979 1
0.0143085489691505 1
0.0434405265312365 1
0.0380289198074179 1
-0.0776602821625802 1
-0.00248904218423262 1
-0.0187210275406838 1
-0.0179160897941364 1
0.00391331533519804 1
0.0589795192485109 1
-0.0235608626845292 1
0.0255888157055455 1
-0.080583629121995 1
0.0355449016649359 1
-0.0205569193048113 1
-0.0382009421229451 1
0.0298866123126964 1
0.00444841012023936 1
0.0419959113499134 1
0.0820880571170904 1
0.000918326388170502 1
0.0591080746303792 1
-0.036940083558474 1
-0.0182116681127869 1
-0.00396063472556722 1
0.0491496900966014 1
0.0148840867330102 1
-0.0312339882634155 1
0.00993982828710828 1
-0.0272342637047401 1
0.0132958190081041 1
-0.084828845422357 1
-0.0301703297049974 1
0.0137805667537741 1
0.0674123284395576 1
-0.0127090114716845 1
0.036408089418921 1
-0.102567128925155 0
0.00514946396510986 1
0.00973801793874166 1
0.087704404463008 1
-0.0252905262648549 1
0.0622178505821906 1
-0.0894649270067235 0
-0.0408388402835391 1
0.0191828599250737 1
-0.0394717195786538 1
-0.0689515617060674 1
-0.108276060406045 0
0.0358600710264154 1
0.131331133930226 0
-0.0527057326600533 1
0.0601097212301662 1
-0.0691838401135585 1
-0.0207901793187611 1
0.0325303362053115 1
0.0184139508295638 1
-0.0137155246118044 1
-0.0302239492674762 1
-0.0428184801516187 1
0.0694896346747801 1
0.0577397872665162 1
0.0120486043889121 1
-0.0472787608597914 1
0.0965213780550812 0
-0.096225754704844 0
0.0451623582434692 1
0.0507330993340715 1
-0.0252868773385162 1
0.0526416322244641 1
-0.00990092838178793 1
-0.0370306498812555 1
0.0223338125637986 1
0.0448892175060287 1
-0.0509391377546907 1
-0.0366087660799203 1
0.000376600823963151 1
-0.0157374413830086 1
0.0347325612336119 1
0.0398694795775304 1
-0.0175898027544968 1
0.0596366088889978 1
0.00700975085920021 1
-0.067777776536312 1
0.0969331965888398 0
-0.0312656764796999 1
-0.0113532685037534 1
-0.00128634766640803 1
-0.0566720218055282 1
-0.0390051915212287 1
-0.0538099283205515 1
0.0136559272023559 1
0.0150685171825183 1
0.0376673518388284 1
-0.00497407123217388 1
0.0464149684055935 1
0.0123839612512999 1
0.0937421485568002 1
-0.0176639735268989 1
-0.0635361115953317 1
-0.00405063990402509 1
-0.0561942670325163 1
-0.058317824547138 1
-0.00973617638701227 1
-0.0841992244599329 1
0.00691896152715938 1
0.00759095311702677 1
-0.032580216789181 1
-0.0372980559839842 1
-0.0331154522518231 1
0.0656850938940571 1
-0.0631293851139828 1
0.00139898097392588 1
-0.107470477975681 0
0.0927673464334624 1
-0.0329819205705693 1
0.0607535587596199 1
-0.0134450054016824 1
-0.0168078997027023 1
-0.0561622952841102 1
-0.0565020843977244 1
0.00511355070478221 1
0.0425649812127898 1
-0.0539815038369488 1
-0.0312698014593668 1
-0.0396357861402189 1
-0.0601629464845452 1
-0.033522168068631 1
-0.0639490350071255 1
0.131680127482924 0
0.0422796875873342 1
0.00353700441744318 1
0.0426553453304047 1
-0.0718837614462892 1
-0.0525861364248007 1
0.0114687074797504 1
-0.0392960568104382 1
0.016516121980549 1
0.051130244800898 1
-0.0480536750180888 1
0.0875268175685824 0
0.0363696970794385 1
-0.0255502603846546 1
0.016043473379432 1
0.0381016866011536 1
0.0871968840224052 1
-0.00941285451456142 1
0.0212713818760638 1
0.0239987309797157 1
-0.070778472671723 1
0.0821397537057811 1
-0.0189957296928393 1
-0.0486749218148656 1
-0.0723610108456052 1
-0.01772239786532 1
0.00554615628992649 1
0.00578887817542851 1
-0.120808165218855 0
-0.0795607563064972 1
0.00635207946565147 1
-0.0137740055771274 1
-0.00880393976034196 1
0.116371671247119 0
0.0499552003019143 1
0.0971686372529338 1
-0.00136047304422692 1
-0.0598449416808194 1
0.0484158984794706 1
0.012980121837267 1
0.0274949130608481 1
0.00836386357084874 1
-0.0533297731340005 1
0.0149787038791173 1
-0.0416960227772713 1
0.0209409522889311 1
0.00927803688208835 1
-0.00188035345136097 1
0.0127468882377191 1
-0.10530568362825 1
0.110625636209565 0
0.0663364906242668 1
0.0065441131073793 1
0.0520760897499512 1
-0.0955718418297706 1
-0.0316063487381093 1
-0.0721208472088213 1
-0.0733998244222608 1
-0.0902613794105571 1
-0.0061137624222045 1
-0.0121899815206006 1
0.0759479386136572 1
-0.108985947825236 0
-0.0270941385918039 1
-0.0364895518724401 1
0.0339571293224768 1
0.019067889050431 1
-0.0234758422420362 1
-0.0299623583596277 1
-0.0194653257579696 1
-0.0327692283015805 1
-0.00109517969487842 1
0.0166438832724579 1
0.0472092919866181 1
-0.0143613239164258 1
0.010729970736186 1
0.0327934054812409 1
0.0358727114966192 1
-0.033118360107486 1
-0.109109957920212 0
-0.00437293022002649 1
-0.0253869478472188 1
0.00941213190265523 1
-0.011300544391971 1
0.0452906838652151 1
0.00503335505862465 1
-0.0418963770742421 1
-0.011140804086836 1
0.0451098337167034 1
0.0607050095027446 1
0.00733632621945271 1
-0.000320445767376234 1
0.0852699168436263 1
-0.00993559024368201 1
-0.0449673608894653 1
0.0331354525494292 1
-0.0134430850358583 1
0.0227139316242272 1
0.050088709817372 1
0.0861291258016508 0
0.0414652367278852 1
-0.00397026754078393 1
-0.0445740565915953 1
0.00980410315526476 1
-0.0734753525684195 1
0.0717123075610469 1
-0.0294373506532692 1
0.112704835145127 0
0.0380505545923553 1
0.0796563657352269 1
-0.00576012835871971 1
-0.0636320120348732 1
-0.0191371560203721 1
0.0705120621156846 1
0.0424036018346722 1
-0.0611810352641482 1
0.0341590067081468 1
0.120449062154798 0
-0.058603254607706 1
-0.0322923627696256 1
0.000792008374932489 1
0.0977580410169447 0
-0.0051104590261084 1
0.148984988898749 0
-0.0224826936813812 1
0.0427732746437819 1
0.00400827952325934 1
-0.00794191456092114 1
-0.0611266559649856 1
0.00542720397268264 1
0.0571701170404174 1
-0.0290512059223512 1
0.0983578374727957 0
0.0508431023850597 1
0.00392588787227461 1
-0.0127384353416099 1
0.0573869795512617 1
-0.0598312155939691 1
0.0212273952572714 1
-0.0197825841039975 1
-0.0141363664560839 1
-0.0519436509681721 1
-0.0294886705721973 1
-0.00973393633084655 1
0.0248295462596425 1
0.00724749987351977 1
-0.0687080405505325 1
-0.0390134546480033 1
0.0323590523790763 1
0.04485535413219 1
-0.0333688962612939 1
-0.0477672668209714 1
0.00410060616372917 1
0.0293527952013133 1
-0.0390092429350955 1
-0.05265921461721 1
-0.0260986834345404 1
0.0828167805340028 1
0.0210117568454602 1
0.010059188204412 1
-0.024315376070167 1
-0.00952527938862212 1
0.040740004352898 1
-0.0233697383778547 1
-0.0810001378565145 1
0.0517299092127814 1
0.0149343415534737 1
-0.0695560507517602 1
0.0335276820715176 1
0.0966533142832901 0
-0.0202881778273219 1
-0.0366077067047601 1
-0.0680793232626433 1
-0.0178286255711332 1
-0.0294406026891152 1
-0.0156038640535451 1
0.0157384364328346 1
0.014439489430688 1
0.0756256078283842 1
-0.0300211642855067 1
0.00949260578033954 1
0.0126583805298579 1
0.0204394881491563 1
-0.0379953327246334 1
-0.087257726966144 0
-0.0110701115471968 1
0.0102962222324511 1
0.0408913882047081 1
0.0436112637423134 1
0.0443625007724891 1
-0.04354108348154 1
0.0613419511246913 1
-0.0107411606909212 1
0.0283333612670749 1
0.0127715517463606 1
0.0231253527985469 1
-0.0451960400819695 1
-0.0688841782559946 1
-0.0197299635453295 1
0.0174651951860294 1
-0.0550970518386819 1
0.0308641083047166 1
0.00280355973543613 1
0.054480328404755 1
0.112580993149068 0
-0.0364900518019719 1
-0.044702272773353 1
-0.0631961741985851 1
-0.0370562842031446 1
0.0737848880231466 1
-0.0490933902248862 1
0.0923114011592721 1
0.0435124658501512 1
-0.0559542795766834 1
-0.050688555746077 1
-0.0887816159011178 0
-0.0319139138917366 1
0.0200415964621429 1
-0.0356777644768466 1
0.0294632054490569 1
0.0582074002471474 1
-0.0298767230678408 1
0.0744363299650007 1
-0.0177763495917484 1
-0.0499500273295751 1
0.0385307298010136 1
-0.00806928170227208 1
-0.0726509564684593 1
0.0851782548496137 1
0.00409424219955479 1
0.0500119211588107 1
0.0908842531322875 1
-0.0134920782959904 1
0.0185352615026184 1
-0.0867950866913654 1
0.00206451874206085 1
0.115042613476234 0
0.0491917896359759 1
0.00210301531619746 1
-0.0411893545953219 1
-0.0341045768538893 1
-0.0106512012418954 1
0.0665362105945723 1
-0.0801832182654462 1
0.0111395809125147 1
0.0468566542037518 1
-0.0407985471937188 1
-0.00835607574967645 1
-0.0233928033919172 1
0.0164168518393916 1
-0.00196123637936341 1
-0.0421204660263951 1
0.0736345912346683 1
0.0151640096573893 1
0.0581210683453853 1
0.0123245191124378 1
-0.126417086327331 0
0.0644126127018093 1
-0.00101532972151262 1
0.000175578542719261 1
0.0327958667466332 1
-0.00387663140083916 1
0.013836394598724 1
-0.0326690165974049 1
0.00471072264220012 1
0.12856551829879 0
-0.0100765011564308 1
-0.0587446718517888 1
-0.00715573974941843 1
0.0526032853838549 1
-0.0054967432350754 1
-0.0816306858638919 1
-0.0325444573957084 1
-0.0347383590305343 1
-0.0291870608051797 1
-0.154314228278473 0
-0.0284943033141168 1
-0.0626016904987069 1
0.00550930668789242 1
-0.00271392550667687 1
0.00274338169026427 1
0.011472494208402 1
0.00757547517811776 1
-0.0738497565917622 1
0.0359064888489964 1
0.0074712138710545 1
0.0145993694665527 1
0.00645926566041881 1
0.00312381566401484 1
0.0586716738611475 1
-0.0445548383303041 1
-0.00138585549919925 1
0.0119227113664762 1
0.0483521001993067 1
-0.00498939592737854 1
0.0154231213494462 1
-0.00406490007792391 1
-0.086069153480489 1
0.00772011231341246 1
-0.000402455987703504 1
-0.017213548918414 1
0.169641143824059 0
0.0258174069395353 1
-0.0317128790335373 1
-0.00204008183736012 1
-0.0530146660869575 1
-0.0309396157226473 1
0.00561622767999797 1
-0.0575269702762356 1
0.0300929033867081 1
0.0303962493726812 1
0.0867017675065107 1
0.00809297288725177 1
-0.0722416094703144 1
0.0289470316485406 1
-0.0409587485727301 1
-0.0105975204754452 1
-0.040464107052793 1
-0.0278289371660808 1
-0.0141940227270011 1
-0.0289180263699935 1
-0.0517348603092135 1
-0.0653259261188985 1
-0.0485911485566068 1
0.123914745635041 0
-0.00682974538756819 1
0.021509597487476 1
-0.056296593920576 1
0.110438301246673 0
-0.0275900959583998 1
-0.021167765397089 1
-0.0694856165999582 1
0.0127520417648783 1
0.0447633839615723 1
-0.0528968097608537 1
0.00540909692171663 1
-0.0305580994740996 1
-0.0231834234576813 1
-0.000275512204162063 1
0.102090101438633 0
-0.015506453287692 1
-0.0176695241543433 1
0.0567883692034049 1
0.0639808777860238 1
-0.0125866333416549 1
-0.0396433722066454 1
0.0278821120528717 1
-0.00420606706546305 1
-0.032568308062887 1
0.0765729926251097 1
-0.0375886424739827 1
0.0104539729680962 1
0.041904950114559 1
0.0432477233171846 1
0.0317799742765793 1
0.0132174761992956 1
-0.0162886661666608 1
-0.000710255805582673 1
-0.0481313077703384 1
-0.0171779507113718 1
0.0370053054264991 1
-0.0769201669112724 1
0.0245099497316287 1
-0.0307118194339035 1
-0.00288118163319916 1
0.00933088034164245 1
0.0183725177930462 1
-0.0858194046324983 0
-0.00139162385665052 1
0.0112820140189519 1
0.0177964200140229 1
0.101531194025167 0
-0.0270384268861572 1
0.0774157252956637 1
-0.112953427587749 0
-0.0301520828585114 1
-0.0510824073016419 1
0.0717659981499101 1
0.00986079336420738 1
0.0573269975010405 1
-0.0115122543680568 1
-0.0301300707195472 1
0.0724996707166561 1
-0.0170863567651572 1
0.0253841020855077 1
-0.0789639643261823 1
0.0229832539185956 1
-0.0308797546524525 1
0.00856754599031966 1
-0.0794038444426777 1
-0.00675776101154155 1
-0.039086611118581 1
-0.0469458011609572 1
-0.00970528225851573 1
-0.0395061266856493 1
0.0613820637287762 1
0.0132879151764402 1
-0.0743498436318912 1
-0.0520415790864976 1
0.000267074172494742 1
-0.107733635572674 0
-0.0639596778462313 1
0.0613548097570874 1
-0.0569446513366272 1
0.00683180170276838 1
-0.00691773649560678 1
0.0349342605255767 1
0.0624089310163141 1
0.0941124899764546 0
0.0571586361524918 1
0.00825239839226062 1
0.0556766258149585 1
0.0103790435995918 1
0.0456349999511332 1
0.0612363472941399 1
0.0652287768677502 1
0.00389995635686241 1
0.0461212299480599 1
0.0845917995048667 0
-0.0222907906798584 1
0.0191107809066475 1
-0.0198208448823069 1
-0.0121474995698292 1
0.0108980792858235 1
0.0538865160457698 1
0.00952691219130643 1
0.0147818465920665 1
0.0270220217000523 1
-0.120973570000958 0
-0.0832033828557036 1
-0.0176777369595934 1
-0.0385876352928587 1
0.0672488296968432 1
0.0392049258788736 1
0.0259184479754004 1
0.0316918616629535 1
0.0220399204066337 1
0.0355235254763571 1
-0.0671762522784652 1
0.0139838483740578 1
0.0642017871150754 1
0.037913015662981 1
0.0548338501560564 1
-0.114648073124661 0
-0.0838393925006857 1
-0.0027900490348418 1
0.00949424480768388 1
-0.0548565270780305 1
0.0897366371366366 1
0.0294491043436914 1
-0.0378167362047141 1
-0.0436602087701642 1
-0.0484855417852004 1
-0.0924111974531609 1
0.0127108813129669 1
-0.0500428920280009 1
0.00277678091654138 1
-0.0204587158799089 1
-0.00755640295804617 1
0.00728351807626072 1
-0.0808885734481012 1
0.0384584499051746 1
0.0165911545143168 1
-0.145744449166818 0
0.0212751302603571 1
-0.0175129072937911 1
0.014274154150789 1
-0.0236211336419831 1
-0.0144878455073489 1
0.00461714646370577 1
-0.038240921456569 1
-0.0877974784783386 0
-0.0221287363937284 1
-0.0359819003874997 1
-0.0610448544023632 1
-0.0170625308052027 1
-0.00104552541817329 1
0.00984352083681546 1
0.0751086475420651 1
0.0199198629556391 1
-0.00645754441781447 1
0.0506491373744304 1
-0.0215962465801496 1
0.00346663569657667 1
0.00717278718095344 1
-0.0386090228151405 1
-0.0156542195595538 1
0.106598689580115 0
-0.0487216794327732 1
-0.0699520534453452 1
-0.109202927904891 0
-0.0450077844684515 1
-0.112054819938839 0
0.00354398401969251 1
0.0582674423913809 1
0.0693788951237093 1
0.025079947989669 1
-0.0435407521763982 1
0.0726465013278658 1
-0.0338300030822229 1
-0.0145815953055448 1
0.0293576565495225 1
-0.0640910361918434 1
0.00956592683044987 1
-0.0264320277317656 1
-0.0263582357314384 1
0.0418374535297432 1
0.0205467615924103 1
0.0640989806530361 1
-0.00907299244313997 1
-0.0123681121020966 1
0.0448170097652869 1
-0.0119667390626635 1
-0.0269200720888096 1
-0.0416510200572211 1
0.041823281397394 1
-0.0413365520532235 1
-0.038632506901279 1
-0.0499585672455951 1
0.00587196756345822 1
-0.0263548737191606 1
0.00727492682781724 1
0.0152099186650745 1
-0.0275082644997185 1
0.0186027858067831 1
-0.0546456817215744 1
0.0256484112457099 1
-0.0150916069972263 1
0.0289958925752506 1
0.00464015441565227 1
-0.0244229422495361 1
-0.0030589110030753 1
-0.0590694088857799 1
0.0345775003865639 1
-0.0231601180378798 1
-0.040421144500359 1
-0.0049314144357687 1
-0.026504316214644 1
0.10811005755833 0
-0.0209366404608246 1
0.028746009346141 1
0.0754864419300585 1
0.0789192072594842 1
-0.0464025168404858 1
0.041379938408267 1
0.0422779295530434 1
-0.00643678692166984 1
-0.00207153500284175 1
-0.0286681654619173 1
-0.0997529650455767 0
0.0803686493169558 1
0.016314031748024 1
-0.102134313484166 0
0.0407504720076981 1
-0.0280052554828323 1
-0.00503180556926187 1
0.0167267440445607 1
0.0390573511591265 1
0.0065169910808291 1
-0.00244921097537735 1
0.0125340229054729 1
0.0307912286710824 1
-0.0119390054528455 1
0.0154591390702602 1
0.0939122117762595 1
-0.0023459914894191 1
-0.0189183804402265 1
-0.0859021502844719 0
-0.0172231290640367 1
-0.0933702814073665 0
-0.00977223108508031 1
0.018624325597046 1
0.00804448596255291 1
-0.00374853406174659 1
-0.100908959280683 0
-0.0248027196136883 1
-0.00230614168104183 1
0.052058938645124 1
0.0314932247823035 1
0.00768484071554315 1
0.00373813111894754 1
-0.0174286945437813 1
0.023537674234908 1
-0.0388824136578405 1
-0.0877409380190078 0
0.137142303994651 0
0.0305827762496908 1
0.00173260340145188 1
-0.00646240010230742 1
-0.0112932142865499 1
-0.0421716737372751 1
0.0120364628519008 1
0.0510237787244234 1
-0.0483974298921051 1
-0.0503008782431361 1
0.0519201720196692 1
0.0694643414057638 1
0.0360464500354388 1
-0.0556485196168659 1
-0.0627704182166854 1
-0.0354383506713671 1
0.024445100858668 1
-0.113443027598499 0
0.022617014676822 1
0.0767608578228089 1
0.109730957462943 0
0.034314852360223 1
-0.0832748388869325 1
0.0419792637949355 1
-0.0113929902038328 1
0.0233760924124976 1
-0.0564410110469716 1
-0.0206352870287669 1
-0.0118895957509406 1
-0.0265836490112792 1
0.0460200409731083 1
0.0118622307626168 1
0.00554701920928953 1
0.101635350092129 0
0.0189468197248863 1
0.0183263542697436 1
-0.0494393550119535 1
0.0012818911332506 1
-0.0252879618449789 1
0.0322079154365066 1
0.0593728231426125 1
-0.00914594357269373 1
0.0397861956120085 1
0.00638610520083854 1
-0.0136486799656218 1
-0.0444744094303979 1
0.00778021653326622 1
-0.0110578505180911 1
0.037310256155571 1
0.0637243298684358 1
0.0146453963652763 1
0.0909561939978052 0
-0.0144994385433114 1
-0.00342605174327126 1
-0.0623069814358157 1
-0.00909920477851536 1
0.0507554489514924 1
-0.0137257134599872 1
-0.0199578131965229 1
-0.0218919385015381 1
0.00959182303789684 1
0.0584418044352867 1
-0.0150705311510609 1
0.00170846554941144 1
-0.0502878920470566 1
0.0286126327001759 1
-0.0439070006091361 1
0.0244873907291748 1
0.0145850479219529 1
-0.0429732668798448 1
-0.0218693405846171 1
-0.00410531888928925 1
0.0115179696682491 1
0.1633453286105 0
0.0400499948836876 1
0.00925378360612611 1
0.0492792123106294 1
0.0617746956631217 1
-0.0331482015720929 1
0.0668666129179929 1
-0.0202416597795653 1
-0.0902450958436733 0
0.0279511282728676 1
-0.0907139919464739 0
0.0319198258152943 1
0.0379973799394569 1
-0.0164465125509191 1
0.0571399510426161 1
-0.0313721786862639 1
0.0302898967247788 1
-0.0405725515146779 1
0.052013155027462 1
-0.000152721432458929 1
0.0917144504131137 0
0.0553967676118909 1
-0.00802776367864927 1
-0.00693176540840621 1
-0.0161483263748006 1
0.0312854103745147 1
0.0179833314217585 1
-0.0192145495505138 1
-0.0216198777391367 1
0.0453569816992407 1
0.012730662988964 1
-0.0437837555509365 1
0.0466643561916979 1
-0.0351213074003303 1
0.0558922507396628 1
0.0236354063025842 1
0.00822372401001391 1
0.0291757256040315 1
0.0492964631102703 1
-0.0625185347659836 1
0.0305163682883031 1
-0.021369537150946 1
0.0154860768976406 1
-0.012446305321017 1
0.0233176005366627 1
0.0626371767157112 1
0.0179391813899042 1
0.0420801593380109 1
0.0215843233801436 1
0.0691241714904124 1
0.0088502459678714 1
0.105840878618377 0
-0.0504516072417497 1
-0.0566066927666938 1
-0.0619837561127728 1
0.00770825496330176 1
0.0459979653948232 1
-0.0485615305408082 1
-0.00133050823607686 1
-0.011242618897699 1
0.024967032836129 1
0.0351542740988447 1
-0.0778168636250764 1
0.00473844965674118 1
-0.0202228357556278 1
0.0284668803144415 1
0.0215973505559074 1
0.0916651772684833 1
-0.0372676415447513 1
0.00180097163175947 1
-0.0146874406251332 1
0.0243333811402054 1
-0.0381842212589239 1
0.0513695355257361 1
-0.0803553886552827 1
-0.029698725331029 1
-0.00542499926843716 1
-0.0553721433573328 1
0.0759375029177266 1
-0.0271669137397845 1
-0.0570487809636546 1
0.0177440497679327 1
-0.104754768248397 0
-0.0413740712445047 1
0.0640889654830395 1
0.0405315679439267 1
-0.0507813373564558 1
-0.06003739236935 1
-0.0379917810300846 1
0.0939278177502582 0
-0.0470492141302121 1
0.00232767180038712 1
0.0112100809412151 1
0.0235502661352407 1
0.0404819956783386 1
-0.0521302218513037 1
-0.0390969142860564 1
0.129649838067931 0
0.0157037736252577 1
-0.0239574045541801 1
-0.0724961127481065 1
0.0338672764073001 1
-0.0137250176197938 1
-0.0148834422051266 1
-0.00789716390297607 1
0.0278058954909746 1
0.0260929103310086 1
0.0165343571648852 1
0.0119099055048284 1
0.0588452278367832 1
0.0391749875038323 1
-0.0139627159984426 1
-0.0341095780031614 1
-0.0547917486287689 1
-0.0632142904815516 1
-0.0195998060401014 1
0.00378022980323579 1
-0.0196343173997901 1
0.0402013269182709 1
0.0460391648763624 1
-0.0436793387381726 1
0.0362833512506266 1
0.0561189965512372 1
-0.0194262631697376 1
-0.0263109895060832 1
-0.082626979741402 1
0.0110058165331721 1
0.0289441619264856 1
-0.0407758624496805 1
-0.00299508594647175 1
0.0174620591298941 1
0.0272810067378986 1
-0.0365420163638458 1
0.0554221317441125 1
0.0103494531002785 1
-0.0527131708781734 1
0.043851671641331 1
0.00614533262620025 1
0.155529909485237 0
0.0893332007224127 0
-0.0468901560210239 1
0.0223199885807796 1
0.00347507065979178 1
0.00502295794877174 1
0.0209139725627529 1
-0.0291168075850267 1
0.00113004619778297 1
0.0383662343371988 1
0.0237135681806345 1
-0.000633604602978021 1
-0.0855865656462768 0
0.0639763705634241 1
-0.0585347502946129 1
-0.0594137272502543 1
-0.0418433216975847 1
0.0172322485430756 1
-0.00251098621107021 1
0.00417642559597958 1
-0.0172277457851774 1
-0.0192984984190359 1
-0.0140270406977862 1
0.0211931116490523 1
-0.0316945725658928 1
0.0364393019840996 1
0.0257151971922613 1
0.00215585982469263 1
-0.0105070168481603 1
0.10422956288 1
0.0688548587026631 1
-0.0129079518751452 1
-0.064658340151371 1
-0.0716987315694451 1
-0.0273413578149727 1
0.0417071854717061 1
0.0856504487904374 1
0.0187726540119459 1
0.0437313123777515 1
0.0224962215493696 1
-0.0164271922498217 1
0.0195455045872759 1
-0.0228627461875835 1
-0.0608715209348287 1
0.0119785581500769 1
-0.105705093380873 0
0.115273987963969 0
-0.0354401604983076 1
-0.00168394529866679 1
-0.024726893345937 1
-0.0263331278799146 1
-0.0729789056073172 1
0.0436698042836987 1
0.0178909906692394 1
-0.000281668666779579 1
0.00622637427457113 1
-0.022849495496343 1
0.0397060123114409 1
-0.0400099093166131 1
-0.0298440987443728 1
-0.0330944328002006 1
0.0851245508622674 0
-0.0401129901522431 1
0.0522943559372461 1
-0.031534991825008 1
-0.0251935337793778 1
-0.0196779642264209 1
0.0742055810070367 1
-0.000203175443859511 1
0.0431486805102323 1
-0.013558587161887 1
-0.0543954508101517 1
0.0109547971898173 1
0.0476255365672207 1
-0.0147611852835947 1
-0.00412124680603953 1
-0.00374414912846075 1
-0.0901902322853358 1
0.102445382468897 0
-0.0688623008809424 1
-0.0146798027789562 1
0.10863373840868 0
-0.0652668318915974 1
-0.0785801278751836 1
-0.0399048241525837 1
-0.017964674789267 1
0.0104812708362908 1
-0.00679938773425398 1
-0.00255856562469614 1
-0.017142945614959 1
-0.0692412801174041 1
-0.0791528505385539 1
0.136168233029759 0
0.110901158399148 0
-0.0704091058329623 1
0.0130919914539043 1
0.0556238087889779 1
0.0796122630001586 0
0.0152277860617295 1
0.0673257616396962 1
-0.0516665629202421 1
0.0376281630067255 1
-0.0598409380768036 1
0.00560530061295519 1
0.0125151011267767 1
0.0110077245589186 1
0.00958140171903164 1
-0.0172908065476532 1
-0.00355946449188032 1
0.0564114005067818 1
0.0410993376227364 1
-0.0786735516246078 1
0.0198390970607111 1
-0.0155880518506035 1
0.054178348736424 1
0.0167615051967156 1
0.0626703273513206 1
-0.0768115062979442 1
0.0668596199608659 1
-0.0740690922755035 1
-0.0796466610773297 1
0.0472853717230623 1
-0.0304283965587612 1
-0.0127186235265318 1
-0.0234284255262772 1
0.0796609103738115 1
0.0490891818223752 1
-0.0547864302588764 1
-0.0134439993904772 1
0.0622785123256224 1
0.00561438241911504 1
-0.00772254569376871 1
-0.0123036570961458 1
0.0109193490646494 1
0.0136398407746546 1
-0.0230711560906002 1
-0.0635576137502604 1
-0.0806374905028451 0
-0.0351903621626626 1
-0.0690259379011477 1
-0.0445359957651963 1
-0.0607489146778835 1
-0.011273447060285 1
0.0276843469403474 1
0.0806903140281904 1
-0.00838421414147861 1
0.0575751600584252 1
0.0136473069987735 1
-0.0551487417574614 1
0.132179233866989 0
0.0584747197497689 1
-0.000240232525754238 1
-0.0102160140563722 1
0.0464774444728734 1
-0.0556299310447056 1
-0.0104707780300868 1
0.043591864563278 1
-0.0141947927579077 1
-0.0417199120380519 1
0.0249034547648724 1
0.0348528959141486 1
-0.0303551020921263 1
0.0172551265541351 1
0.0568032227740616 1
0.0388660068899352 1
0.0305675019324744 1
-0.0184860649297529 1
-0.0656495898194499 1
0.0671414771488698 1
-0.0107465705437209 1
0.0458301764708971 1
0.00165943396478792 1
-0.071415347112393 1
0.0642402730355011 1
-0.00583183268384215 1
-0.0516027838916166 1
-0.0575019166661783 1
0.088498676444078 0
0.0418090181455436 1
-0.108428624465391 0
0.00779313085490041 1
-0.0241601881748993 1
0.0116218784450386 1
-0.00951512275567039 1
0.0421627029140998 1
-0.0344226942036432 1
-0.0274825811714582 1
0.0507215918125116 1
0.0611201228761261 1
-0.0253816662409592 1
-0.0478815972790319 1
-0.0562598292244442 1
-0.0772697503764768 1
-0.0345317879516242 1
-0.0358580908780458 1
-0.0104979438730369 1
-0.0418929080822716 1
0.02383531684555 1
0.0825697155521235 1
-0.0166833814059788 1
-0.0338019218237674 1
-0.033746357483059 1
0.0597761805093106 1
-0.0101124517652443 1
0.0322236458748515 1
-0.0620296244850367 1
-0.0267009155296351 1
0.00801149125707818 1
-0.0442647072060264 1
-0.00289389616853098 1
0.0759656842785749 1
-0.0191786041028654 1
-0.0483100072981246 1
0.0159241455414226 1
0.051313335162421 1
-0.0445625024430691 1
0.00120191108518195 1
-0.00827310696787035 1
-0.0563872358657538 1
-0.0137887898029494 1
0.0215614786119559 1
-0.0147396714422904 1
0.0420759727203289 1
-0.035194934384265 1
-0.0547453596322709 1
0.0385687464724702 1
-0.0199288886767592 1
0.00272895003583628 1
0.0561778068767618 1
0.0722956838802164 1
-0.022814768128658 1
-0.0193384673694599 1
-0.0384328091750639 1
-0.0548327896374557 1
0.000967990783258547 1
-0.043154427029974 1
0.0118533628187766 1
-0.0685522675762798 1
-0.0580298205119665 1
0.00248504917962366 1
-0.0298081468692677 1
0.0029001690262113 1
0.048660212586116 1
0.0886188863241782 1
0.00128226881611994 1
0.0338540909537512 1
-0.0643365207391029 1
-0.112608843726286 0
0.0565180189501365 1
0.0164205239995975 1
0.05429451717782 1
0.0226292895029423 1
-0.0586111324070986 1
0.0250598493272003 1
0.0355809985800523 1
0.0438514152587492 1
0.0126675130504106 1
-0.0492425266176391 1
-0.0181335765764656 1
-0.00317121952687704 1
-0.00829693270915579 1
0.0491141673018452 1
0.0691850216983556 1
0.110621523876164 0
-0.0334992868923832 1
-0.0790038543100794 1
-0.0511233770429431 1
-0.0357602376344081 1
0.0263015877624038 1
-0.0607002827484969 1
-0.0097875414843454 1
-0.0510928763378558 1
-0.018482148698746 1
-0.0209619094847925 1
0.0379944972262084 1
-0.0117935675329649 1
-0.0158000476583779 1
-0.01349692160416 1
0.0383304392118315 1
0.0231170756865705 1
0.0544690576716147 1
-0.0131184021524575 1
-0.0580536368568686 1
0.00199396510005582 1
-0.0222331398352948 1
0.0370073600387416 1
0.0146823445832499 1
-0.0806269070879498 1
-0.030653201300827 1
-0.0482357784371991 1
0.024219487404465 1
-0.0543476815726802 1
-0.0644238739098028 1
-0.0509556704393707 1
0.0234801708872632 1
0.122991753300782 0
-0.0407746971863597 1
-0.0374171819126588 1
-0.056290771802166 1
-0.0417739695238301 1
0.00666836002425975 1
-0.0257410867791122 1
-0.117066611886795 0
-0.102098012936797 0
0.0307533606165755 1
-0.0135427011337014 1
0.0327934188129195 1
-0.00753578885767605 1
0.0194369565207832 1
0.107285641838884 0
0.0571472229432189 1
-0.0701647271693823 1
0.0368534171171778 1
0.00451861973307148 1
-0.0362141709345443 1
-0.0208888702293137 1
0.0336011983819523 1
-0.057412273691502 1
0.0323638401530838 1
-0.0180448154100498 1
-0.0644603695940756 1
-0.0376301257492707 1
-0.0467003216839067 1
-0.0354299491368413 1
-0.0244267764013868 1
-0.0595955934353228 1
-0.00530615935203421 1
0.0209867241070349 1
-0.0259493561340718 1
0.0179354963851327 1
-0.0628255527144483 1
0.00639150042521416 1
7.66200178582222e-06 1
-0.0422955157709253 1
-0.0410589463073141 1
0.0217004340696952 1
-0.0374632091807595 1
-0.0665218909906538 1
-0.0494373239205106 1
0.0081326708873626 1
0.0142538311281328 1
0.00975423540737806 1
0.0302253230103972 1
-0.0103126519109195 1
-0.112687947361927 0
0.000893798558620147 1
-0.0650814632183729 1
-0.0152064239267514 1
-0.00329617252373706 1
0.036748906150067 1
0.0905949404254028 0
-0.0994478912056273 0
0.0206265901059919 1
0.0838006616130989 1
0.00337314702578811 1
0.00708240621983838 1
0.0378087232542065 1
-0.0552159796350014 1
-0.0428845355197184 1
-0.0119940171128976 1
-0.0483751753540489 1
0.00746745447241995 1
-0.0436281613773062 1
-0.0754363177428728 1
0.0302690107971355 1
-0.0354545272576406 1
0.0260873272346996 1
0.0409746855832331 1
0.0650188878197926 1
0.00610862188691112 1
0.117619566600221 0
-0.0112330713334716 1
0.00966558420859441 1
0.0279059056892616 1
0.0662541562057099 1
-0.0304763127992988 1
0.000649722735301346 1
0.0236687049258927 1
-0.076287520835337 1
-0.0526859829591612 1
-0.0375549874408441 1
0.0598650424727624 1
-0.0322123899543634 1
0.000958822715486343 1
-0.0546769620220811 1
-0.029648385040851 1
0.0192432305421244 1
-0.0163708626441977 1
0.0248478762615533 1
-0.0412711635516051 1
0.00928718321976941 1
0.0509306521454082 1
0.00976026653254329 1
-0.0173289707125306 1
-0.00819746366301371 1
0.0335354123156631 1
0.00133136045303972 1
-0.0451515506851373 1
0.000461604538631259 1
-0.0768478468592639 1
-0.00731161009285141 1
-0.00196831375898298 1
0.00767927559707747 1
0.00305802373743392 1
0.0265682626281876 1
-0.0996965704975097 0
-0.0719824355190169 1
-0.0687785408771402 1
-0.0512506073261113 1
-0.0213746506508654 1
0.114290385545713 0
-0.0143515546120267 1
0.0347091142222407 1
-0.00917121470701025 1
-0.00423459021978714 1
-0.0351327057131413 1
-0.00784064787018421 1
-0.040053922531023 1
-0.00258003337796059 1
0.0864712062690099 0
-0.0474665093338836 1
-0.0322435038394329 1
-0.0270629471496131 1
-0.00646904595039976 1
-0.00233792842775845 1
-0.0659666947588971 1
0.00680551897581059 1
-0.0286221630318194 1
0.0893276003305575 0
-0.0675775202378938 1
0.0783125759780967 1
0.0601605479282173 1
-0.0796313950117925 1
0.0396612981055148 1
-0.0474125564386871 1
-0.0312240344191024 1
-0.0437040577615008 1
0.00398493862881886 1
-0.0158824728692088 1
-0.0778797423102111 1
-0.0150805703678843 1
0.0173282738449817 1
-0.0316961141329278 1
-0.0935179897563237 1
0.022172068175591 1
-0.011670526273576 1
0.0271627406422086 1
-0.0528658162846587 1
-0.0101069161742212 1
0.0438951934501002 1
-0.010504786194111 1
-0.0204405248163184 1
-0.00169349330491417 1
0.0120771415212537 1
0.0148861468876118 1
-0.0295857807423312 1
0.0187397407387433 1
0.00245721572711176 1
0.0283026380853245 1
-0.00169450086864467 1
0.0146801763852584 1
0.0223593606502618 1
-0.0303029531811755 1
-0.0711646588061013 1
0.084331081276604 1
0.0774923821531791 1
-0.0135217963645948 1
-0.0111413959255622 1
-0.0304438352273542 1
-0.0298957093386842 1
0.0666319672763181 1
-0.0086128193304682 1
-0.00367542044009427 1
0.0538839866528269 1
0.014702106353957 1
0.00902006761182151 1
0.0645324454851312 1
0.00853777306391677 1
0.0488203950275214 1
0.0240258887967215 1
-0.105532475016323 0
0.0249354068986496 1
-0.0471067215972237 1
-0.00204903591107526 1
-0.0274619303376681 1
-0.0974079570317584 0
-0.0892635016247943 0
-0.129305698584595 0
0.0119014963639353 1
0.0815642578532878 1
0.00516833686689165 1
0.00185303671748561 1
-0.0172509922764237 1
-0.068580584253868 1
0.0162805050051402 1
0.0405814118688734 1
0.0914874882704948 1
-0.0803492230237986 1
0.0145613897669966 1
0.0318900189579339 1
0.0315551717937918 1
0.0226265254531717 1
0.0683154477118975 1
0.11339388065686 0
0.00787512869507058 1
-0.0904045300590386 1
0.113406078353925 0
-0.0270771011666168 1
0.0190702038412228 1
-0.00910616578514485 1
0.0058246389424262 1
0.019400325499701 1
-0.0456795697907899 1
0.0615303927030956 1
0.0076167310998338 1
-0.0198685203349052 1
-0.0841682009689458 1
-0.0029727499353417 1
-0.0350807798451366 1
-0.0206442318646697 1
-0.0413059994207825 1
-0.0238915950906003 1
-0.0449313844624323 1
0.0168053703168799 1
-0.0484012618621088 1
0.038942650266695 1
-0.114087721677731 0
0.100028561877551 1
-0.0415489370126202 1
0.0808200526403522 1
0.0119140197922196 1
0.0455886386254492 1
-0.0397143436057255 1
-0.118038263568235 0
0.0155421399859976 1
0.00403914682081221 1
0.105744852986888 0
-0.101269711106673 0
-0.07215676174083 1
-0.0546197358129965 1
0.0798289790255045 1
-0.0249748648057874 1
0.00573488864739172 1
-0.0379929560527728 1
-0.0100334781111803 1
0.0451130997643492 1
0.066338110401488 1
-0.0388799439845001 1
-0.0679373010554678 1
-0.00976222872063142 1
-0.00265215795587907 1
0.052494125441779 1
-0.0183610471687548 1
0.00701886905132148 1
0.0721675756470224 1
-0.00933653902713539 1
-0.0351560441985581 1
-0.0460452169665636 1
-0.0283731821008938 1
-0.0384205092537673 1
-0.052343962352348 1
0.0202011020221492 1
-0.030889488232468 1
-0.0283363714322003 1
0.0240858787066561 1
-0.0738191150092948 1
-0.0333800317228362 1
-0.0719697664456513 1
-0.0424946244930994 1
0.066637340353932 1
0.00752638986721327 1
-0.013513063961444 1
0.00273103268534323 1
0.0581670824847823 1
-0.045495510736616 1
0.0840804914688103 1
-0.03778649525341 1
0.0117460184322533 1
-0.0565661581956293 1
-0.0262760350018956 1
-0.0118761197316867 1
0.041657150180358 1
-0.0269575779850361 1
0.0755681925403572 1
-0.0417427386510732 1
0.0940390851146093 0
-0.0349875586680427 1
0.0546296702252867 1
-0.0417868137837067 1
-0.00845910123470055 1
0.0574517036370624 1
0.0396966782260907 1
-0.00445345553939439 1
0.0475710991371887 1
-0.0165216736014733 1
-0.0854673072069355 0
-0.00268540117294266 1
-0.0108435016332687 1
0.0239158434553774 1
-0.0409871624383418 1
-0.00577931497929589 1
0.0413296146038957 1
0.131885090873845 0
0.000719440274067319 1
0.0365097111401944 1
-0.0394550292309412 1
0.0357773078578977 1
0.0139679307830117 1
0.0014268065141961 1
0.0135025396938638 1
-0.00052812631437546 1
0.0151107704599159 1
0.0308608364509577 1
-0.0876326669079139 0
0.0581542679972647 1
-0.00826807518282174 1
-0.105334342559985 0
-0.0282897734068748 1
0.00784663039216033 1
0.0867728910965949 1
-0.00715015278375123 1
0.0819608368599313 1
-0.0310413463309288 1
-0.0182984239236871 1
-0.0108206921006596 1
-0.0754767996215048 1
0.0604150093036706 1
0.0266266629320796 1
0.0616103454102759 1
-0.00769102623387397 1
-0.0185345430939493 1
-0.00998488141745183 1
-0.00115892975969089 1
0.086149887132892 1
-0.0193811451527819 1
-0.0531237092421251 1
0.0667413710145725 1
0.0506329542465161 1
-0.0401133789766191 1
-0.0075673249144178 1
0.0488742178792791 1
-0.0121120931936296 1
0.0150559485029133 1
-0.0314923416710309 1
-0.0807688367622593 1
-0.000652599109446694 1
0.0852863155810504 1
0.01192684565164 1
0.00482707816967818 1
0.0737431899101042 1
-0.0681094049245906 1
0.0591568535747685 1
-0.039532353903324 1
-0.00491286441859642 1
0.0474436906709673 1
-0.00811940341467168 1
-0.0595943708066123 1
-0.0418745590141892 1
-0.0155512463504934 1
-0.113075178770183 0
-0.0336997894325955 1
-0.0230443945187363 1
-0.0113591999374591 1
0.00527097265773622 1
-0.0185375997339595 1
0.0604950701003267 1
-0.0488167425389426 1
0.0192712968611529 1
-0.0131448674616833 1
-0.0762863658494269 1
-0.0481742880614502 1
-0.00217407379114132 1
0.01951801532014 1
0.00397464923800668 1
0.000845882055488951 1
-0.0305502423021483 1
-0.0672039181355742 1
-0.0336745824501391 1
0.0628338952382422 1
0.0817835362366191 1
0.0345518151292991 1
-0.0710412867614208 1
-0.0766788741307523 1
-0.0325425155112838 1
-0.0371424898971163 1
-0.0107667028807759 1
0.0167877177778506 1
-0.00370913245272927 1
0.0920682714960808 0
0.037136085227757 1
-0.0243714402281021 1
0.0975871442909892 0
0.00996279665904808 1
0.051092092434709 1
-0.0192470974859094 1
-0.105529645413022 0
-0.0129666935463755 1
-0.0641146075566661 1
0.0130998435635674 1
0.00909762962348192 1
-0.0731987883369783 1
-0.0871870978553096 1
-0.0292107661072547 1
-0.0688705313406533 1
0.0663156444054624 1
0.0348485130846052 1
0.00492211178395867 1
0.0246942728875583 1
0.071999162267873 1
-0.0124667535443231 1
-0.0221420391095437 1
0.0142366121403904 1
0.0395391679630592 1
0.00997409348929231 1
-0.0411696753097145 1
-0.0015380245869769 1
-0.00615276981844619 1
-0.0789642988086836 1
-0.0699949513738424 1
0.00779289473785475 1
-0.0737621337752311 1
0.0243634751532531 1
0.0850721875584208 1
-0.0176718604565679 1
-0.0141073637342484 1
-0.038519775867388 1
0.0173900124916695 1
0.120763624898406 0
-0.0200960768835555 1
-0.0641126382719409 1
-0.113122608533269 0
-0.00125672652681012 1
0.0357406477692733 1
0.0242749589740921 1
0.0111229998929815 1
-0.0677601511685331 1
0.0204584764236548 1
-0.0867339588202092 1
0.0111000265045798 1
-0.00959608148667291 1
-0.0155210504735987 1
-0.012189129436607 1
-0.0241459420060975 1
0.05493823494594 1
-0.0632210639861495 1
-0.0273956064461558 1
-0.0598331015896564 1
0.0321107366024365 1
-0.0158593746916513 1
-0.00368437682975895 1
-0.0699996580212586 1
0.182030433938992 0
0.0297497191270113 1
0.0197404188492785 1
0.0134755375815068 1
0.00355816203526761 1
0.00520728321055805 1
0.0808550266652717 1
0.0192927884968335 1
-0.0177913140087189 1
-0.0994620479388607 0
0.0369697082739495 1
0.0190535206300431 1
-0.038939396584541 1
-0.0260172617618739 1
0.0689131829382447 1
0.056111503260136 1
0.0918993388358547 0
0.0252890715120321 1
-0.00178369669146592 1
-0.0611282821957916 1
-0.0127951744664568 1
-0.00843376911534436 1
-0.0769526592914395 1
0.0445704346483376 1
-0.000110347445949596 1
0.014914884707539 1
0.0389438452517086 1
0.0330491258331332 1
-0.0562097780567641 1
0.0167229774115993 1
0.0904916625814334 1
-0.0616418475251 1
0.0409060960068485 1
-0.0331079665925579 1
-0.029961411841398 1
-0.115853137232304 0
0.10640407507455 0
-0.0118448249066888 1
-0.051887743546223 1
0.0976411551297891 0
-0.0799773974723774 1
0.0170859084912845 1
0.0633350103025116 1
0.000626936519577145 1
0.102089737031852 0
-0.0846191512055807 1
0.000547793728579945 1
0.0118314769597785 1
0.0485781836104297 1
0.00530987681098279 1
0.0111093164746956 1
0.0878741483975678 1
0.0764236626969169 1
-0.0204832177645117 1
-0.0945474836326096 0
0.0276076262323773 1
0.0289950176423205 1
-0.011625926664003 1
0.00706456523260375 1
0.0232286784652063 1
-0.0210445417589145 1
0.0111176869720367 1
-0.0163364198716828 1
0.0202670853397518 1
0.00918186153436521 1
0.00419505982937791 1
-0.0691276717286641 1
0.00154388997356987 1
0.0516922657432649 1
0.00313820578857363 1
0.016959303358356 1
-0.045057695224541 1
0.0158969641782247 1
-0.00489051684597929 1
0.0169752049724724 1
-0.072000270785338 1
0.00735939177017244 1
0.00428660414005905 1
-0.0354644843878719 1
-0.034563071986538 1
0.0735475213028568 1
0.0267673411620536 1
-0.0532642923887588 1
-0.0429502341056203 1
-0.114213936989465 0
0.0436523526539503 1
0.0344579323757077 1
-0.0355849134666299 1
-0.0440682528117924 1
0.021408833167128 1
-0.00502549918991461 1
0.00245526847741813 1
-0.0607017834085066 1
0.0389404848172853 1
0.00414378048812799 1
-0.00544033571694489 1
0.0266906338797821 1
-0.0334953131841477 1
0.0179129788989091 1
-0.0306098576190862 1
-0.0738655082322038 1
0.0602546338907862 1
0.028920354648978 1
0.00495062427647136 1
-0.000949569897754847 1
-0.0146698222640516 1
-0.000154455948826471 1
0.000940396718189017 1
0.0359660161103521 1
0.0143704491835903 1
0.06101149263246 1
0.0675712693619654 1
-0.0223593889840862 1
-0.089650824839635 0
0.103735805779446 0
-0.0135341506200339 1
-0.000133917824489634 1
-0.101113502087631 0
0.0563245745102318 1
0.0420911601083892 1
0.00666387681155011 1
-0.0674472416814017 1
-0.0205750902069699 1
0.11410174901808 0
0.00538866080979237 1
0.0455801735664548 1
-0.021763090633269 1
-0.0222479780385271 1
-0.0710696241258026 1
0.0970845596206759 0
0.0811183145887469 1
-0.0117881481185709 1
0.0638222849433393 1
0.0476592487290959 1
0.0568531400587629 1
0.0134591908178833 1
0.00336114801913468 1
0.0338154802043148 1
-0.0417743639815022 1
0.0151106986760677 1
-0.0723395818825076 1
-0.00115025545240678 1
0.0314196178667966 1
0.010252354961383 1
-0.159730130561091 0
-0.00757382273971612 1
-0.109358492933746 0
0.00462218801193443 1
0.00186860358969573 1
-0.0679684952182538 1
0.104960991815462 0
-0.0240786256485806 1
0.0347109484079294 1
-0.0106478232199846 1
0.0575539210156195 1
-0.0142350181714871 1
-0.0638874359826851 1
0.00195057759520541 1
0.0578209232496072 1
0.0739714035598233 1
0.0638465951504924 1
-0.0487454939650124 1
-0.00231034347940968 1
-0.0348970847868888 1
0.0546710910968366 1
0.00814075869674523 1
0.0171996156931006 1
0.148105529404357 0
-0.0160756052881565 1
-0.0086030104848786 1
-0.0589953746968414 1
0.0242718218148726 1
0.00720444906394144 1
-0.113359730774723 0
-0.00950555074232592 1
0.0402990397917175 1
0.0314901616772619 1
0.0717557586610795 1
0.0795719342958394 1
0.025585985471142 1
0.012144924085855 1
0.02738298150695 1
0.104531764586342 0
-0.0191532566779292 1
0.0315527140129363 1
-0.0469391000420848 1
-0.0371740007453552 1
-0.019349778808275 1
0.032174505149844 1
-0.0480041192532734 1
-0.00334228018459414 1
-0.000172143083120171 1
0.00381488877944834 1
-0.0481933964565839 1
0.0258542463683687 1
0.0726860612085155 1
-0.000524599409268984 1
-0.018606190512925 1
0.0369912428362197 1
0.0494214980046259 1
0.0133112493914741 1
0.0145442855386306 1
0.000404366495139948 1
0.00519804622651379 1
0.0807688633045798 1
-0.0481684958449599 1
-0.0769341515715506 1
0.0246990979376543 1
-0.0123437434646187 1
-0.0219531658230088 1
0.0030356590490354 1
0.00324911256608537 1
-0.0344003410668854 1
-0.0336958568113915 1
-0.0674058385509642 1
-0.0366660744682706 1
0.00108639973380261 1
0.000165224461448163 1
-0.0462279130898862 1
0.0140354309325249 1
0.0178888031935225 1
0.0175418751527418 1
0.0143847017329372 1
-0.021469585042522 1
0.00288691658604071 1
-0.113028559861905 0
-0.00144492569407733 1
0.0415895477907671 1
-0.0211451285025961 1
-0.0674143702435045 1
-0.0310843395513959 1
0.0779410590255849 1
0.0174714621290323 1
-0.00142000676526594 1
0.0508670374306823 1
-0.0393060739501523 1
0.0153332150514611 1
0.0559129438654765 1
0.0668186411374792 1
-0.0483086479521539 1
-0.00405909784880745 1
0.00160263022776019 1
0.0359228767659628 1
-0.0485749532387921 1
-0.0635363791451785 1
0.00650044749118156 1
0.0104565325487349 1
0.0860651789256269 1
-0.0574792135208527 1
-0.00358802199638841 1
-0.0252713211451496 1
-0.0103372422415113 1
0.0264586605885368 1
-0.0245060453002191 1
-0.0279102365289961 1
0.0207863650061062 1
0.0046094629935267 1
0.0746002164053808 1
-0.026012363422141 1
0.0152144994453805 1
0.000322598092530173 1
0.0310014786983643 1
0.0324802240647914 1
0.00841677053454071 1
0.0376160350999414 1
-0.00671731683051342 1
0.077929867331054 1
-0.051342811646507 1
0.0192710054978468 1
-0.0378353133126241 1
-0.0394737560852316 1
0.00819738859014 1
-0.010158466965684 1
0.0366231203171522 1
-0.00597834335366213 1
0.0452712573562455 1
-0.0350992389457622 1
-0.0577274811362291 1
0.0420800445835468 1
-0.0106142070674382 1
0.0197994839316681 1
-0.00321360629636418 1
-0.0276795401354503 1
0.00199900988082794 1
0.0609683517218688 1
-0.00162195136109907 1
0.0186225126730484 1
-0.0314874980290806 1
-0.036951629183361 1
-0.0527317026039188 1
-0.0408689430668649 1
0.0543713308602216 1
0.0737701263743536 1
0.0412396919605368 1
-0.0470943337903743 1
0.0349882128822109 1
-0.0642124252129625 1
-0.0703297504438096 1
-0.0415564374169921 1
-0.0340642815571222 1
0.00411633463898111 1
-0.0385697217840339 1
-0.0676373896933601 1
0.0153420998335439 1
-0.0910036797492208 1
0.000258374827836849 1
0.106165181728431 0
0.0532560388917743 1
0.0532153449757687 1
-0.0519940029517559 1
-0.023286197380463 1
0.096887068610464 0
0.021379612863473 1
-0.0303983745405501 1
0.000989688909107749 1
-0.0218740768474451 1
-0.0276010942054504 1
-0.00707986562766055 1
0.0337875699068454 1
-0.0367016158218579 1
0.0490990716793713 1
-0.0254449041861097 1
0.00314024265838343 1
-0.0629177086343347 1
-0.0183576895076984 1
-0.0608624739281948 1
-0.0107615682211884 1
0.0493945791938996 1
0.0624097818586526 1
0.0294470765784661 1
-0.135708153637507 0
-0.0249267969431286 1
-0.00941419943219138 1
-0.00594689050110897 1
0.0366091523990393 1
0.0244587186397508 1
0.0313846210668583 1
-0.00843972126024573 1
0.0642195841962532 1
-0.0161930619057596 1
0.0164853703193811 1
-0.0803011748999316 1
-0.0339960669167277 1
0.046566656765612 1
0.00803108751305673 1
0.051832903709181 1
-0.0389357314320513 1
-0.0353471675743581 1
0.00498347669443524 1
0.102729214739894 0
0.127415811924249 0
0.0449513273343104 1
-0.0050779746953036 1
0.0330747546778884 1
-0.0289134532183343 1
0.0794484030616535 1
0.0399869328422313 1
-0.026464266204307 1
0.0511990616698128 1
0.119379481277233 0
-0.0117216270891322 1
-0.020410917298268 1
0.0124421978029923 1
0.00258944605385809 1
0.00305645488853542 1
-0.0178454353276211 1
0.0511818204516974 1
0.0415598125345707 1
0.014075834572564 1
0.0117074503620736 1
0.113658121973717 0
0.0224238456756409 1
0.0127772127943948 1
-0.0912239920571084 0
0.00483869001796029 1
0.00897109658235617 1
0.0221139363681061 1
0.0484881549687198 1
-0.0799449764335992 1
-0.0636204521110652 1
-0.0388183092262495 1
0.0630735855443581 1
0.00696925906707174 1
-0.100985244467883 1
-0.00820012021954557 1
-0.0138220670630398 1
-0.0915017680385863 1
0.0846164464163648 1
0.0811699476198634 1
-0.00997114909014051 1
-0.0267613996399368 1
-0.0121361058683145 1
0.00700971344295951 1
0.0631930652041146 1
0.0469080872807882 1
0.0526683267667723 1
0.014682887899924 1
-0.000462772333998213 1
-0.0276547121929236 1
0.0311671088125496 1
0.030966333208142 1
-0.0874838614111462 1
0.0253869144596478 1
0.0376871886143418 1
-0.0185593481309122 1
-0.0322200561557503 1
-0.0375877526232017 1
0.0168124322296652 1
0.0413033834510264 1
-0.0132257433823585 1
0.03236590412589 1
0.0379432831286005 1
-0.0180636166007984 1
0.019194988346301 1
0.0387517837595592 1
0.056231667417191 1
-0.031025919993668 1
0.00382233435667476 1
0.115110991654413 0
0.0165242428703366 1
0.0492974982582423 1
0.00389073673070455 1
0.0721006501505919 1
-0.0484641602189308 1
0.0772996609814961 1
0.015182475814388 1
-0.028447733288703 1
0.02001551347523 1
0.0148155129304929 1
-0.0402855015472271 1
-0.0432710780434909 1
-0.0133603238163192 1
-0.0629505946322287 1
0.117153473857391 0
-0.0671959338843398 1
0.00684857004199876 1
-0.01879990977172 1
-0.104446244946429 0
0.0103049433921123 1
-0.00942375487339502 1
0.00491992203960098 1
-0.0208694137971353 1
-0.012791997968866 1
0.0202887793048709 1
0.0133941795737932 1
0.03916402936881 1
0.0163742650140559 1
-0.0332992036076643 1
-0.0717125689379559 1
-0.023739359977846 1
-0.0151033849924923 1
0.0358724621354421 1
0.102036727240141 0
0.049258333366794 1
-0.121005323489539 0
-0.0174917503599953 1
-0.00913928783944735 1
-0.00843442382937768 1
0.0661553463118465 1
0.0635678803107855 1
0.0495115267802234 1
0.0605567289050675 1
-0.00590029110856317 1
0.0460772561781074 1
0.0665194691917251 1
-0.0420520590475476 1
-0.0306829819943236 1
-0.0248865974739648 1
-0.0207959785611106 1
0.0208162514363515 1
0.0311637601353743 1
-0.0401950493366956 1
-0.0910937003440805 1
0.0737244356318242 1
0.0392138327110464 1
0.0413400808522228 1
0.0522892282952864 1
-0.0832762597575503 1
0.00732831098446681 1
-0.047339921595922 1
0.0503583973696101 1
0.0429745711728828 1
-0.0233777547050866 1
-0.026964218395101 1
-0.10359528554155 0
-0.0414623994527871 1
0.0175147004243597 1
-0.0118220191405735 1
-0.0731872867660361 1
-0.0765332295839313 1
-0.0688165408955087 1
0.0176267098490413 1
0.0142960390887117 1
-0.0779032829995744 1
0.057133888878702 1
0.0394676545402915 1
-0.0339320726868378 1
-0.0270893730269966 1
-0.0243309920897054 1
-0.0804423093702281 1
-0.0336853990887966 1
-0.162468279373996 0
0.00945139716666839 1
-0.040729435259038 1
-0.028712681158485 1
-0.0387967077217099 1
-0.0620435900304581 1
-0.0317807839772161 1
0.0464648464947534 1
0.0524710634728514 1
0.0327860204801957 1
0.0282880219055423 1
-0.00882830664901581 1
0.00742221046364229 1
0.050274749270069 1
-0.0251931388687455 1
-0.0562778111290118 1
-0.00250575270073809 1
-0.0682330504044278 1
0.0693222691956653 1
0.0183563982297078 1
-0.0153073072073532 1
-0.0637786053378981 1
-0.0377671656119186 1
-0.0359461201790386 1
0.0876873504530282 0
0.114328617828949 0
0.0103930792237681 1
0.0116945733138341 1
0.0122231127436979 1
-0.0346986300978162 1
-0.0249158301472609 1
-0.00153032811763947 1
-0.0278810188274499 1
0.0460585912940073 1
-0.0610246796870817 1
-0.075065543925604 1
0.0507717743275288 1
0.0513608748106577 1
0.0287303675133919 1
-0.0263844489726686 1
-0.039919363376448 1
-0.0330375141576322 1
-0.0371700164617441 1
0.0464537091343698 1
0.0354469855783326 1
0.00770443582495265 1
-0.0782970829090818 1
-0.0091591155778346 1
0.0274138041515376 1
0.0473552266330544 1
-0.0208157568870741 1
0.0412351928314048 1
0.0519298230653507 1
-0.0157235069485567 1
-0.0817689403885447 0
-0.00680380869096183 1
0.00337081819449723 1
-0.0532209769259612 1
0.0170610437981293 1
0.00640063878853436 1
0.00796860041184015 1
0.00367200805780379 1
0.0794129509356711 1
0.0147104246523384 1
0.0119614565934955 1
-0.0345007567257525 1
0.0423132907360029 1
0.0148143308560149 1
-0.0281623448340773 1
0.0812463105440149 1
0.0250123929810758 1
0.107698250351846 0
0.0518225649883067 1
0.0650878062555604 1
-0.0169922249789301 1
0.1438785749957 0
0.0292328264028472 1
-0.00502274282288797 1
0.0397921581279578 1
-0.0794492149885008 1
0.0545118654523256 1
-0.0738165073824484 1
-0.00278926403635486 1
0.00813487007816255 1
-0.0328937887759717 1
0.0158456522946109 1
-0.0784829619416266 1
-0.0775621187831119 1
-0.0370613971478257 1
0.0251782374767609 1
0.0777689348975693 1
-0.0508593765108732 1
0.0377567301846744 1
0.0359845827974674 1
0.0623558753331911 1
-0.0506284429528321 1
-0.000385240415768397 1
-0.0370619054545815 1
0.00409721128551349 1
-0.0409885525254456 1
-0.0407808680200793 1
0.0345491373179488 1
-0.0369144543815836 1
-0.0319024517698753 1
-0.0385826766992737 1
0.0229679105092008 1
0.0701317621080713 1
0.0131897004760741 1
0.019732880420751 1
0.0561900430075282 1
-0.0521211477075419 1
0.0522936005664772 1
-0.0502531167174336 1
0.00495342464975668 1
-0.0122370445369493 1
0.0433894812043892 1
0.0549871039598991 1
0.0342140341410129 1
0.0375453132677153 1
-0.0325049088871454 1
-0.0501573606855229 1
-0.0495443298224178 1
0.0268104032971124 1
0.0367187666113408 1
-0.0787456740739517 1
0.0476027471528317 1
-0.0251331376257322 1
-0.0266702342827274 1
0.0142443458384187 1
-0.0425238361442316 1
-0.00939839902817673 1
0.00371287860327739 1
0.0420895195550194 1
0.00895572099890491 1
0.0683906791127177 1
-0.0156485250045998 1
-0.0120710785632451 1
-0.0362766215830346 1
0.106133268682628 0
-0.0986310189166577 0
0.11416699646285 0
0.0235928513295467 1
0.000854572774263243 1
0.054201494010646 1
-0.0131686019333586 1
0.0290212686449116 1
0.0317523634454989 1
0.0972635317149286 1
-0.0542473068647238 1
-0.0680558209616407 1
-0.0599610330139843 1
-0.0275283600224255 1
-0.0270334357896254 1
0.0290826998237836 1
-0.0161318175508116 1
-0.0391230097417621 1
-0.0572755295067068 1
0.103630812438548 0
-0.00681900526136009 1
-0.0374931743693609 1
-0.0221569866258409 1
0.0600188219503731 1
0.0377552243932636 1
-0.0777358702314758 1
-0.019769748513449 1
0.0932441493946337 1
-0.0340183559226716 1
0.00596526977430212 1
0.00572972234585448 1
-0.0152761406638301 1
0.00760967066250248 1
-0.062767308296008 1
-0.0225283304742703 1
-0.0494402652955897 1
-0.0194355757061555 1
-0.000903386605672457 1
0.0775639476105108 1
-0.00542817927895294 1
0.0645500016336287 1
0.039879306595954 1
0.0063084081671179 1
0.0281889149293575 1
0.0297836749377829 1
0.0582997970955573 1
-0.0209972281500259 1
-0.0786931320533494 1
-0.064990187883345 1
0.000148454428347919 1
0.00349856501249969 1
-0.0570456991789872 1
-0.0722125162784459 1
-0.0508149484191881 1
0.0427922374217668 1
0.0208332253403635 1
-0.0452426634373212 1
-0.0993018684110527 1
0.0853217482518566 0
-0.0036683287205468 1
0.113859456160557 0
0.0713560336056634 1
0.114417439779768 0
-0.000808441294856701 1
0.015666689879656 1
-0.0565586978299923 1
0.0267406334663695 1
0.015571620322314 1
0.0164204253263929 1
-0.0304305585321538 1
0.043925089966275 1
-0.0270950797088472 1
0.00574931501405316 1
0.0867909512655405 0
0.00139914255672102 1
0.0750180848725185 1
0.0496206936332908 1
-0.0364279366635639 1
-0.0594029418722815 1
0.0176157408277367 1
-0.100775383005037 0
0.0224047387448102 1
0.0500615870579341 1
-0.0034602607794185 1
-0.0237726057482958 1
0.0116065232454246 1
0.020442806823028 1
0.0310167148509953 1
0.0310333767523345 1
-0.0617830603692606 1
0.0677567841308142 1
-0.082024470087952 1
0.00154901595142109 1
-0.0197192244009423 1
-0.0296889590914831 1
0.00719646676974857 1
0.0173470945570544 1
0.0577961393921253 1
0.00453504856866245 1
-0.0529384662069816 1
0.0451260540657864 1
-0.00601180322812621 1
0.087787427650754 1
-0.0297478427721922 1
0.00464830825773559 1
0.0236116105079336 1
0.00114292476986933 1
0.0352655358315788 1
-0.00595873212293104 1
0.0610282706514156 1
0.0122113314754342 1
0.00943261436989168 1
-0.0778456864157123 1
-0.000339648967395246 1
0.0880054181716886 1
-0.0596087786319326 1
0.0485470211085688 1
0.0328720039808025 1
-0.0652376356879298 1
-0.0218889219494695 1
-0.0175125173479862 1
-0.0360531709433384 1
0.0150261725195378 1
-0.0435327838299111 1
0.00567525225485969 1
0.0475727680452549 1
0.0134368707793245 1
0.0435469107190181 1
-0.0564622551668244 1
0.0991767044360174 0
0.0355113905675905 1
0.0567851469039578 1
0.0156237209364032 1
0.0171314773055882 1
0.00336713948871853 1
-0.0108197280957997 1
0.0254436603206697 1
0.0832677112270144 1
-0.0171806068210424 1
0.0505827465977374 1
0.039155218690283 1
0.00837591572807347 1
-0.0142942327308163 1
-0.0696747732410644 1
-0.0345782257362404 1
0.0377892936581765 1
0.0854167341530444 0
-0.0367601759922687 1
0.0408023443428244 1
0.0489654594926596 1
0.0160031425265268 1
0.0220960704700776 1
0.0148479107554203 1
-0.0151623710550342 1
-0.00305223605676298 1
0.0728864227546069 1
-0.143222984196743 0
-0.00669672201601601 1
0.0104942416851249 1
0.0312823575643916 1
-0.00603561243275793 1
0.0635930315921776 1
0.0601365764796573 1
0.00947090673566747 1
0.0159852100892127 1
-0.0919550066256881 0
0.0273350207062804 1
-0.0495054301596935 1
-0.00833014778246401 1
-0.0629293449367446 1
-0.00751201019442056 1
0.0167354607705113 1
0.0124336175041647 1
-0.0524530009583297 1
0.0187932946190034 1
-0.0100884828242018 1
0.0505397181961204 1
0.0368513044723608 1
-0.0321633775463641 1
-0.0293293328648138 1
0.0105909276963946 1
0.0183888261709756 1
-0.00374659650122423 1
0.0416925881488947 1
0.00136436437704425 1
0.00544162217592145 1
0.0190182854820347 1
0.0386110969062149 1
0.0264020535793456 1
0.0422937176020567 1
0.0543873649726263 1
0.0105361062950765 1
0.0270442521238625 1
-0.0656463410972939 1
-0.00663679294059817 1
0.0504992377287848 1
0.0722233120033283 1
-0.00752096047722011 1
0.0482826378634281 1
-0.0181250441945183 1
0.00463147429840193 1
0.0327322398305604 1
0.0377060090944131 1
0.0432167932250056 1
-0.0252122174507877 1
0.00926368235561974 1
0.00584921943960834 1
-0.0277502965291991 1
-0.0241557299037611 1
0.104203478459229 0
0.0272072767507088 1
0.077660807657308 1
0.0252779263622802 1
-0.046458902181021 1
0.0606601355809969 1
-0.0439983749662926 1
-0.133382972897925 0
0.0286907064739116 1
0.0571975538782058 1
-0.030194972992916 1
0.0437201156282426 1
0.061287009008004 1
-0.0632813765820273 1
-0.00343782955694506 1
0.0236379686009976 1
0.0373553655951738 1
0.040310516157692 1
0.0807388322720747 1
-0.0241381038737893 1
-0.0652803288562173 1
0.0255542930289118 1
-0.00399151110296216 1
0.00339793175795147 1
0.00138154225137728 1
0.0800762340071573 1
0.0569480865448928 1
0.0316933828951277 1
0.0460317515370946 1
0.0399837516055088 1
-0.130284824220714 0
0.0506619969441084 1
-0.0589971656341647 1
0.00366094228062893 1
-0.0306386108552457 1
0.0649946958970635 1
-9.93229608779646e-06 1
-0.068134121559007 1
0.0315160998250646 1
0.00885189371399795 1
-0.0178648810786143 1
-0.0620257727056994 1
-0.0320004819718548 1
-0.0330259800650969 1
-0.000660864149006431 1
0.0295417359159958 1
-0.0162272176454056 1
-0.0470441822564048 1
0.119636695268404 0
-0.102948301647887 0
0.00712513097518959 1
0.0620942181491692 1
0.0153281968748329 1
0.030775411070535 1
-0.0815104961966013 1
0.00735305343251268 1
0.0224127564628602 1
0.0227532584342691 1
0.00415350098462868 1
0.0470274204644251 1
-0.0111947422693473 1
0.0272565113372483 1
0.00421952174222909 1
0.0125688549865423 1
-0.0804298335413342 1
-0.0888940724116251 1
-0.0148196790560799 1
-0.0376516366332466 1
0.0410445097671672 1
-0.0743873652565174 1
-0.0648457220487497 1
0.0311086647220642 1
-0.0740825027906569 1
0.0952920627716164 0
0.0303402846729894 1
0.0201132467232181 1
-0.0856766287060622 1
-0.0789550551124105 1
0.051535064297073 1
0.138920942122374 0
0.0394166858965 1
0.0634079170751033 1
0.0127837042361499 1
-0.013598202874064 1
0.0280873955646824 1
0.00669458025156464 1
-0.0675875041201111 1
0.0454063281390695 1
0.0935333454491284 0
0.0662768796680827 1
0.0247903043913887 1
0.0610434023269511 1
0.00439574419393807 1
-0.00937774106513548 1
-0.0204177106244025 1
0.0427846359050385 1
0.112188188178775 0
0.0223368546494489 1
0.0149039054332357 1
-0.0158290253047914 1
-0.00448900995477322 1
-0.0149187511875242 1
0.0191773262418993 1
-0.0727175577467335 1
0.0412229074415511 1
0.024006690630699 1
0.0553726342071599 1
-0.0403538237173616 1
0.0744466140567388 1
0.0166520079781618 1
-0.00835884352430105 1
0.0302040100845339 1
-0.124370293054221 0
-0.0220455473744353 1
-0.140584781108084 0
-0.000447704119056155 1
0.0666403049929096 1
-0.0208050157826558 1
-0.00574321086359601 1
0.086377293388437 0
0.0119435887084397 1
0.0446900029322328 1
-0.00622759126407938 1
0.0100335046671724 1
0.0756458518524246 1
-0.0352758026261063 1
0.100682022614093 0
-0.05073222299095 1
0.0200729447077 1
0.095957179427608 0
0.0548056552501102 1
-0.0325179251954894 1
-0.00986394815588171 1
0.0090791221439267 1
0.00514627044659573 1
0.00669729970401529 1
0.0396246817525243 1
-0.0202396770210125 1
0.0112134729249299 1
-0.0162567458328694 1
0.0425470282727917 1
-0.0743712404909091 1
0.0703014179218177 1
-0.0101428077035844 1
-0.00810984859426973 1
-0.0113000234768873 1
-0.0803784044134925 1
0.0256103698670808 1
-0.0139900707767608 1
0.0944594898355405 0
-0.00741575351547185 1
-0.0276629721353307 1
0.00353087660986347 1
-0.0302465971103846 1
0.0116297065180856 1
-0.09060013211652 0
-0.0490353625401108 1
0.013120253826517 1
0.00765983527978257 1
-0.0523531687055685 1
0.00683867681404778 1
0.0384754792177268 1
0.0724907560320851 1
-0.0161625021522529 1
-0.0433364522982364 1
0.0248362184647463 1
-0.063210296486862 1
0.039011677067886 1
0.00546652500553851 1
0.0553776117342985 1
-0.00921547483235683 1
-0.0934494158568424 0
0.00128009702849491 1
-0.0276524492450485 1
0.0499165980332343 1
-0.0131642684794919 1
-0.0478748601245846 1
0.0180166826399387 1
0.016837430997372 1
0.0258401011543146 1
-0.0184626395044696 1
0.00953970539908451 1
0.0334472799083782 1
0.0468491643596094 1
0.0134655431969779 1
0.0450550815336188 1
0.035866116154029 1
-0.0893750515532533 1
0.00327751492146188 1
-0.101564547502906 0
0.0300188118334247 1
-0.00274716475652708 1
-0.0398620832559585 1
-0.0255650792578046 1
0.0283137079081739 1
-0.107300702391514 0
-0.0870672046852648 0
0.0648609530480471 1
-0.0743767873578396 1
-0.0458719272343251 1
-0.0798789351568969 1
-0.0105954860270865 1
0.0761512395400532 1
-0.015297094138022 1
0.0886366493092238 0
0.0481525731357317 1
-0.00126114580591122 1
0.0772979845015156 1
0.0268936407484506 1
0.0104676030987434 1
0.019685914250274 1
-0.0614550290194731 1
-0.00196106434289155 1
0.0683731591263045 1
0.0592341652830452 1
0.0471485813470499 1
0.0406789402568513 1
-0.0704695561207635 1
0.0703423890225947 1
0.0559021922825753 1
0.0177410982126063 1
0.015795500285474 1
0.0263648794774249 1
0.0350408086890246 1
-0.0414588238898594 1
-0.0694082187935072 1
-0.0764298952294554 1
-0.0357795127711519 1
0.0293093592720653 1
0.0543326768104038 1
-0.0183184992422946 1
0.0351067291423658 1
-0.0607540917933267 1
0.032502339132875 1
0.00253881623843166 1
-0.000888757833479476 1
-0.0339694240130328 1
0.0535465227867052 1
0.0242010757222241 1
0.0868089341064606 1
0.01228736802856 1
-0.00583387328096647 1
0.0172338458368677 1
-0.0299506706290276 1
0.0223055353937653 1
0.0816429677259792 1
0.0196815620113792 1
-0.079770925280623 1
-0.0686251995600065 1
0.0248920886102488 1
0.0281388647144651 1
0.0335480320927019 1
-0.0104899972738574 1
0.056338400747021 1
0.0775719380702055 1
-0.0228389616298678 1
0.0471585295632162 1
-0.104358495239997 0
-0.0270524140088147 1
-0.00902866919868056 1
0.0442862188609107 1
-0.0290068200688231 1
-0.0748300580698625 1
-0.0355165281082027 1
0.0317588640784137 1
-0.0139202835082387 1
-0.0804399379369371 1
-0.0545725912615408 1
0.0972693424443017 0
-0.0191048881838408 1
-0.0501094567437911 1
-0.0215543339598987 1
0.00513504621005866 1
-0.0267471624723466 1
0.0447761912511335 1
0.0756576794848092 1
0.0309695373408697 1
0.0188481817108749 1
-0.0978684489753739 0
-0.0463296830626136 1
-0.0478034499405233 1
-0.012129197436673 1
0.0237330234399579 1
-0.0290887125222154 1
0.0819184095433292 1
-0.030161297074475 1
-0.0625218253064412 1
-0.00204660279282577 1
0.0147790425560095 1
0.0518762254635905 1
-0.0508520711439363 1
-0.0564357218579843 1
-0.0129801077496328 1
-0.0323897948678606 1
0.00950927631409633 1
0.0143565604023981 1
0.0485331658792794 1
-0.0427720372088153 1
0.0180107062464461 1
0.0305545841723133 1
0.0284558040783126 1
-0.0134154180312326 1
-0.0218501615452018 1
0.021410894084251 1
-0.0214754425273634 1
-0.0384847258090659 1
-0.0777258242677973 1
0.0909881354306415 0
0.0173610197544268 1
0.0121078322762555 1
-0.000678420061137619 1
-0.0246204229096685 1
0.0396627101994113 1
-0.089096967356589 0
0.0221558176122374 1
0.0417701181162975 1
0.0481321568587091 1
0.0154981982806701 1
0.0449592972499978 1
-0.105479848674669 0
0.0449307856785478 1
-0.0268350325791401 1
0.0246069244854537 1
-0.00143621867953512 1
-0.0426172455693595 1
-0.0274909898465179 1
-0.107939831960936 0
0.00128168259696781 1
-0.0169921113158767 1
0.0125473709150598 1
-0.0153926933586975 1
-0.0906558629358767 0
-0.0289893663722092 1
0.0897209553623966 0
-0.0231830386359015 1
-0.016536301392959 1
0.0236006753683706 1
-0.0928519153520394 0
-0.0077064360265625 1
0.0213964645241659 1
-0.0827826235449265 1
-0.00730680056192146 1
0.0987404286389123 0
-0.0237136850784259 1
-0.0453279963333544 1
-0.0452630103788778 1
-0.0912288369724807 0
0.00916700076679357 1
0.00443949526766499 1
-0.0589580402526993 1
0.0014442790197596 1
0.0649257117003384 1
0.0374438738699885 1
-0.0197417026177965 1
-0.00811158622843473 1
-0.00800633491245312 1
-0.0106987353292817 1
0.0151606536261102 1
-0.0562086875966355 1
0.0317952881151648 1
-0.0887084492744835 1
-0.0202172075307345 1
-0.0635190928291114 1
-0.0660113267074008 1
-0.015690075669304 1
-0.0287601820325889 1
-0.00860656777942406 1
0.00383081190946672 1
0.0698555619561233 1
0.0914173843768867 0
0.0175518817784271 1
-0.00375111071079943 1
0.0412339157070364 1
-0.0647558509676536 1
-0.0407024099102671 1
0.0473148395472181 1
-0.0074410756869379 1
-0.00542669979239919 1
0.0408112008155 1
-0.0401793345605567 1
0.0595462937507631 1
-0.0329126296930116 1
0.0159730049100883 1
-0.00172659206499566 1
-0.00371651396761434 1
-0.0313958248451453 1
0.031766114403415 1
-0.0797193560415481 1
0.0124305441045409 1
0.0741772036568401 1
-0.0486746804459795 1
0.0660400679363931 1
0.0325734253948596 1
-0.00110567599693683 1
-0.0619001710603097 1
0.0569653133021041 1
0.0715379286812527 1
0.0177942268923974 1
-0.0769011696090563 1
-0.110699642336881 0
0.0144709713193049 1
-0.0140824518305578 1
0.088420251036194 1
-0.0147478796421167 1
0.0649467105299133 1
-0.00452323273016182 1
0.0405182378198111 1
-0.00805313274157535 1
0.0313269921623991 1
-0.0477595114853463 1
-0.0154939120726435 1
0.0396999935286207 1
-0.0236083784455688 1
0.0132224653103452 1
-0.0530772567770747 1
-0.00172038834948796 1
0.0236177457635324 1
-0.0730862267763786 1
0.0457535194542698 1
-0.100858305752174 0
0.0885249596492746 1
0.103100326002605 0
-0.00491396409757965 1
0.0314485589254488 1
0.00320688881088757 1
0.00397628184302467 1
-0.0119947515537463 1
0.067725044004217 1
0.0090717183348631 1
0.041460826108917 1
0.0247384633652493 1
0.0473031811876401 1
0.00116281223568721 1
0.0499226965797132 1
0.0563491175554488 1
-0.0135585711690261 1
0.0220861103372002 1
0.104598592789504 0
0.026696641450291 1
-0.0695749659475531 1
-0.045129121255576 1
0.0297930763783745 1
0.0421675874177408 1
-0.0114228626722141 1
0.00430417681889713 1
0.00479194154003812 1
-0.00565607005736616 1
-0.0451768293271051 1
-0.0321035528121099 1
0.00839519256508652 1
0.0182326848482521 1
0.0467613564539778 1
-0.0410221664965907 1
0.0395127898853723 1
-0.0424179588667734 1
0.0118857348317358 1
-0.0315923008119026 1
0.0424715149368597 1
0.0822152227282616 1
0.0415095895796923 1
-0.0223252784373942 1
0.00505869770141088 1
0.055530775519929 1
0.0588480765089164 1
0.0223369248688569 1
-0.034890393594004 1
-0.0139870366704618 1
-0.0200473218146434 1
0.0341713067442065 1
0.0524649995427369 1
-0.0430079071041181 1
-0.0215083965974303 1
0.00626524340566819 1
0.0822047921610765 1
-0.092004787459016 1
-0.0355700724381974 1
0.0434681110418588 1
-0.0289491043956803 1
0.0195902570415483 1
0.0736428240446817 1
0.0590651658829783 1
0.0454066942453929 1
0.0417550180816351 1
-0.114368057189814 0
-0.0527267144053634 1
0.0340669648475561 1
0.0348923292850472 1
-0.0134613075471324 1
0.0712886695704286 1
0.0666419943458924 1
0.079278276967151 1
0.121392193931538 0
-0.0319523292374307 1
-0.00207759491248844 1
-0.0741401786567588 1
0.0541625035056172 1
0.0480419711037295 1
-0.032016101318809 1
-0.0395952698365869 1
0.0302008838660859 1
-0.0244586904390687 1
-0.0113429742687861 1
0.0678949548996074 1
0.0591268975403074 1
0.000913815030577831 1
-0.0457395112442369 1
0.0849615115297961 1
0.0147148309965493 1
-0.0260745915193414 1
-0.0260694964842453 1
-0.0383982530738405 1
0.0151526420740115 1
0.0329636964440432 1
0.0596994883186302 1
-0.104023366137098 0
-0.0678612230184476 1
-0.025918163568992 1
-0.0718618646859742 1
0.0143116556205055 1
-0.0673101336880108 1
-0.0728459203920368 1
0.00715771559098289 1
-0.0452016953881205 1
-0.0747689064791985 1
-0.0799990212651808 1
-0.110655548788085 0
-0.00183273592118025 1
0.0216041566507133 1
0.0265041601089444 1
0.0128917874665526 1
-0.0566590841998497 1
-0.0335213014813441 1
0.0510989125399709 1
0.0180415107106856 1
0.191748260370243 0
0.0598545675137357 1
0.00380543689161519 1
-0.0575553852033677 1
0.0996695213677922 0
0.0464279930398991 1
-0.0311258244096565 1
0.0501869388115196 1
0.0478189805777003 1
-0.0733942334633042 1
0.0925117092571607 0
-0.0252091259568481 1
0.056272340851385 1
0.012659922162825 1
-0.0832138997367419 1
-0.07168605780667 1
-0.0950744719439367 0
-0.0456506926150451 1
-0.00116029864899826 1
-0.00804542320959097 1
-0.022848537032187 1
-0.0333500516244999 1
-0.0309908674017682 1
-0.0131697915099622 1
-0.0253791266680928 1
0.0221389207922278 1
-0.0554578855253707 1
-0.0499586015962091 1
0.0455021515262124 1
0.00668915036709782 1
-0.0408732813387711 1
0.0562937663960731 1
0.0071072975331891 1
0.01146151388448 1
-0.0707384288135918 1
0.0293036859987892 1
-0.104728564953788 0
-0.00112081864326133 1
0.105936980487469 0
0.00878259997962757 1
0.0463963233186826 1
-0.0774850500069076 1
-0.0152677153772684 1
0.0233317406632373 1
-0.00857690786225235 1
-0.038836451211276 1
0.0226866063797178 1
-0.00243698890767781 1
-0.0086614931201649 1
0.0362467207946115 1
-0.0022693545095464 1
0.027519626949883 1
-0.108763441980075 0
-0.0438212974471797 1
0.00424746690388075 1
-0.164428338323925 0
0.0658500002608434 1
0.00586584551093247 1
0.00319703091130536 1
-0.0403420448300496 1
0.00188616388341486 1
-0.0130258772230711 1
0.0109567376889484 1
0.0121148497491447 1
-0.0306950761619431 1
-0.00745187564635953 1
0.0288043073001215 1
0.074273229978475 1
-0.0122530474853734 1
0.0250314861951056 1
0.0850812084001003 1
-0.0153939284322967 1
0.0164724335127696 1
0.0183542217364865 1
0.0205015315760002 1
-0.011814025338831 1
0.0430281116178083 1
0.0247138105830076 1
-0.0638700067543341 1
0.0672763780479936 1
-0.0243781168689552 1
-0.0338515430679083 1
-0.0230113956848742 1
0.0288542668706821 1
-0.0321256479146015 1
0.0778239579725908 1
0.0127593157469096 1
-0.0300593340868074 1
-0.0399119421567919 1
0.0325207635586929 1
-0.0194601783387014 1
-0.0447115365868252 1
-0.0132655653288889 1
0.0457072617780604 1
0.0144272242941478 1
0.0647980669663183 1
0.0196471469078784 1
-0.0228391467865078 1
0.0475736492423862 1
0.0491700444189291 1
0.0206496176916702 1
0.0339082244951876 1
-0.00975552660419494 1
0.00294401998357455 1
-0.00645245139219781 1
0.0155941250748103 1
0.0226328510462858 1
-0.0411992773979867 1
-0.0428404416052863 1
-0.0182091497767515 1
-0.0564501021652567 1
0.0441240613274763 1
0.012042560418428 1
-0.0166473474078338 1
-0.0663840331805625 1
-0.0539398872525429 1
0.0355215675963865 1
0.000579464500016523 1
-0.0590587235406702 1
-0.00894529935432143 1
-0.0589104792223264 1
0.0557271344600539 1
-0.0134231963173646 1
-0.106287892005103 0
0.0248008128719012 1
0.0319036188549569 1
-0.0256990795288929 1
-0.0608446801921946 1
0.0317983962127242 1
0.028282165545328 1
-0.0273387842634016 1
-0.0337817724962569 1
0.0147964728822374 1
-0.0462613767143204 1
0.0263052571980634 1
-0.067636546623038 1
0.0498802920160341 1
-0.156861382874769 0
-0.062207606726315 1
-0.0707302150497752 1
-0.0725675177859608 1
-0.058952273970215 1
-0.0325928397160661 1
0.0275682451716308 1
-0.015335912436983 1
-0.0583313039568261 1
0.0753837370117375 1
0.0665721060243829 1
0.073596508444143 1
0.0162574458974492 1
-0.044588323887615 1
-0.0356927112598583 1
0.0782660340903935 1
-0.0469172433869435 1
-0.0317336150986986 1
-0.0492934720497286 1
-0.0356999382533388 1
0.0677844159717574 1
-0.055531409987023 1
-0.0124084177152386 1
0.00256957976240467 1
0.0416075366207479 1
0.0772329398426011 1
-0.00611593597112146 1
-0.0186777625876759 1
0.0156395081426204 1
-0.0747675942256212 1
-0.0520683250328651 1
0.0872827926338439 1
-0.052853398075049 1
0.0332795398366123 1
-0.00941649927049535 1
0.0629740884386489 1
0.0218704302208064 1
0.00146963731090237 1
0.0236051646690832 1
0.0102962816906692 1
-0.0431547247905214 1
-0.0117588548667557 1
0.0087069470757654 1
0.0407849411888562 1
-0.0567148209012066 1
-0.0495362668309824 1
-0.071991429860287 1
-0.00986447169444402 1
0.0397727144435844 1
0.0320737654492833 1
-0.0211665444928267 1
0.00993133377939849 1
0.0263346164027465 1
0.0317662607780002 1
0.030544407818934 1
0.0598125730565579 1
-0.0569755960809229 1
-0.00699081798599703 1
-0.0382389450040838 1
-0.0081836865049761 1
0.0155110162274247 1
0.03069770368582 1
0.0428240882318827 1
-0.058868161344787 1
-0.00864124586438056 1
0.0461836541968858 1
0.0426150486650479 1
0.0215638135313216 1
0.0280355844207411 1
0.0349824010198918 1
-0.0668113411044359 1
-0.0567036132685275 1
0.0764746148500788 1
0.0108870593111432 1
0.0331737562170803 1
-0.00534626764546207 1
-0.0177049609410375 1
-0.0519766675810559 1
0.0187837672842556 1
0.0073722413549505 1
-0.0659579602581785 1
0.0409831819118064 1
0.0299101386842982 1
-0.0274832354808081 1
0.0262392966678937 1
0.0153272221534745 1
0.0789811559327157 1
0.00804678891049873 1
-0.0694916763819711 1
0.00091503172512457 1
0.0403948012987881 1
-0.0384134297126036 1
0.0776058452635367 1
-0.0422905646705451 1
0.0353588298187125 1
-0.00463718601470189 1
-0.0353193074500701 1
0.0501527486724011 1
-0.00318350636322746 1
-0.0515942222064374 1
-0.0569868045643572 1
0.0483795867271716 1
-0.00750028421817113 1
-0.0518374157199342 1
0.0629843449230635 1
0.0795539642551691 1
-0.0485936589266076 1
0.0352426887366425 1
-0.0664031730975799 1
-0.0051038904990545 1
0.0593890340288637 1
0.0514714955491091 1
0.0246949115599603 1
0.0359056655366949 1
0.0377009738803998 1
0.0295081599984341 1
0.0277580898309605 1
-0.025844403226548 1
-0.0953015914435369 0
-0.0458401070599257 1
-0.052797764306009 1
0.0189623602955438 1
0.0608246006259893 1
-0.123249333146144 0
-0.117484050665539 0
-0.0171394477091261 1
0.00100932559971616 1
-0.00996779176334211 1
-0.0240462821427814 1
-0.0143950569069296 1
0.0691222037599339 1
0.00963581059134292 1
-0.00570920773963353 1
-0.0314430510306849 1
-0.0802406177978253 1
0.0191825668009076 1
-0.048423093608647 1
0.133020966967939 0
-0.0896127268823419 1
-0.00235335418309302 1
-0.0375878459883404 1
-0.00347340129250113 1
0.0268038512241869 1
-0.0735630706449783 1
0.00901901930038381 1
0.0468058338170818 1
-0.0245654209388602 1
0.0279620254957619 1
-0.057186205957343 1
0.0163667137710324 1
0.0593700344840075 1
0.0111539252895649 1
-0.0678190718614078 1
0.0184356746301528 1
-0.00934485158484689 1
-0.00182653663649091 1
0.0112162010618129 1
0.0289164996568343 1
-0.045760105457225 1
-0.0236332193567066 1
-0.055793254784122 1
0.0157781988359009 1
-0.0141431901237284 1
0.150314116097537 0
0.0968648757891474 0
0.0207487390220371 1
-0.00731742677011141 1
-0.0523323898591159 1
-0.0571537889796349 1
0.0516704777499477 1
-0.0451447083415064 1
0.0772041248550639 1
-0.0188180749740627 1
0.0037598248591872 1
0.0169535485232298 1
0.0115896001449613 1
-0.056019663285208 1
0.0805110193929438 1
0.0916283671708595 1
0.0311829277183932 1
-0.0105344014426402 1
0.0378390693691733 1
-0.0183155427786135 1
-0.0228115793569547 1
0.0441019877079328 1
-0.0458272344359913 1
-0.0488532902058737 1
-0.102891116356452 0
0.0468693775351967 1
-0.0366105371586398 1
0.0653633152377197 1
-0.0491756739442548 1
0.0120184224158827 1
0.0904785320081624 1
0.0896059628712275 1
0.0343246710735644 1
-0.0363017851921224 1
0.0313886815711662 1
0.0766570192434072 1
0.108758828323056 0
-0.0534509734434312 1
0.0483804303337507 1
0.0618914499969985 1
0.0280562354782079 1
0.00406440614705307 1
0.0529160000065241 1
-0.0108958594340987 1
0.0479341897474633 1
-0.0784169280601368 1
0.021912006944444 1
0.063265563931253 1
-0.000981174563131402 1
0.0160950774981238 1
-0.0434939684719106 1
-0.0293959178721074 1
0.0246811829126284 1
-0.0704396445678055 1
-0.0270709728298846 1
0.00233574943286197 1
-0.0619572050715538 1
-0.0826319836833334 1
-0.00455337615699694 1
-0.00183307974892895 1
0.104089319568855 0
-0.0935255632983555 0
0.0177431193960421 1
0.0657377369628894 1
0.0570699901716449 1
0.0382511106723002 1
-0.0205629354364176 1
0.000945223283438478 1
-0.0498775971260431 1
-0.00327945042278776 1
-0.0613855999375361 1
-0.0282625175080115 1
0.0365264646533461 1
-0.0176419382709059 1
0.0251831930423284 1
0.0199093715567745 1
-0.090117090255601 1
-0.0150062240834748 1
0.0907396636233063 0
-0.0685204510060856 1
0.0166144454604425 1
-0.0392454245860759 1
0.0627452122614156 1
-0.0152203490037338 1
-0.0227700650217907 1
0.0323465606301902 1
0.0222050379684138 1
0.0103412562995173 1
0.0258346705351483 1
0.00543119265443947 1
0.084992636944408 1
0.0086648670398164 1
-0.0452667061164587 1
0.0934769158163749 0
-0.0605820222438393 1
-0.0117291210941804 1
0.0440970039761924 1
0.0305491172745997 1
-0.0538903157888008 1
0.00460116839834968 1
-0.0508791752979987 1
0.0721256873966577 1
-0.00565481870201994 1
-0.0517225619775163 1
0.0463431337221661 1
-0.0321379901462677 1
0.00638870854133506 1
-0.0642820313988862 1
-0.0429519894981329 1
0.0461988489312691 1
-0.0180214128033715 1
0.0813626815060068 1
0.0648775937889937 1
-0.043755402272558 1
-0.134422149336849 0
-0.0195336064783375 1
0.105508841772868 0
-0.0362659468823416 1
-0.0895924810874833 1
-0.0617513052948064 1
-0.0388610561939303 1
-0.00198091371578532 1
0.0659933004943096 1
0.0345970559545303 1
0.0198218346011875 1
-0.0306664674265627 1
0.0351779202893354 1
-0.0540768772466412 1
0.0148127418028488 1
-0.0368458813210521 1
-0.0207969039429388 1
-0.137000051502004 0
0.107770372787493 0
-0.051478461013448 1
0.0100399730127768 1
-0.0864320290949329 1
0.0236989153676597 1
0.0859424664366069 1
0.0585164031834972 1
-0.0429346240496294 1
-0.0523342649865007 1
-0.00696075843830329 1
0.0246758605266485 1
0.0374754428504733 1
-0.0325195114238667 1
-0.0179732057876229 1
-0.127901162052092 0
0.00779351194067331 1
0.0619101460461316 1
0.0451650620196399 1
-0.0117315767946591 1
0.00517451371043358 1
-0.0360640576316184 1
-0.0158411878321226 1
0.0969284785134115 0
0.0240214049340288 1
0.121463525080264 0
0.0391080492579812 1
-0.0270037060027129 1
0.0219355130170982 1
-0.0680974926999136 1
0.0213185584609697 1
-0.0284408052706261 1
0.0275062379415055 1
-0.052264125029849 1
0.0228276559393746 1
0.0897500380392575 0
-0.0325646049658281 1
0.0156464443592871 1
-0.00220847783953227 1
0.0107555421351978 1
-0.0110685369195645 1
0.0744853780146246 1
0.0810797159986986 1
0.0271872521165817 1
0.00202577353827193 1
-0.0625709936033978 1
0.0266032934973493 1
0.0551316355775384 1
-0.037857553384352 1
0.0234544116054713 1
0.0572557914409989 1
-0.121430585972773 0
-0.05046733961205 1
0.0307634961478818 1
0.0442840830001838 1
0.0134850969155507 1
0.0481803094442669 1
-0.0300404864572867 1
-0.0110991472461195 1
0.0293225179734711 1
-0.0484946362412104 1
-0.0102766163739476 1
-0.00791824633877319 1
-0.0315563084516284 1
-0.0193831431710227 1
-0.01498607124326 1
0.0647934955559313 1
-0.0672991445811043 1
0.0605814508739879 1
0.0309244284478836 1
0.0333029992084622 1
0.0177717617625369 1
-0.0223065052536949 1
0.0223624444968999 1
0.00913859977772595 1
-0.0377064032306772 1
0.0475141407046716 1
0.068032952258934 1
0.099445368043054 0
-0.0404153358633587 1
0.00302775337238076 1
0.0322608283061737 1
0.0792953284784561 1
0.0502460797449015 1
0.0263017019160259 1
-0.0446450537212413 1
-0.0414466662338401 1
0.0460054911062166 1
0.00867575455316381 1
0.0327326865984864 1
0.0344966716042917 1
0.0236071258428065 1
-0.056581062897373 1
0.0441193339521017 1
0.00136275066586901 1
-0.0636639902960317 1
0.0269000643729507 1
-0.0119276183195568 1
0.0534540003056543 1
-0.0652422356977018 1
-0.0331518784432247 1
0.00609862255412786 1
0.0143231523599057 1
-0.027859367355412 1
-0.0923715695341365 0
-0.0221378461352548 1
0.0549375138832597 1
0.0320078462115681 1
0.0630696177714602 1
0.0690194344643915 1
0.0657072432275908 1
0.0780601302219687 1
0.126662678856596 0
-0.0453592494052649 1
-0.0245955920572448 1
0.0222815457420588 1
0.0405891794925027 1
0.0399711947478237 1
0.0632471863013577 1
-0.00254663202409084 1
0.100911798845007 0
-0.00799931467163998 1
0.0167525443943129 1
0.0569068659198164 1
-0.0466591440883445 1
-0.132660029824854 0
0.00348289194214073 1
-0.052044240811437 1
0.0449330749785116 1
0.0525035341082201 1
-0.0749188001308832 1
0.0481122136618576 1
-0.00960664650002264 1
0.0366364699654482 1
-0.00273687450938174 1
0.117212302076768 0
0.0493795424879751 1
0.0530421687267031 1
-0.0168946638945012 1
-0.0661479476628715 1
-0.0343513890648322 1
0.0539524155773407 1
0.0204362423527339 1
-0.0185856814740019 1
0.0924699299234556 0
-0.0567796212782906 1
-0.0159248884311125 1
-0.0273270628938244 1
0.10548382345292 0
-0.0322648704054719 1
0.0330749103713349 1
-0.0315216055858932 1
-0.0576085211356596 1
-0.032813592304942 1
-0.00642640327261774 1
0.0421717995382511 1
-0.0561326106637685 1
0.0608764948778086 1
0.0114913087818473 1
0.0864010651726643 0
-0.0275321125178496 1
-0.0182382419512516 1
0.00946590210050854 1
-0.0864823763851763 1
0.0729829291262625 1
0.00432894171032864 1
-0.0152210370373965 1
-0.0491845734707427 1
0.0439892677832901 1
0.0677644294891361 1
-0.0632258436929223 1
-0.00442532038902802 1
0.0350245045609284 1
0.00178329868974971 1
0.056520880386329 1
-0.0128654261665294 1
0.0401630297002181 1
-0.0351860841945983 1
-0.0202462116677235 1
-0.0283174440792551 1
-0.0525836563851339 1
0.0191059160860464 1
0.0184341958447947 1
-0.0116752713636059 1
0.0741530015674522 1
0.0896419475820448 1
0.00808528704572135 1
0.0794940764508901 1
0.0105941929371816 1
0.0467333388569892 1
-0.0285144582078663 1
0.0747294366946524 1
-0.00087825773757028 1
0.0327355280555767 1
-0.0233992715014305 1
0.00830103399837893 1
0.0974379968419267 0
-0.0164847983272283 1
0.00707271019858959 1
-0.0124017508333343 1
-0.00445823465733365 1
-0.00126857676272699 1
0.0408907799329048 1
0.011550541867979 1
0.0890978380740107 0
0.0661726404826121 1
-0.0648434883562716 1
-0.042085752847945 1
0.0634369718851686 1
-0.0119720161165844 1
-0.0182442786250579 1
0.00188278439673104 1
-0.121919556437164 0
-0.0461943132882493 1
0.0137221283652239 1
0.0484931839951767 1
-0.0428353511697063 1
-0.0301794498527203 1
-0.0204327518103417 1
0.0385152107731675 1
-0.00191875888442992 1
-0.00498799791724292 1
-0.0196704707307903 1
0.0206062791000773 1
0.00114133515182392 1
0.0105919027745897 1
-0.00595252131332198 1
0.00386389077256413 1
0.0771018960236901 1
-0.0416458710743807 1
-0.058540029751508 1
-0.0143096084256418 1
-0.0224182583324146 1
-0.0468701367714828 1
-0.0213226589139911 1
0.0115207875806468 1
-0.112770402344747 0
0.0024138725375393 1
0.0962903582975773 0
0.0707114097359279 1
0.0217676790767111 1
0.0124423337833942 1
-0.0167799781932868 1
0.0636091845725216 1
0.0182338540209522 1
-0.0190336837134718 1
-0.0680863114196348 1
-0.057655611078652 1
-0.0146074506934105 1
0.031981175621008 1
0.0947317469651152 0
-0.00302119305596497 1
-0.0585208513816155 1
0.00411736397468607 1
-0.00107368485481427 1
0.0565548621645807 1
0.016483034000395 1
0.0598022978766291 1
0.0435347865585757 1
-0.110006940614685 0
0.07903639442515 1
0.0596132455808433 1
0.0180772106297002 1
-0.0131599343190956 1
-0.0394270422972634 1
-0.0453695038328212 1
-0.00547245673234611 1
-0.0586089764743887 1
-0.00786516227731279 1
0.00987354531292197 1
0.045360327936904 1
0.0653706137409702 1
0.00941213499620997 1
-0.0993687873517639 0
-0.00339052918897099 1
-0.0614090354910648 1
0.00496033695100102 1
-0.038429383629046 1
0.114607406079822 0
-0.0596084840275146 1
0.0497779725405525 1
-0.0403338625596077 1
0.0438438075986151 1
0.0211092116029454 1
0.0190688040629462 1
0.0598897769314101 1
0.00253134689849258 1
0.00176279409531228 1
0.0432403345809679 1
-0.0153079445006689 1
-0.0191988185047748 1
-0.0365423589488188 1
-0.0189774839332303 1
-0.0129301361549903 1
0.0381620014443098 1
0.0268122543478835 1
0.0537190790479061 1
-0.0444676655101109 1
-0.00284444540578729 1
0.0246006543258822 1
0.0467499081666135 1
-0.023686748216598 1
0.00390942554290302 1
0.0372170574883594 1
-0.0531782788070633 1
0.0308593869680493 1
0.0328209662369746 1
0.0535307669952076 1
-0.0599179576969522 1
0.0370738527293969 1
-0.0455432506777688 1
-0.057721074761212 1
-0.0165155263755948 1
-0.0675271780913621 1
0.0414763729693407 1
-0.084605165576469 1
-0.0184089830642283 1
-0.0556455966517961 1
0.00524756585311117 1
0.11005202798489 0
-0.0662252209092161 1
-0.0384190678130087 1
0.00124862790630372 1
-0.0132147092686881 1
0.0433549471205613 1
0.00644745531884031 1
0.0253556591597161 1
-0.0282138778367561 1
-0.0869442142137651 1
0.0679389681387226 1
0.00100960881230932 1
-0.0437315252849475 1
0.0124483092777815 1
-0.00656897656048525 1
0.0367544087140546 1
-0.0265631626676519 1
0.0207606892914412 1
0.0728873337987567 1
-0.0284041543888798 1
-0.100945252630345 0
0.0125927040981039 1
-0.0421364327082146 1
0.0154262790322682 1
0.0610129446222785 1
0.0611997620212203 1
-0.0125182055684856 1
0.0979418934777782 0
0.0632915261176139 1
0.0489798783431199 1
-0.00508213115278175 1
-0.0102618951437621 1
0.012915624605105 1
-0.00270785991580147 1
0.0428355021431157 1
0.00629379321958541 1
-0.100983364139887 0
0.056229452355635 1
-0.0170636659453651 1
0.0570137291800246 1
0.0119430085419226 1
-0.04677111363059 1
0.00840381718800259 1
0.0161748218994912 1
0.0122947164282205 1
0.00766030200390758 1
-0.014838870061898 1
-0.0548209585335169 1
0.0451237433473631 1
-0.0581603526972183 1
-0.0574838515390761 1
0.04418649462186 1
0.0526611563177051 1
-0.0262172890921844 1
-0.107041904860667 0
-0.0253632176301619 1
-0.00257559736879032 1
-0.0334195520847478 1
0.0291063838661889 1
-0.087511832653773 1
0.0588794856265505 1
-0.00688808606654259 1
-0.0438156431613383 1
-0.0504822419885048 1
0.0799730558482139 1
-0.0215938993558655 1
-0.042803488028231 1
0.0573122229578502 1
-0.0475244554388494 1
0.0148189094818578 1
-0.0883015085801994 1
-0.0148536865132906 1
-0.0239955432555319 1
-0.0953654887314151 0
-0.0704972018498323 1
0.0664650416868214 1
0.129954586772248 0
0.0838230814960556 1
-0.0133162396887917 1
0.0682281691378 1
-0.00283202092959308 1
0.0133386895867575 1
-0.0671907441086656 1
-0.00925060391148122 1
0.0773318329125344 1
-0.0178466795694609 1
0.131270740061674 0
0.0727927831260782 1
-0.126607533944195 0
-0.0361463999764155 1
-0.0515879074509818 1
0.0609517123472503 1
0.00893042377369079 1
0.0874025974338088 0
0.0074321321643787 1
0.0701166270486815 1
0.0152767000370496 1
0.0195803904259301 1
0.0128559061201357 1
0.00353697721232576 1
0.0301912273251988 1
-0.0241288803017262 1
-0.0190680345942504 1
-0.0342657041944281 1
-0.0354591657925004 1
-0.0715884208550051 1
-0.0422336670856114 1
-0.0819290071803253 1
0.0596443325252578 1
0.053732116944764 1
-0.00697667237948322 1
-0.0206668417616068 1
-0.0162559559357136 1
-0.00534492411325364 1
0.0806474324245612 1
0.0739578860265687 1
-0.0343728335434559 1
0.0353182424877071 1
-0.0660394029740003 1
-0.0084654978122963 1
0.0257577921495768 1
-0.0159867342351021 1
-0.0200919301695228 1
0.00237522503560196 1
0.0128668213773116 1
0.0623718140083645 1
-0.0146540748104497 1
-0.00124911173292059 1
0.0273985933245565 1
-0.0398765921892178 1
-0.00324959561073703 1
-0.0243480009315158 1
0.00763484310705241 1
0.0301823146457348 1
-0.0403719442749448 1
0.11606288636103 0
0.111605198688261 0
-0.0452094577192514 1
-0.0549863414103392 1
0.0420846443263918 1
-0.00144758120459613 1
-0.00508494001309693 1
-0.00399012696943087 1
0.0334710277375879 1
-0.0573799525287688 1
-0.0602072841407744 1
-0.0049828299214169 1
-0.0114981744257247 1
-0.106341697876498 0
0.0218158163772402 1
0.043310054633365 1
-0.0672687483761395 1
0.126155661982789 0
-0.0102251635768404 1
0.00342907555364258 1
0.0167573558031134 1
0.015574731225413 1
0.0233584185311694 1
-0.0396720584500457 1
0.0117155886760328 1
0.0566447306838994 1
0.0446841665851622 1
0.0292516699751009 1
-0.0140701960769167 1
-0.0455637755795741 1
0.0477797226494284 1
-0.0115853670542409 1
-0.0341851017366741 1
0.00730249741352097 1
0.0393937111662908 1
-0.0879141628853714 0
0.0530870392219591 1
0.0524025861436185 1
-0.0538373593704903 1
-0.14209343249571 0
0.0422314323072263 1
0.0228656659898181 1
-0.101510896829439 0
0.0495879694011745 1
0.0120139038450678 1
-0.0737414269288229 1
-0.0245793412060697 1
-0.0172423902352876 1
0.00208817516980748 1
0.0588246912763143 1
0.0530683936987367 1
0.0246220925881772 1
0.0372312963498621 1
-0.0422246088294036 1
-0.0530561274360998 1
-0.033889873676706 1
-0.0619211218393109 1
-0.00505418722256825 1
0.0356061104562993 1
0.117751751553947 0
-0.016632107677895 1
0.0581820802763465 1
-0.0208620717323251 1
0.0168726270326343 1
-0.0127489478222087 1
0.0242506032122849 1
0.0526313180168505 1
0.0144708147615742 1
-0.0168024468894803 1
-0.0233319908445602 1
-0.0324381567176854 1
0.0031813452152746 1
-0.0356076050188396 1
-0.0197423529937468 1
0.0193677754000856 1
0.0119034725899387 1
0.0361147312117783 1
-0.0098905202772051 1
0.00928030640558968 1
0.00708217125837554 1
0.0162243261128644 1
0.0148100788946019 1
0.0387994446265959 1
-0.0133240965613378 1
0.0485820205667649 1
-0.0730429334111597 1
-0.00867394038513592 1
-0.055667798832 1
0.0106950091055783 1
0.00296473672104432 1
-0.0417777858827851 1
-0.0324188436594399 1
-0.000589897919323788 1
0.0351543459331848 1
0.050902156453131 1
0.0116375030676628 1
0.0059205764421965 1
0.0621157727471413 1
-0.00921199693378404 1
0.0460135324336348 1
-0.00899892501545185 1
0.0181514844684622 1
-0.00887470108699911 1
0.0348592563539359 1
-0.0752811388025973 1
-0.00364941540113567 1
0.0466015221027892 1
0.0397858270228623 1
0.0121668717677131 1
0.0429064856892727 1
0.0297847944332022 1
-0.0274414152072352 1
-0.0570407722343851 1
-0.0634723328302997 1
0.0127015977718655 1
-0.0850272965011445 1
0.0707980936192895 1
0.0766615123496399 1
-0.0901982593357208 1
0.0447120916762664 1
0.0535878011735583 1
-0.0248812622156365 1
-0.0384108553781465 1
-0.00675462179336345 1
0.0927522140000137 0
-0.0127228297483489 1
0.0527403263342993 1
-0.106748342226579 0
-0.0109777321957582 1
-0.0264821884664848 1
-0.00541265156877012 1
-0.0251142395857418 1
0.00169891302808944 1
-0.0236660293826432 1
0.0470799336229866 1
0.0583590579504473 1
0.0402023386821177 1
0.0129059988813907 1
0.0200469865946447 1
-0.0536736645580336 1
0.0204645524464165 1
-0.0383049108081842 1
0.0054519303641146 1
-0.00760566505775711 1
0.0403835698131397 1
0.0131941267513742 1
-0.0651668664324246 1
-0.0218105792620566 1
-0.04394170966094 1
0.0193646418642711 1
-0.0684232552204067 1
-0.0845284103968869 0
0.0341416027162895 1
0.00169017925706993 1
-0.0535013390485332 1
0.0134037547719108 1
0.0660809186667738 1
-0.111335290969772 0
-0.0111603654403858 1
0.00914339845759111 1
0.12524187502738 0
-0.0224382749387284 1
-0.080830891983778 1
0.0746540906575644 1
-0.025342124151414 1
-0.0260917659477259 1
-0.0272445720325021 1
0.0689701844586388 1
0.0582091066970896 1
0.0300584290126619 1
0.00356253167696908 1
0.0672173184626125 1
0.0375235910581877 1
-0.0976545442271392 0
-0.0134155207831705 1
0.00982585506591948 1
-0.058044646438001 1
0.0035926701197708 1
0.0175575529354707 1
0.0495747015975324 1
-0.0473846390110563 1
-0.113668179882958 0
0.0168903830860507 1
0.0326951680157841 1
0.00654599000534096 1
0.0685373589295684 1
0.0520677113791185 1
0.019167012498356 1
0.0114136978378016 1
-0.0791435553174742 1
0.0342736910968683 1
-0.0549198508080508 1
-0.0365098767318042 1
-0.0693985626032603 1
-0.0115262314668519 1
0.148028211840854 0
0.0415424692770717 1
0.0279029878288613 1
-0.0340853607324307 1
-0.00588169600199167 1
0.0452524902083804 1
-0.00800778219931922 1
0.0915656493324687 0
-0.0444357606327082 1
-0.0112507471610963 1
0.110759757452482 0
-0.0287578642758023 1
0.0280130207537847 1
-0.00607067795093072 1
0.0436784189973706 1
0.0770064356307699 1
0.0927627458998149 1
-0.00123971492980603 1
0.011059211657224 1
-0.000104510775177386 1
0.0225025026366823 1
-0.0424927152119282 1
-0.0362746833891534 1
0.0311599484578669 1
0.0264215837631385 1
0.0263185211698885 1
-0.0720436049394909 1
-0.017099723287222 1
-0.0861691994378703 1
0.0049767673681027 1
0.0816412931999377 1
-0.147721427518486 0
0.0799329136062358 1
0.0456213995534734 1
-0.0077871962301417 1
0.0675676459478231 1
0.107993477615823 0
0.0426876542895976 1
0.0277984255916806 1
0.0317573917167388 1
-0.0287478175761338 1
-0.0467031041595771 1
0.0261977969595868 1
-0.0230204786906743 1
-0.0676242087598959 1
0.0191471969393236 1
0.0252385163635941 1
0.0116090317358555 1
0.0120990792784514 1
0.00617810513509899 1
0.00495455303753662 1
-0.0895259357323277 1
0.0217356398669543 1
-0.00790059402823888 1
0.0353482966949367 1
0.0215370413651425 1
0.0260204797681674 1
0.00818581446172315 1
-0.0190541281656128 1
-0.0126390891403235 1
0.0327882309170095 1
0.00412088403939006 1
-0.0117722427132821 1
0.0485860950443299 1
0.0502468124740185 1
-0.0238525461177315 1
-0.109753107443303 0
0.0257012010298048 1
0.045801815047432 1
0.0401535794113649 1
0.084610759207581 0
0.00447589519316991 1
0.059105679608636 1
0.0579441582099927 1
0.0500197862294112 1
-0.078591490945948 1
0.106766886820055 0
-0.0728901151005252 1
-0.0557941935842126 1
0.0320508640416116 1
0.0267353069721534 1
-0.05247040020426 1
0.0467486067289608 1
-0.0912770117918381 0
-0.0175738223377628 1
-0.0271110580309594 1
-0.0547236714613204 1
-0.0695424412338616 1
-0.0771545545865885 1
-0.0334301393098976 1
-0.0711655492129206 1
0.0696479896459862 1
0.0415273658251938 1
-0.0858004993578064 1
0.0070210800862995 1
-0.0483498754302689 1
0.0457113304967465 1
0.0155084829204858 1
0.0752524113634778 1
0.0215974512674649 1
-0.050396520130698 1
0.0548850226620546 1
0.0298837854471755 1
-0.00841976148529013 1
-0.0121238700469485 1
0.029322864161867 1
0.0785117878989183 1
-0.00224690764690441 1
-0.0139841762321135 1
-0.0805354845438422 1
-0.00208659223132901 1
-0.103702237441415 0
-0.0380167754175708 1
0.0213287498115702 1
-0.0403512107471729 1
0.0722029004639456 1
-0.0506098375474384 1
0.061310715092209 1
0.03755100721258 1
0.0343227609949828 1
-0.0680212677668596 1
-0.0138517197678074 1
0.00397866319125703 1
-0.0154858554504469 1
0.0280801406416372 1
0.0294439248983542 1
0.00379726916541907 1
-0.032544178965941 1
-0.0174021856002534 1
-0.0750972491364325 1
-0.0596084596835752 1
0.0409632061247417 1
-0.1053625304328 0
0.0113425296863977 1
-0.0495961997322034 1
0.044273513765823 1
-0.0229537827133016 1
-0.0459786221395557 1
0.087357448366667 1
-0.0485839645571379 1
0.0634125771918475 1
0.0280523118247911 1
0.0335244307415985 1
-0.0560113300397543 1
-0.046206191247535 1
0.0112469099964816 1
-0.0243670893536116 1
0.0104139782936057 1
0.0193640702387613 1
-0.00248464567252577 1
-0.0108820658757509 1
-0.0117004454684593 1
-0.0480607363711676 1
0.01183496864304 1
0.00998146959466471 1
-0.0577489329607976 1
0.022159913493746 1
-0.0596419211346192 1
0.0105545552305562 1
-0.0923332156433734 1
-0.0702234302177518 1
0.0386691021512977 1
0.0398779007389791 1
-0.0567154900529502 1
-0.0579433187193848 1
-0.0129711974493644 1
-0.0875644421615614 1
-0.0140167608844882 1
0.00415865168084914 1
0.0307644699160025 1
0.000683789722845517 1
-0.072385944393946 1
-0.00860462808428349 1
0.0615647412547894 1
0.0390800231023903 1
-0.110482656490555 0
0.0818711554804723 1
-0.059830148033306 1
0.0389417325172492 1
-0.0734309300816213 1
0.014958713298249 1
0.0517733699656755 1
-0.0162848848140639 1
-0.0685410774734874 1
-0.0587207908741361 1
0.0502022624723355 1
-0.00979231825334717 1
0.00715992522111245 1
-0.0565655882688785 1
0.0659552486273572 1
-0.0461903735968557 1
-0.0130096878409684 1
-0.136746631695027 0
-0.0187379187165758 1
0.113916718279253 0
0.021138305465741 1
-0.0118720661283465 1
0.11259728308287 0
-0.055321690725423 1
0.0112416327437954 1
-0.0338142350491166 1
0.00920806400269472 1
-0.0466597963705556 1
0.0216241718373927 1
0.0369010884630467 1
-0.0298681239528131 1
0.0342210150198053 1
-0.0215429442262889 1
-0.015602440001063 1
-0.0182341713684332 1
-0.0638804454633196 1
-0.0399335604791429 1
0.00781350402108842 1
0.0915903291108622 0
0.0051311596093164 1
-0.0761697114504665 1
0.078052648799587 1
-0.0128337998907103 1
-0.0434125762571298 1
-0.00533078348221272 1
-0.0405717670686343 1
-0.0807918398271109 1
-0.0332163418772159 1
0.0114250857041118 1
-0.0094117441803079 1
-0.0398072759789545 1
0.049364716800803 1
0.0168206803461778 1
-0.00608409545057508 1
-0.0634976213356447 1
0.0173972426118326 1
0.136262783786388 0
-0.0248748970076193 1
-0.0798281220701764 1
0.00431794706638917 1
-0.00363347299151974 1
0.0165594429738159 1
0.0490933919861631 1
0.0854750519962847 1
-0.060971392810934 1
-0.0755627201351902 1
0.033720762170101 1
0.0047589428455469 1
0.0459221821745816 1
-0.0576708971574879 1
-0.0574836674710952 1
-0.0121614822448796 1
-0.0467027755595857 1
-0.0651790582025418 1
0.0244091822963171 1
-0.0792424139354772 1
-0.157837568497287 0
-0.0208488926333511 1
-0.0447825759118708 1
-0.0543451052363849 1
0.0265859668377489 1
0.0941257173967112 1
-0.0702248223024557 1
-0.0459227364191214 1
-0.0194261516992906 1
0.0809981592660987 1
-0.00173895150974213 1
0.0346654991938003 1
0.0204424654491632 1
-0.0493557538289917 1
-0.00267599350597974 1
0.0442438636672426 1
-0.0161246326634366 1
-0.0236957242440801 1
-0.0378436804855458 1
0.000637101222058223 1
0.0198818729319946 1
0.0218753160016502 1
0.0110774472032386 1
-0.0512276771596053 1
-0.00641308429047237 1
0.0188584395124614 1
-0.0121742671415719 1
0.01951151315701 1
0.0652295201337679 1
-0.0424613253836019 1
-0.0534278286107364 1
0.0311750143061953 1
-0.146311839786472 0
-0.0312672211209104 1
0.0404705431365558 1
-0.0104226959376066 1
-0.0285753505452873 1
-0.0204082610867914 1
0.00519752913606587 1
0.0652720444374944 1
-0.00161270286180408 1
0.0106919530479466 1
-0.0700989009767822 1
0.0424951709398646 1
-0.0381863570140905 1
0.0161791157425708 1
0.0178026962368653 1
0.0525894914916349 1
-0.0339109824020457 1
0.0436263451930312 1
-0.0114559821836994 1
0.000298215063113332 1
0.0295855851140126 1
-0.026233001367219 1
0.0902820765961799 0
0.0424826511276308 1
0.0324548314344638 1
-0.0139161429188285 1
-0.039092394686021 1
0.00152553558782842 1
-0.00895602632698057 1
0.0301276878014971 1
0.0365335996465226 1
-0.0888074841160989 1
-0.00546093953345859 1
-0.0943501220195211 1
0.00655510799761485 1
-0.0173118404991249 1
-0.0333033618093913 1
0.0383778323757928 1
-0.1009929637774 0
0.0312674486380328 1
-0.0712347607936124 1
-0.0658912287175772 1
0.0112944838897906 1
0.0548982298077526 1
0.0626472272909559 1
0.0089294529005159 1
-0.0498541980353783 1
0.124686001631803 0
-0.0083290486964022 1
-0.0601009533952564 1
-0.0472249669189774 1
-0.0653901258557316 1
0.00847541963288874 1
0.0238648204801188 1
0.0957594100378805 0
-0.00129027254996281 1
-0.0683722621401832 1
0.0228196745749637 1
0.0792775547092171 1
-0.0121959650753658 1
-0.0020597865731968 1
0.0172523412430449 1
0.0147913005291235 1
-0.00991532746598367 1
0.0413999681356848 1
0.00404212183617586 1
-0.00987145639720966 1
0.0494421455965534 1
-0.0381984989852382 1
-0.0749690325851767 1
0.0449802179845008 1
0.0701693104424476 1
0.0738069998395829 1
-0.093253496784133 1
-0.0394774479633165 1
0.0372833533398366 1
-0.0480199573286221 1
0.0542589972292711 1
-0.0125268123377796 1
0.0916878095017173 0
0.0810725969209407 1
-0.00890891331444427 1
0.0130814729387834 1
0.0346346094493557 1
0.0270909300382322 1
-0.0799075097028244 1
0.0126630046301172 1
-0.0250188146657833 1
-0.00432477489915307 1
-0.0157508994280535 1
0.0195729400336846 1
-0.0142967998807242 1
-0.0527819594976726 1
0.058229197059952 1
0.0149845944595719 1
0.0917992541719265 1
0.0130213154144878 1
-0.0491549789077818 1
-0.010630193415026 1
0.0389048531124862 1
0.0145347666030211 1
-0.0180134738751356 1
-0.0271661138370502 1
-0.0284559268702953 1
0.0267966418642689 1
-0.0594504604223826 1
-0.0160397957683767 1
0.0432243565564482 1
0.0871341381574141 1
-0.0103524668098324 1
0.00598363438241558 1
0.021371024372799 1
0.0481198358374265 1
-0.00415489713295662 1
0.0178258868861874 1
-0.0329795345814649 1
-0.0732801779063053 1
-0.0365419822857436 1
0.035380541295135 1
0.00862381398039289 1
-0.00119693499193543 1
0.0550553897979114 1
-0.0434141140629382 1
-0.0278120536110362 1
-0.0218302505165883 1
0.0368584954415095 1
-0.128038435550974 0
-0.0194337320964561 1
0.0596472740897339 1
0.052442573571385 1
0.0219841746483539 1
0.0484833027596084 1
-0.0225074675798357 1
-0.00393810238700266 1
-0.0123834256199493 1
0.0514989857711128 1
0.0625306517292807 1
-0.00497901881332244 1
0.121937461224878 0
0.0734761323395519 1
0.0782807069769456 1
-0.0291063962535646 1
0.0202632463138605 1
0.0105113006177655 1
0.107789151024462 0
-0.0854326160211752 1
-0.00100019595700225 1
0.0563937382773402 1
0.0274371459733753 1
0.0758862885184068 1
0.0102077245513778 1
0.10028805328915 0
0.00321070705493192 1
-0.0309637966977278 1
-0.0421565372664797 1
0.0307030761181439 1
0.0341404734153737 1
-0.0298244024398039 1
-0.0647073843094616 1
0.00767953892157267 1
-0.00540212637538057 1
0.0182522339556547 1
0.0504016137717026 1
-0.0792941908109661 1
0.0419323396598208 1
-0.0128740103762394 1
0.0207809651824248 1
-0.00788754989986817 1
-0.00696877513353354 1
-0.0227424718029011 1
-0.0328504474934849 1
0.0826369476797919 1
0.0222352253372686 1
-0.0166435413141139 1
0.0125632551197001 1
0.0158448328976946 1
0.034679144385115 1
-0.0604688439928259 1
-0.108108808750429 0
-0.0474698329392301 1
0.0351033701379193 1
0.00899137243222159 1
0.0261272618298264 1
0.0491223639039377 1
-0.0469959386837476 1
0.0119941642430003 1
0.0182188997174488 1
0.0460015988356436 1
0.0351346311368834 1
0.00912942678967679 1
-0.00778052657538544 1
-0.0781066356043886 1
0.0307110808507327 1
-0.0523141527282365 1
-0.0146073398448943 1
0.156906920869852 0
0.0692849242848073 1
0.000236201487726625 1
0.0360300251509413 1
0.0153469086680014 1
-0.0273262950799565 1
0.0497096674622967 1
0.0263906820011837 1
-0.00235156395756961 1
0.0728336788724366 1
-0.00384843885006388 1
-0.0038544034845856 1
-0.0431457685199284 1
-0.0337075280855013 1
-0.0408022701322245 1
-0.0881554920210385 0
0.049677214410028 1
0.0184660488797456 1
0.0759933084799563 1
0.00127262124776752 1
0.00762077414915358 1
-0.0438326837635346 1
0.0873299765792052 0
0.00472798939240371 1
0.030717315582475 1
-0.05193776654097 1
0.0799298874483032 1
-0.0192356775848137 1
0.0898503801909336 1
-0.0237463039151602 1
0.0120786197913747 1
-0.0155545711317722 1
-0.0331609386288644 1
0.0944914453898158 0
-0.074454939316445 1
0.00269290015355451 1
-0.0706501981173729 1
-0.00256570818232983 1
-0.0381086770501305 1
-0.00649897260980256 1
-0.0511865903201659 1
-0.0163557267685724 1
-0.0499638143493308 1
0.038142974783456 1
0.0462056174362718 1
-0.102602577069239 0
-0.0280456636434736 1
0.0575559998568584 1
-0.0341446097060396 1
-0.072406593871825 1
-0.0971698766626299 0
-0.0586425039624793 1
0.0702145107283918 1
0.0294207257656712 1
0.0180664404927135 1
0.0345853664001733 1
-0.0236422126206067 1
0.0700887227356064 1
0.0168070685404208 1
-0.00849707013576285 1
-0.0508005094947044 1
-0.00512782424041732 1
0.0335220543945022 1
0.076394234356557 1
-0.0128507644479902 1
-0.0185092826056915 1
0.0423115440763147 1
0.0297557808663661 1
0.0116456545203672 1
-0.0312843654229614 1
-0.0412086771407021 1
-0.0574200139609707 1
0.0636717438963129 1
0.00807373972877578 1
0.0509352371260286 1
-0.117073539375596 0
-0.0330177264855937 1
-0.0532312138396416 1
0.0523196822314123 1
0.0221077665796635 1
-0.0451457404567279 1
0.0359585132665559 1
-0.0244967551265661 1
0.0988850170248463 0
0.066933516736987 1
0.103214132365661 0
0.0466690611094904 1
-0.0327576131326316 1
0.0608676395696814 1
-0.044400187518993 1
0.000776147859353022 1
-0.00419655808863392 1
-0.0376445454334037 1
-0.0873876942864841 1
-0.0688676880016907 1
-0.0221211677498884 1
0.00645427485107999 1
0.0146954725667323 1
0.0226541658014333 1
-0.0178371931218176 1
-0.0234559543954008 1
-0.0737993644405905 1
-0.0230275869087474 1
-0.011467922959398 1
-0.0741518467535665 1
-0.0556335061197684 1
0.00669358075402732 1
0.0165869400884435 1
0.0283771220304663 1
-0.0502649666040775 1
-0.072906296751759 1
-0.0192899492927006 1
0.0442618733795939 1
0.014155598483604 1
0.107383249596845 0
-0.013943198698141 1
0.0600524817359499 1
-0.00340143086172277 1
0.029671091949295 1
-0.0167144424085915 1
-0.0114403324575803 1
0.0653216750738725 1
-0.0410751003107018 1
0.000210362683992147 1
-0.105320951753663 0
0.0167099437690427 1
0.00324063555468963 1
0.0644673384744779 1
0.0428800991759598 1
0.0313251917409223 1
-0.025948236372835 1
0.00858894756688676 1
-0.0471376038638177 1
0.0304612756711123 1
-0.0118279597480972 1
-0.0289369146394682 1
-0.0135635536424621 1
0.0205954527103651 1
0.000671227565652004 1
0.0123789849760727 1
-0.0107976776258901 1
0.0274572256371454 1
0.0406516620110758 1
-0.0327388014463361 1
0.0996600756139951 0
-0.0141214518142071 1
0.0311035045930935 1
-0.0746991874849576 1
-0.000209176060733448 1
-0.0197511923241656 1
0.01710738761455 1
0.0186609055004189 1
0.0279469935559741 1
-0.0146472357850117 1
-0.0154141469948615 1
0.0251788453706321 1
-0.0448602949539349 1
-0.00643387614378658 1
-0.0131194213366917 1
0.00297741414378317 1
0.056064471934015 1
0.0136392214293076 1
-0.0112067901448709 1
0.00233163243999086 1
-0.0335277437546885 1
0.00637884747833114 1
0.108827579888465 0
0.0129240427915012 1
0.01479296190328 1
-0.0214454303647212 1
-0.000494555418100208 1
0.0979634856523485 1
0.0181268095570314 1
-0.0276334617850686 1
-0.000388663286837084 1
0.000633750389454924 1
0.00392261167202215 1
-0.000875030499359237 1
0.0648524769244882 1
0.104091902466756 0
0.0293952779009235 1
-0.0539276676458092 1
-0.00073231922023219 1
-0.0845143913653147 1
-0.0267842080949746 1
0.0204016284760115 1
-0.110900459790763 0
-0.00664841923493713 1
-0.0342344835254214 1
0.0250973924815441 1
-0.0192722646295177 1
0.121737113129962 0
0.00631848322905035 1
0.10326714562219 0
-0.0527215096884142 1
-0.0570107572342415 1
-0.005078667791501 1
-0.116480094630609 0
-0.00501890807964009 1
-0.0561865992925537 1
0.0110533546430419 1
-0.145715744239638 0
-0.0328687783370546 1
-0.0407860931247898 1
0.100870177219986 0
-0.0346711248237125 1
0.0157908629612842 1
-0.0072189854258504 1
0.0303725498831174 1
0.0300017516035715 1
0.0869189441467329 1
-0.0478616378158423 1
-0.0582606538104573 1
0.0185309225549984 1
-0.0736110509762102 1
0.0632837013228669 1
-0.0364281233701587 1
0.0821603464063564 0
0.046928134798734 1
0.0863105465922234 1
0.0327437890711484 1
-0.0044909731227909 1
-0.00812593187153535 1
0.00611072399929299 1
0.132904089601917 0
-0.0369964904199137 1
0.0281588388535113 1
0.0379863540762529 1
0.0248411878152578 1
0.0149525192692324 1
-0.0414600202327364 1
0.0956157680612832 0
-0.0170294804816228 1
0.00594322865300798 1
-0.0226788787887027 1
-0.0149900849079675 1
-0.0136896706240463 1
0.0515684819125916 1
0.093486738308066 0
-0.0743178331176703 1
-0.0240014248846363 1
0.0350426907175307 1
0.022666225066465 1
0.0285583117255289 1
0.051396447607777 1
-0.00461584118315364 1
-0.0425621424518676 1
0.0162225254081844 1
-0.00620763262730124 1
0.0271330500607944 1
-0.0139358904282183 1
-0.0246084511114401 1
-0.0505576202460571 1
0.00550237891322464 1
-0.0384037172379444 1
0.00254703632126805 1
-0.0100287614120702 1
0.0575817008844161 1
-0.0919778500941793 1
-0.0570932743853413 1
-0.0363085326371125 1
-0.0061747829734262 1
-0.00917992606282335 1
-0.0605047469344157 1
-0.0217196021943231 1
0.0702531589932907 1
0.0395829571497465 1
0.0372984360036516 1
-0.0245590189908787 1
0.12858480843172 0
0.000379102449878954 1
0.0325282210615504 1
-0.0274339348710862 1
-0.0294547301673741 1
-0.0499762758949501 1
-0.0423307470565975 1
0.0585615499570394 1
-0.0125877976137169 1
-0.0863940759462395 0
-0.0158665019052559 1
0.144665053261713 0
-0.0228617340514227 1
-0.0250976097508411 1
0.0103847337797532 1
-0.022648960486069 1
0.048336593253227 1
-0.0168180869217634 1
-0.00718562589734963 1
-0.0351114355958729 1
0.00322432067915108 1
-0.0198279023527571 1
0.0150683676382435 1
-0.0766309580943361 1
-0.0915929778176729 0
0.0130884968332371 1
0.00864783914549873 1
0.0506980223344558 1
-0.032587424176046 1
0.0175858436566279 1
-0.0251261429747266 1
0.01563867771877 1
-0.036986199910681 1
0.062239654947945 1
0.00305533336751023 1
-0.0170843613672576 1
-0.034352129366903 1
-0.058720564350535 1
-0.085527084316259 1
0.01992626938992 1
-0.0118332833493014 1
-0.0310305569962059 1
0.067961511682626 1
0.00771376015661362 1
-0.0324092519909221 1
0.0446421609236098 1
-0.0187794079280584 1
0.00314369896872158 1
0.00612424696157628 1
0.00399561251423371 1
-0.0904111954616973 0
-0.0121258039975807 1
-0.0992614253832299 1
0.128569472323645 0
-0.00947489557362372 1
0.0904243462376211 0
-0.0522304182194353 1
0.0167550743967624 1
0.0131720642445942 1
-0.0508247432265243 1
-0.0194498281488696 1
-0.00089500144876475 1
-0.0278296751625397 1
0.0582468721959008 1
0.0709114227316568 1
0.0168921560443589 1
-0.107395931052059 0
0.0373525004268126 1
0.00685966675770753 1
0.0298570151047042 1
-0.0342815070895131 1
-0.0537366868064318 1
-0.0406634165510126 1
0.0215396209818 1
-0.0618765854893825 1
0.0359397844912188 1
0.0592423750492555 1
0.087599052131284 1
0.0253822781604211 1
0.053934478210615 1
-0.141960157892625 0
-0.0182017368656597 1
0.0998061017045848 0
-0.0199029565667968 1
0.018273098275576 1
-0.0472496047772689 1
0.00547311636947665 1
-0.15540249451601 0
0.0346970216155963 1
0.0197823279318785 1
0.0713219430988844 1
0.0512454627606257 1
0.0024317533796129 1
0.0499754993526426 1
0.029886621115956 1
-0.0546219162463523 1
0.0515951962124679 1
0.0174758992856195 1
0.00832145796147622 1
0.0260005207987023 1
0.0225471671963624 1
-0.0977199706176846 0
0.0215205996279429 1
0.0317922689863671 1
0.0131672443852769 1
0.0124195832892184 1
-0.0275666885872688 1
0.027025345841145 1
-0.012847625609084 1
-0.0157775844956012 1
-0.00826869858205115 1
-0.082504143107268 1
-0.0732329177966282 1
-0.0390162810853116 1
-0.0023829151801152 1
-0.0074934369365155 1
-0.0894398791615724 0
0.008246227965226 1
-0.104402928837836 0
-0.0287642027931713 1
-0.0124954522273438 1
-0.0314061819252242 1
-0.0311323125709041 1
-0.0184156200000103 1
0.0221861235638146 1
0.0436067719500914 1
-0.0581824115107876 1
0.0104294872715335 1
-0.0281457360076681 1
-0.0268142271628455 1
-0.115265788374353 0
-0.0490601116621108 1
0.0854994638431289 1
-0.075040720606675 1
0.0668871717650181 1
-0.0380974744403179 1
-0.0266231061660895 1
-0.0235870567671191 1
-0.00863988195428768 1
-0.0141450424050869 1
-0.0200584009822673 1
0.1065240793992 0
-0.0584484080600536 1
0.0519135246287728 1
-0.0346146937841442 1
0.0573130322691394 1
0.0178337022703365 1
0.00798166242747746 1
-0.033042078962695 1
-0.10265965747591 0
-0.0139698713864923 1
0.0308865312002726 1
-0.0193298263041637 1
0.00814613958248319 1
-0.0371739054630348 1
-0.0337290708759867 1
-0.0708788397759743 1
0.00762181803242791 1
0.0164468679264599 1
-0.0194737719890851 1
0.0392746169906993 1
-0.0500690889236182 1
0.0954051763564023 0
0.020042476413441 1
-0.0482133719773196 1
-0.00453035578323786 1
-0.0923203296853571 0
0.0125643397402327 1
-0.0845641183992326 1
0.000267630486762593 1
0.0185738043076011 1
0.0363862717407614 1
-0.04390479242367 1
-0.0301117088090574 1
-0.0253051038987571 1
-0.0232498694295383 1
0.0140623394299495 1
-0.10636808232886 0
-0.0114059444207827 1
-0.0277174505739058 1
0.137246780445131 0
0.0709071381908177 1
-0.052964036177861 1
0.0125785685416862 1
-0.0351377608796067 1
0.00285743552163403 1
0.0449045373107798 1
0.0991676444672067 0
-0.049131004643926 1
0.0235238206292324 1
0.0211505401297692 1
-0.0166276398307691 1
-0.0646502951595109 1
-0.0303564901419433 1
-0.032511962029983 1
0.0809974602542209 1
0.00826431444781022 1
-0.0709057262908162 1
0.0856513958498067 1
0.0165965655906466 1
-0.0409579244700421 1
-0.0297896041514318 1
0.048553867301954 1
-0.0330429604016594 1
0.0309431488211213 1
0.000251050501729442 1
0.0377653804813253 1
-0.043115425930242 1
-0.0764466687602806 1
0.00197339777576063 1
0.0278000784433672 1
-0.0307784100873486 1
0.00199381275805288 1
0.0552968139199312 1
0.0148836392460929 1
-0.0214599322903983 1
0.133257211075234 0
0.0260310766031023 1
0.0155413864427602 1
0.0102834943227941 1
-0.129913457093986 0
0.0488065016147163 1
-0.0104039852418061 1
0.00421159963637506 1
-0.00983377487081043 1
0.0765637078770641 1
0.01386550965295 1
-0.0242444022765516 1
-0.0273980741383435 1
0.0444723590460726 1
0.0151101639403182 1
-0.02784425800362 1
-0.07547511628749 1
0.0384373160037663 1
-0.0392341534884211 1
0.00221503364396947 1
0.00503304147051601 1
0.0833037843240839 1
0.0642011768596172 1
-0.0601571383993327 1
-0.00190263961379873 1
-0.0398809850027348 1
-0.00675174622499432 1
0.0668683965157944 1
0.0619885208270463 1
-0.0234652213080049 1
-0.0577778827449243 1
0.0171949932673438 1
-0.0464949105423684 1
-0.0321414156508099 1
-0.0501041299981031 1
0.00720146553657672 1
0.0791216759867121 1
0.0732181585053563 1
0.0103198859787899 1
-0.143764440345038 0
-0.0188604763817313 1
-0.0723547705250975 1
0.0819586394000078 1
-0.0327541147822181 1
0.0159762212372977 1
-0.0562450101436364 1
0.0232416186897572 1
0.118304865292284 0
-0.00870167548649066 1
0.0580887157437838 1
-0.0306166481176374 1
0.00384961724196751 1
-0.0319509515103832 1
-0.0512050809868985 1
0.0657297397410881 1
-0.00103839029851995 1
-0.0353120870546124 1
0.0402274520326371 1
0.0123088039692165 1
0.0395561221158463 1
0.0743356147932448 1
0.103949454161634 0
-0.0162273631565515 1
0.0380234410523197 1
0.0526429982809619 1
0.0173196003472325 1
0.100529653865471 0
-0.0141556571335677 1
-0.0344534420132079 1
-0.0277561459469816 1
-0.0608815617903988 1
-0.0651101108608445 1
-0.016908444663725 1
0.0561199640909168 1
0.0345261997656665 1
0.0101706997359102 1
0.00749533378958016 1
0.0717240780163299 1
0.0627526207277227 1
-0.0531530042181307 1
0.0324927204462788 1
-0.0875434988917027 1
0.0758069283487623 1
-0.0305834789420011 1
0.103540120318973 0
0.0121500509548442 1
0.0576371324672874 1
0.0482755891406965 1
-0.0563825311922935 1
-0.0625995442438904 1
0.0574431701166048 1
0.0380878728316281 1
-0.0357781368502207 1
-0.0126755337281653 1
0.00135341453351418 1
-0.0615181846934155 1
0.0218926225816289 1
-0.0629301886819203 1
-0.0660332940379754 1
0.0551509176207363 1
-0.0268260371716687 1
-0.0231086948264868 1
-0.0271264292395928 1
-0.0933393654114972 0
0.0036152771745951 1
0.0797838311348707 1
0.039548197470787 1
0.0549637019871536 1
-0.00294003532518458 1
0.024054960560248 1
-0.0196694852569204 1
0.0244603574536362 1
-0.00349188127745454 1
-0.0408184884629755 1
-0.105501240465967 0
-0.00665373285028045 1
0.0229194144219653 1
0.00230417867813023 1
0.00587314264731826 1
0.0448537795420897 1
0.0437350202729402 1
0.0553024033726659 1
0.0563658259321583 1
-0.00976989440637108 1
-0.0326879024065279 1
-0.0600703790575861 1
-0.00944926069300513 1
0.0231052437412244 1
-0.0684920256518143 1
0.0318396928179581 1
-0.0927666755205874 0
-0.0151232062356883 1
0.0300594386896092 1
0.00789325212892183 1
-0.0113366585005661 1
-0.0564005788347859 1
-0.0275565157720395 1
0.0042948453136063 1
0.0401377028653436 1
0.0995800572644532 0
0.000916088980092793 1
0.0819540873123077 1
-0.0998058083992416 0
0.0107647327272369 1
0.0820325099325992 1
0.0558767303797717 1
0.0223077488430157 1
0.0256149424880567 1
-0.0115537795126538 1
-0.0230634506990795 1
0.0455733644455091 1
0.0654588458054403 1
-0.085967266146426 0
-0.0528862897357839 1
0.0163420276137443 1
0.0354656287218077 1
0.0697568862456622 1
-0.0472819323260912 1
-0.0253747440172826 1
-0.0128164382960318 1
0.084937429148481 1
-0.0345922504928653 1
0.0103255285752609 1
-0.0565546174654236 1
-0.0404618210728525 1
0.138520507498725 0
-0.0215271419211801 1
0.0328534792728102 1
-0.0579349277485618 1
-0.0402334985456386 1
-0.0472382154837841 1
0.0748096277339263 1
-0.00838877786505661 1
-0.040005115833011 1
0.0667862432472351 1
0.00978566056329636 1
-0.0260186791347297 1
0.0339228127384486 1
-0.00619626566447938 1
0.0285404416156933 1
0.0167895300596457 1
0.0621072078646405 1
0.0704638224709213 1
-0.0963073867394724 0
0.0268677961873243 1
-0.00366569562166188 1
-0.0614540329640752 1
0.0338489283857328 1
0.0291646961693789 1
0.0453120945629116 1
-0.0439569727300471 1
0.0559312605921931 1
-0.106672936558937 0
-0.0399709248930341 1
-0.015730803467694 1
0.0422235527018947 1
0.0755356010206158 1
-0.0171941336674716 1
-0.0122329041227465 1
0.0410331675492851 1
0.0138447531330469 1
-0.0172961508979223 1
0.0114509273239973 1
-0.0766006625853021 1
0.0711681097827424 1
0.0597733729671598 1
0.0291607624908224 1
-0.0856339001277716 0
-0.0286776945571502 1
0.0114740076889519 1
-0.0690101077337734 1
0.0231760109808942 1
0.0270905327926926 1
-0.0308360158631874 1
0.107728649843084 0
0.0800717888363773 1
0.0192967660973586 1
0.0435822408099443 1
0.0258051411041608 1
-0.00971882734614307 1
0.114591752271253 0
-0.0782469019406776 1
-0.0496587054198582 1
0.0783188931780697 1
-0.0109297297243843 1
0.0333850788024645 1
0.0373715953692016 1
-0.0191997042281329 1
-0.0017058843113303 1
0.0175691093309306 1
-0.0102497235906037 1
0.0343887503929061 1
0.0614019695306304 1
-0.00804945126034693 1
-0.0437925951062418 1
-0.0236131011577659 1
0.0261768247008811 1
-0.0307715153202086 1
0.0230030854198679 1
0.0233066525829928 1
0.0623946011946967 1
0.0143689121902556 1
0.020654573049453 1
-0.0637300798614414 1
0.0239869035498047 1
-0.00384983712198672 1
-0.0130932360013593 1
0.0642141329356649 1
0.069861370074036 1
-0.0323862151508989 1
0.0609381172692296 1
0.0738870031342397 1
0.0139530696617882 1
-0.108213993254354 0
-0.0680498787387961 1
0.0346585065592955 1
0.0484963088412252 1
0.00122986970249219 1
-0.0703578897276162 1
0.0428840078805497 1
0.00659800322824637 1
0.00419248839068124 1
-0.0417032182034825 1
0.0897249824635801 1
0.0509320332215134 1
0.0108411013788761 1
0.0321490020010071 1
-0.0448388146089114 1
-0.0182292787000634 1
-0.0257790364545125 1
-0.0419273876874463 1
-0.00024972233340703 1
-0.0332481837601053 1
0.0318034779076518 1
-0.0409734070573066 1
-0.0386880204915034 1
-0.0458628299806039 1
0.0650055271566139 1
-0.0609383954102778 1
-0.0104666924518788 1
-0.0367823683104253 1
-0.0106108147259429 1
0.00182777222639558 1
0.00341926296467518 1
0.0586961196171511 1
0.000113039673015994 1
-0.0168983968815566 1
-0.0147189214904516 1
0.121257227618318 0
-0.0166721853667532 1
0.0472531027788893 1
0.0550170121145642 1
-0.0168230805528169 1
-0.0341340966094034 1
0.0359775514219515 1
-0.091966507078067 0
0.021991771387514 1
0.0487642092201768 1
-0.0510831548569917 1
-0.0678548105960907 1
0.0199333435325476 1
-0.0612502250918788 1
0.0192495846253982 1
0.0450930685188129 1
-0.090249301246133 0
0.0755171602098794 1
-0.0371495287721547 1
0.0277567641884166 1
-0.0512754832627029 1
0.010335673148024 1
0.0195462561803826 1
-0.0866536220190472 0
-0.0360107262229629 1
-0.019142812459946 1
-0.0373530616186306 1
0.00105772011576749 1
0.106942802809815 0
0.0165262164055115 1
-0.160723599662998 0
-0.0617967459314904 1
-0.00513884539117906 1
0.0211134318144593 1
-0.00308615061296292 1
-0.0113278280061419 1
-0.028435375809634 1
0.102947624038394 0
0.0711674245105664 1
0.0284189949143847 1
-0.0397311353641408 1
-0.122858206033418 0
-0.0925719754827506 0
0.0297237418379762 1
-0.0122179540513185 1
0.00428537292817956 1
0.0359990055835381 1
0.0977629595731982 0
0.000220554931958519 1
-0.0217367546591375 1
-0.0316525446303719 1
0.0288080067850046 1
0.023296037164067 1
0.0223611106422197 1
0.0359471072655382 1
0.0383498140330902 1
-0.0333436544450904 1
-0.0323010096217825 1
0.0126433147935094 1
-0.0409312472924002 1
-0.0228782019302121 1
0.0345043129368866 1
-0.0477932510019242 1
0.0186967596163984 1
-0.0176025350831087 1
0.01280721544894 1
-0.0142722477258307 1
0.0859780285558274 1
0.0428758413035429 1
0.0590186517154634 1
-0.02188615365043 1
-0.0132088449952157 1
-0.00950069182826025 1
0.160105456724564 0
0.0105547561896158 1
-0.0304147546590351 1
-0.0594364577095783 1
-0.0219525773702609 1
-0.0360395315258126 1
0.0268808599640703 1
-0.0135721358352376 1
-0.0480176522922535 1
0.0356742069844009 1
0.0411880966844367 1
0.0258969013766774 1
0.0600539569643934 1
0.0723046164893455 1
-0.0234208673860245 1
-0.0129430277178419 1
0.0253940001278394 1
-0.0276810192371099 1
0.0303383583802997 1
0.00168649638479232 1
-0.0295084406943937 1
0.0261082974396766 1
-0.0117668405477431 1
0.0175525446684581 1
-0.0353740266299448 1
-0.103296629216305 0
0.0852289806938734 1
-0.0650472422247689 1
-0.00993782777499062 1
-0.0558569256549227 1
-0.0276536489524891 1
-0.00166465689843175 1
-0.0139288602001674 1
-0.0122139102732978 1
-0.0319978988103224 1
-0.0679249572354469 1
-0.0358746171964153 1
-0.0418590273587411 1
0.122247732207764 0
0.0428925035611789 1
-0.00943063971076601 1
0.0263251480162136 1
-0.0403447440163474 1
-0.0642691500671108 1
-0.00532992457734112 1
0.0215427687830422 1
-0.00273453360861408 1
0.00788173482601921 1
0.0534904261167753 1
-0.0441624544678355 1
0.13130522364842 0
0.0252925802779207 1
-0.0345541690705539 1
0.068964785654143 1
-0.0117287025294347 1
-0.0740638327775803 1
0.0372698825084049 1
0.000332898700437498 1
0.0349227452249684 1
0.0149235839454101 1
-0.00943780132411021 1
0.00895876107652914 1
-0.0298778939430844 1
-0.0275568796011487 1
0.00279793543903405 1
-0.0947790558270801 1
-0.00572361873301221 1
0.0343683067215291 1
0.000383858540180656 1
0.104212235341726 0
-0.0224357584493397 1
-0.106901844120699 0
0.062024944485491 1
-0.122858498463285 0
0.0676099624919551 1
0.0335290783009259 1
-0.0345913576761537 1
0.00990117283373322 1
-0.0298761451271969 1
-0.00980163512796054 1
0.0302636367749829 1
0.0185567000484725 1
0.0870702457035819 1
0.0222750461960329 1
0.0710552307205967 1
-0.011043316085395 1
-0.0762009340316509 1
-0.0262048438679607 1
-0.005583560491106 1
-0.038007508100617 1
-0.035436795675648 1
-0.0253060937125325 1
0.10336252777587 0
-0.0454898861228636 1
-0.0751159715191449 1
0.0298225792150811 1
-0.0649072398871618 1
0.116868560538686 0
-0.0158562823394616 1
0.0973537062181822 0
0.0355925090603604 1
-0.109413778233805 0
-0.0345420157874819 1
-0.0150618207941346 1
0.00863485433922016 1
-0.0493794383887338 1
-0.0407484800585133 1
0.0281616258023187 1
-0.0696025521898977 1
0.0405509007991121 1
3.02553297382019e-05 1
-0.0517291971343122 1
-0.029005988617444 1
-0.0244200171467429 1
-0.0542344443911089 1
0.110081803214876 0
0.0478955266701802 1
-0.0298445115379341 1
-0.0658228113497531 1
0.00510999662560341 1
-0.00400177052217723 1
-0.0120214921777956 1
0.0592799863357797 1
0.0132305866430376 1
0.0238677260293844 1
-0.0719874178244822 1
0.0212869316507731 1
-0.0163711038457851 1
-0.0018277861521366 1
-0.13197220250533 0
0.00587926264140019 1
-0.00961716677132086 1
0.0625193683399737 1
-0.0893028998490971 0
-0.0348278613373416 1
0.0377053357357035 1
-0.0264514483950067 1
0.0127369757728355 1
-0.0886504735036634 0
0.0449732584447995 1
0.0352038171432318 1
-0.0814022250076767 1
-0.033330527328559 1
-0.0672372552766571 1
0.025894807064466 1
0.0546780885148233 1
0.00466961659297039 1
-0.0166512786892003 1
0.0149784802231308 1
-0.0446307063589527 1
0.0718684214319643 1
-0.0112708198335235 1
-0.0538872942844397 1
0.00925788278126023 1
0.0119951916356863 1
-0.0484683295219204 1
-0.0523698328009552 1
-0.00066661997879885 1
-0.0500164061142272 1
-0.0019274376330039 1
-0.0551780977180732 1
-0.0251116593675049 1
0.00505496509742195 1
0.0915980785850094 1
0.0401897430029555 1
-0.00407178266039634 1
0.067485127883249 1
0.0213274597841111 1
0.0239223116872446 1
0.0825802715563677 1
0.00233797436036688 1
0.0082553505506694 1
-0.0302433729523159 1
-0.0932222615072675 0
-0.0406729492236798 1
0.121159455610011 0
-0.00973792487694707 1
0.0149661746450211 1
-0.0109121081299286 1
-0.0611311991221903 1
-0.0110061182963989 1
-0.0977318994963861 0
0.0190690198581781 1
-0.00940743663258084 1
-0.031519616141802 1
0.00327291365012049 1
-0.0722946737165055 1
-0.0247888730898312 1
-0.0693059599067553 1
-0.0430792835807752 1
-0.00105188412367521 1
0.0165147655778935 1
0.00771108168927287 1
0.0520175655804904 1
0.0960355581971232 1
-0.0221824398568808 1
-0.0409176163770586 1
0.0529745955453768 1
-0.0237857676056531 1
0.0350979271042012 1
0.0924697484514995 1
0.0186491284379458 1
-0.0155465979512429 1
0.0442584273965182 1
0.01996678951352 1
-0.0317966097989998 1
0.069759804891086 1
0.02708312398397 1
0.071804829366927 1
0.0677263446627809 1
0.061755605523101 1
-0.0236761589273255 1
-0.0340173619293697 1
0.00519286580291486 1
0.0415325134315463 1
-0.0116190703589092 1
-0.0534401361946268 1
0.025123453469255 1
-0.0104337790288723 1
0.0199301669815751 1
0.0599013464910607 1
-0.00385342605176098 1
0.0232878798363966 1
0.0455732926175194 1
0.0294218062240005 1
-0.0075702713353106 1
-0.0894025718912843 0
-0.114809473688079 0
0.064751690888183 1
0.0521263370618174 1
-0.0285280003746577 1
0.0794582505059401 1
-0.0798505249592596 1
-0.00385108064704324 1
-0.0928478016845693 1
-0.0502281137123535 1
0.005823541072603 1
-0.0853442267713133 1
-0.0463935586502468 1
0.0517133789788059 1
-0.0299760954550127 1
0.0607215623325578 1
-0.0128239560826587 1
0.048930547174575 1
0.0985959358031932 0
-0.0380560347322257 1
0.109777747589111 0
-0.02449223246507 1
-0.0703814479792333 1
-0.0727873700243921 1
0.0386460559522717 1
-0.0244975145826669 1
-0.0248809565735606 1
0.0202329384602203 1
0.00901738342609622 1
-0.0418645105741469 1
0.00314485437008002 1
-0.07924017685794 1
0.00465289357659803 1
-0.0634560826626999 1
-0.005456945608287 1
-0.0856695554365564 1
0.0874202017301728 1
0.0214738637334463 1
-0.0023002682381605 1
-0.0620761561995392 1
-0.00149104941926378 1
0.0817918875945722 1
-0.00688984735184218 1
0.0741189193519375 1
-0.0790287334820413 1
-0.119367131685641 0
0.00136529127100001 1
-0.0120120949267112 1
0.083031365289578 1
0.0307390719173289 1
-0.0394403509116352 1
0.068055698699622 1
0.0760721784394644 1
-0.0523187907187656 1
0.0550456802775174 1
0.034448476394591 1
0.0639049126322813 1
0.0743445847337947 1
6.15074195160575e-05 1
0.0176524820705329 1
0.0271741119961561 1
0.0577072548576634 1
0.0533734027185246 1
-0.00960683279535771 1
0.106926502800371 1
-0.0895041930444009 1
0.0181583401730952 1
-0.0179696965878765 1
-0.00838769390063155 1
0.0569398934271025 1
0.0959791833107069 1
0.0103990712313857 1
0.0851163657025425 1
0.172607600933722 0
0.0231849840156316 1
0.0499575164385705 1
-0.10441934698788 0
-0.018130174586854 1
0.0527493512878991 1
0.0104587983177979 1
-0.0587741554767982 1
0.101743962991203 0
-0.026609691564538 1
-0.06645670473254 1
-0.0550009450442116 1
0.00885046758134636 1
0.0718425813105191 1
0.0475047233689747 1
-0.0133632863874587 1
0.00303365649956331 1
-0.0478468039508168 1
-0.0627732731110063 1
-0.0299113926675282 1
-0.0286497274556937 1
-0.0737022551461755 1
-0.00654610709003712 1
-0.0566793592059066 1
-0.0807037064273716 1
0.026530674937448 1
-0.0864291965946654 0
-0.129669191433279 0
0.0622271304537389 1
0.00916973501249422 1
0.0102692155001496 1
-0.0182188759128414 1
-0.0150564354072735 1
0.000440910794999301 1
-0.0109806690799745 1
0.044956674210173 1
-0.0454868520075442 1
-0.0184604720609645 1
-0.00188731738202692 1
-0.0229415131829561 1
-0.00264229045590169 1
0.0843821959173615 1
0.0568984286565459 1
0.0127937742078321 1
-0.0918830753951636 0
-0.00494769757678183 1
-0.0239382224277806 1
0.0920669034884146 1
0.0274835719744117 1
-0.109143270991332 0
0.0198523032050389 1
0.00813802741131421 1
0.0623788971144766 1
-0.0131952285609142 1
-0.0719094614030578 1
0.0656581054676833 1
0.0140051603941191 1
0.0378217194827348 1
-0.0415771680042626 1
0.0474425825241063 1
-0.044406534587187 1
-0.0677583607988067 1
0.0527926925067246 1
0.00911868873552433 1
-0.0983635644048989 1
0.0143701222622073 1
0.0398675689686219 1
-0.0781946233093012 1
0.0292731437046866 1
0.0978516334022171 0
-0.0325184545310971 1
0.0711503708291389 1
0.0563525180731004 1
0.0259121153449032 1
0.00551836579208398 1
-0.0431022226273707 1
0.0453095883151382 1
0.15289348496955 0
0.0189872440429861 1
0.0124756877629248 1
-0.0898953773419357 0
-0.125221463431541 0
-0.0351338320605017 1
0.0504573701456098 1
-0.0433866743562084 1
-0.0815882950965812 1
0.0852066086833287 1
-0.0469868010847697 1
-0.00614394431728535 1
-0.0520111593803096 1
-0.0507061801938432 1
-0.0735122520110344 1
0.0375992777278983 1
0.0213258688091769 1
0.0661981970535088 1
-0.0799517648090114 1
-0.0123018156837246 1
-0.0444989862684457 1
-0.0188911766396563 1
-0.0212936552963796 1
-0.0263599116966796 1
-0.0491234489225225 1
-0.080607823082688 1
0.0915424385729861 0
-0.00797007202408427 1
0.0506109593189205 1
-0.0148017101501496 1
0.00484673199343905 1
-0.127252191540846 0
0.0772020446979616 1
-0.011739729145629 1
-0.0395485048529393 1
0.000238406088938165 1
-0.0420928992860246 1
-0.0497943720342904 1
0.0421120920555551 1
-0.088573862245066 1
-0.0144241371439921 1
-0.0780646609559456 1
-0.00398932084504841 1
0.0370123009926295 1
-0.0124409826284789 1
-0.0613886602310965 1
-0.0649519898901149 1
-0.000455387784599323 1
-0.03140791759122 1
0.0218107541136941 1
0.0330456093534086 1
-0.094943391445809 0
0.0113275894841651 1
0.0875801039409349 0
-0.105278523299155 0
-0.00700887488863172 1
0.0990695358581242 0
0.0315761814769471 1
-0.0485094202241175 1
0.0442934911882076 1
-0.0864693726778626 0
-0.0401666034368663 1
0.0543545059002661 1
-0.07767976632057 1
0.0336089044473364 1
0.0463230973568615 1
-0.0317988763889204 1
0.0553322205962981 1
0.0606090875029875 1
0.0148315928625862 1
-0.0103926280995672 1
-0.0234125675932278 1
0.0664076968677814 1
-0.0166252267014933 1
-0.0335567527555013 1
-0.0216414456927884 1
-0.0327508908722797 1
-0.0414473727024376 1
0.0797746107192988 1
0.0468698952197345 1
0.0371875474266907 1
-0.0314765749235282 1
0.00313494733793937 1
0.0501541495359145 1
-0.0185881302146273 1
0.0859199303813695 1
0.0175725213045733 1
-0.0045986805230616 1
0.0166142621446015 1
0.0425348730287896 1
0.0451007553246821 1
-0.0259612863013329 1
-0.0325236239388628 1
0.0334850651661725 1
-0.0372150227428309 1
-0.0735930405568043 1
-0.0369053592004575 1
0.0157928785293569 1
-0.0672575796629736 1
0.00304673102263742 1
0.0422664104702149 1
-0.0308463140036214 1
-0.00610880229406407 1
-0.0368100920106913 1
-0.0137938367979934 1
0.0790043348936416 1
-0.0744042183626729 1
-0.0464912168538283 1
0.00689358262049848 1
0.010007513365861 1
-0.0446287468097332 1
0.0534507500792593 1
0.0176819129984903 1
-0.00542469019187653 1
0.01584581278049 1
0.0231670792933262 1
0.0441265192238509 1
0.0175209037145507 1
0.0243199378082291 1
0.0278614789357374 1
0.0226423734643945 1
0.0350710167150917 1
-0.0340914059430037 1
0.0250853481624886 1
0.00170868500533656 1
-0.0591053195315259 1
0.0553900539653542 1
-0.0343688151359282 1
-0.0598532551516988 1
0.0855501506847766 1
0.00611842838514944 1
0.0553158497755805 1
0.020010342063595 1
0.0284563616638676 1
0.0134953085326358 1
-0.0417338510094408 1
0.0537508955165884 1
0.0641049739025427 1
-0.00390530389586559 1
0.0588583212181891 1
-0.0469757249140055 1
0.0496130262396991 1
-0.0277199965888664 1
-0.0155978576765337 1
-0.00606055820649796 1
0.00213749255733059 1
0.0183796768112178 1
-0.0114770952582065 1
-0.0692739857721673 1
-0.0370423842469767 1
0.00330035679324822 1
0.00112533047344264 1
-0.0138965819820773 1
-0.0316428910870262 1
-0.0841851341112577 0
0.00111903771320831 1
0.0560753377915469 1
0.077821438557461 1
0.0434744950589799 1
0.0793021742115922 1
0.00193188403367189 1
-0.0402551707799752 1
-0.0316419170157844 1
0.0144213610636633 1
-0.0283830533032573 1
0.0355438142154481 1
-0.000376234150491105 1
-0.0592244385126597 1
0.0129882771942111 1
0.0739904897533417 1
0.0275541472177072 1
0.0887712590997397 1
0.0245943411736143 1
-0.0110228429128352 1
-0.0197856586658294 1
-0.0380419729886186 1
-0.0477624833732487 1
0.00472667173787259 1
-0.0473398484411981 1
-0.0497803425397437 1
-0.0371271640894927 1
-0.0274253076035936 1
0.0284444104073457 1
0.0134247801762981 1
0.0153355631407139 1
-0.00376429514738077 1
0.0335859833784355 1
0.103818685151726 0
-0.0424083362722707 1
-0.0113424910324605 1
0.00449277911907074 1
0.0164667079369226 1
-0.0321995271463805 1
-0.0673755741543058 1
-0.00682146415672202 1
-0.00567878087961126 1
-0.00598509719688782 1
0.0076531873879549 1
0.0446890516744834 1
-0.00498689549150052 1
-0.0247788175368341 1
-0.038319795024691 1
-0.0673316135861451 1
-0.0286228884465385 1
-0.053045239844121 1
0.0540529079979587 1
0.00499688741087111 1
-0.0349803520248714 1
0.0141711074760194 1
0.0149392412253764 1
-0.0938945811319832 1
0.000108943636962215 1
0.0574704758404384 1
-0.0191406750353127 1
0.0191213629894202 1
-0.0137544231802939 1
-0.0284194985355178 1
-0.0446634248382366 1
-0.0469521761297358 1
-0.00202808585017547 1
-0.0257511648672413 1
0.0573694302575196 1
-0.0685982457653202 1
-0.00882392749226957 1
-0.0059552993131887 1
-0.0504993659282384 1
-0.0159079795416789 1
0.00426522276178496 1
-0.0267210496603457 1
-0.1212577628203 0
-0.00758663213816354 1
-0.00537775299169014 1
-0.0852225138321817 1
0.0527471462598195 1
-0.109946374718086 0
0.0406384613318716 1
0.0841650640309952 1
-0.000287115022243338 1
0.0447602427220824 1
0.0233811970018155 1
-0.00464560557555608 1
0.0346864972770955 1
0.0941214870539882 0
-0.0278600059361548 1
-0.0200591263352929 1
0.0702798414428836 1
0.00940438937240505 1
-0.0268332609412163 1
-0.0465471558928943 1
0.0472622563221932 1
0.0199561629963411 1
0.126625782719154 0
-0.15670368576194 0
-0.0433183811290783 1
0.0272237320499796 1
-0.0731226011920526 1
-0.00740046259228114 1
-0.00289769243117182 1
-0.0179239282335487 1
-0.00935233297379027 1
-0.115276907659013 0
0.00279715816784793 1
0.0524092679625476 1
-0.0562062613649393 1
-0.00219125215416435 1
-0.0162583849990656 1
0.0345442971342861 1
-0.0833405636677917 1
0.0515476963397976 1
0.028768612877715 1
-0.10107737309251 0
-0.0399587578865935 1
0.0667097503967069 1
-0.0922515714185691 0
-0.125290156573848 0
0.111978749373815 0
0.0475501653535214 1
0.0832876089122447 1
0.0252875344700184 1
0.0812378329738758 1
-0.00414051993438742 1
-0.0303142587827565 1
0.0016456427406751 1
-0.0333402382615737 1
-0.000645886357177021 1
-0.0819809210998855 1
0.0153477540573344 1
0.000910017347968433 1
0.0536635881748249 1
0.0226973329541596 1
0.0604200771948772 1
0.000894659094135912 1
-0.0338132895938656 1
0.0456092356424842 1
-0.0380979637611149 1
0.0339613757772192 1
0.016239028017966 1
-0.0525510680378325 1
-0.0969160665005307 1
0.069744252204053 1
-0.0721793802580605 1
0.0474476376776833 1
0.0421147477402887 1
0.0198279245533309 1
-0.0323534599002369 1
0.0151409577663359 1
0.0719220607726258 1
0.0189246893681582 1
0.036219875326488 1
0.0133459550139864 1
0.0363138407147557 1
-0.0527162701341935 1
0.0586192833401784 1
-0.0848863356089704 0
0.0765599702648556 1
-0.109026348537175 0
0.0591465008600642 1
0.00402053113651665 1
-0.0531777003606724 1
-0.0423396023080235 1
0.0320458225571582 1
0.0335837951201331 1
-0.0576484315731588 1
0.0323773205952522 1
0.0511453876629945 1
-0.0706074999873271 1
0.00166098691588546 1
-0.0629001001593871 1
-0.00761706102397051 1
-0.0112153550226301 1
0.0144876093940186 1
0.0627193414318417 1
-0.0613346678503227 1
0.0144885760600706 1
0.028085148822094 1
0.0269761488593199 1
0.0118150490661968 1
-0.107366440803131 0
0.0724842520403459 1
-0.00233220708423505 1
-0.134048833076065 0
-0.0776329519238005 1
0.101570562942378 0
-0.00745327133140895 1
0.0441662801892771 1
0.00190007132615865 1
0.0233731900878052 1
0.0574328826497004 1
-0.0927195975283453 0
-0.00826498641908348 1
-0.0492215995478894 1
-0.0151356201706623 1
-0.0844166821523676 0
0.05895335089868 1
0.00169787730812915 1
-0.0695714273298409 1
-0.0202929681664057 1
-0.0102741965129512 1
0.0180279900372561 1
-0.0504627285994672 1
0.0317002068227145 1
0.0413179667951673 1
-0.0436991670177388 1
0.00109126803392614 1
0.0408839245018493 1
0.0353009237166618 1
-0.0040385616096306 1
-0.0735653724061221 1
-0.0307893566439874 1
-0.0395523698096483 1
-0.0884386260573997 0
-0.0339913021484506 1
0.031024335850524 1
-0.0488813309304042 1
0.0102222915521269 1
0.000212508727742584 1
-0.0312032196521737 1
0.0101474703226849 1
-0.00784212184753481 1
0.0671610911275044 1
-0.0308663527984012 1
-0.0137623526333499 1
0.0184571984989409 1
-0.0883795151691467 1
0.0371413799918875 1
-0.0410321489798083 1
-0.00470519286916957 1
-0.0254429527730885 1
-0.0573950240613857 1
0.0194530658616408 1
0.0269507138631072 1
0.0553194077493483 1
0.00743030471317912 1
0.0342731136550997 1
0.00197844750885116 1
-0.00250216709703023 1
0.0345413545717098 1
-0.00478211031282319 1
0.00226833748754651 1
-0.01784310797868 1
0.0426922179918921 1
-0.0243948386083217 1
0.0260364312794812 1
-0.0971052102930566 0
0.119499035498044 0
0.0106165523554853 1
-0.112955578840223 0
0.0108244085986924 1
0.0294345490967516 1
0.0178065773531495 1
0.00539705644392843 1
-0.0505986453896045 1
-0.0227296060854834 1
-0.101726176253259 0
-0.0327617521792916 1
-0.129464694647116 0
0.0691242570563309 1
0.0579805488235638 1
0.0761662715209955 1
-0.00833289516914228 1
-0.059007833536112 1
0.0908265904541813 0
-0.0102320667142149 1
0.0481592383875867 1
0.0249846840597121 1
0.031518339007063 1
0.0437985128446582 1
0.0300119192917705 1
-0.0216279082320983 1
0.0108903078043638 1
-0.0212310925964877 1
-0.0234234863612242 1
-0.0405692468089385 1
-0.0253851211888478 1
-0.0826958531188278 1
-0.0169915282119969 1
0.0199448885742998 1
0.0187001000571438 1
-0.0965199067504386 0
0.0114675564440303 1
0.0403709181176829 1
-0.0288463681425554 1
-0.00877917050579646 1
-0.0781733845716995 1
-0.0471929370160859 1
-0.0258768203018162 1
-0.0262462454274831 1
0.0300853742394348 1
-0.0199929630069378 1
-0.0208352914131956 1
-0.00595920361605157 1
0.0658874026899986 1
-0.0209041860723377 1
0.0558253415101131 1
0.0925884090898654 1
-0.0362276617872805 1
-0.0384830255170743 1
-0.0928676350066761 0
-0.0514944626881028 1
0.00254800757283727 1
0.0466342790568802 1
-0.00824337643938041 1
0.0766776241981012 1
0.0217008170395213 1
0.0194847163209142 1
-0.0638058214862986 1
0.0460534617625794 1
-0.0251608783634438 1
-0.0312206755182721 1
-0.0204053011913837 1
0.0961922321086407 0
-0.0419393394320972 1
-0.106300047276964 0
0.0150807184591079 1
-0.0178444664115968 1
0.0106911004133017 1
0.0107498344372403 1
-0.0456819398150376 1
-0.00233570538295864 1
-0.0247932772980935 1
0.0377636708127717 1
-0.0216435936216504 1
-0.0110908720706082 1
0.00119398615823564 1
-0.0141424652227238 1
-0.0500720053585552 1
0.0963490757769286 0
0.00455830259795425 1
0.0440534979188304 1
0.0290861726764987 1
0.103767520597453 0
0.0343789062461361 1
0.032844917679862 1
-0.0693404006595553 1
-0.0775536286367313 1
0.0700065402913015 1
0.00877416037669203 1
0.0652728260558756 1
-0.0154974287477439 1
0.0279543324230254 1
-0.0196573465726463 1
0.00334679274169499 1
-0.00103373519684369 1
-0.0497194844520263 1
-0.0162733872531957 1
-0.0481187427068883 1
0.0864167624596258 1
-0.0694407542475601 1
-0.0504924548346696 1
-0.00667191309690909 1
0.0818021539104026 1
0.0458756679512175 1
-0.0746349917366893 1
0.0133024765007455 1
-0.0579012887605091 1
0.0406921252550784 1
0.0100893379324928 1
-0.0326382848164636 1
-0.0305581601499988 1
-0.0301283762767872 1
-0.0368498437734616 1
0.04319235002532 1
0.102603802999524 0
-0.10823722277206 0
0.0431647970316483 1
-0.0256089729992668 1
-0.0160553082064259 1
0.0778706076015953 1
0.0700737775934799 1
-0.000312361477631871 1
0.0420747449257685 1
0.0567317491147768 1
-0.110355182377281 0
-0.0677460870763373 1
-0.0287379573770758 1
0.0778668374928801 1
-0.040667622011807 1
0.0472159141888921 1
0.0739198617485424 1
-0.033070116782203 1
-0.0793655493751028 1
-0.00179375690495946 1
-0.0201993372849525 1
0.0970243796262258 0
0.0201465321905489 1
0.107847885159769 0
-0.00916626411280589 1
0.0101806024378412 1
-0.0202749524380296 1
-0.0141823813587267 1
0.117607163890606 0
-0.0495647761105687 1
-0.00413504335682168 1
0.096093021040328 0
0.0423735915862371 1
-0.0197866680317378 1
0.0136907473856193 1
0.0898472502850312 0
-0.01891658761877 1
-0.0125407069684089 1
0.0470873509416861 1
-0.00745136432692401 1
0.0317299257455577 1
-0.00358396422634509 1
0.0248523018122211 1
0.0168460540071258 1
-0.00374659754726835 1
-0.00833627441124921 1
-0.0780645714615919 1
0.0259510825553337 1
-0.0205629525571744 1
-0.105554336078006 0
0.122725401163002 0
0.0806389136189311 1
0.00124506615651316 1
-0.0190268915680826 1
-0.106957969540454 0
-0.0743383379755843 1
-0.00877471199811641 1
-0.0466618034561854 1
-0.0607545609810831 1
-0.0733412327187257 1
0.0336302055506144 1
-0.00394795921144641 1
-0.0527768980580172 1
0.0233058704024391 1
-0.147784014394642 0
0.0160124115693063 1
0.049782294231917 1
0.0506568010442659 1
0.00253813366904636 1
0.0557475579711727 1
0.0486470443128642 1
-0.0662666145369838 1
-0.00258284242119929 1
-0.0444847634095111 1
0.0405231191213292 1
0.0187564725586075 1
-0.0197740018856252 1
-0.0183962222824503 1
0.0431892561959481 1
-0.0305232742254529 1
-0.049380208700697 1
0.0533306039661514 1
-0.0343014608662897 1
0.0131951865584462 1
0.0315376771692087 1
0.0645529034289373 1
0.0765540539837812 1
0.0117845288799907 1
-0.06078588733882 1
0.0388184212156046 1
0.0761903286878621 1
-0.00259502976874835 1
-0.0357655506245053 1
-0.118139259146387 0
-0.0324281245576723 1
0.0724992915519254 1
0.0211908783426114 1
-0.0194299236149131 1
-0.0537041513211146 1
0.0280247029038212 1
0.0198474858687102 1
-0.0416120597135158 1
0.0130250050368074 1
0.012175731603784 1
0.0443127675834446 1
0.0273718744040533 1
-0.00344503306916205 1
0.0301172712610914 1
0.0462207719874921 1
0.0376769481299456 1
0.0120202499252594 1
-0.00496904727271029 1
0.0788981368261816 1
-0.00880477390384965 1
-0.0359218647299841 1
0.0141254653178557 1
-0.0391729494203394 1
0.0350724447697495 1
0.0812933653988859 1
-0.0135887819842954 1
0.0753581349964917 1
-0.0238695230084459 1
-0.0449051694059658 1
0.00455456802757453 1
0.0742974159580046 1
-0.079488643005201 1
0.0514851916229546 1
0.0361711640021729 1
-0.0307986123043658 1
-0.080623881770674 1
0.118149762887497 0
-0.0196514022879881 1
0.0279880840346768 1
0.0223135629625305 1
-0.0037424545684675 1
0.0344783022335398 1
0.0328994899370745 1
-0.00506124043477332 1
-0.0265558955865723 1
-0.0417330353837639 1
0.0183569791016054 1
0.00334973849951472 1
0.0223671244089451 1
0.00822656196537248 1
0.0840484670130867 1
0.0186888963291789 1
-0.0293637677406726 1
-0.0157562460678705 1
0.0528340206114792 1
0.0202823989491279 1
-0.0306666946964405 1
0.0951404858948803 0
-0.0463124136809878 1
-0.0621893665148252 1
-0.0843028110998475 1
0.0285891948157029 1
0.0294220059731143 1
0.00306596469405394 1
0.0106651512543458 1
0.028587152806197 1
0.0196985099061889 1
-0.0158625221071207 1
-0.0331444203691348 1
0.0799284960242596 1
0.0266627240369219 1
0.0273072055561511 1
-0.0269563616478838 1
0.0621493065944188 1
0.0771208174318943 1
-0.0111453603963494 1
0.0809970028230729 1
0.00430275507803197 1
0.052490428072188 1
-0.062943701358169 1
0.028832107499227 1
-0.065888954860391 1
-0.0119395343734551 1
0.00829432808930577 1
-0.0163364341864454 1
-0.0515864748521505 1
0.038675170657686 1
0.0256660613909716 1
-0.0563550979772735 1
-0.0111797414147325 1
0.0271083607921593 1
0.0611771085615515 1
0.0889369140220636 0
-0.0228851842921006 1
0.0236935265245238 1
-0.0173942356847231 1
-0.0368689112762575 1
-0.0138852830743312 1
-0.00955360454515584 1
0.105888789163731 0
0.090240129648639 1
0.00170013344203782 1
0.0284537230533921 1
-0.0319209951300689 1
0.0327279330736189 1
0.00677902670412763 1
-0.044023723739978 1
-0.019032903308477 1
0.0107609179447643 1
0.0246445437798474 1
-0.0417516078744691 1
0.0606388079333625 1
-0.0557412714096547 1
-0.0937836815749804 0
0.0188490759188019 1
-0.0267588801470438 1
0.00106178705849852 1
-0.060699674776534 1
-0.0385804580031641 1
-0.0350861694143302 1
0.0272554407701491 1
-0.069941450805531 1
0.067410151725812 1
0.0232863118198661 1
-0.0185769443719424 1
