# Supplementary material for: Bias caused by sampling error in meta-analysis with small sample sizes
Source: PLoS One. 2018 Sep 13;13(9):e0204056. doi: 10.1371/journal.pone.0204056 (PMC6136825; doi:10.1371/journal.pone.0204056)
Supplement: S7 File — (ZIP) [file pone.0204056.s007.zip › results N = 50 theta = 0 tau = 0 sz = 50-100.txt]

"dl.theta" "dl.cp"
-0.00674893670838386 1
-0.00931246959333061 1
-0.00533690280026419 1
0.00755283348134558 1
0.00323181672882378 1
0.0145781858530147 1
0.00370043302447508 1
0.0305232781058935 1
-0.000275646247266594 1
0.0153405305171855 1
-0.00677969398086209 1
0.0119275534377107 1
0.00475399886872733 1
0.00540849374462668 1
0.0092060733059233 1
0.00545965034100767 1
-0.01400963325701 1
-0.0167480686732189 1
0.00855393439680562 1
-0.00759061503934031 1
-0.00729060665746101 1
0.0238252963097288 1
-0.0232324079011267 1
-0.0283362266308514 1
-0.0089538088413181 1
0.00995551337300427 1
0.0214873977074713 1
-0.0260090074544857 1
0.0228114684446935 1
-0.0188340315606912 1
0.00521615238718594 1
-0.0242889737494799 1
-0.00444229422712776 1
0.0291719996472217 1
0.0256140210215113 1
0.00593528104027184 1
0.0088443271124197 1
0.01047326186233 1
-0.012498115566113 1
-0.00189148307510746 1
0.0237052147097319 1
-0.00333620220246539 1
-0.027720907271482 1
0.0209513887090547 1
0.00488183901748039 1
0.00579354374227425 1
-0.0294190905065106 1
0.0122030343114836 1
-0.00518610551800055 1
0.00740764435751854 1
0.00500466393744034 1
0.0293263005677438 1
-0.0305019431896262 1
-0.0088154688529303 1
0.0355734728898452 0
-0.0192565335157547 1
-0.0178894830530453 1
-0.00521574664949055 1
-0.0233981712974245 1
-0.0119234338265976 1
0.0118800650880587 1
0.00164948216201637 1
0.0279214920445822 1
0.00969173051714882 1
-0.00377329848963582 1
-0.0192026583777517 1
0.00149554204988457 1
-0.0120171461245735 1
-0.0208478465517455 1
0.00869653563018568 1
-0.0156127103279684 1
0.0152919488347051 1
-0.0162941721081707 1
0.0249761263380707 1
0.0206534647557936 1
0.000614169039638291 1
-0.0223205769000808 1
-0.00750154504501326 1
-0.0366273379970807 0
0.00290971418924139 1
0.0336291968608525 0
-0.0200729538676982 1
-0.0104812259667195 1
-0.0125505272266404 1
-0.0174466219624256 1
-0.0100069317876355 1
-0.00149353424804703 1
-0.000540551167851429 1
0.0307595706411389 1
-0.00876520127644293 1
-0.0148218977746465 1
-0.0210143256148041 1
0.0228068160117656 1
-0.000123326134148379 1
0.0111388356547373 1
-0.000537110977922859 1
0.0119287030502478 1
-0.0178436446200494 1
-0.0149517974792151 1
0.00586484374491049 1
-0.0167390648985381 1
0.0135509456518154 1
-0.0297378256999771 1
0.0114404845168676 1
-0.0183981131240123 1
-0.010723063530394 1
0.0204943876310257 1
0.00550819506063021 1
0.00211201548194252 1
-0.0161304215220233 1
0.0185187822673457 1
-0.00381008056669508 1
0.00987396150033262 1
-0.0134255799747015 1
0.016846791990186 1
0.001273562294652 1
0.00956215844815962 1
0.00334679495121712 1
0.0209398453218589 1
0.00838311980116619 1
-0.0108066985799115 1
0.0096460281312559 1
-0.0162230021738485 1
0.0264895212654816 1
-0.0190613627520482 1
0.0257697677867791 1
0.00679074204905973 1
0.0156530131369852 1
0.0131678608895584 1
-0.0263616345273556 1
0.0157489506156026 1
0.0150661964199772 1
-0.00520473331976167 1
0.0106734744638272 1
0.00711974228814315 1
0.00234814260929793 1
-0.00302390155381174 1
-0.0348766365305813 0
0.00031704360215469 1
-0.0173872642571738 1
0.0308551567978337 1
0.00260789519621822 1
0.0100763403501053 1
-0.00872118109081892 1
-0.0103008461125483 1
0.0233958023530314 1
-0.0241035529003138 1
-0.0161539624015969 1
-0.0110998220628476 1
-0.01567723778316 1
-0.00481204865556483 1
-0.0113812679320264 1
-0.0288671946587181 1
-0.0148515303197786 1
0.0169675603572016 1
0.00492464137679068 1
0.00888520075001836 1
-0.000401979949573339 1
0.0150925308796119 1
-0.0208566432339767 1
0.00231500983309309 1
0.0165528303858393 1
0.0110685256646328 1
0.00237271871502753 1
-0.0251131178606731 1
-0.00460839543357799 1
-0.00109712099979634 1
-0.0228074837250629 1
0.00951269649227999 1
0.00687958648861092 1
-0.00264983188097137 1
0.0116861148543427 1
-0.0115164540377636 1
-0.0248820854486468 1
-0.0141146252717774 1
0.019477694788074 1
0.00168038120972918 1
0.0167027478057764 1
0.0110299256418024 1
-0.023021386242368 1
0.0286614179614407 1
0.0354542923487337 0
0.000448969763818289 1
-0.0146597658448908 1
0.00265905131745478 1
-0.0137855803052048 1
0.0043468840305047 1
0.0147160768580482 1
0.00144033110154437 1
-0.0150366266826325 1
0.0152879667828984 1
0.028613915009512 1
0.021178371257318 1
-0.0275752511371895 1
-0.000668499398967381 1
-0.00180433202635568 1
-0.00616929094164136 1
0.000430082329498385 1
-0.00164905246516979 1
0.00842376077274611 1
-0.00493569343236289 1
0.00491900942059933 1
-0.00757444384037844 1
-0.00884960837488167 1
-0.003827378969574 1
-0.00644224962083398 1
-0.00500543230615638 1
-0.0178114399988488 1
0.00787752374121069 1
-0.0112553115749124 1
-0.00922101838307382 1
-0.0260111175269384 1
0.0041296709822484 1
-0.0211811969396236 1
0.00917103074962303 1
-0.00777449420095745 1
-0.0198467442646774 1
-0.0180304998412833 1
-0.0066438248664175 1
-0.00715540190039317 1
0.0119998133452309 1
0.01255349940139 1
0.00333664651341479 1
-0.00136704573673136 1
-0.000393377618050392 1
0.0255266642414857 1
0.00376110331960191 1
0.0179422699423341 1
0.0070513834184093 1
0.0262077413806335 1
0.0172566864230396 1
-0.00212943097193745 1
0.0114557537600535 1
-0.00646339322798529 1
-0.00325947608910458 1
0.0193410770913309 1
0.0287295408197511 1
-0.026826494436542 1
0.0186136367047413 1
0.0376681899674292 0
0.00816933634695835 1
-0.00254379144136236 1
-0.0125377790772712 1
-0.0309007618676236 1
-0.00855821258963408 1
-0.0141941059169965 1
-0.00900867488472714 1
-0.00987858296480556 1
-0.00660122222324301 1
-0.000982950880613364 1
0.0104004871386324 1
0.0030473862227107 1
0.0110169393067171 1
0.0185198803499663 1
0.0210499077232397 1
0.0199104540940482 1
-0.00671487818661257 1
-0.0125873540727974 1
-0.017723755511569 1
-0.00923734013476236 1
-0.00572890081964698 1
0.0285247299395142 1
-0.0176430089906802 1
-0.00525253383677968 1
0.00404744977077617 1
-0.00914000439886905 1
0.0142807832820287 1
-0.00244372059214711 1
-0.0361270655926148 0
0.0122645367507014 1
0.0122513526683914 1
0.0268569441111425 1
0.00172216257727511 1
-0.00215747065188835 1
-0.00332209514777084 1
0.00924129158680972 1
0.0222012793287151 1
0.0297265410476041 1
-0.0126413686749572 1
-0.00223415434937564 1
0.00695892771037058 1
-0.0216653833038947 1
0.0122522184624613 1
-0.0168123311344299 1
0.0013131526922314 1
-0.00887325434604536 1
0.00568391642697243 1
0.0141639205397735 1
0.00254931480043338 1
-0.00472465393224565 1
0.0166877162296391 1
0.0178088230623977 1
0.000461545996677243 1
-0.0130122715590784 1
0.010515092582078 1
0.014834808526045 1
-0.0322174391026276 1
0.0128236265527826 1
0.00771121286785372 1
-0.0308514568564555 0
0.0152678434893724 1
-0.00282046623674538 1
-0.0326491090717141 0
2.88472994237751e-05 1
0.0212918078413617 1
0.0240218943385409 1
0.0122875751553795 1
0.000679349483421448 1
-0.0163264529260925 1
0.0080452097124932 1
0.00861274884170974 1
0.0039106723761505 1
-0.00218573104882207 1
-0.00290528197535214 1
-0.0223967825443323 1
0.0090187673424777 1
0.0175891510158085 1
-0.00704467181632345 1
0.00160668845073966 1
0.00434926143020175 1
0.00407921356734949 1
0.0233838060137179 1
0.00226691592838169 1
-0.00711953228397296 1
-0.00973377062566272 1
-0.00574651564020928 1
-0.0115377540095552 1
0.0391457835407499 0
-0.00144916678623984 1
-0.00586409053370705 1
0.00835279797058179 1
-0.00956495896339167 1
-0.0188715380087378 1
-0.00596185829953392 1
-0.0295910263566682 1
-0.00460796330378972 1
0.0232310296669744 1
0.0215373175106107 1
0.00869242675767566 1
-0.00914566373965439 1
0.0162615629407502 1
-0.00179838433519644 1
-0.00582089646208837 1
0.00278785806137132 1
-0.00908452812231251 1
0.0344502333077528 0
0.00988971348514588 1
0.0107274031167103 1
0.0363577658735837 1
0.0125646193848119 1
-0.00722321626623542 1
0.00571881519808603 1
-0.0162551060437984 1
-0.0077343172163449 1
0.0119732948719207 1
0.00780934959495377 1
-0.0120151634882133 1
0.00177029747512535 1
0.00641433157048367 1
-0.00473643428197771 1
-0.00943374717472385 1
0.000948021092104793 1
0.0120998965987027 1
0.00544465632224204 1
-0.00637651189831122 1
0.0110008601886413 1
-0.00493793655047833 1
0.0294322217489973 1
-0.00718890242687533 1
-0.00494933499222852 1
0.00938790502607469 1
0.00140163925596797 1
0.00599168913172113 1
0.0186031942188957 1
0.0054965825824905 1
-0.0194738363266017 1
0.0449938561654217 0
-0.00976649482902789 1
0.00741104427887183 1
0.00189908620240272 1
0.0329056866120198 1
0.00624655229126548 1
0.0138482067420282 1
-0.0100814179075244 1
0.0148298577125027 1
0.0101075979702948 1
-0.00452687905775285 1
-0.0201796850190673 1
-0.00844343741720477 1
0.0142645052069866 1
-0.00162136586775114 1
0.00309475174098394 1
-0.00649698940375441 1
-0.0272850290159113 1
-0.0192394541576841 1
-0.0126255416087088 1
0.0115912485270466 1
0.010294117017373 1
0.0157632126943931 1
-0.00352601163536471 1
0.0128196628549253 1
-0.0120712876756002 1
0.0044714191077294 1
0.0150822795662572 1
-0.0218052971312548 1
-0.0147034061453086 1
-0.0261803565115851 1
-0.00213753841961168 1
0.0225551817800246 1
-0.0181852360834351 1
0.0215536075079283 1
0.0204099878337774 1
0.0227897794813947 1
0.0200900270392697 1
0.0111723981815287 1
-0.00747301183840852 1
0.0254254089684756 1
-0.00627656756868193 1
-0.0203148206343498 1
-0.0191498317552662 1
0.023173959515573 1
-0.00686823586150685 1
-0.00199814198795566 1
0.00144593948603581 1
0.0149722227443806 1
-0.0163075535135577 1
0.0119005053652525 1
0.0078818316766147 1
-0.0047860612665696 1
-0.0215184338020528 1
0.0434695955164146 0
-0.0338059357249285 0
0.00674131384654233 1
0.0171676861022934 1
0.0210282313823448 1
-0.00554396037413475 1
0.000258626602545072 1
-0.0111421416425721 1
-0.0165221518878962 1
-0.0175013664035569 1
0.0332512160293336 0
-0.00559002951250935 1
-0.0160925345282152 1
0.00576354608517728 1
0.00288904635151382 1
0.00121923579568741 1
0.00776366810494523 1
-0.00280458988208773 1
-0.00473741688989059 1
-0.0240740026449346 1
-0.0239595186828389 1
-0.028280780531768 1
0.0301076006822807 1
0.00783755881576524 1
0.0064237124565457 1
-0.011229282231114 1
-0.00636042638776026 1
0.00578453926162455 1
-0.00658599303642517 1
-0.00956674121838365 1
0.0259047854748804 1
-0.0062334657107179 1
0.0255414276232507 1
0.0268721825550421 1
0.0061266639443832 1
0.00371736489788254 1
-0.00820595948822973 1
-0.0338697379958261 0
-0.00549927244145072 1
0.0157478780367531 1
0.0226203290287751 1
0.0157529780329799 1
-0.00809558012965832 1
-0.0107780655793995 1
0.0188165175398922 1
-0.014483056839934 1
0.0247777990324628 1
0.0180825232282827 1
0.0151131659488223 1
0.0130905173491034 1
0.0258017813262943 1
0.00172520528448136 1
0.00630305750935878 1
0.0252449785008717 1
-0.0386573133585396 0
-0.0105546623417271 1
-0.00201628320625281 1
-0.00844702414366397 1
-0.00285709429369066 1
0.00249189217330413 1
0.0100665926031704 1
0.00963014256308187 1
0.00412613001859629 1
-0.0154032121318153 1
0.0273188096553223 1
-0.00645971539068081 1
-0.0116345035837223 1
0.0239636885484038 1
-0.0215246301556574 1
-0.00253532175222467 1
0.0203752076027395 1
-0.0128799607151272 1
-0.0266980843999309 1
0.0100559490763065 1
-0.00976967828866633 1
0.0138158295647087 1
-0.0057350734795676 1
-0.011568489560523 1
0.00594492496820808 1
-0.00919259393226904 1
-0.00814304693971405 1
0.0228104329109846 1
-0.0288068327642882 1
-0.00820654298972705 1
-0.0122286709028395 1
0.0165716454761459 1
0.00675635614827291 1
-0.0145827926543231 1
0.0191109016251266 1
-0.00359261061910858 1
-0.00782306892731368 1
0.0267680108721222 1
-0.00812590898051927 1
-0.019147908982728 1
-0.0113784897896719 1
-0.0240315803530022 1
-0.00737760091763265 1
-0.0174253420155045 1
-0.0134090707689061 1
0.0314734072907586 0
-0.00095907333136098 1
-0.0258070634115551 1
0.0054915589302973 1
-0.0164876059778442 1
0.00835307209109233 1
0.017583165323007 1
0.00469781726161572 1
-0.00506357851760573 1
-0.000280051371499795 1
-0.023878923030989 1
0.019152088784991 1
-0.0146745636268267 1
0.020802041706256 1
0.00366527911102084 1
-0.0101681671527409 1
0.0213187942118241 1
-0.00805836277221957 1
-0.0302613809482074 1
0.023637212015197 1
0.00905523757362247 1
0.00568410097185747 1
0.0138033221152855 1
-0.0118506221705404 1
0.0301501640339903 1
0.00271187529857856 1
0.015885846544259 1
-0.00633202199137554 1
-0.00549914780139458 1
0.00543669578359975 1
0.0172851751633408 1
0.0185466944296897 1
-0.00729046695124529 1
0.013566060782691 1
-0.0108679269645933 1
-0.0128383786389844 1
-0.0143825059557828 1
-0.0122488409910449 1
-0.0490152140991582 0
-0.0158207483722877 1
0.0025667171417121 1
-0.0285540822138596 1
0.0017775335891597 1
0.0187981959594309 1
-0.015546058035062 1
-0.0212058863854185 1
0.0177172730406448 1
0.00526030753643858 1
0.00990274243220092 1
-0.0164707212615653 1
0.0115163985924218 1
0.00275909864863336 1
0.01739272150475 1
-0.0285186063975198 1
0.0010990982891126 1
0.0137295938632307 1
0.0140616576314285 1
0.0190330293543453 1
-0.0223857624700601 1
0.00824321820585054 1
-0.00249120098409983 1
-0.0111874812949877 1
-0.0034799648322662 1
0.021251940731106 1
0.00485525882833116 1
-0.0235108202500875 1
0.0207119479438156 1
-0.0130187678232304 1
-0.00876279983437376 1
0.00498975723026612 1
-0.00851800817802123 1
0.00255648900484765 1
-0.0358714467425175 0
0.00235686600785341 1
-0.00261481437471565 1
-0.0202364496519334 1
-0.0115644609440764 1
-0.0272587328079563 1
0.000391217668781187 1
0.00216990184122116 1
-0.0255262668751101 1
-0.0292311911940045 1
-0.0205720946760095 1
-0.0302374229166071 1
-0.0202363763384966 1
-0.00443222357228082 1
0.0190970422516888 1
-0.0166074863849081 1
0.0149572482380822 1
0.0220707131758505 1
-0.0332407970229311 1
-0.00374848288041673 1
-0.0164913280364465 1
-0.0065835057631849 1
-0.00278624022782596 1
0.0216735245042009 1
-0.00701926829416139 1
0.0021917145478822 1
-0.00242037207241366 1
-0.00399615450858981 1
0.0306288776733716 1
-0.0293219942230032 1
-0.0331068452719167 0
-0.00116402711673038 1
0.00559766215491406 1
0.000188498660095423 1
-0.00643871960177345 1
-0.000641041202795831 1
0.0277176693259283 1
-0.0305564654848195 1
-0.00847610613284513 1
-0.0163090522800387 1
0.0128381900302001 1
0.00883511151669783 1
0.027091408853806 1
-0.00137127032877997 1
0.00486059605482808 1
-0.00572517125370097 1
-0.0191586421882046 1
-0.0313577832677596 1
-0.0319941105891864 1
-0.0335854498790874 0
-0.0109837164554918 1
6.92173179696436e-05 1
0.0299260517569126 1
-0.0109020195816556 1
-0.0100549269931226 1
0.0192613106871139 1
-0.0149144395262422 1
0.00548078457117341 1
-0.000680308600490559 1
0.00768465744693887 1
-0.00147967726747592 1
0.003802872803711 1
0.016601364213646 1
-0.016573333883166 1
0.0177032922047701 1
-0.017791784611574 1
-0.00597358764641296 1
-0.0345965385905066 0
0.0119670184614639 1
0.00541065641486171 1
-0.00142432030167645 1
-0.00316896007060692 1
0.00987979962497009 1
-0.0078798909892546 1
-0.00527933098824421 1
-0.0184560307859552 1
0.00120370826915215 1
-0.0212023989388807 1
0.0153534232044373 1
-0.0195194696800109 1
-0.0122646152210487 1
0.0094373914114017 1
0.00735253484847 1
-0.00767377023474203 1
0.0188050165787447 1
0.0158401970655043 1
-0.00369379168344349 1
-0.0117833439186687 1
0.0130847154289315 1
-0.0127546655984417 1
-0.00840735073399447 1
0.00380283281916762 1
0.00510170649373676 1
0.00217757492953509 1
0.0136877264110034 1
-0.0126031181312305 1
-0.00280590621150132 1
-0.00508362470615641 1
0.023231176979282 1
-0.00738829717855325 1
0.0185578688558781 1
0.00732795298910082 1
-0.00818176832803716 1
0.0229613487670709 1
-0.00174733706406596 1
-0.0183665694246591 1
-0.00226178862131788 1
-0.0106401454529349 1
-0.019174697230568 1
0.0142643737842458 1
0.0279231754983018 1
0.000836069926226421 1
-0.0151687639021448 1
0.00982008113650916 1
0.00765678991528427 1
0.010750480476415 1
0.00532153829456842 1
0.0189010673808962 1
0.00443404523807034 1
0.00355288500863032 1
-0.0199548939519107 1
-0.00525184232377039 1
-0.0017887995656656 1
-0.00463091142198055 1
-0.0331062371142429 0
-0.0175550184698773 1
0.0139670411726946 1
0.00519627293226792 1
0.0149613690112657 1
0.0218941712022873 1
0.00375796487013283 1
-0.00912039366387484 1
-0.0185790537348288 1
-0.0167794682280065 1
-0.0172366819893303 1
-0.0314392980751705 0
-0.00994733130795494 1
-0.0249098270329975 1
0.00229599592759098 1
0.000614919919524129 1
0.00600275991458482 1
-0.0223588118078053 1
0.000221683541024977 1
0.00528538531745002 1
-0.0155900705717923 1
0.0193789954082503 1
-0.00214692803983111 1
0.00386900724444455 1
-0.0215169432053344 1
-0.000927464890117606 1
-0.00625591009676801 1
0.00765523959827035 1
0.0159532315519158 1
0.00612619205135008 1
-0.0258797878770509 1
-0.000705192677752684 1
0.0158053803322172 1
-0.00135827584148502 1
0.0125387311034036 1
-0.00214130262422743 1
-0.0070374345275759 1
-0.0154673718677072 1
0.0241713392550761 1
-0.00465817592977972 1
0.0353325623842003 1
0.024366718803271 1
0.00650862445758802 1
-0.022779883023479 1
0.0099693424275365 1
-0.000958963564618148 1
0.000190999357831513 1
0.0403663235993226 0
0.0117159350200665 1
-0.0336469842285051 1
-0.0139966719803874 1
0.0049785592852793 1
0.0208739574348022 1
-0.00498326532728272 1
0.0164523295737926 1
0.0327552773203988 0
0.0157720158334047 1
0.0121887019123381 1
-0.0069004576573731 1
-0.000362059922601764 1
-0.011365017745868 1
-0.000496765046622827 1
0.0162733320442502 1
-0.0188310523730652 1
-0.00249169885373478 1
0.00185043012337348 1
0.00845304536162318 1
-0.00259921939983346 1
-0.011300761784418 1
-0.0173794450483932 1
0.00563532311965378 1
-0.025488401847204 1
0.00669355406775146 1
-0.000119713136148641 1
-0.0211573466145002 1
0.0060995943224785 1
-0.0308088488684996 1
-0.0450234183360468 0
-0.0397307179896071 0
0.00732563155154944 1
-0.00981988525777649 1
-0.00604539162901202 1
-0.0118578566637506 1
0.0123586093183555 1
0.0117745779794988 1
0.015957591192099 1
0.0146216483179745 1
-0.00684479424741417 1
0.021460356979374 1
-0.0235616683704804 1
-0.00397349908758051 1
0.0276016226662236 1
-0.00745697674405425 1
0.014465831341106 1
-0.0284708593218335 1
-0.0151162237776013 1
-0.00152606823523868 1
-0.00504865388190665 1
-0.0104159428876334 1
0.00920902031538662 1
0.0076477006734253 1
0.00656633115505051 1
0.00081751334952573 1
-0.0303747472781288 1
0.00588005347419863 1
-0.00620411214184741 1
-0.00672659452007456 1
0.0125438969985871 1
0.018557501132842 1
-0.00499934422455279 1
-0.00197248291356337 1
0.0021064242111358 1
0.000575234692671424 1
-0.00128205972466155 1
0.00280275338476705 1
0.00682194364844596 1
-0.00963202300365382 1
-0.0508799783775407 0
-0.00117337894939345 1
0.0169846319306675 1
-0.0483722569829918 0
0.0359339612401923 1
-0.0520654166727345 0
-0.0274443658052818 1
0.00476036212561792 1
-0.0049663551660075 1
0.00409195736012769 1
-0.0168306950867514 1
0.0133092128241272 1
0.00773147208353308 1
-0.0250484757002834 1
-0.0103135066914837 1
-0.000397471325661313 1
-0.0203118443780891 1
-0.00753502999831096 1
-0.0432078887306437 0
-0.0404759996029578 0
-0.0188899588676999 1
-0.0252735530913701 1
0.015673282737225 1
0.0469441869810445 0
-0.00230749837951912 1
-0.00346444254634706 1
-0.00399570670264542 1
0.00670052911667521 1
-0.00558029086376191 1
-0.0134157786637793 1
0.00244532946503458 1
0.0102120996999673 1
-0.0208275166237842 1
-0.00233546826934213 1
0.0205691196129987 1
0.0142093601513587 1
0.0123604550611749 1
-0.00160842579471649 1
-0.0228682832143083 1
-0.000572632439088148 1
0.00368711980882874 1
-0.01391864639284 1
-0.00247505751160468 1
0.0200207005051029 1
0.00244937616177651 1
-0.0254779987321671 1
-0.0136373534866172 1
0.00267766459017102 1
-0.0369183123492159 0
-0.000348292537561954 1
0.00997428158595192 1
0.00765444539238045 1
0.00181788908283855 1
-0.00935738389381514 1
0.0207676187375256 1
0.00167941193957052 1
-0.000287039785001767 1
0.0172870405161214 1
0.0203520514984961 1
-0.0168488752687162 1
0.0305901449445359 1
-0.000275972803513342 1
-0.000156459029054119 1
-0.00775484067284031 1
-0.00604991493804857 1
-0.00244375517919546 1
0.0221792854339187 1
0.0234447297642515 1
0.0228857387140061 1
-0.00869614161122399 1
-0.0157244453600127 1
-0.00223022208535494 1
-0.0119388511072202 1
-0.0180390519215797 1
-0.0134043684132164 1
-0.00171400242624329 1
-0.00613506130957011 1
-0.0296980621557882 1
-0.0146436139488913 1
0.00842446819696304 1
-0.00607979467159283 1
0.0240173911904294 1
-0.0212038412212798 1
0.00137054430802597 1
0.0157605497929512 1
-0.00237600168781151 1
0.0129410168476804 1
-0.0446565686285545 0
-0.0111987357135115 1
0.0289013678124727 1
-0.0114975507261837 1
-0.0193083111568722 1
-0.0181500142253002 1
0.00495516725051491 1
-0.0105900008364857 1
-0.00371299957714492 1
-0.0132810082740456 1
0.00487122627066938 1
-0.0209775434874412 1
0.0111466294561262 1
0.0106889153794465 1
0.0586300047551375 0
-0.00869410058937976 1
0.0200523828481446 1
-0.00262412360599615 1
-0.000281580839774176 1
-0.00968721280436015 1
0.00322305277085979 1
-0.00366037448633944 1
-0.00789771851065697 1
-0.00191357415821434 1
0.0173055924117844 1
-0.00859605839556164 1
0.0311048007844889 1
0.0252157978086659 1
0.0125672550474545 1
0.0127851361150849 1
0.0184621809255486 1
-0.0167215254444226 1
0.0085869275527929 1
0.0200995430293047 1
0.00213056033173499 1
0.0029931961497318 1
-0.00916779452399077 1
-0.00245762196664055 1
-0.0156776435234451 1
-0.00823613260222299 1
-0.00532929421530708 1
0.00799212007315812 1
0.011498310788705 1
-0.00875231351462976 1
0.0353679351494234 1
0.0169760590455253 1
0.00417720072127217 1
0.00580783750801578 1
-0.00878572132198126 1
0.0179782240961488 1
0.000890787754167172 1
-0.00920177382297351 1
0.0419781316489959 0
-0.00632390374485658 1
-0.00937859000737138 1
0.00812460504471753 1
-0.0302682527576538 1
0.00737391287238254 1
-0.0138095083271917 1
-0.0185455904458366 1
-0.00175966575691907 1
-0.0017420753290453 1
0.00270309215036717 1
-0.00207943005271893 1
-0.00880846297388558 1
-0.0248639032448752 1
-0.0233150897013625 1
0.00591520141468441 1
0.0225778016665022 1
0.0229746002397163 1
-0.0306657545898695 1
0.0112606221549343 1
0.0109746159061658 1
-0.0131878599558418 1
0.0362379077357728 0
0.0202675880731718 1
-0.00385072388585185 1
-0.0191754144597125 1
0.0122308552494019 1
0.0226283605446575 1
0.0350199561867025 0
0.0354319472545435 0
-0.0364977752369344 0
0.00744403709290546 1
0.00810222753411392 1
0.00159465494515971 1
0.0111538396342797 1
-0.00504807516287868 1
0.01453842272599 1
-0.0253160856492873 1
0.0114231722394262 1
-0.0298815198320452 1
0.0218902708194425 1
-0.0156633692275466 1
0.0189781764620906 1
-0.0142384568278785 1
-0.0300953538257279 1
-0.000685432517773798 1
-0.029696537721392 1
-0.00157779347504195 1
0.0498424430092246 0
-0.00801646873804415 1
0.00630918559434161 1
-0.0276122081587292 1
-0.0134960383413034 1
0.0112175699748763 1
0.00074543417689776 1
-0.0399303389869235 0
-0.0145543373294367 1
-0.0409098252301321 0
-0.00149318404145837 1
0.00415532483287329 1
-0.0157019806428477 1
0.0148778462076101 1
-0.00309692044429581 1
-0.0313410137000367 0
0.00651373056630826 1
0.0066276766662637 1
-0.00340307472927332 1
0.0342574529855718 0
-0.00547271747830777 1
-0.00627525044079902 1
-0.00176687534438969 1
-0.023025239111396 1
-0.00141612325191804 1
0.0107030549466937 1
-0.0202351658731855 1
0.00951172588578212 1
-0.00125639950445251 1
0.00161942351477091 1
-0.00839050180515846 1
-0.00218551855536984 1
-0.0459630461451489 0
-0.00111647987395223 1
-0.0385520014305702 0
-0.000416944692132124 1
0.0041933995753057 1
0.00426088001013488 1
0.0249472981544201 1
0.0142485833910119 1
0.0195143944198814 1
0.00759182018816524 1
-0.0259331202450473 1
-0.0212159395228015 1
0.0073857989576444 1
-0.033181330484949 0
0.00677407429955536 1
0.00439810111213874 1
-0.0103098777039689 1
0.0198527194790198 1
0.0196652345197759 1
0.00579764310822472 1
-0.0181366591737745 1
0.0150281818851828 1
-0.014022237680209 1
-0.0144768237982874 1
0.0122161034447553 1
0.00766307901237694 1
0.000783866912365478 1
-0.0121287862045706 1
-0.0193410734408421 1
0.0014290086667819 1
-0.025552405894812 1
0.016721210456214 1
-0.0191953275904273 1
-0.0337253670525969 0
-0.0231216436948701 1
-0.0315049102935307 1
0.0153418147520056 1
0.0217987971712935 1
0.00617202675883028 1
0.0065422118907795 1
0.00803536523552794 1
-0.0175784051684532 1
-0.00865903741647941 1
-0.00212523840128245 1
-0.00322971873577804 1
-0.0320532202148664 0
0.0077542485368218 1
-0.00242272238071501 1
0.00696124799601328 1
-0.016288630768406 1
-0.00658575852520194 1
-0.00898211086313466 1
0.0220603530816295 1
-0.00275364894836464 1
-0.0204746810265499 1
-0.022109268572497 1
0.0117820038212681 1
-0.00597045724998503 1
-0.0041909384523214 1
-0.00368290044374382 1
0.00362676430896391 1
-0.00626723696550292 1
-0.00590190801841618 1
0.00641889293356109 1
-0.00708739807010258 1
-0.030062151274874 1
-0.0202814353601884 1
0.00766872942463928 1
-0.00206339689972973 1
0.0040085155044712 1
0.0208113899831849 1
0.0323104617299813 0
-0.0139599476592237 1
0.0152017011984315 1
-0.0189357756378986 1
-0.0174806683316925 1
-0.0116246907899932 1
0.0313941484944121 0
-0.0121189776164086 1
-0.0152700081183566 1
-0.00742902683759536 1
0.0261524007910181 1
0.00766832508919721 1
0.0148986098634021 1
0.0160619359742646 1
0.0149677230588627 1
0.00475584107759106 1
-0.0202497946040983 1
0.00576988823999343 1
-0.0207343571836981 1
-0.00527828044806441 1
0.00509709227723899 1
-0.034117932866052 1
-0.00280828421042795 1
-0.0231337651345267 1
-0.0318586193282131 1
-0.0275550933434508 1
-0.00861953690762263 1
0.00835503187931335 1
-0.00970166920756141 1
0.0258979574492764 1
0.015705429184587 1
0.0243631888479811 1
0.0152117422862392 1
0.0147200012305284 1
0.00935184901413626 1
0.0018306236495871 1
-0.00559066628238663 1
0.00242044710096814 1
0.00823425912905918 1
-0.0128122525087505 1
-0.0257643667632861 1
0.0200699051595328 1
0.0235097962482572 1
0.0138901848442665 1
0.00455765586486567 1
-0.0124221178994152 1
0.0159172109744439 1
0.00804886007720206 1
0.00379461657477441 1
0.00472801230243344 1
-0.0169148188304284 1
-0.0223331848413108 1
0.00927485885960808 1
-0.0266801914209429 1
-0.00329602823830599 1
0.000144831085286035 1
0.00588400637996625 1
-0.0131032924186781 1
0.0364187406779729 0
0.00222409369473895 1
0.0171305764945559 1
0.0137051861318116 1
0.000608454252852317 1
0.0132489947659439 1
-0.0026954416325737 1
0.0159596973364614 1
0.00502021735777119 1
-0.009441968056874 1
0.0414499088087555 0
0.00170770302013977 1
0.00868216424816103 1
0.00240263824685201 1
0.00957629910420867 1
0.024369609931601 1
0.019537553500028 1
-0.00222667933940923 1
-0.0326767903357201 0
-0.00926764867011412 1
0.0203026353145115 1
-0.0110617417289074 1
0.0085797113269733 1
0.0015542010949296 1
-0.0193054014182158 1
0.00949851899595522 1
0.0399226513501129 0
0.0117713901545983 1
-0.000776198991211345 1
-0.0108266480854754 1
-0.0203757379839437 1
-0.0136178967856981 1
0.0198663667723634 1
-0.000546828903787918 1
0.0211625414249063 1
-0.0094136242965163 1
0.01905610244658 1
-0.00759797159873694 1
0.0150769596402785 1
-0.00564444223577746 1
0.0190176670382778 1
0.0175643748853859 1
0.0287014781283824 1
0.00200298371594809 1
-0.0160080070611741 1
0.0113977044112868 1
-0.00552767653658255 1
0.00361024238692575 1
-0.00941532191822142 1
-0.00388858971542731 1
0.0143294584257687 1
0.0251342674862495 1
-0.00389413889485077 1
0.0041770289364767 1
0.018379865871136 1
0.019907628407743 1
0.00534778715489735 1
-0.00435821702022836 1
-0.00392397006212468 1
0.00690637570500395 1
-0.000495645589199305 1
-0.0118677233980435 1
0.000166407030555328 1
0.0213408946726156 1
-0.000329680343404194 1
-0.00345737950222004 1
-0.0209051055171744 1
-0.0333613714803462 0
-0.00105413898059075 1
-0.00647305224571367 1
0.0199578202225276 1
-0.0046309579340479 1
0.0040205895124173 1
0.0344236905540362 0
-0.00309073253594948 1
0.0181837972675779 1
-0.00799507547055863 1
0.0117641821624215 1
0.00599430559799154 1
0.0127734715676691 1
0.016663254213042 1
-0.00648896387429646 1
-0.0184665230241642 1
-0.0107646910323781 1
-0.0181346760839167 1
0.00379321761744249 1
-0.00888456797073074 1
0.00828036215482523 1
0.0242756761320968 1
0.0143517935343449 1
-0.0139800422338203 1
0.0138641422459861 1
-0.00278193442825356 1
-0.0134601305603848 1
0.00260519966998609 1
0.0250494116809732 1
0.000179402137373893 1
0.0339317732524443 1
0.0261029819775765 1
0.00162254537948092 1
0.00535955282952459 1
-0.0113267499139959 1
-0.00818401771998797 1
0.0155578430765304 1
-0.00772312973080523 1
-0.0108600242411869 1
0.0145091440297635 1
0.00368961703185413 1
-0.0093050934405025 1
-0.00425460903715834 1
0.0142084087200189 1
0.0117683685409017 1
0.0175838353231534 1
-0.00471341296661576 1
-0.0159250841570764 1
-0.0129948691566541 1
0.0310368813303472 0
0.000218576553335713 1
0.0291662321681592 1
0.0121765051647844 1
0.0155439279055931 1
0.0138473752355002 1
0.0172078316006685 1
0.0122361105501206 1
0.0123289661024251 1
-0.00107331044513158 1
0.0284816082099924 1
-0.00992633565174605 1
0.0268503295973964 1
-0.0111170682224335 1
-0.00867589750848446 1
-0.0187386008939132 1
0.0332881041340853 0
-0.0281790330191768 1
-0.00899299269963529 1
-0.00537905383623063 1
0.020023832363232 1
0.00636601582279926 1
0.00857135151115523 1
-0.00846664560158675 1
0.0254170841647577 1
-0.00736447964395755 1
-0.0245660843468136 1
-0.0171623908241761 1
-0.0228690356277685 1
-0.0251192238090007 1
0.000276172804966219 1
0.0146188906789629 1
-0.0240702123853499 1
-0.00205315095420865 1
0.0280164038441101 1
-0.0314142500542967 1
0.00601072660493134 1
0.00846486052741563 1
0.000650407647320966 1
0.0110309029610954 1
0.0254419901814216 1
-0.00345746179305116 1
0.00554282750220593 1
-0.0359579654921912 0
0.00606633943343985 1
0.00326372638546033 1
0.0380403138816606 0
0.0219161563580323 1
0.0098321106182466 1
0.00498367429027208 1
0.0200550297932336 1
0.0255908628946796 1
-0.0202705415371196 1
-0.00421577301307921 1
0.00736313742832217 1
0.016887093285649 1
0.03376454744825 0
-0.00540607927828681 1
0.00100860433932322 1
0.0173320602719068 1
-0.0246198234078945 1
0.0091688548161912 1
0.00572134261704768 1
-0.0105772893003366 1
-0.0198044905211419 1
-0.0160489428095965 1
0.0117906621267053 1
0.00904942675695816 1
0.0164816880902982 1
0.00710342347111091 1
0.026575076796496 1
-0.012911970579014 1
0.00638540513205552 1
0.0146486246639532 1
0.00318554407440874 1
0.00945651246516106 1
0.016852689458475 1
0.00903003316060738 1
0.0152093762460992 1
-0.000616200967654123 1
0.0337103981678163 0
0.00311577780157711 1
0.00679836549552791 1
-0.00378637771963732 1
0.0069846419189061 1
-0.00905730736810537 1
-0.00552240517866366 1
0.00844948471038489 1
0.0208168450216141 1
-0.00093857786357853 1
-0.0109873610285562 1
-0.0078971518985305 1
0.0151877773559626 1
0.000266840876520064 1
0.00434219196729285 1
-0.0195689201735649 1
0.0115811551042376 1
-0.00151922391567943 1
0.0114724209998666 1
0.0133624923551799 1
-0.00665241798737189 1
0.029672545435483 1
0.0315990108816521 0
0.0104369764848557 1
0.0166036413398478 1
-0.0105812276499186 1
0.0203462885880862 1
-0.0198285384900722 1
0.00177333785808413 1
0.0190672730027474 1
0.000571300222058924 1
-0.0172666345906643 1
0.0139131718965678 1
-0.0263249564691869 1
0.0143491133843975 1
0.0283285979771576 1
-0.0161881850760693 1
-0.0237329352333008 1
0.0101665640563105 1
0.0247369380896698 1
-0.0190422835337062 1
-0.0340744378319069 0
0.00835105410313983 1
0.000913314969945385 1
-0.0197583362518794 1
-0.0148205498922637 1
0.00246980412186486 1
0.0352067541779057 0
0.00754971969922868 1
-0.00247903208506206 1
0.0160329513663469 1
0.00169944011670256 1
-0.0186269385490932 1
0.00926287677811516 1
0.0218607533617389 1
-0.0191871458633556 1
-0.00648887562695494 1
-0.00683914647310828 1
-0.0191000550760282 1
0.0173011870558093 1
0.0331112573311436 1
-0.0290262663244071 1
-0.00100162043312538 1
0.0103850431187282 1
0.0295070000059452 1
0.00324905648801361 1
0.00942047281052145 1
0.00114201123127759 1
-0.0113412602036582 1
0.00615645551421517 1
0.0157538630922922 1
0.00211796661183202 1
0.00982963852056204 1
-0.0214267566327227 1
-0.0378201763334109 0
-0.00934129453207514 1
0.00726065296093456 1
-0.0231732311507534 1
0.00247887655952291 1
-0.00205220755711052 1
0.0183008019927229 1
0.00519621274737977 1
0.00562263784174267 1
-0.0120459386813665 1
0.00140740773385112 1
-0.00179491387120554 1
-0.0141930189805905 1
0.00120386337466376 1
0.00333015913373442 1
-0.0214702360804537 1
0.00255346990321594 1
-0.0142424160899609 1
-0.00672331967806373 1
0.0128378685284655 1
0.020035727753208 1
-0.0151097110155976 1
0.0134566410930807 1
0.0250258117830402 1
0.020971648876372 1
-0.00526271356974367 1
0.0342676881769585 1
0.00486561839269543 1
0.0188664144921819 1
0.00912611123970755 1
-0.000236211747297596 1
0.0019553948655282 1
0.0142537712545363 1
0.003479899108865 1
0.0222604226907779 1
-0.00324740523790814 1
0.00468225485053336 1
0.00849031758167325 1
0.00292705335387165 1
-0.00700307350019177 1
0.0140483226104098 1
0.0103539825063167 1
-0.00968815724769506 1
0.0420635297263606 0
0.00975627674002682 1
-0.0037316158704331 1
-0.0265795164784974 1
0.00390925064982794 1
-0.00480854206570206 1
-0.0111429040655104 1
0.027162135351889 1
0.000531801806770112 1
-0.0231568416479314 1
0.000426592103761329 1
0.00174582046080724 1
0.0198382846454739 1
0.00126468551483904 1
0.015892867030356 1
0.00353779369492912 1
-0.0159381802329075 1
0.000423207865699467 1
-0.018674190118749 1
-0.0161432515250573 1
-0.00847653086262848 1
0.0137584296494986 1
-0.0170357646880709 1
-0.00410636452130655 1
0.0132276762626119 1
0.0123916697241064 1
-0.00238401106992088 1
-0.00578130880856218 1
0.0245662683998093 1
0.000927459049851269 1
0.0202441151984332 1
-0.0119671828118331 1
-0.00512012244013051 1
0.024991888504915 1
-0.00991796851090033 1
-0.0129350658346594 1
0.00648034031555032 1
-0.00531504864853978 1
0.020339245335874 1
-0.00399836507330733 1
-0.000946666390910284 1
-0.0105695985792142 1
-0.0255565838483581 1
0.00217121649028536 1
-0.0249987270252002 1
0.00851314106236471 1
-0.0107995338364871 1
0.00150210352817122 1
0.00367702285713315 1
0.0177677103388516 1
0.00802107567162037 1
0.00855082148917124 1
0.0433334350102854 0
0.0247266310678531 1
0.00948103129667459 1
-0.0132369315692807 1
-0.00877970408121236 1
-0.00388132891282099 1
-0.00330167644541942 1
0.0109558641708906 1
-0.0407708293527555 0
-0.00672260015417222 1
0.0108805715505147 1
0.0119663273594621 1
-0.0236311526459073 1
-0.011651586415017 1
0.00305159868894335 1
0.0318292288749219 1
0.0147723678288857 1
-0.0133535130758604 1
0.0282600916822984 1
-0.0030486183311287 1
-0.00488940083309184 1
0.00889072740720425 1
-0.0223742241611431 1
0.0158403303172587 1
0.000530279795770569 1
0.000637822249924582 1
-0.00514694539060506 1
-0.0208155142007199 1
0.00768576616671722 1
0.00794328824714318 1
-0.0333643597746118 0
0.0224908183732825 1
-0.00244506586784659 1
0.011525611771371 1
-0.0102664165357846 1
-0.00670180791567828 1
-0.0234528180385088 1
0.0184883666619188 1
0.0046068526742718 1
0.0173772460323729 1
0.018007004696668 1
-0.0123995976869698 1
0.00324683141466067 1
0.0352441961281067 0
0.00122452936573661 1
0.00500821221058961 1
0.00581489783269372 1
-0.0109704747823509 1
-0.018353427248735 1
-0.00342809040948627 1
-0.00855616215404797 1
-0.00242381266391234 1
-0.00501814337377175 1
-0.0212986487229406 1
-0.00997987294706447 1
0.0267197688746801 1
-0.00184897771231156 1
0.00511683179203121 1
-0.00380483276082047 1
-0.0242184555795721 1
0.00964613186115284 1
-1.34191407600986e-05 1
-0.0088224622725834 1
-0.00393118706705789 1
0.0259031983172249 1
-0.000859111593895962 1
-0.00210174915703078 1
0.0287494126473779 1
-0.0289428620008627 1
-0.00113883137102191 1
-0.00408665469627225 1
-0.0119623741453537 1
0.0261277640229248 1
0.00811314313149514 1
0.0282452503999275 1
0.00319873334490323 1
-0.00859397437121293 1
-0.00631977816912479 1
0.0110021755120664 1
-0.00736728247229604 1
0.0362202043456709 0
0.00224096334558826 1
0.00239016544389284 1
-0.010670647832485 1
0.00936301307074171 1
-0.0103109574118251 1
-0.0118113600841478 1
-0.00563068767066031 1
-0.00903650284584082 1
0.00206912869015433 1
0.00347476714659095 1
-0.0201262997042055 1
0.0217292500333754 1
0.0377162616350376 0
-0.00992714881435483 1
-0.000257674257008122 1
-0.0142860386861369 1
0.00780612722927677 1
-0.0104215668888384 1
0.00419933585085281 1
-0.0169347375249636 1
-0.029909675656964 1
-0.0169843668123025 1
-0.0100203112715208 1
-0.0197942859175965 1
-0.016608631883907 1
0.0124784903038573 1
-0.00724742787152785 1
0.00515616500895209 1
-0.0110112062150825 1
-0.000892216078793298 1
-0.0132881612668344 1
0.0167470165153492 1
-0.00571161453375161 1
-0.0214765969631704 1
0.0202797947563705 1
-0.00290607623473278 1
0.0247044066083744 1
0.000418909795931911 1
-0.00169801804278798 1
-0.00994731694301761 1
-0.00795645729295326 1
0.0152915857030825 1
0.00270988429464254 1
-0.00632590110603732 1
0.00116211300817132 1
0.0270811617561421 1
-0.0104896513955275 1
-0.00372149479341077 1
0.0258808317726677 1
0.0293005300391218 1
-0.0111890751504386 1
0.000841255915006183 1
-0.00374940782455919 1
-0.0159433731598311 1
-0.00518279301948808 1
-0.00505797245171433 1
-0.0149210108916849 1
-0.0233566391977521 1
0.0217746170917127 1
-0.017194041892097 1
-0.0208945859737745 1
-0.00770547862160701 1
0.00469113269783546 1
0.0139782249629584 1
-0.00625461560097726 1
0.0216731268509834 1
-0.0173694199298564 1
-0.0217750601518353 1
-0.00132521841748132 1
0.00870654363764474 1
0.0137134876265214 1
0.0205721825027842 1
0.0255930589859707 1
-0.0079238813789475 1
-0.0202349601833345 1
0.000258754916300161 1
0.0166369195931797 1
-0.00358709086250006 1
0.0062360145092905 1
0.00885670793016042 1
0.0163563194813067 1
0.00697331462557808 1
0.0239519722653561 1
-0.00293943554946816 1
0.0143469537638944 1
0.00249843775300666 1
-0.00634886468539159 1
-0.0103665928216971 1
-0.0134752471237324 1
1.94095054049321e-05 1
-0.0171884921809522 1
0.0142897201514538 1
-0.0211823559920301 1
-0.016117762701826 1
0.0124288487860583 1
-0.0188651710262787 1
0.0134300536797337 1
-0.00642835820933966 1
0.0132020928138013 1
0.01585742765801 1
-0.00280054923091191 1
-0.010896268449147 1
0.00473558065431655 1
-0.0270466588536148 1
0.00295953033517211 1
-0.0264661213223361 1
-0.0196674626033096 1
0.0224369224661796 1
0.0228260425640156 1
-0.00633527173022607 1
-0.00178492432802854 1
-0.0200118534264931 1
-0.0163588859590258 1
-0.0268266575359693 1
0.00355654075720344 1
-0.0112438454346166 1
0.024552963725845 1
-0.0111181509557432 1
0.00273477686333474 1
-0.0143457572816293 1
0.000889473888082688 1
0.0039663299664243 1
-0.0307851062617108 1
0.0140540785968983 1
0.0323180152138624 0
-0.00680872903863944 1
0.00941718429844451 1
-0.00587752394130517 1
-0.0103512772606991 1
0.00765577989483682 1
-0.0115958855186302 1
-0.00689652732958982 1
-0.00533478994437143 1
0.00767023146310954 1
-0.0265881053134772 1
0.0225557883583994 1
0.0128146919315225 1
0.0019808672519863 1
0.00575409704621895 1
-0.0144553687000684 1
0.00945862387407933 1
0.0194424995778835 1
-0.00771559752066917 1
-0.0200972321006214 1
0.00439514907246523 1
-0.0113358064462756 1
0.014485160495558 1
0.0207469108405096 1
-0.0018102971113851 1
-0.00563185114554822 1
-0.00478890480637617 1
-0.0215376757706379 1
0.00209961438685166 1
0.0260131197139357 1
0.0126876804345414 1
-0.0193380375138484 1
0.000537788573280007 1
0.00325872837585254 1
0.000926587593289654 1
-0.00716610393367549 1
0.0215849786914897 1
-0.0138904808414242 1
0.00266395858114394 1
0.00668554591529335 1
-0.00068857457104877 1
0.007931935812586 1
-0.00349393508836645 1
-0.00553518507402886 1
-0.0319282315098465 0
0.000642834977797455 1
-0.0225334076055753 1
-0.0228233191170604 1
-0.0325723149644712 1
0.00810234416231628 1
-0.00801440608019842 1
-0.00802103678821347 1
0.0282117007539805 1
0.0387122630371113 0
0.012673732802463 1
-0.00521552221927309 1
-0.0088721357507007 1
-0.00719814336229104 1
-0.0278905004535066 1
-0.0199010304186695 1
-0.00963600006735092 1
-0.00385090629874717 1
-0.00550354483994342 1
0.00797765141130358 1
0.0033200467091848 1
0.032638911585035 0
0.00228750477456017 1
-0.00390970300947313 1
-0.000935858067075733 1
-0.0103015131196323 1
-0.0125784073276097 1
0.0198478829643855 1
0.0198017965584216 1
0.00585314490815026 1
0.0194960327683124 1
0.00593198918463946 1
-0.00891988838151153 1
0.0153089185318021 1
-0.00378920914936233 1
-0.0210463833605301 1
0.00616959808256914 1
-0.0183336254684013 1
0.0120941534082633 1
0.0209489237516895 1
0.0128285435338699 1
-0.00161989859618274 1
0.0162425018356625 1
-0.00211081444591851 1
0.00827127253629272 1
-0.00286808712933551 1
0.00977282445127805 1
-0.00422238546380232 1
0.013144544400125 1
0.00172212759817102 1
0.00270525337124563 1
0.0131408920177288 1
-0.00200134629512568 1
-0.0042530363271967 1
0.00419129313926217 1
-0.00305218507106023 1
-0.00674848884227266 1
-0.000361259459687066 1
-0.0222160498414603 1
0.00440372314244616 1
0.00720951605648547 1
0.0149649198936586 1
0.0193228056781788 1
0.0202845015421793 1
0.0379533736938683 0
0.0255551007291837 1
-0.0197894470429185 1
-0.00779045710026015 1
0.00873728714114409 1
-0.0154936962776413 1
0.0129385024044726 1
0.00957627631485732 1
-0.00369282952089443 1
0.012483252064561 1
-0.00418372380684264 1
0.00935261596830767 1
-0.0346882152494461 0
-0.0256152960985348 1
0.0137147037218758 1
0.0201427935693366 1
0.026000388011141 1
0.00870505740776067 1
0.0103603041440144 1
0.0127893297385516 1
-0.0162049515452235 1
-0.0231397894245926 1
0.0139278666181855 1
0.0325042417779507 0
0.0293204072484445 1
-0.00226757047290726 1
-0.0208695598510284 1
-0.0216589750042414 1
0.00789922594557371 1
-0.0246489047879488 1
0.0157740925813971 1
-0.0408017696181915 0
-0.0165686524294693 1
-0.00577199359506774 1
-0.00247611866055695 1
-0.0103335950730743 1
0.0215900670999259 1
-0.0346537488445088 1
-0.00967427087028557 1
-0.00532411118080062 1
0.00452817386475103 1
-0.0264308149823151 1
-0.00647093785628014 1
-0.00210030810687925 1
-0.0266180762212075 1
-0.0146314186817602 1
0.0160033249863651 1
-0.00803327134112118 1
0.00283982677133127 1
0.0325425839303962 1
0.00958251067109119 1
-0.00440780125775285 1
-0.0218721998517785 1
0.00905380718185925 1
0.00269633233586482 1
0.0457955931501951 0
0.0149635983706457 1
0.00742375973220165 1
0.0118982711792458 1
0.0240769176659651 1
-0.0132374259845261 1
0.00527917878961191 1
0.0099224626093556 1
-0.0232313941699543 1
0.0216219127400268 1
0.0131501166820087 1
-0.0291382828733932 1
0.0175491162615676 1
-0.00953353907019848 1
-0.0307043451582794 0
0.0108859890245281 1
0.0126266230863004 1
0.0249405585281794 1
0.00287482253175276 1
0.00925121864793898 1
-0.0155941822664407 1
-0.000816958378970955 1
-0.0107911938533795 1
-0.0285550778036906 1
0.0149339884907177 1
0.00522960478164026 1
0.0175495433789823 1
-0.000923333694879403 1
0.0353306203397793 1
0.00225382039483277 1
-0.0350039054912272 0
0.0190748168827623 1
0.0179000785138526 1
0.0056660736400724 1
0.00156337749224783 1
0.00230818516454079 1
0.00755712868732917 1
-0.01120394754151 1
0.037909053121121 0
-0.0193833994081059 1
-0.00996580192264656 1
0.00767026535340905 1
-0.00102794948289948 1
0.0238796136646535 1
-0.00889966783611439 1
-0.0032396621098576 1
0.00572585305291402 1
-0.0129618128189053 1
0.0142809286153661 1
-0.00839339938139622 1
-0.0139235827272221 1
-0.00188364015229485 1
-0.0148388261929427 1
-0.00626787537512098 1
-0.00125920381830031 1
0.00572742410961849 1
-0.0154067343139709 1
0.0265970046180534 1
-0.013085246586719 1
-0.00434791028758975 1
-0.00145125526211091 1
-0.0195297196807737 1
0.0200997054017013 1
-0.0230897607491783 1
-0.00990859017889055 1
-0.0421093150501258 0
-0.00808355820521449 1
0.0223861473571256 1
0.00929118941074718 1
-0.00276973563727014 1
-0.0434714075444373 0
0.00215452498883446 1
0.0153852156492392 1
0.00879682817258101 1
0.0184071150062651 1
-0.00957683880946126 1
-0.0251227688133889 1
-0.00338599583588644 1
-0.0127294264180493 1
0.0098335601451505 1
0.00603660401941095 1
-0.0231391920979246 1
-0.00786250837963419 1
0.0263398478708124 1
-0.0403644667866389 0
-0.00789496638623123 1
-0.0131015619016602 1
0.0272814424217044 1
-0.00688263619926356 1
0.00950766507988374 1
-0.0216098058334971 1
0.0114367508179697 1
-0.000579200209464065 1
0.0111356939790903 1
-0.00761255711636428 1
-0.00831889001435421 1
0.0186702629639535 1
-0.00459276173835419 1
0.00552294969510319 1
0.0110839010155928 1
-0.0414147853819476 0
-0.000626986768818381 1
0.0122381419401878 1
0.00242490743079768 1
-0.0168947291695694 1
-0.0156736680956206 1
-0.0203028760260894 1
0.00275403705829294 1
0.000915807287659625 1
-0.00555615404640533 1
-0.0260557978588879 1
-0.00784468130212203 1
-0.0159609577058281 1
-0.0238768742797374 1
0.0170941704066967 1
-0.0190458490594093 1
0.0193601794574998 1
-0.00257308388202306 1
0.0169999170618261 1
0.00204532434586309 1
0.000316713251061779 1
-0.0142424818887927 1
-0.00476436980030131 1
0.00146362373264497 1
-0.00856168156212638 1
0.0237014361323502 1
-0.037017128768082 0
0.00987359602044267 1
-0.0117152486157517 1
0.0212364148776748 1
0.00885963072956205 1
-0.00240726052726673 1
-0.0291037052374233 1
-0.0105382677303507 1
0.0229830816574769 1
-0.00614350766998991 1
0.000852586159953291 1
0.0150863545388292 1
0.00679065847838096 1
-0.0142188600927298 1
-0.0222064301169814 1
0.00735420348572759 1
-0.00828307796585871 1
-0.0411180697574673 0
0.0320031831220909 0
-0.00237282257686629 1
0.00465198680163315 1
0.0209303239786726 1
-0.00204686883599081 1
0.00448963523586456 1
-0.00388721752580112 1
0.0171408939222946 1
0.00890934551625568 1
-0.00684808176412006 1
0.0143610834824315 1
0.00595176014341552 1
-0.00739760518111955 1
-0.0167249672100261 1
-0.00847717544868194 1
-0.0110621737465559 1
0.00198203722236608 1
-0.0192470635760166 1
-0.00752875272875585 1
-0.0120324559531783 1
-0.00958033334440781 1
0.0026777821862105 1
-0.00331328343040422 1
0.00693701310173754 1
0.0393476604926078 0
0.00731533941330239 1
-0.0022890044214727 1
0.0284069551010208 1
0.0150527715157535 1
-0.0263125467823718 1
-0.00928987099338779 1
0.00541132630715005 1
-0.00792190490687131 1
-0.0136704303438112 1
-0.0167255710302908 1
0.0329246162663311 0
0.00834715498830755 1
-0.0305222450107727 1
-0.00810471222206187 1
-0.00630719590743828 1
-0.00328618202733066 1
-0.0142648438731246 1
0.000673163767819635 1
-0.0124271071849586 1
-0.00431472738545771 1
-0.0106788854645686 1
0.0203065770159302 1
-0.003352678531357 1
0.0103884450685908 1
-0.00593265321390602 1
-0.0105160581222265 1
0.0023906112426034 1
0.0151300536105039 1
0.0037356244934583 1
-0.0225087963831647 1
-0.0106713793552271 1
0.0048217952766228 1
-0.0141120882820628 1
0.00387600145855978 1
0.0139960951146392 1
0.0136653311978375 1
-0.00267682371544724 1
-0.0121715559477985 1
-0.0208671189761112 1
-0.0216946404823786 1
-0.00282426071363169 1
-0.0117148817162095 1
0.00977871635415133 1
-0.00082907148103031 1
-0.00924204546549946 1
-0.00273098225969732 1
0.00965133194492436 1
-0.00721561331512329 1
-0.0152548778463746 1
-0.0030200390061828 1
-0.0208840410713773 1
-0.0285875869664468 1
0.0117031649190834 1
0.00707883490880953 1
-0.00131168609113269 1
0.0042850586275853 1
0.00197358985205405 1
0.0117165237992373 1
0.0304542797097477 1
0.0144679848883013 1
0.0184311312413883 1
-0.00698699202985876 1
0.005789672306301 1
-0.0161123944206481 1
0.023011275039172 1
0.00288244134357579 1
0.00436036125335168 1
0.0021993621481475 1
-0.0204125533396785 1
0.0038580253376264 1
0.00609652580433924 1
-0.0294435933484199 1
0.0179139444393642 1
0.0137489807736574 1
0.00365266650349131 1
-0.0114960225824098 1
0.0236095014208344 1
0.00546749688660642 1
0.00242191604860537 1
0.0136188801268827 1
0.00519333016612641 1
-0.000891671781129439 1
-0.0247156407961291 1
0.0112199844717391 1
9.72627217420969e-05 1
0.030608157498214 1
-0.00418553122895967 1
-0.0310193625382633 1
0.0130094914933861 1
-0.015891430008459 1
-0.0068846702646105 1
-0.0128918748868348 1
0.0245629585591663 1
0.0357619343221903 0
-0.00876269352312717 1
0.0211064411985793 1
0.0192481080628477 1
0.00687508053639234 1
-0.0124754659456526 1
-0.0121968509848998 1
-0.00171282334481161 1
0.0268969255977903 1
0.00256863549212366 1
-0.0193234938393975 1
-0.02911697837587 1
-0.00354246471198317 1
-0.018305123125241 1
0.017301024076257 1
-0.0356402151135426 0
-0.0177940705736432 1
0.0297905962467244 1
0.0197130130319841 1
0.00401976374387932 1
0.00506429012213757 1
0.00175545309823065 1
-0.0185524136782775 1
0.00687809476176086 1
0.031335976529474 0
0.0171467885193852 1
-0.0206100677178321 1
0.00665180873698254 1
-0.0202866302614586 1
-0.000527105613718912 1
-0.00179537966914012 1
-0.0300241675789576 1
0.0209812441573873 1
-0.0421746539184256 0
0.0238476140146575 1
0.0103318775236722 1
0.000201822603452335 1
-0.00713073368052667 1
-0.0154883527465039 1
0.0228828308156026 1
-0.0133669736151725 1
-0.016016130397164 1
-0.00280465307081953 1
-0.0103964955275489 1
0.0122609220393579 1
-0.00776689776101173 1
0.0064709475014549 1
0.00532288185456691 1
-0.017766261752823 1
-0.00353775131878671 1
0.0233186224839701 1
-0.0068238611607137 1
-0.0207436183610701 1
-0.036139399873082 0
-0.0273054219403713 1
0.0109745659984331 1
0.0120162418194284 1
0.0351480123643408 0
-0.00534574648717596 1
0.00114859268973553 1
-0.0212910315440552 1
-0.031547347454717 1
-0.00562024334474747 1
0.00296546044677511 1
-0.0127651375717945 1
-0.000286112535264863 1
0.0244688800085138 1
-0.0365697555343535 0
-0.0217601671806373 1
-0.00822402490842708 1
-0.024557927824587 1
0.00907774864125282 1
-0.0148335367961422 1
0.0156688809462565 1
0.0268404956351511 1
-0.0120209514595136 1
-0.0232051722609063 1
-0.00742236241363716 1
0.028928525312054 1
-0.00934298414426516 1
0.0026511347275914 1
0.00473693998136554 1
0.00836963368214073 1
0.0229565661674203 1
-0.016806163810982 1
0.0110542886921958 1
0.00423186942253251 1
0.00101687821413989 1
-0.00603969160869448 1
0.00607066284412326 1
-0.0135129679408527 1
-0.00424959936910956 1
-0.0110878667847666 1
0.00333848763382344 1
-0.00823159612685513 1
0.00157647190267414 1
-0.000467958507953385 1
-0.00462843412904574 1
-0.00912456998209048 1
-0.0131129667711623 1
-0.0370610020303833 0
-0.00419398747080167 1
0.00398125672579032 1
-0.0350656836452244 0
0.0263210990553331 1
0.00955024021350205 1
0.00408682785610522 1
-0.0114114299207116 1
-0.00248745975172104 1
0.00475492605672281 1
0.00705154588677992 1
0.0050326538688052 1
-0.0239100721703584 1
0.0377064449042653 0
0.00244997291578114 1
-0.0200791930377293 1
0.00875066260757369 1
-0.0234848243388663 1
-0.0100796757590724 1
0.0141792321965579 1
-0.0179192304831651 1
0.0115215717194017 1
-0.00462864907439138 1
0.020590052076589 1
0.0126295639467275 1
0.00329693294701243 1
0.0154596118056394 1
0.00388966890174015 1
0.0115090206792445 1
-0.0126003494430255 1
-0.0208718683363052 1
0.00706760539101231 1
-0.00505110798344664 1
0.014993728309169 1
0.029513861506555 1
-0.013571774963721 1
-0.021748581632873 1
-0.00672460577807548 1
-0.00335004665424782 1
0.00917318267517731 1
-0.00245410088413736 1
0.0062657237943749 1
0.0175194881223761 1
-0.00367722939674601 1
0.023011728908792 1
-0.0174265192110067 1
0.00263261016392271 1
0.0246134848143114 1
-0.00195253188082798 1
0.032608277875231 0
0.00963197016286739 1
-0.0128993887106973 1
0.0445531859468361 0
-0.00560079115937366 1
-0.0114076863049405 1
-0.0256092893951652 1
0.0160334087658407 1
-0.00494721262467755 1
0.033725663455082 1
-0.00493181656059236 1
-0.00601195411463038 1
-0.0194769191688275 1
0.00868097521307064 1
-0.0353966582917155 0
-0.0147664119121354 1
-0.00116540336249193 1
-0.0280251254918563 1
-0.00632906466819097 1
0.019789017597303 1
0.0271269424455344 1
-0.0155724001772858 1
0.00459065430143874 1
0.0241227885191824 1
-0.00969683629504173 1
-0.00793154088968705 1
0.00274124452204775 1
-0.000145727650201101 1
-0.0118222466414227 1
-0.0102827258986932 1
0.0190226099208248 1
0.00726269987265678 1
-0.00266001333041979 1
0.000787658151399115 1
-0.0058518499653389 1
0.0213134327126772 1
-0.00247764929960976 1
-0.0041314792552935 1
-0.0108788411756111 1
7.69534181575757e-05 1
0.0124036351941657 1
-0.00935201486390686 1
0.0205394952909456 1
-0.0203977089254824 1
0.0284630581333878 1
0.00651769581603471 1
0.0214007706205726 1
-0.0136172962970357 1
0.00101468981402847 1
-0.0137560879811092 1
-0.00789456629188592 1
-0.0172294418020466 1
0.00344417810691078 1
-0.0092468072408327 1
0.00481170506845062 1
0.000315663860624398 1
0.028365415627129 1
-0.00484919411419087 1
0.00396023206211162 1
-0.0114882725598419 1
0.00272431899800389 1
-0.0229970306101759 1
0.00905387870573844 1
0.000210679260583042 1
-0.0259991694987366 1
0.0137596021956485 1
0.0107486739450873 1
0.0219419545156831 1
-0.00385082290411714 1
0.00425073005415741 1
-7.9180934111404e-05 1
0.0197918207648494 1
-0.0143612772633275 1
-0.00659771390682102 1
0.0097346969920374 1
0.00781577355283479 1
0.0126277667084357 1
-0.00969137537051607 1
-0.0308437519523168 0
0.0128723524183775 1
-0.000775301630252791 1
0.0351111022042346 0
-0.0059177764835935 1
-0.0106492731927664 1
0.00205239513474136 1
-0.0072250492771039 1
-0.00691149457449593 1
0.026686271161049 1
0.00468682784214469 1
0.00508039397241867 1
-0.0087902484348003 1
0.0183509261455562 1
0.00932382424118045 1
0.014284791646469 1
-0.00363733714289426 1
-0.00871773772324579 1
-0.00738810953791061 1
-0.0376794735535749 0
0.00743956784383292 1
0.00852266501707255 1
0.0225886937448097 1
0.00371919481051417 1
-0.016908252209114 1
-0.0202219704364757 1
0.0105909099475524 1
0.00117859028229584 1
0.00210935708277269 1
-0.00293786091140693 1
-0.00949490881226746 1
-0.0108570018017792 1
0.0179108640784493 1
0.00688158230250474 1
0.0103395930213558 1
0.0280345157185761 1
0.00411229994968999 1
-0.0109963596451916 1
-0.0224427305971166 1
0.0196396147277955 1
-0.0184333516976464 1
-0.0241525463182288 1
0.0134861642789005 1
-0.0337971483941845 1
0.0283037334501249 1
-0.000716603429862914 1
-0.00745223341016123 1
0.024211455479757 1
-0.00123520816760774 1
0.0245710399507694 1
-0.0161233332795448 1
0.0217181214566533 1
0.00442974970497525 1
0.00835006142362817 1
0.0210893620342573 1
0.0466181338414359 0
-0.00955866089830617 1
0.00991978918303304 1
-0.00528156373093062 1
0.0329674929916441 0
0.00416862556765404 1
0.00188323345468946 1
-0.010461482722471 1
-0.0368659818439356 0
-0.00807736354673953 1
-0.00155652793591806 1
0.0129742135669021 1
0.000846026371304149 1
0.0112278958300915 1
-0.0371571401653745 0
0.00333440508925329 1
0.00477430422533017 1
0.013008174073031 1
0.0170750468568508 1
0.00362510576930275 1
-0.0244443717425092 1
-0.00835749706202438 1
-0.0164461444274332 1
0.0374884819488393 0
0.0190921308258644 1
-0.0188627722040265 1
-0.00879195115275984 1
-0.017640508427437 1
-0.00903094079468092 1
0.0116672520473489 1
0.00407238223845097 1
0.0191625934131655 1
-0.0161686962843082 1
-0.0178996067373908 1
0.00530096008089104 1
0.0469933360450494 0
0.00718522409895386 1
-0.00315033696743184 1
0.00127711155432087 1
0.0111065582505076 1
-0.0177353766389457 1
-0.00478656619706274 1
0.00927684659650629 1
-0.00499835708905949 1
0.000362615576795471 1
-0.00357201418553347 1
-0.0151295072913063 1
0.000219058904973227 1
-0.0381879194224455 0
-0.00855955024564674 1
0.0344712016569148 0
0.00778589776827663 1
-0.0267113466530404 1
0.0100538606585036 1
0.00599642689232164 1
-0.00369107854315352 1
0.00497350657767282 1
-0.00434014837330472 1
-0.00360984522530561 1
-0.00266381219408326 1
0.0168919734798034 1
0.00728554768097338 1
-0.0107717252534646 1
-0.000112504019887903 1
0.019385892926548 1
-0.0029343491736018 1
-0.0121142936806386 1
0.00925018791425967 1
0.00193637677367412 1
0.00196745103775164 1
0.0220019492486124 1
0.0154253610522199 1
0.0066260436767094 1
-0.000374990361961957 1
0.0144090405831565 1
0.00737922157923551 1
0.00854992565711652 1
-0.00575770073135681 1
0.0157591753206638 1
-0.00500969499798278 1
0.00668979703868278 1
0.00755721243339942 1
-0.00427364893331679 1
0.00410243488192213 1
-0.00737381945611628 1
-0.00574423354657465 1
0.0405028292140215 0
0.0127410501192463 1
0.00584144133417055 1
-0.0178189588697533 1
0.000958578320694355 1
0.0250526494853654 1
0.0266382589394213 1
-0.00507167583192249 1
-0.00115631426563036 1
0.0394216478347847 0
0.00772854897720767 1
0.000326551750786809 1
-0.0103861580353699 1
0.00332253757581811 1
-0.00360486708132292 1
0.00691195968411606 1
0.00285325909721621 1
0.0113181016163744 1
-0.0100397879652835 1
0.00627817305237154 1
-0.00688843057216616 1
-0.00446071038900885 1
-0.0344958716083787 0
-0.000648295192583602 1
-0.0278666474723237 1
0.0234058847565041 1
-0.0171908992768321 1
-0.00300168618888443 1
-0.0132621291816792 1
-0.0236033688996549 1
0.0252406091132004 1
-0.000717353697821392 1
-0.0105581829158701 1
0.0325982029559843 0
-0.00296841183339772 1
-0.0114543942348591 1
-0.00925708101157164 1
0.000675276609777811 1
-0.00386230414620224 1
-0.00617586616461436 1
-0.00281325420542359 1
-0.0110799442736479 1
0.0202753971521977 1
0.013716484802749 1
-0.00978675621560999 1
0.0238119021428358 1
-0.0131610175259553 1
-0.00199149369641112 1
0.00847565212292732 1
0.0175787149443135 1
-0.0163386237643424 1
-0.0263112444208541 1
0.00757549647429456 1
0.0134954812374034 1
0.0204427163366121 1
0.01598298819961 1
-0.00905994158384434 1
0.00261115149373527 1
-0.009033517963912 1
-0.00198719403464949 1
-0.0134593057806352 1
0.01074483184238 1
0.0377428051594423 0
0.00527456762607678 1
-0.0345051703936254 0
0.007809092042887 1
0.00129103719815938 1
0.00460088981362525 1
-0.0041782132187325 1
-0.0276230993104477 1
-0.012202726265779 1
0.0102401994934409 1
0.00481138148901486 1
-0.00304949927984806 1
0.00572459606445081 1
-0.025013842442742 1
-0.018554734104877 1
-0.0136150209047647 1
0.00296968325360087 1
-0.0180430683102799 1
0.0158153049987729 1
-0.000739950576165942 1
-0.0139778013542169 1
-0.00952582705654714 1
-0.000363508778882464 1
-0.0142850955344758 1
0.00521009178715032 1
-0.0127002972199157 1
-0.00465092432240334 1
-0.0147960882285836 1
-0.00449624750163436 1
0.0090163186273862 1
-0.00422390558915689 1
0.019903318467555 1
0.0100690167023705 1
0.00141154793501829 1
0.00779194712332792 1
0.0116206587793484 1
-0.024985758566712 1
-0.00406121091205936 1
-0.0101106511087214 1
0.00813311246971815 1
0.0358275806438579 0
-0.0159413302441879 1
0.0208996409331507 1
-0.00442701709499016 1
-0.0307837763378804 0
-0.0160810012010113 1
0.0186433238095008 1
-0.0200351153873734 1
-0.00984417901025872 1
0.00113026470290641 1
-0.000422712004070258 1
0.00262142081145295 1
-0.0200999876661833 1
0.0169520263038691 1
0.0335493060247667 0
0.00656222492048913 1
0.00146876271339682 1
-0.00683877457388856 1
-0.0253587591331636 1
-0.023377869980668 1
-0.00606244339776393 1
0.00870032296023537 1
-0.00673176266724444 1
0.0164880735163412 1
-0.0058569694537583 1
0.00108206025866083 1
0.0162454863723865 1
0.0378884749755791 0
-0.0238217582495491 1
-0.028206682717291 1
-0.0233018671843517 1
-0.0181372568796317 1
-0.0272562476051258 1
0.023766405208674 1
-0.0031182651411102 1
-0.00590921015587152 1
0.0100637577627134 1
0.0152757208521208 1
-0.00867419195897887 1
0.0189421129754961 1
-0.016711929493314 1
0.00130950204459279 1
-0.00696703859677889 1
-0.0197598135958894 1
-0.00417083976554057 1
-0.00400237735475287 1
-0.0128495648041673 1
-0.0181066797273306 1
-0.000734159961864868 1
0.0107919871984103 1
-0.0196032508172665 1
0.0119994129062908 1
-0.00798633812636439 1
-0.00974249560401391 1
0.0137659082627086 1
0.0237174401070283 1
-0.00644233061953952 1
-0.034747824147755 1
-0.0166283196991305 1
-0.0146072719432041 1
0.00875008036255041 1
-0.00902720776159547 1
0.0129735526908591 1
0.018286813260742 1
-0.0327155442189951 0
0.0250920801580373 1
-0.0113971055973811 1
0.0174989430304674 1
0.00424978400285531 1
-0.00369390958399534 1
0.0264514440354175 1
0.0154335406551257 1
0.0235924840254071 1
-0.0127961206317412 1
0.00564162201509955 1
0.00361463117773996 1
0.0073380150729831 1
-0.00266655637361658 1
0.0141451586376089 1
0.00595757726187269 1
0.00604344620007148 1
0.00447431692039564 1
0.0142101543233735 1
-0.0173299275034033 1
0.0132769376359072 1
0.00194428177530852 1
0.00522733117583827 1
-0.00970343622074839 1
0.00481612755808788 1
-0.0320082260624891 0
-0.0190963178624707 1
0.00760717203363958 1
-0.0138496961831977 1
-0.00520029394647203 1
0.0116093327547565 1
0.0204062452116118 1
-0.00977118743776867 1
-0.0120414537309708 1
0.00678231890959799 1
-0.0100115342093611 1
0.0210328243922086 1
0.00617021112533911 1
-0.00925788919837445 1
-0.0146704072065634 1
0.00195042379267833 1
-0.00210052012006125 1
-2.91591637341087e-05 1
0.00360435834449035 1
-0.0128024696130474 1
-0.00706160982808251 1
-0.00279989533836202 1
-0.0173580020561242 1
0.0154106713764732 1
-0.0483118792373008 0
0.0318909599478856 1
-0.0153111056832671 1
-0.0292438589849283 1
0.0202659084383672 1
0.00166872378357866 1
0.00608410910238034 1
0.015231655278996 1
0.0114750027869523 1
-0.0149095335455631 1
-0.0266865794129591 1
0.0338531957824329 1
0.00546063247754947 1
0.0202393218796839 1
0.00699801825221551 1
0.0117621328771788 1
0.0172639779510904 1
-0.0065121976563042 1
0.0266426101431913 1
-0.013065785635089 1
-0.0128991938931365 1
-0.048653770166413 0
0.00905960376017343 1
-0.0327323381386083 0
0.0256345494549764 1
-0.0255642830979982 1
-0.0129159716017562 1
-0.00779739122263868 1
0.00556946641137801 1
0.011480593572508 1
0.00217769004060479 1
0.00585676542840975 1
0.00702023187148727 1
0.0166658894812352 1
-0.00344720455201218 1
-0.00629171594861115 1
-0.00920998331172975 1
-0.0107348388149403 1
0.0243201027005006 1
0.0124184155781889 1
-0.00411316985591828 1
0.00481517186559783 1
0.0344172277455535 0
-0.00365696966317478 1
0.0447001580093219 0
-0.00959889217849135 1
0.0242840872915155 1
0.00537500408086058 1
0.0405915073530813 0
0.014053807830459 1
-0.00701334980770719 1
-0.0301713642661037 1
-0.0252636553723188 1
-0.0329211492863402 0
0.00182720562672272 1
-0.016305461988423 1
0.00749065740595512 1
0.0032973960966079 1
-0.014788300181373 1
0.0174031963885738 1
-0.00847590678259863 1
0.00154403119481765 1
0.0154873689279904 1
0.0310628838325505 1
-0.0111518777643726 1
0.0212696979394968 1
-0.0149916684837351 1
-0.00584454849044872 1
-0.00307607337272872 1
0.00822271265969325 1
0.0195629724342212 1
0.00330231965670431 1
-0.00907851091507864 1
-0.0202395806937674 1
0.0222682239405989 1
0.00497190949060879 1
-0.00964558802317124 1
0.0117244766526823 1
0.00482077340556323 1
-0.00971159260112926 1
0.00258811366465245 1
-0.0174514683418797 1
-0.0179862140790203 1
0.0145598485031902 1
-0.0181187029657764 1
0.0024786835200497 1
0.0183673060220033 1
0.000464334632099494 1
-0.0138543577813661 1
0.0218899930323455 1
-0.0278766585010307 1
0.0117822165328581 1
0.0011252205074165 1
0.0147599719256381 1
-0.0280751966620559 1
0.00740446748723047 1
0.00174193900638334 1
-0.0112761349010866 1
0.00629957783173674 1
0.0146793126373003 1
-0.0175219034001017 1
0.000820592692451401 1
-0.0240368711031194 1
0.00392840258508809 1
0.032845705168016 0
0.0390581682911417 0
-0.0333073890431165 0
-0.00599614249633495 1
-0.00229206969664361 1
-0.0111288826118922 1
-0.00213201543690576 1
-0.0421072838945699 0
-0.0560551699338051 0
0.000879682283338436 1
0.0252238742390053 1
-0.00101129933723962 1
-0.0046544619611695 1
-0.0190360352649766 1
0.00202203166676462 1
7.41578551309134e-05 1
-0.00470535520583399 1
0.00438513824302123 1
-0.00391238599672487 1
-0.0269779939011912 1
0.0329741508245469 1
0.00903513335222897 1
0.00938752190575598 1
-0.0254914610713738 1
-0.0136969355309897 1
-0.00894832750309595 1
0.0136738416891132 1
-0.0135974340139699 1
-0.00557211491321116 1
-0.011331851727716 1
0.0178758341505897 1
3.78042468356325e-05 1
0.0102416066924198 1
-0.0296749635552853 1
-0.0124530757313501 1
-0.0247777562635724 1
0.000487605422557911 1
-0.000779044634765456 1
0.0398354594172691 0
0.00516214878663592 1
-0.01136979330701 1
0.00268993970144103 1
-0.0212622584218525 1
-0.0204657956796352 1
-0.0170248349197731 1
0.0141232929942292 1
-0.0109105826675101 1
-0.000417304125587144 1
-0.00493745185071979 1
-0.0260340124566096 1
-0.00867689549081239 1
0.0221132510797371 1
0.0136644747918379 1
-0.00957568642494388 1
-0.000165259296489323 1
0.0391657540227453 0
0.0061677217598405 1
-0.00784322421530556 1
-0.00911824893792634 1
-0.017744098467077 1
-0.0098183140031741 1
-0.00649844092658753 1
0.0158191642147743 1
0.0049951664737213 1
0.0105883838931716 1
0.0122623743753165 1
0.0194238417097116 1
0.00720070093928656 1
-0.0274407134261941 1
0.0131774636718656 1
-0.014163375194931 1
-0.0258041886723316 1
0.0193841053032054 1
-1.31926844254659e-05 1
0.0253899537343831 1
0.0326158200542132 1
0.0288582901148001 1
0.0135217873406446 1
0.0225214145332165 1
-0.0191504331972453 1
0.012821617908942 1
-0.00988786781403164 1
0.0198311710367925 1
0.018434446129962 1
-0.00329743631434257 1
-0.0287777465717232 1
-0.0217948698305929 1
-0.00330225257629168 1
-0.0145449596101056 1
0.00281560987950439 1
-0.000907484073224258 1
0.016203766124491 1
0.0305702940880999 0
-0.0029314554610103 1
-0.0263595311120131 1
-0.00571555268487015 1
-0.000434543407931036 1
-0.0157250681297228 1
-0.00709461454886955 1
-0.0174927036383795 1
-0.000708012047758913 1
0.00515354960006435 1
-0.00594989985771501 1
0.0299908628086357 1
0.00826982625523318 1
0.0125490836473482 1
-0.00251216359338196 1
0.0248003775788847 1
-0.00102540136598906 1
-0.0109531562534722 1
0.0101754120329277 1
0.03351033358415 1
0.0147899093244964 1
-0.00674032906735695 1
0.0156801838068071 1
-0.00590910805634191 1
0.0160547556161937 1
0.0269929308831213 1
-0.0123661646278457 1
0.00947228667155247 1
-0.0132658001647266 1
-0.00292326163879855 1
-0.00444737930156233 1
-0.0278580673493931 1
-0.0159579441278877 1
-0.01858879182963 1
0.00055172908221474 1
-0.00983815834655788 1
0.0179263373031658 1
-0.0099517452766796 1
-0.001083310142836 1
0.00890311989079897 1
0.0138900850298572 1
0.0192953388708715 1
0.000487666006588896 1
-0.0020901790709982 1
-0.0130138723457829 1
0.000155586313324887 1
0.0348316443900904 0
0.00236180979938374 1
0.0352051162801091 0
0.00560775984193109 1
-0.0200430783179916 1
-0.0119605040201139 1
0.0148604689597594 1
-0.000769733179814478 1
-0.00321514073797281 1
0.0126013057663137 1
-0.028802986038781 1
0.045191117434339 0
0.00940927401110718 1
-0.00239618060906664 1
0.0227303193235193 1
0.00375710086664001 1
-0.031581275393292 0
-0.0388129726076565 0
-0.0222126546941824 1
0.0143275075387376 1
0.0313651673711097 1
-0.0218825016918078 1
0.0102790747713681 1
0.0136535625507878 1
0.000968102554277113 1
0.0122589206775327 1
-0.010722091220311 1
-0.00340894069293965 1
-0.0186692234403611 1
-0.0212459158802189 1
0.00661573885451036 1
-0.0165790254338837 1
-0.00838918523400323 1
0.0172793016615093 1
-0.0248423214381281 1
-0.00876351410628196 1
0.0054244411247757 1
-0.0112319920047738 1
-0.0187530797384088 1
0.0087564735407825 1
0.00047783319660688 1
0.00730978117107091 1
0.0110153216478135 1
0.015005213552964 1
0.0168606555952986 1
-0.000859240846142966 1
-0.0202868069847371 1
-0.0234168061138296 1
0.00458633774890371 1
0.0241878315168099 1
-0.000916447322076985 1
-0.0257959708711425 1
-0.0241470105350184 1
0.00849717789872323 1
0.0130870855600308 1
-0.0137068997658445 1
-0.0117397737497946 1
-0.0160620137496367 1
0.009938437298234 1
0.0227847530875741 1
-0.00879994613783618 1
0.0221569330904645 1
-0.00982249901734336 1
0.0178873016477959 1
0.0364410512685209 0
0.00795293153649249 1
-0.000393375281229323 1
0.00339815296037447 1
0.00623752605036233 1
-0.0115105370350134 1
-0.0172001548575739 1
0.0386694791457888 0
0.00771195050850108 1
-0.0115580486524493 1
-0.021342789436962 1
-0.0128621334075344 1
0.00998054257166091 1
0.0165204173859658 1
-0.0154649631812885 1
-0.0181321845114289 1
0.0149384214831192 1
0.0259750987566019 1
-0.00678867692549346 1
-0.0032117743778373 1
0.00806544077621174 1
0.0019465269294729 1
0.0129830275903475 1
0.0117907731481187 1
0.00257469217736752 1
0.0188337534114852 1
-0.0095417925169718 1
-0.0200754083133606 1
-0.0380620893411091 0
0.00376092294997448 1
-0.0294890013663005 1
-0.00510964661351769 1
-0.0167861425866479 1
-0.00774338823530193 1
0.00384630607675019 1
0.00173014535350054 1
-0.00931536001685248 1
-0.0203294264101484 1
-0.012214098639833 1
8.54618167413692e-05 1
-0.00310008409521563 1
0.00831878891677865 1
0.0013086629151288 1
-0.00287662728528561 1
0.0122263462527619 1
-0.0117269733381835 1
0.00435789798611629 1
-0.0227931906090584 1
0.00844920130456213 1
-0.0276752723563892 1
-0.00744143639481166 1
0.00828486355064214 1
-0.0156053564520218 1
0.0441214667164017 0
0.0156235388525218 1
-0.0146568091613946 1
-0.0284846647861271 1
0.00147630331940467 1
0.000909394567054545 1
-0.000699818485119364 1
-0.000797939831339122 1
0.0195191230843033 1
-0.0101150840527248 1
-0.0281224187894536 1
-0.00691633656518667 1
0.0271159413034322 1
0.00365792635223263 1
-0.00557719857298369 1
-0.00220265110739596 1
0.0143824264590331 1
0.0232559820919665 1
-0.00724313656100443 1
0.00455317375024155 1
0.0220896983149325 1
-0.00193600761513418 1
-0.00932007218182294 1
-0.0216746728954241 1
0.00678551032021132 1
-0.0118507023488879 1
-0.006239501197666 1
-0.0242243777589655 1
0.0147759831142921 1
0.0149078610781803 1
0.00780297676300285 1
0.0029937230703275 1
0.00813078876617348 1
-0.00639616498247877 1
0.00376250761901095 1
-0.0133170636637688 1
-0.00828124310035456 1
-0.00415691767521324 1
-0.0220595586150982 1
0.0452054954023252 0
0.0045975788230046 1
0.0121760980446875 1
-0.006182738216292 1
0.000368195561272591 1
0.0163331598409449 1
0.0440612383522353 0
-0.0261267880986579 1
-0.0315953068003744 0
0.00423759876876322 1
0.018893270962164 1
-0.00583901923613748 1
-0.00869827452419567 1
-0.00220331522949535 1
0.00212530723143204 1
0.00710571111223469 1
-0.0332787722757013 0
0.0128726912932902 1
0.0118360141910248 1
-0.018678175365328 1
-0.0229070657244408 1
-0.012839400092257 1
-0.00587349117404478 1
0.0450708302200778 0
0.00725822740602452 1
-0.0254126310967944 1
-0.0136701473237362 1
0.00202300090411501 1
-0.00721629961030274 1
-0.0168577314797315 1
0.00283940245311452 1
-0.0106992348219762 1
0.038639409877549 0
-0.00505080560220495 1
0.00201076276925868 1
0.0340176296100122 0
0.0139610151260948 1
0.0377705774975796 0
0.00808414853798519 1
0.0058360634492426 1
0.00995759994793066 1
0.016247254025057 1
0.0201311843231119 1
-0.00984219101475388 1
-6.91631608105061e-05 1
0.0134119054427369 1
-0.0095093825901081 1
0.0127969308568858 1
0.0114082704340565 1
0.00582924499736373 1
0.00132489643471082 1
0.00889663902675347 1
0.0110283440689267 1
0.010914521345568 1
0.012445632242733 1
0.0181446417172665 1
0.0206136368864978 1
-0.0100866682005594 1
-0.00490683048686209 1
0.0132068055820857 1
-0.00800687465434453 1
0.00040699626381884 1
0.0229766728092029 1
0.0204794267964999 1
0.00222228888388658 1
-0.0130872696827086 1
-0.0328429347307035 0
-0.00837010086287654 1
-0.000333481787481643 1
-0.00451711798445539 1
-0.00401422949405836 1
0.00808289632760576 1
-0.0111420108059043 1
0.0116609136594987 1
0.017050001466343 1
-0.00164012584148055 1
-0.0173064482256495 1
0.0317259044082568 0
0.0291217099346108 1
0.00588406057469622 1
-0.0103085058354904 1
-0.0122702798629401 1
0.0159756730269753 1
0.0258389919371173 1
-0.0204329018787574 1
0.0250774904875602 1
-0.0131495635413049 1
0.0074476279440828 1
0.00830367877490592 1
0.00644630749045183 1
0.00405180889024068 1
-0.0022497994534847 1
-0.00564485527936273 1
-0.00260901833949518 1
0.00393584640229965 1
-0.00120576187282205 1
0.00854991533453055 1
-0.00774407919943998 1
0.0037527322012483 1
-0.0240177055990554 1
-0.00925278683645971 1
0.0167745885442131 1
-0.00369528429465531 1
-0.0421534253245791 0
0.00038411256388675 1
-0.00171704557570691 1
-0.0304136972287751 1
0.00505331535328666 1
0.0179550001106418 1
0.0119053064741858 1
0.0124530177777044 1
-0.0149747503888814 1
0.0135828989451556 1
-0.0125898042336829 1
0.0144062288433538 1
-0.0290573087394815 1
-0.00622698482731634 1
-0.00748770107298942 1
-0.0174941227981225 1
-0.0139524882787823 1
-0.025779341965441 1
-0.00111698650069804 1
0.0299348599397375 1
0.00739423461339433 1
0.00102448161059896 1
-0.0209711623782638 1
-0.00969896627303966 1
0.0204987935310645 1
-0.000286942100923909 1
-0.00321267617870023 1
0.00297388476559604 1
0.00314273241534086 1
0.00279955729098751 1
-0.019190058129888 1
-0.0102132929215027 1
0.00242336316772686 1
-0.00754164618017531 1
0.0150399367506958 1
-6.73447199355656e-05 1
0.0178871177694147 1
0.0217803940665062 1
0.0176387491638208 1
-0.0129056106244057 1
0.0196070320012328 1
0.0159979261503859 1
0.00806649158788414 1
-0.0181810101892357 1
-0.00554677760837503 1
-0.00166441577251221 1
-0.0059419898343631 1
0.0225857264376305 1
-0.00651950337711225 1
0.0201404699196828 1
0.0224719435201722 1
-0.011834281518655 1
0.0197826102764053 1
-0.0176665267330264 1
0.0355410789969045 0
0.00876620055345933 1
-0.0176136335391056 1
-0.0210088867639224 1
-0.00839565300477557 1
-0.0231669668586887 1
0.0343895450985195 0
-0.00586057111411567 1
0.0208277882704871 1
-0.00988108940582559 1
0.0242757227198782 1
-0.0190005070673126 1
-0.0267387211500913 1
-0.00217455783094755 1
0.0156271301997764 1
-0.0239601569814765 1
0.0215569524999593 1
0.00506287028146855 1
-0.0189186180117913 1
0.00244100170291132 1
0.0277316277836394 1
0.0112822814218989 1
0.00114791109160951 1
-0.0131684456653196 1
-0.0171119349661704 1
0.0163996052924222 1
-0.0188323320921146 1
0.0195804160952231 1
-0.0275419829933184 1
0.00739006101553469 1
-0.0461700718333367 0
0.00597267346406326 1
0.00140730136975658 1
0.0195334813141009 1
-0.0019586702057101 1
-0.0065207847243783 1
0.0130549417875907 1
0.0271831395000261 1
-0.00285878364361306 1
0.00172212233960604 1
0.00463752236239346 1
0.0120015223323627 1
-0.00368800317597851 1
0.00952023071518964 1
-0.023407885883509 1
-0.0245917445777914 1
0.00999088580813503 1
-0.0151183858544705 1
-0.00787369161451291 1
0.00294576171310241 1
-0.0126759598307295 1
0.0302670608415014 1
0.00824018474615992 1
-0.00513103353678852 1
-0.0105843588292554 1
-0.0308759252650913 0
0.0155287966364911 1
-0.0295789881048419 1
-0.0186950103279709 1
0.0133037803832396 1
0.00340507472596148 1
-0.00402757913449627 1
-0.0126579397285592 1
0.0128865765044301 1
-0.0280846268343612 1
0.0141136067260245 1
0.011410260490017 1
0.0085011100558497 1
0.0270682519166561 1
-0.0226122454538281 1
-0.0231771292557634 1
0.00939183220769838 1
-0.00450461049864354 1
-0.0207942159040661 1
4.04330887902198e-05 1
0.00572053638911057 1
0.00210354722403182 1
0.0335299750805541 0
-0.0166048584052841 1
0.0268454557210511 1
0.00597397611023087 1
-0.00674658718325745 1
-0.014211645011317 1
-0.00855699867775873 1
-0.0351692447740314 0
0.00105863222543201 1
0.0165853322169871 1
0.0160594310080901 1
0.00444829605035479 1
-0.014460893124575 1
0.00652550772769946 1
0.00139445809871151 1
-0.000452987206683628 1
-0.0255187327329687 1
0.00999230532682146 1
0.00681726241825891 1
-0.0203360264433021 1
-0.00139311505807155 1
-0.00515666716906577 1
0.000923048748606261 1
0.0188008988129106 1
0.0140875055369074 1
-0.0125907294677726 1
0.00543750282070432 1
-0.00491241465254592 1
-0.00904787824713451 1
0.000949930687182039 1
0.0167909590144015 1
-0.00237206936907493 1
0.00737909934757947 1
-0.0295788309310308 1
0.00995352847966869 1
-0.000628611403783248 1
0.00163854940364117 1
0.0062469693283182 1
-0.00114262478323784 1
0.0222536561683771 1
0.0325287488612014 1
0.00815642613563521 1
0.0149427515551293 1
-0.0112345848173256 1
-0.00928292242149073 1
-0.00617831276793454 1
0.0231319689523338 1
0.00561454290575756 1
-0.00414366210099633 1
0.00209321301270205 1
-0.00932668966951324 1
0.00272631192135467 1
-0.0277366313948412 1
-0.0135078501625347 1
0.00211875433088959 1
0.0245272010016885 1
-0.00967087523475878 1
0.0110965380256951 1
-0.0343962119800082 0
0.00693418389052204 1
0.00638989508957984 1
0.0231762872413098 1
-0.00732604937476429 1
0.0118408689538847 1
-0.0171008882795246 1
-0.0130036595174759 1
0.0126268283094177 1
-0.0160004764069978 1
-0.0173495721198717 1
-0.0376262226954536 0
0.0129396867936666 1
0.0326179815074201 0
-0.0219369500882629 1
0.0148781942966366 1
-0.0215096007951179 1
-0.00555192333942207 1
0.0134197248814816 1
0.00517620006471912 1
-0.00520331458466118 1
-0.00471001142298231 1
-0.0106770982441118 1
0.0357545621940286 0
0.01089415208386 1
-0.00447929539665936 1
-0.00173436955300804 1
0.0294474548056061 1
-0.0227444453024305 1
0.0192976918453894 1
0.0181807955640852 1
-0.00589994974081579 1
0.0193593785653259 1
-0.00758878810020076 1
-0.00440200507562419 1
-0.00392063768956537 1
0.0166362962007097 1
-0.0106070846212788 1
-0.0141304176353727 1
-0.00970370871591132 1
-0.000424528364867623 1
0.0155399445274578 1
0.00585877372076205 1
-0.0113209987806252 1
0.0126473050256539 1
-0.000671609868370501 1
-0.0234625242215028 1
0.0329909162431413 0
-0.0176503324599654 1
0.00132343997942635 1
-0.00618367824398235 1
-0.0225378460351745 1
-0.0174590284031685 1
-0.00924646008945491 1
0.00376703970445125 1
0.00469677231837631 1
0.00991846420132648 1
-0.000225444341077312 1
0.0233040113898029 1
0.00354204872395537 1
0.0229729967710524 1
-0.0220169779196361 1
-0.0169909984509913 1
-0.00331684238861112 1
-0.0143705017044082 1
-0.0238670908828061 1
0.000868690311385976 1
-0.0279814767764608 1
0.00115913643388342 1
0.0013135106065616 1
-0.0201274201717557 1
-0.0100106942099698 1
-0.00521061601003675 1
0.0272200338525239 1
-0.0237649112167489 1
-0.00312520670229048 1
-0.0312150315811555 1
0.0187401651466005 1
-0.0073935229398539 1
0.00763418968784107 1
0.00404669654785794 1
0.00393869461712505 1
-0.0118415943479272 1
-0.0130260146832176 1
0.00269214096904177 1
0.0200018868306925 1
-0.017180317957644 1
-0.00407285602415747 1
-0.02245015267691 1
-0.0133813341883709 1
-2.26053075597606e-05 1
-0.0153770068418601 1
0.0355223828425156 0
0.00837577133484415 1
0.00630041581597406 1
0.00942122078814154 1
-0.0119005824389985 1
-0.0272108338610746 1
0.00711865840942597 1
-0.0183321898129919 1
0.0074576313051137 1
0.0106419418428581 1
-0.00976591347801342 1
0.0366614357923567 0
0.0127796936044198 1
-0.012745053825626 1
0.00222025372021554 1
0.00628657467617634 1
0.0293767964956566 1
-0.00653535364824521 1
0.0134355485903822 1
-0.00480217349259528 1
-0.0171153044177364 1
0.0191753509579109 1
-0.00637017406566279 1
-0.0107134541752883 1
-0.0139981017600461 1
0.00198669763419881 1
0.00252487753380451 1
-0.00264755172134463 1
-0.0440267813559478 0
-0.0288687243045541 1
0.0124321478136428 1
-0.00758395733769699 1
-0.00760998309043355 1
0.0327170573125398 0
0.00949436972009357 1
0.0349802185732705 0
-0.0101810314843322 1
-0.0110984055834276 1
0.0236833662007636 1
0.00645187345329241 1
0.00178795329207245 1
0.0119559608618879 1
-0.0184875222725016 1
0.00638614547541499 1
-0.00313225679856228 1
0.00995340245063663 1
0.00668475796704042 1
0.0107321661431597 1
0.000938713190681878 1
-0.0220486071172552 1
0.0431292557703414 0
0.0263076171324121 1
-0.00221351626657927 1
0.00462439001304267 1
-0.0318396173205624 1
-0.0104683368122062 1
-0.00977726279936201 1
-0.0218992478931099 1
-0.023336257473069 1
-0.00383060269454595 1
-0.00224540188367464 1
0.0147877165152418 1
-0.0297166196420175 1
-0.0105055527933067 1
-0.00416767236511421 1
0.00211032497402195 1
0.00854850753099842 1
-0.00844060134896125 1
-0.00165940272556256 1
-0.00857955164865733 1
-0.0103093129833228 1
0.000929655565341284 1
0.000165172042015726 1
0.0234429711781046 1
-0.00670022338527184 1
0.00482937746820464 1
0.0118493531342215 1
0.0101689174111281 1
-0.0152379324691514 1
-0.0331099151952816 0
-0.00932472402808691 1
-0.0101122825061722 1
0.00557740672168705 1
-0.000649710223319605 1
0.0172632186986321 1
0.00270751911172756 1
-0.00729241209169238 1
0.000414755814960706 1
0.00606858746264285 1
0.017860680329869 1
0.0038619253707083 1
-0.00256070422416154 1
0.0238228525791636 1
-0.00760086799065854 1
-0.0124952158737512 1
0.00891984126016949 1
-0.0110090167947549 1
0.00116061378762576 1
0.0136275104889457 1
0.0319877753776074 0
0.0235600506731925 1
-0.00726984432718356 1
-0.016262336850818 1
-0.0010386380315293 1
-0.0275469438706479 1
0.0243051649351734 1
0.00184483050145207 1
0.0305156180785944 1
0.0166696107273103 1
0.0363709771807031 0
-0.00133693795506522 1
-0.0265155892147998 1
-0.0197298398234699 1
0.0149768292323309 1
0.00802028791815386 1
-0.0154491889258451 1
0.0136649907111262 1
0.0305415322307525 1
-0.0255298022429319 1
-0.00719184731467665 1
0.00181537942328278 1
0.0276274901499751 1
-0.00172329077877296 1
0.0488560780252282 0
0.00259931673722765 1
0.0201484110074063 1
-0.00021759238626882 1
-0.00277642276124121 1
-0.0120793071804998 1
0.000891627872234681 1
0.0113006231280501 1
-0.0113678252427135 1
0.0351098968375033 1
0.0267561225854937 1
-0.00437458117456366 1
0.00215102835596732 1
0.0109297985100119 1
-0.0167124594786788 1
0.0148458063731356 1
-0.00386244864841905 1
-0.00120267518913925 1
-0.0232810572971967 1
-0.0125647090304572 1
-0.0126491571338713 1
0.00671034929506394 1
0.00929840593645821 1
-0.00811337681825097 1
-0.0162382745850716 1
0.00553177014361142 1
0.0101539892174272 1
-0.0175582189784911 1
-0.0178632898826083 1
-0.00440201272940489 1
0.00561845239990032 1
-0.0185733189769109 1
-0.0207985274168976 1
-0.00131952518251589 1
0.0161654987935299 1
0.000716560644488692 1
0.00461177465418119 1
-0.00277886520157242 1
-0.0112437104229822 1
0.00154606391058372 1
0.00452388068217155 1
-0.0172342137466536 1
0.0133550745032517 1
0.00791721350573505 1
-0.0228326651972091 1
0.0075737563312964 1
0.0217728005670921 1
-0.0197608985578446 1
-0.0179624690326531 1
-0.0160456088899172 1
-0.0105143605426283 1
0.00114142226857225 1
-0.00840352393987675 1
0.00373902872053497 1
0.021408790189108 1
0.0191680296404732 1
-0.000766307046983072 1
-0.00202773071950663 1
0.00875126753365449 1
0.00877993898034993 1
-0.0190030340594868 1
-0.0172319403872959 1
0.0050884895023894 1
-0.00158157501157832 1
0.00566952205214364 1
0.0111712566972504 1
0.0110890594001643 1
-0.00996427611125422 1
0.0206118685360796 1
-0.00729333569914851 1
0.0111311296685373 1
0.00139972500357585 1
0.0109324642361993 1
-0.01933132246988 1
-0.0303330743281766 1
-0.0102490712391292 1
0.00395960101433906 1
-0.0117614477506073 1
0.0097532964695517 1
0.0062183018958196 1
0.0188825958866609 1
0.0242309213115332 1
-0.00973778569328328 1
-0.0168818622351819 1
-0.00791690974126012 1
-0.0118446454039363 1
0.0187730225540538 1
-0.0136653606562636 1
0.0380603506835835 0
0.0136323339579627 1
-0.0217117274633621 1
-0.0228207232768443 1
-0.0403161672228196 0
-0.00791150072162545 1
0.00761537657177596 1
-0.0142893227869602 1
0.0047916065080751 1
0.0179811207529518 1
-0.0113489251488069 1
0.0157843453818272 1
0.00984551213648587 1
-0.0264793873185803 1
0.0211505036469001 1
-0.00381647961705224 1
-0.0234171317140477 1
0.0323866350609259 1
-7.53435035440447e-05 1
0.0176686240721862 1
0.0294667247693559 1
0.00172970799104461 1
-0.00696755282271577 1
-0.0315846323052232 1
0.010620776304782 1
0.023666487011285 1
0.0140070884183906 1
0.00190757085213758 1
-0.0193774463384426 1
-0.011801255700082 1
-0.00576486867384543 1
0.0168668719141678 1
-0.031500007331763 0
0.0199971640576599 1
0.00893400142469809 1
-0.0108723682011956 1
-0.00444627478152438 1
-0.00890361845521553 1
-0.00463025046006549 1
-0.0096007602636746 1
-0.018254392826827 1
0.0136963091666385 1
0.00716066309695073 1
0.0066232297442704 1
0.00635773278219544 1
-0.0221847467473529 1
0.0186785134090634 1
-0.00281250553153465 1
0.000989128493286966 1
0.0181566959816918 1
-0.00491606406695756 1
0.00315975294730463 1
-0.0108234507168308 1
-0.00165939229898361 1
0.0422095614081526 0
0.00723618842257501 1
-0.0259367434021532 1
0.001228694521267 1
0.0220782156197395 1
0.00278243350564362 1
-0.0202161216064491 1
-0.0142716836410727 1
-0.0178116075971817 1
-0.00374026885932313 1
-0.0510249438790607 0
-0.00878934442772332 1
-0.0221219037753009 1
0.000349207114594664 1
0.00409185393203661 1
0.00444748660315183 1
-0.000809041943804213 1
0.00872595026506568 1
-0.0281070488483672 1
-0.000816794302839685 1
0.00790701751263732 1
-0.00157309011632718 1
0.00133322838317583 1
0.0113294918005711 1
0.0125975827120034 1
-0.0121837526869739 1
0.00370521238325047 1
0.00986924134080577 1
0.0199018728443582 1
0.00167772751136718 1
0.0141554718948238 1
0.00246656877473495 1
-0.0231795456097332 1
-0.000757081552165566 1
-0.00870035162071166 1
-0.010647351643411 1
0.0522493719801312 0
0.0165745173864738 1
-0.0123853804571463 1
0.00113017237007964 1
-0.0138772541730713 1
-0.0107548925281357 1
-0.00593849878728251 1
-0.0178031852625783 1
0.00942257135357633 1
0.00482529128702101 1
0.0165881437046461 1
-0.00606260869638519 1
-0.0111547400501568 1
0.00705626935924996 1
-0.0122150291517781 1
0.000461102269816615 1
-0.0216769925393075 1
0.00247592238451738 1
0.000616410014460445 1
-0.00445476769715725 1
-0.00920634555419685 1
-0.0278468458694795 1
-0.0291176020643388 1
0.0425608264602409 0
-0.0198783823219412 1
0.00569660132039807 1
-0.0177431727732462 1
0.033913630225458 0
-0.0132189628988782 1
0.00513516719210814 1
-0.0301444013226753 1
-0.00331276570986546 1
0.024261760622691 1
-0.0138775723344282 1
0.0069729760228836 1
-0.0204464339163637 1
-0.00146959412761271 1
-0.00893707020731184 1
0.0301264931595824 1
-0.0185398003055442 1
0.00369152891855365 1
0.0150647211793076 1
0.0130698483697458 1
0.00582225558555416 1
-0.020309064640669 1
0.00989575770128001 1
0.00151588071139231 1
-0.0098697902486727 1
0.0238735182847945 1
-0.00842165492933015 1
0.00625327591609556 1
0.00529137514790709 1
0.00944080026770439 1
0.00475805766893485 1
-0.00611815903888512 1
-0.00952698024198924 1
0.00199253457258886 1
-0.00802080458467792 1
-0.00143960158594855 1
-0.000304855903355357 1
-0.0233678277592085 1
-0.010974678756541 1
-0.0133415038646732 1
0.00869700938870607 1
0.000385756769351121 1
0.00497665005334852 1
-0.0184497502362938 1
0.00833546387681228 1
-0.00141956490877209 1
0.00337053567693141 1
0.0334328485357302 0
0.00806774538386276 1
0.0288556764916309 1
-0.0275500245996384 1
-0.019584388107807 1
-0.0255223640144181 1
0.0219724853060033 1
0.00876898840863714 1
0.00591636769427754 1
-0.00565600484933016 1
-0.0171123562346966 1
0.0238045355960599 1
-0.0066076840959874 1
0.00362318771335012 1
-0.0258277753044267 1
0.00454758775231594 1
-0.00921534924999005 1
0.00799911025851771 1
-0.0246592698525842 1
-0.00744876100008314 1
-0.012822328515678 1
-0.0155090210626483 1
-0.00425169693338519 1
-0.0169271999248459 1
0.0194773285623143 1
0.00437606170439068 1
-0.024944653823707 1
-0.0105112322788894 1
0.00535517370126873 1
-0.0352959226552964 0
-0.0222100713673501 1
0.0238590745734032 1
-0.0188204929451862 1
-0.00934761872570833 1
-0.00545054868028444 1
0.0105680455129425 1
-0.000644521191866166 1
0.044269187658982 0
0.0147693593327393 1
0.00126741325793679 1
0.0201573197151609 1
0.00304685538866846 1
0.0049544014163803 1
0.0186946927930331 1
0.0118862618905389 1
0.00707966874546529 1
0.0145193741611268 1
0.0388969791826564 0
-0.004748777054855 1
-0.00848655587386793 1
-0.00712921005534019 1
-0.00235212800501926 1
-0.00203197279736913 1
0.0166535400727961 1
0.0026022392974362 1
0.00241788658292798 1
0.0122805045483828 1
-0.0387388469834695 0
-0.0286398280297043 1
-0.00145977235435458 1
-0.00569630424775364 1
0.0287234908001432 1
0.00604005831379572 1
0.00738823999985887 1
0.011255784532125 1
0.00664124603798269 1
0.00741559999120753 1
-0.0211273711389024 1
0.00584343750025866 1
0.0214414688462748 1
0.0180815925886425 1
0.0084511271213683 1
-0.0288910261056654 1
-0.0309940861563573 1
0.000515097900822443 1
0.00733780924488213 1
-0.000892361747231224 1
0.0320915265984081 1
0.0096500635806464 1
0.000611411156918172 1
-0.0140680596060395 1
-0.0194207833585775 1
-0.0258480046892268 1
0.0030630878262625 1
-0.000917462758246064 1
0.00348238960201525 1
-0.0161422587071735 1
0.00698976547470305 1
0.0075594123487489 1
-0.0248409014621198 1
0.00597304298150729 1
0.00722288382348867 1
-0.0563908294124016 0
0.00054406400308842 1
-0.00648767591058221 1
-0.00123929176538153 1
-0.00490398189606539 1
-0.00338736794826619 1
-0.00314428427644678 1
-0.0152569883946284 1
-0.0236567699438463 1
-0.00503265149428 1
-0.0145665314694312 1
-0.0215568416429427 1
-0.00269347781616778 1
-0.00104837228024134 1
0.010330173852271 1
0.0138731610181339 1
0.0185289463295759 1
0.0044356673126731 1
0.0142433767669762 1
-0.000904548496461384 1
0.0116629231842956 1
0.00254558893133397 1
-0.00797825355090057 1
-0.00824796466241315 1
0.034070191496089 0
-0.0079578808832254 1
-0.019429790448418 1
-0.0331625728841723 0
-0.00408828705420702 1
-0.0327800989500695 0
0.00556707659453911 1
0.0106302350086701 1
0.018718956912732 1
0.00344151379724909 1
-0.000962253388090012 1
0.0263576112707471 1
-0.0136291047358972 1
0.00712046563958849 1
0.0171929668481272 1
-0.0197071709151626 1
0.00352781175219135 1
-0.0143371128469198 1
-0.00909618581034058 1
0.0216555138270041 1
0.00412519770709545 1
0.0158730023035127 1
0.0123344713375915 1
0.00225075103814079 1
0.0119829422745901 1
0.0027569880685728 1
-0.00734418179540774 1
-0.0132159822122537 1
0.00758185535295596 1
-0.00491792871048642 1
-0.0158456956442474 1
-0.01039938039969 1
-0.000296763731401281 1
-0.00254642185116137 1
0.00452769820959499 1
0.0038394729111668 1
-0.0102541459164213 1
0.00723009414448378 1
-0.0100998401085301 1
0.00697712797563593 1
-0.00522168009971263 1
0.00884856719771255 1
0.00216684338895274 1
0.00122399598414989 1
-0.00232651803474964 1
-0.0171581250611024 1
0.00587207424673913 1
-0.00821387724563489 1
-0.011282378798632 1
-0.00976452486078603 1
-0.0168399482333759 1
0.0336781539704908 0
-0.00493977329386759 1
3.13194325104451e-05 1
0.0285617050345684 1
0.0213382081409127 1
-0.00532261786945481 1
0.0150863876967179 1
0.0219981030517801 1
0.0121312235104218 1
0.00726469769747653 1
-0.00235188719730617 1
-0.0151379185893516 1
0.0350029597476013 0
0.00587929557488724 1
-0.0390311115050517 0
0.0225160266663595 1
-0.0172228731388109 1
0.00251056381561601 1
0.00631714150437941 1
0.0138960902938747 1
0.00668064006334508 1
-0.00234851625620309 1
0.0100413970002258 1
0.0054129140276502 1
-0.00393301979411358 1
0.0119495491989336 1
0.0351289391535331 0
0.00144463552113849 1
-0.0160556983420294 1
-0.0248668322902532 1
0.000651092759444305 1
-0.0205506999913069 1
-0.0081741889706639 1
0.00433214260421404 1
0.00110594205031554 1
-0.00208589341736463 1
-0.0274102170684388 1
-0.0156016966728098 1
0.00761568440645245 1
0.0156620967745174 1
0.00122168780855308 1
0.0154891681807915 1
-0.00283978308537873 1
-0.00378666905844805 1
0.00762694329118466 1
-0.0158784560826379 1
-0.021720226103188 1
0.0456440144231869 0
0.015187712329077 1
0.00268909932697925 1
0.000282534120970788 1
0.00703458414308003 1
-0.0100642151475366 1
0.00978297975427081 1
0.0237033350196857 1
-0.00103616693375629 1
-0.0166975084542423 1
0.0141882588424513 1
0.0149017713647117 1
0.00495801352445647 1
-0.010076746322844 1
-0.0258875813213278 1
-0.00493128916609414 1
0.0105013847845808 1
-0.0334107778758064 0
-0.00033918783619859 1
0.0191484514943352 1
0.0332282449778339 0
0.0155001396894727 1
-0.0276915937510394 1
0.0106434016719758 1
-0.00386872410161412 1
0.0234641362494196 1
-0.0260572853111889 1
-0.015480018784674 1
-0.00510069540683912 1
-0.0140283196723938 1
0.00175537685192842 1
0.00426323573328753 1
0.00203271662612376 1
0.0304309439059713 1
0.00440398184828261 1
-0.000206766459720462 1
-0.000657775947179556 1
0.00225072511099756 1
0.00221898934782303 1
0.00641953438254961 1
0.0238911511455575 1
-0.00893593958907724 1
0.00923952238240649 1
-0.000191950058429889 1
-0.0185996549191402 1
-0.0124918640002532 1
0.00425024418702564 1
-0.0119280826388456 1
0.0213563783929542 1
0.0230976835758614 1
-0.00112182175982979 1
0.0379894736856448 0
-0.00400942505565478 1
-0.0116966645582266 1
-0.0184466542237978 1
0.0102488038308738 1
0.00643579735887669 1
-0.019274000725321 1
-0.00155362347775426 1
-0.00677769318102249 1
0.00634525523026769 1
0.0157342683832037 1
-0.0105994293810494 1
0.00118079197984886 1
-0.0238153076737841 1
0.0121194914763887 1
-0.0187748224813085 1
0.00941828445388869 1
-0.000823061851236012 1
-0.0185907653596216 1
-0.01119634101066 1
0.00105198280136448 1
0.000341346017434614 1
0.0408364499334659 0
0.00215690862930842 1
0.00508516901376286 1
0.0141983393930334 1
0.0342977284239271 0
-0.00362672693378489 1
0.0190398386269007 1
-0.00626852399910128 1
-0.0230532994514172 1
0.0211869389113896 1
-0.032697927452666 0
0.00460738571373393 1
-0.000555489266221586 1
-0.0116666404600373 1
0.0146141880257002 1
-0.00197607502966569 1
0.00752222182866691 1
-0.0104804401254858 1
0.0139239563134039 1
-0.000277593317509682 1
0.0257759147429445 1
0.0132796781070167 1
-0.00726237932376087 1
-0.00349722907450495 1
-0.00948709135585073 1
0.017528178484354 1
0.00134885683257918 1
-0.00392288357457065 1
-0.0070650854429747 1
0.00911906190813798 1
0.00700988694786686 1
-0.013723271282943 1
0.0203884934197884 1
-0.00984700224249741 1
0.00793361414198289 1
0.00309179140805478 1
0.0035051560576208 1
0.0171472487357501 1
0.0103448340384229 1
-0.0135025053800639 1
0.00851464500871085 1
-0.00837589113091711 1
0.00830576638524065 1
0.0023454799504418 1
0.00461679328846723 1
0.0105727304982206 1
0.00103873545013464 1
0.0206690333100041 1
0.0108494953311803 1
0.0226995676708184 1
0.0121706049298196 1
0.0221171209950271 1
-0.0189662256691394 1
-0.0112208542991857 1
-0.0292696704104552 1
0.0068726095362666 1
0.0169968555841377 1
-0.00700520167423057 1
0.00369687650871601 1
0.0131256553165556 1
0.00196085246518238 1
0.00555825996380925 1
-0.028804669614095 1
0.000734551928145027 1
-0.00908043353401095 1
0.010968589817395 1
0.00977502007925778 1
0.0263626041512984 1
-0.00885487627329678 1
0.00547993040409127 1
-0.0113011448978415 1
0.00609171846680656 1
-0.0123664205516859 1
0.00636744190112941 1
-0.0317961694209409 1
-0.00977233601798009 1
0.00621086734519756 1
-0.021824354251131 1
0.0218792432565319 1
-0.00236340515931211 1
-0.0213218312437228 1
0.0100088372362908 1
-0.0351981370944929 0
-0.00705220015321268 1
0.0180280428137871 1
0.0102902889751461 1
-0.0167103929679686 1
-0.0148262306613775 1
-0.00612898108365525 1
0.0231543066826875 1
-0.0171555255454344 1
-0.000101886413068759 1
-0.00351631615391034 1
-0.000123418239133981 1
0.00686614775562882 1
-0.0238571991927725 1
-0.00451819710070907 1
0.0484380162866438 0
-0.00191263498334251 1
-0.00707973777899258 1
-0.0212518993731794 1
0.0020440333526773 1
-0.0120736218878915 1
-0.0149509483488078 1
-0.00128987615275623 1
0.00576994383001993 1
0.0165896260256432 1
0.0166763552880687 1
0.0027427738762005 1
0.0250196915232687 1
0.00872012343650394 1
0.000278919973805619 1
-0.00795333263686623 1
-0.0148057736402025 1
-0.0143876910472925 1
0.000814311865728902 1
0.00605038702335398 1
-0.0115608997330456 1
0.0184578769665395 1
0.0118375642920909 1
-0.0110095011488838 1
0.0188155382032849 1
0.0163653526339369 1
-0.00915544891738583 1
-0.0153117627125012 1
-0.0338691931665152 0
-0.00678275526144985 1
0.00145490321758183 1
-0.0133207373661112 1
0.0011832827331495 1
0.00655561838542434 1
0.00696227324699571 1
-0.0111670906390187 1
0.0137917140023884 1
-0.00217883023496826 1
-0.00858645824168046 1
0.021031787448541 1
-0.00957705613358927 1
0.0487171509871945 0
0.0303379314679351 0
-0.0128644353490058 1
-0.00744498434984569 1
0.00660518949906436 1
-0.00636669246433933 1
0.0078704144114227 1
-0.000515068910773539 1
0.00381805228632557 1
0.00511174728083119 1
0.01304674768149 1
-0.00041452012604315 1
-0.0176830785019487 1
0.0242972851157023 1
-0.0182039647783345 1
-0.0295633622399317 1
-0.00591542863634075 1
0.00544412133838949 1
-0.0127015441355261 1
0.000666335044246345 1
-0.0120914541237304 1
-0.0165973216180471 1
-0.00242197796285223 1
0.00645841796423498 1
-0.0133080395489039 1
0.00838642659115545 1
0.0180170220945961 1
-0.0071643347686516 1
-0.00605433374935092 1
0.031565508689103 1
0.0234275702868069 1
-0.0138504855082883 1
-0.0313414751456015 0
-0.0096275568058607 1
-0.0104920422517688 1
0.012362703933883 1
0.0267605102412884 1
0.00521441167843746 1
0.0156928954219158 1
-0.00693508329849789 1
-0.000215620922615568 1
0.00786124608567643 1
-0.0182548088302654 1
-0.0175206342712129 1
0.00603937217769289 1
-0.0380191885427099 0
0.0437617749898603 0
-0.0106579111618104 1
0.00797470749890927 1
-0.00219859111009826 1
-0.0184508324381383 1
-0.0303652560241316 1
0.0192161065600711 1
0.00316920002824692 1
0.00574185938279277 1
-0.00298055081686293 1
-0.00648774533662967 1
0.0195887945051016 1
-0.019149261028652 1
0.00404914592283646 1
-0.0107984834232942 1
0.0286276127344526 1
-0.0143158777953578 1
0.0188047220564029 1
-0.0112927371221613 1
-0.00212305534155955 1
-0.00615804087218724 1
0.0254340164190695 1
0.00475720646422784 1
0.00302220319838211 1
-0.00457175374253104 1
-0.0118693250878549 1
0.00860530949122056 1
0.0147546503142336 1
-0.0125860581458252 1
-0.00472333599721115 1
0.00352911974578583 1
-0.0247929949751903 1
0.0333129253636449 1
-0.0221195710560679 1
-0.011079266371184 1
0.0324630663667697 0
-0.012464109672219 1
-0.0212563978391431 1
-0.0149809185431697 1
-0.000179611860057668 1
0.00923480100555986 1
0.000399860334701881 1
0.00689159101346705 1
-0.000303301219531571 1
-0.0198288422840269 1
-0.0134651007096672 1
0.0379812037248775 0
0.038951864562999 0
-0.0326980786335931 0
-0.00446677123299863 1
0.0205241229138892 1
0.0237584779116503 1
0.00363633774596287 1
0.0287697995423131 1
-0.018650554500946 1
0.00750992948073917 1
-0.00917963174010598 1
-0.00709759462047592 1
-0.00230040139897505 1
0.00541132276866266 1
0.0111132454106236 1
0.00131905489371579 1
-0.00595753418952288 1
0.0185447870923809 1
0.0154627386986244 1
-0.0212398525262577 1
0.000944062684678993 1
-0.00547439824220038 1
0.0109301936844163 1
0.0135715333391368 1
0.024569362876632 1
-0.0196103882195877 1
0.0192341556424149 1
-0.0280028090027204 1
-0.0226635217160757 1
0.00673884900726466 1
-0.011556502884487 1
-0.00645748643118755 1
-0.00983593184389237 1
0.0302949543674414 1
0.0139293510276682 1
-0.0182722089365194 1
-0.00408611961860619 1
0.0170606758692899 1
0.0026252637196692 1
-0.00673729582867239 1
0.0110328956222138 1
0.00427332321929734 1
-0.000673710896605225 1
-0.0181390527933859 1
-0.00774017683126831 1
-0.013824224782251 1
-0.0116458901393476 1
-0.0251042455466935 1
-0.013246090590743 1
-0.0205846459683324 1
-0.0018964049556072 1
0.0129350607466833 1
0.0330600349163506 1
-0.00131140975755614 1
0.0156276127204616 1
0.00115231771733483 1
-0.00570975007259514 1
0.0319406639385014 0
0.0219653084000908 1
0.0151737512156755 1
0.00335706313980005 1
0.00677698479042359 1
-0.0191508071392278 1
-0.000338196260217547 1
0.0106509174812931 1
-0.00629322758417464 1
-0.0119179732443337 1
0.00563354131765154 1
-0.00379452691875114 1
-0.0057538258744557 1
-0.0120502211532113 1
0.0233481401435721 1
0.0128917069673107 1
-0.00625560518691112 1
0.00328260337518615 1
-0.0245566790238285 1
0.0255913426432052 1
0.000840698799602022 1
0.0178037941696779 1
-0.00768278552587143 1
-0.0244903875519962 1
0.0274101568837808 1
0.00212243407757903 1
-0.0213489935716546 1
-0.0200122049801078 1
0.0271852872133851 1
0.0211466088586218 1
-0.0393546665742115 0
0.00293882521579112 1
-0.00216556977802853 1
0.0166300252392366 1
-0.00159617276791652 1
0.00633662934620612 1
-0.00551281807913707 1
-0.00713485806391114 1
0.00220158593200163 1
0.00446716921758567 1
-0.00702705680308585 1
-0.0148597971469328 1
-0.0164487154806776 1
-0.0114211715104069 1
-0.0174309389794583 1
-0.00645830818937448 1
-0.00841412295811057 1
-0.0244612445668075 1
0.00819010146644202 1
0.0308632553179099 0
-0.00585826440149043 1
-0.0110666520217432 1
-0.0134075861111496 1
0.0207401463533226 1
-0.0106368865255723 1
0.0107650135959393 1
-0.0237007871065452 1
-0.00609853354481763 1
0.00787489494693767 1
-0.0157614045740409 1
-0.00862395052764707 1
0.0177712576621912 1
-0.0169534829581301 1
-0.0203423951158556 1
-0.00303687373418643 1
0.0181917901033023 1
-0.00137542001258532 1
0.00104601889984358 1
-0.0104709229454336 1
-0.0143776820917635 1
-0.00566244329300488 1
0.00233187253890459 1
0.00650203584798934 1
0.0235171663803307 1
-0.0116051648476835 1
-0.0115158080930902 1
0.0145943269537428 1
-0.00113439009450899 1
-0.00622374242754636 1
0.0143681179602742 1
0.0162212003568041 1
-0.0128516348610598 1
-1.35284535334249e-06 1
-0.0121671381953746 1
-0.00862492893947326 1
-0.0068527135598018 1
-0.0138633228494939 1
0.00968001831870717 1
-0.0100209914510765 1
-0.00632980343615788 1
-0.00432457634830463 1
-0.0113071635267132 1
-0.00175361145235738 1
0.0219559210739074 1
0.0217117942581992 1
0.00883537839123826 1
0.0215901185240123 1
-0.0188883141427357 1
-0.0461964648773231 0
0.0222740722414534 1
0.00560590512176791 1
0.0196171767241537 1
0.00498732959236651 1
-0.0219076010035298 1
0.0140625476791566 1
0.0187547526845112 1
0.0107907571237559 1
0.0127518678026493 1
-0.0291267699832058 1
0.000154193532418083 1
0.00370499045877685 1
0.00174566269979752 1
0.0215203030988796 1
0.0326732302198522 1
0.0293504228075898 1
-0.0116867660333871 1
-0.0238794635397753 1
-0.0243736676871362 1
-0.00546229795117258 1
-0.00161077372120258 1
-0.0215780785730596 1
0.0013996444166959 1
-0.0232466211660873 1
-0.00415537280428579 1
-0.00986144289472709 1
0.00811183414105795 1
-0.00459788263844504 1
-0.00516023434328843 1
0.00109527885920702 1
0.0167761669657949 1
0.0196140710686461 1
0.0143936511143438 1
-0.00972227623094154 1
-0.0197816226556592 1
-0.0121042227557916 1
-0.000702298176147357 1
0.0163355745977686 1
0.00775024325189658 1
-0.0146897188348754 1
-0.00318605427222397 1
-0.0112873177658607 1
0.00710557237777099 1
-0.0257817637146482 1
-0.0236936518125473 1
-0.0140538518664942 1
0.00833860139889818 1
0.0343710918095465 0
-0.0177659113196984 1
-0.00545719456895024 1
-0.0143415538279614 1
0.00399148671754493 1
0.00487608985829184 1
0.00292271826547519 1
-0.0360524692665652 0
-0.0500296006299614 0
0.0118504178492068 1
-0.00642700137991011 1
0.0124167164206064 1
-0.0074378520369196 1
0.013813630908556 1
0.0325080215719857 0
0.0205565422843097 1
-0.0206124788739233 1
0.0147879706905242 1
-0.00846704158423073 1
-0.0110140992775133 1
0.00324326084974474 1
0.015402447463097 1
-0.0112761863414338 1
-0.00046944460123272 1
-0.0120259317908316 1
-0.0118284603247067 1
-0.0119797935653981 1
-0.0117930211016598 1
-0.0128867855505236 1
-0.00590958303161547 1
-0.0168589413761139 1
0.00366415761748798 1
0.00251975206674309 1
8.43184958465261e-05 1
0.00365468253249964 1
-0.0265101838202432 1
0.00437626934438227 1
-0.00191016766379697 1
-0.0152125183666127 1
-0.00932340169336394 1
0.0121932233517986 1
-0.0161874481714032 1
-0.0339311291568534 0
-0.0154538922432384 1
0.0077925414242689 1
0.0145972801710651 1
0.00744234756989147 1
0.013747137225819 1
0.000962588936438061 1
-0.0253063314135934 1
0.000882467328218941 1
-0.0196474634616905 1
-0.0125132472936848 1
-0.00592438388436102 1
0.0159027324468561 1
0.0345648977506212 0
-0.0238580291977246 1
0.00957070546146318 1
0.028796372369501 1
0.00139212280472188 1
0.00400840870979278 1
0.00751597509569408 1
-0.0117224749410499 1
-0.00377356614016409 1
-0.0112700924632308 1
-0.00507923981253756 1
0.00695243800020314 1
-0.0153741611164381 1
-0.0266256833831566 1
0.0101694947669535 1
-0.0186941190585103 1
0.0113271175862491 1
0.0161697434057849 1
0.0160701649683598 1
-0.00322806523316015 1
0.0341068480614506 0
-0.00033154705651115 1
-0.00151527392856742 1
0.00342200983916057 1
0.0295265999808686 1
-0.012075776479472 1
-0.000285507814414895 1
0.0106611478752258 1
-0.0229558832058109 1
-0.0140532165950705 1
-0.0150981030077274 1
0.0216827863446106 1
-0.0117831633986162 1
0.00713604069400302 1
-0.0144664927304177 1
-0.00762547612196327 1
0.00216973572974676 1
-0.00553302633854961 1
0.0174614662708488 1
-0.0209822713765791 1
0.00879987324894351 1
0.0194083503467562 1
-0.00234341132498324 1
-0.0148231727941858 1
0.00616449135635925 1
0.00751164674733164 1
-0.00035983705664801 1
-0.00481226735149675 1
0.0115459504555795 1
-0.0269753822816311 1
0.0035120709737825 1
-0.00393013358618562 1
-0.000187210015435154 1
0.000600911006457611 1
0.0117686853886718 1
-0.0393113300237453 0
-0.0118598064333974 1
-0.0201103870612267 1
-0.0193025068006771 1
-0.00821141160104137 1
0.0263462951681582 1
-0.00969689589678829 1
0.0150030271060487 1
-0.000415756420889008 1
-0.00501539002422218 1
-0.0147706443419121 1
0.000283850101985981 1
-0.0117125153663532 1
0.00731357999273065 1
0.0328037573700185 0
-0.00892479655396566 1
-0.0131622053480213 1
-0.0109845519878135 1
-0.00340361754389848 1
0.0128447630839471 1
-0.0282226011795123 1
0.00183869760467327 1
-0.0117825655246061 1
0.0310073144155295 1
-0.0166734340643838 1
0.0126813625072196 1
0.0279419090297999 1
-0.0284615500831966 1
0.0164989608392779 1
-0.0115105016889332 1
-0.00852268481346248 1
-0.00605592726953116 1
-0.00757170298336727 1
-0.00101235797277867 1
-0.0152618010503398 1
0.000458714976365281 1
0.00485759332586232 1
-0.00581010082418692 1
-0.0171728323078946 1
0.00406218662418632 1
0.00483411950326232 1
0.00389006908010552 1
-0.0267300075280431 1
-0.00753918416071469 1
0.0208906690131868 1
-0.00696383668684602 1
-0.0032073459135979 1
0.00645892066116733 1
0.011225889274465 1
0.00560421081756134 1
-0.0134039796837347 1
0.0130904886002324 1
0.00223115818874852 1
0.0157652456298332 1
0.0059065260168004 1
0.0130713512508694 1
-0.000208767307509356 1
-0.00279840312556429 1
-0.0153884997754317 1
0.0242886779875679 1
0.021557865471227 1
0.00394129414639477 1
0.00553652656635814 1
-0.0106033135114081 1
-0.00611414599252619 1
0.0306813797317958 1
-0.00843656275503774 1
-0.000244991810177183 1
0.016959803535421 1
0.00681648841906709 1
-0.00291327737791439 1
0.0318761536603762 1
0.016154389199999 1
0.0143565324951932 1
0.00799339123959353 1
-0.0267308339208804 1
-0.00533681103470638 1
-0.010332720157226 1
-0.00077046437851082 1
-0.00673356403646252 1
-0.0326154197157177 0
-0.0185961327913256 1
-0.040542309088162 0
0.00873771527784045 1
0.0171006698904122 1
0.0118078891484587 1
0.0121854518553145 1
-0.0125821806531825 1
-0.00387012984407069 1
0.0145920297886651 1
-0.000328655769044932 1
0.0255873034067278 1
-0.0223859773459922 1
0.00422102314455772 1
0.00435132042540401 1
0.00830030522095792 1
-0.000544751890187709 1
0.02246882288512 1
0.0249276289717291 1
0.00353653570136034 1
-0.0219198212705091 1
0.0355474081196397 0
-0.01432067936555 1
0.0037407625969657 1
-0.00358325716500693 1
0.00465037911298232 1
0.00846726587298295 1
-0.0158642993379691 1
0.0223434627869079 1
0.0090792428240203 1
-0.011499608989916 1
-0.0366573057326472 0
-0.00758492057563363 1
-0.0126879166635364 1
-0.00536721927078142 1
-0.0242816174918587 1
-0.0203599368244185 1
-0.0173673670732067 1
-0.00672404521388829 1
-0.0216929182936882 1
0.0151017498276602 1
-0.0382155184413314 0
0.0276342714740284 1
-0.0104276886790955 1
0.0240795265783041 1
0.00710048874946432 1
0.0273162133953744 1
-0.0107893239178696 1
-0.0424862302018749 0
0.00299285023654547 1
0.00279928492124744 1
0.0301863530580687 1
-0.021368010449489 1
-0.015074037759626 1
-0.00881871728595696 1
0.0230615821889208 1
-0.00289891347260516 1
-0.00859396186197669 1
-0.0181034199169511 1
0.000552636456850503 1
0.00615388595464433 1
0.0369739134613882 0
-0.00990789074332252 1
-0.0173490609657046 1
0.000532244082577085 1
0.0034091335943681 1
0.0246319536206684 1
-0.000114907876566451 1
0.00816944407389078 1
0.0201968552541617 1
0.00847746860640395 1
-0.0103206171486776 1
-0.0146817000142465 1
-0.00585355524049051 1
-0.00940771164854161 1
-0.0186339872686746 1
0.00454375970864216 1
-0.0125314976920042 1
-0.00585068653604802 1
0.00860015944435997 1
-0.0163607431204201 1
-0.00504994721736129 1
-0.0241114421609972 1
-0.00846308888402665 1
0.0119679933026406 1
0.00872216865584816 1
-0.0163700666125857 1
0.00273769570850644 1
0.0139561714821867 1
-0.0106601187752777 1
0.0267680745914632 1
-0.0140541661574768 1
0.00749753894886336 1
-0.0245931062629005 1
-0.00628918523712083 1
0.00554527788665578 1
0.0130146304145211 1
0.000536352672778405 1
0.025099495869314 1
-0.0107592262956949 1
0.0289831235092939 1
-0.0118103126051082 1
0.0214318878954077 1
-0.0149578015988894 1
0.010070963805704 1
0.0108383990926733 1
0.00327740560723092 1
-0.0015589618378736 1
0.0156006432237058 1
-0.00550495530262664 1
-0.0252959088799527 1
0.000599442690384857 1
-0.0067150127135172 1
-0.000589543503039957 1
-0.0147162034785495 1
-0.00414009632606361 1
0.0109101830998119 1
0.0421214773952755 0
0.000888833791688239 1
0.00973926104808673 1
-0.0151367585938708 1
0.0150982609717708 1
0.00253812252840402 1
-0.00438870040003048 1
0.000956021853341012 1
-0.000727433658339404 1
-0.00499169837354814 1
0.0297753430315694 1
-0.0328191471540242 0
0.0150337727231779 1
-0.00790785430963655 1
-0.0296321821351399 1
-0.00938627838325014 1
0.00544976617843814 1
0.0261229955842815 1
-0.00767446998642908 1
0.0273236764302902 1
-0.0248262441195435 1
0.000699534968810622 1
-0.000826712511359908 1
-0.0247808476147228 1
0.0211294410684127 1
0.0153895929134303 1
0.0209948625424001 1
-0.00547466183596002 1
0.00783397327577013 1
0.00463929570238039 1
0.00455494580644421 1
0.0201840517551188 1
-0.00385558424597915 1
-0.0111140750179669 1
0.0237008535204205 1
0.015018990816136 1
-0.00942195843784051 1
-0.00330901038516679 1
0.0210381845669125 1
0.00581814101444768 1
0.00181649928632462 1
-0.0108911833913054 1
-0.0167322365432682 1
0.00632299709487275 1
0.0302423228620776 1
0.00287227513470911 1
-0.00145450986306953 1
0.0217191061259671 1
-0.0223246817054266 1
0.0171189024870431 1
-0.0120617354191058 1
0.00415308421230528 1
0.0167427770290044 1
-0.00820501443722924 1
-0.0193782570461256 1
-0.011308114645039 1
0.00208503146331685 1
-0.0306156476964044 1
-0.00278291941213122 1
-0.00565306195442346 1
0.00493832539475604 1
0.0173450532343029 1
-0.0047009879680913 1
0.0181392350579544 1
-0.0144128738587841 1
-0.000139882226727271 1
0.00217949324862986 1
-0.0224886400297222 1
-0.0242183338949283 1
-0.0026740619671519 1
0.00163616261376598 1
0.00493037232190286 1
-0.0100276772116792 1
-0.0218593919622731 1
-0.0120956879278328 1
-0.0175042773696966 1
0.0192630842164325 1
0.0407076860411953 0
0.0132537039406611 1
-0.021059951027824 1
-0.023429889023783 1
-0.0183894507984007 1
-0.01110640749113 1
-0.000208893057486948 1
0.00332988111043517 1
-0.0170294333457497 1
0.02113656569731 1
0.0205609097724542 1
0.00471320689353635 1
0.0340334281590514 0
0.0108350417013305 1
0.0211043531097293 1
-0.00793748903647342 1
-0.0246082663422607 1
-0.00111796817945935 1
-0.0241891768148951 1
0.00630097497451845 1
-0.00701664230162007 1
-0.0281400338749117 1
-0.0176870210408157 1
-0.0146441684912252 1
-0.0250826336704874 1
0.0111715575158649 1
0.0171067859621553 1
-0.0124471147694539 1
0.0124935099433707 1
0.026258430838324 1
-0.00207489051119477 1
-0.0126185725509032 1
0.000361234094863022 1
0.00847155068561181 1
-0.00277200596888948 1
-0.0084755376163425 1
-0.0145564878338949 1
-0.0110170414523695 1
-0.0121780354693041 1
-0.0197486628496754 1
0.00399054835097208 1
-0.0190781855111926 1
0.00615582193911276 1
0.0319297800479935 0
-0.00780137290910249 1
-0.0071417057475473 1
-0.0153501014842376 1
-0.00176536734607133 1
0.0368057583215616 0
-0.0044894465489487 1
-0.0157171356286661 1
-0.0326250767059093 1
0.00357962290662838 1
0.0126157091499602 1
0.00505131143098472 1
-0.00865442758733831 1
-0.0234845643838792 1
0.00548121441629563 1
-0.0213601990131452 1
0.0100494185621858 1
-0.00746121686584972 1
0.00105484310056607 1
-0.00317998268068209 1
-0.0182685825792753 1
0.017660555524952 1
-0.020462403775408 1
0.00103418475591363 1
-0.00951440628533511 1
0.0179570079010968 1
0.00166083554619981 1
-0.00947569383403536 1
-0.0102053854503768 1
0.0543312784750999 0
0.00735078586488721 1
0.000440006168522731 1
-0.00909056721447968 1
-0.0103094646982269 1
0.00833288217201 1
0.0198675180845978 1
0.0111251700996167 1
-0.00943265874336612 1
-0.0297327016392119 1
0.0121163905103389 1
0.00973725373764502 1
-0.0305573406007473 1
-0.00805437866584467 1
0.0112046042835439 1
0.0307989495359221 1
0.0201243878533013 1
0.0105580611542584 1
0.00530881796009776 1
-0.0163165813297836 1
-0.00442013992656208 1
0.00623627095353138 1
-0.0285947214359439 1
0.0160682048636722 1
-0.00312987142706323 1
0.0091151599426842 1
0.0154588256823561 1
0.00693688462529264 1
-0.0213034775902895 1
-0.00694422208692246 1
0.0387446006702734 0
-0.0137293481457774 1
0.0123211211809391 1
-0.00997369246518102 1
-0.0101191335026359 1
-0.0345319960513906 0
0.0367440745496139 0
-0.011720728368248 1
-0.0161083635377322 1
0.0261787568306655 1
-0.0131102231918576 1
0.0129810250082162 1
0.0292602777720866 1
0.0032228751785921 1
0.0282149996904467 1
-0.0250787560328178 1
0.0161643846943582 1
0.000974262235157445 1
0.0106705591748336 1
-0.0125695243295952 1
-0.00200945645233661 1
0.0249975412072965 1
0.0125552291008551 1
-0.0125137152978334 1
-0.0269001739316362 1
0.00540258933548959 1
0.0115905210770643 1
-0.00440709359060299 1
0.00514035075469175 1
0.005070169093633 1
0.00471765644521433 1
-0.00354431002711767 1
-0.0133697690224527 1
0.00675932603557318 1
-0.00234468820765202 1
-0.0108148183313852 1
-0.0256554837980633 1
-0.00455426504505173 1
0.00824701382161741 1
-0.0095321189313107 1
0.0120245418217509 1
-0.0221972142371921 1
-0.00148336485758716 1
-0.00924088437109249 1
0.00484702072993584 1
-0.0262359264770953 1
-0.00161411537799208 1
0.00352515265746218 1
-0.00627853594012661 1
-0.0141794904827655 1
0.0263612892975257 1
-0.0015510537939033 1
-0.0151796728975972 1
-0.013498359688854 1
-0.037949701732005 0
0.018542350498394 1
0.0112103636704806 1
-0.00936559261460162 1
-0.00127245160115688 1
0.00347266403337912 1
-0.000173863605419489 1
-0.00300725276332627 1
-0.0142713319125282 1
0.00931918511086765 1
-0.00334011984679318 1
-0.0113528283379264 1
0.00750346124168917 1
-0.0192695721786668 1
0.00624919488423175 1
-0.0197736426408531 1
-0.0179192146106587 1
0.0211715307754831 1
0.0156728624627878 1
-0.0102970992834029 1
-0.00456632344243372 1
-0.00477225245402539 1
0.00550199531933787 1
0.00446762159597924 1
0.0223310633498154 1
0.0223154432500934 1
0.0158131033845163 1
0.0183190775562626 1
-0.00420186021607537 1
-0.0166897421176934 1
0.0313269534198765 0
-0.0112723530502032 1
-0.012106318916427 1
-0.0380746403146857 0
0.0246861592361825 1
0.0250752520519263 1
0.0107329830136941 1
-0.0160319819067589 1
-0.0104542684607645 1
0.0317462191316795 1
-0.0022937008013123 1
0.0114734346693603 1
-0.0103150307001417 1
-0.0143551692727145 1
-0.0161734242730403 1
0.0271195602045296 1
0.0355532017305601 0
-0.00792039696682383 1
0.0097719851165757 1
0.0137720671207127 1
0.0111531465513635 1
-0.00734755061397503 1
0.00500541728538752 1
0.0066359925809783 1
-0.0107180675952325 1
0.00930618520616362 1
-0.0220491519697108 1
-0.00633730789783814 1
0.00774328200315213 1
0.000581979175116477 1
-0.0599001996431911 0
-0.00398269321669719 1
-0.0402729534560428 0
0.00442453793295256 1
-0.00720920861761491 1
-0.0195270857890906 1
0.0280451822353231 1
-0.00753341986464091 1
0.0054972828375278 1
-0.00514191522442434 1
0.013868515302587 1
-0.00136889486512698 1
-0.0215963140868123 1
0.00948959043549326 1
0.0141355771225767 1
0.0292684064519194 1
0.0214194067352088 1
-0.0106476709825758 1
-0.00252315837585405 1
-0.0103535947253637 1
0.0190878879710931 1
0.00238467813770552 1
0.00850150431904854 1
0.0465892534597808 0
-0.0010330388282202 1
0.0132011885164101 1
-0.0182642458624599 1
0.00898533341903368 1
0.0012235017613827 1
-0.0277001983635852 1
-0.0142165704483545 1
0.0052863931668927 1
0.0122749625064335 1
0.0264128897271518 1
0.029339627303584 1
0.00880749830819258 1
0.00451856335033378 1
-0.00782944173522696 1
0.0296999207406891 1
-0.00909093596226182 1
0.0167013807724598 1
-0.0182693213258371 1
-0.0132534595270312 1
-0.0158568724634059 1
0.0201924216924577 1
-0.0117236879841364 1
0.00196221642123808 1
0.00964829083505398 1
-0.000203228304241792 1
-0.00948783008202922 1
0.00177307415121473 1
0.020903791720747 1
0.00372330000143266 1
0.00408494692972298 1
0.00830963192686954 1
0.00941043345447131 1
0.012428937729163 1
-0.00567542987633637 1
0.00426828710449733 1
0.0035140146769726 1
0.0207136249362531 1
-0.0119700724104569 1
-0.029760801381444 1
0.00387433298234006 1
-0.00793948584966578 1
-0.00478772979989054 1
-0.00686326450694016 1
-0.0127472761239073 1
-0.00420035356833013 1
-0.0184453298834344 1
-0.0127168061478896 1
-0.0101773025089994 1
-0.00305523045038137 1
-0.00636105611289083 1
-0.0181733166699721 1
-0.00112105532886192 1
-0.00251556727316557 1
0.00324628262933728 1
-0.000626427043109202 1
-0.0056150898515162 1
0.00156950951119026 1
-0.0266466077321223 1
0.0130036402423699 1
0.0129067871416607 1
-0.0121871089997986 1
-0.0213310646354166 1
-0.00672370948111612 1
0.0266797995608752 1
0.00415027038135941 1
-0.000147750216289822 1
0.00495828297065677 1
-0.0171642944212724 1
0.00595025600576584 1
0.022701534083683 1
0.0178951184039099 1
-0.0149001244644485 1
0.0023403578788807 1
-0.0106585704333401 1
0.0133670854865467 1
-0.0159118896805978 1
-0.0278184142864359 1
0.0162917445911734 1
0.000235930941477237 1
0.0292919573257623 1
-0.0259076661457955 1
-0.00148666763548655 1
-0.00315641856651304 1
0.00171887446975016 1
-0.00534429097053827 1
-0.0077125130381979 1
-0.00049558695538623 1
0.0029777025315428 1
-0.00435674170013767 1
0.0197314421161432 1
-0.00533556572427569 1
0.00422804136061214 1
-0.00415888542224508 1
-0.000838673408731184 1
0.00329357168061643 1
-0.00472471143257677 1
0.0097831101125615 1
-0.0119811293538453 1
0.0160220104881409 1
-0.0162516757693694 1
0.00149601119027164 1
-0.00359583322385673 1
-0.00399453373895857 1
-0.00211192269116316 1
-0.00373792340657731 1
0.0127930757100926 1
-0.00552389092498712 1
0.0169346766072643 1
-0.0058656988506244 1
-0.0106092307064243 1
0.0115488052050123 1
-0.00198682866926323 1
-0.000760580688591172 1
0.00103188204657031 1
-0.0162536565878059 1
-0.00104943356438121 1
0.0100327668178212 1
-0.000481872194844622 1
0.00864596354025196 1
-0.0184834994395373 1
-0.00715756121723956 1
-0.0234824776499376 1
-0.00924755105230056 1
0.013447127842614 1
0.0186141647548939 1
0.0226454747148448 1
-0.017694355994728 1
0.0103129249392964 1
-0.0264381650782714 1
-0.0184736957462714 1
-0.0166334291357521 1
-0.000205194198378434 1
-0.00223127272874043 1
-0.0100171644953778 1
-0.0119843856430348 1
0.00135327678928116 1
-0.0317388566220451 0
-0.0117802935539482 1
0.0392464855046852 0
0.0179166977355225 1
0.00534495866520761 1
-0.0198145870622408 1
-0.00392731408995363 1
0.0203844933947859 1
0.019207552563076 1
-0.0117478990013289 1
0.00235258616664965 1
-0.00362030481232163 1
-0.00729111822919047 1
0.00332923128111094 1
0.0217793296663475 1
-0.0062065626370276 1
0.0123883090954797 1
-0.0079393230160332 1
0.0046770705955213 1
-0.013679636109704 1
-0.00706475839492151 1
-0.0219977928172584 1
-0.0113746981663082 1
0.00624277962543179 1
0.021794002640564 1
0.00379923199502059 1
-0.0422808906267054 0
-0.00959369637879016 1
-0.002115302793935 1
0.00314119565831919 1
0.00978005634307539 1
-0.00483059981927521 1
0.00343966973584579 1
-0.000372529997954552 1
0.00892084768828222 1
-0.0133156132390411 1
-0.00552642321395492 1
-0.0247340792334412 1
-0.00732519314740983 1
0.0120054458475567 1
-0.0049753741594547 1
0.0193060559406586 1
-0.00819452644801541 1
-0.0104067776581823 1
-0.00737906746536735 1
0.0314296822543362 1
0.0343467017160066 0
0.0171571812282966 1
0.00360122856756196 1
0.0122012052920987 1
-0.00374160938693759 1
0.0189476800361202 1
0.00922006622754973 1
-0.0173743297830557 1
0.0218387843802028 1
0.0467208526800521 0
0.00255378505341706 1
-0.00499192726068972 1
-0.00671150356962003 1
0.0096393607694776 1
0.00300168115659569 1
0.00783751872102371 1
0.0163303655205034 1
0.00925639767944725 1
0.00353703412114691 1
0.00229344265368625 1
0.0219605784661016 1
-0.00131714191362328 1
0.00203199326878874 1
-0.0240062697342913 1
0.00192624036120457 1
-0.00472626101494786 1
0.00920120856625656 1
0.0173251893216441 1
-0.0301520899206783 1
-0.0204610442374597 1
-0.0208177830017122 1
0.0202676585054189 1
0.00698720088921071 1
-0.024183431641295 1
-0.0082298725487304 1
0.00355026809607923 1
-0.033552182548179 0
0.0253288148741923 1
0.0231978379695554 1
-0.00508371958320062 1
-0.00187747694907998 1
-0.0059948502095111 1
0.00664248722553112 1
0.0141779391131066 1
0.00494619873743992 1
0.0228074508265201 1
0.00229799006038876 1
0.00219348531864653 1
-0.00828792737924575 1
0.0154469348266978 1
0.00767311643573233 1
-0.0430255122065269 0
0.00629439348748288 1
0.0228050537444893 1
-0.0105658942957156 1
-0.010366339031222 1
-0.00304916293010238 1
0.010652047708277 1
-0.00483817335673204 1
6.59758305235182e-05 1
0.00594427002934057 1
0.0106772097344275 1
-0.00389365417517085 1
0.00789602813391442 1
0.0201890147635111 1
0.0228329237982424 1
-0.0133484309017348 1
0.00924517491078447 1
0.0378850565070971 0
-0.00258747058305562 1
0.0135508399513766 1
0.00685731024880831 1
0.0339918998475362 1
-0.00866585411472812 1
0.0233813984494912 1
0.0061938892992333 1
0.00206099019409325 1
0.0129603246513699 1
0.00846893621505731 1
-0.0145055452483511 1
-0.009974234348343 1
-0.00336799599315723 1
-0.0110561388199523 1
0.0236182277367766 1
-0.0174635454439365 1
-0.00395554528236343 1
-0.00964839130394152 1
-0.0437919576298678 0
0.0137679117355625 1
-0.00813916175902153 1
-0.008770014784989 1
-0.00311208901281234 1
-0.00794866161550073 1
0.00889437684843624 1
0.0102254100971602 1
0.0132186083865651 1
0.00368340693919139 1
0.00141156700620107 1
-0.0133272946702306 1
-0.0212819140299625 1
-0.000210438316436195 1
0.00886774470415884 1
0.0417146967657478 0
0.0169197269230795 1
-0.0302079045465793 1
0.00121433727138427 1
-0.00694505745872838 1
-0.00470221911625928 1
0.0172292617802484 1
0.0229209363130433 1
0.0134742518396583 1
0.0222948732759003 1
-0.00213483645575533 1
0.023515256666712 1
0.0207880662070161 1
-0.00453528749799978 1
-0.00566732341680067 1
-0.00341848863666377 1
-0.00735832355054189 1
0.00999741379195923 1
0.013440317802458 1
-0.0130333469686505 1
-0.0254326776337397 1
0.0192115495634062 1
0.0124445052441749 1
0.0148825284204572 1
0.0132074153739998 1
-0.0199680701754743 1
0.000292640183080704 1
-0.0130187531445367 1
0.0141436899461384 1
0.0126368649149225 1
-0.00655106818922953 1
0.000500311480982295 1
-0.0228958257293459 1
-0.0185399256529272 1
0.0070057471161344 1
0.00551851572594811 1
-0.0244222134979274 1
-0.0296657551443642 1
-0.0275836170414206 1
0.00176314320605968 1
0.00258524502059237 1
-0.0192411743004841 1
0.014925063183684 1
0.00494370714190879 1
-0.00543769431186975 1
-0.00144224491790046 1
-0.0052926649538152 1
-0.0205256342579434 1
-0.00041869921432688 1
-0.0444089510674805 0
0.00398910347426321 1
-0.0202852618127797 1
-0.00740722301953781 1
-0.000618577783432287 1
-0.0205735993294054 1
-0.00265766532341103 1
0.00738940570924521 1
0.0067240612666674 1
0.00486084543944055 1
0.0120378443024822 1
-0.00223946642195821 1
-0.00297247985198448 1
0.0159151728922578 1
-0.00878083833964315 1
-0.0137657271316881 1
0.00161181722725772 1
-0.00796687083801623 1
0.0239037441730382 1
0.0122889664520103 1
-0.0184240706505115 1
-0.0226668206531756 1
-0.00846171387150535 1
-0.0182117647538104 1
0.0365527506873988 0
0.0294446482395788 1
0.00538799182896177 1
0.0140658588145576 1
0.00117906116072757 1
-0.00647316613807674 1
-0.00650102146501946 1
0.00163231829050243 1
-0.0103218559416383 1
0.0201500307839243 1
-0.0134028715526307 1
-0.0190686682445929 1
0.0171764391397847 1
0.0211439558806882 1
0.0143997982047786 1
-0.0186306529378227 1
-0.00952709105526296 1
-0.00809265298861355 1
-0.0199235655070809 1
0.0234833771350189 1
0.0136294857118429 1
0.00107896733585966 1
-0.021628692793642 1
-0.000774769909684722 1
0.0121728159355952 1
0.0186375852223388 1
0.00196782533650773 1
0.00879444492958719 1
0.0188932666912919 1
-0.00715182194818631 1
-0.0252968640429699 1
0.000477216642473718 1
-6.88758213321494e-05 1
-0.0202925893954155 1
-0.000944284465079156 1
0.00548633492429398 1
0.000673766315596605 1
-0.000487908247927113 1
0.0217391984773733 1
0.00222958747253919 1
0.00651965894108941 1
-0.0128563779918901 1
0.0268049561425426 1
0.017625067673949 1
-0.0125201370910295 1
0.0256973276276911 1
0.00105467318925797 1
0.0392578666358464 0
0.020660884008957 1
0.0271390810649705 1
0.00583237972951861 1
0.0448365903019212 0
0.00738754629654298 1
-0.00565656720363403 1
0.0211544607299182 1
-0.0324587083798167 0
0.0232144326008735 1
-0.0190165860231706 1
-0.00657152483930553 1
-0.00222153855916599 1
-0.00506887841111443 1
0.0106780910314985 1
-0.0213492019574033 1
-0.0274989966601464 1
-0.015389874046099 1
-0.00291446871872678 1
0.0204667172049466 1
-0.0129215790007918 1
0.0173379217555653 1
0.00854609182062261 1
0.0222574913328018 1
-0.0194584145563758 1
0.00370694925198077 1
-0.0119298121238298 1
0.0100371167834844 1
-0.00877004277928459 1
-0.0066077043671965 1
0.014363327554611 1
-0.0166495632113297 1
-0.00936864254489505 1
-0.0126243253157109 1
0.00487690094462061 1
0.0179426840155048 1
0.0197027101552572 1
0.00829755526308684 1
0.00851127241171105 1
-0.0164754413240373 1
0.0297447411926197 1
-0.0189865320582866 1
0.0108812862495134 1
-0.00368251477018842 1
0.00848543390461572 1
0.0233807128220247 1
0.00803788025543658 1
0.0114172769513675 1
-0.00885686668333833 1
-0.00820969174767251 1
-0.0195490882085331 1
0.0090505947692776 1
0.0121078532250969 1
-0.0189366250434953 1
0.0119668512472975 1
-0.0145807099304887 1
-0.0128980593489896 1
0.00323121687145409 1
-0.0128495020611182 1
-0.0159374557757399 1
0.00353593117074646 1
-0.000101887562146475 1
0.00226116972974082 1
0.0301495059630171 1
-0.000745475968756981 1
-0.0118255140449036 1
-0.00176364593301029 1
0.0311105627177693 0
-0.0216803992637878 1
0.0302718737999832 1
0.00160953907485366 1
0.0169250043052123 1
0.0203188502116166 1
0.00188960150346871 1
0.0124167700626501 1
0.00809447100880364 1
0.0210405490997778 1
-0.00912120282585208 1
-0.0235780512158719 1
-0.0195696555671025 1
-0.0162828978716716 1
-0.00587559363980716 1
0.0147299027427391 1
-0.00858240456952326 1
-0.00589779755870649 1
-0.00792289449523997 1
0.0239762864606444 1
-0.00690766976959002 1
-0.0131143074220705 1
-0.0129490431147086 1
0.0107651695734081 1
0.0118037091663104 1
-0.0269682020076887 1
-0.00987513557433514 1
0.0307675544550936 1
-0.00879334772234536 1
0.00375997454311049 1
0.00245128070364631 1
-0.015192724976821 1
0.00259729824932668 1
-0.0167700926014693 1
-0.0178849699533509 1
-0.0102772132358441 1
-0.000184718364805403 1
-0.00863913744940605 1
0.0256677012899256 1
-0.0125733926472044 1
0.0127755605776384 1
0.019113639449906 1
-0.009208571388224 1
0.0172345531998475 1
0.0101059501000299 1
0.0146113277202781 1
-0.00581117913047397 1
-0.0205449810949871 1
-0.0224423650012274 1
-0.000806479953994177 1
0.00343679671791566 1
-0.0111943426581131 1
-0.0283996038568878 1
-0.00974958162337153 1
0.0254492397030569 1
0.00849193853971005 1
-0.0135569019550321 1
-0.0077957096179441 1
0.0296618093839679 1
0.0046743105084043 1
0.0403961377051337 0
0.0215877131965237 1
0.0352412758850479 0
-0.000366812318945839 1
0.0063342054263912 1
-0.0145615591339888 1
0.00823413457184394 1
0.0032140319859185 1
0.0141577964547621 1
-0.0108889361929166 1
0.0128762360100004 1
-0.0146519972019124 1
0.00610274582152681 1
0.0197283485288672 1
-0.00718425969479498 1
0.0166338866088675 1
-0.00121364816433611 1
-0.0111779726528142 1
-0.0202599971970724 1
-0.00844265830221897 1
-0.0287189851337706 1
0.0186804951142346 1
0.0202772660615179 1
-0.000635104505295571 1
-0.0194053531868648 1
0.00279987099138851 1
0.0175366829368472 1
0.0118680015540356 1
0.004308097819712 1
-0.0207093048273118 1
0.0185739046995232 1
-0.0172911007390267 1
-0.00612921932379174 1
-0.00732877785302691 1
-0.0123490522359134 1
0.000895285929074444 1
0.00954168155969072 1
0.0175014668837434 1
0.0105563606918748 1
-0.0123573231474288 1
0.00938719189016718 1
-0.00605009557387273 1
0.0244834253177317 1
-0.0101050325557017 1
-0.00092532163139991 1
0.0105838598987547 1
0.000230060134094122 1
0.0123702336930623 1
-0.00152697162166494 1
0.0185339480676104 1
0.00307917239241782 1
0.00661190396717663 1
-0.0239894254548538 1
-0.00438129380494151 1
0.0241382290099666 1
-0.0161208896710206 1
0.0196598247826304 1
0.0138671125860317 1
-0.0190673122960642 1
-0.0125633280464862 1
-0.0034859410035846 1
-0.0190232161013967 1
0.00942556642132741 1
-0.00431392832473404 1
-0.00461970758457751 1
0.0177333277030086 1
-0.00556286705960078 1
0.0145986679173444 1
-0.0139803186611836 1
0.0363544884325679 0
0.0261885720391645 1
0.0162218345904728 1
0.00549095823195668 1
0.0053995187544253 1
0.00150054542035394 1
-0.00177357173276537 1
0.00292056652281665 1
0.0314815972779221 1
-0.00784897015527037 1
0.0197473249154078 1
0.0199717629072347 1
0.000982992586702035 1
-0.0126652621419445 1
-0.0212911408396904 1
-0.00965948674747293 1
0.0102763783226605 1
0.0304199218743397 1
-0.0117853608677481 1
0.0080486885058317 1
0.0191425230284732 1
0.00325275452721147 1
0.00565155305881308 1
5.46633564469223e-05 1
-0.012465404925074 1
0.00930229745565249 1
0.0126557856536779 1
-0.040973295543283 0
0.00487096866838825 1
-0.00205248559674535 1
0.00390504943137494 1
-0.0152846526752545 1
0.0189334617561211 1
0.0180500903054038 1
0.00347810713791183 1
0.00858650821125687 1
-0.0265277465820995 1
0.00394912309929808 1
-0.0171993353476793 1
-0.00381836266602068 1
-0.0258826112813533 1
0.000949998849672846 1
0.0122049116277961 1
0.00276383658138609 1
-0.0123372017263252 1
0.00220518564200663 1
-0.00664366210814479 1
0.020062186638535 1
-0.00974410629584176 1
-0.012468704967813 1
-0.00637719850430114 1
0.0107128511652167 1
0.00435733112198639 1
0.00199949583120072 1
0.0134824520798087 1
0.0041860192210364 1
-0.00346327892136795 1
0.0147500277572736 1
-0.00364575217792647 1
0.00544076284767056 1
0.0107600990714736 1
0.0202819644108091 1
0.00776647319868035 1
0.0151367249329896 1
-0.0266975110461019 1
-0.00158547066700681 1
0.0225559250315918 1
0.033019357727764 0
-0.00126769339163291 1
0.0137045444448012 1
0.00349629257987237 1
0.0015108871158835 1
0.0147957244283546 1
0.0192206356907813 1
0.0203366421368255 1
-0.0142054343191105 1
-0.0133793053759437 1
0.00102092169776863 1
-0.00779282075168669 1
0.00228731579355985 1
0.03356415307611 1
0.00831748272165755 1
0.0183821622367384 1
0.000931312212526698 1
-0.0152450595329262 1
0.0130366996558701 1
-0.00879263424334179 1
-0.0368721791682747 0
0.0121458284019175 1
0.0253262424467623 1
-0.00916698226946971 1
0.00888902338401369 1
0.0259427949368587 1
-0.0200168219268159 1
0.000339695943891194 1
0.0118802561359843 1
0.0169200219895649 1
0.00764370964826065 1
0.0121404851677374 1
-0.00848498775908647 1
-0.019268771474341 1
0.0135141724101125 1
-0.00111640099553388 1
-0.00912703119721931 1
-0.00499168768830654 1
0.0317221643212185 1
0.0110678880790519 1
0.00748720091023529 1
0.0207067850311268 1
0.00663048211222303 1
-0.0345179228951972 0
0.0129076516387727 1
-0.0237970423428397 1
5.31836634899481e-05 1
-0.0100538792445264 1
0.0259241591774351 1
0.0135154557726097 1
-0.0152903944537408 1
0.00699207312598444 1
0.000241164694278965 1
-0.0055597130016867 1
-0.020721223320585 1
-0.011970760357158 1
0.00015434431949392 1
-0.00831307020575982 1
0.0064017629275341 1
-0.00406483985797677 1
-0.0112602372915445 1
0.0305679558157974 1
-0.0302042080178038 1
-0.00262889539356518 1
0.0301637288970621 1
0.00128808306688637 1
0.00584605862219627 1
-0.0284242449482477 1
-0.000654888521498972 1
0.00781719507031137 1
-0.00181869193445325 1
-0.00158483237135898 1
0.0186158239990998 1
-0.0044422363666938 1
0.0238185651152171 1
0.00317382819156442 1
-0.00726590560916273 1
-0.016884012541302 1
-0.032862170459826 0
-0.000929101506918323 1
-0.00760605379350261 1
0.0151216865697464 1
-0.0255414957439268 1
-0.0319621856635267 1
0.00480680759901192 1
-0.0140173077302408 1
0.0352616026602875 0
0.00329020364809143 1
0.0108167004579944 1
-0.0192188931647487 1
-0.0299363945974055 1
0.0045136372638482 1
0.047830708926967 0
0.0206799396757784 1
0.0113484667367179 1
-0.00239254674930477 1
2.71311623050656e-06 1
0.0194547519798713 1
-0.00218595972023621 1
-0.0247331348235444 1
0.00563607272136124 1
0.0336223191883696 0
0.01613751041615 1
0.00543455676310922 1
0.0137953998589105 1
-0.000928129171065667 1
-0.00546798605665205 1
-0.00254034741294539 1
0.00718853977438954 1
0.0399645076292912 0
0.0120457213911725 1
-0.00261915400929804 1
-0.00621264745833728 1
0.00168160317640775 1
-0.00707374626467446 1
0.00263999406596866 1
-0.0222392258228533 1
0.0138628511691968 1
0.0161835209047775 1
0.0202165369807731 1
-0.0204008615005376 1
0.0168432485635774 1
0.00797814196698045 1
0.00534615995689425 1
0.00719277533494452 1
-0.0440913445943261 0
-0.00936268858170408 1
-0.0355355868794435 0
-0.00698295801463185 1
0.0252295545214639 1
0.00833132408037192 1
0.00581262669694555 1
0.0296613904225581 1
0.00271216691922407 1
0.00963043008638068 1
0.0032319919076204 1
0.00693277571873647 1
0.027758197654574 1
-0.0112711567973799 1
0.0332876012341988 1
-0.0238231082598689 1
0.00782847682669664 1
0.0236222784371656 1
0.00716495214335067 1
-0.0129394543460345 1
0.0104558925721963 1
0.0102175764106899 1
-0.00327831101605981 1
-0.00210356361185459 1
0.0159397627171316 1
-0.0101302099831811 1
0.00832858669184434 1
-0.00605646329239253 1
0.0225185079437738 1
-0.0219484231917442 1
0.0280108673281358 1
-0.00239284464864315 1
0.00572874894481426 1
0.000766679958077416 1
-0.0142484400946583 1
0.00555640538642074 1
-0.00843109735118316 1
0.0238742859604496 1
-0.000476605190466853 1
-0.00457111491391894 1
-0.0156872675668668 1
-0.00367162997405418 1
-0.00342619508579144 1
-0.0256627572227163 1
-0.0129388408737765 1
0.00369925473941242 1
0.00625231218946743 1
-0.0203509474315471 1
0.00030183878870849 1
0.0184865577027602 1
0.0331744220956251 1
0.00266995818210315 1
-0.00379983304809678 1
0.00446117607297603 1
-0.0241382968557755 1
0.0135891156160982 1
0.0167125499817249 1
0.0132217740117132 1
0.00326586700067496 1
-0.0273967368931774 1
0.00180910914692895 1
-0.013683346116372 1
0.0100035148877241 1
-0.014090354847884 1
-0.0237773822430035 1
0.0120973744189014 1
0.0125635982014564 1
0.00793503293312345 1
-0.0149746150330116 1
0.000358206110172846 1
0.0152685424884969 1
0.0166822406455779 1
0.00117393635721372 1
0.0209287897532079 1
0.013838297511251 1
-0.0324538200322517 1
-0.00853715616579763 1
-0.0200430850727213 1
0.00853863001750521 1
-0.00178780117608634 1
-0.0173776270614306 1
-0.00420127641717535 1
0.0174540755381825 1
-0.0367919824770203 0
-0.0278136835419689 1
0.0203705492844161 1
-0.0280748723938299 1
-0.0161937693339987 1
-0.025146996742748 1
-0.000392477435119215 1
0.0255865223204462 1
0.00162142708582193 1
0.0268685709050235 1
0.0134068724357322 1
0.00788615592831857 1
0.022367729337985 1
0.0182975328832644 1
-0.00815436584077911 1
0.0142176874424994 1
-0.0249627742225374 1
0.00370471278405444 1
0.0227438880202191 1
0.00955544583046704 1
0.00633794176752507 1
0.0155083034556323 1
-0.030024996258468 1
0.023310067020562 1
0.0171110216905495 1
0.00166392423980075 1
0.0099130077038201 1
0.00381740369047423 1
0.0117505118538526 1
-0.0196039839969026 1
-0.0156040618720096 1
-0.0146959490506189 1
-0.00274714573500219 1
0.000128460509313894 1
0.018176102632878 1
-0.00454636663569609 1
0.00649120207187019 1
-0.0195665388217448 1
0.00130795067692383 1
-0.000451141425850921 1
-0.00161351540309088 1
-0.00797173172617268 1
0.00984448235453772 1
0.0112780355205074 1
0.0290415150278371 1
0.0108678298399914 1
0.000639655172608698 1
0.0127615557140441 1
-0.00652844322061006 1
0.00773974455988235 1
0.0177717592171606 1
0.00907056788465349 1
-0.0315779891111498 1
-0.0258604176019764 1
0.00715528687388989 1
0.00814923548556735 1
0.0055079297571598 1
-0.00998209007639505 1
0.0197000426399453 1
0.020476924990828 1
0.00100675114304962 1
0.00357164550227935 1
-0.0353166580204813 0
-0.00717120638614394 1
-0.00238908251584669 1
0.0169455250939072 1
-0.0119463557436433 1
-0.0275805750344872 1
-0.010278008586322 1
0.00617417421693864 1
0.0126022592955933 1
-0.0283084187969059 1
-0.00521773410720818 1
0.0241224015209503 1
-0.0163243857231868 1
-0.00478769833273954 1
-0.00642494857122013 1
-0.00536637209806123 1
-0.00743800445001656 1
0.0153028028779628 1
0.0245127205828963 1
0.00654917138583917 1
0.0100923687995418 1
-0.0264185649523403 1
-0.0204378658736266 1
-0.0184057913306497 1
-0.00544434316415911 1
0.00780244442425452 1
-0.0147686933929292 1
0.00262219597369627 1
-0.0180111911612579 1
-0.020691275114724 1
-0.00236712885343513 1
0.00140251172218162 1
0.0134616243947156 1
-0.0286119027276465 1
-0.0225180129552928 1
-0.00341159176562926 1
-0.00164799444399426 1
-0.000111197207233601 1
0.00532434311936907 1
0.00874554961684611 1
-0.0149215852277203 1
0.000382741477360582 1
0.00392336008009106 1
0.00673266320856997 1
-0.00492441018961585 1
-0.00853168037868201 1
0.000732553553744833 1
-0.00969846803920466 1
-0.00207562072275494 1
-0.0167024686375094 1
0.0399687253723002 0
0.0112988649078999 1
0.0150493747575959 1
0.000128906973403298 1
-0.00794961773548775 1
0.0110340188052671 1
-0.0290433364117132 1
0.00603766198269827 1
0.00941570280454929 1
0.0141350466250976 1
0.0062227798981681 1
0.0141946867658875 1
-0.0339032812308384 0
0.0150410266704624 1
-0.00608684049711909 1
0.0114581366329773 1
0.00300242798191144 1
-0.0230191054800714 1
-0.0170123550081841 1
-0.0266121996063441 1
-0.0107514506853015 1
-0.00409920552839979 1
0.0173551852255942 1
-0.00182537925834468 1
-0.0328156658792362 0
-0.00354601708238147 1
0.0394498049820237 0
-0.0112302663841722 1
-0.011437769732325 1
0.00951171112531209 1
-0.0335566369616158 0
0.00343222028940643 1
0.00429477261476615 1
-0.0306335144978385 1
0.000358172333885256 1
0.0218890979147394 1
-0.00426679534754835 1
-0.02607469335518 1
-0.00500608537644768 1
-0.0251555992495115 1
0.00311622104978901 1
-0.00806205124732145 1
-0.0191319256450109 1
0.0154627516358482 1
0.0241069985890671 1
0.0297951025782203 1
-0.00935641359724189 1
0.00317552136589576 1
0.00186741119966861 1
-0.00644715818508106 1
0.0025034443825202 1
-0.010593345874671 1
0.0106792392810086 1
-0.0217055506935618 1
-0.00766931561911629 1
-0.0180598119078329 1
-0.0212944605827238 1
-0.00715214340668191 1
-0.0103765962312166 1
-0.000908952085473393 1
0.00835795016663884 1
0.0244751611970064 1
0.0200081662283384 1
0.00210892687005345 1
0.0036391573865378 1
0.0118016677073146 1
-0.0199624935342503 1
-0.016393293467499 1
0.0172173437656658 1
-0.00131615820167358 1
0.000587708910988662 1
0.0138516063962963 1
-0.0213065934364491 1
0.0233953324304986 1
-0.0168342615619973 1
0.00193660163953718 1
0.0122154495203481 1
-0.0104209102775768 1
-0.0156705639474892 1
0.0100614548995666 1
-0.0358306657230357 0
-0.00358720509008259 1
0.0264046828576055 1
-0.0151446492854528 1
0.0134360640064059 1
0.00786833964480908 1
-0.00248950610423024 1
-0.0161826785472027 1
0.0202100604116428 1
0.0254106522771374 1
0.0146609157412167 1
-0.0268207076827518 1
-0.0432694486867191 0
0.00637778076320525 1
0.0001454023005351 1
0.0147749445066548 1
-0.0149251548909742 1
0.00635960855082864 1
-0.015270111899043 1
0.00303685458567925 1
-0.000311665477281729 1
0.0194682866095425 1
-0.0208994163694121 1
-0.00712222280221254 1
0.0163144395696244 1
-0.0160169219636221 1
0.0178517808994004 1
-0.0168547487115027 1
0.000362816349002089 1
0.00895575405434578 1
-0.020798299003464 1
0.00940472032331387 1
-0.0244559697279645 1
0.0269786837983606 1
0.0259352246295533 1
-0.00528201528220239 1
0.0123460443368735 1
-0.000548492372212239 1
0.00603514492105389 1
0.00225172915288732 1
0.0170998175919551 1
0.00253278137271511 1
0.0082364693739822 1
0.00564722224462341 1
0.0181319759166296 1
-0.000844643935940847 1
0.0150874426862263 1
0.021013615362977 1
-0.00781979079253448 1
-0.000284465509571762 1
0.0365401795549363 0
0.000500863419415651 1
-0.0154628322679552 1
-0.0147457165670677 1
0.0154188130535938 1
0.0243496637164915 1
-0.00111848589692983 1
0.00615096169154514 1
0.000137681349325758 1
0.000677477102163281 1
-0.0114312663040084 1
-0.0163021060305619 1
0.00967800567511573 1
0.00253699413472885 1
0.0149014736586281 1
-0.00959353950808788 1
0.0205389831252875 1
-0.0100679864682742 1
0.00424844342735757 1
-0.00662970356457343 1
0.0119426678651289 1
0.0185547510394232 1
0.00428575314344079 1
-0.00431431413810696 1
-0.000637078755330514 1
0.0208890015862909 1
0.0166257237374585 1
0.00803373375168695 1
-0.0112194158158182 1
-0.00728410940243936 1
-0.000145545362272401 1
0.0061459165101019 1
0.0230009530906109 1
-0.0031846654009035 1
-0.0194378640502649 1
0.00369377361416133 1
0.0317930415941855 0
-0.0326028071751047 1
-0.000502440850304477 1
0.0177004813627533 1
-0.0237314646544354 1
0.0118561933380671 1
0.0198401024103583 1
0.0191458706110248 1
0.0206882321039598 1
0.0202593000975649 1
-0.041491529574965 0
-0.0118681423269562 1
-0.00655227693739088 1
0.00943861867178656 1
-0.00482325505743267 1
0.0265881087352852 1
0.0246001231387887 1
0.0270162989125108 1
0.0469300741755144 0
-0.0128971344714466 1
-0.000513651918046435 1
-0.0265135085517433 1
0.0224386636602216 1
0.0109722942270679 1
0.00266086495334495 1
-0.0128886064666776 1
0.00547964995417571 1
-0.0119084363173891 1
0.00176357420153289 1
0.029554422312731 1
0.0152650623798283 1
0.00192022040831221 1
-0.00445995430026179 1
0.0234032110769231 1
-0.00151740509011433 1
-0.0161677690125658 1
0.00565921457044534 1
-0.0124870720193388 1
0.000469643293411042 1
0.0141136268159697 1
0.0117234015874897 1
-0.0259423340454545 1
-0.0262619844723887 1
-0.0130015926646848 1
-0.0266295681960902 1
-0.00350947569582219 1
-0.012556900398021 1
-0.0221649323153292 1
0.00773286761091792 1
-0.0215454519847818 1
-0.0173261776814852 1
-0.0221286801024072 1
-0.0414443647059859 0
-0.00531271819840167 1
0.00822417034436932 1
0.0189529869435636 1
0.0148113701463669 1
-0.0285533737256239 1
-0.0216865390019208 1
0.0178735235801186 1
0.00717341671974143 1
0.0571997425521007 0
0.00847509629881548 1
-0.00531120737238117 1
-0.0264341405318631 1
0.0234577900643473 1
0.0280781055754966 1
-0.0102714595803425 1
0.00903325015685937 1
0.0138490993543371 1
-0.0286396062944833 1
0.0249385149782334 1
-0.00726148028581121 1
0.0133430391341431 1
0.00737404788894827 1
-0.0350209349574888 0
-0.0324307980610868 0
-0.0295769433643077 1
-0.00129602059351584 1
-0.000403947272760341 1
0.0015102703324874 1
-0.00018928632258379 1
-0.00767467740559738 1
0.00649870609160868 1
-0.00110914659763372 1
-0.00850934191698653 1
-0.00206581559084239 1
-0.0192560770060307 1
-0.00674577860545225 1
0.00565456282665133 1
0.0145465381505217 1
-0.00874530214881562 1
0.0155662822344546 1
-0.001577839119869 1
0.00401966543194622 1
-0.0236549290560096 1
0.000664891034303914 1
-0.0280647315672539 1
-0.00644737029773699 1
0.037171860631294 0
0.00268174229597232 1
0.0260836575727579 1
-0.0205183858909234 1
0.00855628236977592 1
0.00670540961627337 1
-0.00837602051522578 1
-0.0178524369978126 1
0.00484401979996237 1
-0.00848956013049106 1
-0.00339607081535645 1
0.0200175445435264 1
0.0034701590973417 1
0.00729419569708229 1
-0.0367829918753458 0
-0.00146662290201762 1
0.0077402404657681 1
-0.0409239455648994 0
0.0289558173270723 1
0.00443032481757044 1
-0.000459050376690607 1
-0.0185618918155573 1
-0.0139284221831441 1
0.00027449835282622 1
0.00668421444181314 1
0.00657199095753531 1
-0.0126387942331635 1
0.000738664925045954 1
0.010547443146295 1
0.0204123068752642 1
-0.00785602089440424 1
0.00950415037845995 1
0.0252491544763285 1
0.00359015706705338 1
0.0121517830155557 1
0.00998553888067439 1
0.0105135532954723 1
-0.00260176988852152 1
0.00554228162464286 1
0.00448994591037257 1
-0.0231037225973151 1
0.0304884815446955 1
-0.00384964775845624 1
-0.0077974539788535 1
-0.00283357863830928 1
0.00834299304564424 1
-0.00938715859697747 1
0.0249564286849645 1
-0.00679898171237872 1
-0.0168110872629123 1
-0.00905470728302564 1
0.00654068339417702 1
-0.00468103798838406 1
-0.00271471171915749 1
-0.00629999495086647 1
0.0143829259790841 1
0.00496315790650549 1
0.0274051442881436 1
0.00170528888868883 1
-0.0218364761028094 1
0.0191145551899222 1
0.0179475209294775 1
0.00473165092464667 1
0.00750637118477572 1
0.00539086365823738 1
0.00628078224522996 1
-0.00159625945103581 1
0.010593500436694 1
0.0119367707457917 1
-0.00607621535938896 1
-0.0223464287125663 1
-0.0129072873423263 1
-0.0173613793114111 1
0.00582314701186465 1
0.00839171357074702 1
-0.00210500344235236 1
-0.0159385787109188 1
-0.0237611121510788 1
0.010374029062611 1
0.00464614022853605 1
-0.0168960038918346 1
-0.00431991944437392 1
-0.0143323239433453 1
0.0164211046047097 1
-0.00220550686000905 1
-0.0240058945217926 1
0.0111689410877347 1
0.00168966791839011 1
-0.00886979910507844 1
-0.0197702453674017 1
0.00662805254920619 1
0.00117389483767476 1
-0.00528365219381702 1
-0.0023636345471201 1
0.0090449140827438 1
-0.0116847419469571 1
0.0127971786791344 1
-0.0203267621842281 1
0.011473768575769 1
-0.0489359449827934 0
-0.0149182957676265 1
-0.0173504779334076 1
-0.0181330011257605 1
-0.0182898291356448 1
-0.0196068414211726 1
0.0167119555308541 1
-0.0143093253211796 1
-0.0157590864460441 1
0.0282308783986267 1
0.0340179509685461 1
0.0195990651161255 1
0.00835144859427133 1
-0.00909657393206148 1
-0.00164299178497712 1
0.0206550511689214 1
-0.01000656966059 1
-0.00824461216620857 1
-0.0156660591434245 1
-0.0106780925850762 1
0.0153846782135378 1
-0.0109984849778356 1
-0.00199041097056403 1
0.000586970468855572 1
0.00522058613906359 1
0.0267706888637341 1
0.00768040568165957 1
-0.00347227435748262 1
0.0160758949570997 1
-0.0286811010999004 1
-0.00185508301462329 1
0.0295098916652641 1
-0.0249736574967034 1
0.0120775622323677 1
0.00531527853258005 1
0.0275572150258256 1
-0.00475453454399472 1
-0.00553562209084448 1
0.0198798518541515 1
-0.000360385308669061 1
-0.0106657826978147 1
-0.00104113403245747 1
0.00246209929135817 1
0.0156272076077749 1
-0.00560332952323039 1
-0.0142112489241737 1
-0.0119151095972147 1
-0.00619544987083854 1
0.032615478498081 0
0.0176306702451471 1
-0.00183710326410012 1
-0.00791209857249433 1
-0.0014356406706392 1
0.0218104941888828 1
0.00976582470177124 1
0.0215823205811029 1
-0.0177806739680323 1
-0.00222699972793759 1
-0.0116257794068877 1
0.000481636290559299 1
0.00712228235691761 1
0.0221908837105438 1
0.00489464824052376 1
-0.022474540973302 1
-0.00977138028985341 1
0.0167784415678735 1
0.0157433040347944 1
0.0135819567271626 1
0.011451892150346 1
0.0200272571682109 1
-0.0208966462194658 1
-0.0102650737099268 1
0.0188298018273345 1
0.010658995129806 1
0.017167878830197 1
-0.0017960390497053 1
0.00899189802184953 1
-0.0192069740159293 1
0.00552621413335729 1
0.000811961752791545 1
-0.0223782836920442 1
0.00933919641066639 1
0.00650043187594423 1
-0.00977463174655526 1
0.0040129141547026 1
-0.00327674054762388 1
0.0216780629924946 1
0.00764311868990178 1
-0.0173874296042746 1
0.00291377000814834 1
-0.00330857820819008 1
-0.00925927462122669 1
0.0280324610791407 1
-0.00308413287450936 1
0.00323709123581587 1
0.0110956946192316 1
-0.0187745721225006 1
0.0197939776686743 1
0.00308152760097511 1
-0.0193446378955259 1
-0.0101756976572339 1
0.0174138260035525 1
0.00330861867799941 1
-0.00978897101884935 1
0.0216375153512605 1
0.0324017290210788 0
-0.00920008378774603 1
0.00821455926716516 1
-0.0139365616583759 1
-0.00241198688511086 1
0.0186304638795534 1
0.0230239875436851 1
-0.000137482983848706 1
0.0127395547775317 1
0.00611960952579015 1
0.00654535805375743 1
0.00509351476962079 1
-0.0159266417383934 1
-0.0300251653269922 1
-0.0140198137527739 1
-0.0196407330618965 1
-0.000161641183806696 1
0.0280592536976835 1
-0.0290354736112203 1
-0.0373428620435486 0
-0.00800339782205438 1
0.00375749462443268 1
-0.00481207877054856 1
-0.0187094130744086 1
-0.00471309836699264 1
0.0293331064153857 1
-0.00103059657151021 1
0.000249442881052232 1
-0.0055046765837898 1
-0.0217101440026589 1
0.0045308858994306 1
-0.00729439036359092 1
0.0375260889531687 0
-0.00972545556869902 1
-0.00224605362574071 1
-0.00300694242919673 1
-0.0106994754378538 1
0.00953961777391873 1
-0.0238178588686542 1
0.00932288389066486 1
0.0111889228467604 1
-0.00799473951381635 1
4.67204576068926e-05 1
-0.0155334517856225 1
0.00465787675408989 1
0.0342757178589275 1
0.00754958268681356 1
-0.0236106426185406 1
0.00025832178416454 1
-0.0119355400672563 1
0.0019569665913044 1
0.0116966884027027 1
0.00193312129793922 1
-0.00393602992927625 1
-0.0053362878296478 1
-0.01193394680989 1
0.00224272365727686 1
0.00253328869554277 1
0.0465452809470002 0
0.0254789972774833 1
0.00851662644009541 1
-0.00637057876557506 1
-0.0140088424618951 1
-0.0120096182746048 1
0.0178982400962441 1
-0.0193476416745298 1
0.0264296352395832 1
-0.0094641277119766 1
0.00683957725897121 1
0.0111563733669959 1
0.00315368356832036 1
-0.0145417808644762 1
0.0244732641494045 1
0.0417352122019282 0
0.00291917040804963 1
-0.0193420498124908 1
0.0164418958747611 1
-0.00666781736398979 1
-0.0155781256565854 1
0.0112333164354731 1
-0.0241053977698479 1
-0.00829873184425815 1
-0.0313838747303589 1
0.0191514908505185 1
-0.00432938146872309 1
0.0147524359875791 1
-0.0199411579191012 1
-0.000531433776336433 1
0.0263301175107223 1
0.0273478235560302 1
0.0138430949473747 1
-0.0182156306279514 1
0.0077619345506965 1
0.0207281846131936 1
0.0342495412455924 0
-0.0231509805466017 1
0.0209515883810083 1
0.0145826339167131 1
0.00536382986664119 1
0.00417965082154924 1
0.0181885586490191 1
0.00352771854383836 1
0.0232234233408283 1
-0.0283616674471106 1
0.0117092320641892 1
0.0252307496158355 1
-0.00718838072274829 1
0.00544004988140366 1
-0.0135473241452794 1
-0.00445334459111036 1
0.00557613040302265 1
-0.019297217526462 1
-0.0137151457822843 1
-0.0149270624980525 1
-0.0284701255440334 1
-0.0239186105700569 1
-0.000862591665544507 1
0.00179184271377535 1
0.0244491329400922 1
-0.0378592322729504 0
0.00616971201371188 1
0.0212553250383211 1
0.0274413714590349 1
0.00895571073177063 1
-0.000133239435351586 1
0.00563221151006141 1
-0.00843881563839894 1
-0.00157925195121965 1
-0.0132643603501772 1
-0.0144195670140811 1
0.0170248514553965 1
-0.0234926547258586 1
0.0139553348549277 1
-0.000518215963317095 1
-0.0229327589434275 1
-0.00683113971337558 1
0.035071967122555 0
-0.015077709608112 1
0.0160117591193145 1
-0.0162462295218945 1
0.0171885259733505 1
-0.0112684264810541 1
0.00461467392235855 1
0.00528373353648863 1
0.0025375996377386 1
0.00819229894369165 1
0.0119357517992489 1
-0.0026761223227184 1
0.0282750023575944 1
1.00703158020061e-05 1
-0.00816095329799649 1
0.0201045365977508 1
-0.0131732328657057 1
-0.0156809930745503 1
0.0160257320349577 1
0.0159244533936435 1
-0.0147981032116193 1
0.00345928076096625 1
-0.0218818602040228 1
0.020991471825037 1
-0.00630172337529272 1
-0.0180063365212249 1
0.0105136298747648 1
-0.00816374879004495 1
0.00711933785258879 1
-0.0178451884209764 1
-0.0221851458270426 1
0.0216172469416359 1
-0.000273130421422959 1
0.0255586821201623 1
0.0240784169814428 1
-0.0191068366720648 1
-0.0386872714013436 0
-0.00568888645393619 1
0.0282225891067758 1
-0.0293384155692312 1
-0.0239329627856993 1
-0.0348053173430035 0
-0.0155025557504967 1
0.00866987529691809 1
0.0193718885691203 1
0.00594335106226566 1
0.00278834164868496 1
-0.00159924552025394 1
0.0158528043865659 1
-0.0172455137328298 1
0.00881668981587515 1
-0.0169582785348977 1
-0.0111667200285024 1
-0.0359032268014488 0
0.0223356586532726 1
-0.00990898466595604 1
-0.00556119719418477 1
-0.0316753638452132 0
0.00550217679386541 1
0.0191920058146124 1
0.0219537922189957 1
-0.011469696575068 1
-0.0182011159249325 1
-0.00684460408502112 1
0.000377641285998031 1
0.00267527720974858 1
-0.0120999182390419 1
0.00429763337982386 1
-0.0479648720362694 0
-0.000313027934562064 1
0.0166666193521712 1
0.0208448997522917 1
0.00278070396596401 1
0.00595189383785943 1
-0.00932920244657488 1
-0.00936504390210222 1
0.0241770621659163 1
-0.00173025645735128 1
0.0315593848957837 1
0.0193545294085585 1
0.00657124903241478 1
0.0105959728509575 1
-0.0256072078232245 1
-0.00739438093160109 1
-0.00999772678154575 1
0.00371117898862259 1
-0.0135051897974668 1
0.0103149766664406 1
0.0381234217268876 0
-0.00394320826669008 1
0.0124320165593485 1
0.0023240702925123 1
0.00686099913567462 1
-0.0158466435080496 1
0.0263873082108179 1
0.0205112797035842 1
0.00645355839950722 1
0.0057983906946413 1
-0.0217112630178926 1
0.00220865855388244 1
0.0100606434919111 1
-0.00396549049102905 1
0.0191428511374759 1
0.0210985060566948 1
-0.0310788801796547 1
-0.0186746704905274 1
0.0196501520164507 1
0.0133426736868505 1
0.00890654971770671 1
0.0149416791981538 1
-0.0125321324001958 1
0.00062588825804955 1
-0.000257275721579617 1
-0.0200691539351168 1
-0.00397666595386187 1
0.00094825210980082 1
-0.00551354647637848 1
-0.00692593860517737 1
-0.00250033565327094 1
0.016737005556704 1
-0.0247550096285519 1
0.0157515924788931 1
0.0102166958551252 1
0.00877564562215432 1
0.0176746049933797 1
-0.0109575889175615 1
0.00386286632790641 1
-0.0013963505118256 1
-0.0195120143164613 1
0.0199779713215139 1
0.023095887043587 1
0.0275012094242884 1
-0.019950258205724 1
0.0029751926799076 1
0.00192840348206652 1
0.0271924804439462 1
0.0160179565041652 1
0.0131510375247572 1
-0.0104121788518333 1
-0.014268823010761 1
0.0222395533812359 1
-0.00619518621800469 1
0.0147696194640219 1
0.013551692248611 1
0.0112880793561108 1
-0.0207306210919449 1
0.0118049158792923 1
0.0079565767329693 1
-0.0145314352225249 1
-0.00148502023050963 1
0.00136012067452566 1
0.0209938507080829 1
-0.021582689644189 1
-0.00385512777883891 1
0.00463759442136632 1
0.00828380277375897 1
-0.00200937015592008 1
-0.0350851053822778 0
-0.0120846726949182 1
0.0218671569943501 1
0.00745639431992333 1
0.0163399213927997 1
0.0272918635806406 1
0.0205205673287355 1
0.011227029443765 1
0.040656843549483 0
-0.0153261862641151 1
-0.0126495174029862 1
0.0133315149493798 1
0.0168368615060866 1
0.0137481144917371 1
0.021323763212088 1
0.0107999788078631 1
0.0319478548162042 0
0.000608631209488588 1
0.0128251824125804 1
0.0077287069287922 1
-0.00865478294267362 1
-0.034759224571706 0
0.00419610119601401 1
-0.0214049365689292 1
0.0170987403278205 1
0.0160736088341236 1
-0.0242816880576438 1
0.00776296140369356 1
0.00861255889005449 1
0.00482875508733576 1
-0.00109360330039138 1
0.0386834805149247 0
0.0124724028779218 1
0.0255161216343914 1
-0.00712436121750933 1
-0.0160418332524306 1
-0.0171585683808462 1
0.0336382706292915 0
0.00964498037738951 1
0.000200163546012038 1
0.030727146191846 1
-0.0098776548405707 1
-0.0102617507040714 1
-0.00398917211354829 1
0.0370790788121853 0
0.00116820523937994 1
0.015160284781435 1
-0.0136246940619769 1
-0.016491437793649 1
-0.0105071572194744 1
-0.00256111737259807 1
0.0126366208651369 1
-0.0203682793635511 1
0.0209436971409646 1
0.0116176277028364 1
0.0332366524880477 0
-0.00835079996478951 1
-0.0107982498056328 1
0.000632615425786982 1
-0.0293890911751697 1
0.021996897927757 1
-0.00619185558115297 1
-0.00634233360837609 1
-0.00858657921464445 1
0.00200134608939121 1
0.031878056176046 0
-0.0234383072807105 1
-0.00549616741152605 1
0.0100744010480222 1
-0.0049495247994202 1
0.0216080622472382 1
-0.00568659794335808 1
0.00554836795947726 1
-0.018358303042006 1
-0.0123427878486047 1
-0.00467210178409811 1
-0.0214600960046794 1
0.0128589759766223 1
0.000592315300475513 1
-0.00756472101396917 1
0.0163279940420799 1
0.027099034524298 1
0.0142086715318429 1
0.0306558200616061 1
-0.00791662651956088 1
0.0221804702794885 1
-0.0137803391404282 1
0.0164125990179758 1
0.00244283453894799 1
0.0123724940536391 1
-0.0117998295480517 1
-0.00839279094753341 1
0.0242433160707906 1
-0.00196785721397929 1
-0.00457514620135545 1
-0.0116525758010395 1
0.00433686533216225 1
-0.016869869273987 1
0.0200047276850562 1
-0.00182484354161327 1
0.0224665518512241 1
0.0242332842239538 1
-0.0198280782087632 1
-0.0199888576884014 1
0.0123020278385246 1
-0.00554808761120637 1
-0.0125745052932707 1
-0.00146030464489897 1
-0.0382581960417759 0
-0.0200139497586416 1
0.0052614204510432 1
0.0198790834747046 1
-0.0145248104750014 1
-0.00925356777536637 1
-0.00380012983693849 1
0.0181060108991504 1
-0.00224327961333092 1
0.00685027722237476 1
0.00529832373482016 1
7.89988308132743e-05 1
0.00530192296231717 1
0.00607490645306726 1
-0.00358928064558924 1
0.00393806309157094 1
0.0212297730312794 1
-0.0099048625804838 1
-0.021994009203416 1
-6.66272075970357e-05 1
0.00360520141545579 1
-0.0219315661313448 1
0.00224454138640096 1
0.00550423261320263 1
-0.0386344836524336 0
-0.00504490801966554 1
0.0353460270204738 0
0.0221284903369678 1
0.00428417504961287 1
-0.00398906265563537 1
-0.00576357813181636 1
0.0244729321790112 1
0.0055748352362172 1
0.00174396438521546 1
-0.0186344785088367 1
-0.0076652854127688 1
-0.00728280026522052 1
0.0194431733454487 1
0.0165024707484091 1
-0.0174432914416066 1
-0.0145273714514037 1
0.0123555878992757 1
-0.00914108759630328 1
0.00768860643229075 1
0.00301370713537359 1
0.0148697819105192 1
0.00772308199646015 1
-0.0302195342157188 1
0.028118750611609 1
0.010168411235015 1
0.00636937404648801 1
-0.00371250075430281 1
-0.0145808255015691 1
-0.018819593516297 1
-0.00203562463953729 1
-0.0206336977496798 1
0.00997426601484068 1
-0.0101136471724848 1
0.0115395760843084 1
0.0186541213651456 1
-0.0116807188969074 1
-0.0201345233977356 1
0.0122719847359929 1
-0.0078820875620523 1
0.00364192542053426 1
-0.00259291480033997 1
0.041732972819962 0
-0.0185420679151357 1
0.0184985126539358 1
-0.0114722941857498 1
0.011364459410325 1
0.0132182940694202 1
-0.0143733500911984 1
0.0299793662313457 1
0.00791012852033361 1
-0.0086179133490421 1
0.0111759773549549 1
-0.00415654535675066 1
-0.00720807801605415 1
-0.00424167431571846 1
-0.0162012933175931 1
-0.00639126226745036 1
0.00892676217695698 1
0.00393653129332104 1
0.0277930979319475 1
-0.00472851207983918 1
-0.00759615578637685 1
0.0151826005671847 1
0.0174272470827969 1
-0.00824558541974183 1
-0.000126804002718785 1
0.0152911302884471 1
-0.011339643114136 1
0.0135996497743008 1
0.0167614402303366 1
0.0224216649102339 1
-0.0234979082086976 1
0.00999551145550739 1
-0.0139691892088659 1
-0.012235368093599 1
0.00146794558159412 1
-0.0196642788790111 1
0.0181461796837119 1
-0.0282976109694084 1
-0.0144559742662534 1
-0.0134530347166834 1
0.00829277379856938 1
0.0297353453179499 1
-0.0154565674779635 1
-0.0201386833204203 1
-0.00525825202323998 1
-0.00578458936904131 1
0.0187874134740143 1
0.00404072329775534 1
0.00547514250572973 1
-0.00659320737528025 1
-0.0274015478600417 1
0.0332930724258145 0
0.011651828218702 1
-0.00689047014419272 1
0.021831380778492 1
0.0118789182204108 1
0.000375208073828208 1
-0.00960289105063201 1
0.0118124032533056 1
0.0203691449008724 1
-0.0114078435613902 1
-0.0386562487942709 0
0.00206956576587639 1
-0.00708468504423855 1
0.00664654089176028 1
0.0199518626824017 1
0.032709783092982 1
0.00310872088388581 1
0.0245007223960953 1
0.020306059596921 1
0.00614376086993595 1
0.00481854404795127 1
0.0036736384038902 1
0.000276404962773957 1
0.00275058155553861 1
0.0158890984736547 1
0.00901632414108942 1
-0.0319924785242725 0
0.0152954253336395 1
-0.00464483113240966 1
0.0144657634570877 1
0.00214896359670779 1
-0.0167943453445927 1
0.00722595398181028 1
0.00558935165583371 1
0.000895490318106804 1
0.00421609783437457 1
-0.0118413119968112 1
-0.000841870880135427 1
0.0133784308951194 1
-0.0153737771177378 1
-0.0210951662032198 1
0.00954404133544541 1
0.022100520621294 1
-0.00868588920123805 1
-0.0324408746272693 0
-0.00970212349569013 1
-0.00267321679467668 1
-0.00180719047057121 1
0.00679353470349865 1
-0.0283555696568349 1
0.0106529921624108 1
-0.00598294796984678 1
-0.00522632275019095 1
-0.0202736926340576 1
0.0309955813966775 0
-0.0134755938650381 1
-0.0118113479125358 1
0.01713113827652 1
-0.00679219149848904 1
0.00742425229463912 1
-0.0321625003509002 1
0.00743521893994144 1
-0.00952550672822617 1
-0.032521888319619 0
-0.0188110849947941 1
0.0193598109970771 1
0.0363093806072922 0
0.016926942588801 1
0.00388877788297974 1
0.0102188849296017 1
-0.00267220785932192 1
0.00517578517733738 1
-0.0210022682120663 1
-0.00616783308454551 1
0.0312599015337755 0
-0.00749484422801423 1
0.0394391539212917 0
0.0168107106612759 1
-0.0360901465107569 1
-0.011577131929428 1
-0.022376481450481 1
0.0262419155400346 1
0.00400590722569902 1
0.016520361350308 1
0.00115528757858119 1
0.0159343380317769 1
0.000272491362465649 1
-0.000811990427934403 1
-0.00570308218868319 1
0.000924638352885262 1
0.00926561073824447 1
-0.0112834998859721 1
-0.0114818255642004 1
-0.00550873975948836 1
-0.0064763631051223 1
-0.0124760619675852 1
0.00351629045898818 1
-0.0354642148823295 0
0.0196451091592412 1
0.0189881275316408 1
-0.00591573934200467 1
-0.0141011497112738 1
-0.0103292853434342 1
-0.0160167347370057 1
0.0198150997482902 1
0.0157274295739116 1
-0.00749441737488831 1
0.0182594314396247 1
-0.0403375360277766 0
-0.0123033343042263 1
0.0090727147448996 1
-0.00715419153003052 1
-0.0122878913118645 1
0.00496361167395269 1
-0.00534216146935653 1
0.0177826789634132 1
5.81871326422968e-06 1
0.00908650003524964 1
-0.0013762700747314 1
-0.018451393370823 1
-0.00286842972616783 1
0.0060888409256216 1
0.00497981722388914 1
0.00626229868960677 1
-0.0120474030704313 1
0.0350433290529344 0
0.0333263073735568 0
-0.0137870899530366 1
-0.0268973922989392 1
0.0166094270548669 1
-3.25408318177581e-05 1
8.33577938682737e-06 1
-0.00852499305133777 1
0.013956501519722 1
-0.00862523526092351 1
-0.0236058056761619 1
-0.00655886015521686 1
-0.00800510291981432 1
-0.0249032648518869 1
0.0161355575897563 1
0.0222105754210354 1
-0.027850719196777 1
0.0468187447088892 0
-0.00590824329228152 1
0.00497612751089981 1
-0.000727517131995784 1
0.0119226201493442 1
0.0120195030627931 1
-0.0256118713515025 1
0.00137354834493713 1
0.0253469723311093 1
0.0257609366501615 1
-0.000501786466637317 1
-0.0103666581752708 1
-0.0207124839458756 1
0.0173185243487426 1
0.00143784012370874 1
-0.00535254992388277 1
0.0100161236092081 1
0.010917502507461 1
-0.0206617048519588 1
0.015834812985031 1
0.0175484406770445 1
-0.0187253945579821 1
-0.0263399363237542 1
0.0134304476705338 1
0.0138678696027357 1
-0.0414613582495163 0
0.0273941366653242 1
0.0123312319857034 1
-0.0249210754680338 1
-0.00133512406380496 1
0.00026072815253082 1
0.000343406455501134 1
0.0160132567920063 1
0.0173932368717703 1
0.00147979736423985 1
0.0123757961909284 1
-0.00913998772174411 1
-0.019732408063592 1
-0.00878463565545326 1
-0.0196638490710443 1
0.000457671709011492 1
0.0190804117013196 1
0.0390532873462576 0
-0.0027604108781341 1
0.0150964674138617 1
0.00239135314142019 1
0.00613413138567046 1
0.00391596336211226 1
0.00522174236672314 1
0.0253212131135485 1
0.0094562397996471 1
-0.00457191947738259 1
-0.00216365537789093 1
-0.0028275392750549 1
-0.00397508713180544 1
-0.00159839515587652 1
-0.0141764436281874 1
0.00213784882808118 1
-0.00368384416599124 1
0.00895605375805756 1
-0.00299625704109353 1
0.00382879778959239 1
0.0135163707704417 1
-0.00092985039904332 1
0.0050223892479009 1
0.0111057142711802 1
-0.00780024437015281 1
0.0180309347680104 1
-0.0287094509178682 1
-0.00960636134298996 1
-0.0131152478149824 1
0.00605611893134204 1
0.00320134971306504 1
-0.00863089295848486 1
-0.0141902980067258 1
-0.00434266776479464 1
0.00985812104682961 1
-0.0093362520232169 1
0.00916797325271912 1
0.0174332456940346 1
0.0150877499371421 1
0.00437322564255727 1
0.0165140445178973 1
0.0010392794011556 1
0.0124399973571119 1
-0.00210147234886091 1
0.00807094507547759 1
-0.0333960018207929 0
-0.00371099946839354 1
0.0118328877574687 1
0.0104965215430378 1
-0.00851995986188314 1
0.0089518129836401 1
0.0139954656775326 1
-0.00537754249293992 1
-0.0118650392400119 1
-0.0174653969027691 1
0.00337241294104402 1
-0.0372056972401427 0
0.0283844147407828 1
0.0322887161600995 0
-0.0186929019399823 1
0.0248190754668663 1
0.0210855812229907 1
-0.0065254850741152 1
-0.0217811467737959 1
-0.00959431611431169 1
0.0413839047217554 0
-0.00658921350088281 1
0.00693570034320874 1
-0.0288913290761522 1
0.00177711284419238 1
-0.00715342141967139 1
-0.00228083063431418 1
-0.00599735621703835 1
0.00330302225585943 1
-0.0117173430350242 1
0.0115568616575329 1
0.0121951206860022 1
-0.00182971891173551 1
0.0165622254960413 1
0.00782449194750691 1
-0.0240088374700353 1
-0.00387038526212956 1
-0.00886297233564944 1
0.00353647550651247 1
-0.00400185686388101 1
0.00554446433771289 1
0.00446921352604449 1
-0.0113595888235554 1
-0.0131732590347127 1
-0.0197698350153224 1
0.0120045253278258 1
-0.0301303463697684 1
-0.0220366652678273 1
0.00565384770086929 1
-0.00246796308407092 1
-0.0105655351155486 1
0.00183189564107899 1
0.0215751013184153 1
-0.0381462717408347 0
-0.0011639161855362 1
0.00244061158601058 1
0.0411817653183211 0
-0.0199207040502656 1
-0.00972771759402622 1
0.0187511821027753 1
-0.0123284424831303 1
-0.0175572996526745 1
-0.00286311118742032 1
0.0213318053149346 1
0.0140651736178868 1
-0.00460339861816591 1
-0.00425820434027484 1
0.0137161666959253 1
0.00714314002319815 1
-0.0408359805571447 0
-0.00185153004723145 1
-0.00608683055221057 1
-0.0160897700895878 1
0.00553657119965387 1
0.00494820637982913 1
0.00942986178685253 1
-0.0177750669906683 1
-0.0293968640160003 1
0.0047263321036886 1
0.00385846789128293 1
0.0129093572080643 1
0.0183698869935001 1
0.0129109059310302 1
-0.00715437776794562 1
-0.00306244622317977 1
-0.0283384970065157 1
0.0121901962712863 1
-0.0168705208860962 1
-0.0198375352211974 1
-0.0176666601895919 1
-0.00176412965716687 1
0.0483137618700023 0
0.0211366900480622 1
0.00867195022403186 1
-0.00900222516223803 1
-0.00545856664018271 1
0.017740138461566 1
-0.00570538341498297 1
0.0337775801334914 0
-0.0175850929697882 1
-0.00619368692563837 1
0.0324890437854357 0
-0.00388004970005088 1
0.00833667497033301 1
-0.0171193544532182 1
-0.00135926616250684 1
0.0246987817615662 1
0.0353532484925021 1
-0.00231007756851757 1
0.00152384069507462 1
-0.00847203731185944 1
0.00950310615773042 1
-0.00517636300314992 1
-0.00304009992533826 1
0.00247913989652985 1
0.00946089745639667 1
0.00456552566085827 1
-0.0118332176088538 1
-0.00459793532336118 1
-0.0121698023464813 1
0.00121213134657344 1
0.0280092938800253 1
-0.0466883140608753 0
0.0261913257886455 1
0.0130187813496495 1
-0.0079143893454953 1
0.0210764580165715 1
0.0365003230767652 0
0.00929142462843365 1
0.0117853441981818 1
0.00474934235977263 1
-0.0234994261129582 1
-0.00897735878075375 1
0.00794290274596531 1
-0.00203500115250395 1
-0.0286448717607099 1
0.0158007856521452 1
0.00714150278033285 1
0.00802733138519509 1
0.0112788808959352 1
0.00269446858188946 1
0.00566435589251867 1
-0.0365536533148342 0
-0.00342727387010065 1
-0.00504103630187477 1
0.0176547917513726 1
0.00760053718481805 1
0.00950597077980377 1
0.00344020924793262 1
-0.0133551127815602 1
0.00601589018508624 1
0.00549756730930191 1
0.00146577499220905 1
0.00359084722885677 1
0.0191742857374921 1
0.0183578185977839 1
-0.0213964093200762 1
-0.0437773288676664 0
0.00452090438165395 1
0.00266579583824178 1
0.0206851130488605 1
0.0345908821657372 0
-0.00271637507032523 1
0.0112349843839153 1
0.00900242041974781 1
0.010002662121359 1
-0.0303979285328761 1
0.0345524862115782 0
-0.0208823269887726 1
-0.018300385915255 1
0.0124756591292324 1
0.0137319726411832 1
-0.0143393861645741 1
0.00918998409699211 1
-0.0167655403001993 1
0.00347656807299198 1
-0.00876179707953978 1
-0.011366706443615 1
-0.0328029019148805 0
-0.0218312400897479 1
-0.0041136454612671 1
-0.0344521553497898 0
0.0418208092513438 0
0.00992320472568341 1
-0.0377374731678057 0
0.00492821610224568 1
-0.0185408932984823 1
0.0101908598533104 1
0.00544163859102659 1
0.0240476257170439 1
0.00823949056332964 1
-0.0219154298406152 1
0.0120078815781966 1
0.0089443874880526 1
0.00272238130109015 1
-0.0137556721654322 1
0.0168838215448814 1
0.0169904560987043 1
-0.00276375607563138 1
0.00662071785586163 1
-0.0261964360414292 1
0.00757585420202938 1
-0.0265653385082711 1
-0.00188959695479103 1
-0.00456204597896099 1
-0.00708868716039876 1
0.0258508319196929 1
-0.0130723993011651 1
0.015769227643412 1
0.0199828598571887 1
0.00669166506151606 1
-0.019152973418856 1
-0.000670345530887438 1
-0.0056923223903985 1
-0.0181854747126447 1
0.0147085026267357 1
-0.00499095370036992 1
-0.0141393041939633 1
-0.00738624866315271 1
-0.00726340105669572 1
-0.0160896309854921 1
-0.0176421223535525 1
-0.0008293070755983 1
-0.0232607486195618 1
-0.00240797008475706 1
-0.0189028971474882 1
0.0158689023312746 1
-0.0108460160763152 1
-0.0238590390040361 1
0.0268154102428563 1
-0.00962795059548564 1
0.0161640469929524 1
0.00424662593580201 1
0.0012354094272918 1
-0.0204518247065562 1
-0.0238253206708699 1
-0.00302717990161092 1
-0.00660084969672706 1
0.00252425712395331 1
0.00615894557700543 1
-0.00484421617757995 1
-0.0057100601305867 1
0.00799085454976199 1
-0.0277878761866164 1
0.0107545300712635 1
-0.00524918434032255 1
-0.0130430359113329 1
0.00256327346817363 1
-0.0219593443565081 1
0.0106383481678331 1
-0.0304003350528022 1
-0.0204268350544381 1
0.00588446825188091 1
0.0260079259281038 1
-0.0215505803812462 1
-0.0151451447838398 1
0.00727956005436786 1
-0.0301793804489909 1
-0.0042289267250348 1
-0.0101122680638816 1
0.00922580206665973 1
0.00832668964361911 1
-0.0236180424037865 1
0.00711270674262958 1
0.0145265682279826 1
0.0169309816040529 1
-0.0342260483558525 0
0.0248656129161253 1
-0.0156108027270065 1
0.0130469778648056 1
-0.022496049186619 1
0.00400181142047794 1
0.0181323970728432 1
-0.00155354024787305 1
-0.0321029230162652 1
-0.0183103143966568 1
0.0140229676456783 1
-0.0124598604644952 1
0.00138560680655942 1
-0.0101898782499337 1
0.0197473114163637 1
-0.0111565004419749 1
0.00139663393958644 1
-0.0433814692763282 0
-0.00722684969867494 1
0.0375293080232976 0
-0.00964555048854875 1
-0.00185978792918031 1
0.0289590220602148 1
-0.0197450495543599 1
0.00506414054191367 1
-0.0149498750451417 1
0.00147067365514334 1
-0.0235257072406914 1
0.00594913815224228 1
0.0162313737985021 1
-0.01043167394663 1
0.0161621538044925 1
-0.0140301341943517 1
0.00608029481019554 1
-0.0110790099980963 1
-0.020027042288551 1
-0.0251210796695966 1
0.00141390418583273 1
0.0235598000741442 1
-0.0064805581916645 1
-0.0312827660013839 0
0.020748869928467 1
0.00607234554491003 1
-0.0155538967907892 1
-0.0123649652917531 1
-0.00879476726330387 1
-0.0236789030404477 1
-0.0159594258170196 1
0.00536599231013571 1
0.0120774210924921 1
-0.00676110952048258 1
0.0195763574623142 1
0.014961510623549 1
-0.0143256369713378 1
-0.0192000323424004 1
0.00600415082447408 1
0.0301495402256524 1
-0.0186405245205714 1
-0.0185563098776287 1
0.0155351744968245 1
-0.000264024005468079 1
0.0160681654458867 1
0.0227329381113017 1
0.0324363009549666 0
-0.0148555414686363 1
-0.0267791868415308 1
0.0142732319929366 1
-0.00342484470408654 1
0.0147918331771546 1
-0.0136734772407016 1
-0.0111202223314604 1
-0.00125771327642038 1
-0.00679054581122524 1
-0.0200830703664024 1
0.000509106384546877 1
-0.0196704146447435 1
-0.0576021867995676 0
-0.016323118188259 1
-0.0112565167006608 1
-0.00988794154777689 1
0.0154356665197346 1
0.0388767946259287 0
-0.0220089245713146 1
-0.00737123845002517 1
-0.00725174199177815 1
0.0231030020282989 1
-0.00688712143937862 1
0.0177046425373976 1
0.0147351404968903 1
-0.00695485667114284 1
0.003064216932966 1
0.000827982636842936 1
-0.0160373081902166 1
-0.00700663383501329 1
-0.0163970767264709 1
-0.0089144875147027 1
0.00702622697922488 1
0.0132159180409321 1
0.00498365402053124 1
-0.00588684622983484 1
-0.00670014124202164 1
0.0157483089864145 1
-0.00272897719269776 1
0.00800236445285542 1
0.0295686745318437 1
-0.0081024258749752 1
-0.014074858661554 1
0.0106054240788651 1
-0.0418411283871118 0
-0.0108852995512056 1
0.0144275575114504 1
-0.0059148424966357 1
-0.00668450374544567 1
-0.00446812719355578 1
0.00547069190967104 1
0.0182472677676703 1
-0.00700991149082616 1
-0.00181674315765386 1
-0.0139769920766294 1
0.0129361097611882 1
-0.0108385984846819 1
0.0026015548801478 1
0.0262619475373226 1
0.012058079871613 1
-0.0076213292259759 1
0.00793899677583247 1
0.00310921822969436 1
-0.00917610473595534 1
0.010243568824757 1
-0.00494375773141774 1
0.0208909998752344 1
0.011187508983485 1
0.00814080616813717 1
-0.0025943563899302 1
-0.0129020659797045 1
0.000601144768895881 1
-0.0153386298965009 1
0.00885188061002149 1
0.019308615780822 1
-0.0265400447996433 1
0.00096539001630785 1
-0.0326293259614255 1
0.00111529595968025 1
-0.00985011978354428 1
-0.0243535162036128 1
0.0144673195742604 1
-0.0374763687786974 0
0.00687580549881708 1
-0.0299633974686235 1
-0.00926477495838401 1
0.00332997320416662 1
0.0185135886761425 1
0.0259995906519635 1
0.00468464278918165 1
-0.00470845607480904 1
0.0483999095470754 0
-0.00717915867788738 1
-0.011375343058425 1
-0.0147447230092507 1
-0.0181968535894352 1
-0.00268692955218201 1
0.0168259795009983 1
0.0302389969953387 1
0.00077567552432941 1
-0.0164455929652572 1
0.0138538812624706 1
0.0305056123330843 0
-0.00287572661437101 1
0.0148999069954955 1
0.00442477194805236 1
0.011808312869729 1
-0.00720890324833747 1
0.0243038277729899 1
0.00288997435809951 1
0.00762912920475643 1
0.0228616295494532 1
-0.0148334952122039 1
-0.0317183575548019 1
0.00966273731970105 1
0.020046936782134 1
0.024645777616844 1
-0.0181084740853567 1
-0.0117525947377906 1
0.0118210763642749 1
-0.00950926126142934 1
0.0198037673758898 1
0.00266366881569882 1
0.0091784288979902 1
0.0195644766487498 1
-0.00142896880458755 1
0.00604010577531965 1
0.0115024348418414 1
0.00998215165160662 1
-0.0286440914711976 1
0.0193107807634452 1
-0.00358349428738659 1
-0.00882004303990914 1
0.00613475814600369 1
-0.00546028296777115 1
-0.002755520176889 1
-0.0126761440673936 1
0.00699824373749547 1
-0.00121008710438731 1
0.0328251554740171 0
0.00801995353971965 1
-0.0183124232585179 1
-0.00759899014118329 1
0.0114824754238284 1
-6.35081520698735e-05 1
-0.010748920806152 1
-0.00628652801836114 1
-0.0105684933069644 1
0.00930097206239499 1
-0.0266867650241451 1
-0.000357348744611705 1
0.0160623711946233 1
0.0215000950744536 1
-0.00961291484016013 1
0.00300043376050164 1
0.00975852422497322 1
0.013868928942709 1
-0.013168097207257 1
0.0150863880923275 1
-0.0138000053150532 1
-0.0262850731110876 1
-0.0115240729143599 1
0.0110957511281108 1
-0.00200752138431506 1
0.00283950533478876 1
0.0267588729049471 1
-0.00946409224195502 1
0.00308033129443438 1
-0.0138055568212756 1
0.0123978354308921 1
-0.0350694675992886 0
-0.00161045601811539 1
0.0300524029333186 1
0.0201551106583733 1
0.0155467514883052 1
0.0228278501115639 1
-0.00568977566748257 1
-0.00388930760032888 1
-0.00568403378406564 1
0.0200781281837794 1
0.0158366070027066 1
0.00504937014901647 1
0.0471767473227741 0
0.0239849590752217 1
0.0332832650437522 1
-0.0121599877814003 1
0.0147471694967341 1
-0.001855041049482 1
0.0289233357930564 1
-0.0371035100671705 0
0.0094983449009656 1
0.0169338620235667 1
0.00458551610828326 1
0.021385882948162 1
0.00850683590755458 1
0.0354217671514078 0
-0.00403621909233395 1
-0.00130073942504323 1
-0.0129819224803562 1
0.0206153820093899 1
0.0151833635985676 1
-0.0120109122283266 1
-0.0124267968616746 1
0.00615123248475126 1
-0.00849580951986773 1
0.00824101332614134 1
0.0233961200310598 1
-0.0271237138025446 1
0.0119821099051859 1
-0.00325917898733849 1
-0.010131200057737 1
-0.000982456498760572 1
-0.00604588036151607 1
-0.0199931105842361 1
-0.00602671513164526 1
0.0209362873137657 1
0.0116797396562799 1
0.00202497320566487 1
0.00302346839871998 1
0.00253649706708855 1
0.00808554281355767 1
-0.0105607924412774 1
-0.0181249711312053 1
-0.0188996853392934 1
0.0144372922875207 1
-0.000955713602317654 1
0.00114760733595408 1
0.0135068265773577 1
-0.0124820150127343 1
0.0084894451487961 1
-0.0028432105311745 1
0.0150961484081983 1
0.0142806318829214 1
0.00514954714095183 1
0.011524828478973 1
-0.0233064438821077 1
-0.00285856533928694 1
-0.0186713992180778 1
-0.0136674144796841 1
0.0535454683801237 0
0.0208736529372876 1
0.00203570602040802 1
0.00561648506316973 1
-0.00152827385746763 1
-0.00137320429877808 1
0.00288314803173326 1
0.0186089417588592 1
0.00621801294361968 1
0.0157304692159012 1
-0.000200404230359412 1
-0.00715002771411485 1
-0.00345106757330484 1
-0.0175479285474377 1
-0.0123430094471842 1
-0.0164334292900305 1
0.00773260359628679 1
0.000401844099408078 1
0.0149899561507392 1
0.000296368019455836 1
-0.000397394256776365 1
-0.0167893470029427 1
0.0227310649163542 1
0.0118513238316292 1
0.000628241149884191 1
-0.0147476972297946 1
0.0285062946989094 1
-0.00804652855986798 1
0.0300536999466743 1
-0.00969798907817166 1
0.00430201405282238 1
-0.0187529940165838 1
-0.0032669042837293 1
0.0163952770950252 1
-0.021961243692774 1
0.00669357913632356 1
-0.0113209508918205 1
0.00430666154737998 1
-0.00945177803675943 1
-0.00736685911223382 1
-0.0178600979611942 1
-0.00462225685588122 1
-0.00985166802756828 1
0.0210935375783405 1
0.0118443245384454 1
-0.030196323019815 1
0.0032003515878471 1
0.0250342971629611 1
-0.0170422438025441 1
-0.0208920339165205 1
-0.0322439575029269 0
-0.00830544870399937 1
0.0274305875561796 1
0.0144651911509144 1
-0.00123648359030841 1
0.0215060875453579 1
-0.0150389392460181 1
0.0224665656430923 1
0.00915701409093381 1
-0.00344895268676055 1
-0.0165305083568947 1
0.00156879533013253 1
0.00289597533987983 1
0.0127050214942545 1
-0.00372226256555936 1
0.0111472860538864 1
0.0215353837936954 1
0.0150270330107552 1
0.000195552818284596 1
-0.000785234676993667 1
-0.0112414912967489 1
-0.00697840409377908 1
0.030544154809888 1
-0.00373369892793408 1
0.0124054679530088 1
-0.0287677835810445 1
-0.00845608458885845 1
-0.0155511102607098 1
0.0193605814173362 1
0.0168756664956776 1
-0.0169659387530931 1
0.00275200667647282 1
-0.00404902898409949 1
0.0346797887550501 0
0.0184290134532377 1
0.0345078840404636 0
0.0135731458911966 1
-0.0140554468714604 1
0.011635109288983 1
-0.0164280390579474 1
0.0064117447240289 1
-0.00360137903106489 1
-0.0152393511666882 1
-0.0267104282397366 1
-0.0188503187178163 1
-0.0171008819617683 1
0.00356891535799071 1
0.00537616160421598 1
0.00339241573274477 1
-0.00809465363696695 1
-0.00697835086238005 1
-0.0222940453011885 1
-0.0138437558604934 1
-0.00329536824092257 1
-0.0310282840824135 0
-0.0158740197589973 1
-4.68409915703634e-06 1
0.00588576032558109 1
-0.00083782300895185 1
-0.0192385480433409 1
-0.0252041900190625 1
-0.00519195464889184 1
0.0188279368845569 1
0.00171261636414658 1
0.0341992185852562 0
-0.00324396069224635 1
0.00398837835563178 1
-0.00324906449274251 1
0.0102809992697252 1
0.000154798276168959 1
-0.00814980798401717 1
0.0215084924828803 1
-0.017253843806453 1
0.00142861600867635 1
-0.028858213906533 1
-0.000291157504734133 1
0.0119226545449673 1
0.0223450732931003 1
0.0160203520963783 1
-0.00352143241719151 1
-0.00496423699356469 1
-0.00284774055412188 1
-0.00152259195295169 1
0.00642544000626446 1
0.0053687729048588 1
-0.00413180501816188 1
-0.00425816903983741 1
0.0141130363164917 1
-0.000302524755146046 1
0.00519537189843729 1
0.00424155958574425 1
0.00671416714606753 1
0.0179041836821809 1
-0.0184599966374525 1
0.022483328975105 1
-0.00080794585761019 1
0.0149487172336983 1
-0.0232587988968886 1
-0.0023144983180507 1
-0.00676106673606195 1
0.00720647805561071 1
0.00594486293034007 1
0.0066114309934379 1
-0.00874303706287769 1
-0.00934329701244738 1
0.0125526015399877 1
-0.0100015758421074 1
-0.00237110639392229 1
-0.00212025645475364 1
-0.00961978359149986 1
0.013204359091448 1
-0.00459894061856991 1
-0.0107179414574463 1
-0.00130291840421837 1
-0.0028216201493691 1
0.00223583708172353 1
0.0413160263216369 0
0.00539273252629891 1
0.00961501360587052 1
-0.00691688895412224 1
0.000246191752063973 1
0.0321170331285362 1
-0.00629781432241736 1
-0.012777121318906 1
0.00280994199540624 1
0.00418869604595223 1
-0.00191095662529188 1
0.000750991041831101 1
0.020274854739583 1
0.0357563567544846 0
0.0136045967597739 1
-0.0228902552862283 1
-0.000664124622186042 1
-0.01105341967525 1
-0.00576901466239872 1
0.00283109204411432 1
-0.0196799189631491 1
0.00585386735973382 1
-0.0178742884661627 1
0.0164983916092163 1
-0.0183762866460936 1
0.0422300239030161 0
0.000394399498587268 1
0.039862188233596 0
-0.0191515793607377 1
-0.0156051709438474 1
0.00391315606288649 1
-0.0384247807395005 0
-0.00216724292248085 1
-0.0163804942658901 1
0.00838429190324415 1
-0.0430383384450794 0
-0.000983511570954861 1
-0.0244628509888775 1
0.0399395887430916 0
-0.0153765932732847 1
-0.00414151968974673 1
0.00596633349646529 1
0.0068245983971415 1
0.0136966113340648 1
0.027649872589543 1
-0.011667188422795 1
-0.0136226185463298 1
0.00933934410555499 1
-0.0134362885970835 1
0.0176235024776355 1
-0.0274961460136916 1
0.0164758608443109 1
0.00843706559453045 1
0.0298773764547354 1
0.0183358485074963 1
-0.0143040561503056 1
-0.00238392599050744 1
0.00190976315726794 1
0.0323319705713015 0
-0.00826727481788939 1
0.00134581569707468 1
0.0146477292361453 1
-0.00389829931090362 1
0.00594021676064922 1
-0.0103895272215972 1
0.0267081190443616 1
0.00201712628730432 1
-0.00396704012688561 1
-0.0181063435251143 1
-0.00567060887232013 1
-0.00317660147158263 1
0.00822263541292588 1
0.0325726037500888 0
-0.00325904792705964 1
-0.012130285646152 1
0.0181913015482696 1
0.0163632692019137 1
0.00228758929421897 1
0.0263166577533553 1
0.00181481637440631 1
-0.00890093046280167 1
0.00910057675313887 1
0.00674895659568932 1
0.00707491184453763 1
-0.0032949460813041 1
-0.00727532040630601 1
-0.0187852035144605 1
0.00392152303823797 1
-0.0120664563597047 1
0.00111908064466857 1
-0.00832287064438734 1
0.0262406576001981 1
-0.0241758464255823 1
-0.0175632068479217 1
-0.00610238253560349 1
-0.00742890450544028 1
0.000583576425225018 1
-0.0114627254876607 1
0.0070029437264814 1
0.00632692991612381 1
0.0149890926696868 1
0.0232770792903733 1
-0.00392095795928516 1
0.0289868681159976 1
0.00403325568020473 1
0.013517534638337 1
-0.0107043055410313 1
-0.00560932073795411 1
-0.0213594920637152 1
-0.0172015848576875 1
0.0197724575955753 1
0.00506495847826507 1
-0.02726731337462 1
-0.0217088211979034 1
0.0505032792225919 0
-0.0142969227600599 1
-0.00237952772444598 1
0.00695210332359907 1
-0.0215306582783627 1
0.00715953827114083 1
-0.0091386073218348 1
-0.00829809476329843 1
-0.0127182763124352 1
-0.00598012279883821 1
-0.00400400979786919 1
0.00771239208461339 1
-0.013830435221224 1
-0.0332152538695626 0
0.0116727630396415 1
-0.00334097026925511 1
0.0212440114772757 1
-0.00668126360281735 1
0.00581548404958072 1
-0.00573890766442536 1
0.0156177509400287 1
-0.0203508911152241 1
0.0180456981294721 1
0.00432086995784679 1
-0.000988581952240396 1
-0.0210651274249737 1
-0.0278182203616293 1
-0.0200930242129756 1
0.00846812418959956 1
-0.00888059023296054 1
-0.01684642057533 1
0.01479381937767 1
-0.0004693699863696 1
-0.00880419694536518 1
0.0151006785639088 1
-0.00327760900156439 1
0.00630866056202282 1
-0.00414613049035931 1
-0.00466946919143821 1
-0.0226785418146436 1
-0.0019820688837723 1
-0.0268294774906124 1
0.0418007581589061 0
-0.00083063014343869 1
0.0320533134983055 0
-0.0245677190518624 1
0.016634067341264 1
-0.00450495252517615 1
-0.0197830315137988 1
-0.00367057844509306 1
0.00764443866684794 1
-0.0184889175682129 1
0.0196193189026302 1
0.0129117658852354 1
0.00100240069013859 1
-0.0355103898618771 0
0.0181381718517734 1
0.00736983706068612 1
0.00723260087810349 1
-0.00667514622159913 1
-0.0206123228751064 1
-0.00885837732504593 1
-0.000467529632256888 1
-0.0216823680619743 1
0.0146482115195282 1
0.00822691953522389 1
0.0286084570952741 1
-0.0022530356914543 1
0.0233128471117307 1
-0.0481103107597863 0
-0.00109604330654777 1
0.0221869908870175 1
-0.00486445427234203 1
0.0171167821926867 1
-0.018150543796668 1
-0.00748230577904355 1
-0.0423818895316265 0
0.0146940193296788 1
0.00254764819113708 1
0.0232747667039174 1
0.0146570473769622 1
-0.000617809368754178 1
0.00895192242297495 1
0.00325953046734092 1
-0.00414706217885992 1
0.0156730083164291 1
-0.0046393283619462 1
0.0051829657079665 1
0.00157955391725424 1
-0.000182545078480015 1
-0.0213036822562556 1
0.0002598673677544 1
0.0226987107047991 1
0.00295733983511867 1
-0.013369665544619 1
-0.00334578071470781 1
0.00678489454935542 1
-0.00357354973049283 1
-0.00163716136906236 1
-0.00316562180782647 1
-0.0296932948282694 1
-0.0168881383485267 1
-0.0159325052724677 1
0.00564620063692934 1
-0.0083585068865119 1
-0.0457426353713421 0
0.00397241245926256 1
-0.0332045507452423 0
-0.0138086528353525 1
-0.00824601141650327 1
-0.00680390074390802 1
-0.0151325592565841 1
-0.00148072016479729 1
0.00201659375121262 1
0.0117377001809019 1
-0.0144023846522934 1
0.0031134234247341 1
-0.00392420083642207 1
0.00408017068797526 1
-0.0350199840880941 0
-0.00908502568240916 1
0.0281790410741173 1
-0.0337611716303882 0
0.0285599585222242 1
-0.0158954427188109 1
-0.00396366572388488 1
-0.0104475034569059 1
0.00312330367030681 1
-0.00502027605861082 1
-0.0144986119980774 1
0.0269358854088715 1
-0.0236785483169846 1
0.00862731922816568 1
-0.00973689003238899 1
0.0164362782257643 1
0.0103805774252404 1
0.00932706143954793 1
-0.00577817089195909 1
-0.0351363107636166 0
0.0101221838465588 1
0.00539967187200707 1
-0.0055496085905965 1
0.00476893146038192 1
-0.00720532395202806 1
-0.0108306327536993 1
-0.0259065775528261 1
0.00943753694015411 1
0.0154739310407822 1
0.00223498058785337 1
0.0028027141850795 1
-0.00720623392095435 1
0.0245931506565292 1
0.00657183921226103 1
-0.00694041012774149 1
0.00213718169143215 1
-0.032647243223481 1
-0.00502993977386118 1
-0.0213721695258504 1
-0.00920239492634171 1
-0.0056314376257102 1
0.0176114789915341 1
-0.0123653192441218 1
-0.016257390573516 1
-0.00298007758028926 1
-0.0150257952928703 1
0.00720873784845026 1
-0.0438055349081112 0
-0.000863112528921988 1
-0.00614970706878347 1
0.0508051910497182 0
0.0219422928547263 1
-0.0181916176924008 1
-0.00126403826045567 1
-0.0190519909043135 1
-0.000572960999862235 1
0.0209856752459704 1
0.0249974896375851 1
-0.0109360457884524 1
0.000136655269231396 1
0.00551952602913796 1
0.00516587691149908 1
-0.0269146278931866 1
0.00370778791618144 1
-0.0185480689389473 1
0.0217054856524338 1
-0.0010485513597686 1
-0.0281573495045246 1
0.0314563163043576 0
0.00778644662030872 1
-0.0119408124121648 1
-0.0159740430604833 1
0.0101947073353171 1
-0.0180472711090094 1
0.00356702238666966 1
-0.00641465509025667 1
-0.00239769466037921 1
-0.0176744567182451 1
-0.0244810167097562 1
0.00688974140933872 1
0.0157366065619439 1
-0.00326609557164192 1
0.00738065554922011 1
0.0190286513489945 1
0.0115179718537301 1
-0.0046379344179931 1
0.0372341993832301 0
0.00252277801942759 1
0.00450946569631267 1
0.00752158325325322 1
-0.0418057507627617 0
0.00407028362419747 1
-0.00704160662934414 1
0.00560968759825568 1
0.00274936441331643 1
0.0358054648771876 0
0.0113408383278125 1
-0.00824736245058932 1
-0.00527288809139644 1
0.0107355369464577 1
0.00522764518339575 1
-0.00344410335468069 1
-0.0305385881989042 1
0.017159129812933 1
-0.0214525240990838 1
0.000564305054760895 1
0.00201912591415569 1
0.0278008199475767 1
0.0162922759775349 1
-0.0224675262578816 1
-0.00241048034482964 1
-0.0188682418740662 1
0.000237394758236636 1
0.0314118366604996 1
0.0121159172470222 1
0.00183920626022577 1
-0.0155886467706638 1
0.00388200905983068 1
-0.0147712344192 1
0.000389948127365077 1
-0.0151974706207808 1
0.00867705010705563 1
0.0233247699444707 1
0.016657486733652 1
-0.00654750161834447 1
-0.047429625739873 0
-0.0122669727590783 1
-0.0142159764583683 1
0.0296963343266876 1
-0.0160026316758161 1
0.00210680250514786 1
-0.0183052741343602 1
0.00973892244393421 1
0.029114736845025 1
-0.00171831826414324 1
0.0199171123287037 1
-0.0223064387999115 1
-0.002406382771824 1
-0.00426568384773125 1
-0.0225664406204212 1
0.0156367484233473 1
-0.0127946912847099 1
-0.00205008805552806 1
0.00600299053498952 1
-0.0025391454725726 1
0.00764721410080941 1
0.0319516034869387 0
0.0243897911250881 1
-0.00912655282451874 1
-0.000748201259319151 1
0.018040611964605 1
0.0143600282282406 1
0.0348975660216032 0
3.94438528179867e-05 1
-0.0132409534787188 1
-0.00873417585256669 1
-0.00797362015418389 1
-0.0146627202515571 1
-0.0075637721948791 1
0.0193537156549691 1
0.00768126788782525 1
0.0142614808351961 1
-0.00144980812734874 1
0.0273365414524414 1
0.0124892224895433 1
-0.0138054636380523 1
0.0143998025640524 1
-0.0289831517281783 1
0.017970217683715 1
-0.0200441809098674 1
0.0288540316232873 1
-0.00389942545248124 1
0.0162289960089906 1
0.0227948349861927 1
-0.0151551049735019 1
-0.0182033481705113 1
0.013775893356711 1
0.00407298839809783 1
-0.0206737068018056 1
-0.0040286453798918 1
-0.00172679499610804 1
-0.0113139818012189 1
0.00898126038713441 1
-0.0237506900082251 1
-0.0134770466571574 1
0.0101811836648792 1
-0.00782783211401942 1
0.00700315868076793 1
-0.00820002035834999 1
-0.0290493529921086 1
0.00550590844396327 1
0.028150621544667 1
0.0124932181548763 1
0.0105593542752642 1
0.00994130854334056 1
0.00575503577031797 1
-0.00282316656797055 1
0.00362285653652521 1
-0.000100651878066322 1
-0.00883497476653999 1
-0.0382715023430722 0
-0.00503494984146119 1
-9.96224805238778e-05 1
0.00870150731567862 1
0.00296244549333808 1
0.0167292633070996 1
0.0260672674116473 1
0.00690102543305535 1
0.0051365506713003 1
-0.00293637487146865 1
-0.016412410883363 1
-0.0113235957232032 1
0.00539908063691027 1
0.0103026740913373 1
-0.0242140701118745 1
-0.00440784059579584 1
-0.031667923669167 0
-0.00777572345029494 1
0.00921898797183019 1
0.00121110859479688 1
-0.00213140277779777 1
-0.0241029180814159 1
0.00105245157932188 1
-0.000472289888094163 1
0.0190935509331608 1
0.02417877194563 1
0.000187464094057343 1
0.0308436512650313 1
-0.0214272363338589 1
0.00305961506526316 1
0.0264734109257294 1
0.017402563337926 1
0.00243727824687127 1
0.00418576888164804 1
0.0116312969340329 1
-0.0123218406820864 1
0.0149312926884566 1
0.0217809571450437 1
-0.035335027472814 0
-0.0113234053507437 1
-0.00416218078471812 1
0.00305816551103774 1
0.0173225871011874 1
-0.0204386985270544 1
-0.00725650538915453 1
0.00349104454797384 1
0.0226583003794253 1
-0.00758262458689702 1
0.00395261310374669 1
-0.0154000150638548 1
-0.0145470272449037 1
0.0365431288590299 0
-0.00377014384505065 1
0.00183113766215271 1
-0.0228645064466082 1
-0.0171492331854389 1
-0.00723913223293204 1
0.020954590005007 1
-0.00934852393719561 1
-0.0209416965261977 1
0.00979839287086894 1
-0.00856931755436526 1
-0.00631580558463308 1
0.00856392328281039 1
0.00271523533709687 1
0.00886418515061196 1
0.00911819824370643 1
0.0230424428252317 1
0.0170065000880669 1
-0.0282154373110549 1
0.0210982138102184 1
-0.0136186025410304 1
-0.0259916314354754 1
0.0121548870462982 1
0.0057957551690866 1
0.0217177429175734 1
-0.0119547408846554 1
0.0218825069267411 1
-0.0284054073046742 1
-0.0219384198541862 1
-1.7547460796553e-05 1
-0.00088590924893769 1
0.021312443523239 1
-0.00746747658067082 1
0.0108629632571553 1
0.0154485001714126 1
0.00263354193643081 1
-0.00502107679208783 1
0.00759380141989875 1
-0.0298087580083514 1
0.0275788268617783 1
0.0254426346879679 1
-0.00289559624937762 1
-0.0283413982024238 1
-0.0119244432015851 1
0.0090318586116181 1
-0.0143698533531229 1
0.00792457393421395 1
0.0135207179297406 1
-0.00457361045696177 1
0.0408344769267256 0
0.0265571673814037 1
0.013810737280445 1
0.0121041677873622 1
0.0155652972335337 1
0.0075757921371882 1
0.0328371236280407 0
-0.0150527819340474 1
-0.0235907253510523 1
0.0158284725322265 1
-0.0104958358080764 1
0.0112907991417514 1
0.0224575553156149 1
-0.0110597780629926 1
-0.0106909632286348 1
0.00948386195607922 1
-0.0123201644676933 1
0.0129368800720381 1
0.0167690307488258 1
-0.00967274233764207 1
-0.0146992423353216 1
-0.00998304475317976 1
0.00175074147438223 1
-0.00683296299569102 1
0.0117719605171933 1
0.00367216274478454 1
0.0193505029635801 1
-0.000692512788439894 1
-0.00347894531595597 1
-0.0100178489907456 1
0.003153945692734 1
0.00237849017123972 1
-0.00160581173692719 1
0.0216085097979862 1
0.0149090053664673 1
-0.0064800335237893 1
0.0114612700271923 1
0.0191407437975713 1
0.0140737132766913 1
-0.030292255848492 1
-0.0206156953505799 1
0.00977857581084133 1
0.0107744568627693 1
0.00173532944859801 1
-0.0142309385230884 1
0.0119277377010501 1
-0.00287408993439296 1
-0.00303632407785615 1
-0.0187925815237552 1
0.0237897670007532 1
0.0159836851438538 1
0.00540860780335594 1
0.0142585944198688 1
-0.0269349479858423 1
-0.0144538791445012 1
-0.00608677345220873 1
-0.0117743657813391 1
0.00690720641020066 1
-0.0110513548462595 1
0.0151502721055748 1
-0.00904320295799005 1
-0.0293780613995805 1
-0.0139285596153167 1
0.0251697601700951 1
-0.0186700129555176 1
0.00127497027681446 1
-0.00960851685516141 1
-0.0130677724701622 1
-0.0024200693389057 1
0.0142120885174159 1
0.0180339241849003 1
-0.00228163466727101 1
-0.0118748840299678 1
-0.000171912683417412 1
0.0320457567222938 0
-0.00861106500964822 1
0.0103732897407848 1
0.0188110931508027 1
0.00246123056467359 1
-0.0154906253325882 1
0.00952283690871308 1
-0.0313936582257459 0
0.00912874787962803 1
0.0110238993016676 1
-0.0257612509833757 1
-0.0189998780148647 1
0.00948878097635547 1
-0.0296801746414344 1
0.0179214374391334 1
0.00865140791253883 1
-0.0279784787594188 1
0.0213738353748882 1
-0.00907202589221667 1
0.00247593248241087 1
-0.0228478060813579 1
0.00792005985699088 1
0.00468084642369214 1
-0.0381983346961309 0
-0.00679479078511862 1
-0.00470666536384259 1
-0.0181224158082496 1
-0.0100863004816779 1
0.0338492294888498 0
-0.00299521280029628 1
-0.0372295462320355 0
-0.0227773193465523 1
4.59735484924628e-05 1
0.00678795847379412 1
-0.00368718839664368 1
-0.00443953954041907 1
-0.00746757678000506 1
0.0347968643568684 0
0.0130782070031043 1
0.0046105740852321 1
-0.0150742123503114 1
-0.0303157017404753 1
-0.0162010678035153 1
0.00371490104848659 1
-0.00534203131578818 1
-0.00130612880527299 1
0.0140861135813335 1
0.0291834295081033 1
0.00479408963919145 1
-0.00239883572187256 1
-0.0122730145083529 1
0.011903551028112 1
0.00474734964776727 1
0.00673597677215022 1
0.00447158215565822 1
0.00438591653507052 1
-0.00731044069156046 1
-0.00676856507689047 1
0.000671242632307132 1
-0.0142220356927155 1
-0.0114110975074514 1
0.00952042196718538 1
-0.0138361935927272 1
0.0106698068410952 1
-0.00209950272982557 1
0.00828025778068755 1
0.00334638254652008 1
0.0167790381797919 1
0.00548693339027885 1
0.0186916191272473 1
-0.00928475801822279 1
-0.00145943890626742 1
-0.00628973494110507 1
0.0397639317528563 0
0.00658983074369454 1
-0.0159140271961678 1
-0.0198386087746147 1
-0.00792167847050172 1
-0.0186518220455992 1
0.00665754979898362 1
-0.0023735342796899 1
-0.0185649429918583 1
0.0187576749671447 1
0.0198678566959797 1
0.0111408861443849 1
0.0180981600838674 1
0.0186621243902807 1
-0.0176171736268476 1
-0.00911883782668407 1
0.0164702863806785 1
-0.0166544313702902 1
0.0132111438323534 1
-0.00283151733332395 1
-0.00395350895746628 1
0.00504203648477072 1
-0.00197579784182146 1
0.00636957014003729 1
-0.0192857494708629 1
-0.0267998402340951 1
0.0336675934403341 1
-0.0160440579619638 1
0.00199439513700382 1
-0.0146714732803375 1
-0.00527658278516434 1
-0.0181953538623403 1
-0.00996278123532105 1
-0.0151070796688607 1
-0.00918014651310618 1
-0.0166486299135913 1
-0.0109957505527597 1
-0.0132435834966281 1
0.041222057303112 0
0.00860735310310278 1
-0.0084572817293985 1
0.00606953041673764 1
-0.00125708654976099 1
-0.0178589447103847 1
0.00162781355910884 1
0.000734793902977972 1
-0.00569578850545819 1
0.00399400608772454 1
0.00533056223501458 1
-0.0102452916769278 1
0.0387018460965975 0
0.0119513915400346 1
0.000629898557260914 1
0.0204788203073384 1
-0.00735874961355395 1
-0.022970334926104 1
0.0132031986635668 1
0.0015682798882652 1
0.00280048420363316 1
0.00525172148785168 1
-0.00716092294879186 1
-0.00387728788276181 1
0.0125296663916912 1
-0.00872515358921203 1
0.00888465101579808 1
-0.0269689762131055 1
0.00505735312951808 1
0.00477351449830796 1
-0.00794292384692353 1
0.0326590239976516 0
-0.0252188579709822 1
-0.0281488482035735 1
0.0178357525734742 1
-0.0425466725849713 0
0.022678219050099 1
0.0062038990426042 1
-0.0090938372655152 1
-0.00712397836669948 1
-0.0135987880059829 1
0.00454847196061566 1
0.00338001413743294 1
0.00303393112326476 1
0.0331191495104033 0
0.00846303808471493 1
0.0272912668655562 1
-0.000727324085468008 1
-0.0145343805828657 1
-0.00813606852006636 1
0.00129033380533986 1
-0.0129043813022179 1
-0.00745661925047533 1
-0.00825380549985004 1
0.0289901783667745 1
-0.0122077749443428 1
-0.01758499328561 1
0.00980674293638077 1
-0.00797627952109114 1
0.0452438977474504 0
3.16384894123169e-05 1
0.0184194374294079 1
0.0253181644197128 1
-0.0304194358511648 1
-0.0216442121389351 1
-0.0059890350843158 1
0.00466877154613609 1
-0.0194909133541209 1
-0.00829243912996894 1
0.00981657305565391 1
-0.0125825069111517 1
0.0142380343250211 1
-0.0150600592994662 1
-0.0174850885316153 1
-0.0135741430634959 1
-0.00518764535463496 1
-0.0304275399734518 1
0.0354933834061128 0
0.016638765178996 1
-0.00904057782822427 1
-0.019940987093996 1
-9.89860803379406e-05 1
0.00711413540403268 1
-0.00707260761520052 1
0.0143979000168252 1
0.00709187875280605 1
0.00863288631189872 1
-0.0195017501710763 1
0.00740948335282984 1
-0.00692016503075214 1
-0.00113184557261946 1
-0.0393384560331425 0
-0.000857061274946126 1
0.00452513166228658 1
0.0249330163631696 1
-0.0219007036635012 1
-0.0243195471443538 1
0.0145257292843578 1
-0.0187836445018141 1
0.00598475785676296 1
-0.03154102804555 0
0.0100512706506856 1
0.0240620653969949 1
-0.0249321492773227 1
-0.00262682944045159 1
-0.0150108067341323 1
0.00904293810028489 1
0.0239406992679044 1
0.000342414894909343 1
-0.000316224933796958 1
0.010519176522798 1
-0.00964728786098998 1
0.0182958064188154 1
-0.0186936788652241 1
-0.0220204216653558 1
0.00442460080299966 1
0.00888643189569164 1
-0.00994017180236575 1
-0.0170668779447101 1
0.00545301646952166 1
-0.0192322385098098 1
-0.000808380232805663 1
-0.0192774472129946 1
-0.00760945583771238 1
0.00398445824822955 1
0.0344306312917552 1
0.0147191211068522 1
-0.00741462323996331 1
0.0149948265234884 1
0.0022164353012096 1
0.00202718358981284 1
0.0171831002795842 1
0.00869960419508321 1
-0.00568937586716741 1
-0.0118504743084927 1
-0.0243622749574974 1
-0.0185750853529657 1
0.021138814862078 1
4.12633528322336e-05 1
-0.00122124088535351 1
-0.00645801934563413 1
-0.0184262783051057 1
0.00233038394405129 1
-0.0367594424505485 0
0.00475686644186234 1
-0.00719521548109871 1
-0.0129831221108922 1
0.0023104288884645 1
-0.0226646846964533 1
0.00338907813526995 1
-0.0200819154819016 1
-0.0182530067110059 1
5.74620055110429e-05 1
0.0145188866635971 1
-0.00767833717812932 1
0.021422449495968 1
0.034358160173698 1
-0.00355381694843892 1
-0.0184585755499817 1
0.00820532082201469 1
-0.000493058450723816 1
0.00886953602386452 1
0.0244852965820001 1
0.00691709572760837 1
-0.00354432303185036 1
0.0156772471834916 1
0.00870501774355369 1
-0.0133133117417792 1
0.0288020191854706 1
0.00621465171557907 1
0.0247414197058525 1
0.0167017893965438 1
0.00757430538861884 1
-0.0104055468654925 1
0.000542641912387354 1
0.00127252432329088 1
0.00975154328695673 1
0.00671765138082055 1
-0.0121725913778756 1
0.0108679375445025 1
-0.00865643545011145 1
0.00639516098690824 1
0.0220307756722325 1
-0.00343964343702106 1
-0.00770373869498911 1
0.0199756512617703 1
0.0169477363643732 1
-0.00189720692690815 1
-0.0425557713797399 0
-0.0479187932705611 0
0.0216358898132526 1
0.0275838437530161 1
-0.0103934779106233 1
0.0269878277658603 1
-0.0233272869816564 1
0.00271417409637892 1
-0.0221020838437428 1
-0.00919412718917187 1
-0.00836023006725658 1
-0.029005457379062 1
-0.00392140185083554 1
0.0104016439155014 1
-0.0221006858076241 1
0.00928584008846533 1
-0.0020092589053157 1
0.0139974250204226 1
0.0336899613917898 0
-0.00490027954817648 1
0.0408369516123963 0
0.00247197687999276 1
-0.0410318872182973 0
-0.0216826629987818 1
0.0119187570426046 1
-0.00543760096601723 1
-0.00409000664459014 1
0.0144343570883562 1
-0.00466276159511984 1
-0.0111653964211227 1
-0.00263346262219686 1
-0.0214650044688769 1
0.00335169912028745 1
-0.0124523115811921 1
0.00758229408618178 1
-0.015700752408478 1
0.0161053560406006 1
-0.00300457969846511 1
-0.00159997418437357 1
-0.0214284594337057 1
0.000427020872795848 1
0.0291235528007873 1
-0.0031093624674808 1
0.0166351690015401 1
-0.0126587470253057 1
-0.0393697551426527 0
-0.00763289712263737 1
-0.00745624514453763 1
0.0153339545831486 1
0.0141426831548516 1
-0.0126647355302233 1
0.0225874304552856 1
0.0316233449145759 1
-0.0180485470595677 1
0.0166512972427517 1
0.0192136013389388 1
0.0120096682532689 1
0.0240349893266692 1
0.000496794181357636 1
0.0131417103131843 1
0.00457414041754903 1
0.0207282141234427 1
0.0160274878431453 1
-0.0013431813244111 1
0.0227337079932497 1
-0.0221784798882802 1
-0.00107115109694189 1
-0.00792357800775321 1
0.000889820352070541 1
0.0261410916910412 1
0.0192877537768102 1
-0.00107685969646682 1
0.0314489506913655 0
0.0526233526742063 0
0.0046029028082094 1
0.0110793596253562 1
-0.0305332412344226 1
-0.00731568782176121 1
0.00542511008177672 1
0.0137403568930295 1
-0.0261367896761614 1
0.0228767423954686 1
-0.024093407629378 1
-0.028771477926058 1
-0.0198365758930118 1
-0.00147593084929806 1
0.0245167031286631 1
0.0157812967417308 1
-0.00343216848429956 1
0.00582844370979227 1
-0.0168781801596493 1
-0.0172168850631949 1
0.00185364500241783 1
-0.0134632643614464 1
-0.0245184962442156 1
0.00452275175402347 1
-0.0274019880133744 1
-0.0255326124083307 1
0.000549811687333485 1
-0.0320803879671739 0
-0.0355523555462062 0
0.035762799501197 1
0.00756315339771068 1
0.00694059045861494 1
-0.00132773689166965 1
0.00150074019436545 1
0.00371296797160548 1
-0.0191559038468085 1
0.0270656078597547 1
-0.0123395353168452 1
0.00167122720579017 1
-0.0138600709287922 1
-0.0214320995028415 1
0.00483410110525198 1
0.0228393313614888 1
0.0213406535592216 1
-0.0118894066220764 1
-0.0343537471956007 0
0.000750284548138752 1
-0.0195009156343785 1
0.032885010900327 1
0.0123419233914201 1
-0.0289593859333226 1
0.00257300708427598 1
0.00456212757790806 1
0.0131742280230441 1
-0.000313270614858682 1
-0.0237626110009157 1
0.0146831242055467 1
0.00282246722248735 1
0.0158990131488714 1
-0.0187805223813251 1
0.0114263821152384 1
-0.000840072421408259 1
-0.0122113395114176 1
0.0265543596168155 1
0.015869598819461 1
-0.0240222971508998 1
0.00353149338133297 1
0.0122109348869827 1
-0.0219991252294319 1
0.00787472617947301 1
0.0346441462222439 0
0.000757290191834215 1
0.0252381746895268 1
0.0287009667583914 1
0.00520176367870177 1
-0.0145431724511387 1
-0.00423400279706082 1
0.00938233681560308 1
0.0469357567033674 0
-0.00305715760646541 1
-0.00258184036315393 1
-0.0246342005407424 1
-0.0274990958298737 1
-0.0120032067802697 1
0.00192153318657113 1
-0.0197422386889065 1
-0.0202371038371051 1
0.0308281681135332 1
-0.0188341180814716 1
-0.00288987111308176 1
-0.0122275603177009 1
-0.016324528230021 1
-0.0297663715997428 1
0.010066146057701 1
-0.00382795495522663 1
0.0304928731053573 1
-0.0265184597532331 1
-0.000800903034596478 1
-0.0133165350354523 1
-0.0113720663092561 1
0.00427419812626332 1
-0.0103663984670985 1
-0.0233141225385362 1
-0.00708896300709778 1
0.0246216125396866 1
-0.0101805324655758 1
0.0180030105955332 1
-0.0027736435068211 1
-0.00268482349711305 1
-0.0341416323159746 0
0.0214034768521493 1
-0.00380343349572153 1
-0.0169051551983323 1
-0.0108163367264523 1
-0.0137522894278787 1
-0.00399858507915207 1
0.00647803437279875 1
-0.0188614776539563 1
-0.00658399450345238 1
-0.0212590362644388 1
0.00374913401382463 1
0.0184956074998072 1
-0.00836056280398831 1
-0.0179275562873707 1
-0.0212430938648095 1
0.00813704054091419 1
-0.00266622486664902 1
0.0012151234259213 1
0.0130474724299587 1
-0.0215440834206993 1
0.0122716921080595 1
0.0212744017297235 1
-0.0292566735572548 1
0.010186897051038 1
0.0402897883221498 0
0.0208124498441579 1
-0.0124661446277316 1
-0.00105632369723964 1
-0.0323464422647827 0
-0.012711413750126 1
0.0142758924780222 1
-0.0291953152873324 1
0.00720036254783514 1
0.00193426364574869 1
-0.0116947946103493 1
0.0142567587701149 1
0.0207425404526675 1
0.000417568633307525 1
-0.000251291525759317 1
-0.00138520504928882 1
0.0311855378318314 0
-0.00901127378115488 1
-0.0141780209282664 1
-0.00716936027241844 1
-0.000789483908485064 1
-0.0130515186451302 1
0.0377080549337991 0
0.0229592840950902 1
0.0131211440489558 1
-0.00786631714604913 1
-0.00735248966733061 1
0.0229866968295705 1
-0.0067244130320331 1
0.0299449684513811 1
0.00459117096245686 1
-0.00357198235116453 1
0.00204648446019226 1
0.0204407715451589 1
0.00465061791082312 1
-0.01477415316249 1
-0.0185620845885751 1
0.00810584640821742 1
-0.00435176154495967 1
-0.0257311083178384 1
-0.0090592354431293 1
0.0124322044221764 1
-0.0154239135767183 1
0.00354975073668198 1
0.017825519580694 1
-0.0033727711800624 1
-0.000716436884273448 1
-0.0165490383599626 1
-0.000129670637883551 1
0.0245608327134353 1
-0.0302507767765354 1
-0.0120340757935588 1
0.00580806298899472 1
0.0128451330272697 1
-0.00934223869755268 1
0.0252638968820281 1
0.000751868121202761 1
-0.00490458192908748 1
0.00635693164836947 1
0.00244317694359348 1
0.0160662514809699 1
0.00778352963321904 1
0.00915709210620683 1
0.00746293761365827 1
0.0102539266207595 1
0.015641393404583 1
-0.00236144867258096 1
-0.00337577814030012 1
0.000713243938197453 1
-0.0134924476700066 1
0.018061048671464 1
-0.010133779839758 1
-0.0212368768429603 1
0.0280348929978075 1
0.0100022393236149 1
0.0194106946271145 1
-0.00074360573958246 1
0.00545522352121667 1
0.00492355832997099 1
-0.0095027175123131 1
0.017954535330041 1
0.0259575237708014 1
-0.017716021428765 1
0.0218221439037682 1
-0.00095057734125232 1
0.0136540055782099 1
-0.00869517651563487 1
-0.00664188037691958 1
-0.00243552204115443 1
-0.0102354482412841 1
0.0133365483500719 1
-0.00191230214293521 1
-0.0178929281408155 1
-0.010549080679226 1
-0.00579910345624667 1
0.00466564278525234 1
-0.0088050670498 1
-0.0182195982721035 1
-0.0317454377668723 0
-0.00438156279490203 1
0.0159342627602106 1
0.0302154726974624 1
0.0113389640914706 1
0.0250152313398742 1
0.000372314624278185 1
-0.0141495614704398 1
0.00290092887093227 1
0.00970775536338796 1
-0.0131926491592646 1
0.0148600490802151 1
-0.00270437489026337 1
-0.0110754792408828 1
0.00464087371554371 1
0.0247481939785561 1
0.00658538411016193 1
0.0308384609940955 1
0.0122467794010417 1
-0.00352113391133762 1
-0.00706796485981745 1
-0.00883593687020739 1
-0.020386414677063 1
0.00568561059571065 1
-0.0186729136173197 1
-0.0117413768653798 1
-0.00936122393433197 1
-0.00583255900395441 1
0.0180453773758677 1
0.019858699481826 1
0.00322579970892619 1
0.0029081205149236 1
0.00461468071499152 1
0.028709252737298 1
-0.00333630621418131 1
-0.0033272267971152 1
0.00473974594066777 1
0.0261386428162667 1
-0.0179238325431292 1
-0.0187832162138648 1
-0.00199263714953828 1
-0.00127204645063802 1
-0.00999788257836266 1
0.0112690716474935 1
0.011048068120941 1
-1.87163547031638e-05 1
-0.0064287931577779 1
-0.0128265442562566 1
-0.034474901963506 1
-0.00619781235587565 1
-0.0106091105819167 1
0.0162387716438391 1
0.00349813253648129 1
-0.0125228783376545 1
0.0161245460200697 1
0.00417522792358962 1
-0.0291121967633497 1
-0.00553424345039454 1
0.0200033974389952 1
-0.000142869522273404 1
0.00258090984070454 1
0.00218109862839387 1
-0.0147131861174802 1
-0.0129546931334146 1
-0.0152413410704893 1
-0.000605023576614076 1
-0.0145616439552379 1
0.0166651159711381 1
-0.0115863825783135 1
-0.00844902942974226 1
-0.00501092272555521 1
-0.0201190409441947 1
-0.0068099072053771 1
0.00640032729382028 1
-0.00863262829628262 1
-0.0411017925942821 0
0.000423919513523722 1
0.00796239312735388 1
-0.0235233176382092 1
0.0119647770499699 1
-0.0365891001634147 0
0.0136949972058406 1
0.0374480685898298 0
0.00952750897910505 1
0.0103622651393266 1
-0.00350251803237267 1
-0.000495481730565042 1
0.0158833962381026 1
0.026423953650433 1
-0.0145092893129756 1
0.00310881485458627 1
0.0187104555676565 1
0.00575037340921952 1
-0.0133039267363887 1
-0.0204781094172415 1
0.0194872261049013 1
0.0158993205706373 1
0.0433570117275291 0
-0.0455128647734095 0
-0.0136911548310165 1
0.000616741121097085 1
-0.0260814210495178 1
0.00433822692806036 1
-0.00945192710731982 1
-0.0075152979320751 1
0.00255583567714064 1
-0.0327734615018097 0
0.00106962006588507 1
0.0104064339437725 1
-0.00756121323451216 1
0.00230994049471698 1
-0.00547751961028364 1
0.0111387248920678 1
-0.0330365467890898 0
0.0201991921544283 1
0.016048654300527 1
-0.0408277122765475 0
-0.0219508007271413 1
0.0248851359856733 1
-0.0271765226648714 1
-0.0355580249217112 0
0.0456529981001503 0
0.0122457807705821 1
0.0248342707593303 1
0.00348947213844754 1
0.0238885400509572 1
0.0021497098860706 1
-0.0134639292172934 1
-0.00953581172813794 1
-0.00640177475123219 1
0.000239306890728665 1
-0.0233265869488781 1
0.00674573797380366 1
0.00502669104928329 1
0.00869649612669713 1
0.00288236379895244 1
0.017338945701178 1
0.00110627818710746 1
-0.018791616841043 1
0.0195795760078575 1
-0.00918744337081638 1
0.00477095484798962 1
0.0123643275858107 1
-0.0136680731813852 1
-0.0189995961640533 1
0.0154382462814511 1
-0.0141679298486592 1
0.0115889047916686 1
0.0181196703386269 1
0.00186685503730572 1
-0.000811159620186231 1
0.0146981374934156 1
0.0249574068007488 1
-0.00151988655571384 1
0.0103224809656353 1
0.00526412861108453 1
0.016077193940546 1
-0.0107899996633184 1
0.0321755744842668 0
-0.0201737045214943 1
0.0288725351417903 1
-0.0295871039173606 1
0.0200389631136831 1
0.00221149682159126 1
-0.017391826928475 1
-0.0112277393617014 1
0.0156361205256674 1
0.0224534851492082 1
-0.0161990911159002 1
0.0107706614394206 1
0.0188231613250551 1
-0.0158201317977076 1
-0.00683202604545772 1
-0.0244724296923712 1
-0.00603183106968832 1
-0.00217390153549905 1
0.0106541445681976 1
0.0203558587765663 1
-0.0151369118250447 1
-0.00169604132153699 1
0.008062873494023 1
0.00388670900842812 1
-0.000470315786232937 1
-0.0393109247208219 0
0.0287216698943379 1
-0.00848487658104084 1
-0.0425286739169409 0
-0.0249279051416948 1
0.0368226357677427 0
-0.00323664665650876 1
0.00112882189036422 1
0.00422781351465584 1
0.00888110006678676 1
0.0203676795618434 1
-0.0385495559522804 0
0.00579106748595561 1
-0.0120874007052486 1
-0.00858370592663693 1
-0.0288976121205465 1
0.0283841014230492 1
-0.000493193702285866 1
-0.0288603462520339 1
-0.0181665009705662 1
-0.00534748593600641 1
0.00744743987372086 1
-0.021234306393723 1
0.00696194840317121 1
0.00962271496956165 1
-0.0105439379731372 1
0.00613912650115174 1
0.013449145118563 1
0.0126506813438443 1
0.00553171515136207 1
-0.0203657750697448 1
-0.00257749037376639 1
-0.0145586773705539 1
-0.0240455658817967 1
-0.0114546595627054 1
0.00830805904549481 1
-0.0223100180704479 1
0.0115890816312904 1
-0.00370347000345855 1
0.00412164380574298 1
-0.00131947388493942 1
-0.0025545322247935 1
0.0185550698353168 1
-0.00627507264206474 1
0.000843332622099559 1
0.00193762423606209 1
-0.0241409902216648 1
0.0128278212063577 1
-0.0156037260216587 1
-0.0102259411342266 1
-0.00146290855654053 1
-0.0261573378219177 1
0.019058770836851 1
0.0112425016877339 1
0.0176741733354691 1
0.000841195461610039 1
0.0163595172835155 1
0.000622259823851817 1
-0.0051183517998818 1
0.00919657833588657 1
-0.00211124796098195 1
-5.43101926829266e-07 1
-0.000942494449801294 1
0.00124526591159722 1
-0.00426947413367772 1
0.00746174026141353 1
-0.0271599865706316 1
0.0418069026088581 0
0.00153591859520066 1
-0.0280032889618151 1
0.00135434583816552 1
0.00641195126789165 1
0.0122354835236024 1
0.00249941003280139 1
-0.0169924142882479 1
-0.00939667425387663 1
-0.0226123943609068 1
-0.0194902226490458 1
-0.0402869399064607 0
0.0252034159522036 1
0.0143561371248022 1
0.0139186866598855 1
-0.000840000441270233 1
-0.0201048196765727 1
0.0288408999993937 1
-0.00142920826933239 1
0.0231009220321179 1
0.0127536412823523 1
0.0113660700791868 1
0.0188972366888083 1
0.0223544203300306 1
0.00220120039716813 1
-0.00394833249816262 1
-0.0115376706768651 1
-0.0115563921619071 1
-0.0135282638953489 1
-0.00596887625203811 1
-0.0387942231503683 1
-0.00308291555276228 1
0.00785350856464396 1
0.00198971076436579 1
-0.0285302515207688 1
0.00255481960591616 1
0.0174497485890579 1
-0.0119306515545011 1
-0.00126654161289167 1
-0.00759247878152499 1
-0.0101545917081184 1
-0.00642726555725143 1
-0.0168438814313805 1
0.00813752517055531 1
-0.00736207491023002 1
0.0033548501946175 1
-0.0100522720287942 1
0.012494424146744 1
-0.00672207704201535 1
0.00422068980072275 1
0.0251769603744757 1
-0.0102171843511241 1
-0.00945715011704049 1
-0.017446986097835 1
-0.0187475272414833 1
0.00608226868006087 1
0.0147181578911101 1
0.00228635400624524 1
0.0230093562884226 1
0.00963273850656376 1
-0.00168504822597103 1
-0.00880345368617144 1
0.00858124037629146 1
-0.00479691413241424 1
-0.00842661883789514 1
-0.0184867613645024 1
0.0280019804833117 1
-0.0113323819608564 1
-0.0315322227155834 0
0.000768663089528694 1
-0.00153058648738899 1
0.00569742526261308 1
-0.00262890393891685 1
-0.0238188517215193 1
0.00992901132630487 1
-0.0130147252477652 1
0.016166167497008 1
-0.0143719588427712 1
-0.00107269711545181 1
-0.0134915823852836 1
-0.00552152481468539 1
-0.0154993118639848 1
0.0192314524334885 1
0.00125809852728535 1
0.0207472260952606 1
0.00402336068392322 1
0.0183191511308858 1
0.00580577295998641 1
0.00649280826668092 1
-0.0225265208792209 1
-0.0139286369305133 1
0.0148976548030369 1
0.00638727320588059 1
0.0276282964335044 1
-0.00304434986121682 1
0.00971895833541995 1
0.00438793910955032 1
-0.00117713434288768 1
0.00563354468951182 1
-0.00923917397644547 1
0.00150189597682512 1
-0.0217947718235095 1
0.0305580980754392 1
-0.0194814544226151 1
-0.00871291092217596 1
-0.00164430106273182 1
0.0270154066183223 1
0.0134447698711355 1
-0.0130168916623139 1
0.00545619756802034 1
-0.0148946494487422 1
0.015881301844323 1
0.00110286679738661 1
-0.010433307689028 1
-0.00161642920674318 1
-0.00503913204570783 1
-0.0175002888908251 1
0.0294366936028223 1
0.032292823109064 1
-0.0412473832553331 0
0.013076277318032 1
0.00186494446611714 1
0.00320172706656719 1
0.0260188141966778 1
0.0275611870549038 1
-0.000765352400554115 1
0.0234914515284246 1
0.0193693353383772 1
-0.0372526252591643 0
-0.0222409511015968 1
-0.00397523872845271 1
0.0273768272403484 1
-0.0190816917316394 1
0.0191609157686314 1
0.00636349451578539 1
-0.0168702617445789 1
-0.0208522022980997 1
-0.000245935849876303 1
-0.00713502316880866 1
0.0375807026358623 0
0.00773395186135987 1
0.0402945489356774 0
-0.00201930036710165 1
0.003909880248084 1
-0.0191367892649298 1
-0.00284690090367259 1
0.042197317349798 0
-0.0184087912213564 1
-0.000170955170065492 1
0.020803493244412 1
0.00504505664764382 1
-0.0071328687444501 1
0.00881181440778134 1
0.0185475016261792 1
-0.00844300968307665 1
0.0109529762117672 1
0.0219412808521425 1
0.00580628496452534 1
0.0106572724670293 1
-0.00593113606438827 1
0.0121921273934376 1
-0.000296102427351639 1
0.00354323188969343 1
-0.0140479162274566 1
-0.0299657140075051 1
0.0111370155944056 1
-0.0104398678183478 1
-0.0343537555997562 0
0.0398611559238828 0
0.045437255879648 0
0.00856305666956179 1
-0.00713457428370902 1
-0.0340114441678172 0
-0.0297148523706579 1
-0.000215587442542374 1
-0.0222817905636691 1
-0.0181969581300414 1
-0.017082736027998 1
0.0133534435040123 1
-0.0106828827684287 1
-0.0209361804010232 1
0.0070445240951779 1
-0.0442107480512327 0
0.0135358939382666 1
0.0212826891077421 1
0.0154790666737887 1
0.00135883645113955 1
0.0120728100093844 1
0.0166582448756247 1
-0.0195007565258556 1
-0.000165261473682143 1
-0.0129717084673749 1
0.00702171907122873 1
0.0173662263984823 1
0.000547795860538448 1
-0.00182848152862488 1
0.0101797608067479 1
-0.00996019635840293 1
-0.00511546133066354 1
0.021325702639031 1
-0.00740199124418734 1
-0.00536953544716519 1
0.00292428482189613 1
0.0183354591698983 1
0.0234877025742604 1
0.000580510765670176 1
-0.0211432605505721 1
0.0073762042392267 1
0.0137093215651325 1
-0.00238985596194572 1
-0.0104040219168282 1
-0.0281097498723235 1
-0.00421850683323434 1
0.0233879887595211 1
0.00423449877399839 1
-0.00760765902848627 1
-0.0115843940910645 1
0.0107733068346869 1
0.0116063292574547 1
-0.0215212175545543 1
0.0100118698498306 1
0.0113353709122952 1
0.00803447384205509 1
0.00895809903233365 1
0.00835301838065097 1
0.0137498324383059 1
0.0142436700538471 1
0.0174739541858465 1
-0.000661635378968325 1
-0.0047394737370362 1
0.0218694730936723 1
-0.00507759689684621 1
-0.0166547734578267 1
0.00546856231420442 1
-0.0216084020794781 1
0.010857703031452 1
0.0211020267551863 1
-0.01391302567437 1
0.0226659615032225 1
-0.00575920432774948 1
-0.00920048889121305 1
0.00473897686481751 1
0.0214148518201386 1
-0.0290395586696256 1
0.00921849623917455 1
0.00849835519592329 1
-0.00739986167742325 1
-0.0332750741161156 1
0.0407346550895614 0
0.00271614157671598 1
0.0191899194465081 1
0.00634495323682714 1
-0.0031446531633435 1
0.0093353983822245 1
0.0140650268842225 1
-0.00921057677003537 1
-0.000403750806578428 1
-0.00651480255085585 1
0.0139687360568279 1
0.0042540862809793 1
0.0171614857681486 1
0.0103648586905783 1
0.0261505519112082 1
0.00314458863242245 1
-0.0157875284485214 1
-0.00741496436980695 1
0.0212067824363176 1
-0.00253799557747883 1
-0.00223382794290349 1
0.0374472538889344 0
-0.0200681291514818 1
-0.0204206381590795 1
-0.0279020910386509 1
0.00332436305259495 1
0.0090121582292933 1
-0.00284760435677534 1
0.0134338509786415 1
0.0122597982388552 1
0.00754610656050074 1
-0.00481180004662829 1
-0.0056237280626582 1
0.0174625088950171 1
0.00294870230002142 1
0.0105861994531603 1
-0.00996069786541624 1
0.0171543370270466 1
0.0128122867998903 1
-0.00302849167633502 1
0.0206805944364247 1
0.0124931506029655 1
0.0273937254693634 1
-0.0323557945781051 0
0.00350496516133643 1
-0.014176625076935 1
-0.0141365524232658 1
-0.00059732068027918 1
-0.00389548853010465 1
-0.0304033454795065 1
0.02065971013065 1
0.0097810633192799 1
-0.0157120962549182 1
-0.00482610786093275 1
0.00340010895150537 1
0.0209429920136146 1
0.0296051223717186 1
-0.0151997774320536 1
0.0197809969460584 1
-0.00900215255878648 1
-0.0085786130835255 1
0.000466459776360179 1
-0.00328541229769626 1
0.038803876766717 0
0.0213262850253889 1
0.00277815276494046 1
0.00838493124866629 1
-0.00137039744078514 1
0.00885870683245518 1
0.0104977474018528 1
-0.0103005796606886 1
-0.00992437804145545 1
0.0108071817872346 1
0.00616320322203193 1
-0.0163321217387676 1
0.00900750394829533 1
-0.0260042117034016 1
-0.0131691275355474 1
0.00923870125359019 1
-0.0128064373835305 1
-0.000184672759704783 1
-0.0147894764603783 1
-0.00548959584302325 1
-0.0176930467733919 1
0.0181198646051506 1
-0.0306310760329908 1
0.0201304547954341 1
0.0185885678406474 1
-0.00500535820812546 1
