# Supplementary material for: Bias caused by sampling error in meta-analysis with small sample sizes
Source: PLoS One. 2018 Sep 13;13(9):e0204056. doi: 10.1371/journal.pone.0204056 (PMC6136825; doi:10.1371/journal.pone.0204056)
Supplement: S7 File — (ZIP) [file pone.0204056.s007.zip › results N = 50 theta = 0 tau = 0 sz = 500-1000.txt]

"dl.theta" "dl.cp"
-0.00193636183878842 1
-0.00994485915561239 1
-0.00109253748341126 1
0.00889157462645021 1
-0.0039292437088046 1
-0.000529862458487503 1
-0.000524481316517187 1
-0.00144008748533364 1
0.00062844476399061 1
-0.00618955655713269 1
0.00198493131397002 1
0.00239101756101326 1
-0.000945423277475148 1
-0.00288832045657263 1
0.000738053592450635 1
0.00177882102405428 1
-0.00476012367638905 1
0.00516315743534252 1
-0.00550080851895635 1
-0.00230438515246305 1
0.00314999467965225 1
0.00360895524386426 1
0.00301081761401406 1
0.00966595957064214 0
0.00381170143668872 1
-0.000212356847724518 1
-0.00112351761658016 1
0.00229926188810124 1
0.00438419110917289 1
0.00698461771545054 1
-0.00437877159563336 1
0.00847713085473509 1
-0.000405326163068549 1
-0.00258053597725837 1
0.00925479844566286 1
0.00371434922000017 1
0.00782352085536647 1
-0.00108436089961555 1
-0.00463284666368675 1
0.00128307486202693 1
-0.00655606734888042 1
-0.00144861978831604 1
-0.00495994170315244 1
-0.00349185786475358 1
0.000922411374544885 1
0.00255407523890674 1
-0.00170026764434718 1
-0.000513953184861274 1
0.00283614664182713 1
0.00129846824187835 1
0.00870909770490923 1
0.0036352497418338 1
0.00953596461331194 1
3.90181279805809e-05 1
-0.0012489873179464 1
-0.00264551525661398 1
0.00406115041903087 1
0.00876248486491516 1
-0.000985633619081562 1
0.000215197261226581 1
0.00735915042833344 1
0.00535952079521216 1
0.00100687992004317 1
-0.0032910788097379 1
0.00784219458241001 1
0.00223659390069429 1
-0.0017191573000776 1
0.00386752490592111 1
-0.002811942814298 1
0.000117334691540284 1
-0.00392715964307054 1
-0.00307472606465623 1
0.00280951152815679 1
-0.00355612840769585 1
-0.00668772676424812 1
0.00285199540120444 1
0.00259712941298451 1
0.00187290607757391 1
-0.0118428518726805 0
-0.000406690919984972 1
0.00173248258667926 1
-0.0104162361195646 0
0.0061807206713107 1
-0.00691675449009717 1
-0.00605457805502894 1
0.0040589842880472 1
-0.00952790668339608 1
-0.0106700261836188 0
-0.000655804823553096 1
0.00250347444008585 1
0.00111115008145112 1
0.00333137589752178 1
0.00236118091120215 1
0.00159315157225895 1
-0.00341125887075728 1
0.00615669899940738 1
0.00557370365979419 1
0.00470804121779145 1
0.000457360561217387 1
0.000562676503671024 1
-0.00178479928732977 1
-0.00258981773407765 1
0.000154355018747323 1
-0.00180319369403143 1
0.000818920231696646 1
-0.00525863210852935 1
-0.0035569537643028 1
0.00162812388917261 1
0.00721537781944075 1
0.00412830881408571 1
-0.00475142261102529 1
-0.00835727656228875 1
-0.00784191231081001 1
-7.58740754111787e-05 1
0.00492282949729045 1
-0.00375447148419116 1
-0.00641987289171888 1
-0.00267181946866596 1
0.00468804357735584 1
-0.00641847947303723 1
-0.0172985790281984 0
-0.00601559631753259 1
0.000616488019718256 1
-0.00198139515584122 1
-0.0045581798424107 1
-0.00270898757314508 1
-0.00628581984566134 1
0.00219134866522129 1
-0.00493965345426879 1
-0.00305573663940366 1
0.000829452413820831 1
-0.000367633879289542 1
0.00823834033727162 1
0.00309606537135524 1
0.00296152758111432 1
-0.00317481973371743 1
0.00289395173675428 1
0.000385344272338942 1
0.00569349050504346 1
-0.00670998812472154 1
0.000501931105807486 1
0.0117551838195108 0
0.00349462249811499 1
0.0121172828842587 0
-0.00151016467226318 1
-0.00167165423023422 1
-0.00153843471555183 1
-0.0112595613221289 0
-0.00103594491512736 1
-0.0057287476313891 1
-0.000525507692243526 1
0.0043491747135475 1
-0.00912898689752317 1
-0.00032583036932484 1
0.0038314580773587 1
-0.000739996358667119 1
0.00340351695938017 1
-0.00661388917516343 1
0.00252652935612648 1
0.0126242148508534 0
0.00632744968621694 1
0.00251564459367483 1
0.00160379947281113 1
0.00292512441416604 1
0.00120535437011467 1
0.00477331865822614 1
-0.00344742278304876 1
-0.00503567372662552 1
0.00775906418253822 1
0.00316608357418212 1
-0.00288025259401146 1
0.000774618313533684 1
0.00834123094588186 1
-0.000823764713691815 1
0.00127698034892941 1
-0.00390580459596019 1
-0.00542248607251745 1
-0.00216106814311865 1
0.00565846242517532 1
0.000243776646908255 1
-8.32653445534805e-05 1
0.00697748730645447 1
0.00480060771805011 1
-0.00133342707255596 1
-0.00387516566472821 1
-0.000263005441594928 1
0.000913833185486393 1
-0.00412215421705999 1
0.00609493524955082 1
-0.00655819181078731 1
0.00163122374146374 1
0.00158078760815045 1
-0.00153225519301349 1
-0.00333088036495108 1
-0.00100620013528149 1
-0.00161387968746551 1
0.00242128643304908 1
-0.00619486265057821 1
0.00587292262131152 1
-0.0140978962450688 0
0.00376650375979137 1
-0.00471520538499263 1
-0.000543376349337873 1
-0.00846640225579176 1
-0.00198825544919163 1
-0.00318553729762896 1
-0.00628804237417084 1
0.00197612498084097 1
-0.0105763605442098 0
-0.009231717392513 1
-0.00296605952527016 1
0.000432263229660758 1
0.007853019720288 1
0.00472551262060626 1
-0.00426502091732079 1
-0.0027129363591541 1
0.00116996079581032 1
-0.00587104731352904 1
-0.00185150632526094 1
-0.00371799181123873 1
-0.00617427851580249 1
-0.00897584397372957 1
-0.00172285849865825 1
0.00381241680642048 1
-0.000836924310514005 1
-0.00370167933551173 1
-0.00524246991743452 1
-0.0036680793347663 1
0.000312864142515436 1
-0.00464119985208316 1
0.000108787473854999 1
-0.000802409057135465 1
0.00188629894444703 1
0.000650895814771786 1
-0.00986297862626962 1
0.0032160672268725 1
0.00664769091916853 1
-0.00450304451341916 1
0.00179227155872071 1
0.0049923753415212 1
0.00532573627914756 1
0.0032262859853399 1
-0.00385072721513377 1
0.0125162338549122 0
0.00414048990135098 1
-0.00415417706248993 1
0.00163677654330793 1
-0.00278475876847229 1
0.01055446381564 0
0.00425917779976431 1
0.00148643601931025 1
0.000663538164634531 1
-0.0046120935204399 1
0.00136775705474735 1
-0.0045347754511837 1
0.00152319336345123 1
-0.00502636898720594 1
0.00358372934360157 1
-0.000182419159262605 1
0.00107805403456539 1
0.00517972228859512 1
0.00120210362763897 1
-0.00218351807353653 1
-0.00941556899560425 1
0.000846597259974556 1
-0.00293770175661707 1
-0.00986940622633116 1
0.00206235825938045 1
0.00176269809115999 1
0.000753642944694808 1
-0.00844737026451915 1
0.00382075476541236 1
-0.00611070263831341 1
0.00333107357117452 1
-0.00204847434595372 1
0.0120241581600253 0
-0.00857373391498199 1
0.0076021518961603 1
0.00464286132006341 1
0.00584308802663299 1
0.00591432166724733 1
-0.00146534537467722 1
0.00972160862276867 1
-0.00341624044672295 1
-0.00678215255390679 1
-0.00724203233764581 1
0.00700727619332856 1
0.00692397656514303 1
-0.00389835173353741 1
0.00645244966893499 1
0.00886807632282953 1
0.00559093850046686 1
0.00343504236969345 1
-0.00124117528460126 1
-0.00202487566792458 1
0.00140425750435141 1
-0.00850580905810877 1
0.00340771257895878 1
0.000274775382632236 1
0.00837120558639775 1
-0.0035726604462114 1
-0.00478012871160441 1
0.00620884705595262 1
0.00431132958073172 1
-0.000159930892413757 1
-0.00274448935839829 1
0.00220201792140912 1
-0.00811034653427865 1
0.000332403940747295 1
-0.00529960234545877 1
0.0020797491423479 1
0.000752421990869045 1
0.000982633964919954 1
9.75552475750726e-05 1
-0.00759450159091123 1
-0.00854708318475884 1
-0.00913037213603585 1
-0.00600848723598908 1
0.00570961755784731 1
0.00355887797558669 1
0.000155855322013889 1
-0.00873667699027919 1
-0.00283239408644445 1
-0.00535325900165236 1
0.00207390411274241 1
-0.0039122725714725 1
0.00214186919116591 1
0.00562828638306641 1
0.00821008255821183 1
0.00974167988255633 1
0.00153280342125844 1
-0.00691098828898427 1
0.0128348593649835 0
0.003280886387595 1
0.00341287455172908 1
0.0064929393406416 1
0.00888367205414476 1
0.00565025987366444 1
-0.00386032287266999 1
0.00422260034200816 1
0.00716937308771372 1
-0.00254114883957387 1
-8.25854315741645e-05 1
-0.000298208434716268 1
-0.0011693632026614 1
-0.000618057447135879 1
0.00227927666329939 1
-0.00241816284449625 1
0.00122959196539315 1
0.000165128566006431 1
0.00566682046867346 1
0.00418179826984788 1
0.0084653791169141 1
0.00237610687604863 1
-0.00541941461032181 1
-0.005973668440053 1
-0.00080597768644849 1
-0.00209848152713864 1
-0.00902486673636439 1
0.00114900747032783 1
0.00173182963360239 1
-0.00515710296041521 1
-0.00381269039207063 1
0.00641450723663753 1
0.00563504067995682 1
0.00197218854970401 1
0.00397255126227866 1
-0.00100250883609475 1
0.00351050137801258 1
-0.00661737744133521 1
0.00530563956202684 1
0.00417279710444414 1
-0.0136208513215083 0
-0.00226083823207015 1
-0.00744454973841695 1
0.000398898714369253 1
0.00407903034926842 1
-0.00233226502323169 1
0.00251587748989706 1
0.00440679756075819 1
-0.00445947947284166 1
0.00973547486712936 1
0.0133448377589649 0
-0.00286087634022752 1
-0.00036134250749026 1
0.000441243492815479 1
-0.0100508512909373 1
-0.00161734500623398 1
0.00181816133814351 1
0.00299416916807566 1
-0.00331458051252507 1
0.00153501009844576 1
-0.00354661868853358 1
0.00404635047575626 1
0.0130001070064127 0
-0.00101079335415832 1
-0.00633466927480146 1
-0.00337252650154662 1
0.00272487374325289 1
-0.00489858726465345 1
0.00513170371323403 1
0.0116788356179676 0
-0.00146077939600827 1
-0.00046059773886444 1
0.00516548778180668 1
0.000153945810990968 1
0.00209130199069652 1
0.00405097974003874 1
0.000210073937682926 1
0.00314029601165981 1
0.0172283087167002 0
0.00266123342019645 1
0.00328541221775871 1
-0.00898253462768419 1
0.00510165416524 1
-0.000419298464670882 1
0.000828015569691986 1
0.00266527374815102 1
0.00306249843115162 1
0.00178898796399787 1
-0.00355817044936551 1
0.00229885349866843 1
-0.000127464896106147 1
-0.00884043526213161 1
0.00192566457864758 1
-0.000782729161868472 1
0.00649695489818832 1
0.00365434642807175 1
-0.00100489556183972 1
-0.00228338544653462 1
-0.00310910113716789 1
-0.00885654611179903 1
0.0103008333008839 1
0.00195456482212806 1
-0.000283736625465444 1
-0.0021584127753112 1
-0.00438938033043172 1
-0.00325899026166307 1
0.00029698619771655 1
-0.00961044977599518 1
0.00650778538424167 1
-0.00199956646048268 1
0.00590376879902396 1
0.00274379832594504 1
0.00445122503882244 1
0.000816525306344391 1
0.00131869711174399 1
0.00121624977870251 1
0.00323354084885055 1
0.00318035535648746 1
0.000768580271275272 1
-2.75205250737052e-05 1
0.0047740756706013 1
-0.00410548902746802 1
0.00326204576350114 1
-0.00062423942192673 1
-0.00237463672803865 1
0.00789971456680887 1
0.000330717271205843 1
2.69504451398399e-05 1
0.000729271128843512 1
-0.00151870480260161 1
-0.00320720324175053 1
0.00732958788194588 1
0.0016555294965025 1
-0.00627443495362131 1
0.00136010751602869 1
-0.00212193617397165 1
-0.00177809254534248 1
-0.00126796876049024 1
-0.00923868184188071 1
-0.00209471359861773 1
-0.00578890760118425 1
-0.0049663028222794 1
0.00100999388129089 1
-0.000617718499021855 1
-0.0145538507676918 0
0.000843164968074653 1
-0.00595354803199009 1
-0.000471450855277333 1
-0.00163467608941823 1
0.00760949278857725 1
0.00178165255029219 1
-0.00736249755649024 1
0.0013320087719389 1
-0.00198102499825976 1
-0.00367192002056844 1
-0.0011160615557743 1
0.00146342500394868 1
-0.00869382315856749 1
-0.000316742463627834 1
-0.00740292497088359 1
0.00320377673015604 1
-0.00136369601161357 1
-0.00379509461150772 1
-0.0020409340279117 1
-0.00664216749571208 1
0.000495369714112606 1
0.00730846303359577 1
0.0104201962322119 1
-0.000388156851111276 1
-0.00245744849098326 1
-0.00134556306756729 1
0.000583441889179039 1
-0.00893426065971981 1
0.0170664117197765 0
-0.00106059752445459 1
0.00386184322261529 1
-0.00298220393906767 1
0.00955206382440465 1
0.00793109693225774 1
0.00182270252542947 1
0.00326699315869234 1
-0.000713457940984167 1
-0.00919795098384624 1
0.00594195385786533 1
-0.00359875376292288 1
0.0064859945786707 1
-0.00223235053710804 1
-0.00781655476288061 1
-0.00252347859873596 1
0.00276465248857694 1
0.0014393629375973 1
0.00214168388290037 1
-0.00217328009009312 1
0.00178226866724142 1
-0.00549701195033048 1
-0.0029143016082273 1
-0.00820302105166254 1
0.000799382018651255 1
-0.000412641680563539 1
-0.000198940626951096 1
-0.00177000338843605 1
0.00266307113954462 1
-0.00363826436381299 1
0.00704011919775198 1
-0.00196912569146652 1
0.00490545583162927 1
-0.00101860930796636 1
0.00228348151986994 1
0.00450764900528362 1
4.41741405260846e-05 1
-0.0037985510770197 1
-0.00168330964666034 1
-0.00216250708920173 1
0.00672538048834703 1
0.00894907583838952 1
0.00130485465408714 1
0.00285705253628931 1
0.00233862579931659 1
-0.00419437917799021 1
0.00182334422892002 1
0.00500118803069095 1
0.000646615681910832 1
-0.00433285875222202 1
0.0017889013303783 1
-0.000128994123201193 1
0.00434233986335626 1
-0.00244066717315371 1
-0.00435068710539677 1
0.00950692742624309 1
0.00323106899445541 1
-0.00887260022403315 1
-0.00112105082848425 1
0.00542356638584877 1
-0.000359387084270158 1
-0.00252607649649979 1
-0.000571355086018776 1
-0.012524486294055 0
0.00430923174054445 1
0.00876042001861437 1
-0.0079361099333733 1
-0.00683291359897722 1
0.00022491711050161 1
-0.00353109525388303 1
0.000269948161338041 1
-0.00367863074744821 1
-0.00735270072572285 1
-0.00346193159699537 1
0.00335143829078665 1
0.00121115871519736 1
-0.00787108837104858 1
-0.00108949823256033 1
-0.00215353220175703 1
-0.00365535527452053 1
0.00546291495399653 1
-0.00356146235121877 1
-0.00665655185494188 1
0.000961232889649843 1
-0.00381598076398919 1
0.00369300699283402 1
0.00227638076420668 1
-0.00614518561498785 1
-0.00188884914177109 1
0.00469007213894073 1
0.0030907192013374 1
0.00291691520703963 1
-0.0118262192236159 0
-0.00754346117569804 1
-0.000140330396931003 1
-0.0103857725894672 0
-0.00515098227209234 1
-0.00419540244386931 1
-0.00567969585227115 1
-0.00616843344176762 1
-0.00426530462965099 1
0.00215292807618923 1
0.0171458681302954 0
0.000538224596117112 1
-0.00233671345026028 1
0.00428781520823137 1
0.00170468890176188 1
0.000101756985564272 1
0.00665306058391678 1
0.00232743005953239 1
-0.00206520786334627 1
-0.00101268795903433 1
0.000378710092010851 1
-0.00493065889481612 1
-0.00123425184577882 1
-0.000391867238062497 1
0.00410004900167376 1
-0.00040844884765708 1
-0.00676102100600284 1
0.00751943217871215 1
-0.0028653244327474 1
0.00593194354963951 1
-0.0063878488512079 1
-0.00367192513439166 1
0.0022851035542776 1
0.000633042572794223 1
-0.00356425884901695 1
-0.00202554161433662 1
-0.00140084431141613 1
0.00182285354893993 1
0.000192967719993798 1
-0.00120340789379558 1
-0.00178084894989497 1
-0.00514397773243466 1
0.00387844629415515 1
0.00545415291846748 1
0.00571348882877919 1
0.00313837421027229 1
0.00625660342810846 1
0.0015270065078777 1
-0.000651913163000713 1
0.00372661893791636 1
-0.0140922346463673 0
-0.00150964287238653 1
0.00190193438132508 1
0.00660131652351978 1
0.000113390327309605 1
-0.00427018575375927 1
-0.00214326352826675 1
-0.00224279536613695 1
-0.00778187401403061 1
-0.00542356402614015 1
9.76028401644161e-05 1
0.000969626056472017 1
-0.00341412691350521 1
0.00174159062123629 1
0.00574946159583942 1
-0.00135841662785441 1
-0.00386400291779354 1
0.00510459394121823 1
0.00325627959699632 1
-0.00165709686685742 1
-0.000484947196067982 1
0.00168388146773187 1
-0.00632834983927956 1
0.00192064754318359 1
0.0109853387858324 0
-0.00222341266772883 1
-0.00128857620750721 1
-0.00717449088334517 1
0.00523630705035447 1
-0.00550738290512849 1
0.0001353969858802 1
0.00724684295450805 1
-0.000673432071256084 1
-0.00196316000413027 1
-0.00223498124216488 1
-0.00219199043279396 1
-0.00104150220664002 1
-0.00101601003729477 1
-0.00221082906069393 1
-0.00247491547269795 1
-0.00726164117960281 1
-0.000973434112251526 1
-0.00340593610198091 1
0.00702436004225816 1
-0.00976604177810041 1
-0.00833398727120772 1
0.00840439256860277 1
0.00126310860066405 1
0.00240520059158658 1
0.00365071191994378 1
-0.00176830600146166 1
0.00348787466967383 1
0.00895044633436464 1
0.0053367091682886 1
0.0167337481999225 0
0.00268333167117719 1
-0.00275487764067953 1
0.000402771936646202 1
0.00186930921444017 1
-0.00155621860012227 1
-0.00405379494622288 1
-0.00591483187494958 1
0.00450769655491897 1
-0.00356760798669398 1
-0.00308792402152215 1
-0.00275209263706871 1
-0.00163308688871326 1
0.00940723993635151 1
-0.006598862024795 1
1.23182786100433e-05 1
-0.00383502563109876 1
-0.000245493124638146 1
-0.000608060767119633 1
-0.00545917070728488 1
0.00127475379808281 1
0.00103737803157176 1
-0.000769412337924434 1
-0.000662665004847982 1
0.00337700166353458 1
-0.00347353964486609 1
0.000827704659627763 1
-0.00223865386669474 1
-0.0040798221929842 1
9.5380076191843e-06 1
-0.00389627949622387 1
-7.73966251823564e-05 1
0.000874917267415726 1
0.00755065882899044 1
0.00637623765155983 1
-0.00362788616263605 1
-0.00109150388235438 1
-0.00025158859555985 1
0.00100882928965553 1
-0.00453927781076331 1
0.00229154858998472 1
0.00393410045406537 1
-0.00713111928378308 1
-0.00284946097234095 1
0.00571278889671525 1
0.012001360275421 0
0.0035349517221128 1
-0.00411185285626051 1
0.00137912815896155 1
-0.00255495184531311 1
-0.00126181759994268 1
-0.00500926389407508 1
0.00138720966782587 1
0.00321100368565071 1
0.00341707923535524 1
-0.0119718930501436 0
0.00366569046136169 1
-0.0025670820884099 1
0.00544440857260912 1
0.00088224955531028 1
-0.000975459854128124 1
0.00525401901971456 1
-2.83417672263908e-06 1
-0.00127293101108504 1
0.00179324456426289 1
-0.00965031046528632 1
0.00311463685898996 1
0.00105667398388247 1
0.00130096342476189 1
-0.00730918868608062 1
0.00267185218838088 1
-0.00302817618564512 1
-0.00304715619572782 1
0.00213549601095343 1
0.0054214629443811 1
0.0100806562179954 1
-0.00134351428333078 1
-0.00212914183811792 1
0.00588545236659966 1
-0.00399888026737708 1
0.00337046920656381 1
-0.0022547272474183 1
-0.00366260968968724 1
-0.00492068403568155 1
-0.00326356922713913 1
-0.00918831321247493 1
-0.00475135961634567 1
-0.00803385778628926 1
0.00744641192231984 1
0.00774344736830062 1
0.00418825332062245 1
-0.00277515523756276 1
0.00140422457096283 1
0.0016395647908165 1
-0.00108329713702485 1
-0.00193010785048236 1
-0.00124898924525307 1
-8.66281824264752e-05 1
0.00278988990819299 1
-0.00134146119659164 1
-0.00164528041587502 1
0.00894903970022842 1
-0.00189641080349858 1
0.00326957416037039 1
0.00283821200389909 1
0.00750135998930895 1
-0.0025154776123112 1
-0.00162898031632094 1
0.0015425566105619 1
0.00546515830707315 1
-0.00170158128080773 1
0.0047425689060109 1
0.00191173892964029 1
-0.0118059633845996 0
0.00152604586155751 1
-0.000214495775226939 1
-0.00240376923380516 1
0.00178851663876487 1
-0.00437885805383877 1
0.00649080985744293 1
0.00220598579761012 1
-0.00120106686149967 1
-0.00339072615368359 1
-0.00554947027678462 1
0.00767743933520705 1
-0.00104869823356768 1
-0.00513775957747621 1
-0.00262140489648282 1
-0.00875087022438565 1
0.00339517076331118 1
0.00634293257267916 1
0.00200400576561332 1
0.0102146554030467 0
0.00811236052601107 1
0.00297451859655278 1
-0.00447452314001506 1
-0.000647587762655227 1
0.00748097382898461 1
-0.00478821822768659 1
0.00252564360922766 1
0.00125275261875766 1
-0.0109389285816199 1
0.000626742528482489 1
-0.00487780422528742 1
-0.00514802688569876 1
-0.00381017203906764 1
0.00524344446153417 1
-0.00299912900014901 1
-0.0094279773412031 1
-0.0113774114230149 0
-0.0071506966151621 1
-0.0016704465580751 1
0.00109840659895668 1
-0.00188662964709858 1
-0.00885611980869575 1
0.00369537785756732 1
-0.00607371072481698 1
-0.00326208037484891 1
-0.00196502721610867 1
-0.0018890250185802 1
0.00400426610324133 1
-0.0010997892176587 1
0.00647077376491015 1
0.00646853012517091 1
-0.00573362445484917 1
-0.00253485439739215 1
-0.000852002165933154 1
-0.00634734010881837 1
0.00282279166054249 1
0.00286692374175153 1
0.00448620199506871 1
0.00221351986009968 1
-0.0128939579860606 0
-0.00390656924287609 1
0.0018346026290261 1
-0.00312411124287297 1
-0.00440335224737118 1
-0.00817933846778726 1
0.00153809761563461 1
-0.00732099045759834 1
-0.00697655465081744 1
-0.00279908749474408 1
0.00313658853239884 1
-0.00963398022400232 1
0.00152165138499438 1
0.00356854207864936 1
-0.00760605214988454 1
-0.00354339492947447 1
-0.00156994189441211 1
0.00449736174919182 1
0.00256281184553078 1
0.0110759253510812 0
-0.0049558406192225 1
0.00299252006980085 1
0.00225950798440996 1
0.010073149412434 0
-0.00240014402472956 1
0.00391239775536613 1
0.00494730374291421 1
-0.00348788638572572 1
-0.000943212438911567 1
-0.00346237257161567 1
0.00117772907072279 1
0.00256211530703105 1
0.00637568651041973 1
-0.00629099231924132 1
0.00239827618774434 1
0.00306020425546092 1
-0.00173915621396295 1
0.00613662762930468 1
-0.000836693791794921 1
0.00530638673710285 1
0.00462895997008482 1
0.00187774890688902 1
-0.00172905907773486 1
-0.000614327417746361 1
0.0100696873256324 0
0.00491116480133939 1
0.00445762055609556 1
0.00761652381581939 1
-0.000544837898878978 1
0.00912888479849883 1
0.00251586798810838 1
0.00999617637334325 0
0.00374494120196579 1
0.00876146271056314 1
-0.00313725262525305 1
-0.0047216666783528 1
0.00130897017992641 1
0.00134849199020515 1
-0.00490814712006896 1
0.000393398762932017 1
0.00347054627629981 1
-0.00942798361737562 1
-0.00441032880348533 1
-0.00216427246546173 1
0.00365567261170475 1
-0.00669093590764462 1
0.00179509854798449 1
0.00119834748124209 1
0.00464999052555029 1
0.00381095620493095 1
0.00168137378101814 1
-0.010743463869185 0
-0.0144745790033283 0
-0.00312975709063843 1
0.00186329399226505 1
0.00228036876733416 1
0.00583744101988463 1
-0.00261909831315711 1
-0.00323426911672022 1
0.00260751398821679 1
-0.00172482748852005 1
-0.00245554482184127 1
-0.00503716487709146 1
0.00191776021197304 1
0.000671709417126805 1
-0.0068680605429325 1
-0.000449379759837509 1
-0.002932867475355 1
-0.00266250205894705 1
0.00464220447546938 1
0.0069054468210394 1
0.00334965340888884 1
0.00616486688697691 1
-0.00636948681392988 1
-0.000606578014883942 1
0.00135783549887191 1
0.00331675527073119 1
0.00274192248749209 1
-0.0054488952518637 1
-0.000505733512557366 1
0.00212398300195913 1
-0.00897128741751915 1
-0.00276721633430141 1
0.000424611877290475 1
-0.00272514590896617 1
0.00326405862955882 1
0.000496186053172593 1
0.00543960019247098 1
0.000777265696819271 1
0.00018067411405595 1
0.00433751151081977 1
0.00276324173610772 1
0.00052967379074644 1
0.0056910834285641 1
0.00155068922796058 1
0.00478483492295073 1
0.00133309049835976 1
-0.00253297247136358 1
0.00229497157645149 1
-0.00322484135963992 1
0.00399932432785943 1
-0.00366446996801126 1
0.000960044863586984 1
0.00743373818360398 1
-0.00805227000048705 1
0.0048644051564855 1
0.00800647886680154 1
0.000743201702208882 1
-0.00114114253461509 1
0.00217389942767629 1
0.004538251493013 1
-0.00143155980902893 1
-0.00067781843965524 1
-0.01332532577132 0
-0.00307324381761849 1
-0.00462314666786835 1
0.00194436188511578 1
0.00873771485143959 1
0.00741100074370618 1
-0.00197886785542994 1
-0.00314076944953623 1
0.00550940365261483 1
0.00107168232368221 1
-0.00373537260965452 1
0.00889490738712275 1
0.0070668315207209 1
-0.00171687474508798 1
0.00398537535756168 1
0.00295233539434555 1
0.00254429963559373 1
0.00642162642230512 1
-0.00463421578501535 1
0.00172597880308751 1
0.00572091220279466 1
0.0044361303169052 1
0.00315822112356919 1
0.00502012223286181 1
0.00429231427975728 1
0.00460709159602744 1
0.00373336014033897 1
0.00533728321692327 1
0.0057270972870671 1
-0.00121147504382731 1
-0.000662226602698967 1
0.0037927826147681 1
-0.00968461250164076 1
-0.000295332023943022 1
-0.00435682542625626 1
-0.0024097496624589 1
0.000172809052319514 1
-0.00223937285064014 1
-0.00354041633270752 1
0.00142699264600589 1
-0.00376512639090124 1
0.00180380337773083 1
-0.000787138567738771 1
-0.00732040599494139 1
-0.00333746130533021 1
-0.00404068449588957 1
0.00471584941017498 1
0.00576674242109618 1
-0.00286939517144852 1
0.00235476633419333 1
-0.0094797830294252 1
-0.00164491245218619 1
0.00753596997801081 1
0.00372975906981658 1
-0.0018698009518686 1
0.0010343166732269 1
0.00113592971160133 1
-0.000695719722315849 1
0.00224900494917372 1
0.00113202699750267 1
-0.00107407540362084 1
0.000315865661700218 1
-0.00586571323480218 1
-0.000578296392124561 1
-0.00195019756422308 1
0.00129478318423895 1
-0.0098831521103265 1
-0.0045084667669974 1
0.00215586100359412 1
-0.00816400498353852 1
0.00391538365054179 1
0.00454301939828841 1
0.0032220065868123 1
0.00178162569972333 1
0.00603388251579115 1
0.00390237189330198 1
0.000325272083556763 1
-0.00430593046383329 1
-0.00782468279565337 1
-0.00272590166337102 1
0.000997751684898646 1
-0.00245530208505464 1
0.00107763648202072 1
0.00268072922784548 1
0.000104232915981596 1
0.00219975370820305 1
-0.000346298989895513 1
0.00114422485657311 1
0.00613254511988416 1
0.00276522795918836 1
0.00306018223374885 1
-0.00612925591978988 1
0.00228779470160546 1
-0.000328356352190326 1
-0.00156306767986762 1
0.0063834152612729 1
-0.00661824040035131 1
0.00231327876654186 1
-0.00786868634506677 1
-0.004319071263628 1
0.00395320166016802 1
0.00492452991017556 1
-0.00597518241048579 1
-0.000265561227845347 1
0.00494295560712141 1
-0.00268897799992572 1
0.00141705508074395 1
-0.000588078295839301 1
0.0101766701614412 0
0.00679953138886405 1
-0.00584518825092044 1
0.00415245017308913 1
-0.000763292012910824 1
-0.00159277201216237 1
0.0030461712841662 1
-0.00514773536326065 1
0.00179014119824319 1
0.00303918206136116 1
0.00118888750826697 1
-0.00607291456233542 1
-0.00187468048011634 1
0.00337146981204745 1
-0.01374163656664 0
0.0114308900610956 0
-0.00228777581675094 1
0.0181164929877444 0
-2.09817898665995e-05 1
-0.000486204929381268 1
0.00332956942816041 1
0.00466780445080978 1
-0.00073180611728571 1
0.00050460808364715 1
-0.0132221193725855 0
-0.0104730203405654 0
0.00340097084132407 1
0.00153447184306931 1
-0.00396522377889973 1
0.00153026478395741 1
0.00935058986298199 1
-0.00270653489254825 1
-0.0042124313271247 1
-0.00435511600415585 1
0.00412966529079509 1
0.00217170009641163 1
-0.00626618938747005 1
0.00202126095026271 1
0.00847145932784241 1
0.000539183768268007 1
-0.000623157705881202 1
-0.00301366821556836 1
-0.000414122881285714 1
0.00554114182167964 1
0.00494579763125599 1
0.0055212208601463 1
-0.00830522738929684 1
-0.00810611986052993 1
-0.00211704871763283 1
0.000729391451067868 1
0.00418218033986187 1
-0.00308289039637511 1
0.0119128946879411 0
0.00251315519432827 1
0.00236967488292506 1
-0.00226553669758732 1
-0.00649642549320576 1
0.00354173514776759 1
0.00420619611735185 1
-0.00245118631864376 1
0.00197047023187005 1
-0.00518857897419053 1
0.00326907922714767 1
-0.0013190548633164 1
-0.000282201110822436 1
-0.00159034744174557 1
0.0015799705034813 1
0.00295875848573809 1
-0.0083272450914642 1
0.00272906843994895 1
-0.0010795132132922 1
0.00710620722285475 1
-0.00425180085541525 1
-0.00270980088371417 1
-0.00080026432172356 1
-0.000250332477761107 1
0.000360705480043777 1
0.00450769441469496 1
-0.00587620669456878 1
0.00606523481503177 1
0.00504180912835853 1
0.00600529699369798 1
0.0141414748845979 0
-0.00266828024583629 1
0.00038977173204062 1
-0.000502133147502322 1
-0.00289248305877572 1
-0.00474192764109967 1
0.00404334860923435 1
-0.00907375132706386 1
-0.00125038678038971 1
-0.00256907158429294 1
-6.64150247354189e-05 1
-0.000671650584080021 1
-0.00550133044006433 1
-0.000221176681552962 1
0.00686316194350693 1
-0.00900908159390131 1
0.000344615233977586 1
-0.00264608971550773 1
0.00110243031345317 1
-0.00829239000274618 1
-0.000477330149771493 1
0.00433191041038593 1
-0.00148143681993812 1
0.000571683159998013 1
0.00656039896296575 1
-0.000418035860362626 1
0.0109539887680091 0
-0.0101695620226588 0
-0.00192167876132387 1
0.00313845967640121 1
0.00567393094394159 1
0.000802477375759931 1
-0.0013135460372773 1
0.00232409774649648 1
-0.00622975913428829 1
-0.000653191348434642 1
-0.0089068220222544 1
0.00193194411790512 1
5.58372947539206e-05 1
0.00667913465176421 1
0.0016911858918759 1
-0.00420191677816002 1
0.00300952010046169 1
0.00584998922614301 1
-0.00168027741793003 1
-0.00385136084997322 1
0.00202160936621221 1
-0.0092801871748297 1
0.00118531318671069 1
0.00180157455450058 1
0.00502607538082712 1
-0.00746279815068532 1
0.00321271612422495 1
0.00496672982277566 1
8.90243407478674e-05 1
-0.00402628049780442 1
0.00295463874328187 1
-2.19721408105676e-05 1
0.00028535179500086 1
0.00328689165411316 1
0.00473228259034883 1
0.0035425294648355 1
-0.00381674955892884 1
0.00910513928093033 1
-0.0104238689830529 0
0.0129792936618191 0
0.0106080460993101 0
0.00895661221247505 1
-0.00502517779875861 1
-0.0046346882222319 1
0.00275910963882205 1
0.00901549468426871 1
0.00791637360249851 1
0.00314394472589848 1
-0.00834932812232687 1
-0.0106454059640657 0
0.00957911150622665 1
-0.00688303683973305 1
-0.00783698927790175 1
0.0060058154521678 1
-0.010060733079523 0
-0.00253921725759523 1
-0.00113056669493325 1
-0.00375482252837057 1
-0.00513399314538719 1
0.000693595187386689 1
0.00590333388093484 1
-0.00172503815996034 1
0.0122508909270963 0
0.0106112150923295 0
0.00693660470599756 1
0.00104577426947755 1
0.00422473133400516 1
-0.00541713088459881 1
0.00149646948992888 1
-0.000716854678924644 1
0.000376003378178889 1
-0.00418236783191392 1
-0.0031281746716598 1
0.0004820822903317 1
-0.00200086522176444 1
0.00930304568983908 1
-0.000705000943309737 1
-0.00134899932364801 1
-0.00187397718101025 1
-0.00352334518390298 1
0.00394635472198128 1
-0.00208917448399875 1
-0.00206935740077024 1
-0.00538505078493944 1
0.00306070670112771 1
0.00570352855067217 1
0.00233055935798067 1
-0.00413006880353703 1
5.54764941647276e-05 1
-0.00157883846451462 1
-0.00343035959432248 1
0.000627816155142106 1
0.00652469733274261 1
0.00449621613492833 1
-0.00459057645239661 1
0.0053912703200714 1
-0.00574580998486764 1
0.00795611328730441 1
-0.000481383334050793 1
0.00853333678710632 1
-0.00020251815372499 1
0.0083104455417294 1
0.00360505086289905 1
-0.00166857137839138 1
0.00415290378401904 1
-0.00198925631525638 1
-0.00386265585783845 1
-0.00473081800328074 1
-0.00417602941194402 1
0.0025323450861391 1
0.00776164394093754 1
0.00942072967973012 1
-0.00869551659863242 1
-0.000958656567283064 1
-0.00214683752673486 1
0.00158817441076619 1
0.000119549996655467 1
0.0135029764120352 0
0.000938772681801326 1
-0.00434405197040927 1
-0.00254618606626061 1
0.00377260673544368 1
0.00343491737888638 1
-0.00492456171892839 1
-0.000669136921696454 1
0.00798771662951135 1
-0.000908230566576316 1
0.000897848192364323 1
-0.00786877959915157 1
-0.00220092852071989 1
-0.00279718652107679 1
-0.000473175163511572 1
-0.00501144892003997 1
-0.000623668212408831 1
0.00918638434166698 1
0.010060852667526 1
0.00365956342200084 1
0.00914757730047054 1
0.00625951222062234 1
-0.00434701928163054 1
-0.000174713970183176 1
-0.00303860309796183 1
-0.00591965185680941 1
0.00790691403956423 1
-0.0062723416506122 1
-0.000810599905092148 1
-0.00015614524937104 1
0.000459777211399243 1
-0.00371143918780967 1
0.000560578209921393 1
-0.00298876388984836 1
-0.00105853392403381 1
0.00426751151250452 1
0.00208683266334373 1
0.000471213119656765 1
0.00298314737475446 1
-0.003760537240286 1
0.0091475573819852 1
0.00328766714458027 1
0.000551015432465703 1
0.00341038070662174 1
-0.0134462004601149 0
0.000299477972746733 1
-0.00276793370819216 1
0.000634899021473423 1
0.00347063838722146 1
0.0023711602907292 1
0.00153501889083033 1
8.52412596431989e-05 1
-0.00641181496381075 1
-0.00213158429011258 1
0.00832739821513537 1
-0.00197741272559478 1
0.00365677637354846 1
-0.000169912399108399 1
0.0092909110594276 1
-0.0057726933154443 1
-0.00563006682146126 1
-0.00928876164854626 1
0.00319083716922056 1
0.00409931730042819 1
-0.00228590815575902 1
0.00467189919492166 1
0.00623126063758583 1
0.0036138859490781 1
0.00571902191006296 1
-0.00460059505996351 1
-0.00589314026474507 1
-0.00823347765009958 1
0.00628740957918019 1
0.00847944361170636 1
-0.00348329798470036 1
-0.00227972775235666 1
-0.00449284000642228 1
0.00232886645743867 1
-0.00330702953562507 1
-0.00207297959594927 1
-0.00185252355874607 1
0.00356946948841966 1
0.000208110407869523 1
0.000524921799809441 1
-0.00278530543456212 1
-0.00410997035750084 1
0.00419066002106022 1
-0.00311248709610488 1
0.00182721702647118 1
0.00314364566833436 1
0.00513134873274716 1
-0.00522601100145821 1
0.00172211022922066 1
-0.00510136154899008 1
0.00660010787134464 1
-0.00132439291046167 1
-0.00547592594030105 1
0.00908964692818466 1
0.00728832195257509 1
-0.00366508838292478 1
0.00240509321836346 1
0.0032397249965471 1
-0.00365002403778483 1
0.000998261441140366 1
-0.00136116394365993 1
0.004656044056513 1
-0.00261251892809428 1
0.00730987293200736 1
-0.00127879026703264 1
0.00563405618936893 1
-0.0103184020647544 1
0.00108886692239332 1
0.00442209902014529 1
0.000240929293507625 1
0.00327323702900818 1
-0.002720503562809 1
0.00370709482071689 1
0.00171113618093926 1
0.000544534304310798 1
-0.00181965438072582 1
-0.00452509317549539 1
-0.00210374562870003 1
0.00338587480908266 1
0.00319412237449857 1
0.00491745362362341 1
0.00614347805421054 1
0.000568259726490847 1
-0.00197376333071382 1
0.00282124880064652 1
0.00681061489776579 1
0.00323267967916533 1
-0.00535161014743669 1
0.0070254409973855 1
-0.00781371450362212 1
-0.00412687951118386 1
0.0113191051900444 1
3.38344743855033e-05 1
-0.00025365895970025 1
-0.00274588422032385 1
0.00863644939036988 1
-0.000538460644741576 1
-0.00262629700139378 1
-0.000820449812286959 1
-0.00647054705333042 1
0.00846735088368861 1
0.00551085700810597 1
-0.00543027451205172 1
-0.00649900166387682 1
0.00360593956585615 1
-0.00342816331345783 1
-0.00346851005352357 1
-0.00198156825637888 1
-0.00355085711452028 1
-0.00308032610607575 1
-0.00315900418188099 1
-0.00736442774445205 1
0.00428267981755073 1
-0.00371176167240431 1
0.00714191757344639 1
-0.00517113851429923 1
-0.000558169627766908 1
-0.00107225546505683 1
0.00058958863514875 1
-0.00429510892016798 1
0.0155511160535402 0
-0.0079359033075163 1
0.00431763435124781 1
-0.000864313972800236 1
-0.00212695872120878 1
-0.00227011961429606 1
-0.00172686301695073 1
-0.00605911869487467 1
-0.00513181932226577 1
0.0113101031901076 0
-0.00562593190100081 1
0.0064936005512981 1
0.00488537950167157 1
0.00353798470313353 1
0.00219405734339961 1
-0.00767750324468441 1
0.00347395484776233 1
-0.00420790035696172 1
-0.00269876660800865 1
-0.00413630401056361 1
0.000389768520532075 1
-0.00292953168866161 1
0.00610481221142847 1
-0.000862576980947677 1
-0.00268747534134812 1
0.00567812674382561 1
0.0123286979376657 0
0.00634810205154855 1
0.00128916330366051 1
0.00303631285309674 1
0.00166614960181245 1
-0.00943569854373921 1
-0.00728012734394747 1
-0.0103912850154654 1
0.001425119151385 1
-0.00344613371933419 1
0.00250189371254565 1
0.00897158528292089 1
0.0037526971584564 1
-0.00241352976016612 1
0.000163373183495919 1
0.00422277054546017 1
0.00115194269104861 1
-0.00144240062072235 1
-0.00349188507845879 1
0.00467889979432831 1
-0.00228100380400249 1
-0.00750549544105016 1
0.00137561511207164 1
0.00598132374649158 1
0.00236811602178014 1
-0.000328173866979249 1
-0.00601979170381304 1
0.0038434404254778 1
-0.00565329105666672 1
-0.000634738502934262 1
-0.00216711377665668 1
-0.00475325523996961 1
-0.00264951083950733 1
0.000716485039241504 1
0.00413934767524436 1
0.00242624905551117 1
0.00551002384652303 1
0.007006415636288 1
-0.00418441727503122 1
0.00508203059441312 1
-0.00405657601441243 1
-0.00814048378732053 1
0.000443158312515845 1
-0.011153142855777 1
0.000499572214178382 1
-0.00329322910249004 1
0.00456522432449101 1
0.0017161592121677 1
0.00280438845958985 1
0.00121423568251138 1
-0.00888580743990491 1
-0.0014100857033397 1
-0.00255845257668673 1
0.000883947972667945 1
-0.00556123781316586 1
-0.00600818373688802 1
-0.00742117820401636 1
0.00203814856388162 1
-0.00370990333033012 1
0.00549050831051308 1
-0.0012893424671971 1
0.00582000298614323 1
-0.00614233650297238 1
7.7044117281282e-05 1
0.000543221164938001 1
0.00387139720909521 1
-0.00327586732317536 1
-0.00715333598593171 1
-0.00398613975778061 1
-0.00117468539444485 1
-0.000127482315451426 1
0.00125007403493529 1
0.00314347102689783 1
0.00366695785220105 1
-0.0117863575578727 0
0.00126224303414273 1
0.00149485909303977 1
0.00211837878924585 1
0.00991443842161521 0
0.00135232392317762 1
0.000525219259596708 1
-0.0010740933777802 1
-0.00253943188037889 1
-0.00378574956887997 1
-0.00683199116099436 1
6.43913484518891e-05 1
0.00334754986392598 1
0.00288976426821826 1
-0.000224624733628137 1
0.00564907882208665 1
0.00304608686601882 1
-0.00754761146030182 1
0.00256007254801494 1
-0.00300888763049898 1
0.000231891150001662 1
0.00375607159570278 1
-0.00727218468765534 1
0.00551266507101025 1
0.00233143385763923 1
0.00128950316402658 1
-0.00321108339763404 1
-0.000350567984051586 1
0.0023477326759339 1
-0.00986863358539584 1
-0.00231729210347076 1
-0.00560518091097344 1
-0.00265669983827257 1
-0.001537108607061 1
-0.000307432252877126 1
0.012017312372948 0
-6.69911671322403e-06 1
-0.00480702839792822 1
-0.00387972007689743 1
-0.0026119186628012 1
0.00135915722461789 1
0.00029197622942127 1
-0.00231128869414626 1
-0.00693003323467439 1
-0.00474149385801977 1
0.000192078838023533 1
0.00269260359752437 1
0.00515522090543892 1
-0.00358219290388777 1
0.00737083587713342 1
-0.0059535700025327 1
0.00566520091605745 1
0.00303115421877233 1
0.00132714950933427 1
-0.00248551142151387 1
0.00198666063198455 1
-0.00233209953837939 1
0.00142768446540778 1
-0.00821012090464976 1
-0.0128803006592308 0
-0.00444943466617144 1
-0.00699144923553162 1
0.0108165976363253 0
-0.0100950524645664 0
0.00600961837303298 1
0.00890333300064141 1
0.000533922314561045 1
0.00228027920488688 1
-0.00349460049480202 1
-0.00137584972638831 1
-0.00566517494783951 1
0.00243610163695765 1
-0.0137767342447108 0
0.00932373493187217 1
-0.00366572117877076 1
-0.00274848575101276 1
0.0126722676214255 0
-0.00244111809083337 1
0.00314547276380298 1
0.00193160729222769 1
0.013931594701382 0
0.00579850374200669 1
0.0033414970234383 1
-0.0011685663470986 1
-0.0046580682450734 1
0.00279008251068143 1
-0.00271929139198172 1
0.000171056530838653 1
-0.00179084208911291 1
-0.00279624808671608 1
0.00263750013785184 1
-0.00359406057906126 1
0.000666673376835648 1
-0.00739590897380739 1
-0.000562595786983351 1
-0.00349209701613868 1
-0.0053367163017866 1
0.00221483950495987 1
0.00651532449367386 1
-0.00346011004470597 1
-7.05466230382501e-05 1
-0.00161192427063889 1
0.00235444024114085 1
-7.83063917570033e-05 1
0.00694455373803078 1
-0.00667023487995156 1
0.00336379882351243 1
-0.00522946560653464 1
-0.000258105481993608 1
-0.00137793948168842 1
0.00324609205955894 1
0.00388847102836499 1
0.0043936784497615 1
0.00445604919455324 1
0.00534302670590483 1
0.00582601893310013 1
0.00467286436020184 1
0.00284425865166535 1
-0.00451690077515432 1
-0.00192101106078093 1
0.00957262654226671 1
0.000799731659486142 1
0.00193239681516618 1
0.00913331710112542 1
0.00367700840756397 1
0.00548483601390773 1
0.00756107331076453 1
0.00285501420408477 1
-0.00323278884715818 1
-0.00551283112626647 1
-0.000466389526828093 1
-0.00939214958862131 1
0.00228977505002038 1
0.000780413435867847 1
0.00158618512559533 1
-0.00728680758669801 1
0.00900803074672676 1
-0.00153767510054113 1
0.0019088627670771 1
0.00190754764248248 1
0.00146403327055932 1
-0.00257896338147543 1
0.00910210184208224 1
0.00384149899312688 1
0.00130848479163375 1
-0.000474340218281465 1
0.00399578091347541 1
0.000537310100693135 1
0.00160800418783812 1
-0.000647665969535184 1
0.0073226506066213 1
-0.00267462425422554 1
-0.00098168215343601 1
-0.0074772094742491 1
-0.000778697280300773 1
-0.0054090428491047 1
0.00478543031574503 1
0.00372163080513701 1
0.00637668286875686 1
0.00203954244438222 1
-0.00735033252244162 1
-0.00775799898796606 1
-5.86763432929208e-05 1
0.00167098674314126 1
-0.00131528230160702 1
-0.00546865451254904 1
-0.00134812707942728 1
0.00258948400432145 1
0.00229808174767615 1
-0.0011984062870075 1
0.00241712045287863 1
-0.00620853576156131 1
-0.00959586874021522 1
-0.000546212675081496 1
0.0026639772586977 1
0.00119964689855756 1
0.00110974953394496 1
0.00103661131513338 1
0.00197246951109183 1
-0.011356545509638 0
-0.0016599778006336 1
-0.00599880491282795 1
-0.00578803579620653 1
-0.00619919974415009 1
-0.000751130856130079 1
-0.00218368520985592 1
0.00377300995409463 1
0.002979145006315 1
-0.00115543859242596 1
-0.00809166399809392 1
-0.00224111849021956 1
-0.00646293353970082 1
-0.00191362734928502 1
-0.0042309436441266 1
9.00580265681192e-05 1
-0.00229379848273822 1
-0.000309111245414092 1
0.00166896348999442 1
-0.000278198536885193 1
-0.0078150698619258 1
0.00069260129140598 1
-0.0106595954458517 1
0.000646946238126349 1
-0.00359174794250199 1
-0.00731463048022683 1
-0.00101800302595265 1
-0.00587879591750391 1
-0.000181172129226096 1
0.00114968990893125 1
-0.00234427567979264 1
-0.00183609827562881 1
-0.00117276406437961 1
0.00575639615233111 1
0.00346085805334437 1
-0.00747390329640678 1
0.00784805657568741 1
-0.000327149016766876 1
-0.00228254717864735 1
0.000543762617695884 1
0.00902040327120383 1
-0.00180814532367489 1
0.00359716543669249 1
0.00514446433925482 1
-0.000804434924133178 1
-0.00118096342009747 1
-0.00360727381488955 1
-0.0030434237620583 1
0.00494402029003676 1
0.00419132520500612 1
0.00561583372548663 1
0.0002469287269617 1
0.0033300177622055 1
0.0034839237853387 1
0.00600762659372016 1
-0.00826401281408342 1
0.00744924907549722 1
0.00316082420101575 1
-0.00274012268482466 1
0.00224716955392419 1
0.0031913805725584 1
0.00251016972252629 1
-0.010014250025467 1
-0.00824862859596967 1
-0.0133161618521864 0
-0.00716506657830807 1
0.0082057740620514 1
-0.00295290128637084 1
-0.00129350908554757 1
-0.00612505674350633 1
0.00399761004968358 1
0.00371582187999358 1
-0.00234564079560805 1
0.00424072653759662 1
-0.000467460458883593 1
8.32469531370449e-06 1
0.000882293990493841 1
-0.00820049343993674 1
0.00184200984714224 1
-0.00391867293671481 1
0.00580780001995554 1
0.00348795252784995 1
-0.00398930010181496 1
-0.00467206350133944 1
-0.000769784903760846 1
-0.000325456291468953 1
-0.00405427402634301 1
0.00262521665157568 1
0.00812124340821023 1
-0.00327368966854545 1
0.00367062561314812 1
-0.00107521556050376 1
-0.00199253287906514 1
-0.00116472650426525 1
0.000942095781149013 1
0.00111144592139725 1
-0.000966302327213786 1
0.00674444267829401 1
2.16423797070312e-06 1
0.0123527626290054 0
-0.00423209932893504 1
-0.00633274894775315 1
-0.00245804701492739 1
-0.00424956003923063 1
-0.00405802776007457 1
-0.0056435803247728 1
0.00594002928353831 1
-0.00720232107114104 1
-0.00172018192448051 1
8.47860715223199e-05 1
0.00314080974428069 1
0.00716756391627087 1
-0.00113661949723332 1
-0.000781888972147126 1
0.00115675272955265 1
0.00822212637708789 1
-0.000381621982902203 1
-0.0136708634895453 0
0.0026669344749952 1
0.00107784659238561 1
-0.00272720188026878 1
-0.0061206918121399 1
-0.00097701888481249 1
0.000705002572595446 1
-0.000997088998472568 1
0.00427775308828283 1
-0.00562474844472639 1
0.0037731623497321 1
-0.00260020898594436 1
0.0100655845844147 1
0.00348255174296301 1
-0.011414808042619 0
0.00542916211779729 1
-0.00218330684249626 1
0.00065624557818403 1
-0.00572261459393698 1
0.00921855685155906 1
-0.00146334454967831 1
-0.000648119273338933 1
-0.00138315381408582 1
-0.00217126085409722 1
0.00874416096464843 1
-0.00334514784681385 1
-0.00474789300848044 1
-0.00446760133804603 1
-0.0028955812527113 1
-0.0123670126978468 0
0.00642782784360405 1
0.00066797561385867 1
-0.002685479283453 1
0.00878040472933293 1
0.00841530770509668 1
0.00401548333439879 1
-0.00209135455796732 1
-0.0026268708138213 1
-0.00970984450862351 1
0.00411787701422528 1
0.00111146318370212 1
-0.00404981704243131 1
0.00962900898795403 1
-0.00145021680627124 1
0.00683699169861964 1
-0.0042276395941155 1
0.00583466601517999 1
-0.00227796267114676 1
0.00249875878679911 1
0.004394224300333 1
0.00038760720721881 1
-0.00311310011361941 1
0.00749100773720923 1
-0.00480006233165853 1
-0.00118219749643718 1
0.00586126357729761 1
-0.00711070531229216 1
-0.00109198211249581 1
0.00959310443282704 1
0.00286633881348292 1
-0.0024920342391776 1
-0.00804933311015942 1
-0.00151597142902315 1
-0.00131029203347915 1
0.00401591575208674 1
-0.00275176139392059 1
0.00560880578089299 1
-0.00291442299757685 1
0.000247762834441587 1
-0.000944485766380989 1
-0.00225541436407198 1
0.003780541490149 1
-0.0108609201067142 0
-0.00432349000896477 1
0.00136834173695799 1
0.00354469788186392 1
9.13974098713089e-05 1
0.00546825872935594 1
-0.0021606285603106 1
-0.00951662354005066 1
-0.00482323439744331 1
0.00633880045710085 1
-0.00300000809400872 1
0.00299452929048932 1
-0.00475135458681867 1
0.00525237867415002 1
-0.00626468520792754 1
-0.00277690620694248 1
-0.000938053870833827 1
0.000172547417191749 1
0.00797615435709329 1
-0.000589805728426761 1
0.00192503047984859 1
0.0122129921723889 0
-0.00509999262135803 1
-0.000658059095241109 1
0.00227064160320463 1
0.00131603995588276 1
0.00170547292987794 1
0.000639639618165053 1
0.00381400466366722 1
-0.00126422953917995 1
0.000332412025127326 1
0.0018641286124267 1
-0.0041717015798178 1
0.00242402239898943 1
0.00900363503376114 1
0.0094432923686468 1
0.00102885158067178 1
-0.00547831294941288 1
2.47604777834002e-05 1
-0.00271909690055852 1
0.000406705636393874 1
0.000501697556469127 1
-0.00605995252625369 1
0.00353526205868322 1
-0.00343601655502608 1
-0.0101433123294663 1
-0.00135718818197514 1
0.00122940537604308 1
0.00476697946245571 1
0.000827131984193815 1
-0.00342742924188135 1
0.00199235176159261 1
0.00708652921443839 1
0.0109233546621129 0
-0.0121202469736746 0
0.00201537962653255 1
-0.00874921601902665 1
-0.0064375002144534 1
-0.00426022132942757 1
0.00289297185301347 1
-0.00142110629265117 1
-0.00700603160915358 1
0.00237195077137372 1
-0.000804786740502247 1
0.00237998356436861 1
0.0020540792385929 1
-0.00658937051162227 1
-0.000512219890399906 1
-0.00886040469656939 1
-0.00116480248401837 1
0.00941929724147239 1
0.00938079532983718 1
0.00343573634333624 1
-0.0085052706818795 1
-0.00156946294723909 1
0.00130321980796347 1
0.00458537185388942 1
-0.00034275964083702 1
-0.00178997950521518 1
0.00182665727956266 1
0.00543701231060223 1
-0.00456033576751402 1
5.29679145048945e-05 1
0.00159463790432206 1
0.000746602291137558 1
0.00692737390841729 1
-0.00309900138781339 1
0.0013657894581706 1
0.00754297621590349 1
-0.00479642479558202 1
-0.00481798040571461 1
-0.000635154066082725 1
-0.00157932782456354 1
-0.00551312327633703 1
0.000636374635270358 1
0.000415071207423663 1
-0.00160006538576292 1
0.00403868114598588 1
-0.000937872397700135 1
0.00142008682465218 1
-0.00389862250748135 1
-0.00492901433467655 1
0.00360987154514818 1
0.00187250652718274 1
0.000697902954489539 1
0.00337151305194708 1
-0.00103730545974267 1
-0.00297172543282916 1
-0.00551609459602992 1
-0.000658975066693144 1
0.00566978290386997 1
0.00172853995332392 1
-0.0103078347113124 1
0.00606383245341571 1
-0.00243755085506282 1
0.00242164637546987 1
-0.00595181431195364 1
0.00446769101613521 1
0.00228804009820565 1
0.00371361933522578 1
0.00347480790479561 1
-0.00625045104530262 1
0.00909307937398088 1
0.00661695095516827 1
0.000364641182631808 1
0.00683824006817446 1
0.00132084900371293 1
0.0013741071418285 1
-0.00932064247931867 1
-0.00207979300659523 1
0.0013696600968105 1
-0.00725698261978283 1
-0.00138743338572801 1
-0.000348376606926862 1
-0.00336804865556784 1
-0.00571768353828789 1
-0.0024819986203074 1
-0.00012777981275979 1
0.000504387093948981 1
0.00269170599085224 1
0.00640667102005617 1
-0.00160018738127827 1
0.000430266310946703 1
-0.00590230280833635 1
0.00143859486094851 1
-0.00137047872936951 1
-0.000496422340570346 1
-0.00688946151107717 1
-0.00311491925181213 1
0.00929559632773269 1
0.0046709498236144 1
-0.00243542484306088 1
-0.00419318460554247 1
-0.00152012884776965 1
-0.00736171461316763 1
0.000716606085629131 1
0.00271168548400306 1
-0.00434050223749407 1
-0.0107931405947208 1
-0.00127497644758823 1
-0.00511159547383223 1
0.00606910275872092 1
0.00378902137961754 1
0.00104112125332992 1
-0.00295494370379198 1
0.00607667905885164 1
-0.000322941427457919 1
-0.00759851100478722 1
-0.000459795082222474 1
-0.00360967299367602 1
0.00840361542727071 1
-0.00742573219625095 1
0.00643355631294288 1
0.000466150697278479 1
-0.000116981842738433 1
-0.010356777387377 1
-0.00127852870874724 1
0.0042588520543675 1
-0.00594848597690148 1
-0.00205773417004332 1
0.000532352660346175 1
-0.00993464589206561 0
0.00622029123337596 1
-0.00241113956547601 1
-0.00023243541802638 1
-0.00486452095559997 1
-0.000332926221084225 1
-0.000655861997279544 1
-0.00042370780861711 1
-0.000849945536140359 1
-0.00379964375815865 1
0.00160534334817724 1
-0.000983810596445106 1
0.00837232174400462 1
0.00162251970790477 1
-0.00518874688456109 1
-0.00229043144629275 1
0.00523150468370032 1
-0.00362254593089267 1
0.00241836836498672 1
0.00267907724413058 1
0.00419786905673445 1
0.00193867537856727 1
-0.00198804517409414 1
-0.00038882621839341 1
-0.00261118318451821 1
0.013357046086739 0
-0.00163706738045266 1
0.0028570350870071 1
-0.0109021619385577 0
-0.00751035224747332 1
0.00253909640734322 1
0.00767252687499266 1
0.000547979517130906 1
0.0051839904428104 1
0.000325341713234222 1
-0.0023704519835117 1
-0.00490950850906233 1
9.70544386753755e-06 1
0.00301740571142533 1
0.0155098234019178 0
0.000599901623103644 1
-0.00871839389957373 1
0.00765990661501081 1
0.00807659314676195 1
-0.00184110330963549 1
-0.00248849526890163 1
-0.00344378287799554 1
0.00335699275724091 1
-0.000141607802804345 1
-0.00687956356751733 1
0.00225081240927947 1
-0.00682847485736498 1
0.0117699242754673 0
-0.00316629600194373 1
0.00177994471403782 1
0.00313545052028064 1
-0.00359527838388668 1
0.000607676278113798 1
-0.00201536317473432 1
0.00361674399074267 1
0.0102860799084757 0
0.00120197402786057 1
0.00376498334267075 1
0.00625272828361748 1
-0.00701133287224664 1
0.00718301167656281 1
-0.00675834196742415 1
-0.0111898452738332 0
0.00381470674175122 1
-0.00234752671725632 1
0.00531951947481581 1
0.0051237108222164 1
-0.00808430251849503 1
-0.00274768981611461 1
0.00582500629867615 1
-0.000176256371573385 1
0.000445517458457195 1
0.0026354880002583 1
0.000349293914374359 1
-0.00130068255831134 1
-0.00237240553303102 1
0.00505776415680739 1
0.000377097212519255 1
0.000437446723549487 1
-0.00662889066076767 1
0.00292735121531757 1
-0.00082723409861794 1
0.000796043825207811 1
0.0061323979535103 1
0.00165828757737335 1
0.00348208836938029 1
-0.0014878110296103 1
0.000372649298880577 1
-0.000925007543983619 1
-0.00368050581495244 1
-0.00364626331514577 1
-0.00640712797906258 1
-0.00812794260008878 1
0.00455680387209936 1
0.00312435002758422 1
0.00218996250527952 1
-0.00560405433620382 1
0.00073902051048586 1
-0.00524718939030233 1
0.0101333818331306 0
0.00832107831028219 1
0.0117961591978698 0
0.00359942120504895 1
0.00620540340836819 1
0.00304806412701812 1
-0.00166612752112163 1
0.00573625931279405 1
0.00321852227451525 1
-0.000163110652370499 1
-0.00163518582481541 1
-0.00131478650391524 1
0.000729911997855972 1
0.00464515843650847 1
-0.00512510576169555 1
0.00536216389041135 1
-0.000280682460074902 1
0.00110288096625301 1
-0.00694017785255331 1
0.0073358303482877 1
-0.00673680825424507 1
-0.00307500929392298 1
-0.0041746796497013 1
0.00159212157386065 1
-0.00194199671842346 1
0.00926601124352773 1
0.00371366775125073 1
-0.00944778951185708 1
0.0130954164452571 0
0.00512938932873931 1
-0.00169830516762549 1
0.00954953486741131 1
-0.00480714688147357 1
-0.00411775957971847 1
-1.67093470979382e-05 1
0.00386927884339957 1
0.00303329724827784 1
-0.0150606734624611 0
0.00388843482952125 1
0.00113701933818334 1
-0.00110942187785982 1
0.00287989999397719 1
8.058984498739e-05 1
-0.00843758029697778 1
0.00106551078659529 1
-0.00264926093444954 1
-0.00302021535807824 1
-0.00181945585195599 1
-0.00480265699973513 1
0.00447531531791173 1
0.00596014884665489 1
-0.00800750869207805 1
0.00175670267158194 1
0.00210265298632973 1
-0.00217597142443306 1
0.0164691788079629 0
-0.00992705963472677 0
-0.00315958946871875 1
0.00096722272570778 1
0.0019218685699794 1
0.00233635212479393 1
0.0035459399066269 1
-0.00403890333928231 1
0.0087743352495171 1
0.0123237809320676 0
0.00263359302817526 1
0.00255371473213212 1
-0.00337412835100545 1
-0.00223512062024721 1
-0.00479479362367005 1
-0.00475671787442287 1
0.00431830460503535 1
-0.00680398896892476 1
0.00772065541905873 1
0.000263194024694739 1
0.00302907286557124 1
-0.00564692176257237 1
-0.00332761093949712 1
0.00528905529782618 1
-0.000250232823442515 1
-0.00847737436262291 1
6.86611899243983e-05 1
-0.00424958370301666 1
-0.000932653317284735 1
0.00306209010137381 1
-0.00405671681842937 1
-0.00852599421798554 1
-0.00777456080397629 1
0.00459749588685482 1
-0.000131246609533829 1
0.00144317074085883 1
-0.00732204518422002 1
-0.00936680715357626 1
0.00188213127465569 1
8.67468763063772e-05 1
0.00471289307239039 1
0.00504587837454465 1
0.00188490608488938 1
0.00354634829278169 1
0.00655317567348692 1
0.00644190418612345 1
-0.00347850993234269 1
0.0032508030202966 1
-0.00148041926533594 1
-0.000833051010337661 1
-0.003615824847272 1
-0.00489410372342135 1
0.00103496648649342 1
0.000593927768082994 1
0.00224414316177891 1
-5.55231992630596e-06 1
-0.00275176163131486 1
-0.00476407060545193 1
0.00285493384637139 1
-0.00381078643947004 1
-0.00742650685335093 1
0.00353770723607234 1
-0.00270932222618175 1
0.00246641426224685 1
0.00348614291328861 1
0.00279059997598088 1
0.00214942560009646 1
-0.00130706236504959 1
-0.000280706682377238 1
-0.00208094620564828 1
0.00598715704820592 1
-0.00455247918022854 1
0.00760996761010209 1
0.0056684871897135 1
0.000118839474364855 1
-0.00665607486289546 1
0.00434206502417472 1
0.00173695033361882 1
0.00634680718687875 1
-0.00296846160226101 1
0.000510382100589037 1
0.00198751114484518 1
0.00641912198488319 1
-0.00167489169007632 1
0.0039516437690636 1
0.00116992576389813 1
0.000271123241573985 1
-0.00129217101988677 1
-0.00159961428493982 1
-0.011268542651522 0
0.00358365358078981 1
-0.00396547078702055 1
-0.00286827427196625 1
0.0045091212726033 1
0.00538269066826224 1
-0.00605408202941121 1
0.00174870261081725 1
-0.00132786139952966 1
-0.00638240776825314 1
0.000168486419849966 1
-0.00110613762939239 1
-0.00550393109576587 1
-0.0017354111888779 1
0.00484145344857159 1
0.00504552212386524 1
-0.00130598658348412 1
0.00294168206022845 1
0.00507750116008208 1
-0.000749601684069288 1
0.0126562109244953 0
0.0093898439561082 1
0.0057463311756491 1
0.00745813779121341 1
0.000654748003522353 1
-0.000580076866262155 1
-0.0015941846128586 1
-0.00314196553748926 1
5.1030854693313e-05 1
-0.0020459143688288 1
-0.000415863212175271 1
0.00416347807398139 1
0.00974446547067766 1
-0.00212540566523103 1
-0.00164438090186337 1
-0.00324235353591692 1
-9.9190721874366e-05 1
0.00339079779246374 1
-0.00294262301602818 1
0.00433626059011499 1
0.00208390140884604 1
-0.00550421542066538 1
-0.00913365305139967 1
-0.00601024030469497 1
0.00433681795240375 1
0.0142045646703329 0
-0.000129562263012368 1
0.00455502914244205 1
0.00302017533955287 1
0.00395656942213428 1
0.00111947844022654 1
0.00169182765097684 1
-0.00573287857545437 1
0.00303181033388461 1
-0.00158849773347459 1
0.00279094557637835 1
0.00402185270697752 1
-0.00430682708035327 1
0.00184476676836348 1
-0.00230583741142357 1
0.00122455441313946 1
-0.00240559402470552 1
-0.000437751160209647 1
-0.00511636257136263 1
-0.00553527604154377 1
0.00368336308888567 1
0.000536758029301578 1
0.00179650118382611 1
0.00193567076927961 1
0.00106294491981339 1
0.00406853504381236 1
-0.0029475316680409 1
-0.00237995008995167 1
-0.00486581302564662 1
-0.000293714003827699 1
0.00618959571413226 1
-0.00655945846778274 1
0.00757271731785527 1
-0.00349843884041654 1
0.00306290304148445 1
0.00254566667715084 1
0.00442280434285279 1
-0.00746981200611646 1
0.0050897136530637 1
-0.000563127847209069 1
0.0016605324268581 1
0.00368821013360402 1
-0.00322899660911044 1
-0.00435974031868798 1
-0.00431743985601452 1
-0.00486322945870352 1
0.00328887160930188 1
0.00166582611599236 1
-0.00657034768268226 1
-0.00256539263295908 1
-0.000918162394332416 1
0.000628451956802257 1
0.0081681408498993 1
-0.000200572690053892 1
0.00319263629805775 1
0.00393338268583655 1
-0.000758047798622149 1
-0.00906351616856891 1
0.00148266134984384 1
-0.00229596098161071 1
-0.0066515524945452 1
0.00479542717246645 1
-0.00405166922919124 1
0.00358482155949371 1
-0.00119679215239033 1
-0.0116310710497087 0
-0.00974368992480798 1
-0.00421987665244248 1
-0.00662316109569891 1
-0.00554910990975958 1
-0.0042136374212125 1
-0.00505661807829468 1
-0.00308904634118039 1
-0.00201459105358856 1
-0.00441949680655488 1
-0.00127682720727358 1
-0.000535790188295084 1
-0.00876682923590957 1
0.00398027718721063 1
0.0012671637334461 1
0.00254125554398805 1
0.0110493924497129 1
-0.00335122209869751 1
-0.00207325526822185 1
-0.00728733292468423 1
0.00122854875112275 1
-0.0030867460284846 1
-0.00183992094873615 1
-0.00836319722187921 1
0.00183566685451464 1
0.00860167516874919 1
-0.0015957994306511 1
0.00339080267105617 1
0.00322364077625337 1
0.000978231288496838 1
0.000577217976854039 1
-0.00153616741697432 1
0.00278258654360029 1
-0.00342091507869055 1
-0.00710731584749951 1
0.00491801166924311 1
0.00260844418536462 1
-0.00440548962986421 1
0.00166729769165111 1
0.00193764580000254 1
-0.00167389338872509 1
0.000995514430933894 1
0.00605779888936546 1
0.0121506260607807 0
-0.00524994263733317 1
-7.36711202118904e-05 1
-0.010609497359552 0
-0.00324999721272586 1
-0.00934660308296342 1
0.00205827244348731 1
-0.00321049249308318 1
0.00371810528910553 1
0.00746865769571197 1
0.00269892172874318 1
0.00816490231533144 1
-0.00442495797483242 1
-0.00334364909610385 1
0.00143989624666962 1
0.0199977342242456 0
-0.00230223227950266 1
0.000868893891836154 1
-8.23956361442526e-05 1
0.00176135434092307 1
0.0030483725800876 1
0.00486967712046401 1
0.00586354796450245 1
0.00325444711701016 1
-0.00727742121608198 1
-0.00070625511023131 1
0.0053044194057277 1
-0.00517832164120803 1
0.00756059372556163 1
-0.00225862036741326 1
-0.00110018980864336 1
-0.00330865773651177 1
-0.000548085210675863 1
0.0127813904328965 0
-0.000578740771846189 1
-0.00120762143587895 1
-0.000390931871277382 1
0.00319716835550462 1
0.0030554174303025 1
0.00111884932030467 1
-0.00586953228306232 1
-0.00275803763542861 1
-0.0104568689668787 0
-0.00517911816333709 1
-0.00389080044085319 1
-0.00168664081152731 1
0.0128118846686667 0
-0.000573075698971478 1
-0.00145555264651285 1
-0.00357813990925034 1
-0.00107139913503772 1
0.0132455343085566 0
0.0014626117582323 1
-0.00414236132581321 1
-0.00811399820521027 1
-0.00671838433291131 1
0.00466879311181247 1
0.00580346546038901 1
-0.000566676949734754 1
0.00401687648558503 1
0.00841589125252656 1
-0.00234086606932525 1
0.00474591031343968 1
0.000894978703547313 1
-0.0008265483155033 1
-0.0117276761511142 0
-0.0119796798168667 0
0.00437705770061021 1
0.00693148148213458 1
-0.00509119679855255 1
0.00413793826684635 1
0.00539338197520504 1
-0.00360885096041578 1
0.00267135432678948 1
0.00514911528703597 1
4.76257897818309e-05 1
-0.00311475510534509 1
-0.00280545889953313 1
0.000546430752831474 1
0.0082157564056773 1
-0.000612975063694072 1
-0.00169209775684581 1
0.000405864294783013 1
-0.00851664722620409 1
-0.010736593548957 1
-0.00457196923267503 1
0.0055237563823115 1
0.00168507504820297 1
0.00710099661030811 1
0.000791064254325545 1
-0.00843537753641401 1
-0.00111143253412632 1
-0.00295917872113739 1
0.00261075249208634 1
0.00155735731974245 1
-0.00135962932644379 1
0.00157452793826423 1
0.00341832887957349 1
0.00398207587154363 1
-0.00196307352279223 1
0.0120224687971409 0
-0.00224186448435486 1
-0.00439456874687265 1
-0.00301645802649834 1
0.00507849739748921 1
0.0160601541502653 0
0.00577039696477222 1
0.000957330905633636 1
-0.00201984824473561 1
-0.0110084722630704 0
0.00226940170655171 1
-0.00254709078955698 1
-0.00596757709193447 1
-0.00244660680784696 1
-0.00316521611773682 1
0.00779458067436796 1
-0.00701157054772959 1
0.00133171413632136 1
0.00242389053586847 1
-0.00674290193003963 1
0.00529223943210548 1
9.16544882884119e-05 1
0.00763819856364303 1
-0.00787246618636293 1
0.00400675295574203 1
0.00333062846644183 1
0.00613154032932424 1
0.00190181709340409 1
0.00237432659326816 1
0.00114347179676024 1
-0.00200418602274263 1
0.00335367107667092 1
-0.00203114954606298 1
-0.00103338687333049 1
0.00219290001060672 1
-0.00318473902831718 1
0.00519695870443803 1
0.000864050517587761 1
-0.00235814386449436 1
0.00173943561186623 1
-0.00548193143657032 1
-0.000647474738285985 1
0.00544905192725409 1
-0.00529621865923105 1
-0.00319730429395355 1
-0.00758268100714473 1
-0.00328307772127733 1
0.00559560965234239 1
0.00505055348517698 1
0.00234955204024502 1
0.000463638859208251 1
-0.00444632560620333 1
0.0050995855650799 1
-0.00611497082497165 1
0.00421652950673067 1
-0.00112099093501004 1
0.00139349918073 1
0.00642357002698881 1
0.00471175456001841 1
-0.00108904494826709 1
0.000659117376458554 1
-0.00440616271906376 1
0.00323263146925463 1
0.00345989043586449 1
-0.00599822724230173 1
0.00482056557868951 1
-0.000302932571963823 1
0.00654617788718972 1
0.00124867492823624 1
0.00128738561385406 1
-0.00498855385910849 1
-0.0107081301335682 0
-0.00145771235627369 1
0.00130963987050286 1
-0.00404834350402454 1
0.00245567782407134 1
-0.000180173289646104 1
-0.00236032378700586 1
-0.00261785498841697 1
0.00323959105600899 1
0.00648264550129647 1
-0.000537910219478064 1
-0.000793000376999688 1
0.0031951514292064 1
0.00267655597892714 1
-0.000416618910043169 1
0.00310487724130539 1
0.0094532474326097 1
-0.00385145688885663 1
0.00548998404783608 1
0.00373519247409326 1
0.000145122321926194 1
-0.0018526578155969 1
-0.00184989293311947 1
-0.00390006658134394 1
0.00242140376391946 1
0.00329949172451721 1
-0.00833731881062255 1
0.000283685195325997 1
-0.00216642764541253 1
-0.000203342537418366 1
0.00572480229728912 1
-0.00405942474373759 1
-0.00294519363822779 1
0.000122726235367287 1
-0.00966298347428237 1
0.00289770740301326 1
0.0085163177015278 1
0.00123447120214718 1
-0.00463894301004842 1
0.00395275446305819 1
-0.0113547875294177 0
-0.00516786721470931 1
0.00549085625982882 1
-0.00222525781564285 1
0.00127101842227652 1
0.00357494047926649 1
-0.0023616233932939 1
0.00650298159962806 1
0.00264097092037143 1
-0.00523515738489734 1
0.00542796217688812 1
0.00318138076880797 1
-0.00106151443624299 1
0.0021513717598445 1
-0.00857187031265723 1
-0.00137383545705722 1
-0.00459897007903454 1
0.0049252408439537 1
-0.00513999814988885 1
-0.00189102733562925 1
0.00269336025767712 1
-0.00215519930629046 1
0.00883943699273443 1
-0.000117700124000473 1
0.000645831367253174 1
-0.00767522407438128 1
-0.00588802266338588 1
0.00589692329383153 1
-0.00370421714932951 1
-0.00415250368090121 1
-0.00587534192781119 1
-0.00114649302575281 1
-0.0103944642433494 0
0.00269213049437138 1
0.00865898742004602 1
0.002383467296855 1
-0.0061761282939608 1
-0.00577214020239236 1
-0.0146758670558782 0
0.00987785672679864 1
-0.00477120348889451 1
0.00138020562092603 1
-0.00485560219109733 1
0.00539627995733417 1
0.00725707922970648 1
-0.00303275064058587 1
-0.00237347602146692 1
-0.000832880224530531 1
-0.00760925317619524 1
0.00840447804732376 1
-0.00386059287497615 1
0.00259007139909355 1
-0.00244941323582634 1
-0.00420039708501979 1
-0.00520554152749827 1
-0.00406899119166114 1
-0.00200825169236547 1
-0.0120083621959009 0
0.0027657825951125 1
-0.00932774194022094 1
-0.00107398460330543 1
0.000291724026773635 1
-0.00659825260698798 1
0.00125408554643068 1
-0.00439547991288087 1
-0.012871239178557 0
-0.00633784085695648 1
-0.00427650607726835 1
0.000999035148225872 1
0.000670935622032724 1
0.00133289225145643 1
-0.00772442242561152 1
0.00695918981244048 1
0.00256646406447237 1
0.00472605933711201 1
-0.000442779960022328 1
-0.00660487940330697 1
-0.001270803075145 1
-0.00353795611618111 1
-0.00608698457115067 1
-0.0106219663687973 0
0.00712934448491086 1
0.000947952301711875 1
-0.00461921509302901 1
0.00275098739050158 1
0.00927465777094513 1
0.000230806087499716 1
0.0104814996023531 0
0.00876470303204951 1
-0.00220384844492655 1
-0.00619364749665898 1
-0.00215916479681351 1
-0.0031464443723694 1
-0.00291501945828274 1
0.000760388945830823 1
-0.00321027004446286 1
0.00888378577213849 1
-0.00464498498013877 1
-0.0051939191179073 1
0.0102003875394132 0
0.00336307168386855 1
0.00932758588901633 1
-0.000942045029933275 1
-0.00556141965486652 1
0.00353603645809249 1
0.00283487720851344 1
0.00126339030960116 1
-0.00685613600995376 1
-0.00411225624215104 1
0.00321892326997686 1
0.006805332110636 1
0.00105133578301774 1
-0.00779514232396605 1
-0.000419932738576804 1
0.00508438491535608 1
0.000414742983139371 1
0.00782753203550225 1
-0.00133424689840061 1
-0.0015201165504163 1
-0.000608493687679339 1
-0.00512024316683213 1
0.00253724964389548 1
-0.00552239778041703 1
0.00655075753295561 1
-0.00140315757373011 1
-0.00182285652203863 1
0.000446930987888009 1
-0.00348947133259597 1
-0.0032097695151845 1
-0.000420513275971696 1
-0.00477328167279813 1
0.0121266765207703 0
0.00147750185854234 1
0.000339414967813208 1
-0.0146546455320831 0
-0.00216837411541174 1
-0.00384138498213681 1
-0.00560436244031961 1
-0.00757382020445414 1
-0.012240963188329 0
-0.0052789573102822 1
-0.00278124274963034 1
0.00318741269520206 1
0.00809459112359635 1
-0.000121133653461954 1
0.00506997345557265 1
-0.00281517200554464 1
-0.0141822013686387 0
-0.00254789418563628 1
-0.0102807685886756 0
-0.00243567294436386 1
-0.00287069349387995 1
-0.00548426411508685 1
-0.00779256885868023 1
4.49519429892747e-05 1
0.00431129382149832 1
-0.00669631359977874 1
-0.00951005461406787 1
-0.00119473685067049 1
-0.00223834461794527 1
0.00388320319231876 1
-0.00559480190409942 1
-0.00468019400402295 1
-0.000784107194153571 1
0.000129228402295897 1
-0.00414592135531833 1
0.000130823103128484 1
-0.00363938245061183 1
0.00413754928124305 1
0.00226909893626404 1
0.00254553079764795 1
0.000659117127004851 1
0.00344788342003047 1
0.000325714909999322 1
0.0012189322095177 1
-0.00458623091735489 1
-0.0129024090051549 0
-0.00178297345562702 1
0.0125799914864328 0
-0.000776316436682231 1
-0.000311272967809728 1
-0.00290157961477943 1
-0.00189192817971358 1
-0.00763277364563291 1
0.000609462684955911 1
-0.00796603867834517 1
-0.00407274829279033 1
-0.000875404042825641 1
-0.00308799624345616 1
-0.00343261911057148 1
0.00232865256077087 1
0.00384597366493111 1
0.00535604998873581 1
0.00623740381312879 1
0.00171192927038445 1
-0.000729114803221424 1
0.00272133261995496 1
0.00554343576038987 1
0.00855448630032939 1
0.00539043416674633 1
-0.00495989101332679 1
-0.00288883628529319 1
-0.000868805227496694 1
-0.00128090463660099 1
-0.00734340355409847 1
-0.00602077222228644 1
0.00151955020600053 1
-0.0023420342192955 1
0.00282863249904301 1
0.00158161107366026 1
-0.00637224197795605 1
-0.0125933878998178 0
-0.00122893680387533 1
0.000990449474935396 1
-0.00502241378208329 1
0.000436354063450699 1
-0.00775844117551002 1
-0.00418684466550354 1
-0.00288575438661696 1
-0.00908936726296282 1
-0.00288157814268438 1
-0.00694873279114982 1
-0.00597506328496214 1
-0.00494372190704692 1
0.00248106890940012 1
0.00866051326428755 1
0.00810311188415935 1
0.00132165623155178 1
-0.00526141551458453 1
-0.00357457608276944 1
-0.0008440419520114 1
-0.00776390293860632 1
-0.00234758616383838 1
-0.00176078859174418 1
-0.00622540473029295 1
-0.00452577998427769 1
-0.00240656215227146 1
0.00123822687282329 1
0.00123414688953142 1
-0.00232426690258558 1
-0.00357671592644678 1
-0.00615112517827401 1
0.00101259758756645 1
0.0036033689553958 1
0.0058570903807251 1
0.00114926724117841 1
0.00277935101805929 1
-0.0025389679569303 1
0.00917813655956616 1
-0.00314744626277071 1
0.000146589418911355 1
-0.00117166307061953 1
-0.00113451746491862 1
0.000382820910967763 1
0.0086084766611581 1
-0.00237269715529857 1
0.00871867344174094 1
-0.00118813625776585 1
0.000531706971121315 1
-0.00024812431949471 1
0.000917484359845357 1
0.000824558680414208 1
0.00637874191721675 1
-0.00388300498165156 1
0.00443670607451032 1
-0.00571141355463513 1
-0.00815243016464631 1
0.00152833879822354 1
0.00564476299538315 1
-0.00669844003460199 1
-0.00328029088225545 1
0.00163203664577861 1
-0.00330159182631294 1
0.00677116886056846 1
0.0082391566698849 1
-0.00652755040573 1
0.00421084406173897 1
0.0027430069749349 1
0.00618031402061937 1
0.00310897637079446 1
-0.000310254824074696 1
0.00172260527313959 1
-0.000781711401652406 1
0.00847717653808868 1
0.00147265358197307 1
-0.00956386177534301 1
-0.00733600015368218 1
-0.00150676006685482 1
0.00225410568063115 1
0.00771091527012505 1
-0.00127935770422038 1
0.0042464379392488 1
0.00861577527014766 1
-0.0104798516783305 0
-0.00425320080498875 1
-0.000428996597956873 1
-0.00550247224759335 1
0.0111323649516194 1
0.00121296693804689 1
0.00518958227775716 1
0.00243472382134004 1
-0.00529612806999891 1
0.000623677416482198 1
0.00625569364782236 1
-0.00427236690904055 1
0.000521290455730752 1
0.0124583874596327 0
-0.00470757724961167 1
-0.00375265314962511 1
-0.00567467060358935 1
-0.000561181683736966 1
0.00541856855563818 1
0.00897888845258814 1
0.00276465284913911 1
-0.00617426826050756 1
-0.00676742949180322 1
0.00252001543480494 1
0.00293083819937269 1
-0.00275592035759452 1
-0.00241428864062981 1
-0.000734621569464468 1
-0.0137733125981223 0
-0.000110481718005991 1
-0.00365330530751337 1
-0.00195270466119795 1
-0.00660020771306105 1
0.00300066845828532 1
-0.00565253796332527 1
0.0032375601404066 1
0.00121271237864546 1
0.00347218065509373 1
-0.000786783195528868 1
-0.00639879692213312 1
-0.0106582015060881 0
0.00138314523615587 1
0.00171279924288631 1
0.00372479222469243 1
0.0049528264549914 1
-0.00275646706341378 1
-0.0082018811935426 1
-0.0114859227480732 0
-0.00359502585002908 1
0.0146543347368764 0
-0.00383436539050158 1
0.00912832614477266 1
-3.8278094724744e-05 1
0.00231084904851633 1
0.00221384216061442 1
-0.00715149184835257 1
-0.00224137015225339 1
-0.00350215150582185 1
0.0012003923790781 1
-0.000689110631040581 1
-0.0039018981526679 1
-0.00053804620330301 1
0.00287163413030113 1
0.00766271124478062 1
-0.000879298550374225 1
0.00483009391949791 1
-0.00459612842338382 1
-0.00453093663548994 1
0.00358296804492135 1
0.00113379319913479 1
-0.00708176261061749 1
-0.000476425053610766 1
-0.0010393937193811 1
-0.00930999166752857 1
-0.00175978971956664 1
-0.0054168181062847 1
0.00198434148966025 1
0.0012640713573786 1
0.00607916034656235 1
-0.00483803786890588 1
0.00414158962453757 1
-0.00490909008115151 1
-0.00391796536965759 1
-0.0032417982404349 1
-0.000441544295562781 1
7.8799578699322e-05 1
-0.0107384236550401 0
0.00454708467829639 1
-0.0038917378811761 1
-0.00893167551974042 1
-0.00449981709289969 1
-0.0012919023897189 1
-0.00179606332449993 1
-0.00734482973442091 1
-0.00102460148041793 1
0.000440593216766051 1
-0.000857260922366912 1
-0.000102472613097716 1
0.00490216747029532 1
0.00668117180440612 1
-0.00382927176773304 1
0.000875754355985155 1
-0.00331187390579541 1
0.0049952457394908 1
0.000914878969866751 1
-0.00436239234454077 1
-0.0043329107681732 1
-0.00669351010355021 1
0.00232727007547346 1
0.00333440747371241 1
-0.00176646493935601 1
0.00332791475126657 1
0.000997613861403527 1
0.00506075625236536 1
0.00469501382000174 1
-0.000188787330674719 1
0.00623916351172584 1
-0.00994824729497952 0
-0.00340928919568993 1
-0.00053753358028942 1
0.0016306109065101 1
0.00545997671631084 1
0.00447921552442492 1
0.00501760587660215 1
-0.0106243488317949 0
0.00225529792333501 1
0.00244421858867854 1
0.00195643945488948 1
-0.0036532578566714 1
-0.00404441299265767 1
-0.00485347576653717 1
0.000122929889949756 1
0.00482988790419542 1
-0.00101440664124719 1
0.011397524531145 0
0.00470202436194291 1
0.00410038081378979 1
0.00169094964596866 1
-0.00200341073242969 1
0.0067486245201915 1
0.0050651091171465 1
-0.00172798880340054 1
0.00110035649544098 1
0.00606001598957203 1
-0.00190381453152596 1
0.00383795561911613 1
-0.00555976214028445 1
-0.000551297940458559 1
0.0020386419289947 1
-0.00122251422280998 1
-0.000234186087258993 1
0.00482625383182949 1
-0.00431566788240371 1
0.00224970061411151 1
0.00215927814291899 1
0.00205264525499717 1
-0.000450954236519739 1
0.00566195782014039 1
0.00184814758867304 1
-0.00629857776797988 1
-0.0018434105293411 1
-0.0103960853927209 0
-0.0121560571516378 0
0.00219523195382193 1
-0.00114649000650573 1
-0.00304573080489055 1
-0.0107727810837892 0
0.000155751933475473 1
-0.00779971866129861 1
-0.0107355204435178 0
0.000299008371358514 1
0.00065159373723803 1
0.00621639818657465 1
0.00612998591302227 1
0.0010294610812793 1
-0.00654606839470911 1
-0.00414903486865227 1
-0.00736872139059234 1
-0.000237430846445013 1
0.0106829316180989 0
0.00168482139726579 1
0.0075273795813302 1
0.000237343066437323 1
-0.00282165295633766 1
0.000394735977790199 1
0.000551883735043731 1
-0.00324889687922517 1
-0.00502135498964981 1
-0.00421426087463454 1
-0.00406703845254049 1
-0.0065582430755979 1
-0.00812904001894869 1
0.00517060708820154 1
0.00365071799350136 1
0.000786659115126273 1
0.00752499987334663 1
0.00135393487942547 1
0.00564582661157539 1
-0.00122505599144244 1
-0.00284654747589846 1
0.0040624443389003 1
0.0020013038880597 1
0.000114306494322571 1
-0.00340986943222149 1
0.0079383620750092 1
-0.000529093983100318 1
-0.00651428091779494 1
-0.00224105882216005 1
-0.0026933679550115 1
-0.00295925774158501 1
0.00647530176532181 1
0.00626388752402306 1
0.00023148306941534 1
-0.00334054469397266 1
-0.00249667807147602 1
-0.0033304487347414 1
-0.00338725278309933 1
-0.00220157386354145 1
-0.0014407431216968 1
-0.00302551403780337 1
0.00757245595806544 1
-0.00628498321849462 1
0.00635736494636019 1
-0.00396777125314807 1
-0.00656008221055128 1
-0.0117333591459701 0
0.00171816669937591 1
-0.00695468331616012 1
-0.00148644953548654 1
0.00281870316506095 1
-0.0006390919917866 1
0.0045252985987055 1
-0.00140792798386139 1
-0.00336350276203279 1
-0.00382124101295721 1
-0.000679004351380149 1
-0.00361214290729412 1
-0.000162324090712278 1
-0.00799036808949878 1
0.000361652345000157 1
-0.00440486932840453 1
-0.00525631440460715 1
-0.00326727455901111 1
0.00189960564104662 1
-0.000750369543636717 1
-0.00752791731877925 1
-0.00851209147324101 1
0.00553359141151361 1
-0.000928470599078307 1
-0.00646922204375108 1
0.0039367842717077 1
0.000841988545134569 1
0.0106674351771794 0
0.00290105061718351 1
-0.00510870503051283 1
0.00769626140275967 1
-0.00215109858932704 1
-0.00476160941181403 1
0.00537639875376101 1
-0.00433484587826538 1
-0.00466512115907225 1
0.000960974288208859 1
0.00444119385410405 1
-0.00238335845706126 1
0.00131405473216672 1
0.0081929185463248 1
0.00032499653297379 1
0.000926755395191167 1
0.00708242255699676 1
-0.00208751616450705 1
-0.000883672494013424 1
-0.000869013197775746 1
0.00186732503676339 1
0.0126471759876377 0
0.00384269149728612 1
0.000994711459054673 1
0.0022014705029106 1
0.00453316312115995 1
0.000696958817942892 1
0.00177851844346384 1
0.00256829171310553 1
-0.00518633770056848 1
0.0115251104435525 0
0.0035735033440766 1
0.00834439027517896 1
0.00704844492264348 1
-0.00785570355100048 1
0.00239409761345193 1
-0.005179698826839 1
0.00299004256003792 1
-0.00254506352391498 1
-0.00307946337150919 1
0.00372549897844862 1
-0.0018447236515725 1
0.00497174846140004 1
0.00339071721845409 1
0.0174377507549518 0
-0.00220061109655954 1
-0.00488271132060022 1
0.00113568657957576 1
-0.00149962970212884 1
-0.0035185761945092 1
-0.00853465154194116 1
-0.00857031175930503 1
0.00147347251528422 1
0.00907073789648706 1
-0.0115789636945892 1
-0.00346207988827762 1
-0.000870754754387132 1
-0.00124481589020562 1
-0.00151445813610571 1
-0.00738117337856045 1
-0.00336900814965425 1
-0.000502244069279563 1
0.00245017541350014 1
0.00290483662193095 1
0.00195372952216723 1
-0.00710891713236803 1
-0.000223100983477632 1
-0.00303285918661782 1
0.00686504218419797 1
0.00342733561909298 1
-0.0033564746374789 1
-0.00946796144828587 1
-0.00206085614865202 1
0.005654855621656 1
0.00152035684604006 1
-0.00502745802667134 1
-0.00495304570657667 1
-0.0011915893520512 1
0.00381776260258922 1
0.00340895963320455 1
-0.0075083400895842 1
-0.00359097439408087 1
-0.00278344229270268 1
-0.00399918860712375 1
0.00304729235872349 1
-0.00535364707501007 1
-0.0148614871530138 0
0.0103311912462914 1
0.00901503909075549 1
0.00688616465101183 1
0.00538436460903418 1
-0.00147971355946961 1
0.000746635337547592 1
0.00237530963953512 1
0.00064946834802446 1
0.00300691889222903 1
0.003423448838804 1
0.00195090566757901 1
-0.00818057135455466 1
-0.00289373119339031 1
0.00183435340721101 1
-7.70451363757961e-06 1
-0.0123441306885491 0
-0.00479840708555952 1
-0.00485938716522795 1
0.00695272518042021 1
0.00140805099755933 1
0.00184715278998968 1
0.00178471665420347 1
0.00319748462245859 1
-0.000199847597088343 1
0.00598575985294656 1
0.0033891959103432 1
-0.00184255807127523 1
0.00382249477700146 1
-0.00348037362787103 1
-0.00117643476148892 1
0.00260951259303642 1
0.00946724415446602 1
0.00108043427569574 1
0.00140759260183335 1
-0.00364982146849508 1
-0.000737875311140082 1
0.000526269256871867 1
0.00157903260155695 1
0.00304600077810394 1
-0.00656656269949164 1
0.00409645060166589 1
0.00357254376459609 1
0.00158197881469089 1
0.00157280235491068 1
-0.00439435622754054 1
0.000305268957213917 1
0.00111596944655317 1
0.0068827030332049 1
0.00528177024191349 1
-0.00543743402475314 1
0.00565917864390744 1
0.00478397124892504 1
0.00190192902372319 1
-0.00484361195407351 1
0.00912575857542444 1
-0.00376519561884769 1
0.0010085982510379 1
0.00879463343768616 1
0.000839934087266538 1
-0.00124094004378441 1
0.00133212267375903 1
0.00606184251659282 1
-0.00248779160978925 1
-0.00395942936969902 1
0.00649814067694736 1
0.00643480129765396 1
0.001414842425833 1
-0.0102062476280549 0
0.000753224288066479 1
-0.00288600227403344 1
0.00232560418510668 1
-0.00609911096646039 1
-0.000520039982964799 1
3.66013068979843e-05 1
-0.00918213392142323 1
-0.00323735560135231 1
-0.00298320861204343 1
-0.00301768762123406 1
0.00387374323799882 1
-0.00074885501400674 1
-0.00566074789602936 1
0.001506175364758 1
-0.000331431683187164 1
0.00163040632847108 1
0.00153237190729364 1
0.00620335209386141 1
-0.00195455564802283 1
-0.00687613797784675 1
-0.000464504316269699 1
0.00532868665930899 1
0.00168541834777117 1
0.00624218108577822 1
-0.00724640821360211 1
0.00342843888230606 1
0.00713223973345201 1
0.00914077797252046 1
-0.00337198954224625 1
-0.00684068585165589 1
-0.00701655078088202 1
-0.00361642013482446 1
0.0059836776973081 1
0.00448738364694574 1
-0.00749586055712066 1
0.00365078652008433 1
0.00633083826886339 1
-0.00318960315603639 1
0.00118109319338866 1
0.00344862940279049 1
0.00666708312042032 1
1.86322568562216e-05 1
0.000673705140926677 1
0.00662631644088137 1
-0.00219374948966439 1
0.00319569162007839 1
-0.00369411082071532 1
0.00430267402782831 1
0.0031955193576099 1
0.000926192857285281 1
-0.00412292579026644 1
-0.00202104589607079 1
-0.00561699378932139 1
0.0113259682475193 0
-0.00391304390933613 1
-0.00728922639179757 1
0.000764718512320969 1
-0.00204647282945759 1
-0.000764438044901043 1
-6.68087890709885e-05 1
-0.00578561181027143 1
-0.00467522304868931 1
-0.0098648701350623 1
0.001515176422867 1
0.000227397278184428 1
0.00184211868228208 1
0.0047537284447383 1
-0.00332778087637417 1
-0.00239814388772831 1
-0.0046202841228475 1
-0.000842789125961453 1
-0.00500232861009935 1
0.000505658085903558 1
0.00566951186796042 1
0.00363288574626562 1
0.00156075704382908 1
0.00931623437338226 1
-0.000898941147394339 1
0.00447541786589979 1
0.00572952404101321 1
0.000658835501983753 1
-0.00246508033710482 1
-0.00436028251817816 1
-0.00815167377156833 1
-0.0058228326436506 1
-0.00448467691299905 1
0.00720128853607872 1
0.00300880095920724 1
-0.000659598165325645 1
0.00586722662499974 1
-0.00215355143594726 1
-0.00254176310595229 1
0.00718601280658843 1
0.00462203646953053 1
-0.00454449557894025 1
-0.00374981542506183 1
0.00530735395559948 1
-0.00118005181404691 1
0.000350068530272098 1
0.0017242538411289 1
-0.00531957551967127 1
0.00275692795928854 1
-0.000562928726132393 1
0.00183064297772395 1
-2.3328244905236e-05 1
-0.00542379977677928 1
-0.000192042717816761 1
0.00270329628820829 1
0.00228590958088873 1
-0.00123558197273076 1
-5.29647271682289e-05 1
-0.00460787656652956 1
-0.00189405851609295 1
-0.00339496415367132 1
0.00741267513630531 1
-0.00108108134669607 1
-0.00858976149197427 1
-0.00938590890422143 1
-0.00369223735950756 1
0.00355113222916024 1
-0.00343058919848617 1
-0.00362432690278793 1
0.000180000524480236 1
3.43324846730121e-06 1
0.00458287831982625 1
0.000637735526905084 1
-0.00726271675814006 1
0.00675351826827065 1
0.00269328345451683 1
0.00335053409040314 1
0.00200208394567653 1
0.00741996140518103 1
0.00401784310148252 1
-0.00510375259240596 1
0.00393724779845187 1
0.00915108826016986 1
0.000576930490208919 1
-0.00474963657397395 1
0.00515200239475335 1
-0.000245664705679513 1
-0.00100735249028392 1
0.00161028348097356 1
-0.00344349138778561 1
0.00521541345877073 1
-0.00791661642928083 1
-0.00346603049387338 1
-0.0028911356959043 1
-0.00881886736919485 1
0.00234218926338189 1
0.00625847985238754 1
-0.00137336532326988 1
-0.00276856906326805 1
-0.000866236328847178 1
0.00202594980721316 1
-0.00276968006807351 1
-0.0107993632793939 0
0.00138365468251204 1
-8.70817403426075e-05 1
-0.00397995151601746 1
-0.00116035631642262 1
-0.00712862415937689 1
0.00514609358116395 1
-0.0057390440432711 1
0.00270260428920866 1
-0.00644423330045969 1
-0.00235655765441011 1
0.00211695022399131 1
0.00548449387622752 1
-0.00787355099551263 1
-0.000831441907802609 1
-0.0107661627920034 1
0.0105726521794799 0
0.00400883289280797 1
0.000530994191919325 1
-0.00295456631273161 1
0.00189409671213329 1
-0.00328022749832388 1
0.000166658075933099 1
0.000377028015733287 1
-0.00941247936773563 1
0.00642294628540664 1
0.0024227820560941 1
-0.000462460385256921 1
0.0037687199745252 1
-0.000125650674746288 1
-0.00113288904952628 1
-8.26996877474962e-05 1
0.00891743051264389 1
0.0120200492412694 0
0.00326537194253788 1
0.00170980903284862 1
0.00132292504039385 1
0.00497910412542375 1
-0.00112079360111696 1
0.00033076552330537 1
0.00769511038822466 1
0.00415168574670167 1
0.00371092862529713 1
0.00563142255484871 1
0.00340358526559429 1
0.00736578999799257 1
-0.00109777330017341 1
0.00338338532090293 1
0.00669757530781296 1
-0.00381625942935408 1
-0.00678650264920679 1
0.00403741063425885 1
-0.000796365927696143 1
-0.00286748660492438 1
-0.00458070492733209 1
-0.00341961075678944 1
0.00150037619722473 1
0.0119406779903548 0
0.00155307025816839 1
0.00654214387584035 1
0.00631262078413608 1
0.00298574455766276 1
0.00150412027706507 1
0.000676193681372939 1
0.000961305199072845 1
-0.0034633262216675 1
-0.000811349812602505 1
-0.00336175226887742 1
0.00520306970553346 1
-0.00362477770242957 1
0.000300879817421335 1
0.00275213758034117 1
-0.00463160755378072 1
0.00258765669783955 1
0.0122289797255502 0
0.00372115683721981 1
0.00125345357033818 1
0.00558831340453436 1
-0.00607339529190129 1
0.00286418936437135 1
0.000493978417914576 1
0.0057035765356181 1
0.00254669387848924 1
0.0070101963483363 1
-0.00566179461219127 1
0.00807087960612218 1
0.00177252913743443 1
0.00148527231133394 1
-0.00198083886085169 1
0.000990106460560754 1
0.002829263268439 1
0.00356456116033003 1
-0.00999613884625733 1
0.0142327474450053 0
-0.00498671912907652 1
0.000856039881045752 1
-0.00383390825100386 1
-0.00758230536146431 1
0.00703073048194079 1
-0.00119314439519347 1
-0.00610073014619561 1
0.00975326548081751 0
-0.00672875918576555 1
-0.00451699738028088 1
-0.00596199636324002 1
-0.00185922615801342 1
-0.00648742662668822 1
0.00176465537140942 1
-0.00612263190043853 1
0.000580935613221239 1
-0.00329704596324594 1
-0.000229525766893641 1
-0.0080033219509995 1
-0.00409460762094665 1
0.00227073899920179 1
-0.00346699976532624 1
0.00169821568369669 1
-4.01796141381015e-06 1
-0.00263731312157191 1
0.00723498764361509 1
-0.00453389136705988 1
-0.016993855146652 0
-0.00249317729007823 1
0.00450249567901629 1
-0.00426038849342181 1
-0.000485989955616565 1
0.000225401961487812 1
0.00438292217200399 1
-0.00176213950492862 1
-0.00683284031231406 1
0.00108598319826962 1
0.000418965376816211 1
-0.000705747281676777 1
0.00379390863597539 1
-0.00189737532672839 1
0.00281220597264423 1
-0.00429081050003412 1
0.00183308565000057 1
0.00409563421637751 1
-0.00663104746883677 1
0.00394678452599516 1
-0.00519035463083969 1
-0.00777736541933608 1
-0.00910269778281403 1
-2.48021072871913e-05 1
-0.00874519914977912 1
-0.000460892222675776 1
-0.00141626973844527 1
0.00108032035863447 1
0.00817965551559725 1
-0.00158324679039137 1
-0.006713644269036 1
-0.00654828805337402 1
0.00263697995294239 1
-0.00763272351347321 1
-0.00262615749408086 1
0.00690435874872034 1
-0.00417185463954184 1
0.00605290003928692 1
0.00289321075655994 1
-0.000745139501892461 1
-0.00773392951681567 1
0.00504410428910127 1
-0.00628907116200559 1
0.000462505325727326 1
0.00855183220351059 1
-0.000754313093837919 1
-0.00326408702278651 1
-0.00219360518173179 1
-0.000245138488703843 1
0.000158588509402162 1
-0.00186837632706349 1
0.00211929625161476 1
-0.00303440340185661 1
0.000552969561904678 1
0.00333800049530755 1
-0.00674818959924367 1
0.00768415307875299 1
-0.00895689869541365 1
0.000124608975177745 1
-0.00523017600186399 1
0.000913107986187386 1
0.00219967125548276 1
0.000447499450282071 1
0.00309626637014428 1
0.00136398766394212 1
0.00290403678613741 1
-0.00161423224447961 1
-0.00224810893968891 1
0.000839126415506819 1
-0.00382049318832852 1
-0.00244143739189559 1
0.00140838407241607 1
0.00442962902531934 1
0.00454874707335273 1
-0.000718290219420208 1
-0.00603668979425809 1
-0.00938133356034887 1
0.00494060801724752 1
0.00273792129857318 1
-0.00299275970342969 1
-0.00253974517432583 1
-0.00602915565569732 1
0.00514397029721855 1
0.00670394903363094 1
0.00132859295523335 1
-0.000263479302988567 1
0.000631997052694729 1
-0.00647420678513349 1
0.00612001207296014 1
2.50378385871037e-05 1
-0.00449955063118669 1
0.00217099419200895 1
-0.000655873950569171 1
0.000775733640482905 1
0.00346043466411454 1
0.00213173229270893 1
0.0088627304537045 1
0.000853801591438567 1
-0.00219872458046492 1
-0.00429442637831988 1
0.00121554779920224 1
-0.000658422232547708 1
-0.00162703353055324 1
-0.00324779207722346 1
0.00585306240235216 1
0.00380228645824925 1
-0.00553566582973203 1
0.00261411749919731 1
0.00505424222769827 1
-0.0096566293429276 1
0.00745369466285873 1
-0.00598791911467138 1
0.00612421095164794 1
0.00971441011477772 0
0.00403266560779033 1
-0.00390415058920975 1
0.00173061990930673 1
0.00360712673880654 1
0.00197140950038774 1
0.0066092860321955 1
-0.000675788764980358 1
-0.00699224485414787 1
-0.000890401112879408 1
0.000296526262210655 1
-0.000478069149798168 1
0.00283035065856998 1
-0.00168598179113924 1
-0.00240566589664469 1
0.0102174109323527 0
-0.00438790454684653 1
-0.0020471805005398 1
-0.0020559189284801 1
-0.000642236745864004 1
-0.00153586248339876 1
-0.000895203031004033 1
-0.0015383960964929 1
-0.000301100203698127 1
0.00158358392565984 1
-0.000495717154251297 1
0.00900472695579897 1
-0.00174841430998032 1
-0.00326901445162118 1
-0.00337273260842177 1
0.0065121632689563 1
0.00361636818418108 1
0.0128215043926184 0
-0.00371018017167888 1
0.00564876552571467 1
0.00486575684520571 1
0.0107658725332764 0
0.00458791116320019 1
0.00290568031546443 1
0.00296563450899657 1
0.000340281968540186 1
-0.00309306658813487 1
0.00678681801748472 1
0.0062820977541444 1
0.00620589260448224 1
0.0106853457278116 0
0.00463467768265523 1
0.000624680622974411 1
0.001553083006307 1
0.000222633070399002 1
-0.00243477647345147 1
-0.00132921881914025 1
-0.00113318984837591 1
-0.00286646535369293 1
-0.00561190577208081 1
0.00886963731709959 1
0.00513418524680751 1
0.000875819651639895 1
0.00766886631267662 1
0.0129656332983542 0
-0.00682230512957296 1
0.00852681924893635 1
0.0032998747299269 1
0.00559835166512682 1
0.00167107348595398 1
-0.004620168623788 1
-0.00195556881672552 1
-0.00181150966800644 1
-0.00111470002989403 1
0.00305442593039368 1
-0.0014692732386538 1
-0.0023273861110692 1
-0.00449765300534942 1
0.0047597252667715 1
0.00169750480990745 1
-0.0014349956984276 1
0.00165610993346389 1
0.00125332550270304 1
-0.00565151067532261 1
-0.0143476727495949 0
0.0063732654601701 1
4.62095509446963e-05 1
0.00430907817817449 1
0.00259334750238729 1
0.00027665291728366 1
0.00696544642031745 1
-0.0039094238389142 1
-0.00603252212232634 1
-0.000498499853889056 1
-0.0019862767488841 1
-0.00519085064845784 1
-0.00222057423978274 1
-0.000463610293417525 1
-0.00148283072346367 1
0.000875469353817669 1
0.00427337199912081 1
-0.00487929733633134 1
-0.003869736532162 1
-0.00250705811917432 1
0.00180870275493464 1
0.0052440951673147 1
-0.00312158353400494 1
-0.00486008261454644 1
0.00582456092782109 1
0.00192536615526655 1
-0.00564243801363137 1
0.00162970590470737 1
0.00515972896637352 1
-0.00769555017835598 1
0.00329484394675736 1
-0.00234528974873899 1
0.00555502973805387 1
0.00923282942430349 1
-0.00012276459846478 1
0.00524808166003682 1
0.000997183943363249 1
-0.00153727900926798 1
-0.00345603995867071 1
0.00226134245284515 1
0.00292179662584851 1
-0.00197406590499884 1
-0.000322019612493479 1
0.004861150492233 1
0.00115840146843483 1
0.0030854453096754 1
-0.00658447011399638 1
0.00159708506890675 1
-0.00366759425293742 1
0.00924707088542418 1
0.00113552249494062 1
-0.00354746581787143 1
0.00368542297125825 1
-0.00782711685042746 1
0.00637535854659682 1
-0.00494408584591879 1
-0.00431581253122381 1
0.00560907344580625 1
-0.00590100392796164 1
0.000763203400253698 1
-0.00798543161651371 1
0.00782212831436022 1
-0.00677175597973316 1
0.00136533962736553 1
0.00307707718792722 1
-0.000825113460523843 1
0.00744667970589554 1
-0.00207019917579107 1
0.00715381554186582 1
0.00918490412756853 1
0.000888515376796342 1
-0.00154543622231148 1
-0.00106574887832537 1
-0.00112753596632452 1
0.000135973613199607 1
0.000982354982453009 1
0.000335637611638763 1
-0.00159573354509529 1
0.0116113618001816 0
0.00803081110180965 1
-0.0050668602575391 1
-0.000305074925352347 1
0.00317160244311811 1
-0.0061879058562972 1
-0.00358257127623838 1
-0.0128680386410912 0
0.00878488991512263 1
0.00788114088521283 1
0.00537976643406073 1
0.00511061680429362 1
-0.0118043897889143 0
-0.00277252581299079 1
-0.00283017318433474 1
0.00102457108687846 1
0.00150360313638819 1
-0.00591904401381934 1
-0.00630124559223876 1
0.00750669424422792 1
0.000999527485104379 1
-0.00145369108824196 1
-0.0036694508831182 1
0.00158979308095735 1
0.00678246024543918 1
-0.00172833195896905 1
-0.000900456941972031 1
-0.00576815791503931 1
-0.000424023171236977 1
0.00296570549600921 1
0.00161042138497597 1
0.00911613396696455 1
-0.00124600749282478 1
0.00152614804349251 1
0.00420451570940295 1
1.6942072255574e-05 1
0.00110894965770383 1
0.00314943048785269 1
0.00602257732133927 1
0.00909475232087377 1
0.00401640191994105 1
-0.00181598317265078 1
-0.00389156673197765 1
-0.00235098697005915 1
-0.00625240228449214 1
0.0116632151079719 0
-0.00200297380499002 1
0.00413937464238735 1
0.00123677019569558 1
-0.00176073662516486 1
-0.00513082787050026 1
-0.000280078460339587 1
-0.0049527048654519 1
-3.04076249942169e-05 1
-0.0061485567830894 1
-0.00516344509446207 1
0.00101388138245883 1
0.0108712865475073 0
-0.00378525626308272 1
-0.00374523669171654 1
0.00530209012936679 1
-0.00194448029988332 1
-0.00896070544401761 1
0.00869269320905292 1
0.00732915486054168 1
0.000181512645104065 1
-0.000403670011461334 1
3.68686302874534e-05 1
-0.000849449770650183 1
-0.00341618838485802 1
-0.00272619255939606 1
0.00247632628752541 1
-0.00566055287459579 1
-0.00204791722235445 1
0.00180402395220558 1
0.00166740995465321 1
0.00171350378505408 1
0.000387664112633105 1
-0.000761020623161254 1
0.00759469721315035 1
-0.0104993988932444 1
-0.00587369508184462 1
-0.00401441521886714 1
0.00260727784000008 1
0.0046725241973137 1
0.012751899075133 0
0.00529039330837196 1
0.00923226144710497 1
0.000586607058296101 1
-0.00459719837987819 1
-0.00113054527744888 1
0.00409278627691423 1
0.00397968949128463 1
0.00222287781461209 1
-0.00477705572354889 1
-0.000200676184052668 1
0.00160281102040173 1
-0.00061166664742186 1
0.00416843474270701 1
-0.00458425970827873 1
-0.00113424776841382 1
0.00317540633156422 1
-0.00248706133480311 1
-0.00565763736433016 1
0.00223663632051405 1
0.00123710363918797 1
-0.00545422287356183 1
0.0114275367158338 0
-0.0128546577623242 0
-0.00133139976457752 1
0.00845618164869022 1
-0.00388351044565883 1
-0.00102284152386715 1
0.00237579935891599 1
-0.00452042443450509 1
0.00541108131421853 1
0.00832150532106383 1
-0.000230555088471609 1
-0.00331022682574552 1
0.00385308709173759 1
0.00026349240312344 1
-0.00273955305758891 1
0.00884212189828529 1
0.00598347699710463 1
0.000812076763116567 1
-0.0130457029774258 0
0.0123821919339817 0
-0.00460715358323293 1
-0.00685864936680626 1
0.00829301231065852 1
-0.00228492582900151 1
-0.00401170081655853 1
0.000145247982473995 1
-0.0043435848395578 1
0.00315904099489104 1
-0.00699069559230307 1
0.000429462745564677 1
-0.00415878742590977 1
0.00783180777021178 1
0.00206143679261048 1
0.000954553542452634 1
-0.00216206031859894 1
-0.00135408951381446 1
0.00131079347519715 1
-0.00260610395736811 1
-0.0024922330057746 1
0.00851052991651239 1
0.000362074932871255 1
-0.00471314533395832 1
-0.00217416107736041 1
0.00212004316354757 1
-0.0110741361157005 1
0.00107080427122657 1
-0.00427854524463037 1
-0.00515058492743507 1
-0.00165723367415936 1
0.00085620475695176 1
-0.00208930117819068 1
-0.0019325226238967 1
-0.00515246438377255 1
-0.00900688861324788 1
0.00699935678276466 1
0.000454543519434537 1
-0.000728507571978644 1
-0.0050550397085393 1
0.00238727793697389 1
-0.0042308562247086 1
-0.00095845623699194 1
-0.000911837617260978 1
-0.00342182830479553 1
-0.00672350627889146 1
7.29213137157204e-05 1
0.00291947557524207 1
0.00396330598876617 1
-0.00289500905873068 1
-0.00798114067582511 1
0.00249991522524095 1
-0.00318593435905899 1
0.000706293004435705 1
0.00482491885152004 1
3.13942564713655e-05 1
0.000102844463177541 1
0.00068193071852464 1
-0.00354694849002869 1
-0.00211523956324404 1
-0.00268193657051871 1
-0.00376930327791239 1
-0.00292539049935346 1
0.00130003005148913 1
-0.00705968103058469 1
0.00128642237430937 1
0.00473495286828363 1
0.00406021765488324 1
-0.00934698943133169 1
0.0116304259213428 0
0.00401774871850003 1
0.00745838804741384 1
0.00521853532419672 1
0.0045464484667444 1
0.0044521102873455 1
-0.00671907069926816 1
-0.00134238177126538 1
0.00211428669790226 1
-0.00542518118362032 1
-0.00544694618090912 1
0.0104027545678716 1
0.00592324647723357 1
0.00202655751911709 1
-0.00586650757339466 1
-0.000971732390017849 1
0.00083517097592396 1
-0.00178044505909783 1
-0.0103324599365972 0
0.00445672345538791 1
0.000261348739365397 1
-0.00546625494966071 1
-0.00422838548660226 1
-0.00129917285909353 1
0.00323265584715033 1
-0.00327708585290091 1
-0.00448674820881687 1
-0.00404129779373623 1
-0.00230653131702984 1
-0.00048282679625068 1
-0.00683958000202915 1
0.00450039340415735 1
0.00136604057343749 1
-0.00466735433489535 1
0.00810395467036857 1
0.00114388543089561 1
-0.00546893660522195 1
-0.00613625642922257 1
-0.00558184017953924 1
-0.00952997454375795 1
-0.00132512427204775 1
0.00415380437161073 1
0.000176794324276607 1
-0.000742577922172794 1
0.000959679612252391 1
0.00169479378051764 1
-0.00341462916762533 1
0.000218020446850348 1
-0.00314403427203296 1
0.00364083250006186 1
0.00236200540184123 1
-0.00231626009107275 1
-0.00504510463728539 1
-0.00312181600600714 1
0.0123606637898207 0
-0.000674276950550947 1
-0.00383868015346044 1
-0.00726536928856726 1
-0.00142410185209744 1
-0.004488756874966 1
0.000699289922283344 1
0.00631931479646709 1
0.00140250475184957 1
0.00758905187560982 1
0.00525768662191732 1
0.00169138664155646 1
-0.00296638161347693 1
-0.000505829946949867 1
-0.00506158847995551 1
-0.00192932945315671 1
-0.000993905858576697 1
-0.00489341478892708 1
0.0024589623007865 1
0.00140712974080062 1
-0.00793762290699572 1
-0.000784099935913017 1
-0.0039172968462082 1
-0.00229036197496864 1
0.00184399965107245 1
6.45657569404586e-05 1
0.00110241252339177 1
0.00188213787731595 1
-0.00812272014762863 1
-0.00132160478529017 1
0.00375701158630169 1
-0.00114781524872831 1
0.00262886908972976 1
-0.000383625110734435 1
0.00127997950957583 1
0.0144085708431099 0
-0.000527774639201173 1
0.00634632822444622 1
0.00239161575363569 1
-0.00684449032632124 1
-0.000959342233743149 1
-0.00126748435761332 1
0.00168938776946466 1
0.00324578309301488 1
-0.000767648292231236 1
0.00216250307322725 1
-0.00337936290531129 1
-0.00160370200860005 1
0.000277020714273791 1
-0.000572363449849493 1
-0.00624700047266441 1
0.00177373739845325 1
0.00569208103375426 1
0.0018173794402222 1
0.00138515541673293 1
-0.00292524321699711 1
0.000913632510119743 1
-0.00584644165962325 1
-0.00531153972712991 1
0.00791708852949148 1
-0.00473647779822428 1
0.00283896481948637 1
-0.0033968729649139 1
-0.00407512654002721 1
-0.000843708717957381 1
-0.000683828421700427 1
-0.00090525976781726 1
0.00546114221919914 1
-0.00712400439312578 1
-0.00408391894579697 1
-0.00390869622551843 1
0.000875100904989982 1
-0.00370427592146563 1
0.00494738582784443 1
0.00136472471818568 1
-0.00100142457026461 1
0.00381934030090003 1
-0.000872053150195156 1
-0.00707088971513826 1
0.0109426006425506 0
-0.00488874311185532 1
-0.000569157503883995 1
-0.00456819423452592 1
0.00129823418963245 1
-0.000219598171524202 1
0.0124167998814777 0
0.00382140105893264 1
-0.00544203169052423 1
0.00361647464174171 1
-0.00508606446375209 1
0.00773183741638213 1
0.00276648608688127 1
0.000557152194778031 1
-0.00144256896192176 1
-0.0104295702960118 0
0.000299911882719795 1
-0.00547937741686327 1
0.0062901142582839 1
-0.0027178816046303 1
-0.0039205995059497 1
-0.00171093687679543 1
0.00382464103327546 1
-0.00261297097684455 1
-0.00066418130294494 1
0.00139530728264138 1
-0.0034198802186103 1
0.00262374298427197 1
0.00617402930329376 1
0.00140772735466751 1
-0.00146867044823308 1
-0.0076309786319892 1
0.00365811482421686 1
-0.00611265046986242 1
-0.00314059575517438 1
0.00505908794958457 1
-0.00882569797998419 1
-0.00232885540963807 1
-0.00161106015389737 1
0.00957862910032512 1
0.000650468983205538 1
-0.00254477907414233 1
0.000692975767820202 1
0.00921767969069304 1
-0.00507640426032086 1
0.000148053580811686 1
-0.00754280106759543 1
-0.00343672532927828 1
-0.00888666997539706 1
-0.00114344489892505 1
-0.00318404557697695 1
0.00527332872242961 1
-0.0029949235832867 1
0.00599834220572417 1
0.00446172316993537 1
0.00663809384221679 1
0.00601017631256054 1
0.000158808903407794 1
0.00182920674496387 1
-0.00071975599514036 1
-0.0012713767819187 1
0.00161554266725826 1
0.00900523501577697 1
-0.0040939027464642 1
0.00312179862783285 1
0.0053720874539438 1
0.00311335555004663 1
0.00507350642009856 1
-0.00511089462540159 1
-0.00352299024750999 1
0.00015307738192829 1
-0.00406039317484003 1
-0.00111341600746819 1
-0.00101204063352926 1
0.00817685881145173 1
-0.00185991232337113 1
0.00409496313539111 1
0.00481109778664873 1
-0.000849572882240618 1
-0.000583808859629441 1
-0.00373124769197162 1
0.00445253195290876 1
0.00882704545691994 1
-0.00145563137731792 1
0.00876039899522347 1
-0.00505356097238669 1
-0.00705060587584729 1
0.00359337336248281 1
-0.00237639109467548 1
0.00663434257046689 1
0.00270205395612233 1
-0.0028986745525815 1
0.00592696924549968 1
0.000248111399090971 1
-0.0036628724896679 1
-0.00446404112927038 1
0.00299317530963044 1
-0.00838346620991661 1
0.00571096815548314 1
0.0036311427702709 1
0.00404251217335124 1
-0.00498264371442138 1
-0.0031892785825185 1
0.0027184976329773 1
-4.23045338840476e-05 1
0.00559902729884475 1
-0.0140952829957564 0
0.00440153951193982 1
0.00112687470754762 1
-0.00322820988330208 1
0.00543532786997226 1
-0.00237670076504506 1
-0.00502698638130518 1
-0.000762592342605125 1
0.000337002782865883 1
0.0112140099869024 0
0.00279190585043715 1
0.00158946585353001 1
0.00421308058939206 1
6.5764325770116e-05 1
-0.000820653740460281 1
0.000312408366116537 1
-0.00141233606230706 1
-0.00668984047940345 1
-0.00310213681244396 1
-0.00102329103608043 1
0.00128501086908904 1
-0.00665973586144317 1
-0.00417400098630023 1
0.00240993755855703 1
-0.00381936511027057 1
0.00620040457428708 1
0.00780824762373682 1
0.0064872566446801 1
-0.000525879901616337 1
-0.00717862021729896 1
0.00615533735035262 1
-0.00698387659765151 1
-0.00343710003583605 1
-0.00282697849802225 1
-0.00284879658741319 1
-0.0033083940314955 1
-0.00160397419867681 1
0.00402797644014419 1
0.00112966819910483 1
0.00132150305495247 1
0.00558231118961661 1
0.00528099927273323 1
-0.00260517708050477 1
0.00851719974781279 1
-0.00423108578635939 1
0.00332499765123878 1
-0.000332198591711844 1
-0.000604729325519252 1
-0.00556151251501311 1
0.000545538759927655 1
0.00251059759930848 1
-0.00347110275870442 1
-0.000988553489664873 1
0.00187155976027433 1
0.00729972823796456 1
-0.00581466039684017 1
0.00430627835229199 1
-0.000210101440765291 1
-0.00457451670355739 1
-0.000901917948321363 1
-0.00435154404304964 1
0.00831660983641545 1
-0.00639678884852465 1
-0.00553073030334994 1
-0.00563353840778599 1
9.18916822586154e-06 1
0.0100884084904872 0
0.00383854695099491 1
-0.0008502521635092 1
-0.00498321272061014 1
0.00354739279695496 1
-0.00723072425284503 1
-0.00495735842953455 1
-0.00229375671402494 1
0.00641783367346878 1
0.00179323317977001 1
-0.0036650688885429 1
0.00535863577429729 1
0.003764853504681 1
-0.00105914767804062 1
-0.000505604147702379 1
0.00975664060999185 1
-0.00712577735297484 1
0.00698626777441915 1
-0.00923286113728709 1
0.00485718968482378 1
0.00115236722205712 1
-0.00114811599579724 1
0.00107197917469558 1
-0.00655999550195966 1
-0.00369364739858626 1
-0.00731132389269264 1
0.00172137658327517 1
-0.000264722537550232 1
-0.00112731608316307 1
-0.00156461165400467 1
0.00636839374142637 1
0.00243459019842161 1
-0.00219707931096027 1
0.00634827780163258 1
0.00815919621185832 1
0.00284679543463008 1
0.000528256119924127 1
-0.00222960495669001 1
0.00683061763526007 1
-0.000958235945617121 1
0.00045847556918975 1
0.0015318924867509 1
-0.000108523118672666 1
0.00349477388305908 1
0.0023755482183178 1
0.000970794584364708 1
0.00907381436549939 1
-0.00834752413324003 1
-0.00569839383968095 1
0.000364418457030531 1
0.00135426077096885 1
-0.00160765468868643 1
0.000818767381868656 1
-0.00671525105238226 1
-0.00273549880565502 1
-0.00590019353519463 1
-0.00497131699178336 1
-0.00842045104756639 1
0.000621732884150497 1
0.00221025820995547 1
0.00231595231368683 1
0.0105340316052193 0
-0.000867721417781828 1
-0.00456879350352736 1
-0.00769388981359249 1
-0.000749467355995094 1
-0.00249676183927871 1
0.00339342752580301 1
-0.00560896110248829 1
-0.00634615862922056 1
0.00440248482615232 1
0.000987976771063338 1
-0.00185019218318411 1
-0.00345709685990225 1
-0.00277688929329361 1
-0.00181548287809959 1
-0.00862895190616246 1
0.00117546912265933 1
-0.00111146263993914 1
-0.00435334976793631 1
-0.0097590280841862 1
0.00026985522848511 1
0.000599156382328899 1
0.00409660641140175 1
0.0134840986127649 0
0.00184465360893849 1
-0.00303408975886983 1
0.0102969021632092 0
0.00466442082642737 1
0.00271337753751123 1
0.00591671456714711 1
-0.0073422319934048 1
-0.00136420318599673 1
-0.00137116124699879 1
0.000404169311285407 1
-0.00232397791782149 1
-0.00391824798254134 1
-0.0037114839421468 1
0.00185095064731897 1
-0.000471542136520538 1
-0.000503368294412176 1
-9.92584981920423e-05 1
0.00462831802600757 1
0.00791866240965508 1
-0.0106073261659048 0
0.00278787371232035 1
-0.00175496275814243 1
-0.000429354036776116 1
0.00524807593591408 1
0.00289692881467486 1
0.00989589202789455 0
-0.00269479330182656 1
0.00458952085871768 1
0.0124303351484548 0
-0.0079232009243382 1
-0.00405082448686767 1
-0.000248252098234034 1
0.00375593272930252 1
-0.00302103977168317 1
-0.00325585047403665 1
0.00530176137548898 1
-0.0070518063298155 1
-0.00440831580150743 1
0.000991976895788343 1
-0.00428877740992896 1
0.000744988496705281 1
0.00514756647362897 1
-0.00321478368092039 1
-0.00212253732034485 1
0.000468272870900463 1
0.00582240618299486 1
-0.00409650560904348 1
-0.000907762526711319 1
0.000368244435468161 1
-0.00450642656948457 1
0.00615126393792632 1
-0.000769596066941215 1
0.00477258275417715 1
0.000831629747411658 1
0.00161240464853177 1
1.38743407634379e-05 1
-0.00283307830152976 1
0.010456468184851 0
0.00148243287419294 1
0.0109328326549142 0
-0.00436457979559539 1
-0.00142161767147368 1
0.00733162772574376 1
0.00270286280471667 1
0.00155075607494069 1
0.00183085045140299 1
-0.00169456745401025 1
0.00407548044213796 1
0.00544742116849285 1
-0.00224175412800128 1
0.00458394664861 1
-0.00589030612482485 1
-0.00341927882326497 1
-0.000106282307818126 1
-0.00655320497853251 1
0.00112321268040767 1
0.00717879947935254 1
-0.0076498344536924 1
-0.00117051624637563 1
-0.00431753829584517 1
-0.00252815635393376 1
0.00114338894270117 1
-0.00581273971144117 1
-0.000682783725826299 1
0.00162877909599351 1
-0.00499250277013943 1
0.0065141990580202 1
0.00401388261827232 1
0.00370385364072392 1
0.0044075344832872 1
0.0035976089713689 1
0.000450536802044829 1
-0.000542764884081316 1
-0.00149914629089948 1
0.0029190322839152 1
-0.00400003315816953 1
-0.000606414890360484 1
0.00386606107029023 1
0.00502394503399454 1
0.00297320029233713 1
0.00625868280015718 1
0.0116917696520699 0
-0.00288696782002226 1
-0.00575429655409389 1
0.00440430021751581 1
0.00247016075135783 1
0.00121081246983133 1
0.00120580494541245 1
-0.0077752058059496 1
0.00331702955505916 1
0.00341985716976565 1
0.00629775610041924 1
0.0047656802404164 1
0.00197988425465344 1
0.00184037370540135 1
0.00517240103110529 1
-0.0012522230247814 1
-0.00625173929690487 1
-0.00382294111071305 1
-0.011742203175979 0
-0.00420321302771255 1
0.0075604328349141 1
-0.000764519034472889 1
-0.00304491791323236 1
0.00809702692241226 1
-0.00161434669975497 1
-0.00182824358296074 1
-0.012032930378366 0
-0.00249828928040617 1
-0.00247643426286473 1
0.00374445346540384 1
0.00205112993196798 1
-0.00302199071967278 1
0.0035440720206582 1
-0.00154302432383809 1
-0.00294921017676014 1
-0.0062336473824658 1
-0.0102431780703857 1
-0.00606269171475719 1
-0.00210290346374711 1
0.00669269075609452 1
0.00159016431469049 1
0.00153221548299784 1
0.00709855035496568 1
0.00824130966499634 1
-0.0002934209803016 1
-0.00456428216491151 1
0.00249609898906069 1
0.0031184944743165 1
0.00149215233047545 1
0.00142445669979534 1
0.00254274177794707 1
-0.00294415141275737 1
0.00286819549150592 1
-0.00362935628437383 1
0.00232393442623657 1
-0.00132811019487391 1
0.00425885587282612 1
0.00475310957745674 1
0.00301014062707913 1
0.00554666387846753 1
0.00804647455460268 1
0.0056492819042036 1
0.00989988156179624 0
0.00426782974486032 1
-0.00961154788939863 1
0.00949628567890094 1
0.00480491856618466 1
-0.0021962956769481 1
-0.00378776110289939 1
0.0023775810980884 1
0.00125945674316119 1
-0.00603537205798354 1
0.00180048619689449 1
-0.00105506554295284 1
0.00337009793974453 1
0.00816722694445152 1
0.00919026474739836 1
-0.00943910097242891 1
-0.00243463217184914 1
-0.00457201701709197 1
-0.00356206893320139 1
0.00552063115082554 1
0.00406075822083519 1
0.00769017527191226 1
-0.00211633361761162 1
0.000412073672353125 1
-0.00782136740793829 1
0.0020166441556698 1
0.00395017402856856 1
0.00633800511699353 1
0.00760630672072946 1
-0.0153673043871454 0
0.00204028685746415 1
0.00167103271629612 1
0.00946549499849671 1
-0.00620097999133451 1
0.00306771158513348 1
0.00218813487114341 1
-0.0119033798644638 0
-0.000340436439301336 1
0.0038899830674217 1
0.00829887639462424 1
-0.000543951322137021 1
0.00335129609532786 1
-0.00236790373856402 1
-0.0101434166837498 0
-0.00130080768444259 1
0.00650500668868769 1
-0.00332036709435945 1
0.00237264326981401 1
-0.00286022754902776 1
-0.00298636858110673 1
0.000387229962329507 1
0.00173086730583337 1
0.0018527210055273 1
0.00925521393329048 1
-0.00442837398973172 1
0.00297886210549004 1
0.00350011316439085 1
0.00418717494215013 1
-0.00559970567253015 1
0.00456666743920627 1
-0.00912300479343262 1
-0.00179624887277536 1
-0.00915898314294833 1
0.0017540573070872 1
-0.00565994164999228 1
-0.000889644026984049 1
-0.00116223921095365 1
-0.00637245585370513 1
-0.00228183286968237 1
0.00939987775626075 1
-0.00767770937049982 1
0.0050112697669017 1
0.00727186423486867 1
0.00311347811724532 1
-0.000395696973648934 1
0.00236426661225947 1
-0.00170713626002952 1
0.00104447987725321 1
-0.00123353234976167 1
0.00244165585514452 1
-0.00221560214103658 1
0.00543185865475251 1
0.00560840966778522 1
-0.00214404103216356 1
0.00049868715575508 1
-0.00220050051278082 1
-0.00287633002397378 1
-0.00335273439625771 1
-0.00235589924195641 1
0.00337635012505652 1
-0.0044181281223533 1
0.000548268052971968 1
-0.00569335890928672 1
-0.00235234344033051 1
0.00567337576764692 1
0.000371376756248826 1
-0.00371284701268709 1
-0.00272806600933784 1
-0.00281711795434918 1
-0.001373906409656 1
0.0126472269332902 0
0.00711788510027261 1
-0.0149333053931498 0
0.00742932785595885 1
-0.00251683510842423 1
0.00605755130342237 1
-0.00285797252888373 1
-0.00217874930408248 1
0.00586891785147247 1
-0.00465667429975433 1
0.000224891722168498 1
0.00102029617750308 1
0.00081953075214951 1
-0.00115342693242835 1
0.0107283804434443 1
0.00737592970338905 1
-0.000891276829150551 1
-0.0070108760295269 1
-0.006751960639759 1
0.00708072492834908 1
0.00117534674376969 1
0.000436300167582628 1
-0.0100534367906757 1
0.00259299271081843 1
-0.00628475587326839 1
-0.0134818177642339 0
0.00282756864916672 1
-0.0027829290542853 1
-0.00157226893456532 1
-0.00231955376681722 1
-0.00459291944520162 1
-0.00243632042342613 1
0.00608631796172001 1
0.00270868472126856 1
0.00821793219397561 1
-0.00173144540187271 1
0.00135307172097505 1
0.00778661216277963 1
-0.0108684536625778 0
-0.0018522393764024 1
0.0143834454129139 0
-0.00172523997895458 1
-0.00315329995933689 1
-0.00264019759477676 1
0.00589551311044061 1
-0.00633868407600517 1
-3.36841547917795e-05 1
-0.00363188901371264 1
0.000781524360878279 1
0.00183937771019874 1
-0.00101268122285478 1
0.00650750181923052 1
0.00344005937547323 1
0.000968041580017423 1
0.00750667388223031 1
0.00296822346585139 1
0.00195899276682161 1
0.00130422617390056 1
-0.00830500611152996 1
0.00538438675469122 1
0.00218335689954749 1
-0.00147127018211892 1
-0.00227802564535526 1
0.00520721843942001 1
0.00484287782655875 1
-9.37857838445306e-07 1
-0.005387934249919 1
-0.00330534014910367 1
0.0109240155878668 0
0.00756516134862593 1
0.00086799261832744 1
-0.00423149350608018 1
-0.0096294170856688 1
-0.00456770898274398 1
0.00465549430834151 1
-0.00357265136502539 1
0.000898212527765527 1
-0.00239560510548912 1
0.0045811149838199 1
-0.00485843924774346 1
-0.0027614205298563 1
-0.00439384557565486 1
-0.00499486410848189 1
-0.00834670003212908 1
-0.00359051906059034 1
9.7932888815392e-05 1
0.0072901668382426 1
0.00829534823067835 1
0.0051384577345438 1
0.000632350341625574 1
-0.00235616197772652 1
-0.00158910357700373 1
-0.00180516988545489 1
-0.00251256210507948 1
0.0109379451533567 0
0.00518360233227877 1
0.000394433644673564 1
-0.00440278501145652 1
0.00924777231490566 1
0.0015027017177521 1
-0.0025472632149347 1
0.000537730357974462 1
0.000814986793043098 1
0.000716200142198869 1
0.0105323103983987 0
-0.0145013676179933 0
0.00340882088035308 1
-0.00462558466279853 1
0.00276883741584651 1
-0.0119870667346827 0
-0.00301275853124751 1
-0.00140349305772907 1
0.00327414244629848 1
-0.000717605618917577 1
0.00531869734025978 1
0.000368521753792736 1
-0.00103316471407137 1
0.00437751250361055 1
-0.00622731528824119 1
-0.00658065297255864 1
-0.00950260408882549 1
0.00229458490406715 1
0.00585233957242892 1
-0.00712348372190186 1
-0.0105430414002912 1
-0.00246365183295052 1
0.00255560588784813 1
-0.00130464607000085 1
-0.00743920762345518 1
-0.00251030227466316 1
-0.000908708457248708 1
0.00285349036706417 1
0.00533255625449542 1
-0.0095768798718079 1
-0.00100811925650168 1
0.00109657411038367 1
-0.00126047213512188 1
-0.00336714524073098 1
-0.00148368041464034 1
0.00236150222187254 1
0.000385382912748956 1
-0.000528147028007356 1
-0.00171050283114167 1
0.000918576361447529 1
-0.00266941041382256 1
-0.00280199184404371 1
-0.00177587673264243 1
0.000645573328573813 1
0.00616519009713441 1
-0.00417094575139038 1
-0.00691498140665814 1
0.00338904715479661 1
0.00521812007198709 1
-0.00429285742338385 1
0.000651363876588307 1
0.00276991321049928 1
0.00180304621188577 1
-0.00679550455797119 1
-0.00623205826561145 1
-0.00323308700822465 1
-0.00523242691613514 1
0.00434322954086719 1
0.00801893974500938 1
0.00599615247860247 1
0.00196729612766971 1
-0.00238693914233851 1
-0.00325808175368353 1
-0.00315407972528637 1
-0.00212032114725622 1
-0.000653415823274646 1
-0.00485120759993515 1
-0.00688189889026911 1
-0.00376221629436301 1
-0.00418148707217803 1
0.00385592753162332 1
-0.00563178147205182 1
0.00167139010850872 1
0.00150517470306003 1
-0.00269561362006922 1
0.008977825104089 1
0.00657942441080859 1
0.00595292949534323 1
0.00214985476479284 1
-0.00747360854894653 1
0.000480164162683697 1
0.00526762501974719 1
0.00223743006431514 1
0.0115341341965457 0
0.0071130280809916 1
0.00453575639521184 1
-0.00131086392183432 1
0.0075251045763341 1
0.00733395866435798 1
0.00589383445251684 1
-0.00046715584010025 1
0.00537838504644847 1
-0.00720308760285947 1
0.00407096975067469 1
-0.00214406954895891 1
0.0164362123906906 0
0.00503676669152328 1
-0.0023203033469263 1
-0.00583327437788247 1
-0.0139383190986212 0
-0.00281345198129005 1
-0.00119201369924024 1
0.00281645328397495 1
0.00623252782487365 1
-0.00772776581065672 1
0.00351484757651652 1
0.00108290932504344 1
-0.000825558250958934 1
-0.00471032595871937 1
-0.00910574270814653 1
0.0105864673634873 0
-0.00849352706135866 1
-0.00533407850384014 1
-0.00177184519365713 1
-0.000501256979153371 1
0.00867731521705513 1
-0.00267931428775079 1
0.00254259826733819 1
0.0077475370876083 1
0.00911434752666483 1
0.00279126336994847 1
-0.00190076797348952 1
0.00545979079415497 1
-0.0058616626691637 1
-0.00201897018385304 1
-0.00367010431846522 1
-0.00648455233824563 1
-0.00216857060359465 1
0.00463873089733805 1
0.0049752106677319 1
0.00157729686921236 1
-0.00728627267113767 1
-0.00442064245581605 1
0.00302660769362657 1
0.000885047995693118 1
0.00873315554878459 1
0.000349591513167257 1
0.00587039167533267 1
0.0028542062418242 1
-0.00169313957857897 1
0.0040286705731883 1
-0.000272966189245351 1
-0.00351668012488288 1
-0.00525330565000028 1
-0.00151475985869694 1
0.00811294407459985 1
0.00354019338824988 1
-0.00500597009715832 1
-0.000593357048034032 1
-0.00578804993672461 1
-0.00611351099717877 1
-0.00376208869523328 1
-0.00690147946337897 1
0.000295060234448375 1
-0.00533204183794774 1
0.0123928265742045 0
-0.00146201605893751 1
0.00391204565107991 1
0.00101561737295215 1
0.00421191470739527 1
0.00220286273285728 1
0.00380553713084355 1
0.00877778835856636 1
0.00115178253531617 1
-0.00304890859415624 1
-0.00571110073901742 1
0.001229459791131 1
0.00175429856906131 1
-0.00571542374682933 1
0.00847656464878731 1
-0.00489003695525848 1
0.00219659299752141 1
-0.000758271532774184 1
-0.00282295413016523 1
-0.00386877165295064 1
-0.00285659842189225 1
0.00411821005902541 1
0.00530698768862599 1
0.00978595786229785 0
-0.00400340577949908 1
0.000754116239853358 1
-0.000602897621607317 1
-0.00134390849398968 1
0.00585866452473854 1
-0.00243534208790327 1
-0.00166768492669657 1
-0.000902420916733837 1
0.00484887158638497 1
-0.00210432231628726 1
-0.00178670161707384 1
0.00802584481826753 1
-0.0111570559222978 0
0.00226035065481921 1
-0.00224299934169758 1
0.000578432890667453 1
-0.00244071519242439 1
0.00540308379830189 1
-0.0017958518711122 1
-0.00746016199735168 1
-0.00892916484122018 1
-0.000282657003666825 1
-0.00142544938279314 1
-0.00446343486930864 1
-0.00338057731080738 1
0.000764990165161066 1
0.000904362146678632 1
0.00397278149372806 1
0.00540220580072543 1
-0.011698505335389 0
0.00514764426553793 1
0.00248504414461773 1
-0.00347883399757793 1
-0.000365783874407036 1
0.0129701392560316 0
0.00438836789199069 1
-0.00151935026404104 1
-0.0100082753846802 0
-0.00966475028800875 1
-0.00152706375053254 1
0.00115577219249141 1
0.00497496750179352 1
0.00231593924342951 1
0.00191228052373868 1
0.00341844224486111 1
0.00596804751394299 1
-0.00320936273160688 1
0.00235150950763077 1
-0.00416039036768463 1
0.00487716469741219 1
-0.00335686218618231 1
-0.00588228374953514 1
0.0115050041782709 0
0.00692428259186094 1
-0.00700529140812862 1
0.0014657201361203 1
0.00570783454515152 1
0.00549670097464694 1
-0.000454523387677985 1
-0.00805993763165822 1
0.00752166342257279 1
-0.0032695309669209 1
-0.00136544399085615 1
-0.0018248179241767 1
0.00486117617942878 1
-0.00518983094695796 1
-0.00385304068832234 1
0.00030788424422359 1
-0.00469703307513578 1
0.00950845726754769 1
0.00530619832662424 1
-0.0101141437260816 0
-0.00527008790848911 1
-0.000161086337375729 1
-0.00378553105921567 1
-0.0069421317809306 1
-0.00570792983472073 1
-0.00780740407550464 1
-0.00692112200206847 1
0.0060053527821673 1
0.000472273561633463 1
0.0042367607569525 1
0.00126429526700701 1
-0.00113973002233643 1
0.000949402410840755 1
0.00573698046668104 1
0.00309243129218233 1
-0.00307601151394348 1
0.0129743312178817 0
-0.00833286743540564 1
0.000117794465942194 1
0.00307340710244079 1
0.0029161740075677 1
0.0057438610133405 1
-0.00667536820334728 1
0.00159828061273986 1
0.00278803607576779 1
-0.00508814441821307 1
-0.00731965499322118 1
-0.00431160937269018 1
-0.00279920619553115 1
-0.00269903052630967 1
-0.0039590617466026 1
0.00884490630331836 1
-0.00181035882608918 1
0.00226713653383008 1
-0.00101762901717455 1
-0.00176532071455508 1
0.0065637765386484 1
0.0044510755961367 1
0.00203146207152052 1
0.00442457701591327 1
-0.00857379522947302 1
-0.000124863318601602 1
0.00594228901223781 1
-0.00397899204070575 1
0.0013318292037921 1
-0.00366211336210298 1
-0.0034397081906264 1
-0.0017049423631672 1
0.00290328524349175 1
-0.0077234117376146 1
0.00603172853673152 1
0.00656543506818102 1
0.00348850449488252 1
0.000401182410627825 1
-0.00532164681991421 1
-0.00288076381857188 1
-0.00761378807547938 1
-0.00215734923956113 1
0.00105186571827266 1
-0.00139492558923809 1
-0.00487526782218758 1
0.00151565160006717 1
-0.00645045033114539 1
0.00305060538400507 1
0.00554843891312476 1
-0.0091687202386786 1
-0.00538588651292997 1
0.00367828221407153 1
-0.00414417058887713 1
0.0060573170040599 1
0.000154736183937198 1
0.00417355590617822 1
0.00880488748820175 1
-0.000285510152123892 1
-0.00029332969299041 1
0.00447747853208601 1
3.2530884800456e-05 1
0.000706803472264075 1
0.000142660237015365 1
-0.00348902141287484 1
0.00083505583915335 1
-0.0068307107581429 1
-0.00684025132125315 1
0.00514615528131625 1
0.00107365075063742 1
0.00353649684908426 1
0.00419354409111703 1
-0.00259688937264366 1
-0.000809543666379435 1
-0.000293164793581697 1
0.00249809262673427 1
0.000151717507930407 1
-0.00129805487827033 1
0.0014474366524921 1
-0.00213869413955326 1
-0.00583305645200462 1
-0.0113381128632921 0
-0.000621905929646557 1
-0.000333261150817303 1
-0.00543105757237467 1
-0.00233271117656266 1
0.00430108428273099 1
-0.00568121276744378 1
-0.00434851374684288 1
-0.00295229775855054 1
0.00592465444772581 1
0.00563105293486791 1
-0.00304322623854268 1
0.00185468632461899 1
-0.00466224999503922 1
0.000269926589412477 1
0.00786931061104744 1
-0.000590911789905644 1
-0.00154240716808278 1
-0.00129370446705785 1
0.00746988946916714 1
-0.00211699487917946 1
-0.00153453312396016 1
-0.00329145433734826 1
0.00389857899036471 1
-0.00128013067537207 1
0.00171546012931141 1
0.0114402512689265 1
0.00370966139741855 1
0.00618027123973593 1
-0.00484665278059157 1
-0.00304997906994506 1
-0.0052325298974543 1
0.00502928790656844 1
0.00699983782270945 1
-0.000589663508157949 1
0.00168719465204049 1
-0.00339116286548943 1
-0.0052470600553702 1
-0.00812063722160907 1
0.00607749013794653 1
0.00836077575035984 1
-0.00558556575570626 1
-0.00330781393072473 1
0.00328342922327496 1
0.00381350875659334 1
0.00101207577693933 1
0.00151176494028774 1
0.00201583386472883 1
0.00640847785446653 1
0.00328050097311083 1
0.00108058633467699 1
0.00381718887232834 1
-0.00721059213763262 1
-0.00459620131752876 1
0.0055407782722958 1
-0.0032052329961728 1
0.00562181564532784 1
-0.00478862661470299 1
-0.00228148448653268 1
-0.00179662140504962 1
0.00415087450305703 1
0.000525108631088471 1
0.00578131877093358 1
0.00397985621863215 1
-0.00671187711044658 1
-0.00448639501479666 1
0.007062858021909 1
0.0042832532509501 1
0.00757864715092885 1
0.000512510255237721 1
-0.00228834415449528 1
0.00125034398937368 1
-0.000268540481945797 1
0.00259261493706141 1
0.00450578980867326 1
0.0016254370569111 1
-0.00433941739748562 1
0.00181877135642111 1
-0.00174678108758991 1
-5.7693954508723e-05 1
0.00546922922264221 1
0.00434854267425496 1
0.0107963420341363 0
0.00154521511520084 1
0.0065292156460663 1
-0.00517994298658245 1
-0.00108760274050794 1
0.00108927423414617 1
0.00600362445579635 1
-0.00519265311059806 1
-0.00307295572387854 1
0.0064144381269563 1
-0.0140320158934135 0
-0.00673489369067336 1
-8.14360920583974e-05 1
0.00500894747216831 1
0.000183510783019395 1
-0.00587492310269291 1
0.0055146547604113 1
-0.0069616112197174 1
0.00779446796560849 1
-0.007433443411642 1
-0.00152366750183823 1
-0.00864885561224099 1
-0.00349110682324084 1
-0.0073854365763602 1
-0.00559883197749509 1
0.00977366127082598 1
-0.00459097115573237 1
0.0022975045042289 1
0.00199431813210053 1
0.00757489647480702 1
-0.0070715497146758 1
0.00631216361245759 1
0.00323297922915726 1
0.00250930476673606 1
-0.000744879696088112 1
0.000990458021220516 1
-0.00157122804717376 1
0.00567238503108668 1
-0.00208636523088724 1
0.00317880808137842 1
0.00390240711217409 1
0.00217332464012785 1
0.00255556650405965 1
-0.000745830589409788 1
-0.00626683524945546 1
-0.00231286807335363 1
-0.00014923983746782 1
0.000879415204340921 1
-0.00494317809254828 1
0.00269883006411456 1
-0.00101867993029482 1
-0.00379808629953626 1
-0.000324275017373349 1
0.0028642385098378 1
-0.00900064182050118 1
0.0013785798193757 1
-0.00520252021533674 1
-0.0104041135064774 1
-0.00533359231118373 1
0.00359380100801137 1
0.00467279540832374 1
0.00203553796334026 1
0.00515246691957288 1
0.00093107674156302 1
0.0104165825162707 1
0.00686397169117756 1
-0.00185453468019071 1
-0.00989951362801636 1
-0.00424501444937249 1
0.00928285944570306 1
0.00537115568958529 1
-0.00317568068820587 1
0.000513250046837672 1
0.00403999909615174 1
0.00423990316360539 1
0.00618152665355585 1
-0.00311030865728964 1
0.00610231160759632 1
-0.00947890546975846 1
0.00973736271496695 1
0.000985794782947405 1
0.00550064872813577 1
-0.00818121387548585 1
0.00363287477777443 1
0.000809973269671431 1
0.00958185951918587 1
0.00513196236854454 1
-0.000112156527915601 1
0.00370414465807629 1
0.000584168824723736 1
0.00313708515367559 1
0.00167633709477685 1
-0.00268962844378618 1
0.000892260877588255 1
-2.03145979778813e-05 1
-0.00451214899765887 1
-0.00308037926963352 1
-0.000593073048579339 1
0.000242655324369865 1
-0.00624279381103743 1
-0.00694742938431856 1
-0.00541954980165415 1
0.00644568566116137 1
-0.0130299300555558 0
0.00105738883658997 1
-0.00342239592688312 1
-0.00637108438695634 1
0.00181756240398782 1
0.000109138981500099 1
-0.00350861445046056 1
0.00181414468237708 1
0.00559095422774908 1
0.00661125075154404 1
0.00525336441993267 1
-0.00325097799563732 1
-0.00774586306452699 1
-0.00567454624159063 1
-0.00591910009464685 1
0.00493279584456715 1
0.00149801397965436 1
0.00120506864541867 1
0.00993601040226275 1
-0.00848660444212866 1
0.00105382984280582 1
0.00428853995753868 1
-0.00199018761008764 1
-0.00544405617383022 1
-0.00254600602401731 1
0.0011079698123097 1
-0.00694623879679227 1
-0.00330705368517853 1
-0.000614501426448459 1
0.00919961681569059 1
0.00487992626678952 1
0.000823375143618981 1
-0.0062544416990005 1
0.00505651635441792 1
0.00409742281611229 1
0.00432399659633877 1
-0.0058715030846111 1
0.000968649529927024 1
-0.000918383566510929 1
0.010092183129478 0
-0.0028349728141857 1
-0.000703083579486654 1
-0.00884692323539685 1
0.00212007630139704 1
-0.000726901952119565 1
-0.00284115021090504 1
0.00084131225221657 1
-0.00145928553559329 1
0.00836524141296985 1
-0.0054347347355727 1
0.00497310072678196 1
0.00130801016778132 1
0.0048358223722285 1
0.0126414244636966 0
0.00554830800585877 1
-0.00354679752087774 1
0.000280782538907648 1
0.00530608483351079 1
-0.0112149806764803 0
-0.00427532879158057 1
-0.00464821755043279 1
0.00258004372907589 1
0.00023102348278677 1
0.00349101020664715 1
-0.00655853359680706 1
-0.00162539518951491 1
0.00679051054794786 1
-0.00641160814706297 1
-0.00732150523436427 1
-0.00628458737597063 1
0.00602657602948718 1
0.00507757972533952 1
0.000590853857783468 1
-0.00607625362609993 1
0.00661624997774891 1
0.00415233348905122 1
0.0030227492375282 1
0.00119337223068503 1
-0.0089976368762919 1
-0.000358840048049389 1
1.41832983320341e-05 1
0.00270912689410866 1
-0.00391091424919315 1
0.00168373712078927 1
-0.00176753133333778 1
0.00355124031687671 1
-5.78142070949731e-05 1
0.00458724663648993 1
0.00157511743021378 1
0.00200680719583595 1
-0.00147204915605291 1
-0.00218745818212924 1
0.00597899492492454 1
0.00683042916794624 1
-0.00438871115946905 1
0.00179932631849352 1
0.00315031515079123 1
-0.00645382778646929 1
-0.00282163636408456 1
-0.00133805749444841 1
0.00205119311678482 1
0.00915007756020481 1
0.00356438274651562 1
0.00147813616267233 1
-0.00361454001785914 1
-0.00407785572541884 1
0.000411876351950865 1
-0.000546946760193114 1
-0.00209971703552318 1
0.0109793606886625 0
-0.0119621943482273 0
-0.0024898906441396 1
-0.00676087596464245 1
-0.00420691426183918 1
-7.36910073573451e-05 1
-0.0060178202666651 1
-0.00184171307478369 1
0.00247247214120627 1
-0.00242036827266591 1
-0.00160915024477671 1
-0.00189357329582366 1
-0.0090294006275082 1
0.00649065917369917 1
-0.00570272578945413 1
-0.00215047121218322 1
-0.00201552615328721 1
0.00221796543644716 1
0.00752330695884805 1
-0.00218509923845094 1
0.00459129150839993 1
-0.00441690510964103 1
0.00159593525410166 1
-0.000648463139324752 1
0.00621083521322833 1
0.00782164610449914 1
0.00277806021190501 1
-0.00258156579168358 1
0.00367133917124694 1
0.0011170202209009 1
0.00636827651112167 1
0.00109650604067968 1
-0.00197144357041795 1
-0.00348104000951518 1
0.00123699845255185 1
0.000195877524162807 1
-0.00917680918193161 1
0.0109218122849389 0
0.00590482749155932 1
0.00557646698258513 1
-0.00794747134269128 1
-0.000187300816847697 1
0.00684419564633759 1
0.00140773729093407 1
-0.00834411938399675 1
-0.010769710807151 0
-0.00571101596112665 1
-0.00445917817070718 1
0.00441086692904499 1
-0.000273042111054408 1
0.00352079427322362 1
-0.00543809659116019 1
0.00183651439643949 1
-0.00413199144023311 1
0.00823586822308185 1
0.000992344558446903 1
0.00860331774820011 1
0.00333109239858368 1
-0.00590188035488227 1
-0.00361964804934691 1
-0.00376676515195111 1
-0.0078863076137231 1
0.00623732741784992 1
0.00546193284337982 1
-0.000449461275713172 1
-0.0031267521529384 1
-0.00263016635069079 1
0.00950960879743726 1
0.00990842228488539 0
0.00523316232934167 1
0.000250382656534026 1
0.00171508602563312 1
0.00663410864698191 1
0.0110628960900581 1
0.00135553412412816 1
0.00468225984353351 1
-0.000795851498321439 1
0.000507899922512765 1
-0.0030352043450678 1
0.000136946194142912 1
-0.00446504887708331 1
-0.00157396286993331 1
-0.00276826397929778 1
-0.00320302124283596 1
0.0053837670864532 1
0.00243831302280185 1
-0.00180687139557522 1
0.00345848980057591 1
-0.00280659690804732 1
0.00123673540997437 1
0.005970812470106 1
-0.00517453658594481 1
0.00165777958629537 1
0.00502410694788852 1
-0.00143159050931207 1
-0.00310814380342049 1
0.00476198696499017 1
-0.000297813133774772 1
-0.000448883625867117 1
-0.00655704234449526 1
0.000253530509672687 1
0.00104924441453657 1
0.00461687575905419 1
-0.0036003447419192 1
0.0108439603747835 0
-0.00210237655221567 1
-0.0011728437616568 1
-0.00393186019625045 1
0.00487281487880069 1
0.00297259837976532 1
-0.0016738969620158 1
-0.000732596678646771 1
-0.00483456292286124 1
-0.00417499937228836 1
-0.0054620364605145 1
-0.00194553301298253 1
-0.00426775624476999 1
0.0039686991974117 1
-0.00732659234093267 1
-0.00510658192742609 1
-0.00194001552975206 1
0.00148099198503753 1
0.00249905387722691 1
0.000255133117283226 1
-0.00944250370038361 1
0.00268915755401798 1
-0.00816754475679228 1
-0.0104731090755185 0
-0.0114322689641014 0
-0.000215792728018769 1
-0.00185941958113167 1
0.00532052421175532 1
0.0018271100015828 1
0.00267176456761076 1
-0.00160960602631845 1
0.000520887301883515 1
-0.00216647007471855 1
0.00598847204144753 1
-0.000529103277161753 1
-0.00615030959991685 1
-0.00575974998484612 1
-0.00584054653137402 1
0.00586656775285388 1
-0.00189336565155172 1
0.0112942464813163 0
0.00212211642241187 1
-0.0114614753439635 0
0.00370639469566649 1
0.000915909475734757 1
-0.00181374575783969 1
-0.00680683909850376 1
0.00146705108627371 1
0.00212232389495583 1
0.00212899109208172 1
-0.00665464872205969 1
0.00177535978534812 1
-0.00151457894048695 1
-0.00328130270426445 1
-0.00574826435102352 1
0.0035961449816009 1
0.00293833632280041 1
-0.00380102953656889 1
0.00398727467858625 1
-0.00752084173307619 1
-0.00126702492841788 1
-0.000561621393295775 1
-0.00453379993093331 1
0.00439787326784938 1
-0.00716767905905099 1
0.00129802964821551 1
-8.68057950060442e-05 1
-0.00549423641912818 1
0.00206667870856338 1
0.00394631220299379 1
0.00407852062488874 1
0.00223910864111607 1
0.0028929625107865 1
-0.00989984128052711 1
0.00596982583670026 1
0.00305333731676964 1
0.00239750439077388 1
-0.000365474532273328 1
-0.000126682606290202 1
-0.00328387876404265 1
0.00239589489965051 1
0.00452804880632318 1
0.000377152355117965 1
-0.00094695939678413 1
0.00550164362161099 1
-0.00469618677047304 1
-0.000981230352986319 1
-0.00185390018418856 1
-0.00315370600302185 1
0.0015342807129778 1
0.00361947473720487 1
-0.00136054537248165 1
-0.00436533721341113 1
-0.000219599420123922 1
-0.00120194778806919 1
-0.00404742113269044 1
-1.52846785453037e-05 1
-0.00110260360846309 1
-0.0075425698657654 1
0.000854944594136617 1
0.000404549868724293 1
0.00118540860724353 1
0.00136543211998262 1
-0.00398008223813649 1
-0.00115848289749343 1
0.00102637716006709 1
-0.00226106443703568 1
0.00613771359036436 1
0.000124296273194093 1
-0.00159664724102514 1
-0.00955439421463627 1
-0.00425562732080081 1
-0.00119137864532716 1
-0.00901282275193358 1
-0.00472177795799923 1
0.00673021245124903 1
-0.000659835665709856 1
0.00188773526904807 1
0.000194254609143896 1
0.00270113309890554 1
0.00178192893621025 1
-0.00238788189479376 1
-0.00394809966625507 1
0.00206581139610444 1
-0.00475610962113536 1
0.00427202570230545 1
-0.0052655318586658 1
0.00189304392343076 1
0.0025123106707953 1
-0.00280484138197988 1
-0.00159657624071543 1
0.00369759641004466 1
-0.000871918079019016 1
0.00226328949656634 1
0.00520443940191899 1
0.00902215010046935 1
-0.00108879158614256 1
-0.00777230307049466 1
-0.00725942195302904 1
-0.00526710588015523 1
0.00162967248399551 1
0.000223072247580734 1
0.00246498005774091 1
-0.00531919529670616 1
0.00427734535203383 1
-0.000474891602468899 1
-0.00025130811206784 1
0.00540466592101629 1
0.000934887263037385 1
0.003390301251806 1
0.00136470201390244 1
-0.00918885085419096 1
0.00569967379392889 1
-0.00405812789995836 1
0.00792232952512375 1
-0.00837437839072122 1
0.00328531352757993 1
0.0122435783787139 0
0.00574682078301061 1
-0.000859951214373851 1
0.00335260293423205 1
-0.00125013157369053 1
7.84285044899505e-05 1
-0.00603100232145186 1
0.000674810465885568 1
-0.00140568242932094 1
0.00693621599908649 1
-0.00500089931601768 1
-0.00517842579586306 1
-0.0044279558596591 1
-0.000714913193488591 1
0.00615735398610472 1
0.0038204644342747 1
-0.00176911643713646 1
-0.00378515279528744 1
-0.00915331425272932 1
-0.00261287949436623 1
-0.00157670942218549 1
-0.00138450321701549 1
-0.00514540515883295 1
-0.00142768882083023 1
0.00525118498732457 1
-0.00515574430021505 1
0.00209050230900807 1
0.00543611782946127 1
-0.000344763152679324 1
-0.00204749688779639 1
0.0149877984425799 0
-0.00227380939339289 1
0.00138486960828546 1
0.00159569083770762 1
-0.00447501471133719 1
0.00569298975433229 1
-0.00388775124959927 1
-0.00990913388540356 0
0.00852477225282657 1
-0.00398242362669817 1
0.00304941619966699 1
-0.000653752409024206 1
-0.00437468574607179 1
0.00470211478968517 1
-0.00802327189286813 1
0.00854394278902836 1
-0.000784897445549086 1
0.00238266587251949 1
0.00715106741374116 1
-0.00490621136938007 1
-0.00200830923442675 1
-0.00219662789251104 1
-0.000969145478724001 1
-0.00273171425192408 1
0.00386491228048996 1
0.00923218808421555 1
-0.00284478718355297 1
0.00434744487214242 1
0.00177789329246305 1
0.00553841719882414 1
0.00157293419571619 1
0.00941788873828839 1
0.00158367682771025 1
-0.00233801846221683 1
0.00246248361314518 1
0.00439245453556186 1
0.000153582055364643 1
-0.00207050931270655 1
-0.0057121870989642 1
0.00353568376191804 1
0.00160912732300455 1
0.00288076035937742 1
-0.00220947254610642 1
-0.00356340823977375 1
-0.0007093450029975 1
0.0032166057496767 1
-0.00456308041817931 1
-0.0115463717890497 0
-0.00296392060317833 1
-0.00519393228806547 1
0.00782971453316507 1
-0.0047805599855806 1
-0.00300022103751444 1
0.0131879163340459 0
-0.00112561668018942 1
0.00693703037023707 1
-0.00997370075179844 1
-0.00269570521615243 1
0.00801250067250993 1
-0.0049150660632021 1
-0.00023287699076094 1
0.00488882884112889 1
0.00560222186695604 1
-0.00168623497251614 1
0.00666834768534211 1
0.00249793414462978 1
-0.0040936724642255 1
-0.000316616688359425 1
0.00404571919856322 1
0.0106513394497782 1
0.00532859924486987 1
-0.0112823803224481 0
-0.00311083856959556 1
0.00207052415700309 1
-0.00221096811419244 1
0.00461324959538496 1
0.00399618687709442 1
-0.00590546315776543 1
0.000206630871947527 1
0.00419481769097728 1
-0.00290016579391944 1
0.00120087851881467 1
-0.00698638571573193 1
-0.00512430348478412 1
0.00053916971926478 1
0.00731283616249552 1
-0.00127888508931591 1
-0.00766432258510339 1
0.000301072167346451 1
-0.00191725477505993 1
0.000489978033343203 1
-0.00983549999991181 0
-0.00591656470919677 1
0.0116098049676106 0
0.00511289829690692 1
0.00330854677992709 1
-0.00205222745503394 1
0.000831791969360458 1
0.00234634144553231 1
0.00477681572457233 1
0.00494217978332065 1
0.00598839848387682 1
-0.00555287909614598 1
0.00134779535211706 1
-0.00141986330277664 1
0.00565171264514681 1
-0.0110758124853659 0
0.0102321581132723 0
-0.00107616151451144 1
-0.00150131631918448 1
-0.00253475496763614 1
0.00207172763531055 1
-0.0010197597615189 1
-0.0186632536620873 0
0.00045171930104263 1
0.000877793761577392 1
-0.010051327116147 0
-0.00423537190304312 1
-0.00692784616320213 1
-0.00132349260361237 1
-0.000301006032479087 1
-0.00113827687965766 1
-0.0115727670745061 0
0.00780486641139463 1
-0.00490830551833993 1
-0.00694784849173783 1
0.00551488679138081 1
-0.0043496985923068 1
-0.00281803188163754 1
0.00875380441850169 1
-0.00128560362319214 1
-0.00457083362221074 1
-0.00267184088620455 1
-0.00391360912194417 1
5.00480407058934e-05 1
-0.00539828475794829 1
-0.00221916780087796 1
0.00537854780798594 1
-0.00503851987009459 1
0.000111136836691136 1
0.00250209282690242 1
0.00122345512853075 1
0.00268683372387855 1
0.00232933084586109 1
0.0046117020699492 1
0.00155349199048283 1
-0.0054255971236754 1
0.00352219718083132 1
-0.00164927344075935 1
0.00274119956806548 1
-0.00242861374544051 1
0.00356500557487543 1
-0.00517295245903804 1
-0.00431753540510323 1
0.00303108238942868 1
-0.00395100303745335 1
0.00352622807081897 1
0.00455702042621853 1
0.00390453624887849 1
-0.0022227534716537 1
-0.00823864331689895 1
0.00512209219066546 1
0.0100153267289254 0
-0.00276342705427015 1
0.00456079196903366 1
-0.00677406200368532 1
0.00200415794780732 1
0.00564491327811778 1
-0.00964530802131104 1
0.00744207212595773 1
6.99775691660571e-05 1
0.00843860030381658 1
-0.000140311550284689 1
-0.00625218938355217 1
-0.000888420671119341 1
0.00138647392714954 1
0.000620251357132754 1
0.00626293356197756 1
-0.00145657276351018 1
0.00744000822271691 1
0.00368403411633244 1
0.00165022100065242 1
0.00207046011910155 1
0.000845218594329533 1
0.00693350680839599 1
-0.0139227204659108 0
0.00381119334542594 1
0.000107228713080581 1
-0.00758458364903606 1
0.00256781075612506 1
-0.00545572143988732 1
0.00349342120129254 1
0.00660652067489817 1
-0.00705003387415086 1
-0.0059187294105827 1
0.00467696600980558 1
-0.000321601053476391 1
0.0118397524536305 1
-0.00273947115470402 1
0.0059072569716107 1
0.00480724449091175 1
-0.00853945592893583 1
-0.0027661307260319 1
-0.00574621125296126 1
-0.00574185273678529 1
-0.00534987324166613 1
0.0009339661484825 1
0.00531467541482239 1
0.00285992489687683 1
0.00670078550711997 1
-0.00369534186245236 1
0.000876226366946571 1
-0.00122756519715871 1
-0.00727263042072144 1
0.00105382059424308 1
-0.00151102326708531 1
0.000998465949417827 1
-0.00170506131261518 1
-0.00186799525816844 1
0.00451605793487724 1
0.00703655971820806 1
-0.0051635673116816 1
-0.000577705937135604 1
0.00201867775496687 1
0.00307323189426092 1
0.00316225649047941 1
-0.00481652345001653 1
-0.000396191416596338 1
0.00636787746786097 1
-0.000599083338439171 1
0.00285846629641049 1
0.00104359763752928 1
-0.00182279762632553 1
-0.00227416378469402 1
0.004070684138449 1
-0.00704742390742086 1
0.00232110459005038 1
0.000966404985550906 1
0.00234692164381705 1
-0.00148771315920051 1
-0.00239777412995625 1
0.00122323713382464 1
-0.00214867221862797 1
0.00527724094663743 1
0.000557963366694979 1
0.00314300201032888 1
0.00346265661700385 1
0.000443424565382751 1
0.00509498382307697 1
0.00950267162231977 1
-0.00440396752373294 1
0.00887698532452598 1
-0.00339878042121554 1
0.0146372919022952 0
0.00581563972743132 1
-0.00552670072296149 1
-0.00349135519677963 1
5.03002070622893e-05 1
0.00637591608441732 1
0.00312314457424631 1
-0.00615666119290991 1
0.00151964522312418 1
0.00577383783524269 1
-0.0018358239860074 1
-0.00773668290049429 1
-0.00973512346375143 1
-0.00101546354476444 1
-0.00538611006793725 1
0.000771622584532251 1
0.000452588571019917 1
-0.00149761094471524 1
0.00097875372672166 1
-0.00166272106844606 1
0.00726942243545516 1
0.00964876617757441 1
-0.00938345241353135 1
-0.00588705645452786 1
0.00862919662166131 1
0.000406104554196556 1
-0.00293486557353705 1
0.00620952710775154 1
-0.00286702721779801 1
-0.00427722602696164 1
-0.00558100270354478 1
0.0078975716252477 1
0.000589588364700375 1
-0.000368473150000244 1
0.000412369483024964 1
0.000968619748210402 1
-0.00836574681249821 1
-0.00756390968531064 1
-0.00506739478444269 1
0.000699169074001549 1
-0.00458713719220413 1
-0.00125247335504319 1
0.00154120438001539 1
-0.00293723026822617 1
-0.00593726404915767 1
0.00679550373171401 1
0.00262452458023105 1
-0.00564684407428121 1
0.0120139235740107 0
0.0053258138374598 1
-0.00135935186122808 1
0.00159598958592391 1
0.00713534763358423 1
0.00390289675507047 1
0.0060365938476234 1
0.00733251836891435 1
0.000662274762073449 1
0.0030903770887063 1
-0.00189514078881281 1
0.0011308632409942 1
-0.00608391878823685 1
-0.00400144058820212 1
0.000490825235795064 1
0.00273297758158089 1
0.00511770888073637 1
-0.00773675687954265 1
0.00128736743107014 1
0.00682020433383881 1
-0.00104963786833675 1
0.00268314442638234 1
0.00189689140750313 1
0.00286225174498529 1
0.000308813405492714 1
0.00170067670831902 1
0.00355015714239973 1
0.00292924508902096 1
0.00270601872314125 1
0.0118440149627549 0
-0.000728108003029187 1
0.00848807860517641 1
-0.00468237904391587 1
0.000193613390431317 1
-0.000527604698538432 1
-0.00770411718831412 1
0.00701325690446999 1
0.00511794444812128 1
-0.0145903972428474 0
0.00409999261642333 1
-0.00682821626358092 1
0.00532594702412482 1
0.00310298124756246 1
-0.00100338381442765 1
0.00158426272032553 1
-0.000360297921690134 1
-0.00565490103648304 1
0.00120164840741501 1
0.00596916283180349 1
0.000715955997682775 1
-0.00374414240684218 1
-0.0055511024757047 1
0.00247739884958913 1
-0.00310568796625322 1
0.0067082187302564 1
0.00778388716942913 1
0.00530786034252562 1
0.00571411880914741 1
-0.00573453844086006 1
0.000396073462447239 1
-0.00397809627778097 1
0.00267285394022148 1
-0.00394341392756273 1
-0.00774903925173701 1
0.00106514103494218 1
-0.0033124257681375 1
0.00173620548436372 1
-0.00189719463194511 1
0.00628549740606165 1
-0.00221405871118995 1
0.000874762560212922 1
0.000893524351047917 1
-0.00968679996031295 1
0.00693377907191836 1
0.00114896152134227 1
-0.000547858805470783 1
-0.0026407261920762 1
0.000161263285372701 1
0.000427992443149173 1
-0.00467698638145642 1
0.0084827237019886 1
0.00396594696612951 1
-0.00607916439338655 1
0.000325136945775913 1
-0.00207202646718928 1
-0.00591548312890163 1
0.000587827031525169 1
-0.00562729087393012 1
-0.000669292334811625 1
-0.002197326024697 1
0.00424755330619692 1
0.00367796872894139 1
0.000641989372324223 1
0.00160495111213738 1
-0.000484054616803204 1
-0.00380426607210929 1
0.00247393145520837 1
-0.00164030471986289 1
-0.00169215466604611 1
0.000303252576471425 1
0.00343889153572365 1
-0.00557951479542429 1
-0.00331651583491519 1
0.00169438244609571 1
0.00459692323082134 1
0.00393074607165926 1
0.00455118380492649 1
0.00404782788906274 1
-0.0173298524399052 0
0.00400467049582027 1
-0.00289160783069209 1
-0.00616379670064646 1
-0.00542275199483911 1
0.00490544986831866 1
0.00566219991947694 1
-0.0103919053369162 1
0.00234296107076916 1
-0.00231349719251121 1
0.00180405137652792 1
0.00167071962777054 1
0.000948459747756996 1
0.00308374490830377 1
0.0107185082416931 0
0.00293051222583153 1
0.000565545308667629 1
0.00383868346710825 1
-0.00364927932609784 1
0.00144375453725453 1
0.00716076206661455 1
-0.000138163590274379 1
-0.0112842246961041 0
0.00664369154189416 1
-0.00895220210045475 1
-0.00848044596741717 1
-0.00211324137624004 1
-0.0002727806904716 1
0.00158270577112886 1
-0.00635260385509371 1
-0.0018714532519243 1
0.00191938878566943 1
0.00260347703848924 1
0.0124013263852838 0
0.00440088928236972 1
-0.0103177844826946 1
-0.00429084163088985 1
0.00744527527051966 1
0.00188798687170078 1
0.0104352355337495 0
-0.0062934076339308 1
-0.00094752579425165 1
-0.0062936909629109 1
-0.00802662833127255 1
0.00283238644805642 1
-0.00432095924561715 1
0.00701886827424482 1
-0.0129549249676587 0
0.000997573317465088 1
-0.00569228849206732 1
-0.0096161599812599 1
-0.00133812146765214 1
-0.00278431348561158 1
0.00643044479137454 1
-0.00163854865916131 1
0.0073935626305281 1
0.0026229141568349 1
-0.0110412985972396 1
-0.00366742934752264 1
0.00106189666272489 1
0.0106729859230017 0
-0.00360060446516743 1
-0.00359476332793728 1
0.00385554097112289 1
-0.00625416045161485 1
0.00492610010368012 1
0.000882934164160738 1
0.00216278363486902 1
-0.00384050258091775 1
-0.00272808961097812 1
0.00555550354363674 1
-0.00128383726683941 1
0.00103291904857066 1
0.00847053868182609 1
0.00101231276116199 1
0.00378250868008241 1
0.007888793265067 1
-0.00668836491714041 1
0.00665581588285919 1
-0.00263014376054645 1
-0.00140930447420342 1
-0.000426938867289765 1
0.00353181158535063 1
-0.00191668070584921 1
0.00054994013911268 1
-0.00593535354770306 1
-0.00778391348340237 1
-0.00403881053112015 1
0.0132281980281947 0
0.0086326703415232 1
-0.00392407374068024 1
-0.00499782039639891 1
-0.00528612104495411 1
0.00329922495911491 1
-0.00492834737260835 1
-0.00375292306747791 1
-0.00867835440989673 1
0.00557236386720393 1
0.00449918156689858 1
-0.00911328786242469 1
0.00794294353437923 1
0.0027482833533333 1
0.0107108499415946 0
-0.00162911609655005 1
0.0100472116229166 0
0.000903733624130378 1
-0.00699893559727979 1
0.000496892629746464 1
0.0109172873589304 0
0.00300139160859534 1
0.000617232019020706 1
0.0021797990349635 1
0.00157234814111766 1
-0.00512759100198371 1
0.00102176160512784 1
0.000568226703595986 1
-0.00378479024781419 1
0.00298648539023386 1
-0.000586604435230794 1
-0.0110364739566552 0
0.0089668789213532 1
-0.0065530918255793 1
0.00197257128711855 1
0.000997929589721709 1
-0.00720195200419594 1
0.00698699978106529 1
-0.0102827154194311 1
-0.00550547060336003 1
-0.00145436764492012 1
0.000160897956917204 1
-0.00749370426478727 1
-0.00082312897350682 1
-0.00648407374487684 1
-0.00192273281219304 1
0.00472707112698559 1
-0.00434943837553229 1
-0.000691106189670716 1
-0.000595145457670016 1
0.00212673255836297 1
0.00682775389998557 1
-0.00878194719282613 1
0.00475112121454239 1
0.00364909557216928 1
-0.000974784534492103 1
0.00762089713384896 1
-0.00193633761819457 1
-0.00100099842138635 1
0.00118585768807096 1
-0.00563727610410509 1
0.00198619277912033 1
-0.00287245464871304 1
-0.00131650992066796 1
-0.00296621582852808 1
-0.00179686260423943 1
0.00593904595276411 1
-7.19459808673839e-06 1
0.00145202187916927 1
0.001841243456055 1
-0.00306196760573452 1
0.0008278097323063 1
-0.00833369419216111 1
-0.000120256872256357 1
-0.00259211146859118 1
-0.00722216368275088 1
0.00104561231597516 1
0.00316229586677714 1
-0.00840240012614538 1
0.00868683540150571 1
-0.00548863956748505 1
-0.00302508316382703 1
0.0022158796463217 1
-0.00124627288652302 1
0.00731021030950993 1
0.0058413912060671 1
3.16435060577553e-05 1
0.00500288326480914 1
0.000106389563499128 1
0.000561462336150573 1
0.00550129136369113 1
-0.00490030653970738 1
0.000899575807885464 1
-0.00694695992525681 1
-0.00162462602746748 1
0.00765859541467858 1
-0.000100260411392794 1
0.00349860508738568 1
-0.00248271243975916 1
0.00372008834872281 1
0.00493922903222462 1
0.000579313828616223 1
0.00297455570967471 1
0.0115180298886345 0
-0.00699759445140265 1
-0.00859223203137858 1
-0.00329901939702921 1
0.00555936215144505 1
0.00028504125180137 1
-0.0064084172320888 1
0.0038260290015813 1
0.00154268337236816 1
-0.000452730408968471 1
-0.00456128049207118 1
0.00682019101062226 1
0.00234581099369814 1
0.0011256204300021 1
-0.0029738557258823 1
0.00272857749606445 1
-0.00240719042263121 1
0.00646825076264568 1
-0.00111679383583739 1
-0.00599001599138387 1
-0.00225909115902488 1
0.00376005901303098 1
0.00988126773412078 0
0.00390871648726482 1
0.00816319256295828 1
0.00527746940649113 1
0.00121371257910188 1
0.00415292171265438 1
0.000671559401266031 1
-0.00116808792426124 1
-0.0011147770134176 1
-0.00141379615737215 1
-0.00593582063540408 1
0.00103490770962102 1
-0.00320833137772882 1
0.000166427428320979 1
0.000892098406608336 1
-0.00364011417347074 1
-0.00429818575459886 1
-0.00635704529819617 1
-0.00497890048024301 1
0.0029901948659183 1
-0.00993326400909314 1
0.00160036359556931 1
-0.00381427411589792 1
0.0013392705899992 1
-0.00270875759437226 1
-0.00157634911476397 1
-0.00500448387757552 1
0.00326181058456984 1
0.00537861090680545 1
-0.0110620095094851 0
-0.00767574350328398 1
-0.00162860073291732 1
-0.00519797785297567 1
-0.00230890081855089 1
0.000898814467775725 1
0.000486341868929911 1
0.00419224976677402 1
-0.00155328800945544 1
-0.00051894866174125 1
-0.00433206586040349 1
-0.00449470548426145 1
0.00665694864882009 1
-0.00330966620157429 1
-0.00155593903515883 1
0.000781543369760997 1
0.0107647898833673 0
0.00349875266573721 1
-0.00404657470299254 1
-0.00101456493638841 1
-0.00374515603984009 1
0.00357024509629435 1
-0.00847313376698874 1
0.00295266272216024 1
-0.000518658125163549 1
0.0129134917237939 0
-0.000542588004813757 1
0.000892887627509642 1
-0.00388512649943829 1
0.00287866750368183 1
0.00690311740789549 1
-0.00670482004210348 1
-0.0052442824417071 1
0.00672788625560559 1
0.0026815163807591 1
0.00915794565687678 1
-0.000277857078005957 1
0.00211033763117395 1
0.00199198734841127 1
-0.00426229367343467 1
-0.00278563960270025 1
-0.00584276229288841 1
-0.00863066346716588 1
-0.000570080762041902 1
-0.00213311596264163 1
-0.00172970242979018 1
0.00212204316224291 1
-0.00847543521101526 1
0.0147905454117149 0
0.00935387176479181 1
-0.00615671336335713 1
-0.0121766027787691 0
-0.00555122853704944 1
-0.00349692806986584 1
0.000967646277711892 1
0.00189637912649363 1
-0.00541775109644726 1
0.000652285953038818 1
0.00573421893032624 1
-0.0083438579344943 1
0.00422864579220721 1
0.00308372804096363 1
-0.00291466997791767 1
0.00136135963680959 1
0.00630499750144523 1
0.004643365757798 1
0.00669201930258133 1
-0.000508730982895734 1
-0.00287460817910338 1
-0.00256407807467233 1
0.00274637537024911 1
0.00105201931145127 1
-0.00295820634200191 1
-0.00297287407038643 1
-0.00151836672580402 1
0.000843310644296013 1
-0.0154776240909599 0
-0.00115578200694516 1
0.000476600963491022 1
0.00280414629984822 1
0.00221742957956732 1
0.00653731596438223 1
0.00297956271356355 1
-0.0125444419844829 0
-0.00637197263502012 1
-0.00513505290004973 1
0.0116857455750899 0
-0.00028683914470403 1
-0.00639210079959776 1
0.000607219919003318 1
0.00153670051404528 1
-0.00255363592515399 1
-0.00562578685095516 1
-0.000365291415922172 1
0.0101828822221519 0
0.00105916531185839 1
0.00385580146771696 1
0.00221795000055413 1
-0.00282986396016401 1
-0.00293916923953086 1
0.00503248135738852 1
0.00344368718999776 1
0.00373966231517827 1
-0.00345420289747195 1
-0.00191940525742718 1
-0.00119219154844006 1
-0.00439868853126037 1
-0.00193154875543284 1
0.00615773511508696 1
0.0124718177344174 0
-0.00139637417125962 1
0.000366055576577138 1
-0.00255039014750061 1
0.00818313399451029 1
0.00170853258708851 1
-0.00731578952090846 1
0.00590268870606182 1
0.00127992817526219 1
0.000931391656409376 1
0.00656297235150524 1
0.00349727229209857 1
0.00571552047403888 1
0.00369665806500036 1
-0.00244924518151375 1
0.00837635080756532 1
-0.00328082425479447 1
-0.00428305042260177 1
0.00325812217216513 1
0.00491892991688723 1
-0.00962250437139778 1
0.00310703094608622 1
-0.00886843565823804 1
-0.00339611673829709 1
0.0038680277869042 1
-0.00487889383197368 1
0.00567798060928275 1
-0.000928225292815887 1
-0.000802165633124432 1
-0.000143763018340217 1
0.00680753397857479 1
0.00182970733474701 1
0.00501425797717432 1
0.00517542186781387 1
0.0020669433728225 1
0.0101155906500758 0
-0.00542185872180367 1
0.00738385428547247 1
-0.0046600694803246 1
-0.00622511813933613 1
0.00877918141901468 1
-0.00307455681586711 1
-0.00407630848348403 1
0.00927568846421926 1
0.00214812639978387 1
-0.000189803863668933 1
-0.00749187838243375 1
0.00323110043699314 1
0.0112285904900774 0
0.0066768713652537 1
-0.00364034608729033 1
0.00289104797130278 1
0.00533139440071942 1
-0.00697231928502462 1
0.00521269991774237 1
0.00164252414085166 1
0.00344626302954882 1
1.36622959813071e-05 1
-0.000450823570345402 1
0.000361298953701283 1
0.00367717270960186 1
-0.00686107191095464 1
-0.00198727768384256 1
0.00421418276698162 1
-0.0118448518665781 0
-0.00211780838880885 1
0.00499560901383237 1
0.00472619335583994 1
0.00479814825922124 1
0.00493435291134592 1
0.00246156229349285 1
0.00451371422477659 1
-0.00291880203885572 1
0.0032439140456037 1
-0.00413274175230931 1
0.00122897659121148 1
0.00158809058412719 1
0.00949165199767716 1
-0.000468810204523086 1
0.00478312353860589 1
0.00626420406238782 1
0.00049319458422934 1
0.00503735808208589 1
-0.00762960666917334 1
0.00312204512850572 1
0.00412050944327251 1
-0.000959117790910946 1
-0.00237342426648276 1
0.00677461488248642 1
-0.0117039841764575 0
-0.00152896837435215 1
0.00317910962021776 1
0.00686834754310491 1
-0.00207538737432072 1
-0.00729651136687769 1
-0.00194069614643495 1
-0.00110418631534634 1
-0.00307346211188975 1
0.0109389250555723 1
0.0180373970365439 0
-0.00706899160965386 1
0.00448046083955835 1
0.00265617528718074 1
-0.00387388844017779 1
0.0015721729624091 1
-0.00711218105696744 1
0.00456919495047882 1
0.00349142481921801 1
0.000523046466884195 1
0.000613182743380792 1
-0.00137516232504927 1
0.00390608328947585 1
-0.002456051238266 1
-0.00123301674257182 1
0.00303915633765485 1
-0.0049869979628711 1
0.0162663334171479 0
-0.00043688173731902 1
-0.00174088162777039 1
-0.000539703020485578 1
-0.00141250417731036 1
0.00378395773546826 1
-0.00178480942238101 1
-0.00110985077855652 1
0.00463201166929584 1
0.00315400032212872 1
0.00450846810634161 1
0.0026544099195503 1
0.00132772147470862 1
-0.00403091916283488 1
1.57501915348899e-06 1
0.00322207590745678 1
0.00112991407930453 1
-0.00396500904759277 1
-0.0057114583737751 1
0.00814502469574878 1
0.0149478004932049 0
0.000111393791659465 1
0.00739828449217254 1
0.00665746548325527 1
0.00981183645201874 0
0.000560955357802318 1
-0.00469925772838664 1
-0.00180188196011015 1
-0.0025431851867276 1
-0.00205436747663567 1
4.82357544954678e-06 1
0.00134168422571113 1
-0.00247392606859466 1
-0.00288736747731468 1
-0.00112207592569943 1
0.00558045041537396 1
0.00177234175974837 1
0.0050358433214365 1
-0.00483117835300158 1
-0.00300925648060432 1
0.00331680531489813 1
0.00690483457497546 1
0.00943837748062547 1
-0.000165678846914088 1
0.00161693515724507 1
0.00156051675425497 1
-0.00586686648304183 1
0.00849393441017316 1
-0.00411957190055212 1
-0.00381909363734809 1
-0.00512429839166481 1
0.00701753547205453 1
-0.00263235945033582 1
-0.0026587038402937 1
0.00432650435428677 1
0.00193796846420484 1
0.000827666046333065 1
0.00210559474015099 1
-0.00459949547179375 1
0.00913294528033098 1
-0.00297717285316227 1
-0.0097836227407488 0
-0.00823335102372436 1
0.00198447531358459 1
0.0101736284396376 1
0.00526594793359872 1
0.00808368334561081 1
-0.00102032013727266 1
0.00300554140805438 1
0.00975386462249592 1
0.00775789566717334 1
-0.0116783789344476 0
0.00106370435745764 1
-0.00342309113565508 1
-0.00612071882151435 1
0.0044550166676483 1
0.00639112369280373 1
-0.0057765637469532 1
0.0032340739417201 1
-0.00651013026827419 1
0.00164086815776691 1
-0.00187206779259928 1
-0.00237864578792679 1
0.00944640923020174 1
0.00177525286474944 1
-0.00556012674811716 1
-0.00395028176628649 1
0.00709639968213533 1
0.00318239547354903 1
-0.00353347136836274 1
-0.00971589888699333 1
-0.00967693879331452 1
0.00323016253473077 1
0.00742705761952079 1
0.00494727605538605 1
-0.00484821664041952 1
-0.00378336059449859 1
0.00755912282274795 1
-0.000288078036056345 1
-0.00166598348155909 1
0.00610544979891456 1
-0.00245657329801289 1
-0.00447476693312527 1
-0.00083931646225228 1
-0.000557453708117707 1
-0.00952120455173101 1
0.00878366341677258 1
0.000639833087926507 1
0.00288339055589602 1
-0.00621958862463743 1
-0.00131224891791796 1
0.0107684743413776 0
0.00507280601515878 1
0.00487997090869829 1
0.000125622652106896 1
7.5651803701821e-05 1
6.47567699543235e-05 1
0.00525803484255903 1
0.00306295097052087 1
-0.010682226484094 0
0.00397584484363832 1
0.00128737581301363 1
0.000829277641282188 1
0.0129034615303566 0
-0.000657363649009451 1
-0.0101081381086465 1
-0.00398543745752254 1
-0.006383504501726 1
-0.0116172741792265 0
-0.00866639531601628 1
-0.00627736187982976 1
-0.00381817576368354 1
0.0154564141719269 0
-0.00354776624351349 1
0.00370681720037305 1
0.00210532514490989 1
0.00153070944068012 1
-0.00126566979742571 1
-0.00156632142084047 1
0.000174969199171913 1
-0.00337577842861874 1
-0.000657436592705576 1
0.00523385763326261 1
-0.00150964046043856 1
-0.00289312542153293 1
0.00144406050499926 1
-0.0042583104607125 1
-0.000960437675388929 1
-0.0101784039172973 0
0.00105669230556367 1
0.00912328064162479 1
0.000768238269848255 1
0.00504782221651841 1
-0.00111073341958988 1
0.00220857048394466 1
0.00863994444264025 1
0.000891476430458799 1
-0.00175915686755011 1
0.0111711012476313 0
0.00195792919575285 1
-0.00427504115345297 1
0.00727346582356484 1
0.00797219427262311 1
0.0131550812471079 0
0.00751064204506025 1
0.00908718724385235 1
-0.000759777949854147 1
-0.00415505608057083 1
0.00528708518710497 1
0.000394200873262141 1
0.010389680697322 1
-0.00220180432428385 1
-0.00201790051827805 1
-0.00717389731384626 1
0.00664906964895479 1
0.00105034526100581 1
0.00415037835435305 1
0.00300251849957542 1
0.0022557502375587 1
-0.0065115806547978 1
-0.000453193642253343 1
-0.00173604538187604 1
-0.00280875920215014 1
-0.0057365967750659 1
0.00558305569203036 1
-0.00704609961122239 1
-0.00258185213811884 1
0.000392469320432768 1
0.00243599198615309 1
-0.00226260431550567 1
0.00609467786027399 1
-0.0041153834424566 1
-0.00742505303959965 1
0.00080740223069885 1
-0.00279401511023807 1
0.004977379832558 1
0.00382177143936132 1
0.00371927051526763 1
-0.00113684631843874 1
0.00102132115634302 1
-0.00233550395428581 1
-0.00779762930739856 1
-0.00419092504845923 1
0.00185994869014701 1
-0.000709126449345552 1
-0.00343708533968099 1
-0.0112168642493616 0
-0.00191384244922619 1
-0.00633301568039354 1
0.0121276894935434 0
-0.00335868896450241 1
0.00516147780664014 1
-0.000922521257714935 1
0.00139314564773218 1
0.00125528934437746 1
0.00457491067174355 1
0.00714762266613552 1
0.00565517996053549 1
0.00719772429727258 1
-0.000617219968405567 1
-0.00888029069941416 1
-0.0069095382365862 1
-0.00300009646217587 1
0.00119593463567673 1
-0.00212278980358139 1
0.00337316690538078 1
-0.00371986890524944 1
0.00460502486912034 1
0.00481388616300424 1
0.0107925648441988 0
-0.00496782388586047 1
-0.0060038587411308 1
0.0018150850848735 1
-0.00576882603782327 1
-0.00300473853477894 1
-0.00506561535227453 1
0.00363136935691121 1
0.00437913506953174 1
-0.00330320226798872 1
-0.00714056793265479 1
0.00165464601982333 1
0.000309085072380413 1
-0.00211454381746443 1
-0.00440677723305666 1
-0.00197331519558798 1
-0.0068971506035407 1
0.00925962138085892 1
-0.0100579885420655 0
-0.00874802247272948 1
-0.00469759174056034 1
-0.00532833522383785 1
0.00142070123228187 1
0.00659114796814248 1
0.0123302414107157 0
0.0065592267175583 1
0.00268998709093217 1
0.00726051870223841 1
-0.00194782251467666 1
0.00397402248242287 1
-0.00295261500713347 1
-0.000242125615545818 1
0.00224506846546194 1
0.000600608407348713 1
0.00379244646550975 1
-0.00504639456074214 1
-0.0040952220526548 1
-0.0024862566383564 1
-0.00612456102950758 1
-0.0013649336140696 1
-0.00183827484035038 1
0.00231371332480411 1
0.00238059821775826 1
0.00193629929312978 1
-0.00215258995940649 1
-0.00596272855589592 1
0.00760191949900794 1
-0.000570291941103888 1
0.000704537515243719 1
-0.00608158590530087 1
0.00905951244493879 1
0.00533490907323975 1
-0.00323557184772299 1
0.00077031319364722 1
-0.000211237844218886 1
0.000245871133246913 1
0.000877861955727942 1
0.00146705880445857 1
-0.00328006263232388 1
0.00421758185046977 1
0.00312407810615415 1
0.00114880053563474 1
0.00388868988297823 1
-0.00635415024916491 1
0.00243864831861757 1
-0.00293699584822978 1
-0.00418510105474009 1
0.00289738448110964 1
-0.000152873685500077 1
0.012456252121788 0
-0.00383624937409221 1
-0.00512086962992614 1
-0.00635697711192286 1
-0.00125087004871972 1
-0.00183404316036249 1
-0.00158788287138598 1
-0.00502655489479722 1
0.00305553443156979 1
0.00482510855847158 1
-0.00300556765998251 1
0.00402787356935535 1
-0.00190841136203047 1
-0.00519923480702425 1
-0.0014095263407221 1
-0.00808082847741359 1
-0.00498564137411028 1
0.00223142555386214 1
0.00158379709216136 1
0.0031477454782796 1
0.0164206881076692 0
-0.0029384498520166 1
0.00761467640039914 1
-0.00239758995023816 1
0.000837396366487493 1
-0.00269212210458595 1
0.0124211994896856 0
-0.0053374985992894 1
-0.00199284062744637 1
-0.00148259550557729 1
-0.000622208940829743 1
0.000870865767960397 1
-0.00877114419076742 1
-0.00351050285412482 1
0.000470280884494899 1
-0.0027271711413028 1
-0.00175035907938103 1
-0.008349652925977 1
0.00223890723482983 1
-0.00112674205259316 1
0.0022776141170773 1
0.0115133270296481 0
0.00526217552305942 1
0.00677781503498325 1
-0.00646314729981176 1
0.00550857914880936 1
0.000593825798560825 1
-0.0125337627436189 0
0.00840471889385604 1
-0.00151551292417925 1
-0.00238129513550927 1
0.0040933116476438 1
-0.00120688983021164 1
0.00107222495551369 1
0.00632133860344397 1
0.00354045092972152 1
0.00127603455296643 1
0.00248655160853608 1
0.014030613985417 0
-0.00504947975953777 1
-0.00964566312207634 1
-0.00176497839739798 1
0.00267162964455315 1
0.0014339387394545 1
-0.0038556292971106 1
-0.00147073879137226 1
-0.00595742306090978 1
0.00395013975397531 1
0.00209144992410861 1
0.00569084886806074 1
0.00297696867678038 1
-0.000556815248263211 1
-0.00443157954849006 1
-0.00568971133015505 1
-0.000834169531179171 1
0.0108992643914131 0
-0.0016962013732651 1
0.0015679362307471 1
0.00161135879203398 1
-0.00566816076741051 1
0.00181740990254702 1
-0.00943987181078658 1
0.0156729247780348 0
-7.29742009249138e-05 1
0.000104957093793781 1
0.000732210640617183 1
0.00129878374561288 1
0.00715036915907748 1
0.00128877967128095 1
0.00475356940979244 1
0.00268927390213601 1
0.00293366222166274 1
0.000513537698319011 1
-0.00776120311822446 1
-0.00213677151452965 1
-0.000363453540776431 1
0.00352814485962379 1
-0.00357443773454907 1
-0.000394806112803906 1
-0.00463331704932343 1
0.003069071954697 1
0.00448821659680298 1
0.00260886499035012 1
0.00246750281057151 1
0.00802681514457328 1
0.00177404175341579 1
-0.00023876557196826 1
0.000320576453630872 1
-0.00552567215849561 1
0.00565712764496613 1
0.00509499874159537 1
-0.00146162150423593 1
-0.00524849677665717 1
0.00180952936509876 1
-0.00213979530935474 1
0.0013333744345558 1
-0.00128408047194692 1
0.000990479199179157 1
0.00465833256265496 1
0.0044536196839779 1
0.00284279497280038 1
-0.00533128522334557 1
-0.000918913746454923 1
0.00636929245880816 1
0.0016918799882851 1
-0.012022615354595 0
-0.000694407976238272 1
0.00869319531316626 1
0.00263940597130533 1
0.00693509504783537 1
-0.00151455083209811 1
-7.93043647521369e-05 1
-0.00594843445755143 1
0.000667310901166643 1
0.00292205978781502 1
0.000228711163519702 1
0.00534147967800954 1
-0.00402077196849332 1
-0.00420596977955671 1
-0.00107269135277967 1
0.00402294229909405 1
0.00692378813912389 1
0.00206901242357371 1
-0.00224612907333971 1
-0.00199219412959888 1
0.00250154858171979 1
-0.00446901198032101 1
0.00461796316184711 1
-0.00117475045835832 1
0.00303047752986165 1
-0.00949132532566872 1
0.00198805034961316 1
-0.00152197199794577 1
-0.00163235134366585 1
0.00105575408719974 1
0.00100050761905129 1
0.00171345721041237 1
0.00423290171689336 1
-0.00958954579085653 1
0.00489964675864415 1
-0.00299807587869382 1
-0.00540469839333149 1
0.00641450994960612 1
0.00601607511172287 1
-0.00309295503224581 1
-0.00324539573317034 1
0.00159490311422517 1
-0.0045171312008653 1
0.0010701855014267 1
-0.00521753027382096 1
-0.00927604196094363 1
-0.00150279925870025 1
0.00241455353283419 1
-0.00434484511541279 1
-0.00669069610707063 1
0.0012857073809166 1
0.00135429676190217 1
0.00590722100371667 1
0.00835233043537007 1
-5.07357458142848e-05 1
0.00453524753722414 1
0.00106139620700731 1
-0.00277297375281591 1
0.00454966834084659 1
-0.000307147001994985 1
0.0132694224835895 0
0.00323164904029536 1
-0.00405161866035399 1
-0.00583435362297957 1
0.0070321468815401 1
0.00663440099169404 1
0.00217568877514068 1
0.0028736391333126 1
-0.00416874942720552 1
0.00193010752799921 1
0.00427705773051076 1
-0.00395925630896881 1
0.00138714685784424 1
0.0122093267487906 0
-0.00617362660596477 1
-0.0015765508271868 1
-0.000447763465736971 1
-0.00372002189730464 1
-0.00336977386784022 1
-0.00257436624030457 1
0.00672622661130114 1
0.00245775132712101 1
-0.00474073690715761 1
0.00149559725994644 1
-0.000354122939103449 1
0.000750824553001188 1
-0.00274470086398838 1
0.00473915712497947 1
-0.00366458544148628 1
0.00125338433321958 1
0.00191247412974642 1
-0.00292535535360248 1
0.00321214710345038 1
-0.00344890219676031 1
0.00219314821099933 1
0.00569862886438035 1
0.00339105519209381 1
-0.00679926612964574 1
-0.00849047600802076 1
0.00132353644042211 1
-0.000897825834056543 1
-0.00376777676459203 1
-0.00395313199005083 1
-0.00242143500525732 1
0.00639713581090645 1
-0.00458863808999095 1
0.0106351848341308 1
0.00238270188399067 1
-0.00609817180712429 1
-0.00711883644307606 1
0.00229814949780413 1
0.0056500227159064 1
0.0040147802790868 1
0.00360166403409694 1
-0.00357743595021739 1
0.00134163660757194 1
0.0121927258849729 0
-0.00212651682728648 1
0.00191210334174689 1
0.0054819681426677 1
-0.00131322028461526 1
-0.00681475081849579 1
-0.00345969610787544 1
0.00213370195363661 1
0.00485612001537213 1
-0.00359768561699006 1
0.0034435270235482 1
0.000171317491785713 1
0.0088296025899456 1
0.00885019358633136 1
-0.00194123373854463 1
-0.00519911702505493 1
-0.011501880093681 0
-0.000424819705137724 1
-0.00575201734569993 1
0.000645633941950872 1
0.000128465662902562 1
-0.00628344384797075 1
0.000849778489280381 1
-0.000241896169108172 1
-7.14964416645662e-05 1
0.00226548698714258 1
-0.00406704881912864 1
0.00262415654884183 1
0.0019305231416027 1
-0.00142144481827062 1
0.00416237948761454 1
0.00450425426540453 1
-0.00872692858864996 1
0.00500696428893079 1
0.00482280273006706 1
0.00603270570387757 1
-0.00237295565001791 1
0.0022830163259763 1
0.0107536664476595 0
0.00600478383654348 1
-0.0104213728754674 0
-0.00111545471356286 1
0.000932508903978633 1
0.0063368176441081 1
-0.000991594096973722 1
0.00281383991816419 1
0.00318674571224693 1
0.00589487724354458 1
-0.0134589836161604 0
0.00517462754034947 1
-0.00682801805320579 1
0.0155371553111879 0
-0.00538486565741565 1
-0.00609415902370892 1
0.000161703192555241 1
0.00442634040304476 1
-0.000132214321464182 1
-0.00112687320105334 1
-0.000466861480800903 1
-0.000976099069401595 1
0.00292881659651018 1
-0.0032779062330021 1
0.001919073773 1
0.00104678173821022 1
-0.00688063259520225 1
-0.00089022528609782 1
-0.00119683662859555 1
-0.000915390792444472 1
-0.00430625023828067 1
-1.72326472659576e-05 1
-0.00267800328174634 1
0.00021717083971481 1
0.000611925278385719 1
-0.00448610125630797 1
0.00714809805713666 1
-0.00304277831928398 1
-0.00845331499720288 1
0.00628078115081778 1
0.00586286773330542 1
0.00314125703995994 1
0.00456921539100612 1
0.00428815217878981 1
0.0083094449763812 1
0.00591604160255992 1
0.00261856752087839 1
0.000564904085370064 1
0.000717366992873881 1
0.00928519535280873 1
-0.00406932730590303 1
-0.00278703492994663 1
-0.000699750054312315 1
-0.00585093957483196 1
-0.00852765217504985 1
0.00328183176458426 1
0.00570056064188367 1
0.00261349382508973 1
-0.000674819179857912 1
-0.00298757100809356 1
-0.00566100284947426 1
0.00337504506113995 1
-0.00343605158050768 1
0.0067126842980469 1
-0.000923032468349636 1
-0.00325373439291323 1
0.00812612276440436 1
0.00085788177791238 1
-0.00310022952470617 1
-8.17276054107466e-05 1
0.00375212596560147 1
-0.00843928989500589 1
-0.00241697861882277 1
0.00615449681132486 1
0.00123583378505859 1
0.00380853603632375 1
-0.00409339760595184 1
0.00671607317563613 1
-0.00683895288576059 1
0.00401466599992363 1
0.00511136856410209 1
0.00557987427718246 1
-0.00695528550421615 1
-0.00529180725456029 1
7.43890170658821e-05 1
0.00125160900429325 1
0.00497278408485671 1
0.00178146472258125 1
0.00999825899470805 0
-0.00134341223369419 1
0.00648482609076375 1
0.00893661061440357 1
0.00525709440876523 1
-0.00497246118704331 1
0.00356070863384436 1
-0.000759213955814683 1
0.00883793134610593 1
-0.00815847258917882 1
-0.00703425960969581 1
0.000207624371202346 1
0.00710333128490095 1
0.00546101309462978 1
-0.00470925859673954 1
-0.00591722368312821 1
0.00175223109587773 1
-0.00248681514040104 1
-0.000500851759973216 1
-0.00427985709441447 1
-0.00040027734810821 1
0.00309115426125103 1
0.00410006948491504 1
-0.00171048570226505 1
-0.00312325821181584 1
-0.000785846071932024 1
0.00251522738791115 1
0.00267962678486425 1
0.000246915471187916 1
9.34440981138623e-05 1
-0.00616710534995489 1
0.000202296328193966 1
0.00636524674305893 1
0.00430563722049349 1
0.00398070656773065 1
0.0101109103912511 1
0.014108899082645 0
-0.00445001962408314 1
-0.000884381044299983 1
-0.00119099447190193 1
0.000482848641357381 1
-0.000163094796049785 1
-0.0095353447816354 1
0.00130801615438303 1
0.00336250118280908 1
0.000807497995740129 1
-0.0103144158018974 0
-0.00634675156447242 1
0.0065986651739321 1
0.00288616916265569 1
-0.00835214331495553 1
-0.00281320550155592 1
-0.00569008937004891 1
0.00280971324823375 1
-0.00129481805584254 1
0.00310542620701308 1
0.00957759404698926 1
-0.005114001756841 1
-0.0084065767270234 1
5.8020999436377e-05 1
0.000156307763422816 1
-0.00973863859368371 0
0.00323841778453627 1
-0.00770054613287075 1
0.00389189728331165 1
0.00452586473452722 1
-0.00394824387133654 1
0.000679955838630118 1
0.00021485003460559 1
-0.000408357805640406 1
-0.000587651516200488 1
0.0111170554019335 0
0.00540057249422497 1
-0.00790358194822024 1
-0.00146056126844183 1
0.00132999839763781 1
-0.000196203095133359 1
0.00640601358953375 1
0.00366880605773368 1
7.14245861855482e-05 1
-0.00797471394473785 1
0.00250444753660664 1
0.0056042468158934 1
-0.000970959078314114 1
-0.00276470925220945 1
0.00138146020147366 1
-0.0153197442112168 0
0.00403698434159453 1
-0.00160029796737971 1
0.00996932983445269 1
-0.000343906721777388 1
0.00151630800508542 1
-0.000840250473258915 1
0.000349439483272246 1
-0.00123347149453382 1
-0.00262139487976225 1
-0.00635961294899486 1
-0.00358728045305363 1
0.0013518220786716 1
0.00174070193846508 1
-6.99274009511196e-05 1
-0.00456783733804464 1
0.000138015406912866 1
0.0126854528019439 0
-0.00131652828015164 1
-0.00028735916878549 1
-0.00777388443406487 1
-0.00374497503594815 1
-0.00305448506458864 1
-0.0145705156477779 0
0.00821260509706919 1
0.000783561530611378 1
0.00102712684111947 1
-0.00166813867024258 1
0.00789557405179764 1
-0.00232969843249136 1
0.0042388222086895 1
0.0012597698510774 1
0.00671670342578136 1
-0.00161832734465506 1
-0.00719972222912135 1
0.00115663817415217 1
0.00600714479445593 1
0.00539136646629397 1
-0.000881820068231954 1
0.00225972442625033 1
-0.0027375649135651 1
-0.00179571528445797 1
-0.00312981357754622 1
0.000975853422654136 1
-0.00124923582095215 1
-0.00470967849718175 1
-0.00777554327438759 1
0.00361021166127731 1
-0.00294895896902652 1
-0.00380435437831638 1
-0.00553962745435139 1
-0.00552386704132617 1
0.00343208701882318 1
-0.000773834891040053 1
0.00616052150020142 1
0.00428962583802893 1
0.00191975032344827 1
0.00427796678812305 1
0.00285140446830785 1
-0.000527820955369098 1
0.000936384099678634 1
-0.00246445604174607 1
0.00181166967048242 1
-0.000518892719890983 1
0.0067250223455175 1
-0.00243953178881652 1
0.00934322025149848 1
-0.00274698753881289 1
-0.0061473721458712 1
-0.0102823014624215 0
0.00122321140894631 1
-0.00261503690939943 1
0.00130379941944536 1
0.00329690439497591 1
-0.00448156608406837 1
-0.00835078522803891 1
0.00589651208985847 1
0.00646225657646979 1
-0.00728596214655783 1
-0.00337640202473869 1
0.000200353888624498 1
0.0032441518120924 1
-0.00349444787010473 1
-2.52418296123033e-05 1
-0.00529369002157992 1
-0.00702293305983196 1
0.000285413758490637 1
0.00832765043056176 1
0.00501998109007792 1
-0.00148538626755117 1
-0.00775909337232331 1
0.00272795250602047 1
-0.00547106350648457 1
0.00330339594899763 1
0.000785736531031107 1
-0.00623488522693596 1
-0.00264091411531178 1
0.00413151581234114 1
-0.00270412256925472 1
-0.00145051656463507 1
-0.00668560941980916 1
-0.00345173099347258 1
-0.00207358709283722 1
-0.000610916093998918 1
-0.00312447888196175 1
0.00203840460520445 1
-0.00077733595676933 1
-0.00307262994190706 1
-0.000212471053180262 1
-0.00240554003320101 1
-0.00144115679731929 1
-0.00337757171486033 1
0.00326931492815648 1
-0.00809163450899117 1
0.001695210641249 1
-0.00494378679597879 1
0.000541518071030585 1
0.00234359596211434 1
0.0098873829873847 0
0.00249867630752032 1
-0.00215913038618731 1
0.000968736909435441 1
0.00217486037398233 1
0.000727911946162708 1
0.000998038104521724 1
0.00258029003325144 1
-0.00664740330328511 1
0.00120046024666855 1
0.0117340556689597 0
0.00294013611594061 1
-0.00272060216468104 1
-0.00321689550362195 1
-0.000416795504567876 1
0.00388510791871319 1
-0.000381930573785555 1
-0.00264429104753519 1
0.00720412829628946 1
0.00317917686560186 1
0.00672173018384312 1
-0.0017008113002901 1
0.00837138935148399 1
0.0028338156293172 1
0.00123516983284379 1
-0.00202528644394023 1
-0.01330277670402 0
-0.00531268834277046 1
0.00256619892568653 1
0.00325729737023813 1
0.00442411337310458 1
-0.00632042095253575 1
-0.000574954665140396 1
0.0034153929916021 1
-0.00382489297245769 1
0.000551055015300402 1
0.00308455903232333 1
0.00769814338889735 1
-0.00531316822674896 1
0.00140847331933495 1
0.00107495753019415 1
0.00179494018666584 1
-0.00275903205895502 1
0.00269120141579719 1
-0.00316854304920586 1
-0.00621847305498307 1
0.00451895831359199 1
0.00808028252361285 1
-0.00351418895251911 1
0.0030640022852285 1
-0.00233502319633248 1
-0.00399325060877135 1
-0.0058464676539067 1
0.000714588338014256 1
0.000575516254737981 1
-0.0111986233126071 0
0.00661983110096189 1
0.00459104625960936 1
0.00110540221414485 1
4.37692711510293e-05 1
0.00684024541093414 1
0.000959584734257488 1
0.000614645022845705 1
0.00533418732990369 1
0.0029836258816791 1
0.000958691817851072 1
-0.0072737708241847 1
0.00505414900179284 1
-0.00136022759299866 1
-0.0124137489341806 0
-0.00898751438973474 1
-0.00570443866786927 1
0.0061494281463444 1
-0.00813464403065957 1
-0.0071339079077254 1
0.00463786660165462 1
-0.000888119579683736 1
0.00613010483779625 1
0.0105043213349063 0
0.0025469968789871 1
-0.00195622389520454 1
0.00217467666290952 1
-0.00799311764508405 1
0.00263145889463878 1
0.00853873515256308 1
0.00517149744732072 1
0.00134435370987786 1
0.00620848924903778 1
0.00479558102564406 1
0.00940891642481044 1
0.00304978384485831 1
-0.00231689772833744 1
0.000132291471312811 1
-0.00572429310298526 1
0.000178655112050336 1
-0.00176593300897293 1
0.00336339384531738 1
0.00307097227352326 1
-0.000745824712668029 1
-0.00361623871909024 1
-0.0006533415089345 1
0.00635095879544542 1
0.00179824203062515 1
-0.0075406184116316 1
-0.0099788225278442 0
0.00222214796963458 1
0.0012296429064129 1
-0.00173140070747379 1
0.0024470033489183 1
0.00513059080364226 1
0.00897605426746922 1
0.00171593007538944 1
-0.00358217806304507 1
0.00222044544656827 1
0.00254647519515098 1
0.00239756445320756 1
-0.0039462010973106 1
-0.000263463155370951 1
-0.0119676899645258 0
-0.00208505903396705 1
0.00713950730372777 1
-0.00573274171586136 1
-0.00164466562664486 1
-0.00332915065385457 1
0.00597097363343803 1
-0.0021876157064701 1
-0.000559011418832157 1
-0.0153000238624866 0
-0.00713033592355476 1
8.50924265556779e-05 1
-0.00417618404430915 1
-0.00661730646443173 1
-0.00163943467212225 1
0.00421180124134322 1
0.00235789090321666 1
0.00353690204142001 1
0.00286696962859713 1
0.0054623990487909 1
0.00200772457968534 1
0.00450567782618367 1
0.0060979283827078 1
0.00740640163552078 1
0.00201349300095767 1
-0.00409038823539834 1
-0.00501694000893722 1
-0.00549623720672935 1
-0.00105883914225991 1
-0.000805300958921724 1
-0.00610428317209463 1
-0.00451176385919436 1
0.00714078240186084 1
0.0056325513455788 1
-0.0090354012781455 1
0.000324809285957259 1
0.00196415576912519 1
0.0088183754553972 1
-0.00259019080600282 1
-0.00255367582976145 1
0.00431193115313884 1
-0.00117102374789834 1
-0.00484803758285859 1
0.00338897206763806 1
0.00431674547529587 1
-0.00322902350435763 1
0.00778124919603363 1
-0.00352960914382791 1
-0.00139234971967469 1
-0.00256258340507588 1
0.00944557580890068 1
0.00477066620738742 1
0.00358216909226804 1
0.00704015947721759 1
-0.00280779316718678 1
-0.00162434481341301 1
-0.00497095482874375 1
0.000723989863972758 1
0.00934524269471769 1
0.00112419726718129 1
0.00225574188481838 1
-0.0102500146141563 0
0.00186759246978284 1
-0.0046217190770278 1
0.00256729946183157 1
0.00297092263873643 1
0.000568807767547169 1
0.00138236278636378 1
0.0144535531745306 0
-0.00225973662300913 1
0.00881085165212923 1
0.00351026490257818 1
0.00221952779596969 1
-0.00449902419248958 1
0.00682387906022369 1
-0.00674912019469734 1
-0.00268387794730616 1
-0.00797674234332294 1
-0.00429427291904917 1
-0.00315431993510167 1
-0.00453848104161457 1
0.000698153109504933 1
-0.00570544482856706 1
0.00025602400014543 1
-0.00194148388918199 1
-0.00143512890821078 1
0.00287166642280471 1
0.000197164166078607 1
0.00192356259176968 1
-0.000973638073709637 1
-0.00421201763368167 1
0.00121504672124971 1
-0.00535551308741692 1
0.0043975130844266 1
-0.00102301358983882 1
-0.00346748017465069 1
-0.000459149090277038 1
-0.00348765572352935 1
-0.0102594015794825 0
-0.00108757648545216 1
-0.00377467645882236 1
0.0060998892956739 1
0.00402589067835651 1
0.0133323710304607 0
-0.000640676233142809 1
0.00447090102970847 1
-3.7177830093128e-05 1
-0.00510900742854795 1
7.97789206013176e-05 1
-0.00816911430203929 1
-0.00491134364276487 1
-0.00480691902081494 1
-0.0010026168778807 1
-0.00274562000577294 1
0.000504537929283628 1
-0.000205397766946532 1
0.00801340031875118 1
0.00422938118745854 1
0.00842428518915186 1
0.00190420217748185 1
0.00347348998842399 1
-0.00389133523162391 1
-0.00267606758097184 1
0.00411054624930392 1
0.00342018529861544 1
0.00547937160596891 1
0.00379638316404219 1
-0.0021991513753523 1
0.00030257909979332 1
0.00418754139416977 1
0.00103814992912874 1
0.00844006653743408 1
0.00112539414716613 1
-0.00545481308296177 1
-0.00486074014417149 1
-0.0064214732072815 1
0.00602018796062907 1
-0.00268676653507417 1
0.00912153485279719 1
0.00592329842379756 1
-0.00148931199141214 1
-0.00458270761475989 1
0.00538126621699438 1
0.00339959474929891 1
0.00443809720955172 1
0.00323699965042539 1
-0.00404494034763815 1
0.00346210755596293 1
0.0059718953876701 1
-0.00193848070417699 1
0.00266344797806581 1
-0.00259371065150183 1
0.00408212929620109 1
-0.00288293736546856 1
-0.00153511361962335 1
-0.00626885320917248 1
-0.00339675122801749 1
-0.0105411881089613 0
-0.000788754395991284 1
0.00411551932694534 1
0.00285634038234851 1
-0.0017331995272661 1
-0.00692097967679893 1
-0.00107271872790588 1
-0.00200236371026323 1
0.00041027959833058 1
-0.0013793338173712 1
0.000458859763518958 1
0.00593500817248115 1
7.19140137935364e-05 1
-0.00170683032272009 1
-0.0036829179343942 1
-0.00480310063952088 1
0.000215202256596038 1
0.0154272590557544 0
0.0112129158896208 0
-0.00375498010636843 1
-0.00369376886486401 1
0.00358275918052073 1
0.00194228292718078 1
-0.00790219473110916 1
0.00470537082096237 1
0.00345715847554452 1
-0.0109864263998908 0
0.000604254608331307 1
0.00450085994397542 1
-0.00190058278207495 1
0.0115246667079431 0
-0.00196661684539238 1
0.000753813956127531 1
0.000571033995690211 1
-0.00265078369152172 1
0.000874913063138712 1
0.00139781407456759 1
0.00370258887844948 1
-0.00129025273365474 1
-0.00110465789983446 1
-0.00384657507913247 1
0.000734058160868612 1
0.00181172674908459 1
-0.00532155783386581 1
-0.0107122059151575 0
0.00164222138281025 1
-0.00806897757369829 1
-0.0117279095311628 0
-0.00650913194995187 1
0.00463878202620808 1
-0.00419210817661991 1
-0.00218604572904551 1
0.00908152252606174 1
-0.00536091702419696 1
-0.00415839526777237 1
0.000251308988416459 1
3.47197534676614e-06 1
-0.00503067358700639 1
-0.00198743622075624 1
-0.0131447293162058 0
-0.000829055904845975 1
-0.00454618792277889 1
0.0042719089990481 1
-0.00677379710956568 1
0.0029215950094997 1
-0.00278749822326684 1
-0.000317152306054186 1
0.0050447290926401 1
0.00153895561081452 1
-0.00458986634363483 1
-0.000282848580056456 1
-0.00425307746977533 1
-0.00843037047593834 1
-0.00468907902270367 1
0.00323306715477942 1
0.00037780845918335 1
-0.00417599596907252 1
0.0048492890383679 1
-0.00469979770577443 1
-0.0013315849152676 1
-0.000789938525190121 1
0.00396012947484339 1
0.00700202933065869 1
-1.13517884376454e-05 1
0.007338192770494 1
0.00203307021144433 1
0.00179690731081904 1
-0.00100800337793743 1
-0.00227428725340006 1
-0.00402091883338274 1
-0.00238690573737614 1
-0.00298020250233781 1
0.000460697585485268 1
-0.00105835257928568 1
0.00454124888921365 1
0.00177670360405926 1
-0.000340939680164686 1
0.00383834462372965 1
0.0028987052457211 1
0.00360618495532408 1
-0.000779887555063599 1
0.000595542185770743 1
0.0022069273262089 1
-0.00628286965714622 1
-0.00777713932945377 1
0.00394411687966775 1
0.00609146422145089 1
-0.00227685656811637 1
0.0147209688669968 0
0.0011598062757427 1
0.010495051888621 0
0.00271766799291856 1
0.00183495704960646 1
4.96040234197402e-05 1
0.00128297084618393 1
0.00234124266825047 1
0.00650821629403454 1
-0.000400624370818664 1
0.002141110580553 1
0.00370076785679217 1
-0.00477097878157045 1
-0.00170596412037881 1
-0.00232818728516105 1
0.00110957367365835 1
0.0128847494236652 0
-0.00429703500307975 1
-0.00993921664349806 0
0.00182534948858858 1
0.00166631027667456 1
0.00310234953925905 1
-3.3467564253473e-05 1
-0.00971725977471824 1
0.00159657081284157 1
-0.00298293409452586 1
0.00147193090489886 1
0.00663445219022759 1
-0.000830607479792603 1
0.00360828871147961 1
0.000797269748598063 1
0.0046631931781229 1
0.00258816951588015 1
0.0013228682644624 1
0.00267687779464724 1
0.011847187476018 0
-8.6655715461829e-05 1
-0.00405951842287304 1
-0.00933284497365231 1
0.0030555043941422 1
-0.00806536173734137 1
-0.00249357227282976 1
0.0043891819217138 1
-0.000643418554432349 1
-0.00576029127188814 1
-0.00263781951469286 1
-0.000994920281591209 1
-0.00245355744718539 1
-0.000958721069830285 1
0.00395737166848148 1
0.000981387709839951 1
0.00270616503095294 1
0.0120856370779693 0
0.00538645820026766 1
-0.0109977363917929 0
-0.00368479573758428 1
-0.0101178479123195 1
-0.00528142338438437 1
0.000978941816060541 1
0.00612740757073175 1
0.00689211709245721 1
0.00124589115982697 1
0.00125042182139833 1
-0.00337442362268347 1
0.00641267529771289 1
-0.00304499884520309 1
-0.000480580675260252 1
0.00113298597936434 1
0.0074619023400818 1
-0.00115200098622733 1
0.00353334889190099 1
0.00379198456410192 1
-0.0065076721378073 1
0.000281124533363231 1
-0.00178365003006819 1
-0.0090288091078613 1
0.0120390694476758 0
-0.00632337085593009 1
0.00384910640688074 1
-0.000771241292481198 1
-0.00079063213508919 1
0.00660582762879928 1
-0.00660173062675344 1
-0.00164815554219096 1
0.00393693798647796 1
0.00144056374090327 1
0.00335909839139402 1
0.000592433857981281 1
-0.00228377107770797 1
0.00190894256701545 1
-0.000574411768070265 1
-0.000551274597867819 1
-0.000853369279178916 1
-0.00278283057161003 1
0.000962807568118258 1
-0.00150373446804282 1
-0.00267492223930466 1
-0.001107936402747 1
-0.00127172678507242 1
0.0028220764810586 1
-0.00107092304088884 1
-0.000744731067012378 1
0.00429898288741406 1
0.00728418310945179 1
0.00827966492659723 1
-0.00398329779272657 1
-0.00912148547452746 1
0.00867071318367446 1
0.00252174200072082 1
0.00529156428272219 1
0.00743349726964474 1
0.00471485304853857 1
0.00400346213503564 1
0.00347538415643202 1
-0.000739948706978833 1
0.00224233434228302 1
0.000226431652799787 1
0.00199490781289149 1
-0.00865928882039333 1
-5.70509838251985e-06 1
-0.00163614278103331 1
0.0107950383973602 1
-7.15375332910291e-05 1
0.00534664335736406 1
0.000712273503327602 1
-0.0103942034954275 1
-4.13978872586512e-06 1
0.00306422453975754 1
0.00354732997943855 1
0.00375934269535875 1
0.0025281472808506 1
0.00237270360042734 1
-0.0127823761757106 0
-0.00243653716633748 1
0.00239837479106303 1
0.0041883265501659 1
0.00303060112535781 1
-0.00193602741092054 1
-0.0070054232262013 1
0.000382657048197858 1
-0.0075126362038049 1
-0.00239681076505172 1
0.00446016646418754 1
-0.00893887181426082 1
0.00171252465957849 1
-0.0044340592710557 1
0.00795756024378048 1
-0.000521993508863792 1
0.00610797004516448 1
0.00671596956434504 1
0.00155487929400629 1
-0.0037272669678033 1
-0.00674837598851812 1
0.00375976605224344 1
0.00757807981056768 1
0.00114480957340887 1
-0.00417563762055515 1
0.0107845193376472 0
-0.000157326144775826 1
-0.00472940363800612 1
-0.0104086370901396 0
0.00995937533718905 1
0.00552817619268433 1
-0.00235990107629578 1
0.0068155283098958 1
-0.00114264489612159 1
-0.00106841384907528 1
0.00335044436303609 1
-0.00310048936393969 1
-0.00514304000799485 1
0.00113823514916936 1
-0.00338336705894207 1
0.00593858307037806 1
-0.00379064703699381 1
0.0011943459239137 1
-0.00578773887858141 1
-0.00960167895412822 1
0.00418603363966059 1
0.00157314230608429 1
-0.00526208350000455 1
-0.0073072817127647 1
-0.0053857604921358 1
-0.00978479832045876 1
0.00197582828188783 1
0.00824948000044102 1
-2.79521026160354e-05 1
-0.00204619669916342 1
0.00249136750812825 1
-8.25895582019906e-06 1
0.00271039073139286 1
-0.00232103886122257 1
0.00197747235197104 1
-0.000831082602631769 1
-0.00545780583318171 1
0.000188878466976692 1
0.0089927340985222 1
0.00541128439638875 1
-0.00359408966293305 1
-0.00288453890126319 1
-0.00184571620495779 1
-0.000110219109840438 1
-0.0033672444298116 1
-0.000633667069299511 1
-0.00299333754452787 1
0.00262848869163388 1
0.000550655846637526 1
0.00151027148683854 1
0.00410903490393451 1
0.00435901485111577 1
-0.00633421970158616 1
-0.0051360456434067 1
0.00335238047912922 1
0.00393966573441081 1
-0.00530919846021965 1
0.0107732675798379 0
-0.00690454282977709 1
0.0059098134356631 1
-0.00508187031073109 1
0.000123679092356822 1
-0.0069735215785073 1
-0.000304718932445175 1
-0.0047151610956357 1
0.00429968304553609 1
-0.00912479737065836 1
-0.000452245542096208 1
0.0013290404776617 1
0.00210003804207648 1
-0.00373785447541621 1
0.0105318934976062 0
-0.00059323813797071 1
0.0010771624795152 1
-0.00244652370021218 1
0.00236231978594293 1
-0.00145799374107158 1
-0.00211956873224371 1
0.00528883876879417 1
-0.00226565477409286 1
-0.00202393953969544 1
-0.00833512040745808 1
-0.00301493238610108 1
-0.00282178805613743 1
-0.0103220572182745 0
0.00230638509208203 1
0.0136392377644626 0
-0.00708387820083648 1
-0.000362538874065608 1
0.00453690140721208 1
-0.00468740679766048 1
0.00417674236460659 1
0.00504813983233375 1
-0.0145192569919186 0
0.00481529049557561 1
-0.0062783223967945 1
-0.00175805753933417 1
0.000353863768338487 1
0.00427418391181291 1
-0.00911042751856096 1
-0.00250269596400836 1
-0.00399282521500035 1
0.00159393790886086 1
-0.00352176140995394 1
0.00336942161362619 1
-0.0022084423611987 1
0.00680797277023585 1
-0.00502834696052551 1
-0.00310415651242962 1
0.00114646787396921 1
-0.00301148649997735 1
0.00630121374167004 1
-0.00126866748854649 1
-0.00288434989335577 1
0.00183085854227725 1
0.00919991782861215 1
0.00181237737030909 1
-0.000625651692903681 1
-0.00417772442405984 1
0.00384705807593451 1
0.0019281223296508 1
0.00112206252694751 1
0.00272099764510477 1
0.0169047775318632 0
8.2510644858675e-05 1
-0.000902784921886234 1
-0.00313603771852309 1
-0.0030814963218549 1
-0.00624583818564834 1
-0.00225549716457797 1
-0.000749531383102513 1
-0.0113971008514706 0
0.00558114040666939 1
0.00523716930153912 1
0.00518331174266001 1
0.00545466684520598 1
-0.0019533385824008 1
-0.00924085778990846 1
-0.00481837600626183 1
0.000748049292163586 1
-0.0039143479224904 1
-0.000937678734342158 1
0.00355660364285202 1
-0.00445512728025488 1
-0.0068412082305824 1
0.00390996529705965 1
0.00382592024801289 1
0.000353560190661928 1
-0.00429545220993222 1
0.000361299368106935 1
-0.00041887754808527 1
0.00494308626757565 1
-0.00650033735631503 1
-0.000707363494967245 1
-0.00723654129107757 1
-0.000680191652576689 1
0.00366711920063779 1
-0.0083041132817965 1
0.00296779673693859 1
-0.00679628613645147 1
0.00316411667423121 1
-0.00202469379425924 1
-0.000349340446453152 1
0.0060834758251921 1
-0.00250496313040159 1
-0.00721680737013465 1
0.000874534710431987 1
0.00355222172066354 1
0.00520558879956734 1
-0.0063307756304644 1
-0.000646813057445404 1
0.00775725300132219 1
-0.0132364674341038 0
0.00606966231343923 1
-0.00489927905796367 1
0.00370849184960225 1
-0.00115145338232371 1
-0.00103215602478332 1
-0.00596755459223705 1
0.00630091817127878 1
0.00217048205914948 1
0.0029310297640742 1
-0.00425573903162041 1
-0.0100565283068844 0
-0.00269397754383579 1
0.0061084213857207 1
-0.00879014898171103 1
0.00649058016630609 1
-0.0072993467743285 1
-0.00621799574067689 1
0.00546317965472133 1
-0.00430486959909038 1
2.24561156388807e-05 1
-0.00170838915020715 1
-0.00519959643358367 1
-0.00245895319292961 1
0.00345898155152484 1
0.0055730382806478 1
-0.000124597333821067 1
0.00642237645970078 1
0.00924546238761812 1
-0.00576721233259001 1
0.00891627718335103 1
0.00588677536652264 1
-0.00052154588568353 1
0.00485724999413556 1
0.00109210454534444 1
-0.00104978242649081 1
-0.00903801367666782 1
-0.00249828103218201 1
0.00467570201243752 1
0.00419190724958666 1
-0.0014243287277027 1
-0.000841609699814711 1
0.00128649379381118 1
0.000847679954229599 1
-0.000154084936726547 1
0.00395719419710677 1
-0.00371237187591488 1
-0.00984526096565304 0
0.00578194272356297 1
-0.00376178801749874 1
0.00165883289646214 1
0.0027576987348779 1
-0.0037559028478978 1
0.00213187924540504 1
-0.00815509654827266 1
-0.0039376040574426 1
-0.00197848000817836 1
-0.0046884405301862 1
0.00602614458621523 1
0.00343909397598253 1
0.00966801243390079 1
-0.00193251190726646 1
0.00761549968018963 1
0.00394061216939922 1
-0.00574421007716113 1
-0.00720452676799183 1
0.00508405772985393 1
0.00708164850380097 1
0.00462293289411057 1
-0.00398701354251213 1
0.00121757144049268 1
-0.00126187387631226 1
-0.00527134849324092 1
-0.00513025822103971 1
0.00319005993924989 1
-0.00323661532746298 1
0.00384445050145086 1
-1.19859992179801e-05 1
-0.00139014566047008 1
0.00312317074437458 1
-0.00235201841043903 1
-0.00487675671626009 1
-0.00093265321639287 1
0.00355406794717433 1
0.00334812844441882 1
-0.00348186901677395 1
0.0106394235351469 1
0.00250501652871762 1
-0.00149955707068764 1
0.00398602709792476 1
0.00212790967366551 1
-0.0126947559178653 0
0.00467666230335691 1
0.000301266355315429 1
-0.00518429667167197 1
-0.00226543502001547 1
0.00140780777172308 1
0.0037016715245563 1
-0.00589844520852907 1
-0.00912558940726565 1
-0.000548979342921494 1
0.000789674580668355 1
0.00406587568769631 1
0.00350331065512224 1
-0.00196665396124743 1
-0.00239761283854104 1
0.00291303718853434 1
0.00323682177949724 1
0.00391226800708121 1
0.00019678804223757 1
-0.00134309342119065 1
0.00339613230761452 1
0.00690960003143095 1
-0.000862940047119887 1
0.00362795333331632 1
-0.00372112090581964 1
-0.00039307084926253 1
-0.000576209231764144 1
0.00435666211879351 1
0.00516682481095569 1
0.00195514861873927 1
-0.00248707397565793 1
0.00205785007266336 1
0.00366258474992768 1
0.00101015892692347 1
-0.00155883129475284 1
0.00283646536600981 1
-0.00300413468320539 1
0.00651710374166706 1
0.00049700224423423 1
-0.0050557212307652 1
-0.00214367253590476 1
0.000644230276374954 1
-0.0022682125937029 1
-0.00230474408318083 1
-0.00626951697100594 1
-0.00539580950014172 1
0.00252010750717406 1
0.00332547998655119 1
-0.0007299362326697 1
0.0024054037153105 1
-3.57646966304597e-05 1
0.0013274515186297 1
0.000366728133023605 1
-0.00310884988012467 1
-0.00330486744797201 1
0.00623260580854657 1
-9.25503494541766e-05 1
-0.00202491061394977 1
-0.000436598628273803 1
0.00399027245168774 1
-0.00182494211665807 1
-0.00547733714437522 1
0.00386465704625235 1
0.00160468711716306 1
-0.00264977461716189 1
-0.00227414880333607 1
0.00870148419571062 1
-0.00579090248725646 1
0.00406665848938927 1
-0.00467241641947713 1
0.00246587306270853 1
0.00135479938686081 1
-0.000417295774384876 1
-0.0052162406075502 1
-0.00832584670741549 1
0.00210525523986069 1
0.00477992220030621 1
-0.00307874789284129 1
0.000456003532053155 1
-0.00106259047091152 1
0.00560296054389294 1
0.00242806615441609 1
0.0015287964732928 1
-0.00673686069357843 1
-0.00634419945421022 1
0.00557960186675304 1
-0.00536318257559484 1
-0.00611229843261434 1
-0.00214391569100585 1
-0.000276721602550844 1
-0.000530777444521443 1
0.000171964535832646 1
0.00333266731357539 1
0.000983001408803874 1
-0.00500533975216981 1
0.00363481201572547 1
-0.00415386946817852 1
-0.00257823529550284 1
0.000899638332050287 1
0.000111897520588781 1
-0.0125999240054619 0
0.00507268131021894 1
0.00884862296854095 1
-0.00179277735625066 1
-0.00275104346366771 1
-0.00594515177728625 1
-0.00252459889533656 1
-0.00525921068273192 1
0.00330569025480865 1
-0.006227986668103 1
0.000808886183575769 1
0.00308568022846239 1
-0.00344251258212485 1
0.00502820237569141 1
0.00839327964021421 1
0.000452671499694131 1
0.00254695961355957 1
-0.00324344573740062 1
-0.00750546174020529 1
0.00450310597487794 1
-0.00585290448100201 1
-0.00261618397951731 1
-0.00165433221776379 1
0.0037343025846233 1
0.00715872045842779 1
0.00735964833205369 1
-0.00629635675241956 1
-0.000876917976927504 1
0.000342365375449991 1
-0.00583481676481121 1
0.00189202016390639 1
0.00173888645637634 1
-0.00204970877509 1
0.000799263614020344 1
-0.00917198410489453 1
0.00733995100980298 1
0.00330744346238341 1
-0.005122809271027 1
-0.00493136028671494 1
0.00392930599761123 1
0.0058884438653675 1
0.0155615091557729 0
0.000977393704938653 1
0.00814038056201071 1
0.0114361452513991 0
-0.00479728599466387 1
-0.0040586382201456 1
0.00526072676121039 1
0.00586856122277397 1
-0.00686760316714626 1
0.00133305975729721 1
-0.00677853369084715 1
-0.00347845152801189 1
0.00198928514008064 1
0.00616194117723553 1
0.00243838416810188 1
-0.000480793114976538 1
-0.00723285113890724 1
0.000469915627535245 1
-0.00969923723477043 1
-0.00890244736384793 1
0.0079644482651438 1
-0.0017499470274522 1
0.00303031060699696 1
-0.00389873997409949 1
-0.00182218579858983 1
0.00611493977418767 1
-0.00584494299162263 1
-0.00624327162300923 1
0.000805948096873455 1
-3.14899884912573e-05 1
0.00505390362979225 1
0.00313979499157246 1
0.00487600894658946 1
-0.00666756991742344 1
0.00455139488288887 1
0.00182668777307356 1
-0.00360114451853382 1
0.00399592170734764 1
0.00662936842116826 1
0.000471080008236899 1
-0.0113358566694189 1
-0.00027135320016632 1
-0.00412853634339703 1
-0.00436483896448697 1
0.00325859089935019 1
-0.00719452589493949 1
-0.00654220487119413 1
-0.00294538687383526 1
-0.00608028954559865 1
0.000922329371660425 1
0.0050469650891127 1
0.007479426417744 1
5.64050555227191e-05 1
-0.00391323630282107 1
-0.00658647939201653 1
-0.00381262393468477 1
0.000906740188042131 1
0.000864135997709158 1
-0.00354822602056891 1
-0.00958897235848784 1
-0.00365507657768061 1
-0.00165929808910176 1
-0.00029055230642806 1
-0.00757526629726066 1
-0.00399325395721001 1
-0.00259648570379159 1
0.00854747977327192 1
0.0027238494895693 1
0.00714269389008969 1
0.00296846680511268 1
0.00763377851790258 1
0.00348478214527888 1
-0.000724791093973454 1
-0.00395926998938408 1
-0.0104655576314571 0
0.00337859915086106 1
0.00306369232510497 1
0.0092699541861955 1
0.00631180985265143 1
-0.00300187142197183 1
0.000173342056725953 1
0.00158397930335476 1
-0.0018452848634039 1
-0.00841463605328149 1
0.00465166842889696 1
0.00663072842754039 1
0.00403354435944816 1
0.00575606649089098 1
0.00563450266999377 1
-0.00414012198787834 1
0.00105652175966224 1
-0.00305939143357177 1
-0.00823140261488774 1
0.00302963019663149 1
-0.0062484872971673 1
-0.000838619077589228 1
0.00440888573134771 1
-0.000909350330105581 1
0.00204023803313477 1
0.00524526811502678 1
0.00255192966451975 1
0.00270715768539068 1
0.000969596589836628 1
-0.0102923795340073 1
-0.0070126344959114 1
-0.0027809455228779 1
-0.00808653842629376 1
-0.0030428705339714 1
-0.00428122467180898 1
0.00567913134064692 1
-0.00181795629290533 1
0.0091069854625439 1
-0.00186893966221071 1
-0.00200941782007212 1
-0.00104781618002986 1
0.00789052466083889 1
-0.00253248599568823 1
0.00505547085058252 1
0.00293342912189798 1
-0.00292099367853429 1
0.000433041273349448 1
0.003889925935763 1
0.0131852307506982 0
-0.0021331756024617 1
-0.00169086585311602 1
0.00634744891279294 1
-0.00520304377536822 1
0.00360188676186419 1
-0.0030868998580165 1
-0.0142301229484371 0
0.00949801137595053 1
-0.00324826094185612 1
0.00918684182230259 1
0.00311870197075416 1
0.00314132993662543 1
0.0046943888977548 1
0.00383477216812866 1
-0.00452507786132504 1
0.00290677904434724 1
-0.0030800236199108 1
0.00597542380862382 1
-0.00525626609374584 1
-0.000114867150261777 1
-0.00230044092088518 1
0.00471579301802203 1
-0.00335053032385001 1
-0.00302332106427742 1
-0.00761301155008207 1
0.00779060614118848 1
0.000798536070442082 1
-0.00412054179529085 1
0.00575250386769454 1
-0.00215462844189195 1
-0.00575375362278885 1
0.00474774485930624 1
-0.00312468078458316 1
0.00423906459407976 1
-0.000539965511423911 1
-0.00384381541353927 1
0.00980130415988719 1
0.00249933469322426 1
-0.00263464681429946 1
0.000865252254386636 1
0.00325719716472781 1
-0.00432926167207228 1
-0.00517198199752565 1
0.00334380259701468 1
0.00115806863366474 1
0.00224240384796502 1
0.00412316510210025 1
-0.000822196075189087 1
0.0100397557169281 0
-0.000576068047899383 1
-0.0086011595361094 1
-0.00553781518323117 1
0.00381497687010607 1
0.00566774638680431 1
0.00450472851331041 1
0.00339267283855486 1
0.00681673345145271 1
0.000396350064212665 1
-0.00058278004476181 1
-0.000849162733209525 1
-0.00288616759919639 1
0.00629379589971004 1
0.00536125029436491 1
-0.00278670301162193 1
0.00346013999395182 1
-0.00170077004784503 1
0.00783684459191198 1
-0.0121681572491526 1
-0.00968393658551803 1
0.00394779181605022 1
0.00288099926044832 1
0.0105069912759923 0
0.00140455592179054 1
0.00125468238257445 1
-0.00179336090135716 1
0.00150569406613316 1
-0.000600777461304725 1
0.00585280863857859 1
-0.00297119298142638 1
0.00582664368650724 1
0.00146803231119228 1
-1.07979287783978e-05 1
-0.00114947167166321 1
0.00826844405997518 1
-0.00377020823998873 1
-0.0021184635181415 1
-0.00357641071074796 1
-8.59257224430409e-05 1
-0.00670284511826101 1
0.00498530620177285 1
0.000247990908242074 1
0.0103403688124839 0
-0.0030959318647047 1
0.00628480390183124 1
-0.00522727628310292 1
0.00840951854353966 1
-0.00385760387853385 1
-0.00208179893132154 1
-0.00722675636400306 1
0.00316236197331186 1
0.00640564143358386 1
-0.0030361306152396 1
0.0055511245734158 1
-0.00751504942568995 1
-0.0066153931828973 1
-0.0114800197343677 0
-0.00191007036915341 1
0.00067861579327343 1
-0.00061999982723251 1
0.00333603160932796 1
0.0120600671327275 0
-0.000427932595318363 1
0.00807762962542032 1
0.00576881392116327 1
-0.00474234622291828 1
-0.0040512883677734 1
-0.00315624556879708 1
-0.00185249560852122 1
-0.000250764763306153 1
-0.00331245221789328 1
-0.00708450869887949 1
0.000195770341584755 1
-0.00469216161707919 1
-0.00122318729675869 1
0.00249361389248135 1
-0.00396868360433197 1
0.00416011494336611 1
0.00553942547625741 1
-0.00283915457794657 1
-0.00255243443844078 1
0.00679270464192854 1
0.00959521664692456 1
-0.000291400732690247 1
-0.00617094722970279 1
0.000656901766580164 1
0.00608634375855437 1
-0.0021581740363408 1
-0.00347049041053512 1
-0.00312323331281624 1
-0.000679781984659233 1
-0.00649003460619207 1
-0.00640420927800389 1
-0.00773548897872905 1
-0.00681137028445629 1
-0.005706033625698 1
-0.00177675054415621 1
-0.00629618944740154 1
-0.00363297575125143 1
-0.000176736857740496 1
-0.00790586118820302 1
0.00518051915286703 1
0.00613385120021325 1
-0.00347378703480903 1
-0.00670941727017293 1
-0.00404702469223064 1
-0.00258573170080152 1
0.00904243213887226 1
-0.00362567468770838 1
-0.00260122260369464 1
-0.00562629270604915 1
0.00539812320229028 1
-0.00369665113181229 1
-0.00749722249940406 1
-0.00741485933760956 1
0.0112129250006137 0
-0.00351296927705128 1
-0.000160397863040959 1
0.00383083617053483 1
-0.00668782326901861 1
-0.000252999534328989 1
-0.00170334787758079 1
0.00187696158611795 1
0.00177704360290466 1
-0.00721243218875813 1
0.0105146623045823 0
0.00237040879714936 1
0.00545511112135717 1
-0.0043490621850909 1
0.000887705629001053 1
-0.000235560298612649 1
0.00089784859410737 1
0.00174689365040394 1
0.00718742982024414 1
0.00669179661852467 1
-0.00880034629920762 1
0.00290803553331829 1
-0.00279068582994747 1
0.00324919738646447 1
-0.00616164473222009 1
0.00427392506142258 1
-6.73059548873059e-05 1
-0.00165630810556818 1
-0.00749469182230637 1
-0.00235211674528074 1
0.00099121390941306 1
0.0050416274638018 1
0.00564329712446231 1
-0.00254044370766291 1
-0.00401165613395264 1
-0.000351964866352023 1
0.00239227682415638 1
0.00132612054368931 1
0.00256499875085977 1
0.00645223757403807 1
0.00604689385678507 1
0.0088848720686423 1
-0.00116047994803739 1
-0.0127701652374897 0
0.00067872004255095 1
0.00829832159573319 1
-0.00911327702323661 1
0.0029368816553222 1
0.00168895447472958 1
0.00162469510443403 1
0.00323698174609549 1
0.00224093449264983 1
-0.000136419745335679 1
0.00418693192728838 1
0.000478691365278088 1
0.00151441911607257 1
-0.00142700626988575 1
-0.00637132267269428 1
0.00164430413770379 1
-0.00472876544636222 1
0.00394750226253222 1
0.00215985982587893 1
0.00711767978010148 1
0.00247104305136164 1
0.00181279299630036 1
-0.0061714464576572 1
-0.00542353364602292 1
-0.0021827197906972 1
0.00135456714263694 1
0.00186568393323564 1
-0.00244605830765593 1
0.000540406510322122 1
0.00611120450602346 1
-0.00505415092178699 1
-0.00316697668751457 1
0.00345273063607967 1
0.00455703231092435 1
-0.0035143535866799 1
0.00146691367821699 1
-0.00121534229764983 1
0.000552587076889297 1
-0.0069088948796607 1
-0.00156460227568065 1
0.00181145125503146 1
-0.00232794654534034 1
0.00725433796404122 1
0.00365817966940276 1
0.00166032009211002 1
-0.00634941527190807 1
0.00481584579897474 1
0.0046228491058504 1
-0.00197219552228462 1
0.000630449783445574 1
-0.000821867832528128 1
0.00370825765400536 1
-0.00293676340789508 1
-0.000161552413560211 1
0.00500164084329609 1
-0.00234629217247198 1
0.00208314875029785 1
-0.00375858105255667 1
0.013626146118624 0
0.00250448914462292 1
0.00679612255514504 1
-0.00407053392502972 1
0.00397351501490105 1
-0.000114747540178646 1
0.000389479798157714 1
-0.00647148112280604 1
0.0151078517442758 0
0.000148113924424209 1
-0.00761262862979072 1
0.00269924750496914 1
0.00434381978448293 1
-0.00287753003445503 1
-0.00409173731495899 1
0.00429495000630067 1
-0.00142389308588832 1
0.00227958448956327 1
-0.00207998809847229 1
0.00459126101837148 1
-0.00958910829551991 1
-0.00399955803239213 1
-0.0118214294105344 0
-0.00208932658044077 1
-0.00458738555480622 1
-0.00130105178043842 1
-0.000740070724722347 1
-0.00618154661419649 1
-0.00475813123090777 1
-0.000109405645376711 1
0.00335146569864414 1
0.00197641088165875 1
-0.00120809214722141 1
-9.13389771817662e-05 1
0.00285917429299761 1
0.00620933156795541 1
-0.00234703447419074 1
-0.00350817548081044 1
0.00206098179463204 1
-0.00569811886803436 1
0.00732898289391362 1
-0.00156903854862078 1
-0.00563390510792492 1
0.0020663781174855 1
-0.00561963065482077 1
-0.00205368601202825 1
-0.0075308350192312 1
-0.00497838767657014 1
-0.0165806944104087 0
-0.000563319184214788 1
-0.0005294636630377 1
-0.0023780074405814 1
0.00500637024263232 1
0.00392981623484524 1
-0.000398018861871789 1
-0.000782675743972147 1
0.00186896578557585 1
0.00352264522850183 1
-0.00329557929478675 1
0.00303315553301336 1
0.00717244607851478 1
0.00130062899989629 1
-0.00574211805410011 1
0.00729976823842674 1
-0.0034200499417433 1
0.00500628881165431 1
0.00242383315951563 1
0.000779403604989083 1
-0.00688565583916979 1
-4.69406989850789e-05 1
-0.00277447599093313 1
0.00838779746081448 1
-4.91388743587918e-07 1
-0.004783252904139 1
0.00165344502681919 1
0.00649597030520841 1
-0.00501149825447965 1
-0.00972154172129259 1
-0.00063227923110213 1
-0.00334562039944933 1
-0.00401044505484222 1
0.00420208916926668 1
0.000787049819168581 1
0.000654282851365976 1
0.000851948000859761 1
0.00350323277256836 1
-0.00141455777117622 1
-0.00700672256947367 1
2.60019746547779e-05 1
-0.000288648336467549 1
-0.00276174128724476 1
0.000117953289792845 1
-0.00622134235153141 1
-0.00107535746061357 1
-0.00594992603678969 1
-0.00100257011981634 1
0.00504103954288639 1
-0.00063455832106228 1
-0.00180590771713853 1
0.00494525202324848 1
-0.00215959611302826 1
-0.00193113542104257 1
0.00633255498807538 1
0.00290211658470249 1
-0.00825392376704841 1
-0.00175012798939199 1
-0.00350567796477338 1
-0.00103778613085263 1
-0.00399195343307454 1
0.000504349162637753 1
-0.00663491338486746 1
-0.00581572995397284 1
-0.0111189480923532 0
0.00679992612115269 1
0.00540583305744258 1
0.00160724314737038 1
-0.00116619913293539 1
0.0103338212737106 0
0.000100755119947974 1
-0.0101697628511322 0
0.0041916506231537 1
-0.00140755616120844 1
0.00411546429123449 1
-0.0158975113117056 0
0.00361123116119829 1
-0.00190538880730454 1
-0.00257864852384065 1
-0.00292506165258201 1
0.00731674444785892 1
-0.0031124145574636 1
0.00551775775275908 1
-0.00497269357801249 1
0.00111970752055785 1
0.00112989986628803 1
0.00284908067935901 1
0.00782928213287441 1
0.0051931125798583 1
0.00695790033446315 1
0.0070421516359103 1
-0.000218241134510809 1
0.00981097033605268 1
0.00496355709824885 1
-0.000337084759271986 1
0.00164521783858341 1
-0.00750732223739083 1
0.00472276169048389 1
-0.00322178646043213 1
0.0156481818880801 0
0.00306424019082675 1
0.0031610746309566 1
0.0032350805901518 1
0.0010106978228339 1
-0.00341446619469635 1
-0.00122446625832409 1
0.00242919128168388 1
0.0022067383377857 1
-0.0048054540289086 1
-0.00407406847610186 1
-0.0159704292517399 0
0.00230838194701087 1
-0.00260407374334263 1
0.00047097271348894 1
0.00511965829482665 1
0.00195486701570547 1
-0.00173098575111251 1
-0.00541059503733209 1
0.00435795770123664 1
-0.000499383283548489 1
-0.00225400838473193 1
0.00495782612370468 1
0.000636074083636285 1
0.00188767783824518 1
0.00473504160034811 1
-0.00776491764857043 1
0.00305136336466524 1
0.00866762577398131 1
-0.000731649316322385 1
0.00233663493534617 1
3.19993548028488e-05 1
-0.00224046530160058 1
0.00483076471692134 1
-0.00213309732105245 1
0.00466260433855472 1
-0.0112849302090286 0
0.00321128778015942 1
0.00730338761378423 1
-0.00843627283908365 1
-0.00236100808528624 1
0.0018492938991366 1
-0.00320432213776218 1
0.0058300502141315 1
0.00245385305934537 1
-0.00256277963456362 1
0.00181627138629348 1
0.00999268032819547 0
0.00453120329037006 1
-0.000436555877888064 1
-0.00206897167414434 1
0.00271047637641902 1
-0.00390928862157311 1
-0.00272163768778884 1
-0.000196814223441182 1
-0.00154312958719083 1
-0.00272442252396206 1
-0.00287766889238597 1
-0.00673750423504756 1
0.00372280336440281 1
-0.00330943259256067 1
0.00216563921187347 1
-0.00586219299649289 1
0.0041583081928113 1
-0.00239420851127778 1
-0.0069541734400414 1
-0.0012704238478101 1
0.00300922737023451 1
0.00143210231152968 1
0.00971811765915102 1
-0.00599248229315606 1
-0.00534354454801414 1
-0.000133082437866328 1
0.00654147751103525 1
-0.00317453006587161 1
0.00474011474626776 1
0.00375773642087603 1
-0.003990632256522 1
0.00239394511160655 1
-0.00123494449447742 1
0.00442864399723411 1
-0.00238430027229332 1
0.00532805551074036 1
0.00590347791190227 1
-0.00431767183326823 1
0.000497014072209027 1
-0.00509520757820003 1
-0.000345127411247448 1
-0.00543151345180583 1
-0.00378695816116751 1
0.00487533626690318 1
0.00505472548452518 1
0.00314608775713351 1
-0.0056513571859316 1
0.00133768918608616 1
0.00560752095020826 1
-0.00969279031723393 1
-0.00489414398510203 1
-0.00564150819298665 1
0.00387656037793127 1
-0.00549906379796156 1
-0.00911412890124164 1
0.00346241281037699 1
-0.0106902107507426 0
0.00576105503933268 1
0.00334386495693758 1
-0.00636016082961437 1
0.00118857793971349 1
0.000328663591627425 1
-0.00224954045732645 1
-0.0111678069030904 1
0.00548404204530366 1
0.00329728451572866 1
-0.00044112021629141 1
0.00716968640240194 1
-0.00261077631529446 1
-0.00461551323190643 1
-0.0024226926934516 1
0.0016728250361798 1
0.00870123554711298 1
0.00437101555390563 1
0.00183136455193007 1
0.000307751676214618 1
-0.0135509883176776 0
0.00266616401222991 1
0.000407665030621417 1
0.0018335197630717 1
0.00758999288535932 1
0.0053398345861196 1
0.00321091148844738 1
-0.0019709272836222 1
-0.00286971176626499 1
0.00694468708597196 1
0.000819201008381117 1
-0.00050314864540001 1
0.00413756430400599 1
0.00152551032725064 1
-0.00488456616435385 1
0.00462905715193092 1
-0.00404377031897651 1
0.00597049684100965 1
0.00187069336345767 1
-0.00475271497832689 1
0.00624386519837854 1
0.0102734836874748 0
-0.000999991884201232 1
-0.0073132347139189 1
-0.00316304579206544 1
-0.0103198885950373 1
-0.00430918897259353 1
0.0071298964821634 1
-0.00242552228994892 1
0.00384144601022885 1
0.00700104211514688 1
-0.0163195203506405 0
-7.8153348012142e-05 1
-0.00058622580412451 1
0.000740407682354976 1
0.00742471283583416 1
0.00515916704830976 1
0.0039060683659124 1
-0.000741123106672276 1
-0.00202461388551798 1
0.00245455343793548 1
-0.00119048779101883 1
-0.00201694091050445 1
0.00221058289139451 1
0.00174363506774536 1
-0.000966207215691313 1
4.06716672569352e-05 1
-0.00400769000495855 1
0.000752150327571906 1
0.00607677442351302 1
-0.00376981970066773 1
0.00199648728505009 1
-0.000741117615118338 1
-0.00764865276686719 1
0.00345392357526009 1
-0.00332137232096055 1
-0.00534595014883628 1
-0.00042457471526343 1
0.00527608314693408 1
-0.00302874633858573 1
-0.0048898463947088 1
0.00626901038795676 1
-0.00525353036825002 1
0.000658165305748924 1
0.00034346420453449 1
-0.0040395394501476 1
-0.00294337914744545 1
0.00297363797850743 1
-0.00133520684478524 1
-0.0048776197259278 1
-0.0015793603472977 1
-0.00524416819041988 1
0.00527139363206248 1
-0.00210835896647074 1
0.0111205960809693 0
-0.00188041395516132 1
-0.00586626558349824 1
-0.0116096409067969 0
-0.00356649396565661 1
-0.00223873624348107 1
-0.00807202945125641 1
0.000207596694359293 1
-0.00306613544005278 1
-0.00120199210198185 1
0.00234986575826774 1
0.00907727276466662 1
-0.000207536756329767 1
-0.00427959090710182 1
0.00058559593695839 1
-0.00688773371343854 1
0.00326318344978421 1
0.00573004780854313 1
0.00107948436312415 1
0.00290351166620677 1
-0.00688718751496796 1
0.00414151478373233 1
0.00287015536408074 1
0.00596483303975411 1
-0.0145351418736916 0
0.000551582668181932 1
-0.0010002449735729 1
0.0052817850352076 1
0.0105949843947078 0
-0.00919146886695219 1
0.00355752851485724 1
0.00543747330625351 1
-0.000495377391040808 1
-0.00253432636706029 1
0.00230136215135587 1
0.0047071412345501 1
0.00470467615688175 1
-0.00265146189099283 1
0.00264211325284501 1
0.00521137394948897 1
-3.70027652553485e-05 1
0.00421701393029532 1
-0.00219556324287333 1
-0.00306837223583991 1
-0.00184178367925448 1
-0.00602104549749834 1
-0.00327835124127309 1
0.00364819107970624 1
0.00335136015677325 1
-0.00155146387352816 1
0.004127849822193 1
0.00341882140418675 1
0.000109167554503449 1
0.000125124943551665 1
-0.00585154835162748 1
-0.000720350412771429 1
-0.00471219337811383 1
-0.00223788813460313 1
-0.00834938214904463 1
0.00367836096003725 1
-0.0133974841453616 0
-0.00765761078134288 1
0.00797659238659405 1
0.00737187371177084 1
-0.000773664249737881 1
0.00641782015706945 1
0.00361940615961277 1
0.00436135795001693 1
0.00269696630138114 1
0.000480577570650937 1
0.0012297337012291 1
-0.0024511261844 1
-0.00435402463249045 1
-0.00559134018653422 1
0.00679136791596678 1
-0.0026852540149728 1
-0.00571304298500467 1
0.00372377180780099 1
0.00156273194984536 1
-0.00446452272436233 1
0.00100773450048958 1
-0.00594789025194711 1
-0.00574072105770734 1
-0.00728604646003577 1
0.00237167221439438 1
-0.00334854343940745 1
-0.00345243615760528 1
0.00219811963257027 1
0.00732446288651402 1
-0.000782124587881884 1
-0.00250947487594411 1
-0.00559925891644064 1
0.001383528491562 1
0.00888445021142704 1
-0.00229217777926892 1
0.00216745695994841 1
0.00599546929671903 1
0.00698921335267353 1
0.00153484943913837 1
0.012486971666868 0
-0.00339412037222962 1
0.00786713830247214 1
0.00104003385101541 1
0.00628851367665528 1
-0.0044807601746844 1
-0.0069808540389441 1
-0.00383404637591538 1
-0.00556648947529948 1
-0.00492294906935236 1
0.00917460767462018 1
0.00302774983329716 1
0.00638714358209839 1
-0.000334140689901607 1
-0.0054556035691277 1
-0.000217664157249248 1
0.00378640582608473 1
-0.00157474276471739 1
-0.00169135979212667 1
0.000253997228529081 1
-0.00141079776906778 1
0.00219945135737974 1
-0.00447943991286681 1
0.00291176396462325 1
0.000846722729286903 1
-0.00270700818979365 1
-0.00663350971307777 1
-0.0049122388007854 1
0.00340074418717405 1
0.00863843810758507 1
0.00433835292232347 1
0.00624786162081752 1
0.000444959756681114 1
0.0031637366958512 1
-0.000352842358633948 1
0.00288892500734626 1
0.00610860887709954 1
-0.00638283631022459 1
-0.00883477544961849 1
-0.00476538408703524 1
-0.000887484552466659 1
-0.00209212616610305 1
0.000460036756403112 1
-0.00267793689540612 1
0.00210454461065576 1
-0.00144393557270503 1
0.0025634705289868 1
0.00259709126172491 1
-0.00161519525613828 1
-0.00195323696850575 1
-0.00561971443768232 1
-0.00355972649853897 1
-0.00911618516836944 1
0.00915960251211618 1
-0.000914431782580028 1
-0.0054647103355311 1
0.00464327994038402 1
-0.00215326209349972 1
-0.00340284561332379 1
-0.00600845099228347 1
-0.00361497907469155 1
-0.00802640346261055 1
0.00954024982299087 1
-0.00729067741557913 1
-0.00111280546212837 1
-0.00140561343250133 1
0.0134659548560198 0
5.28796784880567e-05 1
-0.00414326456510448 1
0.000322253800023135 1
-0.00562215567250186 1
-0.0023196413076789 1
0.00287394936103952 1
0.0127148800893432 0
0.00312200546290099 1
-0.00278761475864053 1
0.0014618172495727 1
0.00159984211285914 1
0.000663904696284739 1
-0.00938714942765159 1
0.00657303357744292 1
-0.00343389138626922 1
0.000387020478303381 1
0.00669078875124213 1
-0.00346423239614203 1
-0.00566052730535225 1
0.00262822785904409 1
0.0150847840502616 0
0.00695848610156268 1
0.00262778953720979 1
-0.00269642966413079 1
0.00703997875473315 1
0.0101135129207284 0
0.00400405173093064 1
0.00280584745837844 1
0.00198079812877644 1
-0.0036637055639637 1
0.00369367156608701 1
-0.000768097358052819 1
-0.00400532089077385 1
0.00494163835399211 1
0.00442961543380168 1
0.00169926131476589 1
0.00407097831818336 1
0.00278906051416553 1
-0.00468643193329987 1
0.00119180034018099 1
0.00053617324602237 1
-0.00046676160274269 1
0.00883906202058333 1
-0.0103845732395957 1
0.00324552002138984 1
0.000737181974268441 1
0.0051469209433224 1
0.00130741039808929 1
0.00379552285511002 1
-0.00835656107618226 1
-0.0068435883032502 1
-0.00024988887135285 1
0.00144017623340482 1
-0.00436871466820429 1
0.00235726731862538 1
0.000320978591073302 1
0.0020164067450785 1
0.000572579698113442 1
0.00301326257382738 1
-0.00423085144371923 1
0.00250424768416649 1
0.00388697282100089 1
-0.00987151377123056 0
-0.00401811402976429 1
-0.00331066252006313 1
0.00195459871271692 1
-0.00680670515099307 1
0.00634777193331493 1
0.00121174397972487 1
0.00684053530027908 1
0.0110744766908989 0
-0.00118702267478545 1
0.00510726683173211 1
-0.00748882475844866 1
0.00416462604768527 1
-0.00144007046991206 1
-0.00820290111966517 1
0.00892320583616775 1
-0.000224261838525383 1
-0.011081001738757 1
-0.00657356568331868 1
0.00211361937683062 1
0.0105859748848229 1
-0.000445852068147653 1
-0.00198000204879919 1
0.000732474821095429 1
-0.00455290630731638 1
0.00081650306986042 1
-0.00558265394489175 1
0.00129603575327078 1
0.00459945322624976 1
0.0136834641521649 0
-0.000159289335310786 1
-0.0050043422612683 1
0.00233082709332425 1
-0.00398986226570254 1
-0.00225596192690986 1
-0.00438394815842099 1
-0.00211653294132985 1
-0.00540176416544388 1
-0.000620195746268298 1
-0.00487744221309326 1
-0.00225216340580005 1
-0.0151392276695258 0
0.00660878673561937 1
0.00310290392420009 1
-0.00255291887371571 1
0.0172419705655303 0
-0.00703699720086514 1
-0.00237349761729291 1
0.00297743219014172 1
-0.00491754796474794 1
0.00259603617858929 1
0.00393015712932267 1
-0.00619616171109692 1
0.00705347894464359 1
-0.0052792012257522 1
0.00198343261395134 1
-0.00532903974855968 1
0.0062068967665863 1
-0.00360378539053583 1
-0.00585328707790668 1
-0.00315244431895897 1
0.00112642146367787 1
-0.00513009876320718 1
-0.00380918014870248 1
0.000621655965714247 1
-0.000574197768123098 1
0.00404477553990863 1
0.00186159305670213 1
0.0042999858417818 1
0.000112390139175278 1
0.00816677835215227 1
0.00472148776944619 1
-0.00240802590594965 1
0.00179585737215933 1
0.00351957488461054 1
-0.00362837468745053 1
0.000874070700587507 1
0.00770318548244883 1
-0.00720453722605858 1
-0.00326666501848097 1
-0.00237158242904274 1
0.0115579625053438 0
0.00219762381526707 1
-0.00382541483593567 1
-0.0124327258436031 0
0.00141159332710573 1
-0.00463976284091796 1
-0.0134881978013277 0
0.0085353463384041 1
-0.000494865381537275 1
0.0105161635073892 0
-0.00665245664340721 1
0.00050292562265543 1
0.00938951927005936 1
-0.00872420499881463 1
0.000716505796873401 1
-0.00717087642989972 1
-0.00805320657393435 1
0.00593991350818552 1
0.00833413402519518 1
0.0074554394243632 1
-0.000935998104920172 1
-0.00681498797500239 1
0.000396803232398331 1
0.00348639208830001 1
0.0015535963522519 1
-0.0031924294580354 1
0.00378430765985092 1
0.00914778222826507 1
0.00690728303154367 1
-0.00497976896763704 1
0.0112235724335062 0
-0.00443556236445082 1
-0.00262407162576826 1
0.000832537461975834 1
0.00316883410928016 1
0.00626778825890758 1
3.73849664022809e-05 1
0.000147824462066384 1
-0.00810949557277985 1
0.00292336071623527 1
0.00382434082562443 1
0.000468755044075732 1
-0.00501957997114627 1
0.0045473610609586 1
-0.00354332312237121 1
-0.00401592007342928 1
0.00706936404952179 1
0.00603263057859208 1
0.00563012763682341 1
0.00154423559050588 1
-0.00674220803292326 1
0.00162245395590656 1
-0.00227649128050492 1
0.00227260306195334 1
0.00376970144532021 1
0.00285484325728512 1
-0.00237627275276242 1
-0.00133872608668482 1
0.00104273677969045 1
-0.0148662578200177 0
-0.000236066983468169 1
0.000566412587641338 1
-0.00782715652779279 1
0.00247747773908841 1
0.00618012462583861 1
0.000392612613947815 1
0.00593633487950773 1
-0.00263026439072087 1
0.00114913136064619 1
0.000799795802257603 1
-0.00269881807615128 1
-0.00576689707293537 1
-0.0016313162584362 1
-0.00334309680050278 1
0.00448087274720367 1
0.000634326163455647 1
0.0068317735239439 1
-0.000248344536725807 1
-0.00926857798498401 1
-0.00515711766129941 1
0.000464702140052012 1
0.0013771730050954 1
-0.00188181316396825 1
-0.00354741192597842 1
-0.0023327407324205 1
-0.00326548055550975 1
0.000559118942423923 1
-0.00182280384966759 1
-0.00119820059577306 1
-5.69234547338013e-05 1
-0.00339322263137534 1
-0.00933785839972661 1
-0.00890609037826453 1
0.00289042630875867 1
0.000169049114932885 1
-0.00782905904064491 1
0.00357104217481967 1
0.00409534921881761 1
-0.00871794722027658 1
-0.00345437241323801 1
-0.000476254539204717 1
0.00534757525225139 1
0.0046742912315609 1
-0.00649996045597199 1
-0.00142987796025458 1
-0.000601050485130686 1
0.000302399996652068 1
-0.00286522070811449 1
-0.00671006227688818 1
0.000307898637345957 1
-0.00966355457320283 1
0.00399457903513895 1
-0.00534199448273782 1
-0.00257477492328199 1
0.00415361928236614 1
-0.00637605027936824 1
0.00137365467465913 1
-0.00462149582938552 1
-0.00289179950599234 1
-0.00115020351566287 1
-0.00364623288637072 1
-0.000779471993523713 1
0.0008015432141289 1
-0.00921546511609038 1
0.00365981860563642 1
-0.00436751013156702 1
-0.00128664436475441 1
-0.00478675754061492 1
-0.00545964635215291 1
-0.0036929770211012 1
-0.00631273373884958 1
0.0082616812923844 1
-1.44825917589342e-05 1
-0.00241827718745798 1
-0.00861509109318112 1
-0.00633501481286341 1
-0.00447449888854355 1
0.00644175774094767 1
0.000467546072873984 1
-0.00632440192477441 1
0.00547899034707718 1
-0.00232329245437748 1
-0.00228833589199504 1
-0.00251768278661552 1
0.00630748297445347 1
-0.00598973909429185 1
-0.0138057014951581 0
0.00373637213272611 1
-0.00387975619009635 1
-0.00219464681075392 1
-0.000600514955189265 1
0.00722287586866367 1
-0.0117258225140544 0
-0.00029487208382584 1
0.0055016031396854 1
-0.000333303427770753 1
0.00617252458185369 1
-0.00208119761886065 1
-0.00138317390397672 1
0.00458636793505131 1
0.0032417059790107 1
-0.000703742220699321 1
0.007055154803832 1
0.00696581374014825 1
-0.0161496479918547 0
0.0103313607028112 0
0.00333339002706761 1
0.00559648487638091 1
-0.00416028226156813 1
0.000451489504534798 1
0.00248373003474382 1
-0.00428553907690556 1
-0.00408557181675533 1
0.00289876553847444 1
0.00584417911083989 1
0.00677229432235415 1
-0.000115473407948924 1
-0.00899877729706678 1
-0.00207182449331033 1
0.00366126273437334 1
-0.00771228157264647 1
0.00474562807588319 1
-0.00716047935691508 1
0.00174605087314842 1
0.000842094004111149 1
0.00566766268122222 1
0.00374221079507447 1
0.00173286418300329 1
-0.00441836815037753 1
-0.00729265158189229 1
-0.00212840775782857 1
-0.000251597155168954 1
-0.0031645624906453 1
0.00647723406395235 1
0.00270225803208981 1
-0.00316616666295523 1
-0.00350206959708443 1
0.00342061967540974 1
-0.00336746140619236 1
-0.00698405002996504 1
0.000736644923876825 1
0.000368706518457804 1
-0.000778148921653842 1
-0.00744869340242714 1
-0.00754269106024062 1
0.00527788966979581 1
-0.00796436874859788 1
-0.0068395160039741 1
-0.00191265665242578 1
-0.00408734876233091 1
-0.00664892314245155 1
0.000214365224774003 1
-0.0034422714174883 1
-0.00157683976038857 1
0.0034841843238866 1
0.000371769096190412 1
0.00277560452462056 1
-0.0043193510141494 1
-0.000990946278797304 1
-0.00128127198092863 1
0.00178848458227107 1
0.00287918503342331 1
-0.000704400871897075 1
-0.0052876879343079 1
0.00146595049928414 1
0.00303731244318182 1
-0.00455146639284898 1
-0.000203323426298854 1
-0.00807240141107226 1
0.00177767675878412 1
0.000809670764876961 1
0.00888506785137127 1
-0.00224167776098343 1
-0.0026524951190852 1
-0.00201864398979112 1
0.00028073309007875 1
-0.00725399746586894 1
-0.00193111190509782 1
-0.00102405885271148 1
-0.000617253711119505 1
0.00227852332998981 1
-0.00683264170560233 1
0.00544925744810183 1
0.0027567489581501 1
0.0025852242434413 1
-0.00596640791780814 1
0.00325522264801669 1
-0.00376809088977344 1
-0.000281415658996651 1
0.00616403422434707 1
-0.00056153137706264 1
-1.27665102385376e-05 1
0.00868893525475387 1
0.00708619845036 1
-0.00859416247646704 1
-0.00275862243501085 1
0.00243890876923112 1
-0.00602877296438956 1
-0.00591441692354139 1
0.00730206868404688 1
-0.00552645089440404 1
-0.00781673718666677 1
-0.0087444934740274 1
-0.00389089894474128 1
-0.000511018790859973 1
0.00395089579430319 1
0.00463611455086811 1
0.00177318381451311 1
0.00195144131363999 1
-0.000292082392451333 1
0.00236004246350814 1
0.00392412160642053 1
-0.00570395770933509 1
-0.00412083030734912 1
0.00408721658393989 1
-0.0056239872155571 1
-0.0022359840269457 1
0.00910735465059157 1
-0.00027189268444273 1
-0.00173904637767424 1
0.00663393979152286 1
-0.00713793972058883 1
0.00211476889693832 1
0.00654013301244976 1
-0.00123142111267269 1
-0.0100632863979877 0
-0.0050837007931275 1
0.00491337396472059 1
-0.00399230625233062 1
0.0070771463421906 1
-0.00156288331350875 1
-0.00424321228104891 1
-0.000324893631521532 1
-0.00151172731276932 1
0.0021582760853083 1
-0.000819547163543175 1
0.00479038127126782 1
-0.000670553699457893 1
0.00190274745840932 1
-0.00260360061623305 1
-0.00138936534584782 1
0.00858257895758001 1
0.000204583719172513 1
0.00315797244663532 1
0.00170286495214022 1
-0.0032078899542982 1
-0.00203307417679484 1
-0.0117677604852727 0
0.00472750194713024 1
0.00479275192439855 1
-0.000857834952850633 1
-0.00020909096576936 1
-0.00577123325401818 1
-0.000815686105404445 1
0.00317229068483086 1
0.0010880078386156 1
-0.00393299647832893 1
-0.00106741682864841 1
-0.00111449613904368 1
0.000307595263545853 1
-0.00240365450185813 1
0.00736194011267538 1
-0.00861820368657547 1
0.0017133498951437 1
0.00271622065297687 1
0.000843474632993585 1
0.00289431951524417 1
0.00485565405035387 1
0.00701223652930792 1
0.00306081019036697 1
-0.00275299964689774 1
-0.00170494328141387 1
0.002449117049588 1
0.00285927774778852 1
-0.00502972452294967 1
-0.00157208757080218 1
0.00516721979629976 1
0.00278958767326773 1
0.00163353274325045 1
0.00142382225531896 1
0.0055952640111284 1
0.00251156145567739 1
0.00161491688868121 1
-0.00172864401452482 1
-0.00813851676054691 1
-0.00590927312808969 1
0.00320559549249712 1
-0.00338716853847792 1
0.00332232003085293 1
-0.00520149152493358 1
0.00265077087644676 1
0.00194522302274786 1
0.00285569937229717 1
-0.00407082588471809 1
-0.00327153124993189 1
0.00271810140375134 1
0.00167014789030976 1
0.000990788344258768 1
-0.00182867320397869 1
-0.00201736109648627 1
-0.00323449621796834 1
0.00477540249202028 1
0.00332668713150063 1
0.0066001337301018 1
-0.00105611317228013 1
0.00137595214673928 1
-0.0016154540557792 1
0.00428722627337189 1
-0.00766755783588435 1
-0.00109222353173255 1
-0.00509311194366843 1
0.00703304818259386 1
-0.00108752468131245 1
-0.00758577293897539 1
-0.00377663714738208 1
0.00126594702157604 1
0.00177066980204374 1
