# Supplementary material for: Bias caused by sampling error in meta-analysis with small sample sizes
Source: PLoS One. 2018 Sep 13;13(9):e0204056. doi: 10.1371/journal.pone.0204056 (PMC6136825; doi:10.1371/journal.pone.0204056)
Supplement: S7 File — (ZIP) [file pone.0204056.s007.zip › results N = 50 theta = 0.2 tau = 0 sz = 10-20.txt]

"dl.theta" "dl.cp"
0.203408468601927 1
0.247721224839425 1
0.188325877836696 1
0.200459399790028 1
0.202035334600363 1
0.188191057295391 1
0.214391950438535 1
0.216016501412545 1
0.219632265267832 1
0.242602154136178 1
0.202157926793462 1
0.197447638973666 1
0.254347705309464 1
0.276012862390387 0
0.197391732896559 1
0.202269409236992 1
0.156310754335915 1
0.217069078205248 1
0.276356760936708 0
0.219863026470428 1
0.232454327658341 1
0.273893041494829 0
0.208115093272829 1
0.163666903915469 1
0.14388082266864 1
0.182215750487686 1
0.220591753617386 1
0.238764097843244 1
0.284209646840373 0
0.204928957759675 1
0.197322502899093 1
0.121601922223848 1
0.155693179611173 1
0.236250228220736 1
0.257442676732692 1
0.218354255822436 1
0.173651945872985 1
0.231776677923171 1
0.195010849443143 1
0.209952122163241 1
0.26899110592255 0
0.263980432988319 0
0.180844149284759 1
0.177380115658375 1
0.164026677578643 1
0.257422721871468 1
0.195450467651396 1
0.205886736554717 1
0.190610934237665 1
0.22612774454812 1
0.217260929469828 1
0.191733141937396 1
0.19964938719267 1
0.184583155666186 1
0.246426998802624 1
0.143803268853836 1
0.239216100384159 1
0.240487480472489 1
0.242862694494083 1
0.167132892652851 1
0.206916593837604 1
0.26483561394179 0
0.212082510523703 1
0.191221814960667 1
0.109384967583651 0
0.211708480310509 1
0.230261709854818 1
0.219541735530795 1
0.116809862777393 0
0.189916028714691 1
0.260752304933333 1
0.220904907314567 1
0.162821720016929 1
0.24920331694675 1
0.199571094792813 1
0.221837346029952 1
0.190470874460253 1
0.252874431682299 1
0.159815292432543 1
0.173664692156283 1
0.249428209082778 1
0.151859300882705 1
0.205485258423301 1
0.151666399780479 1
0.164970910699214 1
0.134833282234325 0
0.220757069611376 1
0.145956406048987 1
0.244152488615507 1
0.176211710676849 1
0.163105366378552 1
0.205904665276643 1
0.257882065564956 1
0.213012614326763 1
0.204990176305466 1
0.239706741067238 1
0.267395053776455 0
0.198918751584164 1
0.172703924716374 1
0.188763524754763 1
0.192099173648832 1
0.170758085484961 1
0.197841507569405 1
0.245186066247156 1
0.228065322710003 1
0.221958685774589 1
0.261090625988103 1
0.241058799289817 1
0.175370207836068 1
0.187706276433668 1
0.188976398378128 1
0.148786667733262 1
0.175167272579991 1
0.186239301121712 1
0.201469014327121 1
0.164681915656243 1
0.217111805058025 1
0.206987477707614 1
0.250541858296546 1
0.26193094983422 1
0.162613661991493 1
0.257717852689146 1
0.214308505472801 1
0.256225158875437 1
0.160348881881658 1
0.246820408509078 1
0.182850889359508 1
0.244409768246525 1
0.21741644524908 1
0.218186870459822 1
0.222414629195735 1
0.206701970360577 1
0.189072361027845 1
0.221163055137617 1
0.210965321069076 1
0.27745281547286 0
0.184155029115535 1
0.0902702246057467 0
0.177621039211779 1
0.233447338287604 1
0.268066526866248 1
0.240309094329825 1
0.163302709335612 1
0.231051997104498 1
0.221942456924768 1
0.257995167069046 1
0.157170053498962 1
0.17765084080762 1
0.172122101627313 1
0.16190505675378 1
0.194975541644063 1
0.17526962016363 1
0.16296091353058 1
0.227767484216858 1
0.16492661243666 1
0.274372140595148 0
0.152422740243828 1
0.167264304577914 1
0.226421915024104 1
0.205195181211352 1
0.219189025333767 1
0.22655957541901 1
0.227054705444658 1
0.252619600223272 1
0.131281512201873 1
0.208324744494915 1
0.168957562269612 1
0.157979265386067 1
0.226076948112513 1
0.141229827673971 1
0.165950852241912 1
0.235146655610794 1
0.237941996125239 1
0.137766271424852 1
0.162442037417884 1
0.298829871836179 0
0.191919228496385 1
0.264399005920301 0
0.185397298323023 1
0.18738652656739 1
0.17413041247696 1
0.22087487190228 1
0.188242068495936 1
0.207283976934271 1
0.110797222472145 0
0.21804169404553 1
0.268027384208559 1
0.211808387273277 1
0.185357525819846 1
0.129573874028413 0
0.228577350588425 1
0.210933312145379 1
0.279046841661726 0
0.124472020665171 0
0.233064042663561 1
0.251134251117348 1
0.187255443441472 1
0.240186341569041 1
0.104393408878174 0
0.22749443128278 1
0.169578940598036 1
0.21896807429953 1
0.184302974808881 1
0.226513735853198 1
0.157875702433158 1
0.221317871627275 1
0.214704029005905 1
0.199740943665621 1
0.235762826261347 1
0.179139518831873 1
0.21349603578036 1
0.194311058975471 1
0.229707265732967 1
0.169520420183435 1
0.209261755930528 1
0.187421700084624 1
0.243034653910328 1
0.187584369635363 1
0.208104201715925 1
0.213633742289438 1
0.233030730515168 1
0.163169835114563 1
0.204727675993811 1
0.198946250260148 1
0.188805833439101 1
0.23843462651278 1
0.231142203041169 1
0.230547536340466 1
0.261305085392107 1
0.244140275363618 1
0.21707994773927 1
0.209129057984625 1
0.223034834242268 1
0.209034581845712 1
0.184318081926027 1
0.284184329989808 0
0.195162651117933 1
0.209717686988976 1
0.195965666025615 1
0.324816532266928 0
0.244374511050987 1
0.18338999499345 1
0.189838281873486 1
0.206264466128119 1
0.239456387789639 1
0.164172628796347 1
0.181879677884584 1
0.211960503279446 1
0.222607524784011 1
0.27845902017509 0
0.217424327866921 1
0.240728753476083 1
0.21584970427988 1
0.238850411873758 1
0.218806500481181 1
0.202335822775014 1
0.256868340807252 1
0.156743814324267 1
0.214842426407616 1
0.211676314107244 1
0.203197404804933 1
0.262071776046429 1
0.185662483470942 1
0.206715857445976 1
0.197740734680466 1
0.169336459665798 1
0.20644205205469 1
0.230578456721781 1
0.202938757848612 1
0.214010763283544 1
0.208560576373638 1
0.224847692255559 1
0.21742901872393 1
0.171813097369633 1
0.247677730035301 1
0.173414620165483 1
0.210684797482964 1
0.209056199227653 1
0.228565604695156 1
0.170551995773211 1
0.209700346190684 1
0.211101453796804 1
0.179358023093795 1
0.126023097070313 0
0.209838981628918 1
0.203967495137741 1
0.21288125977432 1
0.231993181801667 1
0.192747189595445 1
0.153948304778355 1
0.201350047760986 1
0.25692345543625 1
0.207505788160134 1
0.211715995138719 1
0.27463039122542 0
0.268669078307298 0
0.154589162366323 1
0.201061465378463 1
0.249034479936391 1
0.160172586271101 1
0.235522999004588 1
0.188273382331954 1
0.163322445566167 1
0.225249891631487 1
0.247192618360399 1
0.256159199799798 1
0.226260335450052 1
0.258032302181355 1
0.182500873371576 1
0.202075302422119 1
0.19488429640775 1
0.162175738297495 1
0.188176325026424 1
0.193742686688545 1
0.198613373277527 1
0.213826640863927 1
0.241405942476672 1
0.209240746325008 1
0.215744762038492 1
0.217249795454666 1
0.240521081379264 1
0.229844350922655 1
0.205263910981988 1
0.174789381041981 1
0.239773285250468 1
0.197418312824108 1
0.187244804003892 1
0.274843116496798 0
0.188203725705071 1
0.236570121952923 1
0.222674848096477 1
0.197100485796136 1
0.224574793485796 1
0.208338714505026 1
0.148540101545684 1
0.185694719161964 1
0.233235015703268 1
0.213618639431931 1
0.211201660740055 1
0.221699143032947 1
0.193505719962307 1
0.255858311878149 1
0.148558689582084 1
0.212442035202291 1
0.189753338593809 1
0.247668430760402 1
0.263895870365383 1
0.236715493436844 1
0.223315995714624 1
0.122130154727816 0
0.2230175293992 1
0.196919086995399 1
0.230268135596451 1
0.198353878348279 1
0.180778871084563 1
0.22022027195134 1
0.175179117693292 1
0.2306032317219 1
0.159549537197139 1
0.205105750690989 1
0.172009577824208 1
0.214091704252095 1
0.258417401369026 1
0.152612750168523 1
0.188004644971384 1
0.262422435158019 1
0.173776079043039 1
0.304081153754563 0
0.166232883322451 1
0.252395521913575 1
0.251217015588405 1
0.149764784525557 1
0.131339224855071 1
0.297459963645727 0
0.217474777831502 1
0.17759573204908 1
0.290826680684868 0
0.233748262469381 1
0.217454967076557 1
0.234784565153936 1
0.215472527831977 1
0.227369458363111 1
0.251016026564317 1
0.206652186238478 1
0.192500706028238 1
0.217416846769118 1
0.252418673807267 1
0.208339918512022 1
0.2231639819446 1
0.227681404229403 1
0.184429466199762 1
0.168256527465846 1
0.239844900536986 1
0.197452015363615 1
0.202413830879913 1
0.146846913232129 1
0.243993208175783 1
0.195522963861919 1
0.204864823870163 1
0.169420965803185 1
0.211159466902054 1
0.147347432857246 1
0.209507750972681 1
0.207405772089433 1
0.230522453768448 1
0.206711485805823 1
0.168328649044902 1
0.246922032401164 1
0.269144395435187 0
0.216506289810398 1
0.228977250692449 1
0.184884346723211 1
0.274818554737617 0
0.239743063173711 1
0.208566169606193 1
0.191171160412377 1
0.254570136126762 1
0.134025274801716 0
0.195763311708063 1
0.220416438301204 1
0.214865622606071 1
0.225008622682856 1
0.196227603407739 1
0.185372453367039 1
0.216923894011918 1
0.168986424571362 1
0.191438690080732 1
0.18272253765807 1
0.252493643073327 1
0.146984581451068 1
0.215532484450762 1
0.170412975238799 1
0.215940387513616 1
0.19307071850974 1
0.193488849560248 1
0.165197758665723 1
0.221380620365383 1
0.181300818189518 1
0.207898593376176 1
0.209292219097697 1
0.280364528073137 0
0.153839224167149 1
0.178281201258367 1
0.152908182756518 1
0.201196269211495 1
0.148992807702529 1
0.176114278729851 1
0.287757190194341 0
0.239633423170131 1
0.234406332400773 1
0.22498179145529 1
0.155655545462625 1
0.193237776775533 1
0.226400499296987 1
0.168363768552063 1
0.18927443134104 1
0.188891890697752 1
0.205230503126787 1
0.163428557288013 1
0.217976853525878 1
0.213860403489611 1
0.200759787293683 1
0.221614128736935 1
0.223612634985892 1
0.190122615208916 1
0.261189062510033 0
0.19487880781963 1
0.206819070784436 1
0.250053884093474 1
0.253384213652836 1
0.245763593107828 1
0.187567096430042 1
0.144529551929159 1
0.115814293268312 0
0.233672158454154 1
0.15613907908353 1
0.197610876983342 1
0.19450166185975 1
0.246525578507179 1
0.244472620582172 1
0.214608547022356 1
0.179711102973252 1
0.227078867900469 1
0.264354805678893 0
0.186722114876805 1
0.191875267469441 1
0.249056235392382 1
0.233948723747324 1
0.178872099612935 1
0.166694411633064 1
0.201508324427144 1
0.251128439622003 1
0.178522903737034 1
0.169073678978756 1
0.248847341808581 1
0.221546943721772 1
0.150161324475731 1
0.199529567640443 1
0.22096369978898 1
0.207746736421341 1
0.202575334180615 1
0.200297737524554 1
0.177680159285372 1
0.249115966868937 1
0.252090609485326 1
0.202881609624653 1
0.195546824942507 1
0.213498710688204 1
0.214696645076347 1
0.17606023584251 1
0.253698919090283 1
0.216811565001571 1
0.190515315817209 1
0.185027512138623 1
0.229436318837874 1
0.222012428901564 1
0.274794918705372 0
0.224675184455243 1
0.240489132506332 1
0.192857267515614 1
0.195490253480403 1
0.237454805457603 1
0.209642045272525 1
0.16749860912599 1
0.194796394413525 1
0.130172069772875 0
0.195643644761715 1
0.198366212488175 1
0.19568748842638 1
0.2350042634278 1
0.183277061972552 1
0.169965590566259 1
0.21516513967154 1
0.200264538965935 1
0.252249536357224 1
0.289434014310042 0
0.188928235260368 1
0.21823527806748 1
0.214038456929439 1
0.178834928881242 1
0.189087075161037 1
0.188816968006656 1
0.230665682805719 1
0.197889578625608 1
0.216717253563666 1
0.211268875052121 1
0.139864062866362 1
0.158383024420898 1
0.258224263759504 1
0.234503064866214 1
0.180218277841027 1
0.194800293877459 1
0.219877011934932 1
0.226877291596648 1
0.190516735810918 1
0.244580824235843 1
0.156855775400634 1
0.188156476078029 1
0.213633491420175 1
0.16247284626249 1
0.209637287705404 1
0.209041760498888 1
0.197478157518919 1
0.247848733145868 1
0.19728997110511 1
0.217944917397095 1
0.194360458667484 1
0.125755417061787 0
0.141220843317852 1
0.199172657443979 1
0.170179867500531 1
0.246875062803466 1
0.235667473613096 1
0.142697507912421 1
0.147254976533594 1
0.218110731166523 1
0.193995940606382 1
0.204371986977539 1
0.16967435564352 1
0.171087001220646 1
0.1882873864084 1
0.198608021065616 1
0.180235824130733 1
0.175787601958606 1
0.270449632191353 0
0.25874775685362 0
0.25274942038445 1
0.170787576541958 1
0.237650434479879 1
0.191117223569733 1
0.203198293756127 1
0.194205763616659 1
0.192801586579827 1
0.25179548628212 1
0.168846903001872 1
0.223303674091856 1
0.2341359093795 1
0.15279593179904 1
0.22610709286882 1
0.142343908068188 1
0.192515841753676 1
0.164578393443116 1
0.143280060035675 1
0.208115956238565 1
0.163854154624354 1
0.162543821824651 1
0.124731435126178 0
0.225469947272325 1
0.183503394497407 1
0.19999028058387 1
0.223862662467523 1
0.118774913592739 0
0.141047005807607 1
0.133546185940163 0
0.182571671543457 1
0.220091473506068 1
0.176342414066008 1
0.223164761895981 1
0.195700790241652 1
0.132591322378762 0
0.259853594858129 1
0.199729741879426 1
0.140432372565352 1
0.179708350395672 1
0.220870320868033 1
0.219812637368353 1
0.196063190803763 1
0.234034601014849 1
0.188091575266095 1
0.28409295389467 0
0.129606123882844 0
0.147577055738369 1
0.212629549964953 1
0.200319463269829 1
0.242502712004656 1
0.150282822462077 1
0.160617244792291 1
0.217685085412228 1
0.135009255469533 0
0.18104080627605 1
0.220925325622609 1
0.277458482712418 0
0.192580936318313 1
0.201625378872305 1
0.222366335421242 1
0.20869684758847 1
0.125083208215233 0
0.218427343100637 1
0.0940906922117142 0
0.182880836745222 1
0.131634051605639 0
0.186449298353272 1
0.260727045396077 1
0.212941988852041 1
0.161376590249303 1
0.161352418219402 1
0.215520238243886 1
0.176382013530949 1
0.242024699072242 1
0.179361937816852 1
0.159106390804415 1
0.199253898897529 1
0.194963495366425 1
0.207415030334989 1
0.205095574010153 1
0.196761116966502 1
0.190724449396631 1
0.182321408027694 1
0.125806721538149 1
0.178774340913305 1
0.189826316839708 1
0.170709883215584 1
0.144032026821386 1
0.222286858616866 1
0.163686089347102 1
0.232682697393569 1
0.143203526752562 1
0.229926884664452 1
0.252567034210249 1
0.219058962342251 1
0.13421464529953 1
0.186324650895841 1
0.174447573298864 1
0.199055529454062 1
0.225336851558028 1
0.206559537395028 1
0.240860120733166 1
0.1944720478135 1
0.241792061683369 1
0.229282211306806 1
0.202114255630549 1
0.273985552807214 0
0.163463805770251 1
0.155607393336063 1
0.212588579509468 1
0.159653090511155 1
0.162306416909539 1
0.133771832175344 1
0.216158022967047 1
0.17148920174975 1
0.240695198750395 1
0.234641801294758 1
0.221765008161398 1
0.169036173107302 1
0.145144228570857 1
0.162863196186993 1
0.192646450475998 1
0.18472146304629 1
0.198821823329871 1
0.257628893582164 1
0.187313581258233 1
0.241217693253971 1
0.194807113351001 1
0.188127161264002 1
0.219487691394289 1
0.263298217219876 0
0.223675615792519 1
0.205791857507245 1
0.18855097641377 1
0.199469539030667 1
0.165583949463238 1
0.141320249038831 1
0.241408327021822 1
0.210716259246621 1
0.249627453792163 1
0.168765778878353 1
0.219720935719045 1
0.201358089319145 1
0.268062415071089 1
0.256052407622647 1
0.230159757971542 1
0.19288740709237 1
0.186725884127865 1
0.169026993734076 1
0.20135882802281 1
0.20794737173831 1
0.137482045404187 0
0.195276130465115 1
0.154190434140134 1
0.292421087372382 0
0.188734711690101 1
0.185828966706325 1
0.169563346524274 1
0.267816028755462 1
0.219961102318318 1
0.208708145013898 1
0.203954367789046 1
0.175526291008679 1
0.226015969413404 1
0.136426047817155 1
0.142920305599343 1
0.259301974787082 1
0.276349824320061 0
0.254896910857779 1
0.193850631333293 1
0.173467895867662 1
0.158403321075333 1
0.212239897822441 1
0.212275663168879 1
0.153294510049561 1
0.179155130108361 1
0.192757895436119 1
0.174666865166688 1
0.249150040242913 1
0.162328150374554 1
0.239476082345786 1
0.181832068158837 1
0.215645521542484 1
0.188021087014859 1
0.180912934179742 1
0.222368169555544 1
0.205319003132232 1
0.25465995822083 1
0.203147280811319 1
0.214869093021197 1
0.20154586282573 1
0.242061131882934 1
0.231945492167611 1
0.209545626149913 1
0.231372268377153 1
0.237518705006025 1
0.256353219088571 1
0.198690062789829 1
0.196269013450276 1
0.238577837332475 1
0.090427756390152 0
0.174727959462717 1
0.213359186733214 1
0.161312356402832 1
0.200620578986984 1
0.250862576039132 1
0.264387538580986 1
0.269280197979443 0
0.14297701748754 1
0.168884450739101 1
0.230601680639398 1
0.134246466560824 0
0.218212394698293 1
0.176461818990139 1
0.162314282862453 1
0.227436726573058 1
0.158796431758394 1
0.135522850281981 1
0.137159086098549 1
0.158634371288454 1
0.166412665147034 1
0.207385923256575 1
0.226275862278767 1
0.216852663714463 1
0.254627559831366 1
0.201779051619727 1
0.24410893187793 1
0.183977267590272 1
0.206218511344586 1
0.158284375338782 1
0.163385855967841 1
0.25956162078588 1
0.217307796351694 1
0.255599006452581 1
0.201224129566043 1
0.15370699274404 1
0.217742130565453 1
0.182023937429386 1
0.226965395977055 1
0.231939896832471 1
0.248465459500688 1
0.195364845777784 1
0.265557836245539 0
0.132610039571247 0
0.227929641541945 1
0.222225267913143 1
0.159532786947142 1
0.250332635453137 1
0.197708589391922 1
0.121067608286319 0
0.191644765682802 1
0.141594344139522 1
0.18159302754876 1
0.187713429622986 1
0.28147333636131 0
0.21969803385155 1
0.199963398170411 1
0.130744342658876 1
0.218843812793419 1
0.243551200029863 1
0.23361769326642 1
0.242045269970437 1
0.1656819140929 1
0.155747237320532 1
0.232185800431818 1
0.224183642726266 1
0.179648007258305 1
0.24477456384279 1
0.201650396379356 1
0.175134216864956 1
0.256825191493891 1
0.181207908153381 1
0.223956798375162 1
0.236729411541972 1
0.221491262750264 1
0.172882233997073 1
0.188876595233011 1
0.225179749977295 1
0.176114801168566 1
0.207357248499977 1
0.272831240236248 0
0.178888413814191 1
0.241039636883237 1
0.163239649592141 1
0.206276039247477 1
0.180454187665152 1
0.206921273099636 1
0.177995258790039 1
0.189492930991988 1
0.201167995803066 1
0.146270226722776 1
0.232224971626477 1
0.226571389339481 1
0.186525566919482 1
0.244509653367222 1
0.151187243739662 1
0.192503960891892 1
0.209190781787168 1
0.217213537634864 1
0.23742974932964 1
0.222156834752575 1
0.248338118229041 1
0.176349285381007 1
0.222253997708914 1
0.187914399672398 1
0.157589743133703 1
0.201820354623847 1
0.210246716407301 1
0.169999580975508 1
0.157540569998568 1
0.152820960977925 1
0.246016778494641 1
0.220702686989126 1
0.208131123172366 1
0.199178545539502 1
0.182502917922989 1
0.182948569414643 1
0.20670840522219 1
0.181137940866792 1
0.192154090791821 1
0.211660795009892 1
0.216493143556643 1
0.210196329935642 1
0.242815716016082 1
0.224329362097784 1
0.217891075228768 1
0.203491758940474 1
0.201295133753261 1
0.134889054903777 1
0.228300454373904 1
0.174318848753881 1
0.214307046856832 1
0.193616141618554 1
0.230048981747646 1
0.140521705522346 1
0.145982507464702 1
0.205247935040875 1
0.221585248911226 1
0.230564565552423 1
0.214407625012516 1
0.176036819996412 1
0.212020858931794 1
0.172455031536533 1
0.244774783461342 1
0.143610603675061 1
0.2516196328331 1
0.219430013883132 1
0.185866640718249 1
0.207457611808081 1
0.154362551155284 1
0.183906576140448 1
0.260173469962195 1
0.223052250906807 1
0.100172665699194 0
0.16566674899102 1
0.113574486418916 0
0.221709072945062 1
0.200952823290119 1
0.206168624297343 1
0.172252360922498 1
0.226798315025463 1
0.213317862559179 1
0.26586746099817 0
0.260420718535402 1
0.199652821651543 1
0.230994333299999 1
0.199600124519715 1
0.228944315721724 1
0.200683611041023 1
0.158798371532832 1
0.264862521352178 1
0.225837840198283 1
0.239086731685583 1
0.22244250097476 1
0.245976329735742 1
0.20096273461916 1
0.233299854332527 1
0.254606537187083 1
0.188158300226243 1
0.22863070125147 1
0.177155748315089 1
0.24217380371671 1
0.17412237660662 1
0.212780880380034 1
0.18894277614758 1
0.244340975345036 1
0.255898353072586 1
0.265641929375065 1
0.185721610290773 1
0.282516551001026 0
0.242153540886503 1
0.201865064345469 1
0.201089304850837 1
0.190341439693008 1
0.210418055094658 1
0.192466961286295 1
0.242145276818808 1
0.17187950260945 1
0.211312450614817 1
0.211605878290205 1
0.199368578898977 1
0.262305475241678 1
0.189843061977152 1
0.173495179073171 1
0.176393317793154 1
0.279169588522396 0
0.202552332616284 1
0.203535193541194 1
0.133544454410665 0
0.156326427695997 1
0.125095645393953 0
0.212819876668537 1
0.229155726427361 1
0.179464684657443 1
0.211278224987804 1
0.216266485740062 1
0.182398492164145 1
0.247537549512452 1
0.240588780692558 1
0.249619351945873 1
0.207897894949121 1
0.208039657435658 1
0.257576689551384 1
0.267114918920555 1
0.278605203126589 0
0.219682917378793 1
0.157192547818093 1
0.162747641703592 1
0.275303781432097 0
0.220854726850548 1
0.236896873017189 1
0.203376619960655 1
0.257560095804413 1
0.186762114049295 1
0.188616571772492 1
0.207755286229358 1
0.246112267991143 1
0.185794120203557 1
0.2140976966417 1
0.198765024380777 1
0.150020638969845 1
0.169871246396181 1
0.206748233150616 1
0.239890236340683 1
0.242273771330577 1
0.223245745691057 1
0.212732929641331 1
0.138837371905716 1
0.195138149282127 1
0.224282403937787 1
0.191318246238726 1
0.072770036692088 0
0.199962007716435 1
0.133360196786374 1
0.218156385395591 1
0.230671897638756 1
0.223503332935698 1
0.21466774261824 1
0.224658243666277 1
0.189715824651943 1
0.187658951284198 1
0.220515963573185 1
0.217141272078832 1
0.237557219925352 1
0.219541449730486 1
0.163975183983027 1
0.177743570213028 1
0.222638580768457 1
0.198148989448711 1
0.181260296887691 1
0.18321907482518 1
0.155177441346196 1
0.222316182624791 1
0.219373977617639 1
0.184827096720791 1
0.140069046137365 1
0.146121786023338 1
0.242458066575896 1
0.097497444201245 0
0.189132515335101 1
0.228377668857022 1
0.165306785714319 1
0.240904137884711 1
0.21874269156582 1
0.219667182070818 1
0.229775527776942 1
0.22733205142312 1
0.177612058130432 1
0.22045290641142 1
0.184667625723666 1
0.2826290907483 0
0.10661473919807 0
0.233807140041628 1
0.194530085884174 1
0.187492080899413 1
0.13464948584851 1
0.147170614078142 1
0.224181711587895 1
0.16655245638128 1
0.228888465635383 1
0.210024581818773 1
0.188531937580547 1
0.141835772972546 1
0.213477411716986 1
0.176220663855875 1
0.219446780505795 1
0.18574054488148 1
0.20762296597884 1
0.231166337018356 1
0.219703736965001 1
0.195647856710657 1
0.250284285872628 1
0.19578851068015 1
0.178853695948173 1
0.231006643049223 1
0.22406928737261 1
0.143631202376323 1
0.185436823247599 1
0.217735482556733 1
0.319056108417944 0
0.155752586456373 1
0.235755567144576 1
0.140998463158706 1
0.201449352903812 1
0.218863049741368 1
0.180121150735807 1
0.192763266756114 1
0.171634170064389 1
0.215784256591085 1
0.207716654591854 1
0.242961847290948 1
0.203537062429405 1
0.216514848117951 1
0.275557836246635 0
0.189649935692238 1
0.21112195932875 1
0.157044553325563 1
0.250149306419161 1
0.164479720856266 1
0.164133731929284 1
0.178689687360755 1
0.181861621130029 1
0.259038986865187 1
0.202264614635355 1
0.212356411941166 1
0.158823081405732 1
0.174835357267855 1
0.206742349055049 1
0.160738966372555 1
0.236105873409574 1
0.208387167922401 1
0.194586962857363 1
0.290901686163903 0
0.221060012855081 1
0.204181916734079 1
0.279425817513039 0
0.19057943462418 1
0.206780220879052 1
0.205562779324115 1
0.237599367341252 1
0.224340013101219 1
0.26452640337851 1
0.212320311722067 1
0.210899151168779 1
0.220073890978432 1
0.195659943830188 1
0.194235691457382 1
0.230359399639015 1
0.14680710679444 1
0.158988990939736 1
0.162158343963784 1
0.158874378822833 1
0.139364008860744 0
0.186231479868231 1
0.272068768210182 0
0.166495208598208 1
0.258979550137615 1
0.288544125086757 0
0.271713691710209 1
0.27986758077451 0
0.237952420636054 1
0.188818131851223 1
0.212877512006832 1
0.195728988060494 1
0.19820351905227 1
0.211327700647124 1
0.216886497724164 1
0.280971953063533 0
0.196757624543525 1
0.265129886622086 1
0.238046476752412 1
0.209852290981047 1
0.14943570760948 1
0.210262070412066 1
0.165269341418149 1
0.176092511527147 1
0.190055409496369 1
0.136234908302178 1
0.127173774439509 1
0.269359070218697 0
0.21029072845124 1
0.216659079938404 1
0.204645720145637 1
0.239372302835892 1
0.169790141358886 1
0.20342662422931 1
0.140927757642788 1
0.225566599858797 1
0.218829156897011 1
0.192318284851346 1
0.228035047421727 1
0.20542388468649 1
0.164080725121683 1
0.197822445642859 1
0.185028197829148 1
0.258077282607739 1
0.217087526074537 1
0.229810516565299 1
0.18221013327609 1
0.274108064727612 0
0.268899634803158 1
0.209957654248214 1
0.274166796122808 0
0.195862708156061 1
0.190003854074636 1
0.209057221463412 1
0.14363350536173 1
0.241631650608156 1
0.163865574945589 1
0.179855845261062 1
0.245595154917763 1
0.183560996188263 1
0.198533308644408 1
0.211676635121485 1
0.163955673901219 1
0.242092224561947 1
0.220208681150953 1
0.273299496003379 0
0.208317354095813 1
0.229891586135165 1
0.172281596187225 1
0.2232748102913 1
0.175443840864395 1
0.234852287886232 1
0.233067045828212 1
0.232224547457921 1
0.242452370289001 1
0.21781839590535 1
0.20824177109434 1
0.104295944558536 0
0.225446714642263 1
0.13715402315474 1
0.17987414871797 1
0.131247320290154 0
0.21080353073877 1
0.260082271391985 1
0.256652350425776 1
0.229006133211769 1
0.237482242327413 1
0.183349860288748 1
0.188404710543811 1
0.187382321666345 1
0.236613665748544 1
0.1489520712738 1
0.243353653964824 1
0.242297499167717 1
0.169641634437064 1
0.239979562455992 1
0.138303966512541 1
0.23442531886086 1
0.234081383403405 1
0.21383334349268 1
0.181079522607642 1
0.209571704662327 1
0.189999758089381 1
0.18516506241501 1
0.251614015299355 1
0.19937398053009 1
0.222849366876428 1
0.237679888542733 1
0.267707127150724 0
0.180287648625908 1
0.298356736471401 0
0.205660830766887 1
0.216208905836094 1
0.198321187494216 1
0.173286188889125 1
0.166593833919445 1
0.201489319873517 1
0.218618282502886 1
0.238716628607128 1
0.191591045163695 1
0.251042383782724 1
0.194871812560821 1
0.230270448656249 1
0.175020546258415 1
0.189664689482643 1
0.225667795818505 1
0.244013243007329 1
0.20269986184151 1
0.23229920480759 1
0.190708279819446 1
0.18531916704106 1
0.193081962344135 1
0.229122876934468 1
0.189845950728232 1
0.254686746815046 1
0.235348713799316 1
0.272157125532589 0
0.179816963640648 1
0.121786047315471 0
0.208019546870239 1
0.177332533277326 1
0.207149521436836 1
0.208268469995605 1
0.243387648394892 1
0.18826398694244 1
0.281870186020068 0
0.239405353715598 1
0.154289766146239 1
0.16553243089257 1
0.189740090694194 1
0.151368259500959 1
0.192549507887136 1
0.239357684789525 1
0.244368570942632 1
0.228127024453064 1
0.205222016017131 1
0.196499086927999 1
0.197187913247929 1
0.199422397201534 1
0.257121850405818 1
0.183798583613746 1
0.15648807435239 1
0.228403891280751 1
0.219015496469722 1
0.173355623610805 1
0.222870312889228 1
0.157551188298142 1
0.124964758396434 0
0.207414992115164 1
0.208157692194663 1
0.170002758142909 1
0.207394202060427 1
0.172348549550045 1
0.247906986181743 1
0.26318920726401 1
0.204785293210208 1
0.182867561051028 1
0.12449163455064 0
0.155402492019073 1
0.253079707141023 1
0.228338993271577 1
0.156775230803797 1
0.182899823571199 1
0.202027580283652 1
0.185527145394185 1
0.179636655042099 1
0.254244644935978 1
0.187336978994148 1
0.188656471537152 1
0.234575066182431 1
0.185933113097052 1
0.213393660349814 1
0.202406643462926 1
0.253733116342405 1
0.208421925230103 1
0.233327383878593 1
0.190332228175665 1
0.16008858134674 1
0.181333804286229 1
0.200844303463792 1
0.199919157911644 1
0.210716313621298 1
0.193360971719814 1
0.227529046812158 1
0.199650555844355 1
0.199436399576508 1
0.227803181441713 1
0.186836003145048 1
0.202447721061635 1
0.211322598303265 1
0.169437819099707 1
0.187636288562631 1
0.202594103284449 1
0.173656130090164 1
0.211291371367215 1
0.292504970063449 0
0.290056879734718 0
0.233334143511639 1
0.244426724974961 1
0.2298562005512 1
0.176916309103119 1
0.258934804562691 1
0.205083570541739 1
0.158314390812742 1
0.183933422970731 1
0.19806481623008 1
0.189929648176687 1
0.218172487648494 1
0.16757243110008 1
0.251380864027561 1
0.161458759007954 1
0.175178668371995 1
0.271037418372119 0
0.161591761877843 1
0.236879876735058 1
0.194679609599141 1
0.147640761103017 1
0.194898986603574 1
0.198580891867648 1
0.212022617838361 1
0.197874235662204 1
0.22749355024128 1
0.173612624738643 1
0.0866222895275925 0
0.186090801238282 1
0.217106513887851 1
0.169671753120731 1
0.190991254802551 1
0.231840761475331 1
0.203622607497667 1
0.243362647117953 1
0.224306685807882 1
0.150982585592328 1
0.232778113894897 1
0.19097962324346 1
0.229481733621096 1
0.150095686286527 1
0.193774205887393 1
0.231011349669713 1
0.16955043524861 1
0.179219681789487 1
0.174247055151449 1
0.149510486787039 1
0.223446251585368 1
0.201541248350584 1
0.240322277008217 1
0.184107037414357 1
0.197447099143592 1
0.246320120454024 1
0.231922722554278 1
0.213134419313354 1
0.199946735149811 1
0.18367501011466 1
0.15822855942498 1
0.179406343429109 1
0.215158832716143 1
0.201104835942314 1
0.174805956677288 1
0.245657111248214 1
0.237773682429545 1
0.199826015809864 1
0.199063666001082 1
0.188189174579519 1
0.24256507538618 1
0.191857218906622 1
0.194920400390721 1
0.274517212276481 0
0.241604590589136 1
0.209375393337257 1
0.22320057836966 1
0.133326107864657 0
0.234476463998063 1
0.218667704410813 1
0.208908065321099 1
0.211805555233516 1
0.211427275488519 1
0.175078856116416 1
0.208013939056386 1
0.242966144238943 1
0.199027376048072 1
0.216447394108865 1
0.238204274291222 1
0.208391234581658 1
0.199799545895286 1
0.20450987594563 1
0.273631949341752 0
0.187432318842884 1
0.21240087455598 1
0.128937973180854 1
0.228688854659651 1
0.213971916620545 1
0.235308085230631 1
0.231458308619672 1
0.226810244177855 1
0.16592251637294 1
0.249557435355787 1
0.208679052752131 1
0.19261371650402 1
0.197359928593146 1
0.188428704020398 1
0.165627601656962 1
0.197869205635995 1
0.236708675681362 1
0.23205055710089 1
0.170928886534964 1
0.200543353679573 1
0.204044313254446 1
0.214631408359466 1
0.216897002571324 1
0.234826596762862 1
0.261823362838756 0
0.230413920222542 1
0.220874112569244 1
0.199297079459205 1
0.193041105075206 1
0.198877041819827 1
0.184804439287145 1
0.181171327718966 1
0.247475445158282 1
0.146282628020298 1
0.196911653812 1
0.226862800478799 1
0.25224552095274 1
0.181097508971915 1
0.258162494542239 1
0.21669411678678 1
0.279946489050965 0
0.208395546596469 1
0.228929853181075 1
0.151310828308585 1
0.199893404890274 1
0.188694027375419 1
0.209115829051158 1
0.219590319822001 1
0.23635224734287 1
0.228911587830076 1
0.19399369634912 1
0.237950261857579 1
0.210074243785656 1
0.182662586449386 1
0.234341675147189 1
0.237696723055012 1
0.214721610896337 1
0.223598823848873 1
0.211865273325381 1
0.173612882568981 1
0.126375914822359 0
0.216250803151729 1
0.193377412521951 1
0.219470651287607 1
0.219672715293193 1
0.177743970121177 1
0.18470961823081 1
0.244603843961052 1
0.206953629843077 1
0.217185983633257 1
0.195240606561415 1
0.258015409299744 1
0.148938581656948 1
0.243098152319906 1
0.210371516025695 1
0.173796789376906 1
0.141770115622927 1
0.189917198570536 1
0.288509915372439 0
0.152206979232238 1
0.235555126269364 1
0.172436575342595 1
0.146932012158537 1
0.120306223894274 0
0.185124958548883 1
0.202012991766859 1
0.251712656194541 1
0.17394261490024 1
0.184734300598337 1
0.225122813924611 1
0.253440433986344 1
0.167640150634624 1
0.211845690370077 1
0.294204979225121 0
0.250250115595247 1
0.206378425434506 1
0.139641448229232 1
0.231646909008462 1
0.192177890719534 1
0.240609451763874 1
0.213851714170505 1
0.133904181919779 1
0.276732323721322 0
0.192747085635524 1
0.192657188551239 1
0.193872619719215 1
0.194119841956426 1
0.26318450929833 1
0.211400840142989 1
0.216521060887947 1
0.182927801764486 1
0.193117384836611 1
0.205652426244801 1
0.223118255144816 1
0.150194232286308 1
0.252360104169146 1
0.189304751903887 1
0.185099596617354 1
0.21500693980327 1
0.229959352724436 1
0.242716169155546 1
0.212676591925437 1
0.214731256801865 1
0.220983306541041 1
0.24418123329149 1
0.234708628987379 1
0.246006083171713 1
0.139758125812168 1
0.168116644105695 1
0.253171407935527 1
0.186489318741083 1
0.226672170707926 1
0.240911107078005 1
0.204076287217947 1
0.201017873924367 1
0.203679440125242 1
0.213091077327643 1
0.227368405916973 1
0.20269021866112 1
0.169607545711662 1
0.205327829418395 1
0.225624989476919 1
0.196797955778615 1
0.182461030801227 1
0.268970769735927 0
0.134302305252818 0
0.150944840650312 1
0.228276281007503 1
0.210153822034654 1
0.208192987469524 1
0.182551182619261 1
0.101024323978059 0
0.188894150634237 1
0.259723646339025 1
0.19541502208457 1
0.221377349787356 1
0.220032930305989 1
0.252281456293081 1
0.203874639033328 1
0.206238305867245 1
0.155332128540298 1
0.172092126533072 1
0.138734371429279 0
0.160633596694785 1
0.227335056221122 1
0.212218318497298 1
0.162570782141403 1
0.215182204943813 1
0.203961853076706 1
0.228308628374852 1
0.136102666891142 1
0.209448592392774 1
0.218470311297803 1
0.226924566528077 1
0.227175610755104 1
0.212442223034511 1
0.209305504830608 1
0.159091185047716 1
0.186681016883242 1
0.206588797246616 1
0.137801081061258 1
0.235351217041512 1
0.222539217393156 1
0.1746657908989 1
0.244309089306983 1
0.216980900185107 1
0.158766438880326 1
0.215864592788583 1
0.198911059007962 1
0.261493996697621 0
0.189900236698889 1
0.265388263555014 1
0.220250172761758 1
0.192302565069065 1
0.162914916337596 1
0.222316011292343 1
0.228911356805976 1
0.223395989038676 1
0.199282445153361 1
0.133128649054185 1
0.152274151148552 1
0.185113806163257 1
0.181731557780914 1
0.183840101480559 1
0.2397715932703 1
0.103578201690338 0
0.21333140594308 1
0.197123762334449 1
0.170948691237412 1
0.195278608034311 1
0.261888644937055 1
0.167851717750707 1
0.178123019928446 1
0.220871348867254 1
0.189933773942678 1
0.148737979649217 1
0.17859138888812 1
0.148077254143939 1
0.257172695952304 1
0.162155643284454 1
0.225402624602679 1
0.268057421320029 0
0.226528476261903 1
0.180056136440611 1
0.215524649766677 1
0.162693100976079 1
0.168858381851931 1
0.226474084672566 1
0.206568020878708 1
0.173202615431843 1
0.218646662778594 1
0.260772359782819 1
0.176273808802684 1
0.156414186465887 1
0.20130308086261 1
0.223196765074619 1
0.189066140840761 1
0.164417379515148 1
0.25917143409915 1
0.155611390006023 1
0.205214127906892 1
0.191324067905073 1
0.211096580436376 1
0.248524224194993 1
0.19967590505806 1
0.208888427898006 1
0.245315567523554 1
0.171015863846639 1
0.171974416616306 1
0.163191892023336 1
0.254500640287998 1
0.221633758969513 1
0.178858036699065 1
0.211358193414055 1
0.200934549012726 1
0.187484020737016 1
0.208522408477712 1
0.200529717906313 1
0.166583569592773 1
0.173637217003504 1
0.238954739766196 1
0.193333126153201 1
0.224166774843198 1
0.17745669283068 1
0.204054204208739 1
0.172139614759507 1
0.210223019708931 1
0.258523619046422 1
0.184271892917344 1
0.254670754911379 1
0.20785162686693 1
0.155093055218815 1
0.201786173291723 1
0.211109584748311 1
0.169986780275226 1
0.241926108068076 1
0.194659999475288 1
0.198607594826208 1
0.15468473027571 1
0.208132605139451 1
0.195518656279062 1
0.231333312174007 1
0.19960804338133 1
0.191509476808827 1
0.166531335470028 1
0.130704655449696 0
0.207645302527037 1
0.23226508547501 1
0.191116133688018 1
0.286599948172949 0
0.215953026294511 1
0.192532610729385 1
0.19637035068767 1
0.264002266515926 0
0.176296544022063 1
0.132634226765191 0
0.243197272972742 1
0.257357784403885 1
0.175046494327897 1
0.206999105640841 1
0.164929812282897 1
0.164353634859049 1
0.256180800254086 1
0.210283510278626 1
0.251195875448783 1
0.228908869757471 1
0.25161465338835 1
0.149489866559217 1
0.255446119425345 1
0.170011666402899 1
0.249915674856923 1
0.177278592347731 1
0.203137987240821 1
0.139986832314103 1
0.212486083139133 1
0.18451627314689 1
0.229510395200535 1
0.221032114691554 1
0.183620652646103 1
0.209374796081238 1
0.246257176263893 1
0.167136377229123 1
0.169418753422289 1
0.222872698291952 1
0.153092124198983 1
0.165856087002505 1
0.202705863415075 1
0.254496765787195 1
0.16458750283634 1
0.173457280396199 1
0.182103434025558 1
0.203136608715378 1
0.197237115087018 1
0.240629130286508 1
0.185669600919659 1
0.245930699229097 1
0.19037007153267 1
0.246191804130796 1
0.203955820923086 1
0.182778843529589 1
0.228304601391774 1
0.213627863923136 1
0.171626239800793 1
0.151897425970862 1
0.200177747799927 1
0.139349266559239 1
0.23303064056539 1
0.194029412396547 1
0.160385463597124 1
0.207162747823076 1
0.203896146335216 1
0.250849408605088 1
0.212531864569609 1
0.217549110692808 1
0.179874559988603 1
0.180773651266367 1
0.16358193286689 1
0.188644232104373 1
0.17268029755123 1
0.261603953401464 1
0.195446244808346 1
0.195306765698515 1
0.222247221873502 1
0.230601490641591 1
0.216837647745128 1
0.23623146450089 1
0.226581010020162 1
0.239062685005451 1
0.173990097864399 1
0.241797508016861 1
0.186553459956162 1
0.217047700100311 1
0.262377769599108 0
0.17924008973527 1
0.249583799579515 1
0.253480918787165 1
0.151512788088522 1
0.242290320642603 1
0.198990491333605 1
0.219107984066843 1
0.231459107171321 1
0.204347770958953 1
0.15232651579894 1
0.248942683214124 1
0.216711427369492 1
0.19640329536016 1
0.154063925918568 1
0.201870245629665 1
0.193182649481528 1
0.173899388158545 1
0.183068123629057 1
0.26316620865846 1
0.244132883118473 1
0.167752117420935 1
0.154194065539839 1
0.184664476342014 1
0.214640949125228 1
0.243032934014427 1
0.168567283130591 1
0.220455657076224 1
0.182359993370286 1
0.242723019006107 1
0.233220536365721 1
0.207245396211551 1
0.182944683980916 1
0.212395148093327 1
0.263864255809676 0
0.251157098154948 1
0.226001931038822 1
0.247776314636283 1
0.212064027544147 1
0.247890960575921 1
0.219294484373049 1
0.239511618136522 1
0.200847678909241 1
0.242967400248862 1
0.217524272424238 1
0.131949110104622 1
0.18588045804723 1
0.261293355038495 1
0.227618639108836 1
0.26003605948792 1
0.177202211028076 1
0.253608479314268 1
0.218781718186983 1
0.153351799885949 1
0.245535181376074 1
0.21957140015429 1
0.232464138534503 1
0.269632524299964 0
0.162772726546641 1
0.190747214270821 1
0.200749375188885 1
0.180617006874473 1
0.162529272144405 1
0.253804921209706 1
0.121688529587968 0
0.128013861438265 0
0.189144417492381 1
0.220343874171648 1
0.212792992794395 1
0.234168986663787 1
0.156861040834676 1
0.198620784519303 1
0.22321607574907 1
0.200197342355319 1
0.156953046050617 1
0.221572776545336 1
0.222828199195637 1
0.161874291877684 1
0.20199535685907 1
0.215050280093743 1
0.183029354594737 1
0.226876582945586 1
0.18570488518652 1
0.203071400394831 1
0.24843785344218 1
0.224383882414764 1
0.185522086377648 1
0.223627918688477 1
0.310692929856343 0
0.199616993487078 1
0.226834053832494 1
0.208464347125002 1
0.219678451010991 1
0.15548215563842 1
0.223079555567714 1
0.234962843324886 1
0.163182814912493 1
0.258523442893411 1
0.22742008694399 1
0.159468038454581 1
0.238670484742829 1
0.20329579287109 1
0.159555512518896 1
0.221643196796776 1
0.17459568915761 1
0.231967135438303 1
0.219530442797809 1
0.213312347740786 1
0.181019930983474 1
0.192806804441919 1
0.197501424551754 1
0.182356581827895 1
0.277324721440442 0
0.264974832423679 1
0.214245507890566 1
0.200216151759656 1
0.242122334079651 1
0.198162752466869 1
0.225718587018278 1
0.232676841932849 1
0.23221306958559 1
0.20706805844325 1
0.248053470095476 1
0.214072349043658 1
0.167696766198654 1
0.185279182436484 1
0.256599325443414 1
0.174754663713532 1
0.199754549189036 1
0.223218413786624 1
0.211199713463597 1
0.22857630602675 1
0.184986914201301 1
0.162845605711262 1
0.260004664597291 0
0.18403676558653 1
0.232472462938171 1
0.21485637044782 1
0.150424410720649 1
0.210746735865147 1
0.234353197740893 1
0.194617646334705 1
0.18842205249039 1
0.236731411277327 1
0.196975463887079 1
0.251524722321029 1
0.222247812187158 1
0.227986129538742 1
0.235431320056782 1
0.181242681775191 1
0.231925161651272 1
0.172016983700546 1
0.215664619071023 1
0.171736830359784 1
0.23614876258263 1
0.293616967735141 0
0.245388085181186 1
0.180717861042568 1
0.198862010724673 1
0.177354889761534 1
0.192396203040105 1
0.220417289429337 1
0.268331801834105 0
0.111967523662515 0
0.203469071733998 1
0.225514679694565 1
0.124050484471784 0
0.233304069052389 1
0.180797071725219 1
0.205208071665882 1
0.164046851301797 1
0.221722310060226 1
0.171892946895109 1
0.165592324703156 1
0.182785770083783 1
0.290150937554468 0
0.248878374966432 1
0.152120474220021 1
0.193568148239011 1
0.316532379088691 0
0.168647383156413 1
0.181106175568336 1
0.236722489681983 1
0.214357267763046 1
0.150452790518901 1
0.137607572894051 1
0.24551524876479 1
0.232380803354436 1
0.166390804152488 1
0.204671020157762 1
0.196651542265753 1
0.239046985806942 1
0.211335001685527 1
0.204091874448644 1
0.183318492079419 1
0.183399644598475 1
0.197323723206831 1
0.201036445607268 1
0.168004118027563 1
0.199071167493506 1
0.16610304675996 1
0.136649325829698 0
0.216600811731097 1
0.243288563510544 1
0.251574986030139 1
0.185632190271304 1
0.218578388696915 1
0.243080054705567 1
0.180533278137273 1
0.238551074305554 1
0.201486054151703 1
0.213769097788009 1
0.245014354261909 1
0.201001708732817 1
0.167428822036828 1
0.239901485163527 1
0.213130080981252 1
0.18246781852782 1
0.212346915804902 1
0.209266902697834 1
0.164858315252551 1
0.156002721482923 1
0.224471503716311 1
0.166390314080332 1
0.191381825653461 1
0.225946446132253 1
0.210325946072922 1
0.284988666748496 0
0.175066731662242 1
0.202482740532586 1
0.203054673115448 1
0.112729767189094 0
0.295188348673279 0
0.196421089936723 1
0.196231997436885 1
0.201975665836509 1
0.241926811293701 1
0.204265078199406 1
0.193950556212267 1
0.235017901345285 1
0.186756168267157 1
0.169541573914912 1
0.265570301626598 0
0.216266309834963 1
0.196860664228788 1
0.194814937569512 1
0.157740256681928 1
0.212879347884967 1
0.188004281599653 1
0.143107129046377 1
0.177909147223909 1
0.179008811111097 1
0.137093165649776 1
0.247390493544204 1
0.178175431431489 1
0.213793356494367 1
0.234185646851044 1
0.197503012312174 1
0.1695789608334 1
0.254089704191523 1
0.193007841594914 1
0.193792584234574 1
0.248887602877692 1
0.17263287637604 1
0.201988562556664 1
0.143000356301763 1
0.178351825939968 1
0.246428900841897 1
0.208350780725442 1
0.167027952507415 1
0.158265575381637 1
0.141591133074007 1
0.194458845230207 1
0.116798369832462 0
0.166548549578901 1
0.206994390790761 1
0.23104825876344 1
0.193694465964627 1
0.214954467748077 1
0.241402004656387 1
0.251019947493988 1
0.202950615271067 1
0.253954429174824 1
0.21885743362596 1
0.21191291687031 1
0.219536244154191 1
0.184889152959579 1
0.178936821363352 1
0.208072677132867 1
0.116565877673931 0
0.190918400200646 1
0.229517282586029 1
0.1876779163214 1
0.240488776487314 1
0.232358049342491 1
0.196549141699556 1
0.159948526826368 1
0.232656428395247 1
0.220550943625138 1
0.192650260885905 1
0.159751387261457 1
0.216619835961389 1
0.204279175703101 1
0.193559458908623 1
0.178430302495318 1
0.226148109743982 1
0.227745938927383 1
0.20214427901965 1
0.175495254995006 1
0.179908287051397 1
0.164747724672556 1
0.16827111561634 1
0.257756149256427 1
0.194195811624316 1
0.183580511606491 1
0.238640401203684 1
0.217341955911551 1
0.263198630733552 1
0.228015487947129 1
0.233751732728673 1
0.212509153875268 1
0.242678695676262 1
0.170925804350107 1
0.201428770292428 1
0.190486940511465 1
0.178745261088258 1
0.261122561016802 1
0.184211278806173 1
0.190798184518894 1
0.263734414161836 1
0.246595944138977 1
0.255515212646791 1
0.225270848806211 1
0.255600470809345 1
0.178150025337409 1
0.183427540456893 1
0.256267908416387 1
0.14976743217984 1
0.154594492525292 1
0.147126626518606 1
0.22388296212774 1
0.238876152162885 1
0.251426077566988 1
0.2089233640158 1
0.167854670030646 1
0.248175484056302 1
0.233362100235559 1
0.162875652664701 1
0.154714853475896 1
0.226078161113706 1
0.233401364910397 1
0.185437028696861 1
0.266576175473488 1
0.223418392477266 1
0.200590285543649 1
0.185010624458651 1
0.199388176887583 1
0.298216359444103 0
0.209522866395118 1
0.216547021975689 1
0.181767352505355 1
0.235213316827393 1
0.218224134651075 1
0.26294725342439 1
0.240524783300212 1
0.183504152932775 1
0.230124049580716 1
0.209894768258102 1
0.225643706408808 1
0.214923472800048 1
0.18629223026419 1
0.258027064369978 1
0.179882444947289 1
0.255988984284447 1
0.266864145796242 1
0.240214218327913 1
0.143098491489246 1
0.202348616419908 1
0.220274128963653 1
0.22324120903501 1
0.20878701734223 1
0.196620881092094 1
0.19887749098103 1
0.15333513919756 1
0.158801904999097 1
0.204287173400508 1
0.214057679154924 1
0.188005004158222 1
0.167660053401975 1
0.245745281489866 1
0.220508947783068 1
0.204913981027689 1
0.156783346716206 1
0.167929654436646 1
0.190522949371647 1
0.19067243867367 1
0.179975177727218 1
0.210213318759404 1
0.172710445335194 1
0.196817268222112 1
0.218382495534387 1
0.191721802756845 1
0.146874317045045 1
0.138807341278363 1
0.1727959166986 1
0.203434829723557 1
0.19928333530024 1
0.207970660004241 1
0.193886660251282 1
0.175791565976207 1
0.21868079708219 1
0.208117762255719 1
0.202168137436127 1
0.220110908012845 1
0.19668918677035 1
0.170237890566506 1
0.202059091212402 1
0.170708884065065 1
0.140734413598684 1
0.181816337654714 1
0.211664313801562 1
0.238556494720234 1
0.151022042259341 1
0.189143620117352 1
0.2220523084179 1
0.171915197290038 1
0.138564121047347 0
0.165203980004898 1
0.240556668462667 1
0.261487418763632 1
0.187927498909983 1
0.195188787844994 1
0.213236551698392 1
0.249513907603564 1
0.2045568619914 1
0.212075033069019 1
0.216418199860778 1
0.188587907275244 1
0.279118243994309 0
0.223940406836442 1
0.134499780351728 0
0.191479105683653 1
0.195687407792889 1
0.145602374991835 1
0.148030712156677 1
0.198166526779965 1
0.196958448784606 1
0.170084909678368 1
0.247824821334031 1
0.219409943613075 1
0.14694306615097 1
0.222405345577715 1
0.218511538097374 1
0.158165953226841 1
0.228263952057105 1
0.241014825472066 1
0.244913624155308 1
0.132634450480001 0
0.215660800669561 1
0.219445261466098 1
0.236863795930842 1
0.149699980249893 1
0.226870218031532 1
0.164494189620014 1
0.276374627843179 0
0.205713662886673 1
0.226852980284172 1
0.211346098498804 1
0.164153557175861 1
0.218701223612037 1
0.211206083400113 1
0.221948276623126 1
0.183102684778993 1
0.244840701069335 1
0.26352140235671 0
0.228515764696827 1
0.244326694242754 1
0.237249144461603 1
0.225670085366283 1
0.134581510686903 1
0.191792432598655 1
0.18960165502307 1
0.204110662416294 1
0.160391944847386 1
0.230686170402804 1
0.174011947756374 1
0.130544486390825 1
0.193009855502818 1
0.183709863878321 1
0.2571700313824 1
0.176015445175328 1
0.190603486757175 1
0.237880197013489 1
0.184219330113018 1
0.208525192460117 1
0.157099057732153 1
0.22904518529939 1
0.25275513578842 1
0.212765772540361 1
0.299510372172592 0
0.216910013876709 1
0.193051550936133 1
0.208321947638695 1
0.193535271724365 1
0.130968751325472 0
0.211503962711376 1
0.222509663033435 1
0.219001811393691 1
0.221396908204019 1
0.158108469259769 1
0.237301173425955 1
0.158834636212669 1
0.223404401043706 1
0.184459176536417 1
0.148872409616285 1
0.23193611482963 1
0.16234436666682 1
0.219537918276577 1
0.259167690612194 1
0.212723692559141 1
0.117311268015979 0
0.233569095041373 1
0.200915682438225 1
0.159374587184919 1
0.192596118295309 1
0.199660004219479 1
0.247380065726287 1
0.225627058409056 1
0.236388526384419 1
0.198288856917611 1
0.184679691285213 1
0.167397434034689 1
0.19046281899318 1
0.227745227413894 1
0.294645050867128 0
0.159790174403546 1
0.186750824536841 1
0.170641202108696 1
0.172004745311306 1
0.244059554463676 1
0.19832957647077 1
0.272483380316293 0
0.200248719967841 1
0.195004325877786 1
0.183455267942238 1
0.226055314050652 1
0.218940047880034 1
0.198713965092077 1
0.159286178120233 1
0.198100564527568 1
0.155813272841724 1
0.227340222093291 1
0.231815088311125 1
0.209338492089916 1
0.214569049885062 1
0.250540940258086 1
0.173275395822672 1
0.221131531744095 1
0.211197773605971 1
0.221028877579492 1
0.196725612722983 1
0.223532596047711 1
0.210243108085924 1
0.114564537220639 0
0.236910993221719 1
0.210984895011555 1
0.238748621598713 1
0.188152103000091 1
0.21664426684568 1
0.226300180311561 1
0.148784536671333 1
0.204712299309044 1
0.212703439124682 1
0.237911943573398 1
0.229217254870902 1
0.212123804084704 1
0.192880180748046 1
0.218629435690796 1
0.22135188852891 1
0.203936820616952 1
0.213497522730024 1
0.215594297555166 1
0.235657309767015 1
0.233918256101047 1
0.22610153853263 1
0.243873075896439 1
0.190596468394454 1
0.203313762365986 1
0.216660676842901 1
0.165337363464494 1
0.225816242102488 1
0.201539265812219 1
0.305734275094961 0
0.223140053608168 1
0.204586131984843 1
0.202009615558453 1
0.201725894974986 1
0.202866249116225 1
0.228339462946949 1
0.223881684407447 1
0.20049006616178 1
0.158978692683184 1
0.187344970124257 1
0.204346572546686 1
0.213077748815614 1
0.226906198125533 1
0.17679103265176 1
0.159257390624327 1
0.165722625003854 1
0.2015942800494 1
0.157348261223158 1
0.211173775554511 1
0.263397848094219 1
0.26455814963421 1
0.190419586844484 1
0.146907798074553 1
0.218953675282182 1
0.178312313734731 1
0.186935547674991 1
0.244079149433223 1
0.200512764266898 1
0.272956486125393 0
0.198988544494051 1
0.178030048821926 1
0.232917350039271 1
0.220674539221732 1
0.2912780062907 0
0.18412402930729 1
0.2752392560548 0
0.266906482849636 0
0.16561332004151 1
0.199111452962056 1
0.290120737914122 0
0.192971199293621 1
0.246604940735864 1
0.181756246340715 1
0.286367299765695 0
0.221953332494915 1
0.163968244973424 1
0.210342110059781 1
0.127157638972949 0
0.222342694315441 1
0.264914561352664 1
0.189501825185366 1
0.23917627112345 1
0.228191646080512 1
0.172010362003003 1
0.201461565094519 1
0.221866013306447 1
0.210902022779653 1
0.264980319413953 1
0.174619097465489 1
0.152062571989709 1
0.193086056954704 1
0.207685344896873 1
0.230795507178294 1
0.223679193566457 1
0.155475730452432 1
0.186864167454765 1
0.182469793862058 1
0.159098742083847 1
0.199805101680933 1
0.157569458203332 1
0.24280038768154 1
0.210965145009468 1
0.221161712971291 1
0.253634549343833 1
0.284127805644708 0
0.186248530717871 1
0.211349373233728 1
0.188255080187122 1
0.268505786516822 0
0.130968363434505 0
0.183868989860488 1
0.192190810040132 1
0.250923135401805 1
0.168094643829763 1
0.0889985297426982 0
0.184037849095879 1
0.192459161841342 1
0.14774469275916 1
0.170850741439055 1
0.248865258068912 1
0.291503253773493 0
0.138792400046325 0
0.176265270019805 1
0.242515251175041 1
0.169805686649399 1
0.241030162451838 1
0.194052369767977 1
0.188474021981597 1
0.205217844441464 1
0.263899839465394 1
0.161917604162465 1
0.188017719647338 1
0.184835015664872 1
0.24857445512693 1
0.219158652594187 1
0.182795123850879 1
0.260180510404259 0
0.158596609203732 1
0.137812162986592 0
0.200802158634555 1
0.222638839225376 1
0.259463469811767 1
0.181622674578516 1
0.177721295279634 1
0.211514037607758 1
0.222940183583232 1
0.173146168875465 1
0.200057659341842 1
0.211450472902119 1
0.226314437505566 1
0.238921772055387 1
0.145740047739229 1
0.204479995497523 1
0.19935354019388 1
0.189944116158135 1
0.265345833222672 0
0.21347128706161 1
0.263440591468101 0
0.118688793402942 0
0.249892483544005 1
0.260829721435091 1
0.236902683397965 1
0.161900209699597 1
0.187477396880977 1
0.282355227465962 1
0.180495894153971 1
0.191169490938884 1
0.229023785700317 1
0.230817201383503 1
0.171853984578087 1
0.27204979334492 0
0.235929271055972 1
0.187669978663683 1
0.230207782291694 1
0.217859765195697 1
0.181482889137185 1
0.223846412453529 1
0.16473317688333 1
0.262246670714003 1
0.139794831123283 1
0.190081044364202 1
0.185433766023478 1
0.193662680587999 1
0.220209236272459 1
0.181194464707648 1
0.221759566593768 1
0.195540212566912 1
0.211434616226639 1
0.217690378788427 1
0.267703108758401 1
0.218074619212557 1
0.164467712385726 1
0.237611039324938 1
0.215525819271975 1
0.170303673402703 1
0.20210658747227 1
0.175051451528622 1
0.26496618667992 1
0.236130203150466 1
0.202930060596608 1
0.286055559002103 0
0.154724281334785 1
0.203573050869673 1
0.252146475512399 1
0.190305837031625 1
0.211615707028167 1
0.225908258678059 1
0.228587578552998 1
0.246188197561131 1
0.185780379702544 1
0.263263493479696 1
0.212700518900081 1
0.276688450533678 0
0.213767283922306 1
0.1938083104209 1
0.202585403628001 1
0.225088377855531 1
0.243482526061008 1
0.286655869615348 0
0.241076197732789 1
0.198286656735159 1
0.21527353715667 1
0.207901621009334 1
0.194902905974732 1
0.164416595144642 1
0.213901093935999 1
0.270201200238665 0
0.185097110871552 1
0.221086037444278 1
0.17219375166527 1
0.217226846701788 1
0.175812999279725 1
0.23610568571978 1
0.267971247954617 0
0.160200931563465 1
0.261956982278023 1
0.241326944671486 1
0.183662885347727 1
0.151842026731682 1
0.182244532817168 1
0.204487993498972 1
0.242894575238671 1
0.213104526761095 1
0.23567561194863 1
0.185332999445084 1
0.185846491893981 1
0.185276834356192 1
0.154547191063728 1
0.214530876158897 1
0.268018911050181 0
0.232305751311249 1
0.24916710843111 1
0.244804857117818 1
0.159477302213185 1
0.270283363245183 0
0.240045878000441 1
0.263071990888616 1
0.216561493104185 1
0.187567467696456 1
0.215918878911702 1
0.251714887845073 1
0.161594524435516 1
0.175604345499837 1
0.276929825607385 0
0.202965269560761 1
0.238230377801689 1
0.181335116625073 1
0.218880308417575 1
0.200640278349679 1
0.122233091563115 1
0.213449471746829 1
0.233568909528356 1
0.170042430171659 1
0.21522999166711 1
0.24736373791023 1
0.168961547027643 1
0.167504955388643 1
0.201878915880621 1
0.176753338670067 1
0.218787167814613 1
0.190126007472492 1
0.243107825784097 1
0.223914566236943 1
0.201846732301649 1
0.273389139550432 0
0.15188300987625 1
0.211706307522961 1
0.179990906564676 1
0.175278280787629 1
0.159906989337264 1
0.214946864663163 1
0.188594468423506 1
0.197219472934308 1
0.230252439117234 1
0.261933058879267 1
0.214682004663675 1
0.179219519852223 1
0.188327367957449 1
0.191934699797355 1
0.152537993877092 1
0.162205425979541 1
0.224278645974239 1
0.175954405655198 1
0.188598697324608 1
0.181933717806489 1
0.177958017843904 1
0.209847681493689 1
0.138420603861419 0
0.24580978200424 1
0.190937703387353 1
0.198042033738022 1
0.236979815190855 1
0.25196103915378 1
0.241639291469834 1
0.191785109245417 1
0.200615042381948 1
0.200957672734305 1
0.157751444513895 1
0.190409675866243 1
0.251303374812545 1
0.275173819393486 0
0.108652579875758 0
0.207251165620074 1
0.171421447235479 1
0.248373604716299 1
0.210358110524742 1
0.19711240972457 1
0.218201017655096 1
0.231679608035473 1
0.250388888188308 1
0.166557166439486 1
0.194432916447416 1
0.222992951619646 1
0.233419880867872 1
0.198241205279518 1
0.198967727272853 1
0.21784139858156 1
0.261301340274701 1
0.229824911302429 1
0.247153903402077 1
0.17887372555472 1
0.257855671946966 1
0.285496127992158 0
0.202164983286761 1
0.119707649338988 0
0.223461311755948 1
0.181439446991318 1
0.191568855417492 1
0.247310657033501 1
0.178570348788615 1
0.177890882460137 1
0.170117178241769 1
0.222384761442253 1
0.144156983137202 1
0.129320958365527 1
0.221500138994566 1
0.200752785303306 1
0.239134638633714 1
0.23438254840622 1
0.222409049467901 1
0.148030899276862 1
0.167667607551552 1
0.178603866328292 1
0.237096323082706 1
0.219378419452468 1
0.213001940121636 1
0.180786426231474 1
0.213123308065833 1
0.162934726517547 1
0.177775796498042 1
0.157935227014984 1
0.266436468735874 1
0.203503411822924 1
0.192979108296651 1
0.250838282096315 1
0.205293534799377 1
0.265606683631406 1
0.20651664042234 1
0.225228957974441 1
0.220959049289367 1
0.193432699383808 1
0.242676577444432 1
0.200480029904731 1
0.256628437840354 1
0.238723516966035 1
0.252807632674856 1
0.271094839967182 0
0.227646250602604 1
0.200753775549578 1
0.24175781344284 1
0.186147014891686 1
0.102342955250347 0
0.232405601978714 1
0.180693487581073 1
0.210887137635114 1
0.15337872885069 1
0.205402914342842 1
0.217646633038109 1
0.182967279182037 1
0.26787466062304 0
0.206358226018502 1
0.184346874701437 1
0.221762515412481 1
0.170225240620898 1
0.156711093555574 1
0.223703789126034 1
0.188090149152143 1
0.185065304233968 1
0.238909404738439 1
0.25898542177475 1
0.200152345334623 1
0.268725105987747 0
0.214078984034369 1
0.177731999308799 1
0.26055129840422 0
0.151604502550877 1
0.199981065743811 1
0.185890631703984 1
0.171643857853028 1
0.223373747397922 1
0.189495617156863 1
0.172888595198843 1
0.239046038289813 1
0.165448400227744 1
0.253720286520418 1
0.166617885963399 1
0.191143443901446 1
0.194216330877878 1
0.219497536897504 1
0.168863803094923 1
0.168937574243558 1
0.181674987262924 1
0.233460842654682 1
0.198122080256514 1
0.180917188853796 1
0.180247813485719 1
0.195266150762782 1
0.159380537598577 1
0.178225394398071 1
0.218029364003749 1
0.189389015736881 1
0.223243791356327 1
0.178237684304757 1
0.178699931357803 1
0.192505960044157 1
0.245957933873088 1
0.158805243571262 1
0.234066490995252 1
0.187099311146143 1
0.202306485017422 1
0.170598341817263 1
0.204110587515028 1
0.176514821662852 1
0.243412760909568 1
0.157447169436731 1
0.22932583765408 1
0.239482148111066 1
0.206590967997772 1
0.200208590189917 1
0.191616673763216 1
0.166739826190076 1
0.198353519075708 1
0.183037304990512 1
0.196703207263378 1
0.155824098079467 1
0.183242412515731 1
0.17284366924507 1
0.158081328894261 1
0.262078088387962 1
0.255748334083635 1
0.200792956654412 1
0.264415758535195 0
0.114070926142413 0
0.273066517054992 0
0.279445595763189 0
0.26660044270743 0
0.169681007442254 1
0.14823827748563 1
0.190014570972166 1
0.189299499918877 1
0.176463685640986 1
0.146234791620799 1
0.155332493947469 1
0.228961322294888 1
0.198400362619115 1
0.190599241614554 1
0.209851142951639 1
0.133795289728651 0
0.247924208704578 1
0.14139822259502 1
0.22805084417853 1
0.201361127215604 1
0.19515183729134 1
0.15000761164777 1
0.200981409818288 1
0.185495590186977 1
0.224746986783017 1
0.193797305859197 1
0.204382322649393 1
0.190976381965462 1
0.234055853524352 1
0.197859700708712 1
0.218327152802439 1
0.222774606271381 1
0.201556065097172 1
0.273215724744934 1
0.250886370453405 1
0.176956639472297 1
0.201453180922315 1
0.176081251506091 1
0.206484501883533 1
0.191938208221032 1
0.217696901950287 1
0.221699465589624 1
0.225271758165619 1
0.180235350264965 1
0.196710747074552 1
0.188615898577438 1
0.213727068574817 1
0.241192137838087 1
0.206896567149723 1
0.139132181684109 1
0.167572687048816 1
0.191582186030554 1
0.187696500538915 1
0.269665946582515 0
0.230622278480703 1
0.18890253090264 1
0.2701451427614 1
0.247372610219388 1
0.200217231200836 1
0.180880859213897 1
0.18166764783759 1
0.133837406036749 0
0.258139700829921 1
0.232877214685676 1
0.164410922783418 1
0.247545178448631 1
0.217090966690778 1
0.251086240967215 1
0.277049651130614 0
0.252220034953478 1
0.198556452374572 1
0.261175469838931 1
0.142108785607984 1
0.160969492692919 1
0.213696354332607 1
0.164675055511062 1
0.215140714745978 1
0.251126779243283 1
0.194523296238195 1
0.203419335555569 1
0.195514749850892 1
0.170251256905651 1
0.213408539627822 1
0.179817586882468 1
0.161228193172519 1
0.180382046409688 1
0.228207587525035 1
0.163908653753404 1
0.198186030607717 1
0.251267934479569 1
0.212100563904119 1
0.181975903474412 1
0.21095574920351 1
0.187791840063047 1
0.230956809820326 1
0.242872775397431 1
0.189814277996389 1
0.134513587460432 0
0.234311782935637 1
0.16726387641006 1
0.188545821261786 1
0.237001199599929 1
0.225669359672667 1
0.20611879722614 1
0.238065879636191 1
0.240972395114634 1
0.196276181002928 1
0.228543968120926 1
0.194594099088722 1
0.197434970745846 1
0.178859898827065 1
0.226003025538431 1
0.224970063912373 1
0.242302715639134 1
0.267956729492401 0
0.245538285060492 1
0.215785885819054 1
0.208018624330622 1
0.190082845326702 1
0.274840139445826 0
0.196030672073227 1
0.232462468777739 1
0.168854888024645 1
0.198719031022562 1
0.204806235639159 1
0.119983604317342 0
0.206065969067901 1
0.181687401213645 1
0.197480056758361 1
0.194086367421628 1
0.220123033352792 1
0.15100434675716 1
0.221100585377585 1
0.193017002060689 1
0.203680130498457 1
0.222031411406924 1
0.238200662946882 1
0.16894401659579 1
0.204097887356551 1
0.223761040316535 1
0.202725495153415 1
0.161879978921431 1
0.244888773794703 1
0.206564314710671 1
0.195757746008266 1
0.25601763999054 1
0.204680967332985 1
0.18606401371486 1
0.207890034433333 1
0.209245961992312 1
0.191709462084899 1
0.212799544124625 1
0.248774934073759 1
0.179972152925796 1
0.1923846912638 1
0.253168633679038 1
0.173541557661065 1
0.179381467049769 1
0.253946306412434 1
0.223244793644509 1
0.209509984629073 1
0.201233971068852 1
0.277750437460762 0
0.244503033480364 1
0.217876592653538 1
0.186694875674424 1
0.233710846794003 1
0.196276364507022 1
0.240047604243791 1
0.169940164682716 1
0.185325506016113 1
0.156139200594538 1
0.189711063701501 1
0.166663390865525 1
0.122972388882008 0
0.241094391407753 1
0.173717847607925 1
0.198958363661395 1
0.147668037141883 1
0.226722117538223 1
0.15548540967234 1
0.26610396191615 0
0.21980382172283 1
0.23905266892493 1
0.235746624593648 1
0.169492659444018 1
0.188073611445583 1
0.138902209151294 1
0.193587886541521 1
0.255928458528464 1
0.161567379047249 1
0.209690369631247 1
0.178933709756898 1
0.256874993165115 1
0.276405688791225 0
0.226744164638231 1
0.182307905948888 1
0.150239953326933 1
0.240086748097947 1
0.243768579238046 1
0.257657662753852 1
0.260921593683964 1
0.197946124875397 1
0.163973390670669 1
0.272951329328228 1
0.261542308261353 0
0.213564350206143 1
0.230328068724768 1
0.150571751334904 1
0.230015830758989 1
0.175753082624891 1
0.251100358119485 1
0.215634789416561 1
0.223478642516172 1
0.16648151821956 1
0.220973380668176 1
0.237592264122113 1
0.159054086492045 1
0.189881683692968 1
0.196326763716357 1
0.224059851906152 1
0.192946055247393 1
0.15564319310552 1
0.207902626565298 1
0.216368735311042 1
0.236881202090386 1
0.247606952683055 1
0.225960556862001 1
0.203305760725757 1
0.23188551796453 1
0.17476681866954 1
0.178198345466492 1
0.141276316092048 1
0.187691013981066 1
0.186182286497676 1
0.216210891645799 1
0.176227432104939 1
0.174167410837462 1
0.206478250542478 1
0.173072487320578 1
0.205737215218414 1
0.12667048446945 0
0.188879955234045 1
0.178128885328781 1
0.200514843844328 1
0.178364123205184 1
0.196484408444539 1
0.175997801449323 1
0.279439358733995 0
0.17064558840492 1
0.204893960544717 1
0.200628464453082 1
0.202609405903585 1
0.190702279317962 1
0.204360970677328 1
0.188367882387462 1
0.145255003434788 1
0.318450109269834 0
0.189733181739903 1
0.200204818924556 1
0.190079748379779 1
0.166847652944223 1
0.200609316348906 1
0.200974589564187 1
0.222349261352236 1
0.2306382161041 1
0.158446450056451 1
0.165864816414779 1
0.116854409858676 0
0.244203471088026 1
0.181653325269582 1
0.208072472390114 1
0.198973445881458 1
0.18044244108581 1
0.251870085823364 1
0.143529261186828 1
0.284285543087205 0
0.235072118851985 1
0.157009229791062 1
0.161962437703169 1
0.179087665193078 1
0.194173763212772 1
0.173678548866822 1
0.205666033041384 1
0.217390073241123 1
0.208409349765676 1
0.238908351106608 1
0.216536710666615 1
0.171316701112188 1
0.221088895254103 1
0.218239523640486 1
0.200401072891418 1
0.199845464992538 1
0.171985543785313 1
0.245558072138284 1
0.230781213307505 1
0.274478599558096 0
0.213911616680195 1
0.22359600805804 1
0.260326225024504 1
0.20201293049429 1
0.295965083287319 0
0.219269832679002 1
0.152312381730552 1
0.161004466349885 1
0.258160488566324 1
0.217588661131842 1
0.220716121613554 1
0.253938212908007 1
0.18733995945287 1
0.179971431442686 1
0.200973020149211 1
0.188856435313003 1
0.230793371773908 1
0.275980922622349 1
0.168856379903386 1
0.16548697114991 1
0.166608683957706 1
0.150983455936282 1
0.291861501066834 0
0.196750476801052 1
0.229702625872936 1
0.210883152727324 1
0.20903954490328 1
0.209173635636644 1
0.1976766683269 1
0.215434148756518 1
0.21830093558604 1
0.328128315245268 0
0.211945978744257 1
0.147106702888042 1
0.266679268763583 1
0.194448683454951 1
0.206110559298838 1
0.249354191351345 1
0.161303977722182 1
0.200957097826792 1
0.298662349960215 0
0.258763615607726 1
0.167996094531973 1
0.200634221961895 1
0.204844232170146 1
0.238313668801772 1
0.215555548740309 1
0.264493114027557 1
0.222793543015742 1
0.201611240181637 1
0.222895354408468 1
0.152359295698807 1
0.207039164135733 1
0.182891715286964 1
0.289217564045552 0
0.252133067288468 1
0.179322183681461 1
0.188483820610858 1
0.213219295013805 1
0.23851875106228 1
0.212632552985199 1
0.249150083470619 1
0.20325165961292 1
0.186238195879304 1
0.16795688122151 1
0.193585421223417 1
0.178493102555822 1
0.189272868742834 1
0.171034586889897 1
0.173826352566297 1
0.200189769979288 1
0.162802673006739 1
0.251619728042068 1
0.233610915701787 1
0.209597218995237 1
0.172127612244713 1
0.296205668766871 0
0.246373596566994 1
0.209494181935492 1
0.156880814147998 1
0.16619076831166 1
0.248743670073908 1
0.226966113849992 1
0.132680205712095 0
0.238605932088508 1
0.251461020762237 1
0.202915759816526 1
0.241893975887652 1
0.23940164487265 1
0.219149129312596 1
0.211367207169237 1
0.254479865880179 1
0.209627692135528 1
0.186339937171414 1
0.255146688273702 1
0.231946625736514 1
0.232172886261336 1
0.159221423147867 1
0.180361975372634 1
0.179075657306155 1
0.2378585952318 1
0.196021519585307 1
0.140708575576647 1
0.244271073146321 1
0.232120814668401 1
0.210763050612686 1
0.155758085343486 1
0.234074436401862 1
0.179954609849678 1
0.220092765585565 1
0.189219776008166 1
0.195316170220683 1
0.145939835023717 1
0.237225647774155 1
0.198723825848642 1
0.156364734364818 1
0.217006885864425 1
0.151897604760313 1
0.144293250854992 1
0.176566304690664 1
0.226177696694555 1
0.225557277683331 1
0.205386905117891 1
0.212754106503298 1
0.153951324059745 1
0.176018742787078 1
0.235045584909893 1
0.199682601848868 1
0.252110299976811 1
0.1724476648587 1
0.186493057611516 1
0.21257818556968 1
0.152768199267133 1
0.169367404849058 1
0.226708284608745 1
0.204226241590346 1
0.19844119005605 1
0.231623786925623 1
0.2262776409512 1
0.233144518855714 1
0.271102713836648 0
0.176367703484092 1
0.222446225091304 1
0.233539212208414 1
0.218594822827248 1
0.156352873912349 1
0.221086145557802 1
0.170007206519763 1
0.179308801021742 1
0.181124324829624 1
0.230588478082661 1
0.206745778636872 1
0.282086935706004 0
0.153084079351555 1
0.204578420479849 1
0.204338797862373 1
0.220425262089819 1
0.222739438074505 1
0.239000986009718 1
0.193033248055943 1
0.20878964104849 1
0.173597595257362 1
0.242860329507431 1
0.181474197448021 1
0.210084617825188 1
0.204936417281139 1
0.218756017864339 1
0.202341673301699 1
0.188950261810625 1
0.225135505658523 1
0.246124222388801 1
0.148659697655412 1
0.21669115205499 1
0.214684544229811 1
0.179933436488831 1
0.281428255321199 0
0.281231960348552 0
0.200081085699495 1
0.207404372701161 1
0.227335793345931 1
0.187623401873102 1
0.20355114223506 1
0.166727542436265 1
0.246779236582956 1
0.167899403376298 1
0.221027791720489 1
0.157514960961512 1
0.212141244481425 1
0.172324114844444 1
0.225232394227317 1
0.183013114292563 1
0.147133423856156 1
0.219129399358729 1
0.18167744831166 1
0.24088768003046 1
0.194462605775924 1
0.218064335727429 1
0.310091242999298 0
0.219831575504582 1
0.220380370363669 1
0.201095707058156 1
0.162645277471883 1
0.221442821923785 1
0.14125712370699 1
0.206004683465043 1
0.198358232217895 1
0.183450974182176 1
0.241956167549829 1
0.280558111214272 0
0.223276274398236 1
0.16568232387721 1
0.1925303738406 1
0.233680854388516 1
0.0979193416462596 0
0.238966336525718 1
0.238181109397667 1
0.282268716989287 0
0.210837237924475 1
0.145865586372988 1
0.196617879416662 1
0.200906056061761 1
0.287285895160906 0
0.229377218228487 1
0.247585025141532 1
0.162763418818086 1
0.229440989971915 1
0.176672672581131 1
0.138920501913864 1
0.200017054007038 1
0.106145818658853 0
0.233317017379273 1
0.174770209472215 1
0.167741439630249 1
0.219557837609981 1
0.207927647769794 1
0.255360598846655 1
0.16258388863584 1
0.148957775609548 1
0.226786870041797 1
0.178988356755212 1
0.16662701769964 1
0.221366484331524 1
0.217832554327485 1
0.224118398018647 1
0.268486450611661 0
0.298545037114569 0
0.20575340830917 1
0.161593098428973 1
0.188099756414979 1
0.163081905083365 1
0.197147278164628 1
0.286981812328527 0
0.249964213421436 1
0.216641562376318 1
0.18298409736334 1
0.144423354785114 1
0.235636158716275 1
0.311153408901937 0
0.191093542692554 1
0.215627164122379 1
0.179585705547221 1
0.226471877476764 1
0.191276290375697 1
0.194621801963241 1
0.219009414804286 1
0.251672452376235 1
0.138270601788053 0
0.193115423412909 1
0.22485958555768 1
0.197611090892082 1
0.214657843086964 1
0.198468820638883 1
0.246246322308222 1
0.160090826033051 1
0.185207663979087 1
0.236017314270608 1
0.165302469468115 1
0.198530337592143 1
0.214362348869013 1
0.219173932967703 1
0.177483441222033 1
0.205493210966855 1
0.180826304694769 1
0.228730453305438 1
0.173527445871535 1
0.160126088330178 1
0.206566513074684 1
0.176896910247377 1
0.275587607558009 0
0.212353310585756 1
0.237603176262424 1
0.190235108998231 1
0.23066006095864 1
0.193025452727278 1
0.232117789570399 1
0.200451227746617 1
0.181249541953362 1
0.203419962572056 1
0.189080811449756 1
0.17465386863218 1
0.207223909844653 1
0.162948266043309 1
0.169518449339904 1
0.239627337626993 1
0.263866899539475 1
0.229383224631337 1
0.168408929231668 1
0.24116986730776 1
0.159850476917482 1
0.203481682649129 1
0.176867242221462 1
0.189501916805498 1
0.23856531799871 1
0.186181508464243 1
0.2262788076257 1
0.250792981985714 1
0.261640243398159 0
0.166338477636162 1
0.213375967161265 1
0.186633852808542 1
0.223475669915695 1
0.196310016005568 1
0.166286198709769 1
0.186033237921986 1
0.205315268365023 1
0.171332661035489 1
0.230205493927529 1
0.210049739239596 1
0.17877587443591 1
0.175851333209454 1
0.194631641973077 1
0.229304923507822 1
0.169094765936136 1
0.218067460853162 1
0.204740500736912 1
0.166586889709602 1
0.24847656881393 1
0.209917002320665 1
0.28977532489295 0
0.18466573827723 1
0.203129967708075 1
0.242007590808374 1
0.122461263771776 0
0.244995868895342 1
0.249815401209512 1
0.191348449435608 1
0.239922128412511 1
0.206005660224228 1
0.224659261417937 1
0.208890063709138 1
0.185478311887429 1
0.2821955222116 0
0.218834979350115 1
0.166223760604221 1
0.202347730856236 1
0.225738631297521 1
0.195616915124655 1
0.258230750481971 1
0.183135368914488 1
0.197668041286088 1
0.24497497635838 1
0.20655011173632 1
0.184655123246723 1
0.155027628236063 1
0.291101415338122 0
0.164493203656562 1
0.180929284278759 1
0.204655830632597 1
0.264207965456452 1
0.208326121329418 1
0.271185475364588 1
0.217705891011042 1
0.210514558712647 1
0.177024967133949 1
0.139099346143156 1
0.192447520446825 1
0.224226810374882 1
0.17540691043101 1
0.196716378765027 1
0.189931492497942 1
0.221485509499956 1
0.203278684375352 1
0.213007817852266 1
0.277023417551875 0
0.226711373170681 1
0.254515774366279 1
0.235581416367619 1
0.198110994864314 1
0.168194772546325 1
0.252584420493895 1
0.226583728686349 1
0.21752785370136 1
0.225147664727722 1
0.201088264389236 1
0.281610094141206 0
0.288108050998091 0
0.189657438552809 1
0.19637861836992 1
0.165769506181836 1
0.22032652959918 1
0.152310630691927 1
0.245494594382038 1
0.248667075254038 1
0.202483879942545 1
0.215061715067308 1
0.195649181951214 1
0.178582417872231 1
0.18622391843796 1
0.216871874639479 1
0.238536486969656 1
0.188165395650561 1
0.220484225303767 1
0.211956241089585 1
0.215866450948754 1
0.19710608195069 1
0.223106823419764 1
0.26340133658988 1
0.270103996880393 0
0.233726140835704 1
0.20786991597129 1
0.217103501328625 1
0.234903772939472 1
0.239796497182481 1
0.189887091362138 1
0.208919409533788 1
0.227228939326822 1
0.211751304296531 1
0.149700080216622 1
0.23521982051672 1
0.201996379556173 1
0.187456704477488 1
0.190974948298604 1
0.175994294092433 1
0.266809938612304 0
0.19644475277928 1
0.209668115422277 1
0.17042949504086 1
0.171833239726411 1
0.135850237950775 1
0.203604601682723 1
0.230961347815663 1
0.194707909606114 1
0.203716035422823 1
0.218143019704392 1
0.26363088435276 0
0.149764517825123 1
0.212536713258739 1
0.138498364410533 1
0.218965055443804 1
0.235830041181182 1
0.203771472328832 1
0.202090892525421 1
0.222308773409624 1
0.131762259455844 1
0.173700374027286 1
0.261866911977916 0
0.234186093405012 1
0.20578137259192 1
0.243403259198137 1
0.226266541312054 1
0.191126628763121 1
0.164659508666975 1
0.171981516960994 1
0.212963310079604 1
0.230838939174672 1
0.269391325109973 1
0.155101831825438 1
0.301229395816282 0
0.205402888655717 1
0.176062471472485 1
0.185899265821172 1
0.161908894026416 1
0.217871134789631 1
0.18913538880559 1
0.1778536010161 1
0.205504383908029 1
0.199845602617371 1
0.222129892168225 1
0.211204896487547 1
0.166793316616398 1
0.191117610811193 1
0.254016180582791 1
0.240244777500755 1
0.275993964322167 0
0.23712591294826 1
0.164499650924428 1
0.155816787563689 1
0.16846276030173 1
0.205707341694707 1
0.174949588266702 1
0.228412127374971 1
0.120255118256704 1
0.260331903731908 1
0.211781080812308 1
0.155080522567294 1
0.235846203278591 1
0.272704230909703 0
0.177859622272805 1
0.204839190952312 1
0.163631441706254 1
0.240173618687945 1
0.185549876161103 1
0.214715804061588 1
0.208317664540365 1
0.187023998195927 1
0.169821854359439 1
0.232252528693385 1
0.224920882651101 1
0.204938525737604 1
0.228591420813838 1
0.24176644070893 1
0.229314093479428 1
0.182121218156138 1
0.222643415075504 1
0.161013385371013 1
0.191514768010699 1
0.273491565375996 0
0.185900820369415 1
0.180137606565378 1
0.19648373079391 1
0.214913132870727 1
0.253288650433491 1
0.179450546502043 1
0.211204101342529 1
0.204458035607002 1
0.182795490014083 1
0.210027397637591 1
0.230202575679107 1
0.180945698527725 1
0.25095223710685 1
0.200472861259182 1
0.154835423102101 1
0.279683556430443 0
0.14386090749997 1
0.188850514708277 1
0.203167069484715 1
0.210327197199912 1
0.156368246245154 1
0.203746857358657 1
0.230898440587288 1
0.244850639527447 1
0.280405112129852 0
0.280556303686261 0
0.229023275461061 1
0.190424089515463 1
0.197469315691231 1
0.221589666529662 1
0.140878480492065 1
0.190034523565418 1
0.168315364494999 1
0.220115581916177 1
0.244741192142221 1
0.179183012514067 1
0.15224214423579 1
0.204945254574969 1
0.224533838857038 1
0.208513001465203 1
0.189158531643041 1
0.174660861995564 1
0.203270966451159 1
0.162410882977117 1
0.186280855058688 1
0.214229693553988 1
0.22471922089944 1
0.199971973744009 1
0.221940403662381 1
0.149250264685374 1
0.193553206500169 1
0.211017175841575 1
0.226937008174258 1
0.214229588926287 1
0.206013137566526 1
0.186738173148586 1
0.169743148149222 1
0.262786971704019 1
0.267791852771681 0
0.178594082596222 1
0.23038025028066 1
0.213953584918226 1
0.279259074411992 1
0.195667457344439 1
0.16553064818132 1
0.163312632076922 1
0.179989360383162 1
0.219781712811467 1
0.186367211231806 1
0.240607445597799 1
0.213092421245165 1
0.168360397547692 1
0.244474719505752 1
0.223590883252008 1
0.204744139108595 1
0.207725391052701 1
0.22873857166782 1
0.220410198111219 1
0.245523991177339 1
0.164653032209645 1
0.196725501231814 1
0.173159543287274 1
0.17542437767429 1
0.251327298859447 1
0.159662322429734 1
0.230012998277965 1
0.237430531238862 1
0.204615931339051 1
0.184913001110836 1
0.167164116168088 1
0.18844698497743 1
0.231474407824207 1
0.160417511801651 1
0.143496634662598 1
0.237795457999743 1
0.181695822428324 1
0.227135917787133 1
0.173259666351637 1
0.170430288685682 1
0.141117615999541 1
0.193773145534994 1
0.267161979670222 0
0.227605625667509 1
0.245046130788351 1
0.189168517589792 1
0.143545821174383 1
0.192774161594961 1
0.247937237637996 1
0.164514939038468 1
0.241140486368271 1
0.27090245873116 0
0.199038050508202 1
0.200413777300449 1
0.179509374867985 1
0.306385171945104 0
0.103481698939453 0
0.192706322727787 1
0.174066507813848 1
0.210849831698124 1
0.164404225170713 1
0.159321819802944 1
0.248163076128518 1
0.158648714824055 1
0.189713969730842 1
0.195648154979897 1
0.241677438490531 1
0.219829110228864 1
0.18483573741465 1
0.205454057690976 1
0.216498228343304 1
0.202872508606715 1
0.228114827482415 1
0.196782466583828 1
0.203310588359098 1
0.174335480526643 1
0.242048597612268 1
0.249540373873629 1
0.229651020577013 1
0.139352822688836 1
0.195965339193547 1
0.248608310396921 1
0.0771968355570019 0
0.165874745527957 1
0.185331223071494 1
0.211518042313394 1
0.223899968312772 1
0.191816608669115 1
0.14911092284925 1
0.217027825679933 1
0.177112711532947 1
0.1969815380753 1
0.194065381677495 1
0.109476692042496 0
0.188523690678493 1
0.282247908370572 0
0.202888408589522 1
0.242663472676711 1
0.201716448974037 1
0.182585492365257 1
0.222908334374366 1
0.210078595174399 1
0.228201270776022 1
0.279206413012682 0
0.156997049185841 1
0.170166548468337 1
0.206839287837733 1
0.203217137343649 1
0.234831096059103 1
0.193142211385138 1
0.184373676981007 1
0.210894297425276 1
0.218995754206661 1
0.213149774828668 1
0.192054959311667 1
0.163323507426438 1
0.233835912447339 1
0.188222523788926 1
0.144073014260496 1
0.211915450474626 1
0.176240794889582 1
0.220821494283299 1
0.159795061454582 1
0.223387916673253 1
0.152576675185551 1
0.184955436035994 1
0.158132677258143 1
0.217535470461489 1
0.195222813754996 1
0.237762802033336 1
0.199028503958643 1
0.227764705445853 1
0.177597417335608 1
0.198973479660002 1
0.16777745790418 1
0.25012023940166 1
0.212768605884688 1
0.214015645450121 1
0.254388467763589 1
0.173372815225682 1
0.247755104685156 1
0.178167788501066 1
0.212431862837953 1
0.228181539102655 1
0.175684782531218 1
0.168921616578695 1
0.196023569843796 1
0.212502641187484 1
0.196383797771395 1
0.201292798808766 1
0.217178975399461 1
0.218722511671082 1
0.19095610162082 1
0.212082098257353 1
0.255484072357497 1
0.211534472694071 1
0.210338310539837 1
0.156756237503475 1
0.188368087027367 1
0.202916703727391 1
0.212928534433317 1
0.210639227765289 1
0.209282410343115 1
0.240713410520943 1
0.196138454277317 1
0.16191039553692 1
0.185405107538214 1
0.182892651630546 1
0.166474161932229 1
0.192833214454006 1
0.212634211668376 1
0.186606659450635 1
0.213482461808158 1
0.271779309897942 0
0.204143045544983 1
0.201594538325724 1
0.19319616876931 1
0.198049880174817 1
0.255240383580348 1
0.208601342752395 1
0.217765610505087 1
0.204846429841792 1
0.168244925027099 1
0.137156964263054 1
0.204184960000306 1
0.167960328102635 1
0.276872202734988 0
0.229824550688528 1
0.234608473928039 1
0.225050228564622 1
0.244184136558479 1
0.200616640927417 1
0.159328549070493 1
0.257907468603985 1
0.178270513510372 1
0.218249363096809 1
0.0811776891963963 0
0.243783516208272 1
0.147668317269388 1
0.219078424945204 1
0.239155323899769 1
0.211029003843065 1
0.252395460915979 1
0.183158515021259 1
0.165080572568142 1
0.172748743453449 1
0.209037836327096 1
0.205919583981762 1
0.182635796038477 1
0.261668479895197 1
0.123532321971938 0
0.174287484203498 1
0.188304212311214 1
0.230978168265954 1
0.186650067439323 1
0.223054650232354 1
0.208532207829707 1
0.211155975827196 1
0.240958802162534 1
0.188478627113691 1
0.202648385904871 1
0.235872310645898 1
0.230835540012378 1
0.225643532128019 1
0.215199872867355 1
0.264423759464423 1
0.253510432523856 1
0.200504589584656 1
0.171252070903319 1
0.16051970584488 1
0.269372854282421 0
0.258806457219315 1
0.162219825612319 1
0.226192211711589 1
0.24386343654888 1
0.173807406740058 1
0.165655017724713 1
0.212748467017261 1
0.198448199329636 1
0.244805483238525 1
0.185629716703138 1
0.258541084266498 1
0.238832434965368 1
0.252107766604038 1
0.186946699763796 1
0.148214989056582 1
0.18379928399203 1
0.257261978723512 1
0.251368997026119 1
0.189743725998051 1
0.197467232334607 1
0.239407444571772 1
0.167674502377678 1
0.23270259559395 1
0.247097708823306 1
0.257804103135133 1
0.196437058378113 1
0.217210477132824 1
0.22660099406296 1
0.190944202798003 1
0.173794821574925 1
0.2093403052477 1
0.266253289677331 0
0.180238996027113 1
0.154700416570594 1
0.237974134065834 1
0.236595941668182 1
0.140916357672672 1
0.227115636140297 1
0.224922790879393 1
0.111855989796784 0
0.230830449022698 1
0.201564344380552 1
0.195022468417073 1
0.230356411632791 1
0.190068611249309 1
0.195777953510001 1
0.195856930822471 1
0.214436817659617 1
0.156883121004163 1
0.167333349871897 1
0.170474315489587 1
0.258793832523078 1
0.244427648479316 1
0.221334198552996 1
0.255687922167682 1
0.205312286136679 1
0.221693597898158 1
0.236331631639878 1
0.201558235981599 1
0.236549540898716 1
0.223002127822508 1
0.130082365335805 0
0.184911144633894 1
0.224747101448167 1
0.142804260590237 1
0.15643753076639 1
0.144183477964346 1
0.204136789623054 1
0.178629053974595 1
0.220082636250113 1
0.242387794101169 1
0.21278874788343 1
0.193860996439734 1
0.211934087243021 1
0.263202477397126 1
0.180256847949097 1
0.196893315628849 1
0.247324692226382 1
0.229728878980338 1
0.197715315970356 1
0.229739463992625 1
0.175545610112659 1
0.170933897897543 1
0.209735661271246 1
0.224129064966736 1
0.241600302233226 1
0.189398096632214 1
0.219757605571875 1
0.283974261546763 0
0.18956272546367 1
0.178210413042367 1
0.212538568779845 1
0.191577333430182 1
0.154029116770238 1
0.22682167410191 1
0.199982731949288 1
0.200853064670155 1
0.263428293746726 1
0.216785054177436 1
0.205315129827161 1
0.190914578021527 1
0.17057870713425 1
0.207046799025653 1
0.184683873637927 1
0.235490736142361 1
0.232368488879427 1
0.181077347426914 1
0.178068031964898 1
0.135715969103612 1
0.235729166064949 1
0.155324542407707 1
0.173700950559302 1
0.152873649840176 1
0.237079444924679 1
0.179703427973557 1
0.152689637531581 1
0.230309557198454 1
0.221968292619296 1
0.302230755630809 0
0.202183076255017 1
0.262151931659859 0
0.215402701774669 1
0.191097548726006 1
0.202952247600003 1
0.270220194744499 0
0.177445405369033 1
0.273925583384755 0
0.247986419174684 1
0.207013235830747 1
0.240347515758294 1
0.157794845975754 1
0.123935393707087 0
0.19765578589044 1
0.246741138187784 1
0.23399206888175 1
0.206810916981082 1
0.221230781580826 1
0.202675125396098 1
0.214432109693623 1
0.251922639979336 1
0.270685567964663 0
0.249872612786388 1
0.209373096226985 1
0.213405637038261 1
0.208194144191841 1
0.184937468001313 1
0.211284697387127 1
0.270957160991923 0
0.247570378483932 1
0.204946693329582 1
0.123030439373765 0
0.212258270373932 1
0.200308968626352 1
0.201509036157899 1
0.20085113186982 1
0.20618040203233 1
0.206775982749239 1
0.218430182636477 1
0.142497056977517 1
0.24244279105166 1
0.160163840634264 1
0.238388579858921 1
0.193405970566009 1
0.204504907845958 1
0.186657760818171 1
0.196782245074265 1
0.237225906883387 1
0.141712919532441 1
0.219670232134902 1
0.176707862046543 1
0.241990594595786 1
0.226292282467986 1
0.193212031433881 1
0.177980745055122 1
0.164395215929047 1
0.118864093571775 0
0.165910357202961 1
0.223568771035786 1
0.135825770509963 0
0.203096055597121 1
0.21130911078776 1
0.310788787316848 0
0.215825519514006 1
0.152596468872916 1
0.247040483954362 1
0.182680933588887 1
0.221677435405551 1
0.188467656724416 1
0.184862072853769 1
0.201577256990447 1
0.180746691393811 1
0.20937957596845 1
0.199349046807735 1
0.169660793700642 1
0.276982214822946 0
0.218427466590081 1
0.206374984339235 1
0.248949704263156 1
0.215716678109654 1
0.219987709425374 1
0.247162297317487 1
0.173282552343526 1
0.205446672755344 1
0.233075756056878 1
0.159191924535622 1
0.202593408926626 1
0.166243573341383 1
0.214292074281466 1
0.206886288590511 1
0.209978971306228 1
0.208269965252081 1
0.265215126216571 0
0.280763139582897 0
0.143445413577413 1
0.186337475821178 1
0.173044673325071 1
0.267750802673108 0
0.206312516189554 1
0.170469194756025 1
0.28563052323633 0
0.217073241983248 1
0.284648194652565 0
0.180743507754304 1
0.180349576654051 1
0.219307322824519 1
0.230930661437706 1
0.174277852783628 1
0.18402253232415 1
0.233126159644797 1
0.192912972677913 1
0.182757411485665 1
0.156958867573396 1
0.193826893799373 1
0.136729132964097 1
0.202237856424523 1
0.193212085114022 1
0.220731306334621 1
0.236304766550624 1
0.256923958165856 1
0.180258245636936 1
0.202174818124058 1
0.249548912242444 1
0.184479137707973 1
0.222319880595686 1
0.178752861746686 1
0.189445257471493 1
0.224400773919334 1
0.219054302600057 1
0.280367295929523 0
0.22975267875028 1
0.168705978853275 1
0.184843941847542 1
0.196645693888058 1
0.211660730236262 1
0.249130777137271 1
0.244792652651754 1
0.213555989335093 1
0.199415601864654 1
0.138334588451879 1
0.239047349145393 1
0.211073431170412 1
0.189962654098271 1
0.228079358449504 1
0.181425460958052 1
0.234825539989141 1
0.231574572304356 1
0.245233931473614 1
0.217948410859703 1
0.177523789718699 1
0.218966542131924 1
0.199196319562693 1
0.281040267134965 0
0.230950251605659 1
0.204548244588328 1
0.203931527530156 1
0.21749587418813 1
0.197455119784139 1
0.207246478724664 1
0.241284603710914 1
0.191106048595712 1
0.160235550595983 1
0.158653785447346 1
0.227073657670621 1
0.194503022272709 1
0.208328051084283 1
0.269079368920641 1
0.174203456249413 1
0.202246707076976 1
0.123663735291399 0
0.169873488964941 1
0.249390216702754 1
0.159542493472547 1
0.235402602665358 1
0.226136873835386 1
0.218828488318132 1
0.207821198975574 1
0.147330772478762 1
0.228748824364503 1
0.206511090307525 1
0.248980551713318 1
0.202981263181291 1
0.170232469988473 1
0.198528666421415 1
0.121863231696951 0
0.171885800453661 1
0.249373022739182 1
0.162683633724823 1
0.22131443304732 1
0.162303211429612 1
0.184666750224119 1
0.187645862011077 1
0.177258706419673 1
0.251168714380823 1
0.158695821101466 1
0.156792853058677 1
0.253846221332421 1
0.155621313835582 1
0.186686216519312 1
0.244717529709194 1
0.23068348940888 1
0.227929018928824 1
0.186343402455994 1
0.143268461807484 1
0.201913252140233 1
0.221502528766121 1
0.231637668954697 1
0.194468683304673 1
0.237547766780657 1
0.230016561632302 1
0.220039012283161 1
0.1571481899314 1
0.133761605228384 1
0.204418045865439 1
0.217595933223407 1
0.183790770508784 1
0.12522181735163 1
0.166941016487914 1
0.170598707261319 1
0.196045069485845 1
0.235779246347125 1
0.223299546055135 1
0.235868853325011 1
0.187228199460932 1
0.242478694592087 1
0.205174636966158 1
0.207599013346891 1
0.2071368305941 1
0.202765561675211 1
0.169118047768593 1
0.228264934235229 1
0.208405024802234 1
0.192913463365137 1
0.213773911949664 1
0.233181509833695 1
0.22575841423376 1
0.169315442243201 1
0.218321015470607 1
0.221289580009628 1
0.18985843451061 1
0.185100620669048 1
0.168198002443842 1
0.217299771919111 1
0.163864116209303 1
0.223102578321702 1
0.187930536792156 1
0.236830168256891 1
0.245342238429959 1
0.25124220076852 1
0.193446196606506 1
0.205760489291114 1
0.261884936891536 0
0.183653359042218 1
0.230746745115385 1
0.285217043402277 0
0.167964477450365 1
0.176479334425303 1
0.147009696001342 1
0.221209539066521 1
0.206779033743151 1
0.241787492851348 1
0.180765584163754 1
0.128442637365833 0
0.214255395026229 1
0.224879001470191 1
0.192596454920538 1
0.199241050151991 1
0.162094073250822 1
0.15382307483981 1
0.190537441575402 1
0.211922472433887 1
0.175851851979032 1
0.187899707030849 1
0.239186515443953 1
0.232539166012138 1
0.2187258412921 1
0.26078943062422 1
0.211710213568107 1
0.24892729872108 1
0.197351210012287 1
0.194776708397954 1
0.199238547753562 1
0.239283435066687 1
0.242966686585212 1
0.150890291277524 1
0.206391830686896 1
0.190388836043612 1
0.17217109978372 1
0.221551129110895 1
0.251642112358151 1
0.210448126511869 1
0.213364895358597 1
0.235471494349011 1
0.205949756453333 1
0.238976024445884 1
0.190809055666665 1
0.185677348562359 1
0.186198979591874 1
0.159987339407818 1
0.267243375937055 1
0.174782530060108 1
0.205746394491989 1
0.146034130324105 1
0.187399673229141 1
0.118621465303475 0
0.195467387265184 1
0.216033571316055 1
0.251912743905013 1
0.214734639988918 1
0.205876590349064 1
0.197756904800652 1
0.228618933563271 1
0.242118936182738 1
0.146956687534913 1
0.256005917331938 1
0.211068925941482 1
0.213828381209433 1
0.219771387908095 1
0.195627581367857 1
0.190616237807281 1
0.250307401103757 1
0.202101713937547 1
0.193206474611914 1
0.180455761998118 1
0.171497294423647 1
0.263930590953887 0
0.215469607226675 1
0.23877470478954 1
0.225447008232593 1
0.236322685470736 1
0.199894470850681 1
0.221065618505956 1
0.164371324260179 1
0.201507364767517 1
0.181865024089685 1
0.131440617733391 0
0.220812015923006 1
0.177571158422071 1
0.221820289353018 1
0.210648019560911 1
0.174639845199822 1
0.1436353891003 1
0.25002540445403 1
0.200542697838821 1
0.197585809376841 1
0.213563663204238 1
0.234182212221632 1
0.200264239972051 1
0.1438254914197 1
0.232807412332434 1
0.195576975822069 1
0.201322948878989 1
0.20164146136048 1
0.239889964003583 1
0.226124242873082 1
0.195471316530771 1
0.215857171300265 1
0.20079602344834 1
0.172199815941243 1
0.162406143805589 1
0.181953863345543 1
0.20561174499465 1
0.238418876684636 1
0.207032724821079 1
0.129705083271138 1
0.199641876200273 1
0.241723031715575 1
0.175347761643992 1
0.176192345499372 1
0.257849727859457 1
0.17658450488995 1
0.225161804555557 1
0.172229263651417 1
0.175704648052372 1
0.232972487122228 1
0.181006490958251 1
0.220166916984997 1
0.182012532147155 1
0.242953429276294 1
0.228172752364068 1
0.19066059237785 1
0.239768430494396 1
0.175308314013697 1
0.219893314556004 1
0.212021656902808 1
0.202027023243427 1
0.191199619301259 1
0.1949759489697 1
0.195961848513952 1
0.186115867915575 1
0.158487936211172 1
0.184309301198087 1
0.164350889667469 1
0.188354702413659 1
0.153766302002533 1
0.169875055978108 1
0.234384708501381 1
0.228471643593336 1
0.213658691316671 1
0.186569252606052 1
0.147214711709169 1
0.157066142463901 1
0.270791329786784 0
0.29723745510556 0
0.208287662110579 1
0.221334642622082 1
0.229321881134749 1
0.195701054488504 1
0.205193217797821 1
0.213152234063342 1
0.214697749744996 1
0.213637820317868 1
0.142183844999489 1
0.199404715825863 1
0.216583161969408 1
0.17507309063646 1
0.248906970923726 1
0.222731329157763 1
0.199522654886025 1
0.116982201820886 0
0.19287935109172 1
0.25794797245749 1
0.180384234737599 1
0.248942324648177 1
0.199125433643152 1
0.191318892257348 1
0.278070020160405 0
0.231394645322875 1
0.177717604044212 1
0.172867956695086 1
0.170828734870652 1
0.248634983995115 1
0.116318486108509 0
0.251846495596382 1
0.251779110524603 1
0.193807872766063 1
0.249490044094975 1
0.236798755676779 1
0.194530616571143 1
0.1961097502106 1
0.180483127474194 1
0.205163770534816 1
0.188021625587797 1
0.186293485491416 1
0.133274745665564 1
0.146368751381177 1
0.190674163911577 1
0.230031245635751 1
0.201043016976813 1
0.230351262443926 1
0.202220410697432 1
0.222741386152081 1
0.142249836659934 1
0.288504757765115 0
0.204777639561049 1
0.207060102228087 1
0.217494097416976 1
0.179396017319494 1
0.174685150612321 1
0.239407598365278 1
0.28631794450478 0
0.202453183618842 1
0.181349391216009 1
0.178543634889052 1
0.169785854381262 1
0.17894165641958 1
0.18099842871836 1
0.208322445854331 1
0.137209382821945 1
0.182070775988651 1
0.183222479849901 1
0.170124515291453 1
0.212629898923023 1
0.223623902288633 1
0.226142429411311 1
0.235069952406005 1
0.212503076727682 1
0.222868570866593 1
0.213854732291951 1
0.172484007354002 1
0.206141801529208 1
0.213473980233005 1
0.220336340706304 1
0.155075334157311 1
0.208509132424598 1
0.220182873536735 1
0.190804760254246 1
0.27366692047169 0
0.186641900306058 1
0.202319655342106 1
0.223821239169889 1
0.200895331783588 1
0.233168119439014 1
0.260710604093326 1
0.193027253237124 1
0.204621047044134 1
0.303011089108029 0
0.183066882595667 1
0.192974431832197 1
0.160519347051593 1
0.150502559909159 1
0.248627694253682 1
0.261670024009698 1
0.196530631095882 1
0.18244145956322 1
0.234863342615052 1
0.270927473210227 0
0.266790939367999 1
0.171797590028543 1
0.216121941245678 1
0.184079252783146 1
0.211601809401918 1
0.20735903060924 1
0.19602813967702 1
0.219930606267915 1
0.224910718107485 1
0.237965191747676 1
0.182266326788459 1
0.190398566823203 1
0.16285978275587 1
0.226115511777934 1
0.192635492057797 1
0.17919300737895 1
0.199025302932714 1
0.166513248877393 1
0.243293113337507 1
0.259912026671071 1
0.20017756043753 1
0.230945706762583 1
0.134288492539606 1
0.221935583160512 1
0.237295652986945 1
0.206221327150843 1
0.240377494079432 1
0.279165608132958 0
0.150063244753668 1
0.257848350058122 1
0.198172989211476 1
0.185301065210599 1
0.265858451670502 1
0.1635632169204 1
0.190470763535078 1
0.197053912621883 1
0.185892694840984 1
0.226089655544494 1
0.215533074520594 1
0.197000742281857 1
0.23759771355987 1
0.336454765487275 0
0.21630973707413 1
0.183929486150803 1
0.177837581400852 1
0.226918878744091 1
0.210877296470907 1
0.216130122387801 1
0.188778593184886 1
0.199748459505576 1
0.204841642347166 1
0.186821742157041 1
0.152653521357387 1
0.200476047920707 1
0.233307182512836 1
0.231407337983377 1
0.242567978739678 1
0.181661075229358 1
0.229946721567935 1
0.189654921800201 1
0.146076775390183 1
0.187461581758385 1
0.214654437733697 1
0.239213972180243 1
0.271057806404171 0
0.177151006297006 1
0.243205449436242 1
0.168222902522688 1
0.156843628253771 1
0.2197681265778 1
0.210962094041496 1
0.204415832175155 1
0.255780963835849 1
0.235935121108734 1
0.169426276549269 1
0.247885611950712 1
0.196733741836747 1
0.212020124677568 1
0.221909877010146 1
0.162054003320176 1
0.193905447421788 1
0.205765821862616 1
0.250636741915494 1
0.186244877851502 1
0.187391153324828 1
0.160365202996714 1
0.251936635984512 1
0.193738610796388 1
0.208256062747303 1
0.192910305032249 1
0.213758944830471 1
0.236829571219777 1
0.21384762221367 1
0.200680245257844 1
0.194122232160835 1
0.17272542139387 1
0.223979452376313 1
0.216076511065825 1
0.272084379505488 0
0.241032305893979 1
0.216602428200698 1
0.196765126726356 1
0.240969265579393 1
0.229977705032362 1
0.193739542455134 1
0.169585966299943 1
0.207191158575005 1
0.169006203374824 1
0.219555539731209 1
0.168847163611105 1
0.218187958363375 1
0.200540353272946 1
0.214121575966153 1
0.197198253638172 1
0.239904189489056 1
0.193808059214872 1
0.188913139678076 1
0.164165699250357 1
0.200559703231258 1
0.152661005586483 1
0.240422697035007 1
0.192983511289841 1
0.237332074716211 1
0.204127888388998 1
0.181658198896448 1
0.222760449224318 1
0.186055563403315 1
0.266571080411271 0
0.207044723124628 1
0.257210309042652 1
0.164386591590296 1
0.190350722149732 1
0.204701111141825 1
0.173791222387343 1
0.186218525306226 1
0.227292212966011 1
0.213206497538689 1
0.222715893875443 1
0.260526476371215 1
0.227413933939946 1
0.213718161180902 1
0.199179618677749 1
0.13622952369146 0
0.241912796404853 1
0.186484359218602 1
0.230430459902636 1
0.205198484080538 1
0.165286705405471 1
0.213404397087908 1
0.16037952871136 1
0.227819295534589 1
0.110203699958819 0
0.174303102232475 1
0.173116836929324 1
0.136875085676336 1
0.220454704329126 1
0.238754506557974 1
0.206179280610319 1
0.2696242565143 1
0.199876670373319 1
0.166101380741692 1
0.182601912473063 1
0.184655659562532 1
0.178795592040274 1
0.155362551080017 1
0.219570913724819 1
0.230402827266123 1
0.15769365967646 1
0.19166953926142 1
0.245559633951412 1
0.235757188948704 1
0.191054135107068 1
0.222724923469966 1
0.183796731432733 1
0.222172646055175 1
0.255602593827648 1
0.233034135635845 1
0.210391572416945 1
0.186775524654454 1
0.21863559564494 1
0.153784551299081 1
0.186069276546663 1
0.198374819832621 1
0.220410157932679 1
0.223677425952451 1
0.143181672576482 1
0.195544780559981 1
0.168610257449604 1
0.228729466184834 1
0.221299059293851 1
0.165171773370926 1
0.178893953142741 1
0.22097793659299 1
0.197120928396748 1
0.183412116004991 1
0.186079299322031 1
0.184775982511996 1
0.251414711550874 1
0.208160492014393 1
0.173600008024124 1
0.253293015301462 1
0.139111824106227 1
0.202109169238563 1
0.171709405847657 1
0.240092688193176 1
0.184428634110536 1
0.230300234654049 1
0.17472164460677 1
0.212617213788265 1
0.159043026692913 1
0.195169064918051 1
0.209701201419103 1
0.2044346195964 1
0.175566673212655 1
0.153617164171247 1
0.234404606586006 1
0.227549387553051 1
0.213366761047159 1
0.215403790488078 1
0.248310310686486 1
0.232152936625246 1
0.179298356373681 1
0.238145578102917 1
0.256599192772453 1
0.284620437088759 0
0.156086716854316 1
0.16216318760151 1
0.116930717665863 0
0.192838861474687 1
0.174845576256388 1
0.235549311956198 1
0.142589113741418 1
0.152513916178562 1
0.176771489471449 1
0.240698543019011 1
0.211245631305553 1
0.17969175498812 1
0.2307386927764 1
0.177518729584341 1
0.186204716701737 1
0.273525871139539 0
0.174555581114067 1
0.224489604439623 1
0.188007175764429 1
0.202504603465489 1
0.266686100056862 0
0.206465446382906 1
0.235634501018487 1
0.231644370492812 1
0.202457593829305 1
0.202139532945302 1
0.157765132314644 1
0.233614315722673 1
0.150656644230995 1
0.192929153292001 1
0.189829462223864 1
0.180178459701919 1
0.238556056952477 1
0.150630227255219 1
0.238411823450255 1
0.236334404819596 1
0.173463764448031 1
0.20090730724496 1
0.217838753721218 1
0.14432055795612 1
0.177655668192334 1
0.178587034636514 1
0.218982368786456 1
0.166825379841156 1
0.204327594590456 1
0.235495201538836 1
0.219716830902023 1
0.214750644502531 1
0.216206100380144 1
0.210712775942008 1
0.223069763082995 1
0.223488789670042 1
0.235143058028976 1
0.131520703254504 0
0.127304100135347 0
0.202224468161766 1
0.235924599910412 1
0.260512040010586 1
0.149998443892538 1
0.183418191079411 1
0.194873430832306 1
0.2909236279337 0
0.23043553295226 1
0.191763020727901 1
0.221211719475537 1
0.186928720406081 1
0.222512516654997 1
0.203273345556431 1
0.159404315613663 1
0.149829531204963 1
0.219885790701177 1
0.196603941398093 1
0.251033353537049 1
0.22552808833583 1
0.209118143404875 1
0.242368963910042 1
0.191359446358095 1
0.201281070259916 1
0.181246226721608 1
0.196459835195652 1
0.16376588900448 1
0.242890265513255 1
0.225925668024725 1
0.215753053299644 1
0.22250953691605 1
0.228253949338924 1
0.174118225888778 1
0.167601620761119 1
0.20533938671048 1
0.203041759268257 1
0.261149896064965 1
0.258171192494005 1
0.159583882399106 1
0.194192127053234 1
0.207113665120643 1
0.21529440586202 1
0.176365939422369 1
0.237215344445582 1
0.21588250223487 1
0.187114635965761 1
0.174847715868908 1
0.218566254113911 1
0.250788271540495 1
0.218098363381988 1
0.189318065684858 1
0.175750892855474 1
0.255679498238021 1
0.201488290418703 1
0.173939408419958 1
0.198914072880187 1
0.221109654691136 1
0.209500400847138 1
0.202255185488138 1
0.323441064734704 0
0.177669967176368 1
0.183991514837872 1
0.205233783114183 1
0.215230361067963 1
0.231118521018035 1
0.198456761881663 1
0.165731277645928 1
0.180121298648242 1
0.203660036684468 1
0.263909156263693 0
0.207198168323873 1
0.231291539879781 1
0.107411579795761 0
0.218540619876691 1
0.233645864331204 1
0.174557900318427 1
0.224051012484608 1
0.177118411944308 1
0.240624189573946 1
0.223434062030715 1
0.181861740723214 1
0.180420604581399 1
0.210159185122505 1
0.191519629075069 1
0.15874961721424 1
0.204003255051513 1
0.18333316026168 1
0.211025255957776 1
0.227973856448254 1
0.180306604764679 1
0.190407942675925 1
0.223664608600869 1
0.137586174891727 1
0.187431516312701 1
0.181240353760194 1
0.197076661902383 1
0.164118884059813 1
0.184823502166179 1
0.228456548182095 1
0.210944129271145 1
0.21259836097409 1
0.17370325323945 1
0.203228427009038 1
0.186745390147629 1
0.2538909573973 1
0.289923572530895 0
0.22840495974518 1
0.202585428726886 1
0.265377984783362 0
0.177869239141367 1
0.226991325601623 1
0.227962671400627 1
0.194006101302973 1
0.251156564490417 1
0.251816048865334 1
0.213391209069352 1
0.24944564701605 1
0.149708245090407 1
0.155586825208281 1
0.22351202693423 1
0.179461059918014 1
0.210282535782671 1
0.219461496022566 1
0.155352372076782 1
0.140171756461082 1
0.217782406006591 1
0.182064433151973 1
0.183104148515431 1
0.200684892232278 1
0.235595586221193 1
0.24256453696592 1
0.196192394371256 1
0.234450956118242 1
0.231313780662669 1
0.230699625918016 1
0.242668364245277 1
0.233389008888294 1
0.169535030831664 1
0.217614769436703 1
0.172328491643079 1
0.222407740711671 1
0.235479651552927 1
0.196090196309078 1
0.216912673172387 1
0.161014307999419 1
0.205580601781154 1
0.235567378800447 1
0.192066647668713 1
0.225324282123259 1
0.16545852874417 1
0.239038092316633 1
0.170001891884447 1
0.231896149036758 1
0.182510257042315 1
0.143277280693569 1
0.238561582624966 1
0.232730214611934 1
0.210518630707949 1
0.244225383270642 1
0.217600850226858 1
0.292665795756164 0
0.175760975463118 1
0.145608474562258 1
0.160712286697659 1
0.154214953906376 1
0.176041472321232 1
0.172960732413376 1
0.206020469018679 1
0.215796505736549 1
0.117528065790186 0
0.167523908708162 1
0.131999221284914 0
0.175558256308857 1
0.140153853229445 1
0.259157298653388 1
0.174124828696924 1
0.180027337210743 1
0.14515278841323 1
0.239650089972413 1
0.278369966384715 0
0.186330321560871 1
0.209110445620996 1
0.170056916960427 1
0.132408088396165 1
0.170032784086055 1
0.175278326371791 1
0.212983661713875 1
0.166267159368876 1
0.239493870850453 1
0.232625571405209 1
0.216165903920763 1
0.167672415814355 1
0.201599229709549 1
0.224662859617802 1
0.232622273490209 1
0.178862660906202 1
0.191448385847044 1
0.154426132339845 1
0.155236334745041 1
0.229947496555459 1
0.221130980571804 1
0.249969373984734 1
0.139816177823888 1
0.229676075156236 1
0.210736684795506 1
0.188911850977427 1
0.207060426845862 1
0.237267482191497 1
0.202447691556052 1
0.151809866086486 1
0.264476584239456 1
0.162758277363128 1
0.234318363749961 1
0.208808158024203 1
0.22241256285074 1
0.276698837638443 0
0.203540840846767 1
0.230824783164692 1
0.321711221511546 0
0.203546277035569 1
0.164828692257244 1
0.163785982825802 1
0.171192555786177 1
0.263699185285327 1
0.205615004670434 1
0.194563675350805 1
0.182153639106488 1
0.202644742532 1
0.247935126152758 1
0.166952127570605 1
0.191075187095421 1
0.154954179136195 1
0.19441594101347 1
0.237955402869393 1
0.257203577657594 1
0.254281921090608 1
0.17832521433677 1
0.149408270792406 1
0.214236100686138 1
0.218779112132432 1
0.151164331637331 1
0.227532459548699 1
0.230897327175743 1
0.223639854103156 1
0.219976939280687 1
0.194221312279005 1
0.136271164075327 0
0.188657327913328 1
0.198511042605839 1
0.195965059606656 1
0.256321456366903 1
0.180025763411646 1
0.20424971880377 1
0.17036118706559 1
0.260043460436776 1
0.173067144284313 1
0.141364035355433 1
0.166043836694627 1
0.215281462810791 1
0.243685695856276 1
0.239990887557167 1
0.182433949767187 1
0.266327432177108 0
0.158810917514168 1
0.238750912873142 1
0.273874332316175 0
0.192223176853615 1
0.149334998258043 1
0.151636648363509 1
0.201242906426222 1
0.188248758698605 1
0.157795813694508 1
0.182955839366524 1
0.245171428028091 1
0.170451400241735 1
0.227359211963772 1
0.217742999814774 1
0.236170576663508 1
0.234273169447558 1
0.193893321910446 1
0.207261766070022 1
0.163378395541221 1
0.1834338230724 1
0.213579464735263 1
0.211571322590289 1
0.243605536581574 1
0.229374362347863 1
0.226593032365613 1
0.236674312903394 1
0.100704476332363 0
0.230855709957225 1
0.214214756279972 1
0.242313996412078 1
0.229528972280159 1
0.169097213859122 1
0.181231610592929 1
0.202582930452655 1
0.150605700292453 1
0.282932546820637 0
0.169016331455262 1
0.18271410602417 1
0.221312105428358 1
0.136579060774739 1
0.227021368445405 1
0.242072189340945 1
0.234311532519064 1
0.161821016251082 1
0.226056642267789 1
0.127903320838138 0
0.206110393594689 1
0.125563055008488 1
0.2196665824872 1
0.164731620161875 1
0.229502143589698 1
0.217081341957034 1
0.178536347554422 1
0.220679544350363 1
0.232933883140096 1
0.179935989301076 1
0.230773817706344 1
0.225167553441204 1
0.140848830214005 1
0.21600235579578 1
0.20255907883884 1
0.27941321305973 0
0.18677423277473 1
0.213097477095174 1
0.233488218315071 1
0.191546924939361 1
0.190675771333217 1
0.247139534401563 1
0.219877957105877 1
0.259288258169446 1
0.228702617837193 1
0.166967150285947 1
0.141687829531158 1
0.289313713478175 0
0.245181121586659 1
0.244514627958862 1
0.150516695011855 1
0.230077919610384 1
0.228825831201071 1
0.176788528216722 1
0.206499416221565 1
0.189515333392442 1
0.189315814642363 1
0.229343617838252 1
0.258750303576026 1
0.242823577406493 1
0.233891800063145 1
0.250504357005041 1
0.189332706118964 1
0.20508793758664 1
0.244567096420952 1
0.177422624225134 1
0.173091475585809 1
0.182031420187263 1
0.202322309351735 1
0.186619624999079 1
0.201905200839156 1
0.248396026660988 1
0.175720490247885 1
0.159105092912443 1
0.234277701966579 1
0.200056686749805 1
0.198904746560364 1
0.236508145842916 1
0.232496807770361 1
0.253615006052692 1
0.241624692078836 1
0.210986506622901 1
0.169761040639486 1
0.246595339486241 1
0.256735433369331 1
0.206650344435726 1
0.2673718197054 0
0.2448567334414 1
0.234308817570908 1
0.245087664064484 1
0.221592663545779 1
0.163832881393924 1
0.151803524423769 1
0.265934735351965 0
0.233477474905716 1
0.201278306858914 1
0.23226468776596 1
0.198073802897132 1
0.254146531337786 1
0.16368010768085 1
0.226575245068202 1
0.253654271565348 1
0.167065953997207 1
0.228539496730686 1
0.220137607064912 1
0.242056852613495 1
0.272753536838288 0
0.269791087197051 0
0.217215988927488 1
0.215256442756139 1
0.207001127119307 1
0.237543026569712 1
0.160217221885765 1
0.191615861879327 1
0.210180820710578 1
0.181656052115678 1
0.177896762976784 1
0.170098728082362 1
0.256759116925592 1
0.16720110178871 1
0.18048541442511 1
0.219113309754718 1
0.218455591574383 1
0.197925915071779 1
0.208119169827917 1
0.193733141439831 1
0.211919660249496 1
0.199573875164247 1
0.199166029793272 1
0.215539906946368 1
0.198551536203135 1
0.234591078308544 1
0.182098396969911 1
0.246345065458565 1
0.180779081071337 1
0.221127328358024 1
0.219196824940196 1
0.211961016816678 1
0.203776974815472 1
0.22667982236207 1
0.185293441365702 1
0.249232855265939 1
0.192679639534815 1
0.203347188798619 1
0.184166623267118 1
0.139830785635439 1
0.238491805865076 1
0.163996819746525 1
0.181104439584629 1
0.174543183428831 1
0.152309109819631 1
0.217275748004144 1
0.187856131738823 1
0.238964650205748 1
0.193061555797047 1
0.198787851584493 1
0.216035955859683 1
0.198748718414344 1
0.217749366302368 1
0.207036078535005 1
0.249878946850848 1
0.238535910471295 1
0.148131625954444 1
0.210543239943352 1
0.225759759202648 1
0.181736746101675 1
0.195687892307113 1
0.188385702291464 1
0.196996846400872 1
0.215261425909805 1
0.191386776186762 1
0.159420461895458 1
0.183775760463205 1
0.20086584120178 1
0.190096956924027 1
0.187966290262649 1
0.197756316594909 1
0.194638618807429 1
0.192980149793704 1
0.19182159938638 1
0.177206157040341 1
0.213476514877972 1
0.167389293557115 1
0.212686043791411 1
0.198023374438791 1
0.1855600265876 1
0.275870236367721 0
0.219235867974734 1
0.22653040345085 1
0.18253260758919 1
0.2227243431138 1
0.211432412328934 1
0.185172078787898 1
0.258856991251344 1
0.227517378808286 1
0.227673597610905 1
0.195627565412723 1
0.20447097077462 1
0.218178012113462 1
0.23808364254923 1
0.137654934712063 1
0.153587111218962 1
0.271603860862241 0
0.229651492016244 1
0.274479680147233 0
0.197060712514507 1
0.205331277084088 1
0.237717013550925 1
0.17453699262877 1
0.213829898530187 1
0.189474694694983 1
0.178202768424575 1
0.231959648003742 1
0.218617402778674 1
0.263413202820652 1
0.196684737164403 1
0.22319639190354 1
0.241191677738881 1
0.225878210924894 1
0.202903841612876 1
0.202331836237502 1
0.175034080954253 1
0.226024643047551 1
0.221668733386844 1
0.210303235173681 1
0.180919575270006 1
0.256819836659273 1
0.177122366791034 1
0.245508900313722 1
0.243590107662592 1
0.217191641800249 1
0.246133625940796 1
0.1832865777425 1
0.13007543206469 1
0.253884065407347 1
0.204095015214179 1
0.27603624373397 1
0.233155701282291 1
0.17588653078255 1
0.170446586010669 1
0.296286924336331 0
0.172264728911929 1
0.211537465755897 1
0.218456782736911 1
0.154651109387181 1
0.162336655901992 1
0.238872379165233 1
0.229913794718099 1
0.218130597766517 1
0.202026632661808 1
0.179372663083269 1
0.257932796306485 1
0.1472107830617 1
0.217662688734385 1
0.215731344737982 1
0.221229844749287 1
0.197226972462222 1
0.191321060984301 1
0.22526819993264 1
0.163147605171942 1
0.19025644755922 1
0.196587526027353 1
0.263799572756045 0
0.269094946287974 0
0.191632091624066 1
0.202634856922821 1
0.22201370822693 1
0.16090311574968 1
0.183295279016176 1
0.153941972073534 1
0.152577714576173 1
0.175789162652215 1
0.159839688371204 1
0.24277469941474 1
0.245561018892412 1
0.202868440173862 1
0.197770315312577 1
0.180875298094828 1
0.255033923613017 1
0.216420803601139 1
0.190149070680386 1
0.157912416121589 1
0.246681822348179 1
0.149259674288942 1
0.179791067442393 1
0.256449583392589 1
0.151222560842102 1
0.192369188276376 1
0.260164433983581 1
0.1972550964359 1
0.214118765309735 1
0.22724631592463 1
0.227290871469255 1
0.245519652556377 1
0.232570582192225 1
0.272732623520185 1
0.178392028120108 1
0.195826759598817 1
0.254171196166388 1
0.284462244304849 0
0.237539051750944 1
0.21691266968892 1
0.143677639896803 1
0.205848731844159 1
0.19594375542729 1
0.20070292410686 1
0.195191019859434 1
0.14405860888723 1
0.206078143251227 1
0.240880611736301 1
0.209461935572363 1
0.210579185473143 1
0.156186738873965 1
0.222722639103535 1
0.163297880402441 1
0.143804742022163 1
0.224888127170548 1
0.229202532455172 1
0.226670911411275 1
0.211784779292424 1
0.224733491284882 1
0.226276475112875 1
0.275476056343538 0
0.192857495521632 1
0.21208436159192 1
0.230465418918055 1
0.226888483008303 1
0.252078959165596 1
0.235517901180068 1
0.272147240010048 0
0.0886105674997977 0
0.233545737970596 1
0.24806572879494 1
0.240958559252436 1
0.227661947846392 1
0.201578900049941 1
0.205920969468193 1
0.241360558033762 1
0.160962999971105 1
0.197561098320297 1
0.199079451798428 1
0.176001790150666 1
0.227094573829823 1
0.219037515023759 1
0.217448952234788 1
0.228284447444702 1
0.217365030329431 1
0.266016328047535 1
0.138452757915316 1
0.227779133630509 1
0.188243621539038 1
0.246236272808098 1
0.178261380058788 1
0.239521702904504 1
0.206151734323042 1
0.183632285836044 1
0.181491870196798 1
0.218604886660748 1
0.244146188136505 1
0.18546265391576 1
0.20997049280438 1
0.23498592939374 1
0.240002087735551 1
0.216736915840038 1
0.173042065005906 1
0.237203832334728 1
0.151945021999803 1
0.232959264572341 1
0.207657425388469 1
0.16774390895121 1
0.268655141418772 0
0.181482544415269 1
0.2686073971284 1
0.214675118837237 1
0.172677142664266 1
0.245409490400415 1
0.223097713344884 1
0.180527449898705 1
0.154099731413561 1
0.158091728153643 1
0.234344777091398 1
0.270929077343326 0
0.173311276668158 1
0.196657216564279 1
0.222409558795686 1
0.198857555504461 1
0.156777677477182 1
0.210973859566021 1
0.227291544262165 1
0.187734812912868 1
0.189451948090417 1
0.247703273410207 1
0.26279412017957 1
0.231622253697799 1
0.162821658372604 1
0.255355519890894 1
0.180452782668417 1
0.17891513325318 1
0.172454478127976 1
0.245670997650735 1
0.239557564804667 1
0.173601154400654 1
0.262945996750378 1
0.19690497879297 1
0.208454144779213 1
0.288985365943019 0
0.174848311752428 1
0.204896028164326 1
0.192254194957828 1
0.231193648192795 1
0.171317826733058 1
0.193188284120041 1
0.213950631961528 1
0.14500715917903 1
0.184545084972202 1
0.196448687805154 1
0.156446869801755 1
0.239772224100004 1
0.124416612936512 0
0.141751453788695 1
0.26642168572306 1
0.163129906595309 1
0.238519844674528 1
0.207417376115438 1
0.247794461764737 1
0.234458645281892 1
0.23722282031137 1
0.148307428450095 1
0.143384568908128 1
0.201746839028356 1
0.147778679838872 1
0.265785810998294 1
0.216667048336856 1
0.252424815060732 1
0.216300531701381 1
0.235014960229776 1
0.203817208272387 1
0.242325013281346 1
0.231507256525203 1
0.215264017871262 1
0.215050995437732 1
0.199095062671078 1
0.210869218890906 1
0.199413759215161 1
0.175309706222145 1
0.208125437845607 1
0.196362173775761 1
0.233269823850384 1
0.207750712445331 1
0.210946753682061 1
0.154655059785477 1
0.167794404373439 1
0.219811104059106 1
0.235793081871198 1
0.294665742094518 0
0.235709842298979 1
0.13588351945307 1
0.203463515560619 1
0.16327804081268 1
0.173679489953607 1
0.13536164817174 1
0.166045536853965 1
0.169853932982115 1
0.226809131395462 1
0.1751783328337 1
0.231054361558644 1
0.242938009405756 1
0.221957445857865 1
0.190921689942845 1
0.18741777566558 1
0.190895758563673 1
0.187063789318455 1
0.204180657899439 1
0.26970688537212 0
0.256961278538815 1
0.177356306859942 1
0.218483197935735 1
0.252186061546003 1
0.198273398132071 1
0.187692210366675 1
0.19723344725619 1
0.190808731839115 1
0.258254526261828 1
0.157127583472207 1
0.168751094037248 1
0.221210792498565 1
0.233259106081288 1
0.181655126948069 1
0.134384858329981 0
0.203244766592681 1
0.184109446008248 1
0.212617057475524 1
0.18454873700332 1
0.216983807806245 1
0.21797539020143 1
0.18829900667146 1
0.255255505826887 1
0.23704482706226 1
0.172514922296211 1
0.255231654116002 1
0.219765048327809 1
0.214891583853082 1
0.181792687470766 1
0.249016423639328 1
0.16297955544912 1
0.290814910558381 0
0.239889216269589 1
0.174823839657634 1
0.236142983623591 1
0.124453997215632 0
0.218707794111483 1
0.141148745584828 1
0.211133664286016 1
0.215232574176521 1
0.198813407887625 1
0.230120283121757 1
0.165866337980378 1
0.20060373658826 1
0.115887398892732 0
0.192667570376483 1
0.225970440128605 1
0.225512434281138 1
0.202334755719574 1
0.196428498528655 1
0.241852851332741 1
0.164528280696107 1
0.130629823488477 0
0.1847911364971 1
0.2341284703002 1
0.258507663256861 1
0.199580399190551 1
0.197845829910416 1
0.180943480080672 1
0.208512117874329 1
0.161954007970116 1
0.219828405283693 1
0.263046692392651 0
0.22202885906059 1
0.167772593531272 1
0.240328263331784 1
0.167483332929661 1
0.237605751914825 1
0.159340414506988 1
0.224365227830754 1
0.223444032995585 1
0.212298802624939 1
0.218338177802479 1
0.256702366421336 1
0.226641834814461 1
0.189452414525064 1
0.188265306274949 1
0.130942425243465 0
0.222973923086006 1
0.173050958907698 1
0.203266340594935 1
0.211188218382245 1
0.247574901283042 1
0.147555503436328 1
0.214182170733654 1
0.193939402421526 1
0.176535644661333 1
0.174724826644815 1
0.197710639030049 1
0.172917033601 1
0.227038418480643 1
0.205026923909258 1
0.182021318023081 1
0.221908158819955 1
0.243341526812706 1
0.223779302115807 1
0.274194296201414 0
0.199993325017621 1
0.227834683965446 1
0.180782702175197 1
0.23356733242415 1
0.259733003823068 1
0.267303447720567 0
0.256556915431641 1
0.196490455758458 1
0.128373106235281 0
0.214509637290674 1
0.178535926213226 1
0.127982359483588 0
0.200280070867521 1
0.230523944909692 1
0.261314804187972 1
0.186737115044049 1
0.178824606401472 1
0.173100500926299 1
0.195153841759676 1
0.211248404456796 1
0.253000801583921 1
0.206248017914693 1
0.175562831307132 1
0.130258884763333 0
0.249423751270479 1
0.208551953792801 1
0.15574770490168 1
0.238868063198591 1
0.228127757228655 1
0.172506298411777 1
0.200134140631318 1
0.20348856151184 1
0.144296568356969 1
0.213474783825624 1
0.162915190086689 1
0.209591167410952 1
0.213196603018063 1
0.205499948172036 1
0.246615125551296 1
0.18097555211656 1
0.169686904653361 1
0.22448381457397 1
0.260827873326778 0
0.221893252151683 1
0.190343675001178 1
0.118786001725633 0
0.17866281821934 1
0.166951668183086 1
0.233178708068141 1
0.203795692967333 1
0.188305991156307 1
0.1759731118149 1
0.207289674274603 1
0.233878141801579 1
0.206908296044629 1
0.232538159932458 1
0.160231725323171 1
0.217370231736148 1
0.193972876920818 1
0.211492417404129 1
0.192351328403527 1
0.186685589021409 1
0.202000980174844 1
0.160818256199119 1
0.27077592710585 0
0.202596682961403 1
0.178731130051567 1
0.276751146852399 0
0.204286853574438 1
0.196349421849761 1
0.26015760724159 1
0.162096445102169 1
0.224837506261607 1
0.186502648814399 1
0.212830317452127 1
0.194034088344136 1
0.185503180731929 1
0.184887103236256 1
0.250722437350116 1
0.25823956969818 1
0.181554453148022 1
0.212754624260901 1
0.258864378319388 1
0.228998016521846 1
0.273451412936314 0
0.206077820193674 1
0.191006407429228 1
0.247955410136358 1
0.18745357243828 1
0.147689686681257 1
0.127487382365895 0
0.238437989050925 1
0.183114285595394 1
0.195632904292173 1
0.223036801468831 1
0.158784026965061 1
0.168217769907618 1
0.258259620360075 1
0.196086099825141 1
0.220662828355932 1
0.207950495545121 1
0.243683358205982 1
0.18286251751932 1
0.181838986579105 1
0.184425608442386 1
0.240098624369219 1
0.225809287653925 1
0.192178410183546 1
0.274537852706551 0
0.223294012029713 1
0.208982813291053 1
0.241731790851305 1
0.19025384907583 1
0.253122668344661 1
0.226804124905417 1
0.132258435766879 0
0.23091939488716 1
0.178256070487839 1
0.243651156982087 1
0.261252795391535 0
0.203464297322953 1
0.254610209046114 1
0.167604338761756 1
0.230132926240496 1
0.21431764893085 1
0.17502684727453 1
0.217390478970743 1
0.206132578936607 1
0.217265386116767 1
0.222152483628049 1
0.190310648772077 1
0.242787736898229 1
0.20833033599046 1
0.240452373659716 1
0.233244541925279 1
0.206897935501836 1
0.215279311351783 1
0.249929956579444 1
0.189870655848519 1
0.123293781017405 0
0.161706251948216 1
0.196434235987796 1
0.222271385728886 1
0.215539116540002 1
0.168657086138214 1
0.254218718006342 1
0.250340666474648 1
0.174260278407901 1
0.161623740090052 1
0.243953097715976 1
0.174471367581454 1
0.233771613393207 1
0.287724803602259 0
0.160899131827616 1
0.191524862580416 1
0.243655532142037 1
0.218230871539872 1
0.176464645403716 1
0.252511539144914 1
0.254977768161059 1
0.247820109785265 1
0.220534221451182 1
0.168906280107189 1
0.219976039585885 1
0.200453385859122 1
0.189385448007949 1
0.171425224070316 1
0.234440483907975 1
0.201876933644176 1
0.20416023579403 1
0.135801430059135 0
0.14780299797836 1
0.194443162911457 1
0.166989384009538 1
0.194827921399623 1
0.181435687067969 1
0.178731896788991 1
0.231925055816875 1
0.238902325438443 1
0.233560630514205 1
0.238422264770524 1
0.236687001025742 1
0.18288685598141 1
0.266230636564057 1
0.198087310289217 1
0.182378495474782 1
0.178636336418312 1
0.240618760420982 1
0.173281276399885 1
0.165028999611078 1
0.198624395245334 1
0.228819269162927 1
0.256889906277577 1
0.233830655784105 1
0.20640777346742 1
0.276084726063991 0
0.227134189374353 1
0.224115139277221 1
0.215414675614368 1
0.239355349332632 1
0.264260511664336 1
0.16772392891614 1
0.176578609287851 1
0.168578513190074 1
0.132620313546118 0
0.203520407422761 1
0.246069617391107 1
0.216481627439258 1
0.293020802538533 0
0.275583097302441 0
0.216651128600694 1
0.195447400388474 1
0.177850445489523 1
0.176569606117811 1
0.193745683537722 1
0.213618699180818 1
0.199714564393864 1
0.194782825181338 1
0.250566922669864 1
0.172299772137539 1
0.221044988744985 1
0.236339838039659 1
0.263427723313187 0
0.192563270622245 1
0.226140747458326 1
0.171498611429708 1
0.199993769596967 1
0.189280155042591 1
0.221208784545991 1
0.220444372214323 1
0.203567131514488 1
0.218642992968039 1
0.186352890412956 1
0.164980490913729 1
0.249070605190627 1
0.271178443537664 0
0.16700665151877 1
0.197952584698631 1
0.199459801702262 1
0.188399710251598 1
0.177092633698265 1
0.337272207516605 0
0.225816485526497 1
0.214182808634714 1
0.198808037873128 1
0.222101149310099 1
0.202297457984191 1
0.171291654830766 1
0.228316557179842 1
0.199748499539734 1
0.222135408662741 1
0.246862869228581 1
0.18200219187679 1
0.150035443966093 1
0.257640049022357 1
0.170315358251485 1
0.218066053568564 1
0.259475593773868 1
0.233272162231039 1
0.191980592604572 1
0.158468703090896 1
0.236894491122698 1
0.219769659260672 1
0.170480906525215 1
0.183951052803658 1
0.206042789692986 1
0.193011653861365 1
0.255672050150161 1
0.209253985742237 1
0.273447835953352 0
0.153689028052637 1
0.121395351787825 0
0.178990773579539 1
0.160967345365285 1
0.209443916868751 1
0.159585894394803 1
0.155910208923769 1
0.205457513416171 1
0.199483124307962 1
0.273161646930132 0
0.191712560059695 1
0.250054412912535 1
0.167524410282008 1
0.206019512649449 1
0.253717801023309 1
0.214634744935472 1
0.284431344637245 0
0.212327040753044 1
0.185949058234072 1
0.188265246704156 1
0.214010122931703 1
0.174554738566956 1
0.236628316857119 1
0.162750800036849 1
0.1993577348705 1
0.179835294448428 1
0.208348428807197 1
0.163786365682629 1
0.256613924153445 1
0.226832612752911 1
0.203197607253319 1
0.194027009235916 1
0.258298884062141 1
0.246837785098326 1
0.234526512581198 1
0.19538741852142 1
0.105784072081981 0
0.189743161305943 1
0.205427484258479 1
0.149964299852162 1
0.185650319722219 1
0.170144169457324 1
0.221051516435108 1
0.192622298843433 1
0.225363161261968 1
0.177762041589545 1
0.189307238715627 1
0.27210261584248 0
0.173403755757716 1
0.186744804817005 1
0.167027365034036 1
0.235455396695048 1
0.238483956616887 1
0.236881425549366 1
0.208055560081752 1
0.221820892244389 1
0.206431036869737 1
0.194548157978234 1
0.225243697838898 1
0.230454466638869 1
0.199878760656424 1
0.226592215250263 1
0.267429909571985 1
0.207468829479579 1
0.219501100770247 1
0.173487976237432 1
0.19637057095383 1
0.219786763868001 1
0.258689295849481 1
0.192264272248444 1
0.163988842340867 1
0.245056245610037 1
0.258623088033929 1
0.195661290610364 1
0.210994675549267 1
0.218973975586986 1
0.194153058180921 1
0.161463968486219 1
0.243912154020379 1
0.207921606788163 1
0.245268650399031 1
0.209686207397522 1
0.207543768679837 1
0.199533472298133 1
0.197038960277965 1
0.192496664689086 1
0.188213065178598 1
0.178072936767747 1
0.187305833926649 1
0.222439339087413 1
0.225119281192482 1
0.154006675160883 1
0.227652826475353 1
0.23959801252118 1
0.211319587051516 1
0.19508646477849 1
0.232886964637505 1
0.193661301659776 1
0.23723837626584 1
0.162091475290676 1
0.178249310796094 1
0.19729982768659 1
0.120083343388797 0
0.242626527636259 1
0.196492450556423 1
0.233603829095269 1
0.158704864242698 1
0.15242688283851 1
0.177796953383807 1
0.155055612306229 1
0.239831806071147 1
0.152129003128729 1
0.140962670991037 1
0.186652936663276 1
0.254306523047565 1
0.252667735085138 1
0.212680267923064 1
0.285843635944668 0
0.260776820200397 1
0.210813100862368 1
0.197820564485477 1
0.189294065439205 1
0.23289922446123 1
0.151827653659969 1
0.203081511391477 1
0.222324369112642 1
0.156662054355474 1
0.217811029688677 1
0.146709064140598 1
0.203354303773979 1
0.240249653121499 1
0.150292443220309 1
0.215421239308392 1
0.197193694315461 1
0.151180206094358 1
0.150129720546895 1
0.159545005097759 1
0.215539428148409 1
0.24324620521787 1
0.225422506741097 1
0.228434362314792 1
0.183783880249349 1
0.216877279801571 1
0.182087459166953 1
0.173182606920229 1
0.196838619291125 1
0.185659548725065 1
0.179714863620282 1
0.154769071804043 1
0.270736612423734 0
0.186521408647372 1
0.174099378332143 1
0.221796170646333 1
0.21312883182597 1
0.218928255395099 1
0.281328042743574 0
0.178675725443709 1
0.253487743117309 1
0.206164490879879 1
0.170971145676267 1
0.0890432099038167 0
0.166141366408932 1
0.193258253283192 1
0.209892127417932 1
0.210722092121934 1
0.252968929208986 1
0.232396882414679 1
0.258317454067582 1
0.241830946702003 1
0.21097374728834 1
0.244510024565942 1
0.192721760224076 1
0.187433568081913 1
0.201656403933382 1
0.205997970860308 1
0.1913630194998 1
0.206247293952346 1
0.156658796296674 1
0.200956791823469 1
0.179240074624703 1
0.187418668688405 1
0.217927642830173 1
0.237979989743699 1
0.141612809267029 1
0.191079670212789 1
0.22258534694478 1
0.276987049463014 0
0.235904647151794 1
0.199322954047956 1
0.219487518228665 1
0.171091907572069 1
0.219841275004925 1
0.219098206850967 1
0.121507534947771 0
0.228168323151578 1
0.207307119228297 1
0.225805059166054 1
0.197136212549373 1
0.154253249447073 1
0.172343725749354 1
0.238793312863861 1
0.246746088951328 1
0.183379779128967 1
0.215731251875068 1
0.215356121072563 1
0.211787267488703 1
0.203334242683684 1
0.222571561572365 1
0.209161689306761 1
0.157685390696049 1
0.245019078453116 1
0.272541442549641 0
0.252953496145117 1
0.177203735890902 1
0.19710926467978 1
0.214689920363841 1
0.163842512201548 1
0.19685584736362 1
0.221686646237397 1
0.191149978130837 1
0.24818491461458 1
0.129976585280482 1
0.236950001977529 1
0.18208857008437 1
0.231763046215578 1
0.205883989961643 1
0.179320165786633 1
0.208230959663936 1
0.208258317167347 1
0.264637714205871 1
0.175601624475657 1
0.219055498260316 1
0.210506410700884 1
0.204808784984729 1
0.213116641172746 1
0.21150141551596 1
0.17980457555209 1
0.206089167693415 1
0.211435070129325 1
0.229850109331273 1
0.194886507181395 1
0.195446498813505 1
0.222309316715214 1
0.241915609151867 1
0.203754747632711 1
0.230493211530274 1
0.195480989329828 1
0.220068296617791 1
0.225841098647008 1
0.207625143013957 1
0.205194749282716 1
0.186967024031875 1
0.225275602445713 1
0.176784630314672 1
0.18009847188156 1
0.100479481506208 0
0.189034372524176 1
0.165116110315055 1
0.227770818100576 1
0.229011877354423 1
0.175653701976592 1
0.181994339732805 1
0.170330887672991 1
0.265118386144033 0
0.284229138539409 0
0.236636871671857 1
0.249720254824866 1
0.186468489256577 1
0.239592843015174 1
0.265765421763553 0
0.233769670016661 1
0.226187766259835 1
0.182255228005269 1
0.244474663619855 1
0.194433572396445 1
0.178270529672498 1
0.183429119002884 1
0.208405430405943 1
0.212934435309196 1
0.189286851231921 1
0.198879523319964 1
0.205145347836833 1
0.158952356593682 1
0.228822123310484 1
0.23578166381248 1
0.140157761365313 0
0.279938438298692 0
0.221961602840748 1
0.225136405081309 1
0.218581880107415 1
0.112395946634036 0
0.215336517197894 1
0.170535977927533 1
0.213656371637505 1
0.121931817494826 1
0.167345605123557 1
0.207680579740088 1
0.2074252855529 1
0.152637511425207 1
0.238682099842372 1
0.248162898952117 1
0.233851030493049 1
0.224583091344591 1
0.153704959567898 1
0.228879259408716 1
0.246791126628111 1
0.20088749307104 1
0.255664869474219 1
0.207691033478639 1
0.176675156101059 1
0.225112704484425 1
0.270044265860382 0
0.193148753662707 1
0.181697328086459 1
0.30001891553534 0
0.149864535486273 1
0.247363752495104 1
0.244893463654088 1
0.230003114432407 1
0.221911009376323 1
0.171609597777907 1
0.171416796556453 1
0.197519475330567 1
0.116467577742981 0
0.194510517778158 1
0.20362659053334 1
0.219629471913241 1
0.201327458779469 1
0.23734248744869 1
0.204560588569487 1
0.223052110668233 1
0.21615338629651 1
0.237306984269195 1
0.149729327499797 1
0.220555316114815 1
0.178937937388626 1
0.200432087480682 1
0.157690800459108 1
0.264575220467083 1
0.176155419723878 1
0.223569520636645 1
0.164446098794705 1
0.274278645622955 0
0.241405393116149 1
0.223336407650203 1
0.202067917607772 1
0.154601639298242 1
0.249331408769032 1
0.176832606392074 1
0.20985931821703 1
0.15166332801875 1
0.233771289220817 1
0.208667308322293 1
0.201694920718644 1
0.226931668510772 1
0.233226395812983 1
0.314501303024296 0
0.20124515400429 1
0.2256652267809 1
0.197451295039325 1
0.219354664666586 1
0.215597973240147 1
0.206624772379541 1
0.223617885792983 1
0.230446852067811 1
0.283549326673862 0
0.204477204631304 1
0.260635185460077 1
0.25678511166531 1
0.150853682820863 1
0.163329100043618 1
0.156380320996966 1
0.215097957978473 1
0.242808120218886 1
0.162230877623352 1
0.183039059445342 1
0.205626022339371 1
0.218077353025967 1
0.220782419634427 1
0.251422403909951 1
0.206924448871985 1
0.269944786424097 0
0.206852570820703 1
0.211622262962914 1
0.17911324464576 1
0.210894382611498 1
0.194283894663111 1
0.228449749726289 1
0.186140251890781 1
0.211152962706322 1
0.137417631774528 1
0.229055395900922 1
0.21116055356318 1
0.216367037689135 1
0.170599230139747 1
0.241000377573329 1
0.178467881291412 1
0.217755918669274 1
0.19907770747174 1
0.235959784465 1
0.225271358836424 1
0.27010538208757 0
0.15820546346316 1
0.180983235406105 1
0.163814284240599 1
0.229397851765906 1
0.180049919579089 1
0.182522892809371 1
0.192513137133231 1
0.260483902345671 1
0.19137722088964 1
0.195654592100484 1
0.260598039967784 1
0.170852993302122 1
0.212057035192633 1
0.231148436230212 1
0.216500181847293 1
0.196455838326219 1
0.306071442479785 0
0.144346435403332 1
0.176545753398038 1
0.165564645798398 1
0.169160528833598 1
0.209289976902549 1
0.270479135603262 0
0.212440018134844 1
0.219535248273076 1
0.292180991243312 0
0.168135786844651 1
0.198374296098536 1
0.162144968002015 1
0.236829203898492 1
0.184550700542261 1
0.224270181872583 1
0.156183222373745 1
0.23509816231622 1
0.179870680879901 1
0.195658772278056 1
0.315560945326739 0
0.257756690852201 1
0.15151437009986 1
0.189104649611925 1
0.235020939367674 1
0.231391002672215 1
0.226604030942033 1
0.22517888130152 1
0.189105732842128 1
0.215562747943839 1
0.217667590494064 1
0.214563716801556 1
0.184925859280296 1
0.136128473025677 1
0.199732619275562 1
0.13365016957622 0
0.17406724478535 1
0.212933678364069 1
0.149455703185912 1
0.244444286807881 1
0.170377867028101 1
0.160320091345974 1
0.144680825304226 1
0.150913788782045 1
0.190685922463767 1
0.198342899402592 1
0.198505341831136 1
0.221421276128035 1
0.210846579731063 1
0.175987811315624 1
0.229050288265339 1
0.22861143198381 1
0.307604843395513 0
0.183368677570605 1
0.243806250661728 1
0.169729199762604 1
0.232065402993141 1
0.197560468614642 1
0.211665072278855 1
0.210759612792398 1
0.235532685738449 1
0.20800157374813 1
0.255066445545298 1
0.189889661816706 1
0.238074827654369 1
0.158323724737177 1
0.131408852859159 0
0.144906964288868 1
0.171583513560721 1
0.185568602196914 1
0.233181660538699 1
0.219485825378585 1
0.145507049868877 1
0.194391843072706 1
0.174049867792654 1
0.176469154040232 1
0.209641419700618 1
0.175988589304108 1
0.175640277796183 1
0.225827011465092 1
0.22303029310478 1
0.222877724072106 1
0.215034318406513 1
0.238356281470127 1
0.226417892650076 1
0.228550122631949 1
0.160721062429542 1
0.231381696027204 1
0.201287415084985 1
0.181245080893875 1
0.262073991109443 1
0.212241100588912 1
0.289197597294309 0
0.234363959414352 1
0.235309892457462 1
0.243355780902537 1
0.234269563831167 1
0.230847688576491 1
0.146379099439964 1
0.167291548765425 1
0.135385078690922 1
0.218963970610486 1
0.203390822717623 1
0.245158679600891 1
0.169726823071126 1
0.180860367947357 1
0.203822282440707 1
0.139590242350034 1
0.218285358931099 1
0.227611428994747 1
0.198924218716349 1
0.203021791302887 1
0.170974295678372 1
0.156663713351055 1
0.152649992102568 1
0.194962100139494 1
0.161173895290291 1
0.2419073455581 1
0.191764037963166 1
0.185710081953331 1
0.199540150202271 1
0.152536058108536 1
0.282375407915472 0
0.23683907002981 1
0.226730586209647 1
0.190882701334352 1
0.232675174812867 1
0.272032665942567 0
0.200310768692662 1
0.191299856205348 1
0.190458486622083 1
0.236393559366203 1
0.255316783268427 1
0.26906925455451 0
0.175625529066424 1
0.198469305919169 1
0.196367362171728 1
0.194166755340243 1
0.199444617104082 1
0.230285123330415 1
0.198934609717842 1
0.274782291359533 0
0.205299721446788 1
0.221346174193268 1
0.177648801048234 1
0.22794162449449 1
0.187132278660258 1
0.249092052685312 1
0.228091733652595 1
0.23473556662554 1
0.246135307624801 1
0.215393577811169 1
0.207550965811688 1
0.235701081958337 1
0.227423637130256 1
0.13971408333541 1
0.163811919387004 1
0.238520395727026 1
0.249920610942009 1
0.154497260489802 1
0.190579527056479 1
0.201519275394011 1
0.197543091199299 1
0.232697488255434 1
0.195741552589981 1
0.165510668152837 1
0.164461144416321 1
0.219733415731311 1
0.249959497246512 1
0.236547025930312 1
0.15640025958595 1
0.199093016411479 1
0.189349724950547 1
0.224205236853622 1
0.169313276751233 1
0.179144772133816 1
0.222148601845885 1
0.188875230641981 1
0.188955858649256 1
0.203842135975161 1
0.235557006361981 1
0.258907809532196 1
0.209856618252145 1
0.197520423265026 1
0.20537570460426 1
0.211809196446509 1
0.265912891930723 0
0.14857292678202 1
0.221344021867524 1
0.183781892694434 1
0.22515909132635 1
0.144183439262658 1
0.154315172978965 1
0.171611571009949 1
0.0993880187590088 0
0.221189845913664 1
0.244688871363764 1
0.178512387629496 1
0.208106844940467 1
0.193241499038655 1
0.16578553533601 1
0.257123835219161 1
0.225410745763102 1
0.2063153033768 1
0.259153822597585 1
0.145649348940184 1
0.15023365487496 1
0.19411439194431 1
0.197691023491379 1
0.251880812325419 1
0.219365513130122 1
0.211418389202933 1
0.214364599708929 1
0.121141449277772 0
0.218409614925212 1
0.192200306897558 1
0.220926108404413 1
0.229456792066802 1
0.206841542495087 1
0.209355913395067 1
0.239336057115369 1
0.144078773594972 1
0.267738730304003 0
0.223748278126957 1
0.228405132437783 1
0.260865331398081 0
0.184644868779573 1
0.217422725841204 1
0.232592360023296 1
0.201929713992664 1
0.202903240885256 1
0.195402125190016 1
0.228930148934302 1
0.213020912755895 1
0.226333734283535 1
0.211603994259253 1
0.212133584401782 1
0.230713952586479 1
0.197195883250971 1
0.218027960297647 1
0.225267431666192 1
0.204205464545112 1
0.255761824099574 1
0.185081703052992 1
0.180410171961598 1
0.173597466116084 1
0.180705394264106 1
0.224056671086491 1
0.199995517323016 1
0.273696821953118 0
0.197776657987993 1
0.258304598321135 1
0.173192965554791 1
0.132154539221447 0
0.27971521000181 0
0.204997654710594 1
0.239321165066592 1
0.248003442257351 1
0.251674022160929 1
0.189347117138079 1
0.180260957655455 1
0.210191403888154 1
0.266692487327321 0
0.251942542421689 1
0.188132536126471 1
0.241775451925175 1
0.218350852280268 1
0.204133398152464 1
0.210256635445963 1
0.200290470678382 1
0.26399376176927 1
0.186412044924417 1
0.178576653807622 1
0.249975114930139 1
0.132903220185944 0
0.248589819967902 1
0.250926787037208 1
0.192207844653185 1
0.242677917294782 1
0.22408694556531 1
0.234162946255223 1
0.239414901363478 1
0.152678758699169 1
0.185641234175637 1
0.228137874968115 1
0.198652122600876 1
0.241674373925812 1
0.256994397224975 1
0.179567889741462 1
0.184261241682077 1
0.224797616829866 1
0.265672907572374 0
0.203375799612524 1
0.240080785273392 1
0.215803423856037 1
0.207751116567735 1
0.226153408945312 1
0.211988397547892 1
0.138005468352671 1
0.206857546568413 1
0.26348942458473 0
0.199184006361091 1
0.230904564729922 1
0.18868037702289 1
0.22365859514447 1
0.211865913952277 1
0.199916553180299 1
0.166104276111848 1
0.204359894623061 1
0.202950166785917 1
0.207548501409429 1
0.22000517339115 1
0.182703775355052 1
0.142556242779864 1
0.180812423299543 1
0.212489870217677 1
0.213090385481033 1
0.198626424057096 1
0.164203306392103 1
0.230248000564444 1
0.223590277552447 1
0.226667362049708 1
0.259666905021878 1
0.21578677514529 1
0.208183504941646 1
0.159286860892758 1
0.242177514632627 1
0.149701898500901 1
0.199247330753897 1
0.214850895566394 1
0.208367411967304 1
0.256196735169599 1
0.156646227415172 1
0.256878341755125 1
0.266657958252898 1
0.158726094809955 1
0.181922599668126 1
0.205610981788933 1
0.206749305440212 1
0.218601092633734 1
0.230539123244817 1
0.221952553098078 1
0.262996176545444 1
0.270331913652749 0
0.191576536202513 1
0.173565448397222 1
0.209167899450811 1
0.263416598025021 1
0.207371462217053 1
0.181097898061307 1
0.202505656800855 1
0.227340962871111 1
0.232981317305087 1
0.298299783721477 0
0.205996273989723 1
0.166655084545576 1
0.22784033325244 1
0.221102557595212 1
0.214575301957187 1
0.178849485973939 1
0.150859784681368 1
0.164260990940282 1
0.209931803071195 1
0.245159822884153 1
0.199631309526684 1
0.233126756630774 1
0.243098233407273 1
0.222917543071552 1
0.208612633249834 1
0.145186756415306 1
0.213361916206037 1
0.182312043305208 1
0.217124638632065 1
0.17745689592992 1
0.119185931295919 0
0.174324658152661 1
0.217870561056046 1
0.225474457656202 1
0.226256195201796 1
0.225182066924714 1
0.21259862097959 1
0.214365893746529 1
0.240243973172573 1
0.276471742208993 0
0.221195018170128 1
0.206858056408237 1
0.259521955164486 1
0.223918329365478 1
0.241318559970118 1
0.201108660231907 1
0.21523148514766 1
0.184451406287727 1
0.210616289763588 1
0.189286087315565 1
0.249080617911708 1
0.207646362495848 1
0.265975999944201 0
0.196708054098815 1
0.216145146239543 1
0.193477978281036 1
0.202513951383254 1
0.175895989684826 1
0.189832731447711 1
0.179867159484777 1
0.309320933292913 0
0.165982140624145 1
0.159745871388561 1
0.19693165027912 1
0.184919750655233 1
0.2070754089857 1
0.228010103693273 1
0.20963076237652 1
0.230761126786346 1
0.240190269224307 1
0.231885345387421 1
0.219569654857614 1
0.258449678633534 1
0.187427922942723 1
0.189955744797428 1
0.20574661869917 1
0.144713631895282 1
0.191978623797694 1
0.217104493346828 1
0.221982340776603 1
0.256066494020462 1
0.145083226183838 1
0.206956263084972 1
0.229609206806786 1
0.164469601853342 1
0.201673409619712 1
0.223152354754449 1
0.227780281550421 1
0.206944244140379 1
0.183460885635147 1
0.237401626221046 1
0.190318309930653 1
0.23605752768151 1
0.144851031371144 1
0.198970654228358 1
0.241173259067658 1
0.197282729651592 1
0.278707682002457 0
0.252670878487462 1
0.245778480428645 1
0.192016193052446 1
0.233149450752061 1
0.251581232664115 1
0.161865827388588 1
0.199314602683762 1
0.226655263930462 1
0.209179329355081 1
0.211078275013343 1
0.152389662250003 1
0.231565344545255 1
0.210928767552262 1
0.17839216281622 1
0.220384512148052 1
0.195334473344654 1
0.205117726939156 1
0.150898539221468 1
0.199665714490636 1
0.286430069451553 0
0.189133121811095 1
0.23894536200419 1
0.257911405095076 1
0.212631955533896 1
0.128020659520667 0
0.232373083675986 1
0.250502268605305 1
0.158137942012869 1
0.132836525848765 0
0.1687959970689 1
0.191697313677904 1
0.24298860680877 1
0.203135108514814 1
0.251598513677322 1
0.195265272198324 1
0.272286125661454 1
0.193468189518626 1
0.169245055382826 1
0.186415068379816 1
0.164327148227969 1
0.247446858906934 1
0.108496203144103 0
0.234642635158602 1
0.255925500798415 1
0.213434089782638 1
0.140016321872409 1
0.250532056631397 1
0.290928276375511 0
0.22627934332801 1
0.192296141742039 1
0.16781490785072 1
0.263240803104487 1
0.204298424759272 1
0.217123841581949 1
0.232079421451355 1
0.218495476649235 1
0.120631893574608 0
0.186556925664856 1
0.264533293926015 0
0.240082210247921 1
0.231303913134891 1
0.234931185961119 1
0.198706965353974 1
0.169290502145866 1
0.260703661278925 1
0.188174171720093 1
0.21605780607417 1
0.265858795115145 1
0.190432935172491 1
0.27392450038347 0
0.191463249970753 1
0.234604659466163 1
0.163341665805794 1
0.16972661284781 1
0.156978171649989 1
0.169625223706097 1
0.251795599710998 1
0.23032566974489 1
0.260494316837454 1
0.184956398122312 1
0.2340570266972 1
0.192716053777669 1
0.217864856103299 1
0.191445697874624 1
0.200417469789624 1
0.185022951353999 1
0.0839170821515768 0
0.269098069384452 0
0.257301504632203 1
0.220759884686594 1
0.225925306236433 1
0.217296136015833 1
0.202402708352641 1
0.185419305668243 1
0.224460161001575 1
0.197616938489727 1
0.197304716041421 1
0.247743889015039 1
0.215081847800015 1
0.192092161057011 1
0.149494128072013 1
0.186742305691462 1
0.186114137778839 1
0.180968143035779 1
0.235342466517408 1
0.172300684490446 1
0.158247967596812 1
0.232736361441844 1
0.125345132333904 0
0.291482439593409 0
0.232861757564286 1
0.257756087610376 1
0.250151237070386 1
0.239128409418574 1
0.273784304753952 0
0.157295054073572 1
0.169262532873001 1
0.211085640536326 1
0.251101603395595 1
0.192423314373459 1
0.183188651798977 1
0.225557221915072 1
0.192093274995794 1
0.234806780701108 1
0.253254185344375 1
0.238891114144359 1
0.229587641630403 1
0.17324410493958 1
0.215542509055864 1
0.225939289522666 1
0.207920750311631 1
0.197170286105575 1
0.190734831414911 1
0.198309544550105 1
0.198463479254353 1
0.218576551983065 1
0.236531734733061 1
0.163540181381133 1
0.219954821892019 1
0.218870347920278 1
0.139129077655902 1
0.19922407768676 1
0.257743492411571 1
0.253563368668589 1
0.244074222044676 1
0.201628820355443 1
0.169833557106325 1
0.206439955963305 1
0.250364125943673 1
0.184982240899968 1
0.249874283015215 1
0.232826348376776 1
0.221689980184137 1
0.254615706347707 1
0.177785491892737 1
0.252386903980568 1
0.156708809846612 1
0.179796859322124 1
0.239024758562309 1
0.227297467133628 1
0.235691356011918 1
0.197797559516902 1
0.150137058975017 1
0.233492328044864 1
0.19804585790374 1
0.258873221400102 1
0.192848749900613 1
0.204708493058221 1
0.207500467671138 1
0.196440524934294 1
0.276159591852056 0
0.151535918240374 1
0.234390603869218 1
0.263984477543661 1
0.213941896505439 1
0.183282344679827 1
0.247737739703703 1
0.2358601594095 1
0.221931824881198 1
0.1583067837155 1
0.176895706409189 1
0.155496778394392 1
0.220083558129086 1
0.219960262048984 1
0.18214827848321 1
0.259454992850448 1
0.205522882044638 1
0.23967431539796 1
0.18708315076532 1
0.222811947641776 1
0.193817893194011 1
0.200367029190818 1
0.21206682333099 1
0.19841847679008 1
0.224335805186806 1
0.250914873176137 1
0.18129463204898 1
0.206446131078751 1
0.173675474649762 1
0.233358770440673 1
0.214143635476469 1
0.247432690548247 1
0.21587376661101 1
0.168925735795202 1
0.126878632279724 0
0.181735604014259 1
0.167874999083167 1
0.124148084698545 1
0.203624879469542 1
0.237139619008669 1
0.219533754146406 1
0.169361435391639 1
0.21848259360175 1
0.229763849861225 1
0.154078520510295 1
0.247849951281956 1
0.251883169133268 1
0.22206717834042 1
0.196793272821539 1
0.217129193243165 1
0.245299343746097 1
0.182922208784655 1
0.245012485264213 1
0.201700824867989 1
0.173514130232043 1
0.176725984701261 1
0.274579466777221 0
0.248448379473906 1
0.213270422760738 1
0.188385951391783 1
0.221553266310011 1
0.210344364459011 1
0.241513459384928 1
0.250424229547402 1
0.166311998307693 1
0.19878687601601 1
0.179347849392744 1
0.221385585804183 1
0.202593784668579 1
0.186370476883159 1
0.249685098531736 1
0.264611813235014 1
0.172772472689288 1
0.23015550042898 1
0.239202779195656 1
0.161015955948827 1
0.211619852508466 1
0.19703647088766 1
0.221076713915628 1
0.226021359888636 1
0.188843053819802 1
0.237484005925409 1
0.250539837221685 1
0.152205743903258 1
0.234657619132876 1
0.19328312349644 1
0.190190653988844 1
0.163707810483705 1
0.183190346062284 1
0.226029661348537 1
0.202061122229068 1
0.179507958783257 1
0.189643329914983 1
0.247560113688537 1
0.213777470257552 1
0.20123699855488 1
0.219584431191632 1
0.201875514426898 1
0.182482818079065 1
0.201251178818932 1
0.191435446020659 1
0.127111846737329 0
0.244241830823043 1
0.21585219708299 1
0.225091784586768 1
0.241806793316356 1
0.280427875250407 0
0.163933862235055 1
0.156258255208669 1
0.231954448013588 1
0.235426165881893 1
0.223673182748155 1
0.162439587627139 1
0.156790221176625 1
0.221070161111019 1
0.195338891690776 1
0.223244657201614 1
0.196893430763819 1
0.184614871367182 1
0.176486874920244 1
0.296797939453239 0
0.195008480154745 1
0.18458483047452 1
0.230199461849018 1
0.250771372477323 1
0.216017742364693 1
0.206528730209089 1
0.219788138132875 1
0.214321920485319 1
0.20291203737947 1
0.158170808624385 1
0.269747508060719 1
0.233004821719176 1
0.228602270698646 1
0.209188050089666 1
0.191970876587126 1
0.192863724720964 1
0.203936914910865 1
0.143887614320473 1
0.185589860252837 1
0.216221789326701 1
0.173743666090281 1
0.210442372291091 1
0.222415985165918 1
0.241099837307635 1
0.243581690726086 1
0.196785793656661 1
0.18768832018026 1
0.164421716622565 1
0.267663839645036 0
0.160325476791404 1
0.232906969328181 1
0.202992160436315 1
0.238979626350713 1
0.194787831686883 1
0.164920064411725 1
0.192214208744868 1
0.242577466352415 1
0.224155052303605 1
0.22761016992526 1
0.183830196249819 1
0.13938882368668 1
0.158021684018347 1
0.158432333008519 1
0.197761438953898 1
0.212853587541485 1
0.231210726867133 1
0.262972865260549 1
0.217879751698048 1
0.168164137973629 1
0.245366183894669 1
0.226679504426789 1
0.20115726247158 1
0.19025870668471 1
0.211689991355347 1
0.204676873229616 1
0.201462582347192 1
0.224582104764663 1
0.247330509727438 1
0.165742020119241 1
0.199971185229209 1
0.185908464452873 1
0.125451116400484 0
0.162028322471617 1
0.20252468135697 1
0.213742799712559 1
0.176886451428454 1
0.199211649742413 1
0.280298166596196 0
0.155316480560246 1
0.291746272554953 0
0.196773597138334 1
0.213265108224784 1
0.220789362232113 1
0.167195397216918 1
0.237092361810192 1
0.211128429286756 1
0.231503510492803 1
0.229154845842205 1
0.171878496811508 1
0.277520926210993 0
0.254835679347948 1
0.215257408901569 1
0.247856279563359 1
0.211745673227484 1
0.144641808790456 1
0.170284339719631 1
0.196301976839616 1
0.221028240985123 1
0.221098888890175 1
0.188632935177425 1
0.226374340929207 1
0.208387877129491 1
0.170071689153927 1
0.248729309334362 1
0.246262309323833 1
0.208639354485653 1
0.230853781946147 1
0.243598042362419 1
0.171581406254411 1
0.178316937760664 1
0.175023065690614 1
0.187548405414126 1
0.213645940356165 1
0.237009506995245 1
0.240112642841043 1
0.163200769521973 1
0.254545247096421 1
0.228937905037992 1
0.19012242183468 1
0.182140220755759 1
0.211934583410492 1
0.238483688810419 1
0.237650592352473 1
0.283599629138379 0
0.240173931312052 1
0.219036970682263 1
0.172462736311232 1
0.226405312310064 1
0.226546609606575 1
0.278335659421521 1
0.178825079624611 1
0.173902676453928 1
0.21695452494137 1
0.196677325050985 1
0.221212482490683 1
0.211159809207663 1
0.180369698192021 1
0.180218829017778 1
0.188708637138564 1
0.210938401160396 1
0.202713450837388 1
0.198358445693061 1
0.190364883400865 1
0.177562067417488 1
0.211788017594732 1
0.199943083934713 1
0.230441940210384 1
0.205024846015793 1
0.188144640391623 1
0.134916511178555 1
0.235612670677188 1
0.131496738174513 0
0.208152360647193 1
0.221482139740923 1
0.227652390920138 1
0.204815891411033 1
0.186991273024203 1
0.234265745983014 1
0.204014370292427 1
0.222325634405854 1
0.206637040836253 1
0.174451802077163 1
0.146705704353687 1
0.280584823276098 0
0.155189747499469 1
0.29501361022354 0
0.256039453057018 1
0.152227468178722 1
0.154389263135796 1
0.189033389561774 1
0.281484663548725 0
0.177451978440007 1
0.230051149152718 1
0.21656031252197 1
0.127145075213161 1
0.194312755681784 1
0.232640650604836 1
0.25408138608838 1
0.206506573209045 1
0.289414809104154 0
0.190640238130766 1
0.271429443239013 0
0.222213532244496 1
0.213786429237091 1
0.162181585907847 1
0.232071903494393 1
0.154141370388031 1
0.2272257249401 1
0.253272684889752 1
0.224299453367001 1
0.211168055141864 1
0.216077179280111 1
0.145337343717937 1
0.27794019392709 0
0.295642681100246 0
0.143764602905164 1
0.180366755820514 1
0.186841618588642 1
0.139216692703671 1
0.215735641426771 1
0.233354498191998 1
0.232646734054525 1
0.1874953159859 1
0.219111263726809 1
0.154627695958178 1
0.234004266296713 1
0.182957358901069 1
0.217982144961213 1
0.14693307903865 1
0.176019879377387 1
0.231891859419241 1
0.180487227193542 1
0.215877523578415 1
0.20870302317232 1
0.220198768078811 1
0.220521063901012 1
0.163887804014899 1
0.119234853959211 0
0.165462240639163 1
0.191968013668575 1
0.243489693799139 1
0.192310685726629 1
0.236312175642243 1
0.151312013124662 1
0.25852436210565 1
0.185983159821059 1
0.214311554096834 1
0.177107660760477 1
0.229504381576424 1
0.290726860982702 0
0.157864619311917 1
0.284247007052772 0
0.195668248847295 1
0.200631960091425 1
0.250910093619636 1
0.256129534841121 1
0.180285543524519 1
0.240971315596133 1
0.238695629948046 1
0.285246199362255 0
0.236355637988736 1
0.227125259440441 1
0.233740302616148 1
0.173462118135476 1
0.188930654678461 1
0.238773809719339 1
0.257638172324959 1
0.238552191732313 1
0.201467406694094 1
0.268828560969039 1
0.15928813689538 1
0.209296964924607 1
0.202935502333145 1
0.165392244721686 1
0.173418951520569 1
0.239437822626819 1
0.154041270437509 1
0.1890523432432 1
0.197004574347289 1
0.181280869890257 1
0.216565662294751 1
0.196516541148658 1
0.172339342562123 1
0.187877773257087 1
0.265965202407284 0
0.198356137505391 1
0.282757112789987 0
0.1558664313288 1
0.200491385227921 1
0.179652328092724 1
0.181507605785574 1
0.182506456282998 1
0.254479468349795 1
0.241996603819757 1
0.211644645239399 1
0.197240815301816 1
0.213039878357881 1
0.278102287438276 0
0.197530025467661 1
0.21587606079097 1
0.233084619771408 1
0.207860532782907 1
0.128840805271803 0
0.250756668413155 1
0.178394218746852 1
0.23822702839654 1
0.195142239342347 1
0.250120016151336 1
0.214137155722358 1
0.172516704411153 1
0.194625456334243 1
0.169356523899414 1
0.191855126882662 1
0.199519753215329 1
0.282861758036249 0
0.230309368182991 1
0.220951805431713 1
0.189676760203532 1
0.242741001094456 1
0.206539338164601 1
0.207165807921887 1
0.217148969448068 1
0.177953369159246 1
0.193979464302283 1
0.201492268689018 1
0.167684936692061 1
0.235235184072111 1
0.224842564868665 1
0.17232867688265 1
0.171662690100357 1
0.179287150843019 1
0.257475868481291 1
0.179456849046396 1
0.148501020069313 1
0.238610599142039 1
0.188406798832893 1
0.200872761028783 1
0.194430895968812 1
0.158201942871099 1
0.162297480393195 1
0.189954450008536 1
0.216790211747116 1
0.230665087078825 1
0.188498371486349 1
0.25182007826215 1
0.196283442297719 1
0.221348594082109 1
0.163520285706767 1
0.200757509729043 1
0.128548713807919 0
0.223202067018668 1
0.195624374326038 1
0.228586398490125 1
0.213232926891367 1
0.241065794499612 1
0.180142319652553 1
0.162317227935302 1
0.192711021754241 1
0.239927059983205 1
0.122898328575154 0
0.188926550709147 1
0.182463877454168 1
0.217926825637399 1
0.184430559660994 1
0.158722190135571 1
0.171156825057931 1
0.184132899669614 1
0.25182421514162 1
0.201909997452234 1
0.175243002222501 1
0.212977417256209 1
0.225305113076292 1
0.22969286740929 1
0.112198518926668 0
0.221406484258631 1
0.13903011329392 1
0.189985484833267 1
0.194365501530248 1
0.201077568962729 1
0.210327663604818 1
0.16587170113808 1
0.207960090694669 1
0.208696524844706 1
0.252465534592549 1
0.223685199267877 1
0.148051024011626 1
0.263992536717675 1
0.239977607417475 1
0.164268590415587 1
0.185237594090697 1
0.229503761236171 1
0.123287835510113 0
0.199275619198445 1
0.249480207475797 1
0.246720775790001 1
0.192212509297134 1
0.168966277828089 1
0.25334690866764 1
0.19599168304799 1
0.153887971439406 1
0.2524065040436 1
0.199640019664594 1
0.204806499512402 1
0.15036872697102 1
0.229864772824438 1
0.21820131987375 1
0.196353303432331 1
0.19889127030963 1
0.249987736703394 1
0.242475438787331 1
0.143862765396083 1
0.16787870127278 1
0.181939428382511 1
0.180474556654484 1
0.162488577870507 1
0.176794650655944 1
0.21860117269257 1
0.221315847318374 1
0.249142677744642 1
0.227928835264765 1
0.271383303499115 0
0.221873251979652 1
0.201751853213423 1
0.199725651912664 1
0.195694386160446 1
0.243024361977745 1
0.206207527331312 1
0.179395565101027 1
0.175839187331109 1
0.217010257237074 1
0.211452143461237 1
0.218446357869579 1
0.134174163985218 1
0.197674225483736 1
0.219644231672761 1
0.205201699268772 1
0.239578081063164 1
0.161906341642848 1
0.182089556492023 1
0.261068788739846 1
0.254399099065522 1
0.256028368886034 1
0.164837624624691 1
0.234480306451935 1
0.220878189682607 1
0.228739652452132 1
0.219907378499957 1
0.216549032301974 1
0.204012700178594 1
0.208102589660052 1
0.158910931467373 1
0.201118358606538 1
0.200345092245325 1
0.191104020007327 1
0.2111540119809 1
0.169627089471169 1
0.22683618676536 1
0.204184805244464 1
0.219053429613289 1
0.200683101206937 1
0.151775071872318 1
0.235484819314792 1
0.227094193828722 1
0.174468543622559 1
0.184028545248708 1
0.226975000280766 1
0.267671568679187 1
0.182798052878565 1
0.182362624883065 1
0.1660888821558 1
0.157516566454531 1
0.197384771800291 1
0.14764076667302 1
0.126125148415236 0
0.168711789007547 1
0.228869949293603 1
0.188297021546495 1
0.21481570201968 1
0.225737554528934 1
0.156367586788925 1
0.194357902711138 1
0.212484437461807 1
0.236614262022604 1
0.22700320966228 1
0.240141834815845 1
0.242779420844879 1
0.159015163874957 1
0.243893748647898 1
0.178537404914971 1
0.210156979092776 1
0.186508299210159 1
0.196975124562527 1
0.214394261146816 1
0.248219427701717 1
0.172430311203242 1
0.194963138855815 1
0.19140535646275 1
0.195560361667672 1
0.216903685909647 1
0.261095389665591 1
0.22221369830659 1
0.199991220696662 1
0.208948750083524 1
0.190548971202313 1
0.186249517579922 1
0.201915437177001 1
0.182081247711884 1
0.166749707645437 1
0.206391935674978 1
0.267616004557283 0
0.16883014775939 1
0.123080915176436 0
0.191668033715841 1
0.260277243675075 1
0.177219586900201 1
0.162976703587648 1
0.150778407210886 1
0.192667326364153 1
0.151176529354563 1
0.213300188399637 1
0.231459357852486 1
0.229143886759879 1
0.129778549854497 1
0.235245338685692 1
0.138285430510448 1
0.294664488928551 0
0.178666926071447 1
0.146795578509513 1
0.25051399328334 1
0.225373741519248 1
0.211939824205498 1
0.223292736728552 1
0.235261805419164 1
0.237440545016187 1
0.200859461097796 1
0.227457506243959 1
0.20758008357615 1
0.238632609003315 1
0.125046398836233 0
0.235727938036599 1
0.175072154948907 1
0.174794805987067 1
0.20634494160449 1
0.215444311163478 1
0.197880993956867 1
0.162453543050304 1
0.203541178563698 1
0.206980370717567 1
0.209703691431231 1
0.204365856738305 1
0.197419547726284 1
0.242642735368306 1
0.166823542720777 1
0.19907932222014 1
0.234077059781611 1
0.133293131203389 0
0.175518368708961 1
0.203946868433059 1
0.161484073861917 1
0.169794061443376 1
0.185941967169136 1
0.182789295062531 1
0.185310038673866 1
0.182506461517221 1
0.230436965271955 1
0.176039005406917 1
0.214601906922298 1
0.2461535850282 1
0.196124314105442 1
0.216391004331319 1
0.199692368198962 1
0.20670820548536 1
0.192299333775265 1
0.16486259058378 1
0.238795085035679 1
0.164760200285011 1
0.244783271387242 1
0.173961325572433 1
0.220131568181025 1
0.256194958850346 1
0.221678927942991 1
0.145646996406918 1
0.190507004632212 1
0.189752298804307 1
0.164580049033774 1
0.208161059998798 1
0.198760802920187 1
0.211166866664165 1
0.186535735760236 1
0.170880346406575 1
0.211453300092124 1
0.207491371248251 1
0.197381292301046 1
0.18318754394172 1
0.204483907661593 1
0.146497112031363 1
0.229284498890064 1
0.171501167788376 1
0.15148152578504 1
0.231334427733522 1
0.202924691894185 1
0.146615018495614 1
0.207152119105894 1
0.235144131085134 1
0.197711510870378 1
0.156187671734845 1
0.181552852996571 1
0.244596998775919 1
0.182025684599757 1
0.209063212921491 1
0.182233574510124 1
0.196379335976618 1
0.149128172393561 1
0.161057879675751 1
0.23898389931928 1
0.155504555538688 1
0.214605871169776 1
0.205455723525621 1
0.218408284251687 1
0.204236420551035 1
0.232490267195903 1
0.129953790452851 0
0.205305171110882 1
0.240840342078663 1
0.171043387626549 1
0.169980060942224 1
0.193617260449505 1
0.199228564833508 1
0.214110173548285 1
0.256618778121534 1
0.169444653516002 1
0.138050173606018 1
0.210043566716931 1
0.221823179770287 1
0.23712415016362 1
0.215260374826945 1
0.169222875563838 1
0.229811815722527 1
0.241421115546297 1
0.184724285209501 1
0.196342701607331 1
0.210748318447064 1
0.160608352699078 1
0.24621095581431 1
0.166386574461926 1
0.257660332735583 1
0.224682691299693 1
0.177674406874731 1
0.135493030862627 0
0.200500683750737 1
0.187247700984964 1
0.208722353800436 1
0.266978693014783 0
0.197224856684403 1
0.267659540247385 0
0.200283858856696 1
0.179645087097026 1
0.159874795782993 1
0.172595929904429 1
0.274085370483716 0
0.223377331125312 1
0.184073503840787 1
0.17343976566399 1
0.239883519205281 1
0.203015105572417 1
0.219704370428112 1
0.281842523988212 0
0.226580603728796 1
0.174150069378481 1
0.180086679884933 1
0.193884074943467 1
0.168729587218342 1
0.166328287570133 1
0.19271112773613 1
0.240164214145433 1
0.229338665472405 1
0.20641460255513 1
0.166451381375051 1
0.214073641175761 1
0.159191564764809 1
0.0872493296581016 0
0.140649257755898 1
0.230898167594284 1
0.187434258562325 1
0.224681978673374 1
0.223155282199586 1
0.200502549163931 1
0.221632840650369 1
0.19160676396248 1
0.229412081877157 1
0.218414979217821 1
0.225032419820475 1
0.240709200603696 1
0.170066930557168 1
0.210180793247565 1
0.201217412356861 1
0.139939292314126 1
0.182785544197293 1
0.181349377157487 1
0.199715693884211 1
0.208515248373794 1
0.233658632309598 1
0.181315899111027 1
0.175809183116625 1
0.153039969646307 1
0.20825328345837 1
0.185775125641381 1
0.244038452723121 1
0.214326526604577 1
0.167949887089391 1
0.178580863053638 1
0.203595402491518 1
0.162915640230526 1
0.217707249529821 1
0.232690575098685 1
0.231211077836495 1
0.175345670626374 1
0.179795019575845 1
0.2169937137655 1
0.224201441284194 1
0.171089692383807 1
0.192342171493596 1
0.194567085063143 1
0.163341692431775 1
0.216872207065589 1
0.176093223225697 1
0.250743207069578 1
0.195533474887764 1
0.145589268407522 1
0.194638986451027 1
0.215600250198362 1
0.216758443759721 1
0.207697106898104 1
0.126170185736676 0
0.151568070897077 1
0.221016590111944 1
0.272058594914424 0
0.226323054775815 1
0.170729375973153 1
0.174068149343484 1
0.161434623426811 1
0.234958924654036 1
0.222068205508564 1
0.229039941315102 1
0.247414581331794 1
0.197550639838252 1
0.244262347291835 1
0.165064503591373 1
0.209418610890913 1
0.17771280133265 1
0.15945345178756 1
0.200523331511895 1
0.180838122014614 1
0.200319789072512 1
0.197893431026841 1
0.266567962246374 1
0.240818889163538 1
0.24577154955872 1
0.175798290949161 1
0.289069215745183 0
0.134306984290886 0
0.174496248754977 1
0.199168493375868 1
0.177599070579406 1
0.263027678774088 0
0.201282472656903 1
0.284881049398379 0
0.233443524339128 1
0.145195787876955 1
0.207374253184163 1
0.201757696736289 1
0.25215723966633 1
0.233835502870214 1
0.250295785133358 1
0.186387836921533 1
0.188486570681099 1
0.212266770107912 1
0.202353092423427 1
0.259524622337436 1
0.216409660393951 1
0.20412118576865 1
0.188740340759211 1
0.209091278735572 1
0.256285053468673 1
0.216029098218489 1
0.186072626995476 1
0.221334043571703 1
0.260702010657197 1
0.155414624538855 1
0.237475754608495 1
0.168871515058167 1
0.224964810455162 1
0.238220398044696 1
0.18977500995028 1
0.253311698860775 1
0.23411699390698 1
0.196080320273739 1
0.192882262470459 1
0.274043630460504 0
0.20826861176115 1
0.178825954767679 1
0.220824303939882 1
0.225810005829857 1
0.169737591041425 1
0.260680870834367 1
0.237988505916421 1
0.19367960342575 1
0.191596218771617 1
0.234737298484686 1
0.173846373111083 1
0.155218761231949 1
0.195444244720567 1
0.166573939206041 1
0.231931845566858 1
0.199586349796744 1
0.194837890773741 1
0.217034964645275 1
0.207229648693987 1
0.20248155930545 1
0.293909630960505 0
0.175035044683555 1
0.229440949071261 1
0.186935415829549 1
0.22936240178676 1
0.229451260002402 1
0.215920742098145 1
0.19177534303393 1
0.244112984464796 1
0.133543742267117 0
0.20070566925621 1
0.247704010685814 1
0.199018864014898 1
0.200543997310501 1
0.229388090637245 1
0.193510306517604 1
0.223100825965826 1
0.19060007472002 1
0.2075214530898 1
0.125202373712331 0
0.209399357169147 1
0.278280872232766 0
0.204879696617726 1
0.205163843153056 1
0.218638623230527 1
0.231753961684614 1
0.203516939320548 1
0.177413738712543 1
0.212865658903055 1
0.231852050582769 1
0.201206322940652 1
0.262153913615285 1
0.248324341903473 1
0.202369482250477 1
0.230965651045637 1
0.21872875234759 1
0.202951856597611 1
0.241210575282523 1
0.270119793171804 0
0.184010745915958 1
0.161525449029365 1
0.248511739293342 1
0.223333127913751 1
0.189195039020834 1
0.28209928896973 0
0.153409126181837 1
0.217097708148638 1
0.155378353048479 1
0.227995509782677 1
0.2460239569574 1
0.190220731965682 1
0.191642353362977 1
0.236595009363024 1
0.184522386402931 1
0.218998248439451 1
0.244255138170602 1
0.234032251981425 1
0.19828532060215 1
0.163345195450148 1
0.167783821577444 1
0.228402394676689 1
0.157471976205143 1
0.22571535130193 1
0.21868740338329 1
0.195627455965758 1
0.242728630311238 1
0.191778880323943 1
0.221034885949422 1
0.185881532830334 1
0.171752167128661 1
0.163751680933001 1
0.182711162060555 1
0.195531757513684 1
0.194422404337401 1
0.204251329532792 1
0.171296116280883 1
0.190714133700273 1
0.172282095523922 1
0.211055828722901 1
0.192750675827431 1
0.216834354963376 1
0.183431083466227 1
0.169470669980694 1
0.169641890788017 1
0.16042820901742 1
0.194455140037482 1
0.199296020550881 1
0.221614771748204 1
0.239865785427886 1
0.20899385629503 1
0.194741206395397 1
0.209518389898027 1
0.18562728936361 1
0.169377791638795 1
0.208961729675874 1
0.208618775044414 1
0.211118880889804 1
0.172691870075047 1
0.235694449387723 1
0.171385793396469 1
0.206828183720266 1
0.260679917694836 0
0.167288536003022 1
0.204810052236119 1
0.203726929540937 1
0.249447374681337 1
0.216600347833489 1
0.227634386952917 1
0.173127187971997 1
0.227379414804335 1
0.215737573371573 1
0.205413303482668 1
0.159663065519591 1
0.175282399131258 1
0.271222352869726 0
0.161166462917211 1
0.211886726072543 1
0.120575630441402 0
0.222758308886231 1
0.237086819313113 1
0.258278825855877 1
0.136410861823733 0
0.197561538585103 1
0.256481222154508 1
0.193431446843903 1
0.244368675255049 1
0.239581881929816 1
0.157301994439604 1
0.1653432141953 1
0.193468033974787 1
0.191704698091387 1
0.161374310707906 1
0.247036081632997 1
0.106163547051642 0
0.1265283194258 0
0.262366799777088 1
0.209102727979075 1
0.223457882198077 1
0.143522922098659 1
0.158871126498438 1
0.302621131695146 0
0.201635575525333 1
0.218785317403424 1
0.20664927030659 1
0.184071886198516 1
0.218382944028565 1
0.187386655596202 1
0.233384353686524 1
0.177911173366426 1
0.250989884525601 1
0.176354042153436 1
0.20499306998014 1
0.231797760052184 1
0.255015131338378 1
0.253499352517543 1
0.277832196345767 0
0.200987900663249 1
0.181065799421917 1
0.130766823289954 0
0.167640499963873 1
0.234027168333962 1
0.191985004278519 1
0.232191757041625 1
0.0907408649309803 0
0.232927353858473 1
0.162491752762974 1
0.19479184155949 1
0.252064417974773 1
0.251980295537729 1
0.239517506498793 1
0.215467150731979 1
0.264225954161363 1
0.210078956748781 1
0.233052392972409 1
0.213497687083775 1
0.162216331059892 1
0.212302822139935 1
0.179490952950613 1
0.208452195006414 1
0.160484054675984 1
0.124157604203522 0
0.16216588372927 1
0.212337747581013 1
0.156511543005184 1
0.224627392257185 1
0.155992833105228 1
0.223673134028785 1
0.176573890463772 1
0.210266406899739 1
0.154511499108358 1
0.151726849303839 1
0.205789461370796 1
0.160922073859933 1
0.164435004799006 1
0.224545683708325 1
0.227672792783282 1
0.183479029694913 1
0.169273456322857 1
0.212405731102175 1
0.271771114352492 0
0.23593369440747 1
0.182660292359778 1
0.224984765630007 1
0.18922670598652 1
0.245480201910723 1
0.187083549147869 1
0.265729447495655 0
0.168978937983115 1
0.190036201066152 1
0.195772044428263 1
0.163405630969182 1
0.236401788195626 1
0.181942212777719 1
0.2455599742316 1
0.207955597722055 1
0.235076599428211 1
0.195556995661636 1
0.171540749246563 1
0.205917092692967 1
0.214517900539971 1
0.220256799192866 1
0.25533402225411 1
0.208074040614126 1
0.203972049804248 1
0.167205966829564 1
0.255654888934927 1
0.221715531075643 1
0.232003294359162 1
0.194826237323385 1
0.221177527156196 1
0.195291174832474 1
0.157000376771131 1
0.227982282298604 1
0.221469688229414 1
0.197489884845087 1
0.208315230922427 1
0.204556462048917 1
0.187224663273261 1
0.208264191517844 1
0.213416667207063 1
0.26449795856748 0
0.198147894343002 1
0.191800152295431 1
0.205212112303226 1
0.173320824083539 1
0.2313938143733 1
0.220731187417062 1
0.220127382375053 1
0.164704023861921 1
0.252278887223605 1
0.213612643329801 1
0.19043906250806 1
0.239942839614699 1
0.213309126435999 1
0.274674718409428 0
0.28205756476024 0
0.223032349452517 1
0.207998630523469 1
0.143560716961025 1
0.240083508670934 1
0.234437460735995 1
0.194879706492987 1
0.2173947559122 1
0.161990188084035 1
0.22908288100996 1
0.220920282740825 1
0.166636079682763 1
0.276939257791561 0
0.19918799278241 1
0.160557561229309 1
0.214012839381425 1
0.201178176975294 1
0.265726965712016 0
0.232695112452843 1
0.168909719834425 1
0.22043654164114 1
0.179481195226368 1
0.212148084773034 1
0.173225987630368 1
0.277658574506185 1
0.2633801850183 1
0.281750062037478 0
0.220792153571534 1
0.165545215780976 1
0.246434262832611 1
0.156969879945689 1
0.152608343671515 1
0.161869898612857 1
0.219336589217836 1
0.152708226882654 1
0.211288241024002 1
0.207408122789817 1
0.239893058881431 1
0.197220166425439 1
0.166886575783754 1
0.212969189252257 1
0.22176289627735 1
0.243950515849559 1
0.25071302530178 1
0.171463638017039 1
0.207625297797405 1
0.197303390321559 1
0.198915058232278 1
0.258289507722367 1
0.204474307913026 1
0.252517204233556 1
0.196157562948608 1
0.259288948713774 1
0.204042611347595 1
0.189112301709968 1
0.242570100370562 1
0.207928664558605 1
0.222792606243737 1
0.184476957638405 1
0.183346061964346 1
0.263103061494817 1
0.255318700487844 1
0.220828279160206 1
0.167518037743393 1
0.276599815485682 0
0.164728836234321 1
0.216003502090473 1
0.127441281105801 0
0.171777145415638 1
0.164533730602499 1
0.289300192239415 0
0.228467661791142 1
0.125727130119982 0
0.17849029314884 1
0.259618615512072 1
0.240463199640586 1
0.226952992660132 1
0.243885574730624 1
0.244493917161453 1
0.222846414886438 1
0.215020274640682 1
0.276736413734368 0
0.232560268954096 1
0.157860607498115 1
0.235677143202326 1
0.230231097549786 1
0.241011163662694 1
0.173745120546189 1
0.181345344162951 1
0.19391848685216 1
0.232142928711338 1
0.147705490073826 1
0.227847964761293 1
0.175661421710635 1
0.179446436349567 1
0.161346553937063 1
0.153286809573644 1
0.276391511056463 0
0.211521448684904 1
0.281367401068507 0
0.173032192833122 1
0.226908413552167 1
0.282161386817934 0
0.142404075650542 1
0.246225545147684 1
0.173368410209184 1
0.169874559749925 1
0.140722481740047 1
0.15843738960762 1
0.308175688688717 0
0.203832098242495 1
0.123896038486537 0
0.190111026971339 1
0.239294975730715 1
0.203852681326446 1
0.228533400974674 1
0.194882617858978 1
0.182963569764225 1
0.208166135982108 1
0.145743749669262 1
0.212527500059821 1
0.224902789665831 1
0.158353630613931 1
0.231441893538886 1
0.206793166674919 1
0.225184601895264 1
0.14670327967495 1
0.254977038854956 1
0.184707992091381 1
0.2483483157242 1
0.200217189684219 1
0.257680092408504 1
0.206565452014983 1
0.164356136701556 1
0.168557127573214 1
0.240929956985113 1
0.233353360606942 1
0.221956589899744 1
0.199010211507983 1
0.194412595648741 1
0.170427403480733 1
0.235609515558695 1
0.274069707808617 0
0.223283924669079 1
0.267031728432278 1
0.237964215199448 1
0.193090462825279 1
0.242146801605489 1
0.199502597864483 1
0.180299934883345 1
0.193056923641665 1
0.150312760293565 1
0.103291241576591 0
0.237884133715664 1
0.173575906055474 1
0.215005578289306 1
0.206817004482468 1
0.241501949000761 1
0.134132538135972 0
0.238087813259906 1
0.233747056859384 1
0.178758978315296 1
0.174322085930653 1
0.23696247000187 1
0.195608015683606 1
0.218859136065029 1
0.241139539176057 1
0.172589431348058 1
0.126728342742058 1
0.223281005215926 1
0.222369644767795 1
0.235147326052265 1
0.221223559045048 1
0.0915426479315296 0
0.24864761010513 1
0.193984795031109 1
0.180936796708873 1
0.25796528280208 1
0.246782929102017 1
0.209179718849145 1
0.226037776448 1
0.239296075011185 1
0.145344365905198 1
0.178234586997145 1
0.219055247522807 1
0.278849619793288 0
0.240643565216454 1
0.181845608435678 1
0.163127762639004 1
0.140059029212351 1
0.212882346781432 1
0.185048807932258 1
0.208828954249767 1
0.241982908220964 1
0.224912480839835 1
0.240049375653775 1
0.233409766732416 1
0.198460129142143 1
0.227847554530399 1
0.153103899108651 1
0.185886677758562 1
0.214393041042334 1
0.205720898403454 1
0.195008097935836 1
0.176088175816394 1
0.197455509214087 1
0.20509216693453 1
0.203779006681016 1
0.167265782284887 1
0.207895803780995 1
0.198062342545348 1
0.227567727203613 1
0.203957311324003 1
0.181696300528158 1
0.277252116628461 0
0.160345463243221 1
0.217856588067711 1
0.195500928266462 1
0.168260124728124 1
0.155291963974047 1
0.159453063568726 1
0.206155961453709 1
0.188007603856472 1
0.22986316470379 1
0.219944009543921 1
0.22392023390743 1
0.223052675761151 1
0.131652097963342 1
0.191340526979507 1
0.192760925375463 1
0.213729587494287 1
0.222263622367791 1
0.153659275325646 1
0.190476399989871 1
0.195971546741572 1
0.0930655754330321 0
0.209814697018781 1
0.211567415721911 1
0.128873007246373 0
0.182283396954492 1
0.198229135922885 1
0.176703111217234 1
0.185003532607989 1
0.222228373033242 1
0.224498184836873 1
0.219399577535266 1
0.15512931048295 1
0.250377021174058 1
0.26290768287589 1
0.158975397801485 1
0.221079787444825 1
0.152349775000504 1
0.239144858407879 1
0.173802727768157 1
0.201263794282912 1
0.253599480341749 1
0.197132107400062 1
0.213348840145296 1
0.199091182028979 1
0.231508951748895 1
0.219662648869315 1
0.214668069536205 1
0.24922215725126 1
0.2366675380286 1
0.224296874574701 1
0.240785769335188 1
0.211765435052795 1
0.251142106470752 1
0.171400102743822 1
0.193371975621377 1
0.208961920631 1
0.201388374675386 1
0.168590319202376 1
0.231798335685437 1
0.215590464441275 1
0.157937236273258 1
0.2218100705753 1
0.197021954780047 1
0.185135244836015 1
0.207564721969273 1
0.133246110878891 0
0.183600217928751 1
0.254853372164453 1
0.185296972901785 1
0.216829059271502 1
0.192141815878496 1
0.167770961436453 1
0.239558387916336 1
0.215104259956335 1
0.153230754423957 1
0.201830419242777 1
0.207105889902393 1
0.149818189271387 1
0.231517717787185 1
0.163777498302572 1
0.168260623699403 1
0.182607516679429 1
0.18860814332684 1
0.214624272626489 1
0.154773269699918 1
0.242144016387426 1
0.204841580537999 1
0.23108710699367 1
0.181308707938643 1
0.190542210159355 1
0.218358863641687 1
0.234114788333394 1
0.186331194666716 1
0.282812902821192 0
0.116251422964968 0
0.224685803323828 1
0.175813238112846 1
0.192018852593531 1
0.210827129106472 1
0.16714474919583 1
0.185185364417812 1
0.223552311542651 1
0.217264782530108 1
0.125456074381153 0
0.187332439719466 1
0.211791567494647 1
0.169500050560097 1
0.174353380941984 1
0.189117051727174 1
0.231233344106386 1
0.204243733819755 1
0.247691955077912 1
0.282621617123875 0
0.205708990647271 1
0.210763455882776 1
0.192638814409189 1
0.171813056599945 1
0.240847133327845 1
0.236499672366369 1
0.147158740687815 1
0.21872247394676 1
0.185184943551863 1
0.211716288516464 1
0.19254888066154 1
0.216480568340108 1
0.178143528330772 1
0.206774316717218 1
0.205641130244047 1
0.192848982821739 1
0.204953799772079 1
0.217686345156658 1
0.237557704846392 1
0.238043845154326 1
0.13897598537837 1
0.210536813540137 1
0.253912705920866 1
0.197473486787275 1
0.193993391223192 1
0.221126450608072 1
0.235300482590369 1
0.256889044856323 1
0.240007266634966 1
0.154732386988637 1
0.236447759908872 1
0.200272146354865 1
0.23509039973306 1
0.240159425897454 1
0.224105879666954 1
0.218057839982262 1
0.242073456923458 1
0.190168406797887 1
0.16440642580942 1
0.254523067923463 1
0.218864670096665 1
0.208473391038035 1
0.139744114406095 1
0.175339799622168 1
0.224494172270983 1
0.233187025875022 1
0.173482907399089 1
0.19968569947432 1
0.21755590503398 1
0.184456534110546 1
0.230615529152363 1
0.177475524327795 1
0.197606537742308 1
0.203577920819744 1
0.219406270561236 1
0.261520676567073 0
0.213521121861125 1
0.201167113151583 1
0.176080409419954 1
0.236990678125054 1
0.215435118921885 1
0.149339061457895 1
0.215829106830387 1
0.238324293418804 1
0.141513859516783 1
0.299963472654609 0
0.225294163922201 1
0.244519190863035 1
0.188805633762733 1
0.168970076826293 1
0.20075583496648 1
0.167754778722562 1
0.237502439587438 1
0.189535818232268 1
0.223982967135231 1
0.210784612283605 1
0.205361869140591 1
0.229193162920786 1
0.222210505335604 1
0.292490053511769 0
0.22998318465915 1
0.161175931422741 1
0.186793347725391 1
0.176778030746535 1
0.204537158135208 1
0.218573776093889 1
0.254954986247795 1
0.218552700742868 1
0.210707558623298 1
0.20376992367899 1
0.216377086834481 1
0.213645733252837 1
0.220850877705975 1
0.189198025202297 1
0.200927957575582 1
0.176080861182751 1
0.188737605948079 1
0.213412865270135 1
0.224217225319475 1
0.226767641754636 1
0.233897179191181 1
0.226973709348032 1
0.213456480749571 1
0.193351231765894 1
0.170988239296554 1
0.199357573848192 1
0.156065410934131 1
0.210388488515098 1
0.231201102569625 1
0.23501923131602 1
0.190298530319835 1
0.23119580067239 1
0.233549547384831 1
0.246982882395427 1
0.160453699696352 1
0.202889139543115 1
0.222861587381501 1
0.240161035553809 1
0.150143896894451 1
0.213855755662307 1
0.173368163925721 1
0.171603752345452 1
0.203849532796864 1
0.274492998566479 0
0.207156330855374 1
0.179459892562044 1
0.210548734835607 1
0.208439579603186 1
0.220712269313665 1
0.149169014029132 1
0.201158890730099 1
0.207544772434756 1
0.153358315339848 1
0.195010619807868 1
0.181975699171506 1
0.226939110420968 1
0.202118524905153 1
0.220564448966872 1
0.259000562588822 1
0.211705827530443 1
0.253173985223375 1
0.269204377925869 0
0.216114009036317 1
0.199375376335631 1
0.178562344623878 1
0.221267199591071 1
0.226802766977221 1
0.185006161193759 1
0.211254965703066 1
0.227539884739442 1
0.15358407107745 1
0.169583781545428 1
0.207133345896552 1
0.127916137529739 0
0.19370912263507 1
0.234763487136672 1
0.166899222185818 1
0.201653331414289 1
0.174264483197278 1
0.203763597454143 1
0.180419226957435 1
0.233613404596983 1
0.220612695671869 1
0.197849140730698 1
0.293052568167745 0
0.222155685881469 1
0.154701452379302 1
0.208127890981763 1
0.199823414348332 1
0.20928517052323 1
0.20914848003152 1
0.251403511621207 1
0.18941890838837 1
0.164779213637692 1
0.209125238506896 1
0.188177254668464 1
0.215823569573397 1
0.196898437344869 1
0.172596012467855 1
0.197907461901787 1
0.164202855812838 1
0.247124620376764 1
0.168832499027425 1
0.215357673159589 1
0.172826876831786 1
0.191600482495638 1
0.272453076562864 0
0.207400169624396 1
0.241998835357965 1
0.257983596836639 1
0.196244811338596 1
0.148407625843684 1
0.20234975811496 1
0.205058431852624 1
0.222562978430654 1
0.246519134937183 1
0.151617896911032 1
0.169619123372705 1
0.241138023667984 1
0.127424221224424 1
0.127255153657996 0
0.217680139567081 1
0.23806337927001 1
0.193998412706061 1
0.232619979903567 1
0.235281833430584 1
0.237784943253794 1
0.237389848309385 1
0.197480153856489 1
0.144977735926575 1
0.251643832809991 1
0.199464233169992 1
0.183034353980603 1
0.266701026470543 0
0.152709295510137 1
0.271542389073784 0
0.246013344903206 1
0.234941252633994 1
0.218994673235214 1
0.281361965759836 0
0.234427512810198 1
0.229859586302905 1
0.228135130318525 1
0.194677149492493 1
0.2368879412207 1
0.243486894603934 1
0.209208389483025 1
0.165964053324005 1
0.21265527840097 1
0.18132710823788 1
0.263316230686958 1
0.190454009462068 1
0.261962057237871 1
0.171820770025725 1
0.220939117189108 1
0.24018123775432 1
0.297297404805121 0
0.232830931295946 1
0.266991410717727 0
0.240461204093003 1
0.172067453211983 1
0.233976071802854 1
0.216487590541591 1
0.155622095527996 1
0.167752928125513 1
0.237464973937458 1
0.18596319281538 1
0.227545376057778 1
0.18389020691629 1
0.210816723029886 1
0.183001176878546 1
0.223312911112045 1
0.158619005591694 1
0.22431239280972 1
0.24434194430133 1
0.172046669334046 1
0.212294312490493 1
0.214677901128297 1
0.175677994334998 1
0.143609572211297 1
0.242666277982433 1
0.259190661801938 1
0.237696269896209 1
0.254836615874818 1
0.208652429258468 1
0.185494838518665 1
0.200673090399643 1
0.189760630370676 1
0.202286983935807 1
0.155686696185727 1
0.212245722550201 1
0.239629549071212 1
0.173633181159695 1
0.283354304238007 0
0.270784374324206 0
0.173962111957223 1
0.209863231751057 1
0.269247252320683 0
0.195487355471187 1
0.173737503656968 1
0.158944036786528 1
0.237206030287432 1
0.198297185235999 1
0.168754852939412 1
0.159623021206722 1
0.16717028520149 1
0.222346063641431 1
0.198730104533354 1
0.186629361371617 1
0.170491192759276 1
0.190592251169648 1
0.17285953468647 1
0.176763518198932 1
0.198255103302489 1
0.190444972826023 1
0.227331210006386 1
0.213122843291729 1
0.174709009688979 1
0.180029352064905 1
0.247602045921561 1
0.228614237294566 1
0.161517912683747 1
0.131810213916672 0
0.204019941844584 1
0.197726693988841 1
0.178632500227143 1
0.213390988130239 1
0.189200137107947 1
0.18921317382497 1
0.213779760098207 1
0.228016577449452 1
0.244361225222991 1
0.232494573208208 1
0.224853861803077 1
0.193739028038493 1
0.251241793184611 1
0.179927801477083 1
0.254750903163761 1
0.12575928959922 0
0.138373863967661 0
0.2029861057844 1
0.272022214019895 1
0.213651318045875 1
0.26668857434494 1
0.238109161602538 1
0.273587740816403 0
0.198987206041652 1
0.179026771719505 1
0.204509717252132 1
0.21533239089569 1
0.184245298857776 1
0.195282269326222 1
0.156526191013071 1
0.20783030105582 1
0.172322711712859 1
0.139771800675774 1
0.222625494838264 1
0.149095260735195 1
0.175379186143362 1
0.237487810490398 1
0.210118190647308 1
0.23530929765508 1
0.209876618888989 1
0.165982818357912 1
0.213288541350624 1
0.221442489165381 1
0.177384170942855 1
0.188884267564296 1
0.210713969484505 1
0.206948819797408 1
0.203501947363671 1
0.228375039492329 1
0.20464136905963 1
0.145505587751841 1
0.18769227382679 1
0.213666746927899 1
0.172790694445283 1
0.235132453449524 1
0.216557861345095 1
0.182563956212653 1
0.235221943563023 1
0.223329798079533 1
0.260151718683548 1
0.181727995884387 1
0.220759448077298 1
0.169019701166143 1
0.186696742564913 1
0.182373951824313 1
0.206882289651959 1
0.26785475287575 0
0.255329651497137 1
0.187375507747077 1
0.197725234465807 1
0.239220845557891 1
0.189017922417979 1
0.186863044944945 1
0.233773926036044 1
0.252973581568677 1
0.209434925780612 1
0.148809612182906 1
0.230254566197571 1
0.218264278073482 1
0.130609739922369 0
0.174780272954758 1
0.173876946566864 1
0.214579510213546 1
0.208856263688516 1
0.181618472581812 1
0.224344988408657 1
0.216968807538097 1
0.233925294578684 1
0.151264787982513 1
0.237325334455404 1
0.202669237261405 1
0.19283906597489 1
0.280806395379613 0
0.235163114328234 1
0.156536613395944 1
0.243817059087491 1
0.207907764732441 1
0.187494031781246 1
0.313023087502756 0
0.219270079404869 1
0.19429509026119 1
0.242570125262988 1
0.214128944053001 1
0.20424119546924 1
0.240612039880639 1
0.238643774174085 1
0.240428133621473 1
0.20322066107163 1
0.161626414478323 1
0.138394823312439 1
0.244085168022416 1
0.19545949275768 1
0.226729104008366 1
0.239261408640369 1
0.241449025742736 1
0.210476010146949 1
0.215391176303248 1
0.2643780538081 0
0.191433214750978 1
0.186121319412384 1
0.217647364364626 1
0.11923026491988 0
0.265993229661393 0
0.229477479291779 1
0.161585169545362 1
0.224622688202432 1
0.146034937626794 1
0.224865241504044 1
0.17436492622929 1
0.180533675116093 1
0.246543042522193 1
0.20063709861617 1
0.230020180935132 1
0.181791414529289 1
0.18240113574959 1
0.140314281985246 1
0.164684629438985 1
0.219093332180557 1
0.216852063000919 1
0.215144662179067 1
0.220718140947919 1
0.250133387219346 1
0.211212985781684 1
0.22635693807351 1
0.181640408408982 1
0.250388174067231 1
0.24808760782224 1
0.236528105965137 1
0.222169290896515 1
0.148903977065492 1
0.188131151422132 1
0.1806874748865 1
0.221732964728728 1
0.163681392801629 1
0.206553301578309 1
0.225074061371768 1
0.191230071118548 1
0.232774341469312 1
0.246298046761746 1
0.137005113676318 0
0.219339383979582 1
0.23104993590119 1
0.154489556821911 1
0.297414215461428 0
0.218603847396317 1
0.178902896864868 1
0.22629924624825 1
0.164417973478929 1
0.190733678510524 1
0.214106897882243 1
0.170626885995493 1
0.256388223433382 1
0.266483452391799 1
0.149432252862283 1
0.186847586699941 1
0.221957868206004 1
0.251272390624262 1
0.146947659699893 1
0.228850102426067 1
0.184475590066006 1
0.22940393884814 1
0.177292305115651 1
0.169518674299155 1
0.217105645037601 1
0.160306348806499 1
0.21617176324489 1
0.131914623141925 1
0.1923205705898 1
0.229230112808422 1
0.163470546165792 1
0.225610940132277 1
0.17223551669367 1
0.270716964788491 0
0.249370273008842 1
0.227043442749095 1
0.181059072836821 1
0.227299643284542 1
0.177901324905866 1
0.227648869110771 1
0.209358342414371 1
0.184640403626682 1
0.2456043624501 1
0.232054278317341 1
0.209523630513231 1
0.176891692793131 1
0.171254500888895 1
0.214551027923429 1
0.18178247601588 1
0.124783617406704 1
0.204696532186045 1
0.212525825176256 1
0.172044205623726 1
0.163592334071082 1
0.172747663372224 1
0.199787557914587 1
0.21144022597842 1
0.188180561957583 1
0.20132439682148 1
0.281110471081625 0
0.161192887675827 1
0.208698870208532 1
0.157288031369227 1
0.149644466365195 1
0.232464873296393 1
0.230348501348045 1
0.220052544510553 1
0.186996486806449 1
0.24627906177593 1
0.22495695464147 1
0.137212924238376 1
0.224626829090255 1
0.182672216387165 1
0.168853274788572 1
0.189879209371889 1
0.162454164641581 1
0.186356727616933 1
0.227526124372377 1
0.218223743376047 1
0.284969568805687 0
0.266158992538937 0
0.181665667073841 1
0.276601921858544 0
0.255314506334799 1
0.228957557682894 1
0.233533576411196 1
0.182636214984281 1
0.219993159678632 1
0.223002767246243 1
0.24715757251006 1
0.267268372033159 1
0.167886933281755 1
0.208025856537474 1
0.23197420995167 1
0.188608498505738 1
0.208977936368924 1
0.202965423999445 1
0.194114491813265 1
0.25674765043953 1
0.217974546607211 1
0.144088534750267 1
0.192645395429341 1
0.233011721543912 1
0.221327251317275 1
0.234272667193301 1
0.234434384142139 1
0.199405157970464 1
0.19950529617754 1
0.248716961353555 1
0.199611989663565 1
0.219871136777446 1
0.183415331726046 1
0.247912694936922 1
0.248300004993054 1
0.227453052601965 1
0.231493096419645 1
0.153545688615156 1
0.217387513899401 1
0.235111842751324 1
0.183666525692081 1
0.216568349187801 1
0.129644217931148 1
0.199916688505187 1
0.185113098314225 1
0.203638416466465 1
0.235318410685957 1
0.187893991317796 1
0.193680852030555 1
0.250615494003749 1
0.229431298304032 1
0.210884670668341 1
0.171691136984256 1
0.179751666117832 1
0.208096008508668 1
0.18855107654437 1
0.245430364948739 1
0.172739693677848 1
0.142864816106158 1
0.173182356602264 1
0.247462838041209 1
0.167348133076718 1
0.226073260007448 1
0.250538384543869 1
0.230468714924501 1
0.201941056490179 1
0.181476946944691 1
0.178117027508244 1
0.235786990448272 1
0.215827644855964 1
0.257046712627836 1
0.252339473860551 1
0.233542375309364 1
0.189534662395398 1
0.178391686958735 1
0.222006923010451 1
0.177452500880444 1
0.201537198807119 1
0.260699178087684 1
0.229821878188525 1
0.253349540119997 1
0.0972453856256718 0
0.222096587518729 1
0.169580387938842 1
0.214871013545932 1
0.277298314953318 0
0.189120417539699 1
0.257902193797353 1
0.24238232484931 1
0.125783781387122 0
0.206105463616107 1
0.1891010234373 1
0.228089204083576 1
0.204623497701588 1
0.215714198884158 1
0.237367244185549 1
0.261514605933961 1
0.18947300612561 1
0.131413932998852 1
0.169477417844396 1
0.209183617463918 1
0.154838262725524 1
0.175101504629641 1
0.20812132571088 1
0.263249496028907 0
0.222925328708597 1
0.191809330478939 1
0.191633226764039 1
0.289582896319079 0
0.262265888836828 1
0.204423845282891 1
0.23613268637932 1
0.199837285421624 1
0.166590183328649 1
0.246540804712439 1
0.274121568828758 0
0.173784029713427 1
0.164861423514583 1
0.161872501625915 1
0.232433904125309 1
0.167777683145303 1
0.246231029313005 1
0.212767120594129 1
0.239383691461513 1
0.205544643807335 1
0.221955013712001 1
0.190814036338108 1
0.196555688401502 1
0.178790013759491 1
0.183300346624615 1
0.11662350619578 0
0.198438333810854 1
0.188229132246956 1
0.200201513185945 1
0.183613754843179 1
0.175111902502883 1
0.111698121097682 0
0.291542021751292 0
0.20042974103807 1
0.178560047250659 1
0.18734088752075 1
0.239417218403446 1
0.176911165791533 1
0.127178705744658 0
0.272151275923493 0
0.218708998021719 1
0.259980086860157 1
0.195375062353148 1
0.180968982931844 1
0.198835512415815 1
0.293419876440778 0
0.260535190776222 1
0.213741944699983 1
0.204397850831449 1
0.182080702139167 1
0.181801952314289 1
0.197094625074919 1
0.276584402858866 0
0.147854218650378 1
0.183669667628512 1
0.213192044269618 1
0.230631369385101 1
0.228368446976724 1
0.215678530647835 1
0.168697140534601 1
0.222440480436246 1
0.206397451611976 1
0.233574654062045 1
0.245712950953515 1
0.260938566650096 1
0.188931802133472 1
0.198621005282594 1
0.262813475891743 0
0.175905235198532 1
0.185954402566325 1
0.21939881554395 1
0.186214977437689 1
0.218415861339886 1
0.252305218765373 1
0.155695353705315 1
0.16412528911483 1
0.256643873813661 1
0.249688453118883 1
0.140945708402844 1
0.224861262612058 1
0.203493234866837 1
0.27760885492484 0
0.206976490434935 1
0.131756925980925 0
0.199386396956666 1
0.194165689183887 1
0.170639412992248 1
0.230687400057144 1
0.161090375089365 1
0.166314871325537 1
0.282389070157282 0
0.182411131704123 1
0.235343699166861 1
0.189144202731823 1
0.201676568571675 1
0.152031748627326 1
0.219193773274813 1
0.208766334475723 1
0.254803612576298 1
0.169331297212294 1
0.126056795842797 1
0.168106804332062 1
0.151575530306352 1
0.240139534250991 1
0.181794374289543 1
0.124982762691111 0
0.205026148317016 1
0.257618717928439 1
0.1648974515654 1
0.312096448546457 0
0.196218129828011 1
0.167011517514485 1
0.165630942953352 1
0.23897265887699 1
0.202885488979259 1
0.178241374467006 1
0.210093284207566 1
0.163284268251553 1
0.253859838558101 1
0.204680214795244 1
0.264235247021007 0
0.190082061381075 1
0.17644454144541 1
0.211296750922065 1
0.189817456698116 1
0.155781962769204 1
0.238784512754662 1
0.210430729423512 1
0.196150008132864 1
0.178459496419472 1
0.222651727470996 1
0.169820181519723 1
0.175215573852085 1
0.204495447653113 1
0.215346621352813 1
0.177295743554711 1
0.215917208350318 1
0.250720040044378 1
0.220474651702353 1
0.23500509768811 1
0.190176865225289 1
0.177621549605531 1
0.164802703777568 1
0.249390599757317 1
0.165041793577099 1
0.223206912942534 1
0.170739414069385 1
0.134557130474882 1
0.222927992072213 1
0.184466167089251 1
0.175858610644164 1
0.216161641645048 1
0.179078391677107 1
0.24630193069151 1
0.188782177239536 1
0.185606520127608 1
0.127854450261137 1
0.2129115744621 1
0.119986398531278 0
0.286631160658195 0
0.23368353714952 1
0.22570226430542 1
0.15555939742136 1
0.188167811906737 1
0.244786919765136 1
0.174328866089398 1
0.226060912353039 1
0.20107240508669 1
0.182207060932791 1
0.189497457287769 1
0.259919496983096 1
0.192273312424617 1
0.187996726334796 1
0.150668252847623 1
0.194878669079709 1
0.195953363597871 1
0.151769795194846 1
0.171382035412521 1
0.221122829953409 1
0.173572343141376 1
0.174044875941547 1
0.224590990062066 1
0.234761580067843 1
0.231402370016541 1
0.20756415627193 1
0.224750494955768 1
0.258615507488658 1
0.174602656417659 1
0.168795531208541 1
0.18987782150231 1
0.22642497562373 1
0.192942224007999 1
0.23769181494833 1
0.201944354217637 1
0.206068936621809 1
0.230967721307416 1
0.219201045000686 1
0.200062307188871 1
0.143212672137628 1
0.169204551736081 1
0.227104265924372 1
0.2205444715616 1
0.184502467854765 1
0.207907948339942 1
0.198741614483818 1
0.218430192051623 1
0.231588517678186 1
0.200649927234892 1
0.21922587497001 1
0.177667859743956 1
0.220230148132443 1
0.203032603294472 1
0.22486636186355 1
0.169723597603338 1
0.232314736340176 1
0.185260753909814 1
0.24451620141717 1
0.204241595804032 1
0.193931400175199 1
0.164557623827411 1
0.245384898616427 1
0.201632220716151 1
0.247902285670583 1
0.150346905490087 1
0.206275481505797 1
0.170075441974311 1
0.158441692612734 1
0.233826446711622 1
0.254133776367208 1
0.208680210515932 1
0.242177053520899 1
0.185407476406804 1
0.267839869494563 0
0.167502244960474 1
0.196606322703917 1
0.222593479437179 1
0.188600260152018 1
0.221050326097242 1
0.246031080078448 1
0.220060621017303 1
0.250107954803342 1
0.13870257876185 1
0.225408597142567 1
0.173014501913167 1
0.242122102663864 1
0.226255269890691 1
0.271748893868214 1
0.171190629526595 1
0.187828578088442 1
0.141521785192577 1
0.23942076695087 1
0.208135963201635 1
0.210644133471961 1
0.246182186076092 1
0.195592990664156 1
0.190229730986506 1
0.226097231401772 1
0.226778282057048 1
0.203069148128987 1
0.197804858896764 1
0.187713416174482 1
0.181544828092152 1
0.216781234227727 1
0.206027710929795 1
0.214733967252328 1
0.208062095321178 1
0.184687753147586 1
0.23589784647852 1
0.218821324975583 1
0.233692553452417 1
0.18412039342594 1
0.156266496529302 1
0.220167749641518 1
0.165329406575903 1
0.213679237574918 1
0.22103582977108 1
0.182984221644893 1
0.250601009942918 1
0.190065550079465 1
0.215647548375528 1
0.28616197786869 0
0.192924574099067 1
0.198885314996865 1
0.149684717403538 1
0.172769941379021 1
0.162573550281199 1
0.18596931547863 1
0.170873668221585 1
0.228518295366355 1
0.214044618967853 1
0.211804127319652 1
0.193310508869531 1
0.192927023764985 1
0.279185715869329 0
0.188262740434203 1
0.174337096471936 1
0.207311973252902 1
0.166213561930017 1
0.18962355733551 1
0.191478613266729 1
0.1722886478993 1
0.212686089633477 1
0.162780653619964 1
0.242097538395315 1
0.172064959507408 1
0.190692268132934 1
0.207476843725619 1
0.14991776488194 1
0.233345927878582 1
0.213266945898668 1
0.169302440505779 1
0.209298072115534 1
0.196186344467682 1
0.185894448697262 1
0.233042438442447 1
0.187078352657217 1
0.25268247280686 1
0.231673279574795 1
0.235743823726257 1
0.241689983710331 1
0.286314026736408 0
0.175381018961974 1
0.224562822232318 1
0.253600173582309 1
0.222390742130198 1
0.183918393306703 1
0.206881802886147 1
0.254293262008442 1
0.235799800277466 1
0.248763161719726 1
0.1964373134688 1
0.187968592443386 1
0.188332355407904 1
0.149642807667709 1
0.212580032985808 1
0.181778310504604 1
0.164104022993078 1
0.171988268494089 1
0.23832515916558 1
0.25172775346339 1
0.231392131904048 1
0.171645529497599 1
0.224889278175082 1
0.152631481244765 1
0.162982179698352 1
0.216523361578363 1
0.171677783185723 1
0.185152801145153 1
0.142152508806693 1
0.254762605133222 1
0.208311080937621 1
0.178897357370852 1
0.22365241443033 1
0.274894652109179 0
0.202471908111601 1
0.217447748540919 1
0.229054662535832 1
0.204823644677124 1
0.210784966513006 1
0.183548490111044 1
0.247265128327176 1
0.196089967436216 1
0.191747331737287 1
0.214081303450732 1
0.196442859181514 1
0.194331278625583 1
0.22820528654744 1
0.254869945383738 1
0.227427615212871 1
0.156324589939307 1
0.158099587287931 1
0.191549262983576 1
0.239721849084118 1
0.178224250002882 1
0.193597569264338 1
0.217398176997718 1
0.203326513424326 1
0.184666912650526 1
0.24540011154944 1
0.189652712768321 1
0.18811880565709 1
0.187221009717792 1
0.223283434024881 1
0.226534567855234 1
0.202728909209979 1
0.200909404521385 1
0.237492886396415 1
0.218577460257937 1
0.17427900359553 1
0.227597982714839 1
0.23073633606407 1
0.227439126535321 1
0.176309124510246 1
0.236704710566984 1
0.197167500909077 1
0.233300284913227 1
0.184986887559348 1
0.238831062638252 1
0.209768518301003 1
0.203443460080021 1
0.190316253761723 1
0.216670384074995 1
0.218916180319165 1
0.19870228629264 1
0.207679489191245 1
0.218687790275461 1
0.208868337600543 1
0.180038980516234 1
0.153928971610566 1
0.206906279034393 1
0.221570768394816 1
0.22408037196108 1
0.156890598063276 1
0.180195871891587 1
0.253682982120648 1
0.19396586577119 1
0.2133365867698 1
0.161695682783228 1
0.149489794005204 1
0.250032820926721 1
0.213436815604976 1
0.129669086220899 1
0.156966517110726 1
0.253166017768404 1
0.173179007305547 1
0.15015622499763 1
0.190862314366244 1
0.20577483437702 1
0.256063173780768 1
0.149720822628939 1
0.236600911076226 1
0.243078043451092 1
0.236533776065842 1
0.204007886084028 1
0.305455981524136 0
0.170325897227641 1
0.194968223707195 1
0.206671130317999 1
0.213626391356122 1
0.235310668003841 1
0.117118080836653 0
0.177586694483366 1
0.213513897759862 1
0.165424253791123 1
0.247173794931712 1
0.169997811052742 1
0.197808464194795 1
0.201567143050499 1
0.242010442885519 1
0.19567267978179 1
0.167392344386392 1
0.170329939130182 1
0.156113726641454 1
0.218102645883263 1
0.252376203993952 1
0.25468500164161 1
0.21989988724554 1
0.185395277651131 1
0.183801989220424 1
0.200897396756978 1
0.223106961250414 1
0.200938569283368 1
0.176536108489124 1
0.237332948473724 1
0.178211518383148 1
0.213431231608015 1
0.213423442980986 1
0.18145156680045 1
0.223957725354317 1
0.169290779104613 1
0.217623500949492 1
0.2434531960077 1
0.183661732950099 1
0.18977458012279 1
0.23976953120934 1
0.178381059234639 1
0.228988178874026 1
0.167594361137457 1
0.189516286111499 1
0.20971386714639 1
0.217613877786443 1
0.186710761684482 1
0.160387086037996 1
0.239692535290348 1
0.169773790827056 1
0.278711020572559 0
0.243927936961178 1
0.159137390046256 1
0.221488004192452 1
0.244252389334654 1
0.222428260274366 1
0.241247772076212 1
0.170997225400376 1
0.174560422612985 1
0.184109997052157 1
0.224083148851184 1
0.137509074705164 1
0.222742327366061 1
0.232026394653089 1
0.243659854072629 1
0.201031617533246 1
0.228306382936602 1
0.208730299630736 1
0.207173783972134 1
0.19927003470161 1
0.208028845815396 1
0.235702805103236 1
0.26246298092102 1
0.243049843935057 1
0.228744393239611 1
0.23067474418637 1
0.265093036337507 0
0.115414532536024 0
0.211192412478458 1
0.176709287474396 1
0.210648055380675 1
0.225829378647568 1
0.221567650150057 1
0.171458138276693 1
0.230059431746716 1
0.227721770429592 1
0.216835141064291 1
0.246791733181187 1
0.251931006186089 1
0.205349937750097 1
0.183935806518985 1
0.257291620135217 1
0.184369179884193 1
0.23156650077368 1
0.208827056298228 1
0.269880028183693 1
0.185869537380016 1
0.232799358362942 1
0.250986418847012 1
0.196435537507897 1
0.216073487049577 1
0.252862017141878 1
0.188831131043346 1
0.225985204980107 1
0.163156533455692 1
0.196702828514852 1
0.210213003580017 1
0.188285305375512 1
0.223706886369146 1
0.281293640351254 0
0.252463627196733 1
0.205834621295209 1
0.206483687353847 1
0.174132611293889 1
0.192629943754013 1
0.260735338333606 1
0.196170768469613 1
0.274641541134045 0
0.183031976058318 1
0.218855035918503 1
0.209042573480737 1
0.226432148139973 1
0.176712167308842 1
0.202128185784848 1
0.176674991975927 1
0.180251888276029 1
0.260855701538898 1
0.171507646348117 1
0.14561179050338 1
0.2138918627762 1
0.172612513357927 1
0.189786713761997 1
0.217630107526682 1
0.208009758582941 1
0.25978631603127 1
0.16798023326488 1
0.185948511097055 1
0.182224725435688 1
0.231924060194401 1
0.20498967005329 1
0.12843018462835 0
0.210982393572784 1
0.153872771534366 1
0.187915295159149 1
0.201953940987655 1
0.226241719366799 1
0.205488181704589 1
0.150238001457025 1
0.230419519480105 1
0.19560918798719 1
0.17590319423594 1
0.16197008026516 1
0.24509651139452 1
0.145661830418044 1
0.228356618322013 1
0.194636972674785 1
0.234760578097406 1
0.24081861450988 1
0.226943471989325 1
0.130067710196685 0
0.183968889883222 1
0.166192655492279 1
0.182957408988249 1
0.181437774361481 1
0.232773253273618 1
0.226041144143272 1
0.194001375553391 1
0.251060709319313 1
0.224909401371658 1
0.125641527330888 0
0.19404878978598 1
0.190173207079316 1
0.15427660322218 1
0.271881425890252 1
0.17786915149933 1
0.194802216369178 1
0.200316036396175 1
0.280707505778895 0
0.155800792615609 1
0.181739653918997 1
0.136410637015758 0
0.198828213902364 1
0.20812939323926 1
0.227177915023576 1
0.198118055962858 1
0.189900647317343 1
0.169482598146955 1
0.252427808043154 1
0.189566714901365 1
0.212556021581852 1
0.271497195268455 0
0.302227000077524 0
0.177846923626894 1
0.254280855323925 1
0.148672800718945 1
0.178723123227288 1
0.287720896297564 0
0.194089083578087 1
0.178471254932671 1
0.243694597603806 1
0.224547968623612 1
0.176467571748732 1
0.209359607822206 1
0.21408771269801 1
0.194536989366465 1
0.241416291356778 1
0.233653212632618 1
0.228660980259866 1
0.187050969035335 1
0.23183466764018 1
0.197958084679624 1
0.203178382251411 1
0.186113514044966 1
0.179464677350713 1
0.159863041705723 1
0.253124859696992 1
0.189289009075969 1
0.189721824237228 1
0.218422520313775 1
0.260920761437725 1
0.200375995962607 1
0.222079730745404 1
0.1566184364357 1
0.103064736621957 0
0.204963882920097 1
0.128947869396484 1
0.202234800652083 1
0.172355197770349 1
0.252618543998321 1
0.153097026377827 1
0.167982363647977 1
0.225359823101037 1
0.137145224235907 1
0.210756331043462 1
0.239412203375282 1
0.226918216093724 1
0.230344745533578 1
0.232785043710213 1
0.248116415534506 1
0.201604602382301 1
0.212042199739782 1
0.189615225514993 1
0.197948313742505 1
0.247174912390824 1
0.19631003751736 1
0.182251119824253 1
0.17649082242766 1
0.158917642754589 1
0.172720598189323 1
0.262699719332018 1
0.190294156535941 1
0.216260261579202 1
0.171894400358604 1
0.201713610515387 1
0.193914451740603 1
0.167266507801076 1
0.212577422818705 1
0.270736731374337 0
0.239161838781261 1
0.193244100301553 1
0.242836116776446 1
0.191373835298016 1
0.241989528900246 1
0.244264252638063 1
0.239488811865057 1
0.186830050856129 1
0.223851320148578 1
0.208003627968271 1
0.184830578907958 1
0.237913299277342 1
0.207058871200021 1
0.252613947125035 1
0.205955535164712 1
0.225778164495873 1
0.261892433174286 1
0.233791915150299 1
0.216405281465554 1
0.219587294761765 1
0.166441796785394 1
0.167980034574541 1
0.249075571534309 1
0.252075910903758 1
0.232841820829274 1
0.203521897443374 1
0.190330366114006 1
0.228369317546395 1
0.207930212551126 1
0.205743240808326 1
0.214334910736772 1
0.222947255904537 1
0.169138296901254 1
0.225317098188918 1
0.216751000229261 1
0.174512392811262 1
0.194872917236241 1
0.206054605173536 1
0.191938766188177 1
0.189081824862239 1
0.21668211641671 1
0.189253545049978 1
0.204472432686885 1
0.207309190958409 1
0.174955850093865 1
0.159527703969119 1
0.180337067561657 1
0.210902723281142 1
0.159139580559464 1
0.240350926879811 1
0.155590649891877 1
0.2105071840626 1
0.188210917865438 1
0.157825374453234 1
0.227087053432816 1
0.172098459227208 1
0.139737808302674 1
0.232605197716755 1
0.280005817680787 0
0.245094759853644 1
0.213524952162146 1
0.293008749993247 0
0.261393306074738 1
0.1710967165188 1
0.198624762913451 1
0.19579561016153 1
0.169362875125465 1
0.218797877150205 1
0.168830434153289 1
0.226539955455451 1
0.218786228982631 1
0.208972329665264 1
0.217209989263041 1
0.2070649698846 1
0.191626373298714 1
0.21699111775057 1
0.22369668019531 1
0.21990959647732 1
0.203582531432661 1
0.21710222771625 1
0.216608191830079 1
0.233354526871797 1
0.251779669051368 1
0.18541884064464 1
0.242035224496108 1
0.150319054790364 1
0.18344604268568 1
0.193940815622604 1
0.187548122364595 1
0.17929937741267 1
0.218155743589612 1
0.211313997159949 1
0.222437680756812 1
0.240426404957888 1
0.237155359092816 1
0.190127585113132 1
0.270901765695433 0
0.172764521799038 1
0.180124031195957 1
0.2103835928144 1
0.0880938940297857 0
0.215022966716191 1
0.203478004787491 1
0.301083854776721 0
0.238109639956049 1
0.247049184206976 1
0.173036894766089 1
0.218591200569136 1
0.209245267956993 1
0.244348489710085 1
0.11141140525572 0
0.15806266378258 1
0.178147566265505 1
0.235117651169951 1
0.224773055043163 1
0.146038161990092 1
0.198432421518921 1
0.215176671689391 1
0.197252640786726 1
0.231953437941957 1
0.161986329134598 1
0.199211568259148 1
0.193707691489946 1
0.206695603961146 1
0.236734930058649 1
0.153945736619279 1
0.224863213880642 1
0.229327672956204 1
0.225628369644373 1
