# Supplementary material for: Bias caused by sampling error in meta-analysis with small sample sizes
Source: PLoS One. 2018 Sep 13;13(9):e0204056. doi: 10.1371/journal.pone.0204056 (PMC6136825; doi:10.1371/journal.pone.0204056)
Supplement: S7 File — (ZIP) [file pone.0204056.s007.zip › results N = 50 theta = 0.2 tau = 0 sz = 100-500.txt]

"dl.theta" "dl.cp"
0.201823439429037 1
0.20997234027781 1
0.196407284664724 1
0.199421254564263 1
0.188138595535692 1
0.192158895858775 1
0.192136894301676 1
0.199572531144127 1
0.201032527919509 1
0.198678691768858 1
0.199790868857767 1
0.192787665413185 1
0.198535442237591 1
0.206629023003737 1
0.2135833605242 1
0.213287624109642 1
0.204934798670387 1
0.211215575125445 1
0.210786043550621 1
0.2047560364415 1
0.213784180507931 1
0.187696064540881 1
0.195887503943879 1
0.18986516758046 1
0.192821217535634 1
0.211851216741479 1
0.197064093951964 1
0.196150407864465 1
0.196955481866659 1
0.209222928818009 1
0.197505650793282 1
0.202428369395118 1
0.195815754004113 1
0.214724437392495 1
0.208893066034426 1
0.200055595378975 1
0.206667854116362 1
0.201032467605164 1
0.195160787219002 1
0.205864654493586 1
0.197001557187342 1
0.192698016717386 1
0.201017669007628 1
0.214095634525057 1
0.203789586013566 1
0.190709284795979 1
0.204500978364605 1
0.199871778944542 1
0.203698010258059 1
0.204329443454808 1
0.201296390609147 1
0.196473017506927 1
0.191811781958424 1
0.202284167824475 1
0.197398545615154 1
0.214087426939232 1
0.194157813792843 1
0.206678711731318 1
0.208183144301044 1
0.206618993493637 1
0.212737078448295 1
0.209408811887295 1
0.195965137384777 1
0.19291778048282 1
0.208050323360668 1
0.207036846175345 1
0.207991335086005 1
0.211548486889373 1
0.224930678909594 0
0.204864995466389 1
0.214761187657107 1
0.211319797251208 1
0.2104350363212 1
0.196024593913064 1
0.197732931149251 1
0.216779273608527 0
0.221540849913737 0
0.193109381142043 1
0.204681869579458 1
0.209478927119354 1
0.19200394250894 1
0.207541151792352 1
0.203370340666761 1
0.197204238077917 1
0.200870516164495 1
0.209442868982001 1
0.194083378746054 1
0.203083239520712 1
0.192332110160299 1
0.196315948214599 1
0.206200257912771 1
0.202185607801502 1
0.191892968620669 1
0.216318414111671 1
0.207078766445718 1
0.210251401831349 1
0.198212826166846 1
0.211403550083441 1
0.203320440589258 1
0.209876871778435 1
0.212765484376268 1
0.195251899237058 1
0.194791468302297 1
0.207292374645306 1
0.19099087966366 1
0.207217416107555 1
0.20437657835122 1
0.198892392799884 1
0.209450380414315 1
0.208663396614592 1
0.198400447925035 1
0.1923469702383 1
0.207506481597397 1
0.188746803184285 1
0.207524037544838 1
0.21000684078591 1
0.210364663947378 1
0.190681012693091 1
0.204758978382742 1
0.200028266812036 1
0.204053225041511 1
0.192440191571214 1
0.207206001138693 1
0.19462286522984 1
0.201227190390331 1
0.201628198217654 1
0.21332418635248 1
0.201547756116133 1
0.199879845046161 1
0.20614511062218 1
0.212454244835077 1
0.198010147719781 1
0.190718454963355 1
0.198072325896002 1
0.181709733084201 0
0.195893919073592 1
0.193430159057685 1
0.192203146415199 1
0.206127410776414 1
0.205858004361139 1
0.196160083204892 1
0.199022665053537 1
0.218301348045152 0
0.219178901150986 0
0.207899153064642 1
0.199567335606449 1
0.196679951487913 1
0.203368412880628 1
0.202201723271678 1
0.201306249206756 1
0.201234946798044 1
0.194526391887891 1
0.200486966153888 1
0.194167876440407 1
0.203163343102192 1
0.204403539058884 1
0.193837976614617 1
0.214666459486284 1
0.199913840544759 1
0.205130502741281 1
0.196543453583375 1
0.196494593093137 1
0.189636170477798 1
0.203425565992767 1
0.195702904127017 1
0.199791778926287 1
0.193834832649721 1
0.186251871590613 1
0.206095277767098 1
0.204490993830642 1
0.19874894735591 1
0.204293501379373 1
0.194034445341186 1
0.206958324729806 1
0.210826025695613 1
0.193389066383772 1
0.207756588422428 1
0.197487088017785 1
0.203023899465144 1
0.199121748139839 1
0.200365546821384 1
0.18677920375376 1
0.196106025697082 1
0.199216845605903 1
0.193554269550196 1
0.186401134274664 1
0.193279522436314 1
0.205537180166212 1
0.203661002893625 1
0.205692485168621 1
0.195077803786609 1
0.195187273526563 1
0.191046487857276 1
0.194378543796959 1
0.201694609689179 1
0.201243046138041 1
0.198454791792298 1
0.20800856222025 1
0.191833945353987 1
0.199732083371313 1
0.201773174343479 1
0.19716543961635 1
0.197995026836143 1
0.204461520821133 1
0.208402539585304 1
0.205463564887004 1
0.201171516165591 1
0.203056676498949 1
0.199719329326064 1
0.200921689059927 1
0.209096592228144 1
0.199419893788324 1
0.195982908371218 1
0.194160751068361 1
0.19526346671549 1
0.198643551095172 1
0.202459338749634 1
0.203725247337638 1
0.195728188425179 1
0.21446107452568 0
0.209224417422435 1
0.20648912524734 1
0.214276924669915 1
0.206416529373153 1
0.190130380350397 1
0.193106638349712 1
0.197231027701208 1
0.20011900541045 1
0.196417375447341 1
0.185840227473873 1
0.194226950424206 1
0.200880856366263 1
0.195274606113225 1
0.210753986136942 1
0.213709718914751 1
0.208941956529548 1
0.192780833906988 1
0.200318906441906 1
0.201097081815557 1
0.19251221632112 1
0.201358358497505 1
0.187654158606868 1
0.201102457866438 1
0.214014704271428 1
0.201747851363444 1
0.195538420545791 1
0.202649964336014 1
0.199282784880041 1
0.206364851498558 1
0.205199943666279 1
0.198020130967026 1
0.197328909626681 1
0.207188299466398 1
0.210877274213438 1
0.183550076717676 1
0.197490802046259 1
0.212071940681017 1
0.197699334188759 1
0.209070492005519 1
0.200663950389088 1
0.192504904358007 1
0.195570578561295 1
0.1891096892027 1
0.211556643769145 1
0.204851782322479 1
0.20023359372429 1
0.202923990661445 1
0.205838928303075 1
0.210760778213022 1
0.200331141120804 1
0.202286867515773 1
0.200996158625896 1
0.212669175114889 1
0.194585789116496 1
0.19681816826241 1
0.205188319039684 1
0.197757433722202 1
0.193014436707751 1
0.210701732659386 1
0.195832469604796 1
0.19926747836033 1
0.194413569480782 1
0.187938970471922 1
0.202059907154122 1
0.201844477132567 1
0.208830144779018 1
0.198825268601897 1
0.211487409392427 1
0.203481520132684 1
0.197714563723897 1
0.206425711675344 1
0.20714676513139 1
0.203061273808639 1
0.197366839791656 1
0.197866102507494 1
0.203228223833739 1
0.195247804442783 1
0.204491290786688 1
0.212752717650468 1
0.194744104810638 1
0.201110401840125 1
0.224341490312855 0
0.206316591707157 1
0.198188820989575 1
0.204702764460779 1
0.197548090909963 1
0.207753414076057 1
0.19105494608964 1
0.198390519697517 1
0.207932432519736 1
0.198760984799419 1
0.188796571619708 1
0.205402790602989 1
0.189715401317754 1
0.214641530898394 1
0.206875679058718 1
0.196802564499916 1
0.199867981095126 1
0.196889106218738 1
0.202152030093057 1
0.188500180812426 1
0.205796384703856 1
0.192361585508824 1
0.202960501464179 1
0.201605181648684 1
0.18134255101621 0
0.182843576702155 0
0.208914305349259 1
0.193619968710564 1
0.219215917661187 0
0.201358947506155 1
0.208428216444754 1
0.185314401784059 1
0.202453992631519 1
0.211816259505969 1
0.200899712945809 1
0.211604262268129 1
0.199603385563572 1
0.200091970337925 1
0.206462641209801 1
0.192976476726084 1
0.197387634746173 1
0.203639169862305 1
0.190524272795132 1
0.199965998898293 1
0.199343393887207 1
0.205605919071729 1
0.20794558304633 1
0.192513703738972 1
0.190326152830916 1
0.202979769006316 1
0.18854388044543 1
0.187388226265002 1
0.192702913045455 1
0.197083258487597 1
0.203342245116467 1
0.186063359170245 1
0.186881322058649 1
0.207996587512229 1
0.195468564049308 1
0.196493525877803 1
0.191765212355319 1
0.202827651733972 1
0.200912951070247 1
0.1958958516743 1
0.20253932408083 1
0.210379666275217 1
0.195691939789823 1
0.185885846970262 1
0.23071058743467 0
0.189606487708351 1
0.201514114329256 1
0.199325027803276 1
0.212267191112368 1
0.208999445065317 1
0.203658181166025 1
0.194381894651259 1
0.198680140793473 1
0.203676183531166 1
0.192714477137166 1
0.198104088484416 1
0.186917443324099 1
0.19873812274872 1
0.203893378444754 1
0.201791204280251 1
0.210862822277241 1
0.194314256200095 1
0.208819994291722 1
0.204393468137367 1
0.207759614082767 1
0.210670882943449 1
0.190314519946743 1
0.190640416094832 1
0.196149552765971 1
0.204140333477684 1
0.208870732973738 1
0.203675925332663 1
0.197712865746507 1
0.199724375008573 1
0.200548722744035 1
0.205700489486705 1
0.204504776617211 1
0.202699422750909 1
0.192216565215018 1
0.206676287137546 1
0.200106575999015 1
0.203614289146016 1
0.204998168157102 1
0.204775412261399 1
0.205317865058205 1
0.199905389729901 1
0.202841042906226 1
0.198762543417051 1
0.192151682126863 1
0.210817514210969 1
0.200602477188431 1
0.185845029348118 1
0.196504954196351 1
0.204034156040029 1
0.181125955312722 0
0.204348767195915 1
0.213927962427843 1
0.202633697928535 1
0.187327588712367 1
0.201759321797022 1
0.191185860556551 1
0.188298725678667 1
0.199948464542506 1
0.205781740813107 1
0.195701016046753 1
0.200887028517749 1
0.211383225246435 1
0.216443630671515 0
0.189327914169531 1
0.187915440373091 1
0.216192186202821 1
0.199439560751791 1
0.211501256063682 1
0.207811565010558 1
0.213390164271256 1
0.217179855723831 0
0.184242898465545 0
0.204942535271711 1
0.208592539276958 1
0.199955998696399 1
0.209453796786704 1
0.196117367423782 1
0.203097358050226 1
0.212679028507241 1
0.203823616710549 1
0.205210555568322 1
0.186337793098639 1
0.201037267974416 1
0.200473101011369 1
0.201080121223094 1
0.195653899195612 1
0.199483394037741 1
0.19728884059497 1
0.203013900656908 1
0.186155173772489 1
0.198680715331448 1
0.204925581802025 1
0.19752049024633 1
0.195891875547734 1
0.216973242715763 0
0.200712732734735 1
0.196916205455378 1
0.210389801305272 1
0.211073812179321 1
0.200087651119751 1
0.195352524458829 1
0.189667746019363 1
0.205932185018416 1
0.196860528720322 1
0.199755780728768 1
0.198228733945395 1
0.20390015566871 1
0.2058055740236 1
0.214914381840828 1
0.219739852605844 0
0.205692299090658 1
0.209489295965498 1
0.194855803680389 1
0.202853491838615 1
0.191517555514096 1
0.214315944612042 1
0.198586443729624 1
0.199279984902386 1
0.214699080690193 0
0.191623596498302 1
0.199469309738997 1
0.203536961374215 1
0.206366524189937 1
0.201670153295588 1
0.199987964699957 1
0.203948778727401 1
0.196107306976851 1
0.205474577357547 1
0.205533695020182 1
0.187570553245759 1
0.204787879610712 1
0.198272919279658 1
0.204838438129862 1
0.207166697298474 1
0.207975377229028 1
0.214291449110613 1
0.195914401682281 1
0.20676843638958 1
0.198677999393323 1
0.196079356760126 1
0.191652416884991 1
0.211123079834064 1
0.19954630818721 1
0.208842558886802 1
0.203156259509707 1
0.202276285871726 1
0.184694248909426 1
0.204691340379177 1
0.199640255118154 1
0.200037898077055 1
0.202106472554616 1
0.202353147928002 1
0.195218710784783 1
0.209778141371002 1
0.188861135644205 1
0.1966244387502 1
0.202483688672682 1
0.18985949364117 1
0.194491246530928 1
0.203635929361478 1
0.200170421931126 1
0.221806555380212 0
0.19540501739761 1
0.20790385742214 1
0.206884834823091 1
0.203196543573677 1
0.200075259596022 1
0.206019187818825 1
0.198062971853537 1
0.204281181580914 1
0.196200915937347 1
0.206949997995033 1
0.203431119690421 1
0.211709323203941 1
0.209897908354163 1
0.191490313115055 1
0.180472833690281 0
0.205994778257509 1
0.194592882059204 1
0.209047967557424 1
0.197448601946865 1
0.192750451100092 1
0.195614024995024 1
0.211490007462207 1
0.205770370389778 1
0.197691056170268 1
0.204976890026974 1
0.192681173196463 1
0.19798312907387 1
0.19907158168092 1
0.183578949063137 1
0.201214517935944 1
0.19162272219408 1
0.204415038780401 1
0.221434839043034 0
0.201290326563175 1
0.196551741997916 1
0.188322617970072 1
0.196702276270235 1
0.210075193374445 1
0.195401467002815 1
0.199185138638201 1
0.202495357877026 1
0.204757916403175 1
0.183833359471296 1
0.197420630020447 1
0.193877279265903 1
0.197457969121536 1
0.213295730987929 1
0.213023045600868 1
0.197737480680694 1
0.204216997474847 1
0.20067124625522 1
0.195379031583951 1
0.192873192241862 1
0.200813641382563 1
0.199124992741795 1
0.201015053131274 1
0.199191966840324 1
0.196765044654196 1
0.196897554028406 1
0.177518326902316 0
0.19123290814179 1
0.188611815397568 1
0.206524457755564 1
0.192568886211002 1
0.205554308925876 1
0.206965695770186 1
0.190015985563765 1
0.205506029726756 1
0.194898506490834 1
0.204628274221651 1
0.20131455597255 1
0.1949590520685 1
0.205215382477137 1
0.19890483512892 1
0.20380762914783 1
0.200307486620954 1
0.199086590410456 1
0.197377225589072 1
0.204629155698337 1
0.195974173944569 1
0.197059606256967 1
0.211296925455958 1
0.185206555857742 1
0.198853014957286 1
0.20506894017336 1
0.211157676183887 1
0.19668191867632 1
0.201278049655885 1
0.19039865583909 1
0.213819671037657 1
0.209903734155109 1
0.203357380917979 1
0.192355393180656 1
0.203831132858533 1
0.19177839780269 1
0.204454644763826 1
0.199698480270512 1
0.209690049725538 1
0.216960950849878 1
0.19831934383889 1
0.196431053070335 1
0.202157926669411 1
0.204592235030557 1
0.196260492705571 1
0.20367554286547 1
0.20210018622158 1
0.20400136805879 1
0.204670564119763 1
0.201056325922065 1
0.20412344090786 1
0.213908506804286 1
0.200944970912582 1
0.200322705797481 1
0.197252035201395 1
0.189834437501617 1
0.200689089773208 1
0.189525583760289 1
0.193794101177323 1
0.194180123318515 1
0.192436515172633 1
0.195512182931235 1
0.205950007313062 1
0.198136404102464 1
0.197333340052036 1
0.210670280574756 1
0.197245475327614 1
0.201128860622737 1
0.204535105710264 1
0.199306246142763 1
0.198276751999315 1
0.210336453540036 1
0.194253065546493 1
0.199513931996929 1
0.197163210479471 1
0.20008660452064 1
0.203581780773008 1
0.195939808734647 1
0.213978041067449 1
0.191008219885933 1
0.192278519200169 1
0.20221436965061 1
0.180603865210841 0
0.21415567386222 1
0.201006848277323 1
0.201510511828197 1
0.203889947022776 1
0.196990852594774 1
0.211484050713589 1
0.213111858381681 1
0.206498072854494 1
0.200388044809439 1
0.195856509103472 1
0.200797257249487 1
0.20585108609676 1
0.197951412311245 1
0.204388259022037 1
0.202055184512574 1
0.19373412307364 1
0.194723013434775 1
0.191302963957594 1
0.214495117430426 1
0.191785061029817 1
0.198230017844759 1
0.205661532674709 1
0.203156652633758 1
0.191443126191117 1
0.191401640026262 1
0.200581158621385 1
0.197766567531453 1
0.19770458848209 1
0.196395519852225 1
0.216989912662571 0
0.204070164028895 1
0.201378121682497 1
0.197808098386739 1
0.197433846836418 1
0.19864358714731 1
0.191268062562686 1
0.20296847785329 1
0.205260569482095 1
0.199471236950513 1
0.205908596651576 1
0.201342733981212 1
0.190811169846786 1
0.195103102410333 1
0.187023388205361 1
0.198261166771834 1
0.19611416941045 1
0.196047941933518 1
0.196408268284479 1
0.19971066702085 1
0.19644711196508 1
0.191940610257204 1
0.201010093688202 1
0.203044269365157 1
0.186312744022694 1
0.202729700351424 1
0.192944324674967 1
0.201061130360424 1
0.196362591802366 1
0.190178679521896 1
0.211707149159253 1
0.2009763340989 1
0.206047082873017 1
0.195590248457563 1
0.207871452306972 1
0.191875664436795 1
0.196415954104951 1
0.206087409026467 1
0.182035854452785 0
0.203055546132893 1
0.186479982523925 1
0.205070699572001 1
0.208634394970991 1
0.197749258612085 1
0.216875883723052 0
0.188651563875842 1
0.204898115790346 1
0.211852777376727 1
0.204814701921211 1
0.207922183761677 1
0.200174178829262 1
0.20037230145457 1
0.216660819078457 1
0.205006442286186 1
0.202611441546648 1
0.187210196115076 1
0.198884645176167 1
0.196738788626769 1
0.202231780267192 1
0.200601111159126 1
0.189558389686498 1
0.200402730652065 1
0.183973192022757 1
0.195520190200345 1
0.190603985139489 1
0.201582464421809 1
0.187072858245371 1
0.203015008303854 1
0.202943631763767 1
0.195612778032517 1
0.19399757172052 1
0.216164900843074 0
0.19420107588001 1
0.200612600136253 1
0.188458120546376 1
0.184243444081652 0
0.194636872864368 1
0.187838523283757 1
0.199040993713698 1
0.208049792111267 1
0.19577854330927 1
0.197423033664347 1
0.220926562797343 0
0.198135378942841 1
0.199441303595544 1
0.194199358769995 1
0.20619772535592 1
0.21089744989362 1
0.20221639563365 1
0.187208956658969 1
0.200863821256005 1
0.196073414349651 1
0.198384706259091 1
0.194893268540327 1
0.193317281058961 1
0.193127139015456 1
0.196226464919968 1
0.191893410626609 1
0.198484711584385 1
0.203536200125047 1
0.196680888199376 1
0.192142212265439 1
0.205630458080245 1
0.209899639434881 1
0.189475709891289 1
0.199658716238834 1
0.202868818851797 1
0.188959760309819 1
0.201804857733749 1
0.200546786120877 1
0.194584349208147 1
0.205590386481561 1
0.202872872144602 1
0.203734467396391 1
0.198721730615629 1
0.204514358650636 1
0.207281845372972 1
0.199857226503592 1
0.205867880957394 1
0.195909517058039 1
0.189809504917495 1
0.203172965281739 1
0.20633121779414 1
0.196375176956772 1
0.196566781258779 1
0.199736019236767 1
0.196144410664659 1
0.202093510077826 1
0.186178153151464 1
0.198875296920726 1
0.196281099035336 1
0.207330842278851 1
0.216958313294029 0
0.207944055567725 1
0.194124496647115 1
0.200435985534868 1
0.206459576771218 1
0.206178116930896 1
0.201410722721781 1
0.195730414089885 1
0.19955136808337 1
0.191362626235223 1
0.206184453007503 1
0.214473016862834 1
0.19609977581304 1
0.199662011007884 1
0.207317413190374 1
0.203016075750958 1
0.196082198335611 1
0.201593981033904 1
0.205941786307591 1
0.187839984684383 1
0.194875233061982 1
0.189929049036676 1
0.192088278214363 1
0.204757324849964 1
0.212595519666591 1
0.201356181578997 1
0.204474617914727 1
0.196869203885184 1
0.205528342918696 1
0.203346010840525 1
0.198714327848756 1
0.207413929166335 1
0.219276522014052 0
0.199745237846957 1
0.198995498959276 1
0.205999210636757 1
0.21233207973139 1
0.212668131488647 1
0.213523125621749 1
0.199250283408525 1
0.190653389792234 1
0.208342799673926 1
0.211255395690419 1
0.2081667451783 1
0.196799249056177 1
0.216028275790856 0
0.191498025176387 1
0.203987682037701 1
0.1988201843764 1
0.200449910092449 1
0.19344941662445 1
0.193069304151121 1
0.196558526471633 1
0.20390441738675 1
0.18608111867359 1
0.193447529609996 1
0.193782855532382 1
0.214428686555499 1
0.210270268018909 1
0.193152189001064 1
0.208955193222115 1
0.206963609201948 1
0.195202047329214 1
0.195859935131617 1
0.204858069340103 1
0.194810836185799 1
0.20054546020998 1
0.19683710660047 1
0.201167839254985 1
0.198546477105766 1
0.19259519820433 1
0.186506825849673 1
0.212730915429291 1
0.197134807913819 1
0.201521886146682 1
0.205797651664723 1
0.20062234011312 1
0.192463642113704 1
0.200176275480755 1
0.207422330783543 1
0.20432840481269 1
0.188858398184278 1
0.200131264318686 1
0.211649853577068 1
0.203183665308912 1
0.204004815990865 1
0.200693861869501 1
0.200739067928506 1
0.195248874698683 1
0.202271265444353 1
0.193421118478481 1
0.193227467619232 1
0.192328487293229 1
0.200222636108537 1
0.191984754003829 1
0.201556375570126 1
0.193737573673727 1
0.188370588717333 1
0.188716219629468 1
0.184336592007949 0
0.195942010562898 1
0.204740112112178 1
0.202599607813937 1
0.207333841107667 1
0.208752544756084 1
0.200139479716422 1
0.205946058491118 1
0.205857163937571 1
0.209436507806454 1
0.206726092877901 1
0.204014430598869 1
0.191865112003607 1
0.194371750355001 1
0.201573811401403 1
0.208148616971216 1
0.194524887842526 1
0.190841344784542 1
0.206325718119828 1
0.203544991737375 1
0.191702155374366 1
0.204382330736842 1
0.202861870509895 1
0.21057508286701 1
0.192684122904918 1
0.197418766889743 1
0.206584973611495 1
0.198238330428503 1
0.20823910213586 1
0.197002917939493 1
0.188523956166767 1
0.196034285452515 1
0.20083215613374 1
0.198676883460986 1
0.220281895823263 0
0.184622794850534 1
0.197806454859187 1
0.197990418409075 1
0.217264204697216 1
0.210616874673765 1
0.19030000204055 1
0.187510316076667 1
0.197268683288205 1
0.201047888315719 1
0.208917363274721 1
0.200073145120548 1
0.206151652276952 1
0.192533464769767 1
0.184147865229739 0
0.207417560474648 1
0.192632206658796 1
0.20690125831969 1
0.205842524932907 1
0.190093064131346 1
0.196656581580276 1
0.200020046969409 1
0.194864572753137 1
0.204496770339913 1
0.199296675942688 1
0.21557155418118 1
0.199985934915484 1
0.194686093324857 1
0.19703112418283 1
0.204781099224752 1
0.210994892724023 1
0.203706015215236 1
0.200220549367201 1
0.215672130788428 0
0.193865092111362 1
0.203058103815875 1
0.209018660418469 1
0.193487878104188 1
0.198607522928714 1
0.195613638103938 1
0.206396657700569 1
0.179690745055108 0
0.200148870744827 1
0.216171474906184 0
0.195378007783901 1
0.192257750999052 1
0.201468179451113 1
0.194100261508383 1
0.196057407201988 1
0.184620786577196 1
0.209131919805938 1
0.196602330741274 1
0.207271569266974 1
0.20948017086268 1
0.202517511752917 1
0.200091115946817 1
0.20320442128336 1
0.200336854233883 1
0.193065938787931 1
0.199607239043543 1
0.209045372803374 1
0.216974239574941 0
0.202934598364717 1
0.195497115180711 1
0.208237957435202 1
0.197786096312861 1
0.201617570209959 1
0.198879251517659 1
0.217024024463773 1
0.203538463264703 1
0.211293263674181 1
0.196237186783019 1
0.201264034040737 1
0.199349966968614 1
0.203514199121926 1
0.209789099375774 1
0.194008330632434 1
0.1922533024349 1
0.188646050696432 1
0.203662638209018 1
0.198069804504732 1
0.20382482227989 1
0.191025087095427 1
0.198677636750926 1
0.199219440316234 1
0.188728900524015 1
0.201002258595995 1
0.204156046478762 1
0.195438470192159 1
0.202138156800523 1
0.208686024436176 1
0.195492185342053 1
0.193378484514438 1
0.204541734984466 1
0.202250372732544 1
0.20471281403351 1
0.189164407518426 1
0.200449649504372 1
0.201557890951562 1
0.191442326220014 1
0.198663680222269 1
0.206231120255009 1
0.207157822019366 1
0.193043021102544 1
0.209088168497748 1
0.19224995364416 1
0.207651848669692 1
0.189245859826507 1
0.216840146552742 0
0.201704813653029 1
0.211037321866154 1
0.197775539110951 1
0.207527521059756 1
0.201219702087958 1
0.195792126937762 1
0.195705507602739 1
0.210143314854189 1
0.204982054987728 1
0.200686538991862 1
0.190072466607279 1
0.193464911885348 1
0.20170880996489 1
0.205273627899738 1
0.19953383876644 1
0.203964436397963 1
0.205820732200081 1
0.206685734082114 1
0.200097019229905 1
0.198180283008991 1
0.207534003340267 1
0.208661414084078 1
0.204846736837468 1
0.200348449921753 1
0.194878117043791 1
0.197816730756236 1
0.196551906381009 1
0.201536734304735 1
0.1881433314079 1
0.189150017220694 1
0.20809850782847 1
0.210878519579252 1
0.214449030210055 1
0.198214271703321 1
0.208815886017291 1
0.209497456797423 1
0.191793962635685 1
0.191928606429377 1
0.191364581809748 1
0.194603686481474 1
0.197881350583509 1
0.202391760751452 1
0.201552157098986 1
0.207261460015092 1
0.206338534658266 1
0.196100391507997 1
0.202766325603461 1
0.198984405101025 1
0.20801635667351 1
0.192358393697604 1
0.199454620081533 1
0.209814197133768 1
0.192007944863651 1
0.2040729091175 1
0.198937903728125 1
0.207476560467419 1
0.201875504783173 1
0.210714446125903 1
0.198505596878274 1
0.204952350447248 1
0.211796325988565 1
0.191544778277992 1
0.209912785608567 1
0.19504477377919 1
0.199310793472058 1
0.189218606303105 1
0.199942175095272 1
0.202325719302811 1
0.203409858867146 1
0.204126224212178 1
0.200410633973029 1
0.192554988112523 1
0.197561286762862 1
0.202587196033005 1
0.207688670286452 1
0.198919612772005 1
0.199048772849545 1
0.194449720405642 1
0.204022318290754 1
0.204281459720691 1
0.190828022925477 1
0.215243102991164 0
0.199687326294348 1
0.200242077548221 1
0.190313212315096 1
0.209167304852898 1
0.201301240178806 1
0.192856861817819 1
0.203958583108968 1
0.198769544585191 1
0.215567431769705 0
0.176344436670242 0
0.199346707876687 1
0.200213697318005 1
0.197626455240063 1
0.208755183408311 1
0.203318754735304 1
0.199494023191811 1
0.202381146640816 1
0.197438295497061 1
0.210558895830732 1
0.203676554928881 1
0.198249126338914 1
0.192093909057687 1
0.201526093160715 1
0.20227283119773 1
0.202565650314695 1
0.198358517713887 1
0.192459799073568 1
0.21855457519618 0
0.202124174042343 1
0.204511927704829 1
0.195838435407906 1
0.208386824457536 1
0.202162933820477 1
0.201226290674479 1
0.202166441043924 1
0.193894380936664 1
0.196489475455503 1
0.208595282729191 1
0.213270863560273 1
0.204559077197381 1
0.203423674564821 1
0.199988154440594 1
0.207967604440373 1
0.188952947910148 1
0.21099515067865 1
0.214565157822321 1
0.197073072065299 1
0.211753464902367 1
0.198925673256786 1
0.197273676895738 1
0.195101204599859 1
0.205533789717995 1
0.198009675570125 1
0.20066535899991 1
0.204866315295768 1
0.203545389475991 1
0.202091588712301 1
0.182939058216392 0
0.198991057346667 1
0.207867319163762 1
0.186041654789012 1
0.205167522639753 1
0.202165711685695 1
0.209945760971463 1
0.197093861517563 1
0.22599794062391 0
0.19321157250129 1
0.198647541943906 1
0.208145776743145 1
0.199301484913454 1
0.205665415636217 1
0.198989657812451 1
0.203120600181541 1
0.19112977938271 1
0.203961192385512 1
0.206113025957397 1
0.210658384988209 1
0.200392936388806 1
0.210642255761235 1
0.192799166600533 1
0.213666468808848 1
0.195623392944338 1
0.203763733677582 1
0.20593348842478 1
0.200714858552973 1
0.20427618453016 1
0.205453135613414 1
0.189797252654576 1
0.210255318895855 1
0.195095082634336 1
0.2085991096389 1
0.208155089297934 1
0.209935290475115 1
0.199416516487035 1
0.202331135673356 1
0.203983118125392 1
0.210428413919019 1
0.205152928562245 1
0.205687994138624 1
0.198238365537451 1
0.209936323681459 1
0.190702274773633 1
0.197720342965653 1
0.196917022398537 1
0.208474279588175 1
0.19885489972887 1
0.20585510490405 1
0.199526417613023 1
0.201260300342205 1
0.193221085529111 1
0.203378039301582 1
0.192728172049089 1
0.197145968698976 1
0.19862338670832 1
0.207713942886498 1
0.214565678830352 1
0.21377109725859 1
0.20184329391594 1
0.19606069153559 1
0.208311840910467 1
0.203846579834568 1
0.182201756323232 0
0.202546574612686 1
0.209329993562305 1
0.196741082213453 1
0.202178727243697 1
0.213461930957787 1
0.209781053881279 1
0.192220890833908 1
0.206903761969684 1
0.208642291638082 1
0.193403330436204 1
0.1921174658371 1
0.203476218932034 1
0.201450879324976 1
0.197420010057074 1
0.200119646842005 1
0.213907488365168 1
0.21382499443107 1
0.204058440641714 1
0.197666237499539 1
0.197575036430762 1
0.202299920626479 1
0.203711983339473 1
0.201788664510152 1
0.204331969734851 1
0.21541120260304 1
0.198013120639275 1
0.207079058843589 1
0.214476803334494 1
0.186764757049896 1
0.198667455587283 1
0.212073692143414 1
0.179438087192285 0
0.183735694795691 1
0.205702638989186 1
0.18777180235086 1
0.205689730369875 1
0.21087494821679 1
0.195158047548963 1
0.19799931026086 1
0.216613416582519 0
0.18793407927657 1
0.190608081883397 1
0.202554300562131 1
0.202637818488998 1
0.189857055179562 1
0.207359723137209 1
0.196615603196466 1
0.205188933241892 1
0.203868260167196 1
0.196348964159413 1
0.211348951472768 1
0.18969544676267 1
0.213583910282819 1
0.197629638041589 1
0.215645534983319 0
0.199474881983154 1
0.205229054866218 1
0.211144393537152 1
0.19121646235996 1
0.196471095146899 1
0.188946565518454 1
0.206594432909362 1
0.187803568105735 1
0.194029384042398 1
0.192310992411981 1
0.193380498966246 1
0.204070572222162 1
0.197302389305992 1
0.200403358930021 1
0.205342643232756 1
0.201926524633978 1
0.194990238047039 1
0.189754916286871 1
0.209082095489448 1
0.193649326448578 1
0.206257189261099 1
0.211511686406739 1
0.18320546992583 0
0.197408398535688 1
0.195869151512016 1
0.204970071204678 1
0.198014580882399 1
0.195960268251135 1
0.203650992402693 1
0.201053830823684 1
0.203329440616844 1
0.205643317392222 1
0.208483609948763 1
0.205836674541326 1
0.199831748642095 1
0.207772987111576 1
0.20879273854264 1
0.215118850084038 0
0.198857397782495 1
0.188625371723587 1
0.205503212749065 1
0.185393804199432 1
0.203968969725542 1
0.214462313485724 1
0.197264188760373 1
0.198229410543266 1
0.193183816499044 1
0.196697906784982 1
0.205414275314207 1
0.203616757677281 1
0.193055489732928 1
0.209133902609162 1
0.202272813428883 1
0.206755401991719 1
0.202787732197278 1
0.203723360441932 1
0.208692762831228 1
0.209489209648746 1
0.195744855062535 1
0.203615561597935 1
0.208903737448098 1
0.216590032427609 0
0.197608960449879 1
0.185094011889734 0
0.210561535108268 1
0.199536240681776 1
0.19807730010419 1
0.201945049363305 1
0.204447658822092 1
0.199627399393364 1
0.207792697516832 1
0.209977212037549 1
0.200064207786877 1
0.190694725054324 1
0.208316172066553 1
0.197895294499544 1
0.197058205974162 1
0.209915212116723 1
0.19152797180539 1
0.207225662868908 1
0.201312087864724 1
0.191591305038084 1
0.201974729023344 1
0.214588389113706 1
0.202085260325716 1
0.202789186800341 1
0.209723987666377 1
0.195120059552003 1
0.191915702910935 1
0.212306064584888 1
0.20233150567194 1
0.192926431111096 1
0.200358003940013 1
0.190822038727254 1
0.196558236723741 1
0.204988557854183 1
0.192921447536289 1
0.203473456066928 1
0.197032694405081 1
0.191488763420002 1
0.193143575536043 1
0.185784875859199 1
0.203132257085856 1
0.211124137794796 1
0.205575297503791 1
0.200863132394881 1
0.186528540360936 1
0.187535780317639 1
0.207550930052761 1
0.199945839025864 1
0.196606585853443 1
0.194137471481466 1
0.202356782703905 1
0.199726203909622 1
0.195424884729969 1
0.193248115681451 1
0.19595011013366 1
0.195381295844516 1
0.197530778289697 1
0.219803886277676 0
0.196586540842552 1
0.213535457547636 1
0.186811649629495 1
0.188768458693593 1
0.203714042536718 1
0.21023547986545 1
0.201038281561405 1
0.208405511438457 1
0.199319293385711 1
0.205724551205162 1
0.204998084455469 1
0.205497592191823 1
0.201746183024563 1
0.209008711826853 1
0.205617565623789 1
0.214957355759966 1
0.198644873565856 1
0.203406065088305 1
0.190541336957043 1
0.210951226822991 1
0.211600052626423 1
0.189629684368549 1
0.197917628594329 1
0.21565272391912 0
0.209088542487074 1
0.206113559981871 1
0.199987652336081 1
0.19207326550487 1
0.200508178708021 1
0.200585310708578 1
0.202152650230153 1
0.207672645946618 1
0.2108712020967 1
0.213448547636327 1
0.203225699223908 1
0.201696601448314 1
0.201889323537296 1
0.201854481564928 1
0.204663708660953 1
0.206819610177762 1
0.18489743643568 1
0.206861198061861 1
0.217743617017452 0
0.20112919938875 1
0.211675311069506 1
0.208830134645039 1
0.196586162833892 1
0.21132634317989 1
0.201718327150754 1
0.199330314991716 1
0.196931916947791 1
0.20250582605422 1
0.200005361720588 1
0.198899560467283 1
0.194964694942821 1
0.21008513147174 1
0.201364221683835 1
0.207550979781518 1
0.194624058358428 1
0.218115727144838 0
0.202065178457595 1
0.206521177834848 1
0.195362933320075 1
0.198551204035818 1
0.207221981393286 1
0.193976665353843 1
0.205425717116466 1
0.19202022340976 1
0.183010567308607 0
0.192111939443509 1
0.202322307243288 1
0.198261284786399 1
0.193824632692801 1
0.199044771803454 1
0.196123218152162 1
0.197012586911436 1
0.211869107153036 1
0.206019522293879 1
0.203127849832045 1
0.189290250646545 1
0.196848363836226 1
0.193763022394715 1
0.180042617320984 0
0.194628206724019 1
0.204995670576804 1
0.199577836988204 1
0.200866077545805 1
0.195105187435875 1
0.197029407713315 1
0.203744484729571 1
0.199106440756486 1
0.197462436319068 1
0.206670503125343 1
0.207396132042603 1
0.185287078285016 1
0.188782869448352 1
0.207893862542447 1
0.195043290230613 1
0.201384432176884 1
0.210390761580877 1
0.210000054351942 1
0.197128682890862 1
0.20670435994262 1
0.192153973388188 1
0.20285702128435 1
0.196099773944147 1
0.192645063100659 1
0.19921578260666 1
0.189545977017017 1
0.196986723122917 1
0.209822742597048 1
0.191012198281039 1
0.208930618043004 1
0.202245259145085 1
0.204804509761375 1
0.196104741254396 1
0.199980347346045 1
0.206731352222726 1
0.199189678723916 1
0.199276285161631 1
0.198101683372305 1
0.204398193877433 1
0.205092418690453 1
0.203306142543768 1
0.202400061736586 1
0.211286173809431 1
0.191663549498819 1
0.19328587503863 1
0.190433309939658 1
0.203446247552519 1
0.204944424460541 1
0.189802428989088 1
0.202642490139183 1
0.192205393944212 1
0.210243709829379 1
0.209132736962715 1
0.198541269123162 1
0.206170556253061 1
0.199790685612658 1
0.182902961458229 0
0.199372150476438 1
0.189431291032893 1
0.197538818534508 1
0.195061183040748 1
0.217401423512802 0
0.20762407655638 1
0.175849839850918 0
0.200804627150954 1
0.191031435798765 1
0.200402944528665 1
0.203040530343466 1
0.202128985978123 1
0.199666110064277 1
0.194282868258237 1
0.190005054971459 1
0.202095651541814 1
0.204485499705304 1
0.204530759033484 1
0.199270457995352 1
0.214233445896052 1
0.207828999552788 1
0.210469866504661 1
0.209242248780304 1
0.214261108379661 1
0.194974637467763 1
0.209622041876748 1
0.190704317766611 1
0.19961199716368 1
0.20236246777342 1
0.192696899307386 1
0.213140809751476 1
0.198957381051712 1
0.206832440984387 1
0.195231227435673 1
0.209820720131465 1
0.199359225835698 1
0.202463710517189 1
0.196649592769913 1
0.198398510826774 1
0.193336697755046 1
0.20696466894998 1
0.209554097774267 1
0.201642494357275 1
0.20726514755911 1
0.19907026071653 1
0.197980671589108 1
0.211470826365908 1
0.201386103372241 1
0.208741685628358 1
0.205222067192959 1
0.199006174725458 1
0.208074912369512 1
0.197608364026016 1
0.208841817660554 1
0.206977575586441 1
0.21258438426772 1
0.188720369418121 1
0.188331897834526 1
0.202216151881457 1
0.19616939259262 1
0.201565600787657 1
0.199721541963672 1
0.20266917661494 1
0.199825176153159 1
0.19924360373602 1
0.197139036330759 1
0.19230528648688 1
0.202973442956701 1
0.200530876243307 1
0.205779486652213 1
0.200640740673366 1
0.188696709612487 1
0.202040475298638 1
0.206884724890216 1
0.191706624610232 1
0.205193629507328 1
0.208295513564501 1
0.192525825630631 1
0.206506754562171 1
0.191498404843243 1
0.200347182912566 1
0.20100889327603 1
0.206788908902527 1
0.207855069155001 1
0.207024081456673 1
0.197651755220472 1
0.197639825391289 1
0.213193681953927 1
0.198867816654632 1
0.193146783602699 1
0.208988463701009 1
0.202615404991424 1
0.195538873713032 1
0.20913900418968 1
0.19775979289183 1
0.199407542036453 1
0.200765343939218 1
0.20458772103256 1
0.205031515891677 1
0.202766141253711 1
0.200336778852569 1
0.198638706247343 1
0.191870478955672 1
0.201340209363404 1
0.208430658295498 1
0.204454190060587 1
0.206405698529456 1
0.209706296541362 1
0.19478551273828 1
0.216639167018595 0
0.194309964249606 1
0.205911991988105 1
0.217765994607329 0
0.211071056233337 1
0.196450288653779 1
0.194658707242156 1
0.208989217324023 1
0.211383016807539 1
0.203165560231004 1
0.204634521340884 1
0.205696298603784 1
0.201598663333927 1
0.206029864865968 1
0.204915650816401 1
0.199281502141489 1
0.201679936351275 1
0.195079445638998 1
0.203948030294728 1
0.19887131586263 1
0.207760141608679 1
0.209248810421854 1
0.20440616177808 1
0.200355809029928 1
0.197586949675807 1
0.200128329525609 1
0.199428759480644 1
0.188778007852895 1
0.19327588383295 1
0.203333363490096 1
0.203779829516271 1
0.194380247095877 1
0.20572471986765 1
0.197358284109192 1
0.192790641225384 1
0.202747783746119 1
0.194788266662338 1
0.207638901913057 1
0.205393713454934 1
0.205930129320138 1
0.205398325044008 1
0.204755256699702 1
0.198590471881643 1
0.200975168705712 1
0.194975063606329 1
0.211384805668697 1
0.197317376179534 1
0.196013817036464 1
0.196066415408026 1
0.201427697250614 1
0.196923726382021 1
0.212846066664793 1
0.195604458183972 1
0.199640181681566 1
0.197747959475686 1
0.210055706375456 1
0.193219065565149 1
0.189789931454205 1
0.199435378824378 1
0.200548630763457 1
0.211520484880339 1
0.199145747973705 1
0.193276521597007 1
0.198041665182529 1
0.204558094688175 1
0.20350553232745 1
0.175832011915339 0
0.189973854828842 1
0.203245130863561 1
0.2120723591661 1
0.194733876027437 1
0.199184427527664 1
0.208336434744559 1
0.21271336404781 1
0.208387959951639 1
0.199268250571167 1
0.207604781212443 1
0.220568498388561 0
0.191817494875043 1
0.202654933531346 1
0.196526611379139 1
0.192426724367873 1
0.21302798601166 1
0.186226471243174 1
0.202291901641822 1
0.20832075205494 1
0.207060260043888 1
0.200101596061515 1
0.200878293272579 1
0.187466659349173 1
0.193135390457641 1
0.20583621461276 1
0.202931053572377 1
0.19623144184068 1
0.194202045524939 1
0.19426717573356 1
0.198174616899102 1
0.200294609734705 1
0.202935768662218 1
0.190386280081101 1
0.198933094964831 1
0.207373140095545 1
0.199577622021543 1
0.204402222974271 1
0.197686116163422 1
0.193667373206522 1
0.202361274103893 1
0.201395844441442 1
0.191433768213133 1
0.201588600741103 1
0.199254204298101 1
0.202087782425011 1
0.199665943380804 1
0.212106214160729 1
0.197809058795375 1
0.207620084093656 1
0.21014953354791 1
0.202202737196597 1
0.198039157505878 1
0.206377192037871 1
0.204995754601799 1
0.190224366419315 1
0.195553478102456 1
0.19267720885575 1
0.187134255830877 1
0.201382762501759 1
0.193121206075352 1
0.199582285545712 1
0.210526616958942 1
0.207257433299107 1
0.198310638035282 1
0.197960332596392 1
0.204683406702001 1
0.205410791785528 1
0.205962608690789 1
0.211036556264055 1
0.212755215016137 1
0.209323657447303 1
0.199415401302218 1
0.209318659599214 1
0.201974795995994 1
0.207185436065327 1
0.207317873603262 1
0.207611633512258 1
0.193655655712297 1
0.20980211094206 1
0.191628766389996 1
0.204081610889374 1
0.194731605868034 1
0.208278239246747 1
0.213018952914491 1
0.194171359132813 1
0.203361502556615 1
0.191336067229468 1
0.209192091888488 1
0.196942082863631 1
0.207936379255407 1
0.211920328991898 1
0.205180364418022 1
0.199078327019907 1
0.192995661565715 1
0.196561340690936 1
0.216012314444671 0
0.199110052879014 1
0.209536322334358 1
0.191289440890333 1
0.214856024088025 0
0.208185719666383 1
0.209732233656741 1
0.208061976120787 1
0.187944115201753 1
0.218800089481994 0
0.20615937190139 1
0.215042045977947 1
0.208574718776729 1
0.192854020718062 1
0.204452828444755 1
0.189331194486466 1
0.199554895376762 1
0.198751047037487 1
0.204894354455365 1
0.205616235514223 1
0.200889351344805 1
0.209324132586913 1
0.206337641002023 1
0.202651999716334 1
0.205638221676327 1
0.212325917494644 1
0.205671641640474 1
0.208926661718674 1
0.203664003871736 1
0.20369587885733 1
0.198846939535369 1
0.201159294415077 1
0.205035127544484 1
0.207154491879457 1
0.214804694116461 1
0.203218870165172 1
0.204303688842267 1
0.20840092648161 1
0.192511065454135 1
0.202945465392041 1
0.203772373664457 1
0.208027622734928 1
0.193833188601458 1
0.196265538557479 1
0.20078555254197 1
0.210134640316149 1
0.20717157182299 1
0.200477543156934 1
0.214442074152593 0
0.192062531040945 1
0.214568360367431 0
0.200155954096666 1
0.202834970246071 1
0.198593433610206 1
0.209295259298831 1
0.210694781640314 1
0.192194056684294 1
0.195165408658637 1
0.21139290274663 1
0.208224580697435 1
0.199109854030228 1
0.199016438819178 1
0.211105652460796 1
0.206150157289987 1
0.211789230380888 1
0.203912299153636 1
0.200373480938907 1
0.193753994573528 1
0.205676711718994 1
0.196918025597688 1
0.211151109816452 1
0.195287166268705 1
0.200451653132822 1
0.206108804227424 1
0.202660979627951 1
0.202648699577762 1
0.207901594518344 1
0.210898968030351 1
0.196724873587734 1
0.200680856186834 1
0.213249587637133 1
0.20510655374022 1
0.208957631338004 1
0.202773970862135 1
0.21191481372468 1
0.215050229545529 1
0.195313964363458 1
0.211957623950152 1
0.202702742477496 1
0.208132212667331 1
0.208720410605923 1
0.206791293981961 1
0.198811975528511 1
0.205182972509012 1
0.209772422726528 1
0.203855128058574 1
0.202565306850216 1
0.207561127721732 1
0.202793896408781 1
0.191782432132273 1
0.20333240161877 1
0.199573913188363 1
0.204487881094897 1
0.202657885336517 1
0.192235037267348 1
0.19658092935975 1
0.19530416530728 1
0.204069027613707 1
0.20137804366758 1
0.20531970714 1
0.215352286603464 0
0.201187466782016 1
0.19706447318315 1
0.201625433569873 1
0.188903781969058 1
0.209916325399648 1
0.19895325501533 1
0.197824890064579 1
0.190220326218763 1
0.195742580011136 1
0.199104281201144 1
0.193357769886552 1
0.197177322252762 1
0.205679311998967 1
0.188041642761154 1
0.200367318509713 1
0.181888423941567 0
0.208850609152619 1
0.212766424213951 1
0.205137855767191 1
0.193709927221041 1
0.175128605682179 0
0.219677263607514 0
0.214141102216702 1
0.20236181844764 1
0.185995809415928 1
0.188383463373793 1
0.191790346779387 1
0.199078106820701 1
0.201197208588424 1
0.205882486312031 1
0.210707203385656 1
0.203932195872662 1
0.201612456748367 1
0.195649472411448 1
0.197759773409962 1
0.208417615144123 1
0.207142752124306 1
0.209208891695224 1
0.196210806167732 1
0.210475392280802 1
0.200615443579085 1
0.194583510109441 1
0.204488711318812 1
0.215220847223058 0
0.193451193509751 1
0.206243243605372 1
0.214910181427436 1
0.193782658010283 1
0.191107570304541 1
0.19982272810688 1
0.204899624731433 1
0.191830133942863 1
0.208833499062789 1
0.198387957275852 1
0.19942707936278 1
0.200609951478416 1
0.19509679163478 1
0.195538075875616 1
0.194726535219597 1
0.199690615127193 1
0.204713241043446 1
0.203060236583507 1
0.201393991570028 1
0.195430540710868 1
0.19383358657963 1
0.20338052537515 1
0.208325792171561 1
0.183008684485467 0
0.198710211588395 1
0.187134872225755 1
0.196196580702296 1
0.204871680806693 1
0.215824408978717 0
0.204664362125549 1
0.225828971865845 0
0.199789508473053 1
0.19721949127598 1
0.20041269066242 1
0.20499009925961 1
0.192111213790575 1
0.183874274742861 0
0.203844830556545 1
0.19253554733208 1
0.205601675227463 1
0.200955774466307 1
0.200112557490539 1
0.196607448469151 1
0.195787455014914 1
0.193069349066993 1
0.199668380538713 1
0.207430466456623 1
0.194201337094188 1
0.201552463454316 1
0.199583210380364 1
0.199793063455661 1
0.199645758358043 1
0.210106136531527 1
0.205789954472664 1
0.202924087607129 1
0.189735773391319 1
0.197458928957452 1
0.195659072990599 1
0.192339738377957 1
0.188576539455998 1
0.202373883768626 1
0.199980123545458 1
0.189188680913104 1
0.207321536061083 1
0.201081179574796 1
0.207869557973559 1
0.202970387850666 1
0.201684433122431 1
0.186557684758127 1
0.21696050676543 1
0.203404364913395 1
0.20039974116227 1
0.192938649573919 1
0.198682634500454 1
0.194573061033736 1
0.195234810713809 1
0.207747349735669 1
0.211198763705729 1
0.201401896765825 1
0.192742445591518 1
0.210584385683006 1
0.207799392209307 1
0.194792803012589 1
0.193009510687664 1
0.198700332377079 1
0.204015653557204 1
0.213833550749858 1
0.186530818875701 1
0.214862756750845 1
0.210787401218177 1
0.203480025676096 1
0.200019218495506 1
0.204925871040348 1
0.205730078273582 1
0.209239091273188 1
0.202609928768834 1
0.206219390972833 1
0.196930069912244 1
0.201846897405642 1
0.189152891720419 1
0.201259241340156 1
0.211490988642768 1
0.212042249034262 1
0.200589675564132 1
0.185882437906454 1
0.189229800389379 1
0.197291016388505 1
0.188396489575597 1
0.207789359580625 1
0.205906465656701 1
0.206639153815679 1
0.203976031470827 1
0.190939847674542 1
0.203810260393708 1
0.195556025226168 1
0.20655305493494 1
0.199877281156463 1
0.211674987907981 1
0.195304185517578 1
0.211580202792597 1
0.199070780861864 1
0.206565207903395 1
0.196578434100237 1
0.198042871863261 1
0.20816068343811 1
0.197638981980414 1
0.209311441691246 1
0.19195066430438 1
0.203366184642077 1
0.196926068759956 1
0.203486755956292 1
0.210486512880256 1
0.1957307638866 1
0.193799692401395 1
0.199465111373712 1
0.195072310426969 1
0.191716177323012 1
0.206165734394605 1
0.195675532484403 1
0.198610300170124 1
0.198057014419983 1
0.213800447254772 1
0.208198552898083 1
0.217124402811464 0
0.19330516386024 1
0.207145118539143 1
0.207632602787314 1
0.204600789604551 1
0.204301188115599 1
0.202556933788673 1
0.19268857893054 1
0.199981238229417 1
0.206149435498387 1
0.197189674278313 1
0.197135076387739 1
0.203623171589981 1
0.203793393169612 1
0.195714538848901 1
0.198656298198946 1
0.206033207731647 1
0.192331004466507 1
0.213529615162922 1
0.20180273526832 1
0.20783297631782 1
0.196859031038991 1
0.197069266012266 1
0.202904121869545 1
0.204207970556905 1
0.197712885626962 1
0.213120311359258 1
0.207169372143972 1
0.18918527215139 1
0.192287779321147 1
0.205031525884215 1
0.212037503941015 1
0.197960673700209 1
0.206997852929849 1
0.209933622638488 1
0.20805618799206 1
0.217485761888544 0
0.202565304578018 1
0.204722528799394 1
0.208076984478671 1
0.20559686129965 1
0.20071579750555 1
0.198506403171614 1
0.210349825892906 1
0.195047105018683 1
0.213919031493632 1
0.205422670531817 1
0.20249448694738 1
0.19086956102661 1
0.206137917871907 1
0.204779870704062 1
0.205112646466297 1
0.199777170620698 1
0.196321790178252 1
0.203800539011142 1
0.199632640247149 1
0.201611035400358 1
0.200030591268778 1
0.197235264430849 1
0.209086426184567 1
0.202351405079443 1
0.199592865824562 1
0.199585927276171 1
0.211263884769146 1
0.20466924314948 1
0.21018855578292 1
0.196630300571575 1
0.205883876813987 1
0.17838549904446 0
0.213000188020175 1
0.207322340652679 1
0.201213663961084 1
0.193919018918999 1
0.207945458740413 1
0.201333457842448 1
0.202917747169043 1
0.197339777783447 1
0.199383068420712 1
0.198153373204638 1
0.197115761668834 1
0.210597215289589 1
0.202825481843084 1
0.201376798296314 1
0.210975574170765 1
0.224529785751562 0
0.208494262670589 1
0.208042725418181 1
0.217606168847364 0
0.201149444037901 1
0.198934648717711 1
0.196003004320726 1
0.188896695666536 1
0.187184527991613 1
0.204799189447146 1
0.19848944183664 1
0.186382205642818 1
0.209971141181099 1
0.195932209781141 1
0.201670389334962 1
0.201193645471128 1
0.194043685657864 1
0.189531996653192 1
0.203747234460912 1
0.21289887758516 1
0.218368895503733 0
0.197710800026879 1
0.206065062596873 1
0.201401529150426 1
0.19673849404523 1
0.181483283250298 0
0.197127337613516 1
0.208149273202931 1
0.19238333560616 1
0.215088345986034 1
0.197233725834186 1
0.207805562236195 1
0.210148721203706 1
0.206382540437001 1
0.196984450749673 1
0.209408110141701 1
0.198477203506456 1
0.19116673866489 1
0.193160020643263 1
0.209040438189506 1
0.192372560198884 1
0.189006656013164 1
0.196469329725388 1
0.202946340117566 1
0.212017161497495 1
0.193742858015837 1
0.223345800082095 0
0.192891218885138 1
0.19838077914691 1
0.186370705085052 1
0.21582764388082 0
0.197415556221203 1
0.193041201594472 1
0.205511103939142 1
0.199480816286378 1
0.208792927016594 1
0.199203774688713 1
0.202435356454374 1
0.198466831586388 1
0.194416330081944 1
0.202252853187521 1
0.196478459202288 1
0.19714177573321 1
0.20039661960655 1
0.199779595106867 1
0.197565965703464 1
0.209883777056065 1
0.205475813393419 1
0.201148427749742 1
0.198280341991054 1
0.19999358901389 1
0.20200990734872 1
0.205247083080958 1
0.203221098620664 1
0.205618441981033 1
0.194666490491241 1
0.209544257916196 1
0.203246318425801 1
0.194209780731313 1
0.208228550325692 1
0.196371451781998 1
0.199271501697246 1
0.201134968947108 1
0.199852003200404 1
0.202392430954465 1
0.208433868486757 1
0.197229332664754 1
0.195082794565273 1
0.189173926442192 1
0.194662819810089 1
0.20985129872649 1
0.206107056233917 1
0.203536981762175 1
0.207864422233732 1
0.192164370929088 1
0.193005723916859 1
0.192277373862015 1
0.208518998984339 1
0.195251846639405 1
0.207209070607849 1
0.198106572002163 1
0.206040255675763 1
0.210634133766649 1
0.205465345705339 1
0.201470114178071 1
0.19651461225861 1
0.219734126141544 0
0.195327556836554 1
0.191368705994214 1
0.190550711965903 1
0.202152889530623 1
0.181548532739444 0
0.206181527614484 1
0.198060096709582 1
0.184638927916304 0
0.207516480650108 1
0.201310033069863 1
0.206745787453581 1
0.201066713640376 1
0.204339895355703 1
0.200931241620729 1
0.189005234042822 1
0.205402205275429 1
0.204985376976531 1
0.203300051509072 1
0.19288568481207 1
0.21161415576286 1
0.194816761065247 1
0.206146380003379 1
0.204048906053164 1
0.204256196114088 1
0.201746924887107 1
0.20717874597913 1
0.204523125375151 1
0.199608137479577 1
0.203192782506826 1
0.206396406234465 1
0.196018793967885 1
0.197342044466681 1
0.204893317433767 1
0.198292223248921 1
0.212307210411934 1
0.209162567711277 1
0.210278392732379 1
0.197571798658864 1
0.207210724381026 1
0.194416831721666 1
0.198321475649712 1
0.191406948613756 1
0.200733933242694 1
0.198120304121805 1
0.20513975349424 1
0.193835809334658 1
0.213537086383895 1
0.194865470485074 1
0.220393192430946 0
0.211705109974665 1
0.197055110963275 1
0.202931431669233 1
0.199530954069056 1
0.203164715795897 1
0.181493886441407 0
0.201100130081731 1
0.195989478968068 1
0.189856789659214 1
0.194751962124299 1
0.206644911460482 1
0.208379471826226 1
0.197766413528158 1
0.202564897944622 1
0.187709017855673 1
0.206125347589766 1
0.20541331584086 1
0.202278475636532 1
0.204074895240433 1
0.206122946383501 1
0.210442174862414 1
0.208322591828436 1
0.208003485070085 1
0.192514516303586 1
0.212668759734399 1
0.200705373309172 1
0.198036280531732 1
0.207312136077249 1
0.192270648415327 1
0.213666490765743 1
0.193540478162618 1
0.211671327658643 1
0.202959194930683 1
0.203309018307764 1
0.211213713866236 1
0.190224087278982 1
0.204954547400396 1
0.195189066771788 1
0.194498712139744 1
0.201873092278593 1
0.211620021311923 1
0.213013140124839 1
0.208748700993396 1
0.192343755793742 1
0.191639153070433 1
0.195023491432016 1
0.183825712331848 0
0.207842047076251 1
0.196159693256218 1
0.205817839666682 1
0.204001297696786 1
0.204368257662858 1
0.187842195880019 1
0.194802782648165 1
0.215526271716681 0
0.193321370173633 1
0.192891764802534 1
0.200391514445319 1
0.189849759926398 1
0.197146553524824 1
0.208864892926732 1
0.204645132121737 1
0.215553380265386 0
0.2073377128016 1
0.200237611801908 1
0.210200693689267 1
0.19703840255182 1
0.195812409715183 1
0.209758340193959 1
0.211246985782489 1
0.212862670118739 1
0.196959774535574 1
0.211349211163664 1
0.210243515148371 1
0.18884082059953 1
0.195316601705833 1
0.205902705629734 1
0.202235656107952 1
0.207280767470919 1
0.208702700824715 1
0.20017556012236 1
0.219858866325621 0
0.192593096212863 1
0.199943951128004 1
0.195568361179659 1
0.193317598859351 1
0.200646057735739 1
0.197749478832619 1
0.196467630696668 1
0.189659808778098 1
0.200415578006067 1
0.19526789684495 1
0.204445350642452 1
0.202901992825601 1
0.202719901539946 1
0.204705108518645 1
0.205506047470737 1
0.203156996354923 1
0.20581777377653 1
0.212869659270464 1
0.209315457746851 1
0.203176600876666 1
0.195001381835419 1
0.194260625156779 1
0.200289368557144 1
0.199954261405552 1
0.215975179373642 0
0.19382219462794 1
0.207306609358388 1
0.19704274082928 1
0.210005973192846 1
0.206732173345882 1
0.198605855395224 1
0.201870918426644 1
0.19167982093706 1
0.185727428062028 1
0.196095453109085 1
0.197719530731532 1
0.204292424953055 1
0.202960649530748 1
0.209614002483881 1
0.203281944895542 1
0.202762977822654 1
0.198302665711977 1
0.195116047831547 1
0.192944943233745 1
0.213490914957588 1
0.206076225597222 1
0.204740001323404 1
0.202949737030843 1
0.194479260279394 1
0.205970169056216 1
0.185720018966638 1
0.194463467079316 1
0.209174458212992 1
0.213947736347149 1
0.208936087508426 1
0.203134645818556 1
0.208404559279069 1
0.216670035507172 0
0.199181522617649 1
0.193613752130216 1
0.190286843017784 1
0.191992573836598 1
0.200443013628751 1
0.204878894019734 1
0.214313476272658 0
0.199674822975601 1
0.211500933703779 1
0.209416406592325 1
0.193010614017993 1
0.207362286311129 1
0.210273841481595 1
0.207650674622115 1
0.20666957172076 1
0.203608745648294 1
0.201701741949778 1
0.200561408127788 1
0.183726600710715 1
0.21218624939369 1
0.19997023058851 1
0.208642379041125 1
0.207808333097953 1
0.205235029912476 1
0.200604698407906 1
0.197139127557051 1
0.199123483992687 1
0.188829689616551 1
0.209843282693956 1
0.193193937141491 1
0.209277729133545 1
0.190699060055645 1
0.189311255708194 1
0.204489593243901 1
0.206281198371214 1
0.207123246344158 1
0.207777141547782 1
0.194242138340721 1
0.211885535308106 1
0.195979418480761 1
0.206115530214205 1
0.206531502668666 1
0.19527246541482 1
0.202730480439997 1
0.19762583342453 1
0.18758999843235 1
0.178639573083831 0
0.202634890878246 1
0.201046911707758 1
0.195245443900629 1
0.189106233314506 1
0.205373822980343 1
0.194744604450357 1
0.205458244287649 1
0.197410448828523 1
0.203917522386099 1
0.202475516969417 1
0.201574446262735 1
0.206808433279179 1
0.199779069969355 1
0.195027089309933 1
0.197575015375515 1
0.223685606489602 0
0.207690207512568 1
0.201096337796139 1
0.194696750561971 1
0.20778310834354 1
0.191875635285609 1
0.201402798472945 1
0.202269120098666 1
0.195183703838001 1
0.209615501182183 1
0.203314878522386 1
0.201114645023395 1
0.200095313980805 1
0.194357574407469 1
0.193505655577393 1
0.197297438040618 1
0.201679241289918 1
0.193994836744094 1
0.19463834728025 1
0.208713450666931 1
0.20850887471243 1
0.20092344202546 1
0.214819510989916 1
0.193938763799186 1
0.193045999688091 1
0.197996295013839 1
0.192153425512654 1
0.190946627465153 1
0.211827085593083 1
0.190063254154977 1
0.205313008724844 1
0.199663203318808 1
0.207904030463008 1
0.199043332491804 1
0.202200574678047 1
0.207659250130311 1
0.207650528831002 1
0.192315515523883 1
0.193730008215149 1
0.190282145329905 1
0.199088920332108 1
0.201649625856483 1
0.19007479218832 1
0.221168013967655 0
0.211893300215926 1
0.208953425719099 1
0.20581808714706 1
0.204596583386458 1
0.20927070596709 1
0.205125869606728 1
0.208118975835569 1
0.202545350620939 1
0.215412728073649 0
0.203136557443424 1
0.198964205325512 1
0.181383643936394 0
0.185339384844541 1
0.204874010900072 1
0.210657973584189 1
0.203514981436526 1
0.199889145255529 1
0.205605019258599 1
0.20102161537156 1
0.204314948386963 1
0.200542244398037 1
0.199206862884448 1
0.209801831212427 1
0.20152813331343 1
0.192351784669548 1
0.201166783238958 1
0.210390155054626 1
0.200537010192638 1
0.18341222035282 0
0.19504207713106 1
0.204450607453043 1
0.198161395709539 1
0.20017011873432 1
0.206922091085383 1
0.190183062892453 1
0.193000262954599 1
0.205276656508232 1
0.191381338680897 1
0.211572118433904 1
0.200219452990023 1
0.198045297421509 1
0.194440036923562 1
0.210534806794368 1
0.193401897669069 1
0.205208423644836 1
0.198772255181802 1
0.213899116109372 1
0.214335094060394 1
0.198232062828855 1
0.200371216286118 1
0.20784149929318 1
0.198698321920898 1
0.200032299203903 1
0.213829332840899 1
0.209424304845373 1
0.205314883942806 1
0.195728547863718 1
0.208195734584644 1
0.199494936091995 1
0.20796821370336 1
0.196463278261268 1
0.203633360875947 1
0.194973374845019 1
0.20597508727068 1
0.192084925286969 1
0.21522104808413 0
0.198205741711138 1
0.195461432168194 1
0.197902508598611 1
0.2035287000913 1
0.187145757481992 1
0.212694894298125 1
0.20985203082818 1
0.194772695527136 1
0.200635915320235 1
0.19719456547476 1
0.211076371591874 1
0.203080705750152 1
0.201467309429909 1
0.201520611691875 1
0.217465401891148 0
0.210648730609878 1
0.207067399805097 1
0.200333293442575 1
0.202685336907805 1
0.210076370149855 1
0.203720666167435 1
0.198008402818101 1
0.190664836061666 1
0.195356673302498 1
0.199476367067322 1
0.203490993319086 1
0.208271727240553 1
0.199623839572313 1
0.202665195058123 1
0.195600414218233 1
0.206092042405935 1
0.211412892128889 1
0.196247302222061 1
0.192212372721469 1
0.193485201801739 1
0.201859283212162 1
0.213912454212898 1
0.210149059120996 1
0.190533955387725 1
0.184462042985095 0
0.205789571016851 1
0.19476560214187 1
0.194995993632215 1
0.206674196470116 1
0.19589764913772 1
0.189922802634504 1
0.187670486989893 1
0.188301758835591 1
0.19155931084656 1
0.18792799307495 1
0.205604263003256 1
0.204234031514493 1
0.191512450610938 1
0.210520710420036 1
0.187798925885283 1
0.200485614839838 1
0.197975903106206 1
0.202631504250919 1
0.213320705042029 1
0.203728339604535 1
0.200245413025358 1
0.202042171510343 1
0.211430232852541 1
0.195019487879403 1
0.196052081136769 1
0.200100949383535 1
0.196934453942953 1
0.192509185636363 1
0.203190347030912 1
0.187236062465497 1
0.197906281177555 1
0.19986322737377 1
0.200551038396827 1
0.188033523426145 1
0.205871848012377 1
0.194370906491251 1
0.203237388364309 1
0.203004320667029 1
0.19896198660906 1
0.199350658414649 1
0.205435780651665 1
0.200431259611378 1
0.210071180784783 1
0.190680276488768 1
0.211221978306409 1
0.202023393572269 1
0.198063244487385 1
0.208454679080213 1
0.201121249788647 1
0.204196910649672 1
0.19886504058266 1
0.201639665860037 1
0.194531232519391 1
0.215531993921111 0
0.20367417820892 1
0.193274940500856 1
0.205839190837554 1
0.19022080329789 1
0.203711568013888 1
0.196726863965087 1
0.21446227454532 1
0.190321278143733 1
0.196640859838092 1
0.19490687151653 1
0.206694822434718 1
0.201926272272967 1
0.205316650651659 1
0.197224441091718 1
0.207905397716032 1
0.207389968810533 1
0.198202053534092 1
0.204013286132442 1
0.205508474245139 1
0.208278987089875 1
0.19033773574673 1
0.203189098822858 1
0.196622836595254 1
0.204630724992444 1
0.194057281240618 1
0.197422612265485 1
0.208558127585436 1
0.202094371805455 1
0.197488030184762 1
0.203379600452312 1
0.190004429684333 1
0.199765525874829 1
0.195709769378505 1
0.205655560617668 1
0.202249864206408 1
0.196436712941654 1
0.201938179678679 1
0.193221414569274 1
0.198321929231393 1
0.19696609094158 1
0.202973005095083 1
0.185512544313221 0
0.204143582846792 1
0.211787251101211 1
0.195050632574723 1
0.211138332448224 1
0.190615861938313 1
0.20060484060675 1
0.196194862541262 1
0.194690917455015 1
0.205117294340844 1
0.194886652903376 1
0.202638970446085 1
0.197407088400143 1
0.207305410181302 1
0.213403554558412 1
0.196210564970766 1
0.190376542877901 1
0.196532699444412 1
0.202944060781152 1
0.200956615659987 1
0.206563022907996 1
0.194144193666733 1
0.205055103204341 1
0.197753018704362 1
0.20126621484415 1
0.207955739207656 1
0.183407769790743 0
0.180815795801991 0
0.192744648718647 1
0.206859753789207 1
0.206979584459867 1
0.197110830868981 1
0.194369257472425 1
0.205145373174091 1
0.212969952402323 1
0.200025759346357 1
0.200758223513844 1
0.207290013116656 1
0.190919402733128 1
0.195529136742026 1
0.200831514862087 1
0.219835981004307 0
0.211816742690702 1
0.198506744185574 1
0.203048176478891 1
0.199656590500295 1
0.187082162823589 1
0.210303201018722 1
0.198587739669845 1
0.193632724504756 1
0.192729048530806 1
0.193804440177281 1
0.209795919591623 1
0.206417124006777 1
0.212338268233222 1
0.198543988043811 1
0.191099661224337 1
0.20547693687511 1
0.20347380864641 1
0.195309918957352 1
0.197028111022387 1
0.203008314090191 1
0.204976465246439 1
0.205738171251252 1
0.204078265298157 1
0.202236256342713 1
0.201922481931245 1
0.198914940771557 1
0.207303682068103 1
0.212586667313202 1
0.197850850499385 1
0.212929422466298 1
0.183605893834335 0
0.193357069208194 1
0.188970596951826 1
0.200484489769268 1
0.210977647310113 1
0.183219289199523 0
0.21198529622918 1
0.194463868557214 1
0.204696126410604 1
0.20023094525245 1
0.192630301520526 1
0.203576669307352 1
0.219681920194655 0
0.215868903940477 0
0.191065025866692 1
0.197496046552098 1
0.200317453710125 1
0.189842700016447 1
0.201912211927466 1
0.20312464828985 1
0.205786571442778 1
0.212059476717536 1
0.191098743721318 1
0.20025184346801 1
0.207397908991579 1
0.209358524489196 1
0.187818241590571 1
0.18263371540936 0
0.202496028444826 1
0.214384981916475 1
0.189096669621692 1
0.194236239523232 1
0.209433592643252 1
0.194020629942877 1
0.21296596349051 1
0.197706236829712 1
0.199640274279132 1
0.201017471666611 1
0.196546758103976 1
0.191826055976307 1
0.200971888873985 1
0.195613543456739 1
0.197925250130772 1
0.203049936894588 1
0.205162473475437 1
0.206623538212042 1
0.197815675626847 1
0.207123425114649 1
0.186345932661616 1
0.193649545632387 1
0.203918771795156 1
0.201073849907774 1
0.198547579128073 1
0.200091288296985 1
0.204237251578546 1
0.185587367019375 1
0.21187305187711 1
0.204055664508398 1
0.209855453275995 1
0.188151476091323 1
0.198093267827926 1
0.206582946191813 1
0.203277281133144 1
0.202117700870421 1
0.199480153638047 1
0.18883110883042 1
0.205733150939614 1
0.215656898086146 0
0.20099212303379 1
0.189195570119972 1
0.194152504872923 1
0.204070848453928 1
0.210136969080078 1
0.190029326499624 1
0.195702374627625 1
0.201735107835295 1
0.208318458175451 1
0.210321335876175 1
0.2022474972469 1
0.198278485290757 1
0.205392583835844 1
0.206173637117539 1
0.194633675367584 1
0.195210692175627 1
0.205485176949008 1
0.209898881738749 1
0.195538652940208 1
0.194510364125252 1
0.193983194583411 1
0.197927262324058 1
0.204752530272513 1
0.20185216552377 1
0.205027983664164 1
0.199647379639929 1
0.203236588685475 1
0.206698588287774 1
0.185752687837901 1
0.202784438110578 1
0.208057820863335 1
0.201609798309062 1
0.202954929177354 1
0.211430038117308 1
0.210108986514786 1
0.202311928672974 1
0.203188878012627 1
0.207180936856733 1
0.200255608627512 1
0.198077386317705 1
0.210753467282517 1
0.194473465919769 1
0.192488961726496 1
0.217582442099088 0
0.200913047126694 1
0.203708033350737 1
0.211720853137728 1
0.196072590588356 1
0.209153072780214 1
0.210237033686195 1
0.190261637513368 1
0.200557568749798 1
0.192539725300572 1
0.206337853834155 1
0.197048632841059 1
0.202492515489427 1
0.204880032648473 1
0.203369247171445 1
0.189427293827182 1
0.198128363193101 1
0.194938442595427 1
0.205413419207719 1
0.197681494944801 1
0.217084219967465 0
0.208120109946803 1
0.20081379657381 1
0.197248646328125 1
0.205475090099964 1
0.210297301931732 1
0.20584249109884 1
0.213973205465047 1
0.191630188757667 1
0.194425124227719 1
0.215588993356273 0
0.210530568918951 1
0.195866046370882 1
0.219702529917329 0
0.190674730973977 1
0.19800589324277 1
0.211470734263895 1
0.20546617183537 1
0.203603757612029 1
0.205654888973851 1
0.205092005979694 1
0.197321529531968 1
0.20411743270115 1
0.195338717252935 1
0.206139921501878 1
0.194675334275797 1
0.213913002837215 1
0.202083193495371 1
0.195079191365029 1
0.20843648332554 1
0.201102480258522 1
0.196965504909309 1
0.200929083178499 1
0.188635917057052 1
0.209756834565316 1
0.195682013543409 1
0.200949991284801 1
0.19627226911531 1
0.187949286264771 1
0.201080225812061 1
0.196088324220133 1
0.203471305674851 1
0.196362659910787 1
0.213582441596343 1
0.201991853990406 1
0.213955238120063 1
0.203365162335997 1
0.195430043251072 1
0.217734397424106 0
0.191108713344338 1
0.188832046964836 1
0.210630794721741 1
0.203757389946059 1
0.197086023924881 1
0.19015608400285 1
0.199460749438388 1
0.201871034109165 1
0.204634845279098 1
0.21080126010311 1
0.195342166066243 1
0.214613705916083 1
0.205262977454349 1
0.200921512228103 1
0.203271371514031 1
0.204507135266824 1
0.203632761281999 1
0.19156211988712 1
0.194977630279619 1
0.186367704308643 1
0.195262996998618 1
0.212379570664433 1
0.200822390018993 1
0.206408853860968 1
0.197664196141824 1
0.20011063933692 1
0.204187925322034 1
0.195921769895632 1
0.20451677023881 1
0.197783602162343 1
0.198286849109071 1
0.195769923250296 1
0.198890620191589 1
0.188608489269406 1
0.203314476529233 1
0.194729809523351 1
0.195065403656744 1
0.202647174563385 1
0.204741906603853 1
0.195212441439869 1
0.204952998755894 1
0.207955543662553 1
0.209811807560618 1
0.19855760241499 1
0.211899760529341 1
0.200696339173366 1
0.198103053720696 1
0.19038470875818 1
0.209443331344161 1
0.196645278790224 1
0.197056801246035 1
0.197576193953366 1
0.206493553002963 1
0.1956306831407 1
0.205717677320278 1
0.181012087542245 0
0.202698093250005 1
0.217764624283825 0
0.20469938626284 1
0.208985674655051 1
0.190299149899526 1
0.195867063559578 1
0.203238614980808 1
0.195159235647108 1
0.208628098788347 1
0.186539978536146 1
0.208345629942126 1
0.195059272031403 1
0.191570439759048 1
0.207119163480474 1
0.196247518193687 1
0.200468180967883 1
0.200139481261639 1
0.207088201658763 1
0.213014703847793 1
0.197182535513691 1
0.212041379540596 1
0.187418630667955 1
0.19587940675039 1
0.195732868979005 1
0.19749912397791 1
0.205622505787388 1
0.20192176154188 1
0.200963732605041 1
0.197864658828633 1
0.191415049176489 1
0.187821606207439 1
0.207460694807066 1
0.185822255137642 1
0.200575382934185 1
0.209130325244432 1
0.192047476643179 1
0.208310754130555 1
0.206840515214604 1
0.201302891367578 1
0.192928593091156 1
0.193033792137317 1
0.205333308304411 1
0.202653703962803 1
0.203279062051875 1
0.19464787271184 1
0.194864326353177 1
0.200128794378683 1
0.205957146758785 1
0.210570444128522 1
0.192574235051286 1
0.195746541696543 1
0.207539125147799 1
0.195519245708558 1
0.194080345133677 1
0.192725221821328 1
0.19514978732349 1
0.196581261753069 1
0.196754027579587 1
0.197551288585851 1
0.185264217341502 0
0.196882789040674 1
0.201877692834598 1
0.20569497754431 1
0.209062007596058 1
0.20741569889914 1
0.20279684832869 1
0.186392312836106 1
0.213753086592374 1
0.200341893127666 1
0.195772431592379 1
0.214367426815594 1
0.207777807489665 1
0.198363448329598 1
0.202988777617944 1
0.210058116715811 1
0.202921691145107 1
0.207494421782644 1
0.210102530708377 1
0.211135076512948 1
0.191187775264435 1
0.202529486311815 1
0.204101949372638 1
0.205909662441265 1
0.180456748680555 0
0.184503418961828 0
0.201596242553757 1
0.192841737688064 1
0.200471953182408 1
0.19642726226579 1
0.204604905235951 1
0.184451741730167 0
0.196054308892594 1
0.187901428857463 1
0.200730609413392 1
0.201459238965233 1
0.209262471837557 1
0.194217714183348 1
0.20356016049838 1
0.20451299675247 1
0.217901663086879 0
0.191337577541247 1
0.191175153029636 1
0.211554091088609 1
0.208673134112777 1
0.203295574247016 1
0.199075280082622 1
0.188568982318315 1
0.181755258521882 0
0.201557496787716 1
0.197751559141137 1
0.201829088318801 1
0.205765287825891 1
0.206052047654226 1
0.185265645490934 1
0.202477464453221 1
0.193560085393579 1
0.208495418070198 1
0.190186591185976 1
0.208421704012997 1
0.206031681196745 1
0.205116012999543 1
0.206818961909766 1
0.215421851863313 0
0.191171330549908 1
0.189894814845482 1
0.204139808908055 1
0.201551816680685 1
0.19769364317566 1
0.217228142457529 0
0.196573738354824 1
0.195257721865113 1
0.207836356498472 1
0.198547061732567 1
0.213814608765764 1
0.206711972004162 1
0.202827481819825 1
0.205513483895905 1
0.205564385126151 1
0.195817625456507 1
0.190058460118575 1
0.20890084036868 1
0.204632603619904 1
0.200087177920262 1
0.196781025263472 1
0.197562224805998 1
0.195317505310189 1
0.200247109114013 1
0.199629510325758 1
0.211131690513533 1
0.200409092474375 1
0.197770334539842 1
0.211373660114632 1
0.200059905694036 1
0.203588370422314 1
0.204092410306779 1
0.201379726453287 1
0.201103964396001 1
0.199116461173405 1
0.206586328226992 1
0.20510188345454 1
0.195211542181262 1
0.191076991665109 1
0.198210022936844 1
0.214606884736745 0
0.202946731418634 1
0.200956386829011 1
0.201083822121873 1
0.2063723810699 1
0.193355822554274 1
0.19933222138488 1
0.188184877165434 1
0.207518444011948 1
0.205105635271058 1
0.199064151471448 1
0.189636517105137 1
0.210740836582821 1
0.19607330239799 1
0.199719366791793 1
0.195975140719157 1
0.202862374119091 1
0.190716210024195 1
0.209130602527699 1
0.208722523927915 1
0.200084076410063 1
0.199111736176458 1
0.199396656586231 1
0.192435375140979 1
0.201967043410711 1
0.212194544365213 1
0.190418716941763 1
0.209453102527133 1
0.198870051290436 1
0.214923106226722 1
0.199691963857191 1
0.200306468515392 1
0.198180175747219 1
0.200040030733457 1
0.204860079449913 1
0.192461627664332 1
0.197658515453972 1
0.211720930145165 1
0.210351406528941 1
0.202541486480989 1
0.202802131810188 1
0.207082465203872 1
0.201766420746212 1
0.203562389879167 1
0.209403474976776 1
0.199579649617351 1
0.200471111385619 1
0.192242540649326 1
0.190365767878857 1
0.198272387154189 1
0.203077719111963 1
0.207896936193471 1
0.202234876476924 1
0.205164339193055 1
0.197005407877993 1
0.212478244300852 1
0.206283367292787 1
0.199742853008995 1
0.196878092829042 1
0.197110495171765 1
0.194030633157946 1
0.197431340780541 1
0.190246696595188 1
0.195914468103653 1
0.200230006193556 1
0.200559671764593 1
0.1869619566631 1
0.19661777400433 1
0.208633219484081 1
0.199949312617552 1
0.203433980312422 1
0.21901582658193 0
0.204037007289252 1
0.20074494277641 1
0.197054619285902 1
0.208465979926943 1
0.215952042979203 0
0.204662184843734 1
0.205269917250824 1
0.202560495838884 1
0.218288869547788 0
0.200138157823843 1
0.217137790245579 0
0.203404790519237 1
0.192910599864927 1
0.201089631743901 1
0.192508019860174 1
0.185658299970943 1
0.189877158636166 1
0.193182119707708 1
0.194661908363672 1
0.192362866908625 1
0.190818314497813 1
0.216919581410048 0
0.205307933647885 1
0.192633948658426 1
0.195904085401908 1
0.212164911184567 1
0.197757768494466 1
0.199968982907461 1
0.199804116159268 1
0.213009342261832 1
0.214429287130546 1
0.208690699980856 1
0.204291661348933 1
0.196122289052932 1
0.198020915975634 1
0.195050053946699 1
0.208405479934104 1
0.200114966744037 1
0.195185756970966 1
0.207046868615548 1
0.217084066552387 0
0.187168391365891 1
0.199610572274141 1
0.204477360077329 1
0.205004044258691 1
0.198741824586419 1
0.204127190391547 1
0.19015911316154 1
0.206943663976953 1
0.219083677433724 0
0.19902594671167 1
0.186028383873298 1
0.201653871681266 1
0.201309014296894 1
0.204668835918805 1
0.206523921007628 1
0.197704080002389 1
0.205077965612819 1
0.209922879098579 1
0.211456184939874 1
0.191389134117251 1
0.206245003313297 1
0.204715725551028 1
0.2004415510329 1
0.201886085541532 1
0.190375563746396 1
0.213215599717552 1
0.195348653938865 1
0.195993304082786 1
0.206292012302772 1
0.192627932165163 1
0.215559143176011 0
0.199624970016005 1
0.212617504290808 1
0.177937886209835 0
0.200838077689379 1
0.194786423064433 1
0.212095345774352 1
0.203373204776856 1
0.201128873014249 1
0.185467053699228 0
0.193495199917698 1
0.206508472575322 1
0.192646337800258 1
0.20609043038883 1
0.200441034655739 1
0.209207202606708 1
0.198197966454293 1
0.209667661781419 1
0.207178683960802 1
0.202497841508909 1
0.195846671833748 1
0.195919620305241 1
0.179648765589867 0
0.19268227964577 1
0.192524141191747 1
0.205306726520007 1
0.20200768615445 1
0.206889490292281 1
0.206781108934869 1
0.201772704885794 1
0.2020933062177 1
0.196200697002484 1
0.219475530993294 0
0.20108110349875 1
0.176795669655837 0
0.204815800947231 1
0.201265523638425 1
0.209645451762671 1
0.205313739112438 1
0.193393548969555 1
0.207141801971554 1
0.200780451713869 1
0.197070349525225 1
0.208525990262282 1
0.194103664597339 1
0.194986193712102 1
0.199434912979717 1
0.199772861531293 1
0.191443245642726 1
0.193303166876839 1
0.199844469992543 1
0.204092675345279 1
0.198557803077335 1
0.189545518470187 1
0.200711562478093 1
0.191138603785552 1
0.181803779053638 0
0.210836075854038 1
0.200655597007858 1
0.20455438280875 1
0.199315977193448 1
0.201611365956017 1
0.191228097224206 1
0.20455875531859 1
0.198799544180054 1
0.211732301581568 1
0.195809847427014 1
0.197082743524896 1
0.191546725345855 1
0.211471139080177 1
0.196284823349399 1
0.202915577591953 1
0.198490255812804 1
0.203870184320857 1
0.207713699411622 1
0.220214217995377 0
0.189440497396499 1
0.206209344439551 1
0.199180321122965 1
0.215918052057569 1
0.187936806619438 1
0.200272162954836 1
0.191040920091229 1
0.195999834572217 1
0.209256199302071 1
0.201942134168567 1
0.19640919995764 1
0.19035740453708 1
0.199456095291405 1
0.202153249046943 1
0.201135344033507 1
0.204526964448159 1
0.197263248490733 1
0.192680983219751 1
0.196457827267764 1
0.221406058887763 0
0.205867533022338 1
0.195521399678689 1
0.192940532384324 1
0.191533115410466 1
0.194269868582848 1
0.208313676917032 1
0.202573318168814 1
0.204021785778516 1
0.187297750215228 1
0.191334833245735 1
0.199910751457008 1
0.197485132925171 1
0.214725259701456 1
0.201017125672866 1
0.216299608874082 1
0.197434580179841 1
0.195296059451182 1
0.19665240700678 1
0.19327025858806 1
0.204420621149107 1
0.197545118782853 1
0.196139622912435 1
0.2118328555731 1
0.201072740389036 1
0.193298880758932 1
0.200631958012544 1
0.183639062836214 0
0.185357037858079 0
0.202853967169438 1
0.204167703752205 1
0.207003494897074 1
0.203824640711051 1
0.191249344524535 1
0.195979318273185 1
0.200908541235942 1
0.195883752417857 1
0.194239489181137 1
0.191678161038631 1
0.19095076993476 1
0.200080057609403 1
0.196353366031489 1
0.209839332545878 1
0.209819252114459 1
0.210431444005026 1
0.205886575731794 1
0.200856830790724 1
0.205947898483558 1
0.200634641883693 1
0.201256124208648 1
0.197236437562115 1
0.196701786726089 1
0.211187791506097 1
0.19891024032103 1
0.207614298847007 1
0.201594052099103 1
0.204317858131861 1
0.190539267282325 1
0.183773185581901 0
0.208606392427049 1
0.201694989338716 1
0.197544894931212 1
0.186961826124427 1
0.201123143631475 1
0.208521960050532 1
0.203385578880568 1
0.204101888034687 1
0.202584813666801 1
0.197028006946392 1
0.192496409562318 1
0.199194918174356 1
0.198646433356669 1
0.211609304889225 1
0.195648258178769 1
0.204197514412765 1
0.198522566514291 1
0.2021919015113 1
0.201132452230054 1
0.201621057956819 1
0.202445131508713 1
0.21440450042855 1
0.198475133605408 1
0.205060232089622 1
0.207256290124168 1
0.195750395374382 1
0.203431203969209 1
0.198745454811428 1
0.208646025712118 1
0.205582948081662 1
0.200153208955605 1
0.209576497290881 1
0.19663431412057 1
0.177031600776507 0
0.195843405566356 1
0.20233631799049 1
0.200212922083729 1
0.212070082039899 1
0.206573579664392 1
0.200573956854366 1
0.203866756098614 1
0.188866791804351 1
0.202411087900665 1
0.199202710857082 1
0.196367986798058 1
0.192157272260533 1
0.195227004155347 1
0.198167927968038 1
0.218487505634943 0
0.199711045282423 1
0.200725699876522 1
0.187991115082041 1
0.195484240202175 1
0.213742592267819 1
0.210885252354897 1
0.215145082164453 1
0.190885412503441 1
0.213247426096174 1
0.199205030728201 1
0.198272525380439 1
0.203865013592987 1
0.203887556330068 1
0.209444044464306 1
0.192352049747794 1
0.194265096053563 1
0.217582293687208 0
0.197057739705913 1
0.189574747432895 1
0.20753013679747 1
0.193081512623333 1
0.20410457142543 1
0.215133024619982 0
0.214717987492388 1
0.191457643983277 1
0.204009613323094 1
0.201462465867537 1
0.186789683773828 1
0.212572787301696 1
0.205010625741163 1
0.211889039043617 1
0.196548063026788 1
0.21397877945715 1
0.2019231081096 1
0.204424805357785 1
0.194830138267159 1
0.202985232995469 1
0.200565371155401 1
0.195151456623744 1
0.200464300512001 1
0.204277418593363 1
0.214748180624921 1
0.195557528338607 1
0.206961097153559 1
0.202783254713266 1
0.195623715866754 1
0.197489827410125 1
0.192227977095274 1
0.208690805133045 1
0.194670372860325 1
0.211083961189921 1
0.202861270834316 1
0.211568407430661 1
0.192755920096036 1
0.198501901063019 1
0.2014718459611 1
0.193723839505644 1
0.199695962859552 1
0.209061104011431 1
0.208787400984761 1
0.198588649412795 1
0.205640265319015 1
0.198032426160363 1
0.194405524941958 1
0.198638388696805 1
0.205026030615646 1
0.210747935525568 1
0.217659772980326 0
0.204215684516118 1
0.199770805267254 1
0.192754813041571 1
0.201712173217734 1
0.207168160995879 1
0.197393554660615 1
0.195789299501159 1
0.213249909588957 1
0.18788518676928 1
0.195688919926998 1
0.206077532312195 1
0.209901970763501 1
0.190136638980203 1
0.198918667644462 1
0.204515884819243 1
0.201594230081534 1
0.21097413693277 1
0.194416792256164 1
0.190914676114969 1
0.187227782687092 1
0.200811577942226 1
0.190327902065814 1
0.201212301883453 1
0.209449055473529 1
0.203085401104172 1
0.210604452734312 1
0.192800006345705 1
0.195958519151062 1
0.197058326498311 1
0.216153518381538 0
0.205417623630827 1
0.212175039498991 1
0.209315482062006 1
0.201485609276906 1
0.215702669243806 0
0.205324063215369 1
0.193293283753875 1
0.205552749142994 1
0.202742378010842 1
0.194225615501388 1
0.206360364057729 1
0.196534753729714 1
0.181947002743085 0
0.185868811951549 1
0.194143220343502 1
0.207494816854033 1
0.204663759532483 1
0.193262517404404 1
0.200591351082373 1
0.202258010795368 1
0.198506436527562 1
0.191388762810141 1
0.195747162712745 1
0.213077711813079 1
0.202398860699293 1
0.19810677002184 1
0.2067292719429 1
0.196952700826658 1
0.193768715796923 1
0.205967785410702 1
0.203377535740432 1
0.19904240767969 1
0.205961565123958 1
0.199104995423399 1
0.19718311382127 1
0.197918474572462 1
0.191408226147914 1
0.201010660922643 1
0.202514862201404 1
0.195132087170284 1
0.20556142857293 1
0.197722172196894 1
0.194944069559068 1
0.208149337019452 1
0.195607781932449 1
0.215404712981448 1
0.197815944103243 1
0.186786472625334 1
0.204077351987753 1
0.213707785862168 1
0.18359367485642 0
0.199342332970122 1
0.209275875143815 1
0.209997806770428 1
0.190371384914073 1
0.198659799731071 1
0.201893512810862 1
0.207533975404329 1
0.200734460070732 1
0.202706247159947 1
0.205169113931974 1
0.198239436643434 1
0.195986491685348 1
0.201051830373941 1
0.210327125798009 1
0.198795100688519 1
0.202005038351555 1
0.190779958734856 1
0.186151798340475 1
0.213585782954843 1
0.203269770757079 1
0.207503409247782 1
0.195596776382728 1
0.208264888041398 1
0.197960119232682 1
0.188046549944786 1
0.196694817945965 1
0.214109778399627 1
0.212820898464029 1
0.206568482913113 1
0.200491347155266 1
0.205542198106091 1
0.198256999530082 1
0.193631374216217 1
0.1945570530601 1
0.192789856631646 1
0.203844248597877 1
0.19565454171707 1
0.20021256050739 1
0.192527454434521 1
0.199877004433089 1
0.198304691662335 1
0.182267300988135 0
0.205418984811042 1
0.207868898180392 1
0.20344818906012 1
0.206241266989545 1
0.193289303069607 1
0.199485981658054 1
0.213010047172845 1
0.201459231633789 1
0.202048902352248 1
0.203086904070164 1
0.185654212822932 1
0.196128548135772 1
0.22313574322238 0
0.198298017338189 1
0.200205170853312 1
0.190717543638962 1
0.195601667586113 1
0.193048579471488 1
0.209204175330038 1
0.204296526382763 1
0.198941595531667 1
0.196882278734241 1
0.198885829761818 1
0.209717423219023 1
0.20170862495872 1
0.19780519174513 1
0.204774615707047 1
0.197208502945149 1
0.191260037722232 1
0.2174447851958 0
0.210844805989313 1
0.202770875639013 1
0.211611441265954 1
0.194570799219286 1
0.200149896177583 1
0.206421785884358 1
0.196199891524929 1
0.201766939770978 1
0.196087974724163 1
0.199003630241603 1
0.196527411642866 1
0.211301843604529 1
0.190339585957489 1
0.203051968023145 1
0.204591214738434 1
0.193784355423654 1
0.190507194348158 1
0.198104203116249 1
0.20019728596478 1
0.205644975852486 1
0.199749651989665 1
0.216009701883386 0
0.206849495138433 1
0.189090043763403 1
0.209736307587193 1
0.191208027241038 1
0.199054223223068 1
0.217506796153917 0
0.206693300878084 1
0.194171169945815 1
0.193493161623189 1
0.202400511910337 1
0.196966539276676 1
0.206502477792567 1
0.200255191296502 1
0.212776284764853 1
0.1992647632165 1
0.196532564174606 1
0.197229641964097 1
0.205442878027151 1
0.189121965471502 1
0.203796312037662 1
0.190757978813859 1
0.205361575868811 1
0.195574425028153 1
0.184579430644284 0
0.199602741434367 1
0.196420917795706 1
0.199134759321077 1
0.195358891402249 1
0.199439493034012 1
0.204670111413068 1
0.192276501088668 1
0.198689429708619 1
0.191803215485279 1
0.190575538882964 1
0.189346091094543 1
0.194232291988314 1
0.194391933338266 1
0.209050701009345 1
0.202672109345771 1
0.198351959089705 1
0.210431840601529 1
0.198124672045028 1
0.186982242641685 1
0.190452746992018 1
0.212181451269982 1
0.200486896105102 1
0.196161532503129 1
0.195701004336328 1
0.200486025584547 1
0.188163203808888 1
0.196747969962208 1
0.210013801604153 1
0.204991839565632 1
0.196703060803056 1
0.20954884280019 1
0.205214155560203 1
0.215575434502832 0
0.19263320935594 1
0.207870939340285 1
0.201939498674908 1
0.195837862696617 1
0.205432645158804 1
0.21084801565405 1
0.207004021026498 1
0.215490526997926 0
0.204018609527094 1
0.187736091060336 1
0.194428179157181 1
0.21550792646066 0
0.212303320354004 1
0.2035463064871 1
0.208640045047124 1
0.200515619828634 1
0.205171814746261 1
0.206890725203912 1
0.199392294945996 1
0.215419439792154 0
0.207111014306859 1
0.194013572554311 1
0.194861496205373 1
0.204757837166373 1
0.210993333436855 1
0.200949902010213 1
0.194389802784186 1
0.19853389975946 1
0.193501191102215 1
0.210299526380177 1
0.212625444813896 1
0.206998400209935 1
0.20036270027202 1
0.197871471170099 1
0.213613461831972 1
0.196795300452956 1
0.197132006580076 1
0.203463760975096 1
0.189847033362577 1
0.206975329854979 1
0.201362692051201 1
0.203552997654108 1
0.200476981097635 1
0.188495124948064 1
0.210160043710596 1
0.203818941571828 1
0.217268334439179 0
0.196084289471316 1
0.197531296650992 1
0.186245256643118 1
0.21186306355087 1
0.210631547068733 1
0.196377679250865 1
0.202520444735277 1
0.192203130965795 1
0.20229943688917 1
0.212239954707532 1
0.205169786698913 1
0.196879681538928 1
0.197709531376702 1
0.202075760649868 1
0.190587684479124 1
0.20775180627742 1
0.193676959294479 1
0.190991980871912 1
0.196015617547459 1
0.205858478139674 1
0.192580211565706 1
0.207628451955431 1
0.201417401246159 1
0.205823240850084 1
0.207664737953301 1
0.201462831418524 1
0.215763472803838 0
0.198921629090082 1
0.200766388429974 1
0.180745662534634 0
0.191858680740635 1
0.198036055895096 1
0.208792328726938 1
0.202346211232462 1
0.206296224772708 1
0.196120782088245 1
0.200824545221064 1
0.207239064978373 1
0.199637443010326 1
0.197209699160171 1
0.196070384946746 1
0.211655528516012 1
0.202895062508999 1
0.204773910413713 1
0.202418586664805 1
0.209162070873092 1
0.204190573799155 1
0.220117474081682 0
0.211421699532434 1
0.202478834855057 1
0.200625531683326 1
0.204907745700635 1
0.201995582867905 1
0.213946485999241 1
0.204689836570005 1
0.214612368814693 1
0.19841047001348 1
0.209033992626584 1
0.192578499894858 1
0.203075683907478 1
0.200525279749075 1
0.19409599157486 1
0.200107403588202 1
0.195277182262023 1
0.192987469565569 1
0.188974605177647 1
0.191644532919696 1
0.203235910230372 1
0.204733260919147 1
0.18936546914427 1
0.212191804450497 1
0.202773425077024 1
0.199626853632301 1
0.19669446351973 1
0.205354508601045 1
0.185730959116657 1
0.195841171498391 1
0.200281947133273 1
0.19988639219153 1
0.191495993797325 1
0.191650881751042 1
0.213141134423827 1
0.191742293859615 1
0.204014462262397 1
0.204220366609779 1
0.200175038320412 1
0.210043418295588 1
0.205447802888748 1
0.21125540916396 1
0.203023117349474 1
0.193109488792385 1
0.206045486147387 1
0.201185026444416 1
0.204800348192213 1
0.200575235710713 1
0.203929543469757 1
0.189244275008951 1
0.192418343249552 1
0.205152190144214 1
0.197095160319853 1
0.195584837176169 1
0.199341887591406 1
0.206318875971282 1
0.197879406908068 1
0.203655253012851 1
0.193044910880424 1
0.195012325164749 1
0.196243254875399 1
0.200906670139877 1
0.19732282215073 1
0.185150397522809 0
0.216092517857418 0
0.203685641628823 1
0.201788892940229 1
0.202562694395897 1
0.213535488725834 1
0.199265918060556 1
0.202965668654406 1
0.212952691929767 1
0.21815761198289 0
0.210931192408503 1
0.183978779360263 0
0.213230308154347 1
0.191936656424809 1
0.200994171296416 1
0.193108932665805 1
0.209332270411784 1
0.186207991631406 1
0.194795312399143 1
0.209806796383015 1
0.20596189743366 1
0.206618169527139 1
0.210771144311607 1
0.191365584575727 1
0.209805862217476 1
0.196709720115754 1
0.195698524271247 1
0.202002563894371 1
0.21083461042158 1
0.214515464555812 1
0.210191415404697 1
0.204760510640878 1
0.19369659489107 1
0.19560032734111 1
0.199854473472607 1
0.188350297018991 1
0.208156491230146 1
0.191779564567123 1
0.192211383260223 1
0.207981137503069 1
0.199539463435995 1
0.207497687146331 1
0.200705702599856 1
0.204400266562605 1
0.198881753432314 1
0.191166990491768 1
0.190822449965086 1
0.204042528077923 1
0.210328368172869 1
0.195118245970732 1
0.200244764687273 1
0.20040149788512 1
0.200246644105726 1
0.204092194712983 1
0.205935185044694 1
0.202181495164596 1
0.190692090964847 1
0.192798435697887 1
0.193724030627065 1
0.189091675946346 1
0.206389208735656 1
0.197079200187294 1
0.204960382901382 1
0.197432941065804 1
0.2093535380234 1
0.206352692515112 1
0.189052845628904 1
0.201367542944639 1
0.194579877493704 1
0.205842276160834 1
0.190911180552935 1
0.192540728658125 1
0.201897665746148 1
0.200671004472444 1
0.204611249851326 1
0.196793462390863 1
0.194106447076892 1
0.18333177629022 0
0.198620006970516 1
0.193354935986272 1
0.217861448991103 0
0.195313394205354 1
0.202332932775408 1
0.19686788499226 1
0.206443832261782 1
0.206931372775178 1
0.196275954159325 1
0.204050397352436 1
0.195555140791326 1
0.204112100450938 1
0.195825103473994 1
0.188853935579507 1
0.201562494301743 1
0.197321780310578 1
0.214121933110665 1
0.206819028128048 1
0.194184687796944 1
0.191653067264467 1
0.208065113107454 1
0.202439750390853 1
0.205285308053122 1
0.198768074668601 1
0.19782455944578 1
0.196459377323198 1
0.195755724939883 1
0.195757947900829 1
0.210097598358849 1
0.211264281556722 1
0.200248005716666 1
0.196564207795761 1
0.201406665368042 1
0.192952383419184 1
0.206253177442146 1
0.205104802341409 1
0.189974668288202 1
0.211867781211584 1
0.20195362492549 1
0.203689235347774 1
0.200829476728177 1
0.205479703792978 1
0.196379434453652 1
0.217277148202765 0
0.202544130420573 1
0.20412364361788 1
0.208923671362808 1
0.184378105126899 0
0.185947142340181 1
0.205277844910261 1
0.206493146431578 1
0.190481557387575 1
0.193539583234878 1
0.207144827114664 1
0.203542951368983 1
0.203019821434975 1
0.201431834766947 1
0.213145585514164 1
0.195777863116792 1
0.195326857647 1
0.203556751448513 1
0.196616544356749 1
0.190500938149407 1
0.201148026754886 1
0.206877879717988 1
0.200588232643808 1
0.196245813291321 1
0.200602980396187 1
0.209327117028368 1
0.191469860447019 1
0.205917067420024 1
0.197196520427848 1
0.190216240922043 1
0.210685819482513 1
0.205185410903871 1
0.201061075271015 1
0.2052757888591 1
0.197529457475635 1
0.185994300103142 1
0.202009468550509 1
0.206426924594363 1
0.215491521172327 1
0.20234885105674 1
0.182691196860423 0
0.196396781924608 1
0.211805900004962 1
0.20025550363572 1
0.206103447387554 1
0.199777108228439 1
0.201252613500687 1
0.196489430865845 1
0.194446921394037 1
0.205134764451884 1
0.191929495398636 1
0.198373303567119 1
0.197233706967542 1
0.209107598978807 1
0.199285530016318 1
0.198300947361395 1
0.205227887378373 1
0.210126181251673 1
0.198219059394916 1
0.201675637168965 1
0.195385097149007 1
0.190687777118017 1
0.201965516721411 1
0.19635028608981 1
0.200737717229361 1
0.194659143177489 1
0.194949700497319 1
0.204664929038039 1
0.204194988771946 1
0.205470511035829 1
0.207721721362 1
0.190681577614736 1
0.206413303872067 1
0.201390367390519 1
0.206681501168937 1
0.20706790095229 1
0.193561974454013 1
0.200692180251822 1
0.184448469853413 1
0.194927376257514 1
0.200379176652753 1
0.209251127105009 1
0.194914384662327 1
0.195102293405951 1
0.199941040212957 1
0.198402713919322 1
0.208392318049217 1
0.186615830442634 1
0.191210310732009 1
0.202186300456175 1
0.205961732529087 1
0.188739512000418 1
0.202200855858572 1
0.206788331931717 1
0.196801740126963 1
0.195753778488282 1
0.186240687792382 1
0.191355827068484 1
0.193774326865624 1
0.217269806837419 0
0.196039243142718 1
0.199018553491799 1
0.196798437350063 1
0.207844636750515 1
0.214377764546403 1
0.20595916967757 1
0.199095985662752 1
0.195723915753537 1
0.197241776360003 1
0.217053982152322 0
0.208995638486173 1
0.183035192298441 0
0.205008527382351 1
0.19853754236385 1
0.192228559478641 1
0.19857512177655 1
0.197418796695071 1
0.187248659642508 1
0.193477243302813 1
0.203527531996466 1
0.212877281854527 1
0.214701935415635 1
0.189106965413743 1
0.206844894508494 1
0.20028350711076 1
0.202206796345215 1
0.191807795385595 1
0.189174040401316 1
0.197111927464433 1
0.196020810104605 1
0.192143875860065 1
0.188090797713171 1
0.203296356713623 1
0.188119099211891 1
0.201186809025426 1
0.199199618384504 1
0.200228170294738 1
0.196065606420293 1
0.18136183230852 0
0.209171860522499 1
0.202477315632474 1
0.205579992304896 1
0.209698697665956 1
0.190211274305471 1
0.21213698207437 1
0.212613383957006 1
0.191199718935412 1
0.195998115582547 1
0.200481148062203 1
0.184946481118231 0
0.199218401912491 1
0.186801382807211 1
0.213958323395575 1
0.211036633487873 1
0.198181315406253 1
0.203182927246522 1
0.198048110297785 1
0.203297307041044 1
0.204936981071826 1
0.201524923626895 1
0.195191260168524 1
0.202778748626159 1
0.198563545317657 1
0.200769013103635 1
0.207555754816425 1
0.199914796904332 1
0.211056915708903 1
0.189391785395411 1
0.187914535084222 1
0.204651782179532 1
0.186225596949746 1
0.204234263266796 1
0.205107047616432 1
0.208060869261602 1
0.210057209470221 1
0.198749917792899 1
0.21466137762142 1
0.189918576480491 1
0.221820466460442 0
0.204418838712564 1
0.198230709319606 1
0.19539900050463 1
0.200975537598532 1
0.203890943315206 1
0.201020249537185 1
0.198213917194579 1
0.199121466271614 1
0.199919288020383 1
0.211308851026877 1
0.209071717269686 1
0.216610558746659 0
0.200817832050681 1
0.190814790795481 1
0.204821564555395 1
0.208425694876787 1
0.192265576709459 1
0.199388176628818 1
0.208579192977527 1
0.19895623158346 1
0.20132414524234 1
0.198970054977158 1
0.194662807655798 1
0.197376670963019 1
0.206290345384283 1
0.2196918121397 0
0.193633404544746 1
0.194472077414937 1
0.196938554334374 1
0.204672955910078 1
0.205340276343591 1
0.197727655800804 1
0.199889397306242 1
0.197970153632314 1
0.199151411191023 1
0.217452809081576 0
0.209355652370711 1
0.202926683831557 1
0.212864361844552 1
0.202704924718425 1
0.205280060189046 1
0.206277488975686 1
0.211618947731658 1
0.198579042779414 1
0.190781307621568 1
0.200668580456893 1
0.213466647339422 1
0.219028856993479 0
0.199384977478891 1
0.207116184800807 1
0.193519163588849 1
0.21480775504324 0
0.187905465948819 1
0.201327074707203 1
0.200594717273935 1
0.205559338685774 1
0.20432898716841 1
0.203261593091804 1
0.193751454119964 1
0.211974573847756 1
0.208562627077512 1
0.196602998047669 1
0.19569854908206 1
0.214298436927259 1
0.201489924780087 1
0.204590248154038 1
0.192224925732192 1
0.197075192433686 1
0.204399812952037 1
0.201321510711173 1
0.191639360283777 1
0.189728647593532 1
0.197687864461783 1
0.211584873747741 1
0.209857265727427 1
0.199824242978292 1
0.196673938974151 1
0.194465887707889 1
0.191619897441042 1
0.205637421448821 1
0.199132319282869 1
0.191698388959318 1
0.192819771017271 1
0.201340791258285 1
0.205857123370209 1
0.189717044817259 1
0.20384491848626 1
0.212309115026294 1
0.197364635753818 1
0.191764647860717 1
0.20602760200153 1
0.197793612546927 1
0.193580495819594 1
0.195060366028865 1
0.209213658443972 1
0.195265391216045 1
0.21004333180471 1
0.206547403427343 1
0.201645668879209 1
0.207937661465508 1
0.197979426412235 1
0.184469311020096 0
0.191803383735894 1
0.205865588276938 1
0.198408105222089 1
0.209890549004772 1
0.187349288981861 1
0.183526873084158 0
0.207616652038442 1
0.202439865944239 1
0.203107358131184 1
0.199957426282896 1
0.19444142550231 1
0.186404213597443 1
0.201182441157215 1
0.19657196998799 1
0.206261424006295 1
0.213655308742812 1
0.199339928722727 1
0.201880358132721 1
0.19775916228248 1
0.191817754333382 1
0.200811799172613 1
0.196046711265769 1
0.207586551642478 1
0.202077348223423 1
0.212422243333579 1
0.193716239508857 1
0.205845417148353 1
0.206733870019839 1
0.198127087392159 1
0.188422322920386 1
0.206755378699179 1
0.199403068294391 1
0.19506404239778 1
0.204995467267254 1
0.193750457683652 1
0.199977215367213 1
0.202077533887816 1
0.203505626990494 1
0.183230677311074 0
0.204098989577608 1
0.190967572082924 1
0.194591053408248 1
0.192081975223608 1
0.198533643072966 1
0.203294884793453 1
0.204233381458583 1
0.213687574536646 1
0.215757579634415 0
0.203183103389709 1
0.198791719583945 1
0.206915941110833 1
0.198132961381638 1
0.208972003774925 1
0.203851767032999 1
0.207798969691481 1
0.189168077910218 1
0.199839174748428 1
0.207099340482525 1
0.203485194312021 1
0.19050252179998 1
0.189183400224943 1
0.197746489157256 1
0.194453785540476 1
0.208223284594312 1
0.209524616060444 1
0.213812744520832 1
0.212257670349301 1
0.190074270228605 1
0.18894281418868 1
0.188011756655436 1
0.210594508155058 1
0.192926192090889 1
0.198934440375501 1
0.202967401104859 1
0.20813043185911 1
0.195448049911228 1
0.203815522213308 1
0.198737708610152 1
0.200978142539294 1
0.201571875179569 1
0.201596538855114 1
0.200242607284829 1
0.204167092486072 1
0.203070908538732 1
0.201233223352421 1
0.204438123044979 1
0.210970365478476 1
0.179536537253288 0
0.207757995275847 1
0.200461058300617 1
0.195491658898212 1
0.21092075008745 1
0.203751591840953 1
0.204889926298286 1
0.190805340018687 1
0.203305901416697 1
0.194609315875218 1
0.19058097731127 1
0.200986032263807 1
0.20287779673029 1
0.204100642266724 1
0.192243566337956 1
0.198543671540955 1
0.19958233784892 1
0.205747512232537 1
0.190426579495844 1
0.196171205325778 1
0.203204979935647 1
0.1990602102536 1
0.203882110290062 1
0.197020187976935 1
0.204471471739117 1
0.19373654590992 1
0.188855724695186 1
0.204805899855229 1
0.196739568786573 1
0.193978991377242 1
0.186203207615687 1
0.206395092517783 1
0.212175248682177 1
0.207919639778862 1
0.193120640250636 1
0.206100054073583 1
0.201626699218077 1
0.207107628170544 1
0.191521581899239 1
0.211829544907349 1
0.192662022458492 1
0.207597716215398 1
0.196044110896349 1
0.206172581388389 1
0.199349423169606 1
0.212633840240134 1
0.202291511921597 1
0.196192814851569 1
0.193843307339479 1
0.194752420576179 1
0.198754914262899 1
0.208251450779987 1
0.193693869783313 1
0.203176319679789 1
0.203255625839117 1
0.200788704798003 1
0.207551963023273 1
0.201292508490434 1
0.197536074953224 1
0.202692123995576 1
0.203917191394746 1
0.198850155717529 1
0.208723417592168 1
0.197092463761087 1
0.211953776508179 1
0.207541104086455 1
0.205268478019209 1
0.20400177584075 1
0.202135587371016 1
0.197411252888331 1
0.206335895860231 1
0.201410295983386 1
0.208900725796716 1
0.199505068033152 1
0.20948245807333 1
0.199458306413814 1
0.191545170133315 1
0.199324247623848 1
0.21261512419814 1
0.2017262395003 1
0.189204223081424 1
0.211893859485007 1
0.190686084581664 1
0.203943113652001 1
0.194202621875025 1
0.20130874473828 1
0.186214180502836 1
0.208603937030038 1
0.200630572926305 1
0.207945761561357 1
0.204983145960819 1
0.213801450043494 1
0.198730751434576 1
0.196166596774533 1
0.20029130845729 1
0.205306297831555 1
0.190631532000749 1
0.197933922856592 1
0.206203286296207 1
0.195382747729397 1
0.199299554138295 1
0.204044439421995 1
0.192950773450569 1
0.211912945949802 1
0.196127783980259 1
0.201440184994557 1
0.197217913777692 1
0.187255127237509 1
0.20780656477144 1
0.185168650946646 1
0.193527289461805 1
0.197730972478509 1
0.217714008704016 1
0.200538180546671 1
0.206732472725151 1
0.19208217942074 1
0.19706115235418 1
0.192464076677574 1
0.185184441959657 0
0.196680918759156 1
0.195002756361347 1
0.205573063163692 1
0.199769057918714 1
0.208127598285903 1
0.204135971626588 1
0.198667175189154 1
0.199213471747929 1
0.205774001098175 1
0.202011187298166 1
0.210268424120446 1
0.203035948132321 1
0.202223745201363 1
0.207328905150978 1
0.192937204167589 1
0.21498114006533 0
0.207531953041857 1
0.213430935367101 1
0.202622407338162 1
0.210209779626496 1
0.207514431236483 1
0.195494454383986 1
0.204011937795345 1
0.214140098800077 1
0.197405668357047 1
0.19899616372431 1
0.20292453111513 1
0.198841244628868 1
0.199291625390594 1
0.18699973456906 1
0.204222187804358 1
0.204563759164715 1
0.19914385971342 1
0.217850735904119 0
0.198670896109821 1
0.192549876152927 1
0.19629720834557 1
0.189445573926639 1
0.198499495750481 1
0.19637774038126 1
0.195474310386476 1
0.205383405250384 1
0.215709483637791 1
0.196047366295188 1
0.198029706779051 1
0.196987445530927 1
0.199449863341364 1
0.189756346913123 1
0.200090371720024 1
0.201289914918181 1
0.201937973951521 1
0.205522870158321 1
0.21553293384227 0
0.194590891345698 1
0.192698569326114 1
0.203135418193315 1
0.196810345970105 1
0.200485423640986 1
0.202911498868059 1
0.198463113894031 1
0.201263487048373 1
0.1895177407962 1
0.214148214714681 1
0.192946102487128 1
0.197177368312039 1
0.212180155379043 1
0.196798229755086 1
0.204561141676011 1
0.205833644969706 1
0.195104151740714 1
0.193619329368336 1
0.204784549589905 1
0.203798039410711 1
0.194625528942593 1
0.203620366627127 1
0.193440141653045 1
0.204102654347343 1
0.200530203760834 1
0.201089495525111 1
0.192920011576927 1
0.202788781904434 1
0.194886810469308 1
0.198531254210504 1
0.2053109684686 1
0.209025400848385 1
0.201022559897454 1
0.210700720170082 1
0.206424544594835 1
0.195396427888775 1
0.181072188558091 0
0.198184067941535 1
0.198702002886836 1
0.20166759157384 1
0.194488297342104 1
0.200499041836859 1
0.199741057875757 1
0.20059949734429 1
0.196706827508085 1
0.186537626781043 1
0.196196727646846 1
0.201070673241128 1
0.202870348568715 1
0.190013996599866 1
0.204338363650587 1
0.191662517750336 1
0.200149871778323 1
0.190679904193606 1
0.196706823529349 1
0.191339471867146 1
0.199015388248014 1
0.210378482773422 1
0.205452673753277 1
0.209475425974346 1
0.199289063730084 1
0.213665820433727 1
0.196627614738681 1
0.202969307121257 1
0.194877872862674 1
0.191240726187928 1
0.202820010267577 1
0.195703297987164 1
0.206587846055408 1
0.197006400638347 1
0.197761692390962 1
0.197224380530218 1
0.192503698097144 1
0.202281400062005 1
0.195625876221718 1
0.19146224111733 1
0.20910505388829 1
0.204734226048233 1
0.200658200204923 1
0.198998841390105 1
0.212994697157709 1
0.204384133471031 1
0.204611226143669 1
0.199979325709721 1
0.199627733844762 1
0.206383424237189 1
0.207247163254799 1
0.211162898225103 1
0.195884951997871 1
0.191008548236146 1
0.197325671818816 1
0.197367281565918 1
0.185131772694945 0
0.205943168246799 1
0.200513694418186 1
0.21256445360739 1
0.205612794784602 1
0.200986530596599 1
0.203093123799696 1
0.208512236162788 1
0.193484229091871 1
0.202631676195312 1
0.206182983569392 1
0.178608225262884 0
0.198802174743619 1
0.194480749858002 1
0.192321498280035 1
0.202480497652316 1
0.191073838369873 1
0.208027564229262 1
0.193234180130851 1
0.206564577269474 1
0.214607109632605 0
0.191394584792132 1
0.206730939107556 1
0.18968092195457 1
0.205427031184577 1
0.210887080959632 1
0.210769614732862 1
0.20807044061767 1
0.199403261126036 1
0.211478122566472 1
0.204745850926896 1
0.204942115169188 1
0.20530009802448 1
0.198663080224871 1
0.195188775034656 1
0.205729475155287 1
0.19715466656669 1
0.192415366629644 1
0.189672482839619 1
0.202436592086112 1
0.199154677312068 1
0.211385038964995 1
0.192381839305773 1
0.208661741600863 1
0.205886127825771 1
0.201863586449502 1
0.190234919290532 1
0.198816031627551 1
0.202908938429887 1
0.205636135718971 1
0.202272526849369 1
0.192113434760972 1
0.180688093282683 0
0.201765880746182 1
0.20931056145524 1
0.195411622073594 1
0.205472677473693 1
0.192932283910905 1
0.210185406674092 1
0.210392822966123 1
0.194891789272748 1
0.181161626606898 0
0.18950374120481 1
0.193219791398339 1
0.199615699683753 1
0.191937844757481 1
0.2026363535306 1
0.20565818917627 1
0.194001632594738 1
0.20179515940287 1
0.214753941249971 0
0.208981399093909 1
0.200224711353701 1
0.208119306180124 1
0.204965513467163 1
0.202699229195772 1
0.207642324258128 1
0.189656450936581 1
0.20469272116655 1
0.201237624766239 1
0.212649834864933 1
0.203243474567989 1
0.2029373339951 1
0.202148198112444 1
0.201029945802251 1
0.208459397116097 1
0.192721373921228 1
0.195888120384287 1
0.201037200649715 1
0.196976018095357 1
0.207880127482299 1
0.208067348552545 1
0.196729932459094 1
0.205931448311452 1
0.209702122119567 1
0.202731764058859 1
0.194849638969984 1
0.20294004433201 1
0.203215781913231 1
0.200493834014602 1
0.201370205989364 1
0.198244592429007 1
0.192443650707768 1
0.196029287307758 1
0.191901639220758 1
0.221303045132482 0
0.206801296572106 1
0.20195013798164 1
0.209000428918705 1
0.208416232103553 1
0.202783159194991 1
0.20388090162367 1
0.204338172530647 1
0.20119934342898 1
0.207700942367119 1
0.193960899404272 1
0.208077695862627 1
0.185057163901365 1
0.19514585656161 1
0.19642480081228 1
0.196740929547844 1
0.208909841875816 1
0.201009207765893 1
0.193937029010865 1
0.200023706141949 1
0.201931013654356 1
0.201310944993588 1
0.211447883222287 1
0.198233271983122 1
0.188949995445012 1
0.201046538318077 1
0.192683406986136 1
0.20492653916585 1
0.187310345633879 1
0.19886978221563 1
0.200523890721131 1
0.191588034675772 1
0.197883718643776 1
0.193065643221286 1
0.210845329166182 1
0.206956698724906 1
0.20234529798805 1
0.191137602234728 1
0.195177565274394 1
0.20498822435159 1
0.178759482315643 0
0.204514468203447 1
0.207731278316058 1
0.192828894389291 1
0.183711712707478 0
0.194524959860019 1
0.206652055839855 1
0.201530429875937 1
0.19732157249128 1
0.201980544788119 1
0.203603008319118 1
0.193894128954912 1
0.194120504446968 1
0.20256264088236 1
0.194899753438176 1
0.201557118415886 1
0.188016148601111 1
0.197759515197243 1
0.198841778583596 1
0.201890575862681 1
0.194868739982446 1
0.204423228172026 1
0.191710085309152 1
0.206919888131216 1
0.201267701158016 1
0.201737643536897 1
0.197480552268842 1
0.206334256922795 1
0.200454299135289 1
0.205897626028601 1
0.203758351716552 1
0.204332130321216 1
0.212920444558402 1
0.21969666143533 0
0.198177180775808 1
0.207219017163659 1
0.202051776496448 1
0.183739976425066 0
0.198710539113826 1
0.203709596082176 1
0.201588883119671 1
0.192438099591785 1
0.205244886358507 1
0.199062665329446 1
0.208124156630166 1
0.204251309614619 1
0.189164398379837 1
0.201456040693789 1
0.21095305133648 1
0.193260778745585 1
0.200212315627946 1
0.19616401987286 1
0.201004040411139 1
0.186910251769652 1
0.192003182865302 1
0.197500658032634 1
0.202689748467401 1
0.187089424881851 1
0.219021185800635 0
0.207896819737416 1
0.190786032569475 1
0.199278816957929 1
0.200496595919491 1
0.20202485656579 1
0.194597637579568 1
0.198212487745338 1
0.20095442138114 1
0.203818565311341 1
0.203309511328355 1
0.209126376101354 1
0.186867354550569 1
0.206267231353327 1
0.216536606859568 0
0.198403111029969 1
0.196108850293882 1
0.203555317778034 1
0.202253325603235 1
0.210407225768506 1
0.18614364682927 1
0.192411486852858 1
0.208013728259627 1
0.198881251809725 1
0.200294697259886 1
0.219431241412732 0
0.196615652480327 1
0.198202651415369 1
0.2089446323749 1
0.199478850604407 1
0.192102221509436 1
0.195411737802232 1
0.185698494983089 1
0.190878925008238 1
0.195578100468627 1
0.20787469693875 1
0.195495779271245 1
0.212864676619155 1
0.20906363337977 1
0.2083308937688 1
0.212291014743928 1
0.188446434770681 1
0.200010055949344 1
0.195428518851765 1
0.202382534602604 1
0.210725860219307 1
0.20447380479772 1
0.215077615284977 1
0.200181247374591 1
0.198660140219383 1
0.189393827216087 1
0.203716560414324 1
0.205984466951177 1
0.202187650305943 1
0.204423417237314 1
0.198356492207397 1
0.20348481877135 1
0.200981254270545 1
0.198347410560627 1
0.197621809511354 1
0.197946319211463 1
0.190831958959535 1
0.192830620305595 1
0.197590945198787 1
0.195533417773712 1
0.200549949267099 1
0.208493378448926 1
0.197163423432756 1
0.210032716295406 1
0.193462625807758 1
0.205930620554493 1
0.198944008281774 1
0.1975224087814 1
0.194915470344345 1
0.220140146357397 0
0.196304588835802 1
0.198021678784326 1
0.19725129613313 1
0.20329407631152 1
0.212055698077464 1
0.213165713362248 1
0.209528580429099 1
0.185870329805066 1
0.195211375375249 1
0.193388323152697 1
0.208161882191294 1
0.209736122013522 1
0.209981258922237 1
0.198615694979412 1
0.200382260474057 1
0.196252405568815 1
0.200476520461367 1
0.198862124811144 1
0.205209050197957 1
0.193204154759578 1
0.201716621284512 1
0.187214027502911 1
0.207777901746772 1
0.194147622996229 1
0.199678776536727 1
0.20661230558932 1
0.200789926295037 1
0.199123991893685 1
0.198006691850242 1
0.197181634567332 1
0.199892346446619 1
0.218380775199589 0
0.195004784558796 1
0.204577017729053 1
0.203617639046939 1
0.202040081825122 1
0.197251711430926 1
0.203433961829022 1
0.207335687780218 1
0.201868728554849 1
0.192807766174009 1
0.185814557273043 1
0.19016151842767 1
0.2083712679877 1
0.20640343180174 1
0.193361502805485 1
0.205137439646662 1
0.199573365158992 1
0.196135977547879 1
0.195264800225136 1
0.198930863244078 1
0.20199037757044 1
0.201621847733285 1
0.203612075627738 1
0.201324249224211 1
0.199022214305096 1
0.198023097752138 1
0.202098055512021 1
0.202506555374791 1
0.20173234052227 1
0.197634761654717 1
0.204054866813441 1
0.20387101873515 1
0.205203000214595 1
0.21256771472358 1
0.2029177228701 1
0.192212743378827 1
0.204428338366652 1
0.203645392671357 1
0.197810619952745 1
0.19593638225547 1
0.196998407321249 1
0.205677400001589 1
0.198070220529072 1
0.206777834591429 1
0.201441111721277 1
0.193737651609657 1
0.198267814638403 1
0.191766273453778 1
0.204822548840937 1
0.199082385793428 1
0.195969110607907 1
0.200667783553174 1
0.201297864662773 1
0.205604203444549 1
0.206741357418529 1
0.205476517672173 1
0.213076860924169 1
0.205824447258486 1
0.204411298013484 1
0.202279182394749 1
0.209954889410633 1
0.200028398879962 1
0.213975955208775 1
0.195960470738027 1
0.198775401632557 1
0.213604650327727 1
0.204482077184915 1
0.198368639382972 1
0.209799452027037 1
0.193674153125118 1
0.19703558976131 1
0.186163619099934 1
0.208255750246404 1
0.196062135579987 1
0.207025341358087 1
0.208947989040687 1
0.184188413729565 0
0.196362655401 1
0.203078976498654 1
0.195075777997382 1
0.212623152316268 1
0.204431183469282 1
0.196462274255645 1
0.185595878147042 1
0.210822090552454 1
0.197245547874254 1
0.207381076403035 1
0.196466329072064 1
0.201386358049749 1
0.195215684142771 1
0.200948089756385 1
0.203681501754017 1
0.210075886298539 1
0.192894761623763 1
0.206392228215493 1
0.208346534578832 1
0.205056084231221 1
0.186471325917631 1
0.196924985364968 1
0.220065429051641 0
0.181546839975553 0
0.20062449245354 1
0.210223008120616 1
0.199342684433895 1
0.204381400103248 1
0.19743038247274 1
0.199721906685077 1
0.20125459542927 1
0.202600659668893 1
0.210258748038073 1
0.187128282443692 1
0.207872074438805 1
0.206972316220529 1
0.20275049785446 1
0.188660636716642 1
0.191698355868044 1
0.196890460958942 1
0.203854622082356 1
0.194035241533542 1
0.204331860291012 1
0.199505775501511 1
0.196853682297715 1
0.206731945110849 1
0.205252366251663 1
0.189833488262772 1
0.21697161665437 0
0.199683494558813 1
0.184552389648736 1
0.189554311702268 1
0.194917293201905 1
0.205204845214074 1
0.210265070007797 1
0.194930312716539 1
0.194921058322222 1
0.197485736243077 1
0.200105478111779 1
0.193072630683275 1
0.212417623057181 1
0.196084800472816 1
0.192570394534072 1
0.197917843070481 1
0.191419084225086 1
0.207351327062848 1
0.198301200140477 1
0.210165043086107 1
0.201077548726683 1
0.192931628721715 1
0.209458121927591 1
0.196974030751908 1
0.210709363441342 1
0.196970952592265 1
0.208554852471828 1
0.208118334494035 1
0.184305557312322 0
0.198062983126195 1
0.201292827679842 1
0.212605567815236 1
0.196385965543396 1
0.211087628081249 1
0.215823830970885 0
0.192891098923191 1
0.194094469509146 1
0.203646543792409 1
0.219028625419125 0
0.201246051621151 1
0.196019627278013 1
0.208634504686916 1
0.207475131734484 1
0.202578521143449 1
0.206838102136147 1
0.185733206662812 1
0.202695606135412 1
0.202818700395819 1
0.195192401211727 1
0.198544619665881 1
0.200071925741527 1
0.1928434177301 1
0.200937909436023 1
0.192513148010637 1
0.184696471738754 0
0.194776911912337 1
0.213644324800215 1
0.203418420841154 1
0.218117682034955 0
0.201527816376901 1
0.192675920958321 1
0.205026575118206 1
0.208340400405501 1
0.205544838309739 1
0.202088484901481 1
0.1930019234962 1
0.197655859186426 1
0.201956232811619 1
0.184390636175227 0
0.201330449041084 1
0.205918367097638 1
0.206114104364954 1
0.200941233679286 1
0.199442999828102 1
0.200559791350396 1
0.206057727145213 1
0.191920517250407 1
0.197543202688036 1
0.201643965830213 1
0.195080007047771 1
0.19612396037462 1
0.20363130488287 1
0.186193214674168 1
0.186071809995723 1
0.200609857529647 1
0.193075660358712 1
0.195778367593836 1
0.20613060990337 1
0.207864197258643 1
0.191826936412031 1
0.210387672526634 1
0.219862116112841 0
0.228727102158658 0
0.192656633361463 1
0.190912626079849 1
0.193521121406325 1
0.199351381613272 1
0.214718206473404 1
0.203935925756936 1
0.195095703224184 1
0.185654122074979 1
0.209094899273269 1
0.208023513809681 1
0.198737540307653 1
0.195300245931248 1
0.212815884418781 1
0.213095825382084 1
0.193786219981633 1
0.197518998114362 1
0.209140843562842 1
0.190411476602776 1
0.19273813264683 1
0.199936487358576 1
0.20159845777683 1
0.212685965545478 1
0.199917892642201 1
0.199247058099952 1
0.201789071010196 1
0.202606086235981 1
0.194330318236586 1
0.214094130183403 1
0.193679607208252 1
0.188054489671229 1
0.211540077497978 1
0.202754024525941 1
0.207124213031978 1
0.194666959812155 1
0.196419569717987 1
0.189943718685362 1
0.205471746180282 1
0.205767099156798 1
0.202768508123217 1
0.196964024476143 1
0.20276706622171 1
0.202261412792647 1
0.210297439432858 1
0.216776224857411 0
0.204964569386472 1
0.211534510701444 1
0.201049343436771 1
0.201738114980342 1
0.20283318209549 1
0.198198585988424 1
0.210680025767323 1
0.196920059826044 1
0.189721652069925 1
0.185574848546035 1
0.194559528437911 1
0.20641929773024 1
0.209548125969418 1
0.20498169601801 1
0.202993823078725 1
0.200229235207564 1
0.197011753289935 1
0.198150349824397 1
0.194681918687257 1
0.198319709749437 1
0.201155417015369 1
0.203287566107918 1
0.212122429146061 1
0.196507981669293 1
0.199996902539709 1
0.206066608258733 1
0.202495808023838 1
0.191288827558803 1
0.204394909153884 1
0.207476547909855 1
0.211649219951732 1
0.20128575515802 1
0.215597791286474 0
0.205701465895974 1
0.206830615331263 1
0.196078317011295 1
0.20541157649033 1
0.194472480393129 1
0.194717199368426 1
0.201338682745272 1
0.19631947394537 1
0.220046451317598 0
0.192559168179347 1
0.192750724775506 1
0.198179370995281 1
0.189387937138312 1
0.205679304011955 1
0.199771986587225 1
0.204630264320802 1
0.200894118587972 1
0.185581804389865 1
0.203840742896919 1
0.19891575806814 1
0.185849149680207 1
0.205187860271229 1
0.196408969719946 1
0.211951434083149 1
0.202852512439773 1
0.205852925184631 1
0.201175771540012 1
0.210624608945801 1
0.198532267554233 1
0.205275750056435 1
0.208467470602113 1
0.208975262670845 1
0.19438166811843 1
0.203859699012951 1
0.189958289731149 1
0.190874832378909 1
0.20225477615063 1
0.200316499616984 1
0.200939556821067 1
0.202722645760045 1
0.197404096101681 1
0.191320327369112 1
0.184873306214682 1
0.201612391290819 1
0.212900480175695 1
0.200509168995644 1
0.216665511417254 0
0.202195212607344 1
0.202233924613306 1
0.194808616250701 1
0.18789434412853 1
0.192684105487259 1
0.191824702292505 1
0.199357971512108 1
0.20236734007822 1
0.18638905397619 1
0.194917144181755 1
0.196961384780605 1
0.18713068345458 1
0.205608963390639 1
0.199325614690002 1
0.190773320689908 1
0.187825139634226 1
0.19663047742892 1
0.189058706906862 1
0.188429649138444 1
0.204638684912007 1
0.196383273576167 1
0.208486342714859 1
0.206288395501188 1
0.209116880304003 1
0.211045089061434 1
0.200411148524068 1
0.224825626503847 0
0.197077756602246 1
0.20186445815107 1
0.198198978388231 1
0.199191655888978 1
0.207677446017755 1
0.189332972371419 1
0.205566699393163 1
0.197146176569788 1
0.206747513510567 1
0.217496948248021 0
0.196824286006859 1
0.217631735115623 0
0.214840315545668 0
0.202295259965864 1
0.191264983659035 1
0.191224380064515 1
0.18455812361059 0
0.194482624687673 1
0.181320216150647 0
0.184141847960862 0
0.206047761319172 1
0.201786742070113 1
0.19895594289098 1
0.215788831930529 0
0.200340507235327 1
0.18724882925241 1
0.210594783937881 1
0.202688113028368 1
0.193872308710476 1
0.197107857410226 1
0.195433289631288 1
0.205146079350649 1
0.190671623564261 1
0.200004487616263 1
0.203993453113046 1
0.208078968458354 1
0.191402990047648 1
0.206394014499408 1
0.204394066057144 1
0.195636771332659 1
0.20078359657635 1
0.205047721294353 1
0.190507310759752 1
0.205355455681294 1
0.203885854128871 1
0.201631270785207 1
0.194898947183216 1
0.200188566092344 1
0.175294182663305 0
0.206871396357082 1
0.198687900998967 1
0.199290725858764 1
0.202040706497091 1
0.196076209713219 1
0.199307094132147 1
0.19178108527516 1
0.214039642689561 1
0.200427698866064 1
0.196597623052677 1
0.197708880775769 1
0.194818449625538 1
0.201358927987451 1
0.19257806254379 1
0.196621472904951 1
0.194728578717795 1
0.186160062824895 1
0.200245595787005 1
0.198379232233131 1
0.191691243209882 1
0.211134929397795 1
0.196933151425494 1
0.190196032848098 1
0.193129197057269 1
0.201367509924179 1
0.201342949257615 1
0.194101146924307 1
0.198502207183209 1
0.201874401856633 1
0.192279253781565 1
0.199755130051171 1
0.211156165269063 1
0.205359643840583 1
0.212467123448912 1
0.202608154667816 1
0.202828591042429 1
0.199078368122715 1
0.208134287164375 1
0.202849951439526 1
0.196284284557514 1
0.203441173659256 1
0.1977464225817 1
0.190115392609117 1
0.199401012265716 1
0.198149045102602 1
0.202427548707233 1
0.201858138683546 1
0.194093639290262 1
0.203155732672962 1
0.206950026840264 1
0.196602821963848 1
0.187360103299312 1
0.210416387435086 1
0.206664727636425 1
0.198617262401899 1
0.209267556691432 1
0.2179205260698 0
0.197399314821258 1
0.207255079626504 1
0.200483469318355 1
0.209746453994612 1
0.204406500582939 1
0.190409014374317 1
0.184173566022971 1
0.196730015989735 1
0.207599077684736 1
0.193924419503954 1
0.205956027422999 1
0.202211978473063 1
0.209089976555671 1
0.201639885686303 1
0.180908191723008 0
0.193644026116371 1
0.193122026454874 1
0.207634849759247 1
0.204192385044378 1
0.201526428429321 1
0.206829191006253 1
0.21127284736785 1
0.196278259485848 1
0.205890403368483 1
0.196872205596049 1
0.202333517811197 1
0.206823178393191 1
0.215800121902314 0
0.198507162201399 1
0.195422301664937 1
0.201050278872449 1
0.202372329129992 1
0.201577850683244 1
0.219999307668332 0
0.187845853905388 1
0.189211322688524 1
0.198426228581012 1
0.202219924075413 1
0.208235410977858 1
0.187746642128058 1
0.205919958710123 1
0.200941929886826 1
0.199178205515695 1
0.204409699690002 1
0.186086301527349 1
0.210977093769942 1
0.203423511566135 1
0.209929948683901 1
0.213451267277175 1
0.201197067083417 1
0.193369292574859 1
0.207951883166781 1
0.210352116842503 1
0.197737479724884 1
0.212564060326155 1
0.203597477963047 1
0.194177779087313 1
0.212177502919809 1
0.189452509694156 1
0.206113894160619 1
0.194219415801791 1
0.205153477171152 1
0.19717540943742 1
0.200343464463161 1
0.201697311971196 1
0.198388265637902 1
0.193523419441917 1
0.198638109015419 1
0.199408316787937 1
0.204426687432327 1
0.203200957840292 1
0.184845009912789 0
0.217371211601924 0
0.220028665961278 0
0.20382234466983 1
0.201972205309328 1
0.208721241213088 1
0.198301609566614 1
0.200050052497838 1
0.194499767834636 1
0.196870562185639 1
0.197377356511777 1
0.197860703733129 1
0.19548174290345 1
0.207030944594795 1
0.205212873317342 1
0.201776799219637 1
0.190276598211301 1
0.196768611066063 1
0.204702556660226 1
0.197171496870736 1
0.195661165457874 1
0.206927709511096 1
0.210001337299506 1
0.21495183375409 1
0.215097379119272 0
0.20655005814331 1
0.203263557757978 1
0.1897364976108 1
0.202063202202625 1
0.200436966669101 1
0.199577835047366 1
0.202001863673078 1
0.200464927208178 1
0.208543794723015 1
0.203126772813348 1
0.20574659321955 1
0.193059592372707 1
0.188945916827783 1
0.184595858007071 0
0.196165753939197 1
0.191088864399404 1
0.201762450636763 1
0.191881431574274 1
0.201401219141053 1
0.196578857487498 1
0.191837324473889 1
0.202089217093525 1
0.208858550449327 1
0.205631614005865 1
0.209055953995995 1
0.211257830577663 1
0.193752953162504 1
0.185217347162078 1
0.201519115284604 1
0.194507023044513 1
0.204340841275205 1
0.196722368334949 1
0.206461332368927 1
0.198567245112951 1
0.210904532961252 1
0.197124844040313 1
0.194753101706481 1
0.200815959178933 1
0.211110326214736 1
0.19040400047646 1
0.180242389586634 0
0.201304665839189 1
0.202152250705629 1
0.206766731257647 1
0.219758688378595 0
0.1844520890969 0
0.197625289060332 1
0.206173413687886 1
0.222241942881395 0
0.217474864899748 0
0.185959003967461 1
0.220375949383217 0
0.195858551134605 1
0.207488461159101 1
0.196184352811645 1
0.203102038623819 1
0.200278699397318 1
0.202244649024065 1
0.206394901269029 1
0.196155802356533 1
0.201983954488497 1
0.195539407348654 1
0.205962242960554 1
0.195050414538987 1
0.194811012182048 1
0.19430208082691 1
0.203395916321841 1
0.188146627222705 1
0.207453296990396 1
0.189594706598179 1
0.209998990860922 1
0.207691697582472 1
0.217505642567369 0
0.189802039551748 1
0.204903714596402 1
0.2107113787303 1
0.199114301729344 1
0.202581519047215 1
0.199258578626384 1
0.194301112385944 1
0.209618902730648 1
0.202307885024556 1
0.211649494198232 1
0.202726115215705 1
0.218004682662165 0
0.205640071063009 1
0.204387284335161 1
0.202261560261863 1
0.200462437217534 1
0.196277275879954 1
0.214109089713293 1
0.206098848469776 1
0.193698368693323 1
0.192054871459818 1
0.192038457758887 1
0.198220582204892 1
0.217216679040748 0
0.204452756567402 1
0.200341115979304 1
0.188877710628441 1
0.185646936572559 1
0.206162129332832 1
0.200698906375826 1
0.197159006404451 1
0.193529707063547 1
0.182777332324311 0
0.203951514044642 1
0.197405961463648 1
0.196120309618089 1
0.191930563354173 1
0.205001547007628 1
0.209586365680519 1
0.20946277075632 1
0.206785257372626 1
0.20191269160644 1
0.211752704819054 1
0.192624826213815 1
0.190280045965326 1
0.186166890522671 1
0.189718998465999 1
0.194618914466923 1
0.203428529464661 1
0.187660203890296 1
0.199854767793184 1
0.195272459057518 1
0.210145410001551 1
0.207800023713525 1
0.198295549536427 1
0.196782334649005 1
0.211556625217235 1
0.189041049389271 1
0.201707972023238 1
0.193045090756551 1
0.189976231518706 1
0.195730410190639 1
0.20806964911882 1
0.194641104704081 1
0.21081681205946 1
0.203883751194507 1
0.188153456560263 1
0.19896181530447 1
0.198115000171963 1
0.191455638539438 1
0.193985037362004 1
0.206761889396675 1
0.209676272132612 1
0.201613247300211 1
0.210306360391481 1
0.192751415042348 1
0.191494171162592 1
0.205875935915416 1
0.206408347370021 1
0.202891808582658 1
0.204062166014609 1
0.196010920263068 1
0.201206127713853 1
0.214846163301795 1
0.191963326484337 1
0.21078037174102 1
0.212885198880323 1
0.197323379136073 1
0.207706743780332 1
0.202911199496308 1
0.184734040011028 1
0.20615529628388 1
0.194493469552108 1
0.207168935955216 1
0.194942171586419 1
0.187599452485958 1
0.204010380025007 1
0.206795569466195 1
0.183483534318323 1
0.194985731621686 1
0.204945065125936 1
0.202797930782684 1
0.210734766015813 1
0.196873890833994 1
0.214426427650373 1
0.191518717774344 1
0.202682492125928 1
0.189946686604304 1
0.211588666718049 1
0.204049528207192 1
0.196087593120317 1
0.193172866966738 1
0.218882465727489 0
0.20289800921856 1
0.199261616533 1
0.201617582579906 1
0.206955333369568 1
0.194900834679301 1
0.190986562344101 1
0.196693575122542 1
0.214645321376106 0
0.204794943915032 1
0.200705412710339 1
0.191021080186771 1
0.206037795096089 1
0.209769609449954 1
0.194324823880761 1
0.205480738253142 1
0.193961184619345 1
0.202459796345326 1
0.192493643573862 1
0.191491216323596 1
0.201398735631834 1
0.191936786016446 1
0.197906374918557 1
0.192626368003742 1
0.19010978609496 1
0.187063444694726 1
0.202463876119368 1
0.189520218693143 1
0.224291573930584 0
0.204561393933124 1
0.203975434761607 1
0.196965691545402 1
0.202179891028615 1
0.204690049421958 1
0.195935742173609 1
0.207481807905893 1
0.203642621580022 1
0.206864129216014 1
0.200454467758969 1
0.204942179035459 1
0.190795846531889 1
0.205070508859939 1
0.208315771767386 1
0.199726345279675 1
0.193984048047456 1
0.194031868123478 1
0.206317605811322 1
0.199536264843962 1
0.200185185891192 1
0.210317522682167 1
0.199522125145142 1
0.195184425775174 1
0.205239154309051 1
0.189974981818883 1
0.20247484725766 1
0.207275002972215 1
0.200308520325535 1
0.189683696280495 1
0.200622430222829 1
0.197756541874891 1
0.191992907853446 1
0.208771235325694 1
0.195491885672013 1
0.199207342534333 1
0.205590199408122 1
0.20371160077185 1
0.198663186121571 1
0.205146592835856 1
0.203694734410571 1
0.203021092013189 1
0.211440913163291 1
0.194142799195885 1
0.19526248293484 1
0.199122981727511 1
0.208534261346453 1
0.191689174138129 1
0.208871543828756 1
0.200982353869152 1
0.201253479730374 1
0.212899405040807 1
0.20038344989516 1
0.212656379468545 1
0.197097426809659 1
0.198220749599926 1
0.193613607372649 1
0.207158374386623 1
0.193870077147125 1
0.200541494623683 1
0.201567220302819 1
0.210146582021464 1
0.207807377323939 1
0.198460022395605 1
0.206019772057881 1
0.19843340622586 1
0.204020904304877 1
0.200959877765858 1
0.208694879065662 1
0.198925669500796 1
0.209894253253702 1
0.194554813222582 1
0.209721922319884 1
0.195198630649332 1
0.20207150989258 1
0.208994495436639 1
0.208920450387236 1
0.197486159510203 1
0.220736276633301 0
0.199164209508268 1
0.206240869507235 1
0.19303113711495 1
0.207323903663497 1
0.204955744606021 1
0.198001135906477 1
0.206850944123883 1
0.195199764733315 1
0.210699449940914 1
0.195458214262449 1
0.194766340663124 1
0.221396204935531 0
0.210820540205405 1
0.212406821058828 1
0.20792132255611 1
0.201329220384381 1
0.193012394286787 1
0.200594591283849 1
0.210589102932141 1
0.198483427953033 1
0.188317541396979 1
0.195817907145724 1
0.190130669952167 1
0.209344495244854 1
0.214100682448202 1
0.203335110276995 1
0.195295042183337 1
0.194809711303485 1
0.185398620338439 1
0.19454065092664 1
0.202781692861223 1
0.202661663154247 1
0.192649046282188 1
0.204722879530378 1
0.202441130033345 1
0.183677128725861 0
0.199784873447015 1
0.196638551953593 1
0.208123419892536 1
0.203669779103392 1
0.194146779498333 1
0.205575321578151 1
0.20629644765083 1
0.199588343556928 1
0.20944465643038 1
0.208284161504386 1
0.192478876415061 1
0.197567233552316 1
0.186749006445958 1
0.199082674856336 1
0.214096397528717 1
0.209838125060649 1
0.194671027824705 1
0.202252173720971 1
0.18877953892014 1
0.201759213500447 1
0.208955089394819 1
0.203302552663676 1
0.207135935987389 1
0.190572408581484 1
0.189604556657459 1
0.201473402760834 1
0.207902599357952 1
0.203655504063791 1
0.208343593405396 1
0.205016498749221 1
0.193687860911452 1
0.196396574612514 1
0.210842456315986 1
0.195816729255375 1
0.193294380185964 1
0.198360141323947 1
0.203018175721994 1
0.188603147658573 1
0.195015370006869 1
0.190368108919883 1
0.205281209119885 1
0.205361375031186 1
0.21268900846322 1
0.199707171807687 1
0.192931073090844 1
0.208076341642827 1
0.205902998689064 1
0.19759210354447 1
0.189611900541719 1
0.206783520394926 1
0.190215514617167 1
0.20124449209281 1
0.185366279282881 1
0.19490562361138 1
0.20518374402948 1
0.191760614442612 1
0.200829390204221 1
0.21015209625664 1
0.213765893913718 1
0.21134606956201 1
0.20284814877023 1
0.198202616959226 1
0.198471821436755 1
0.192743343340669 1
0.201950211925605 1
0.215867128154711 1
0.196317027584911 1
0.200571744586517 1
0.200433315535381 1
0.199176542120063 1
0.207300598253241 1
0.205860523301023 1
0.184111143061952 1
0.200552571783067 1
0.204168896464239 1
0.206341684562619 1
0.206746436132629 1
0.18913093208931 1
0.186065771388116 1
0.186887566990382 1
0.203008149282269 1
0.205671524820585 1
0.184282809315942 0
0.19568715591006 1
0.199380886562868 1
0.202308195321798 1
0.210972730757344 1
0.2151072653223 1
0.185790201662491 1
0.198431461594564 1
0.204794747691429 1
0.204520800516313 1
0.206653964756984 1
0.199752127796322 1
0.191924560507761 1
0.198210375015579 1
0.203732716867131 1
0.188470989319358 1
0.195517577429656 1
0.201733703653658 1
0.20653626406866 1
0.197922293517979 1
0.202962371503714 1
0.195716241181589 1
0.194592948140706 1
0.194479342027152 1
0.205290250258407 1
0.198368916306481 1
0.20439778307712 1
0.196910543384041 1
0.191294361775209 1
0.202424420516073 1
0.211855685232435 1
0.196048019575149 1
0.191390223802478 1
0.197740466033704 1
0.197490762354322 1
0.191336995029198 1
0.191539461282055 1
0.206874015663986 1
0.201449141472438 1
0.206606048205863 1
0.188939786837902 1
0.192019651939439 1
0.202728808716831 1
0.191202665467433 1
0.208167792586267 1
0.207475515634501 1
0.208734807813434 1
0.198044415174711 1
0.203705410522713 1
0.204579279708883 1
0.203665737390345 1
0.205044163766128 1
0.209882278586645 1
0.225068772169855 0
0.209790057136529 1
0.20179923604313 1
0.21414883956149 1
0.198146489933734 1
0.20706673570898 1
0.203833894254398 1
0.188640255777612 1
0.212977761465399 1
0.199357152130315 1
0.204287781421081 1
0.203793103270666 1
0.195284290895554 1
0.198944105440754 1
0.206379904139364 1
0.198850878809616 1
0.194118230791366 1
0.192422977776787 1
0.194038914040633 1
0.207957137829189 1
0.197621583384921 1
0.202031329635256 1
0.205780326036089 1
0.198136364257165 1
0.183522359800805 0
0.207771736270034 1
0.202477519245816 1
0.200698725935739 1
0.21506115286784 0
0.202504179719502 1
0.201320990449199 1
0.199605466306287 1
0.186354593067857 1
0.19983591837926 1
0.193507239737056 1
0.209737969995262 1
0.212416089728398 1
0.200129460819916 1
0.196666955803638 1
0.216733647519883 0
0.206437430425438 1
0.194464411849613 1
0.206687289667739 1
0.214085256058732 1
0.205555639232915 1
0.184909105891124 0
0.185906034321204 1
0.206626184268563 1
0.205800807185294 1
0.197336010876969 1
0.200109605698123 1
0.197191230647685 1
0.204802506351186 1
0.190295549373411 1
0.197083128608709 1
0.199204013909026 1
0.202299129693344 1
0.219609585325179 0
0.195785188620644 1
0.201504039795074 1
0.190156843958162 1
0.201964649817364 1
0.217290130623461 0
0.197910937548759 1
0.204186135331478 1
0.199819665186427 1
0.195183483916417 1
0.199974038990509 1
0.202955201683185 1
0.199457600694122 1
0.207375825126667 1
0.197967116874006 1
0.199562848396225 1
0.197509817860372 1
0.195419319259112 1
0.205924316665616 1
0.207318346160951 1
0.179014982734444 0
0.201381945571395 1
0.210364495029378 1
0.191338412494177 1
0.223089258204983 0
0.198725605070789 1
0.203419624958853 1
0.20315345185552 1
0.192824963605311 1
0.209016429167282 1
0.192652890905289 1
0.204573914925187 1
0.206440810785664 1
0.198815091904253 1
0.186244204662709 1
0.220557449493064 0
0.199987598015484 1
0.202536410610357 1
0.194001216671673 1
0.197782004966197 1
0.201540857594431 1
0.207281535193031 1
0.194769617027622 1
0.203881401413233 1
0.202796096064532 1
0.206358085313616 1
0.194524277419252 1
0.199956794744187 1
0.204892450493486 1
0.202714387447086 1
0.207110462433537 1
0.207026360263751 1
0.19103279510466 1
0.19560473460175 1
0.196409428583346 1
0.208065453214355 1
0.200199565766437 1
0.187995695500029 1
0.210842715034675 1
0.200363671393337 1
0.196427268563476 1
0.205600420134785 1
0.200557441869987 1
0.195065652037195 1
0.206896134517271 1
0.196978419102158 1
0.198286966834623 1
0.199316394049212 1
0.201055546019798 1
0.200419081838087 1
0.198881685462974 1
0.205770012824545 1
0.192755008398228 1
0.200445094958731 1
0.197516552319771 1
0.201749925985893 1
0.20766653554905 1
0.215952525459866 1
0.195154833342552 1
0.197946086292739 1
0.206408210038771 1
0.202668761486065 1
0.202513616464129 1
0.200410680306048 1
0.202725182258097 1
0.205180614751365 1
0.205479975845688 1
0.198444436819287 1
0.190881902544884 1
0.204550642889948 1
0.190886930404015 1
0.192715704538294 1
0.201782233119986 1
0.193101658072651 1
0.189854663839527 1
0.205639846578631 1
0.196298613795942 1
0.202219474688225 1
0.203900562785721 1
0.198248820220843 1
0.211004916024172 1
0.209961795519257 1
0.209775305604989 1
0.203389669467307 1
0.201029191203071 1
0.209476892290334 1
0.209213545670287 1
0.19382330497057 1
0.199620690402017 1
0.218055633999195 0
0.192166838593848 1
0.186800866980851 1
0.209999541651529 1
0.199789863286062 1
0.193145032620503 1
0.210945107206827 1
0.200699826453317 1
0.207442971955796 1
0.211472171253301 1
0.20079127206914 1
0.195771141712239 1
0.203424227306946 1
0.183060855106305 0
0.202781912428957 1
0.201226383624496 1
0.200530202929252 1
0.213878213078672 1
0.201902958012163 1
0.194183408938938 1
0.207539437555995 1
0.189598432793099 1
0.206743578608526 1
0.195840864791355 1
0.212005065401135 1
0.208461105693111 1
0.20264186716794 1
0.186084244190314 1
0.213471410727623 1
0.192959977696927 1
0.201235355747625 1
0.195203153748298 1
0.207915338729282 1
0.200033266628645 1
0.198874305694117 1
0.211811164862568 1
0.201162431676543 1
0.191264812639965 1
0.211328263999923 1
0.19519351406569 1
0.196178981164243 1
0.19542602186227 1
0.199733926959379 1
0.199794394589481 1
0.202463191734159 1
0.20208893031339 1
0.193927165302023 1
0.214763667303124 1
0.195991803213847 1
0.205898134566764 1
0.197358515670812 1
0.198525110347927 1
0.209324243813771 1
0.196038594105688 1
0.207875080697397 1
0.191626281146783 1
0.21201981038207 1
0.18536137667609 0
0.201296459968017 1
0.202543359856306 1
0.211469769863996 1
0.191001875714888 1
0.207430386914651 1
0.196459047118101 1
0.199188386158287 1
0.195720143753958 1
0.203775212517767 1
0.202102922558544 1
0.200128320094934 1
0.209969185022877 1
0.207343914898813 1
0.189548780417284 1
0.204644220852743 1
0.208207180007429 1
0.200932999400209 1
0.204704998223754 1
0.198564516462718 1
0.197581090532137 1
0.210026356766479 1
0.20633718654812 1
0.195431383916891 1
0.19678428115316 1
0.209961676071788 1
0.193770326923377 1
0.191632397803613 1
0.210581610413484 1
0.197748124535312 1
0.195183375859216 1
0.197168421174058 1
0.195570162688228 1
0.209102838892095 1
0.203963048399502 1
0.204842410803031 1
0.199429184733759 1
0.196903038742364 1
0.196450008920822 1
0.184737309903975 1
0.208523541627863 1
0.199650375960362 1
0.208367497970823 1
0.193343029597409 1
0.186056926240132 1
0.209529218162021 1
0.207099491020617 1
0.189483386006517 1
0.18349525302437 0
0.205182815392216 1
0.198495275488403 1
0.195370781920307 1
0.195136733040793 1
0.20096941285138 1
0.19894954924639 1
0.20847991743669 1
0.194821542589154 1
0.199096248023538 1
0.189464301671484 1
0.223937260442595 0
0.197013579378811 1
0.188832509937422 1
0.201273278981051 1
0.199269029719228 1
0.194308059275864 1
0.1954406830174 1
0.212578487771331 1
0.211400089932238 1
0.207146259399875 1
0.202056475230044 1
0.202893666085889 1
0.196069028322052 1
0.189031629429743 1
0.198268785835448 1
0.210784132963124 1
0.207380640532295 1
0.201740272576599 1
0.2102727745684 1
0.194266533189265 1
0.203884512154043 1
0.205326984428024 1
0.192241823815604 1
0.198929638863005 1
0.204005992233541 1
0.205741895464609 1
0.206823639841413 1
0.207041731082034 1
0.208401793051823 1
0.199446545197413 1
0.200087905197317 1
0.199771109397959 1
0.194434823677379 1
0.202491027842935 1
0.190273858327648 1
0.183482940265635 1
0.204726402296164 1
0.206208123645899 1
0.199776776781187 1
0.204285178614946 1
0.20320897238791 1
0.206435239138365 1
0.198140201177908 1
0.203691442880759 1
0.197637482105093 1
0.20315157992893 1
0.200064949362161 1
0.202669660302913 1
0.211030614204397 1
0.203362699998867 1
0.196471101957387 1
0.200528796972379 1
0.206234192148969 1
0.211027277619922 1
0.204066109342096 1
0.204890965745283 1
0.200989643206234 1
0.204256300283944 1
0.207139069423967 1
0.198986523323332 1
0.20130235370027 1
0.195114904171972 1
0.217049633276278 0
0.208030441273441 1
0.201057585076407 1
0.208685279732928 1
0.199511500990253 1
0.207796533188808 1
0.198285996547992 1
0.206582630071069 1
0.200166281003698 1
0.195610417186675 1
0.207889061341682 1
0.203277888714897 1
0.203355598506364 1
0.204231319765529 1
0.216617896210796 0
0.20130324491597 1
0.186650473205685 1
0.194843356245771 1
0.205307130481198 1
0.199838200018815 1
0.203275059997521 1
0.216296422021173 0
0.189213158730136 1
0.20503181962345 1
0.216398047837865 0
0.197082818452246 1
0.209296624599274 1
0.188157973661665 1
0.205553846518787 1
0.208391601105174 1
0.197047998817397 1
0.204024498958192 1
0.212796783178259 1
0.215761235699557 1
0.217964070735327 0
0.210429256930318 1
0.193945371899015 1
0.198009166711155 1
0.204265458009863 1
0.191019468368046 1
0.206152636495316 1
0.200185166397933 1
0.198034148506643 1
0.206077190905428 1
0.218952971775511 0
0.199608952917998 1
0.212044251039811 1
0.198675167431469 1
0.187452095773056 1
0.190103772081695 1
0.202276010099569 1
0.191678094915785 1
0.199427231772711 1
0.185775262401446 1
0.20838477170577 1
0.207154851189455 1
0.205424291369222 1
0.212182382769805 1
0.197793271451535 1
0.199000621185627 1
0.198082445549651 1
0.19110791145153 1
0.213726092942843 1
0.201055368085997 1
0.20430707183214 1
0.202293998819179 1
0.198635120513833 1
0.196214162869455 1
0.210455752177276 1
0.207197076992383 1
0.198850354858749 1
0.201065746270361 1
0.200957905783848 1
0.202076266109845 1
0.184642298881377 0
0.198548666880429 1
0.194429936352026 1
0.195926323027145 1
0.19239403206081 1
0.195053524508402 1
0.20686588575737 1
0.199464394467751 1
0.191430667040366 1
0.191264125838961 1
0.201192979893988 1
0.198922430649054 1
0.195487575887811 1
0.187221773360667 1
0.199556107636598 1
0.201341405180272 1
0.192944129145945 1
0.194142719857139 1
0.202219366020534 1
0.180768995806438 0
0.200729408081154 1
0.198338938695831 1
0.210882624132956 1
0.194885735094555 1
0.211301270598758 1
0.206800197825857 1
0.193365468090261 1
0.201772835413903 1
0.201002007399635 1
0.202453492493747 1
0.196836215246508 1
0.19792340860303 1
0.20622610687751 1
0.203567035213011 1
0.204266282545652 1
0.209150301420973 1
0.195592203807543 1
0.203876945222812 1
0.214112190186212 1
0.196655861273149 1
0.192561917407864 1
0.209426219997602 1
0.199604852604418 1
0.21625114922476 0
0.197265719149633 1
0.203095528267049 1
0.195758394728813 1
0.195429466988438 1
0.207960176793374 1
0.192290231550958 1
0.199378754696233 1
0.184307602831804 1
0.193298787151062 1
0.208721092803849 1
0.193854547226457 1
0.194883474463596 1
0.191929957508652 1
0.203948884250542 1
0.210309092605709 1
0.202554992031043 1
0.209922956494866 1
0.205219502963628 1
0.200626100071754 1
0.202933189727646 1
0.204195446249083 1
0.202226304926835 1
0.202146512260788 1
0.206919170194659 1
0.20372081687438 1
0.185864625990248 1
0.200165672596457 1
0.205121490021461 1
0.206512866386376 1
0.205425002226592 1
0.19508968030896 1
0.20631084385525 1
0.191765299446704 1
0.206168580465628 1
0.21009511478144 1
0.186560475476058 1
0.188674576673415 1
0.201571993754733 1
0.208282695495457 1
0.196068075208842 1
0.190305741917841 1
0.217226854756879 0
0.197723792046494 1
0.194358967973577 1
0.19620899325696 1
0.212181982556051 1
0.201490500524632 1
0.194855404595044 1
0.19816272586847 1
0.204986894297868 1
0.207866271762731 1
0.198803792320044 1
0.198945024443485 1
0.216909424979535 0
0.204491763138144 1
0.193142849007305 1
0.183178203363925 1
0.203229115924822 1
0.200337523306001 1
0.204643261456495 1
0.205316628182816 1
0.205856375183961 1
0.2015459864372 1
0.20279006113857 1
0.21519967974362 1
0.200917022505984 1
0.205146487286723 1
0.203909612006189 1
0.206295000428748 1
0.199774866044398 1
0.198042326259842 1
0.206545058523856 1
0.199978854956513 1
0.195906012876494 1
0.193616168515924 1
0.192746829996496 1
0.195394937373381 1
0.200739438875813 1
0.209622643621876 1
0.199214604622187 1
0.199863389763132 1
0.202205705652239 1
0.203592054602377 1
0.206179226245306 1
0.196189784229264 1
0.191014511865034 1
0.197347591308445 1
0.197792867551561 1
0.207302238891998 1
0.213261078105858 1
0.195081693735446 1
0.197709479085848 1
0.198933278778216 1
0.188264241149391 1
0.195987570313301 1
0.199116905585534 1
0.193950314979848 1
0.204199656145473 1
0.209870848237024 1
0.19928165631715 1
0.198311334398071 1
0.199133531179422 1
0.194090695074859 1
0.208057511101344 1
0.199978656928663 1
0.204544956002196 1
0.207857452028319 1
0.203055412739919 1
0.208292739764745 1
0.203398779160424 1
0.210195683643942 1
0.202642801767732 1
0.19890431745563 1
0.20205674869303 1
0.190975072649938 1
0.209501852372082 1
0.210638754178525 1
0.20249839738867 1
0.191537550178715 1
0.200383251278078 1
0.188773065707159 1
0.203238184345805 1
0.206709031364258 1
0.192406104979514 1
0.205115101140149 1
0.202379468312782 1
0.204138311622116 1
0.194247501625347 1
0.208750458742648 1
0.204702764907554 1
0.205396162933698 1
0.193042521299574 1
0.191131600905109 1
0.205532256349012 1
0.211305192573761 1
0.182694753599722 0
0.197187119926328 1
0.205225883030214 1
0.209008826671071 1
0.207684012066818 1
0.197234749132515 1
0.1950017799022 1
0.198562301446692 1
0.197025970848856 1
0.18719486610082 1
0.203869680483669 1
0.188314258552558 1
0.201251499308396 1
0.199161458917059 1
0.204696746329437 1
0.197949890176289 1
0.211291560602673 1
0.197426558571432 1
0.197204066703345 1
0.208138821850075 1
0.209944927609516 1
0.205563441405125 1
0.209065179397515 1
0.208809224126906 1
0.199273045983441 1
0.214581780191947 1
0.202888802123135 1
0.201574916126395 1
0.203045260232682 1
0.190054299604313 1
0.190964294561199 1
0.20046194297511 1
0.202975418407432 1
0.194016857506446 1
0.200166865747149 1
0.190406205040223 1
0.186704396229698 1
0.209250916201601 1
0.19806456827694 1
0.192022560535089 1
0.194626344322927 1
0.19725728072841 1
0.203233126566302 1
0.192230572524966 1
0.212963434489652 1
0.202549345294011 1
0.189745446230771 1
0.204633506095188 1
0.194074791811257 1
0.202269890702141 1
0.205832250734818 1
0.205565674232023 1
0.205892508025842 1
0.209238576247588 1
0.205741157819078 1
0.195018056894797 1
0.192766922367025 1
0.22205221006637 0
0.201536889053845 1
0.200739400335307 1
0.198067675025354 1
0.204020030668209 1
0.200758765987452 1
0.210418229085948 1
0.202530182449762 1
0.194105748492184 1
0.19882084706159 1
0.207147482778689 1
0.200188336108995 1
0.205899485577615 1
0.214712943603855 1
0.196154880573939 1
0.202933837743753 1
0.196504456985548 1
0.213356636402781 1
0.200063281626591 1
0.207129103939842 1
0.199973247206358 1
0.200684456602656 1
0.191684437306918 1
0.199998444306652 1
0.204742346853521 1
0.189004309988357 1
0.20890707131169 1
0.194196205920062 1
0.19552467710944 1
0.203395733175135 1
0.202697379762545 1
0.201452657283492 1
0.200649948370765 1
0.209781755999892 1
0.207648122303708 1
0.207089949709524 1
0.198666995054352 1
0.197644052266229 1
0.193185424417168 1
0.196962403876007 1
0.201735950853638 1
0.196862345416154 1
0.207552875709193 1
0.191559330700199 1
0.20620179694949 1
0.199842816434209 1
0.196401864709786 1
0.211026305389081 1
0.199317509842407 1
0.184571788549664 0
0.201661900835801 1
0.205928563300375 1
0.197178469821974 1
0.198191999908351 1
0.194867475731372 1
0.197531298700434 1
0.200797806392044 1
0.19937146259508 1
0.209967088934502 1
0.181074672670232 0
0.198817287148657 1
0.19696664405088 1
0.206560309847027 1
0.202133264193591 1
0.206018550885002 1
0.198753239871316 1
0.196271024175528 1
0.191165187976169 1
0.200458333831202 1
0.196168145064369 1
0.210944954079098 1
0.204124648674968 1
0.18992076769159 1
0.19982965852072 1
0.20812002510793 1
0.195263708180626 1
0.20870173056745 1
0.208590741155008 1
0.179650580226953 0
0.206796935290613 1
0.198179070142022 1
0.191234305276109 1
0.204290785146038 1
0.196017408140994 1
0.204870397924981 1
0.194431416222287 1
0.200351986315427 1
0.208882770118817 1
0.206938333164724 1
0.199817305602618 1
0.211680261902749 1
0.206255691732775 1
0.207338026671623 1
0.196472926212579 1
0.191582578621272 1
0.186069170345659 1
0.193760269695505 1
0.1906261201032 1
0.191046213465959 1
0.199273850664758 1
0.207159373963426 1
0.213518499809164 1
0.207794969958672 1
0.21218591319723 1
0.198374276961924 1
0.191311725146299 1
0.206523885173073 1
0.199994844860994 1
0.192275465141516 1
0.200265728078721 1
0.196748925796943 1
0.196217483710717 1
0.192863020591686 1
0.206069747764023 1
0.201933403524046 1
0.200683605691162 1
0.193404923283749 1
0.197804174849393 1
0.19686830102521 1
0.192910860866863 1
0.195522548924043 1
0.210376175749985 1
0.206149589566717 1
0.196265508641966 1
0.202356262039116 1
0.195747667757292 1
0.186600228750828 1
0.202155183049853 1
0.203315993838115 1
0.194114912871522 1
0.199259470381391 1
0.20812547522821 1
0.195695634265842 1
0.204655383462109 1
0.201294108662213 1
0.208788273968305 1
0.194285358113067 1
0.204911836752463 1
0.201694389033083 1
0.219236329315929 0
0.205629889824048 1
0.192862831212375 1
0.204654824593328 1
0.213295551814996 1
0.195626849369015 1
0.192422941316774 1
0.193404411773086 1
0.203587474369051 1
0.204504903151483 1
0.208688328011683 1
0.202796745711216 1
0.200002966486418 1
0.194793599244549 1
0.196143811224182 1
0.207090660446918 1
0.18769010683161 1
0.207389562811041 1
0.187482971116559 1
0.196696711550805 1
0.199799684151188 1
0.195939614435203 1
0.193753196138777 1
0.187773293489949 1
0.194628400197941 1
0.196233718087712 1
0.208307313993385 1
0.192647388990333 1
0.199802691070697 1
0.195353161390498 1
0.190046773192706 1
0.19700311558355 1
0.200565244675033 1
0.193996415911142 1
0.190906475426942 1
0.200456025564602 1
0.189053834846324 1
0.203882881927022 1
0.200314452507058 1
0.203318320689651 1
0.196665199589188 1
0.204592490741095 1
0.193443956388758 1
0.204268466492555 1
0.209018616509482 1
0.215019919130717 1
0.200891013358958 1
0.199062983848964 1
0.18688749152241 1
0.190073241134663 1
0.203092981938106 1
0.203423494398318 1
0.219140293100195 0
0.202965025019403 1
0.206927219264169 1
0.201518132634907 1
0.184840816390428 1
0.205081430010318 1
0.206941823114352 1
0.18781828102114 1
0.197019220735894 1
0.218215182226401 0
0.213294128191775 1
0.195582302487506 1
0.20604187557392 1
0.198127959014416 1
0.187323808161761 1
0.208879981906517 1
0.197359072565764 1
0.200088265715116 1
0.208019622081536 1
0.214315613861664 1
0.192279720087883 1
0.19360448181626 1
0.192723433596818 1
0.208693414870595 1
0.208709270473008 1
0.205750138219469 1
0.202269307488554 1
0.221064134915778 0
0.203412686402561 1
0.189816971066888 1
0.195243734224643 1
0.198446522398589 1
0.205522944847915 1
0.19350234943337 1
0.202776455543224 1
0.19582702535638 1
0.202912990795187 1
0.208745455489505 1
0.189576340505012 1
0.205470735968626 1
0.191330377596389 1
0.195013889149857 1
0.207535912485393 1
0.195003082213576 1
0.199260062700329 1
0.210788258624404 1
0.199221941813468 1
0.19765827128613 1
0.200970959111869 1
0.195378550105643 1
0.198329556171712 1
0.185598770825244 1
0.213172746657491 1
0.196323248690516 1
0.198361119728038 1
0.205318450602599 1
0.201548337675479 1
0.196372878334292 1
0.195052062180066 1
0.206613456470957 1
0.185049638856935 0
0.203927439981245 1
0.205840839841637 1
0.190368567421082 1
0.188712137099811 1
0.200659247020516 1
0.196418707927677 1
0.199261770171579 1
0.198926164882617 1
0.208643147908212 1
0.208467343618227 1
0.196331479502832 1
0.194713254060095 1
0.198577240680236 1
0.206135136473115 1
0.195989836608101 1
0.198959295682892 1
0.214363343184139 1
0.203190514029857 1
0.21565257148037 0
0.199314534476188 1
0.198985124696837 1
0.214133494384061 1
0.199148419186084 1
0.20642018378104 1
0.200511338248841 1
0.18907581005076 1
0.206537090259727 1
0.200175217944302 1
0.196235964769362 1
0.221520315423821 0
0.198358132050019 1
0.201732744910905 1
0.206013177567322 1
0.182348439793113 0
0.199294068104502 1
0.206518217233321 1
0.207497559127705 1
0.200892696577922 1
0.192647088156417 1
0.20145513044547 1
0.203102387563387 1
0.226605230680555 0
0.194682044004592 1
0.207035611175722 1
0.198741744304788 1
0.20301221119278 1
0.203960254169284 1
0.21312903860903 1
0.198346045434493 1
0.205162605932855 1
0.200300822651912 1
0.211511972978413 1
0.196495666832398 1
0.200187711584707 1
0.208501005270875 1
0.194888271883892 1
0.194771356135924 1
0.18886540241558 1
0.19898839509003 1
0.201992306540961 1
0.197310745306628 1
0.206708594421858 1
0.19732556750849 1
0.206823316159997 1
0.197049943890982 1
0.213391523126095 1
0.194067091231075 1
0.212687780197844 1
0.206105581341046 1
0.19215156953217 1
0.210222072112341 1
0.202592028244443 1
0.187842003323471 1
0.19339819792964 1
0.188323731178034 1
0.190516818509473 1
0.21504491375149 1
0.209262048406159 1
0.191133170047743 1
0.2037220313178 1
0.193381360354942 1
0.215021994394157 1
0.196681584996155 1
0.197923604172608 1
0.209935167551336 1
0.198577721180213 1
0.214826379423525 0
0.204389786669721 1
0.215865880872504 0
0.199739252836326 1
0.194675449715898 1
0.21451582612067 1
0.199629096155883 1
0.207735276715591 1
0.208739836001867 1
0.197367835901454 1
0.199612785909229 1
0.189283550379788 1
0.210924540344043 1
0.216227716022953 0
0.190262726627603 1
0.208968883395877 1
0.209722248766272 1
0.201352909428811 1
0.207290706643753 1
0.216782984918007 0
0.203965039504276 1
0.188872107693614 1
0.202385965944903 1
0.213778333100131 1
0.200039299604737 1
0.195024212921165 1
0.204934219634432 1
0.197948978374609 1
0.203492605381902 1
0.192630518761537 1
0.195239455946621 1
0.206227007002569 1
0.205598821647642 1
0.199772948038311 1
0.20163132465229 1
0.192667640568674 1
0.198907389880564 1
0.203740770121894 1
0.194600129948228 1
0.206202025597605 1
0.19451961435482 1
0.198463278673528 1
0.1983069188183 1
0.204991185965867 1
0.192845959487193 1
0.193948196363608 1
0.211611391148356 1
0.19564118742812 1
0.207176194469783 1
0.209224054824683 1
0.202800794549297 1
0.194436324501835 1
0.206108282898726 1
0.204916199611102 1
0.192830392203583 1
0.189949150214552 1
0.195088193160023 1
0.191954235042486 1
0.195517663831098 1
0.199081740269931 1
0.202644501512668 1
0.203740123255956 1
0.196973947278868 1
0.213469617913302 1
0.209385418390505 1
0.198895599939754 1
0.204493098788688 1
0.200969557469566 1
0.202442851024021 1
0.212952160141988 1
0.206415111252192 1
0.199631169212747 1
0.19841119731847 1
0.202809783786173 1
0.194582921675159 1
0.204197284706293 1
0.214470345161156 1
0.196494256916595 1
0.191424937969791 1
0.197037396399411 1
0.20051296124241 1
0.202705342616743 1
0.195476660102792 1
0.198470649977716 1
0.198151989227431 1
0.209827423009181 1
0.205881787169695 1
0.191415779107465 1
0.205841786058336 1
0.205055375030581 1
0.195204568675324 1
0.199095067295695 1
0.204344076907359 1
0.221665842505841 0
0.192870135890113 1
0.196360272835461 1
0.191090213984067 1
0.199152613670397 1
0.192977007402314 1
0.202920167367713 1
0.195844137292122 1
0.196904259976321 1
0.203037388405305 1
0.187364262211714 1
0.193164478264348 1
0.199654535218798 1
0.202170729494631 1
0.199302850842348 1
0.192793046284505 1
0.195353112571695 1
0.200942423065342 1
0.200213600318634 1
0.218342099609917 0
0.19909968303367 1
0.195215143862051 1
0.203417697080449 1
0.198861189440265 1
0.199042213082969 1
0.2008799489353 1
0.1943355981684 1
0.20449614034512 1
0.203192100044758 1
0.205266876231069 1
0.200463604811352 1
0.208412086074635 1
0.20212978600286 1
0.192044457247305 1
0.199092582115181 1
0.217650764451731 0
0.197420460622857 1
0.208346128835606 1
0.21044592221382 1
0.203751468992411 1
0.202034216820448 1
0.197753013313784 1
0.208594094984579 1
0.204568873142847 1
0.198856088949802 1
0.189668103857864 1
0.200306332790982 1
0.205744991923375 1
0.207275400907991 1
0.200119199951663 1
0.199592281490109 1
0.189574773074423 1
0.18340827505484 1
0.203109179218415 1
0.203452665718779 1
0.188907456012584 1
0.18821712756682 1
0.19471498830098 1
0.205766189003216 1
0.198189954934881 1
0.193404458006046 1
0.204544328248125 1
0.207900795905812 1
0.193910394269867 1
0.201219624321597 1
0.197634715647628 1
0.201803058342406 1
0.189495794018524 1
0.198331096413074 1
0.209634913734318 1
0.210425465456132 1
0.204280894929554 1
0.203805978036558 1
0.198215403136484 1
0.198909163676767 1
0.198777343393215 1
0.218034967093813 0
0.206208441826979 1
0.195820474384706 1
0.195180411541825 1
0.207720376983543 1
0.206702533398927 1
0.205844852688 1
0.196779501262197 1
0.198226318402018 1
0.198291899317742 1
0.200970514566828 1
0.200524327337775 1
0.215559775138905 0
0.216913533944903 0
0.207756546001044 1
0.198841790812267 1
0.201801891551209 1
0.190115668881513 1
0.194419330222034 1
0.219831939128359 0
0.206091448094489 1
0.19285369323485 1
0.199572607840847 1
0.205513591472823 1
0.1953954138474 1
0.192688472348071 1
0.200602618200581 1
0.195070671880012 1
0.20341387542248 1
0.204963634902794 1
0.197298577107523 1
0.200507382615686 1
0.217123755315983 0
0.194744611939348 1
0.19690254889349 1
0.187958952743622 1
0.201739937909443 1
0.200280672629348 1
0.20679625391037 1
0.193748461836979 1
0.215626148454618 1
0.191410765463785 1
0.204551666375139 1
0.194540503877058 1
0.206758035173356 1
0.201914475315123 1
0.20154160570493 1
0.197898151361486 1
0.20544566396609 1
0.190105489720357 1
0.185543710687284 1
0.19828619076043 1
0.197148273054592 1
0.194024467261484 1
0.207793532144366 1
0.193624299603036 1
0.211831337026955 1
0.187651077331783 1
0.203451063809006 1
0.19130081467611 1
0.218012221537816 1
0.199894775901741 1
0.197255499030572 1
0.198788432563928 1
0.194400935083141 1
0.203010239001547 1
0.204226520730158 1
0.196148757732723 1
0.199926610327716 1
0.201031536026692 1
0.195979521796344 1
0.215055726744909 1
0.197834456565731 1
0.200173586750865 1
0.190791187635697 1
0.197348916999175 1
0.195640458223934 1
0.214985653087708 1
0.191164776748917 1
0.188737850339965 1
0.208453085631095 1
0.208060565398356 1
0.193691375631378 1
0.19344076810153 1
0.197834276823325 1
0.206195131363543 1
0.199156542887869 1
0.199779482975307 1
0.20632454706581 1
0.197251283208641 1
0.192048338391009 1
0.192191916518112 1
0.184947903568325 0
0.199673452546181 1
0.19042414535538 1
0.194900378114459 1
0.196863751883241 1
0.191473091533759 1
0.202914676376121 1
0.201197450219345 1
0.204187451893482 1
0.207975395185415 1
0.198673944412347 1
0.205637875634877 1
0.199742945479321 1
0.192326272293313 1
0.204253704396471 1
0.196378652198896 1
0.200977375813923 1
0.195195887975491 1
0.193291624813048 1
0.200326720096532 1
0.201315844123926 1
0.197409137433874 1
0.194467205857599 1
0.178493182770883 0
0.197907075929815 1
0.204538378331489 1
0.203308368720223 1
0.199026952474192 1
0.209127111386682 1
0.200737827151873 1
0.212893874883081 1
0.20244802932168 1
0.203730214115206 1
0.212874014842456 1
0.196364355482857 1
0.200962666853288 1
0.171626875506613 0
0.198014787812535 1
0.197728317496694 1
0.20396122823587 1
0.204487497768195 1
0.204677005035585 1
0.206339817521854 1
0.206899058222776 1
0.205914455088917 1
0.187660730574904 1
0.195822051266511 1
0.197878619196647 1
0.214486388408376 1
0.189122103607573 1
0.200803890870906 1
0.19565541190233 1
0.192579384000258 1
0.198755776125285 1
0.21111076140337 1
0.210497520426586 1
0.207087335441558 1
0.188855767956948 1
0.206333375229579 1
0.199350365873221 1
0.210373817790442 1
0.199966813754027 1
0.195241555808269 1
0.205452597407252 1
0.194558357419465 1
0.192484005731176 1
0.203773909064765 1
0.188949219535266 1
0.205912315421031 1
0.209146100139433 1
0.193845085828812 1
0.198096823974778 1
0.191722836121355 1
0.204362638363267 1
0.198359440994239 1
0.195102348620877 1
0.218603220591748 0
0.199384953521398 1
0.19937685555837 1
0.200889400512909 1
0.191672163850265 1
0.21126448382183 1
0.195429577899673 1
0.201898344420016 1
0.198844560097943 1
0.204073486421351 1
0.201428746867267 1
0.20826981329712 1
0.207796560220257 1
0.20095646662001 1
0.206188681302056 1
0.197126415328071 1
0.203054506374721 1
0.209549478520619 1
0.206816208886591 1
0.202029235062838 1
0.204900793269866 1
0.199142843588178 1
0.206163284755878 1
0.200000026982929 1
0.203108145744489 1
0.200227041869718 1
0.206864869699973 1
0.20979775384836 1
0.198332875278673 1
0.196168529494127 1
0.196908956643735 1
0.209643301542574 1
0.205211425156149 1
0.208607324562711 1
0.199750852420152 1
0.190005985295076 1
0.196131780110938 1
0.190647757506751 1
0.190202324433551 1
0.196810650804811 1
0.190142157128288 1
0.19256324183014 1
0.20133481555238 1
0.200778317838881 1
0.206814889487945 1
0.20609997982752 1
0.194427901791586 1
0.209004587520276 1
0.195236021913134 1
0.19251291869554 1
0.192016381027545 1
0.212387225482105 1
0.200425653551474 1
0.195250308757973 1
0.194504637108326 1
0.187606780193818 1
0.203980752473509 1
0.205043082436153 1
0.20182584932244 1
0.190402561226841 1
0.207557311019261 1
0.196629806221432 1
0.214369086103946 1
0.194551026482408 1
0.1889400646368 1
0.212064998966412 1
0.20076982421658 1
0.194404474756543 1
0.192491610980169 1
0.196859508170369 1
0.207687792628456 1
0.202582297008656 1
0.200654765323181 1
0.202803573794164 1
0.210897393523835 1
0.196173616638304 1
0.203168874306404 1
0.199204692048972 1
0.201726619039593 1
0.206194304358514 1
0.207401320705245 1
0.185627842252896 1
0.199654894346773 1
0.186288635579793 1
0.202807937449296 1
0.190296830407725 1
0.200842182976829 1
0.20344755933566 1
0.203717203285368 1
0.20097858143522 1
0.212613728556268 1
0.20114610256285 1
0.190702595932578 1
0.199553371352369 1
0.203262537843606 1
0.214170231121775 1
0.213760909002166 1
0.203533901936369 1
0.199385364876958 1
0.19703286750356 1
0.204285251769142 1
0.209410028719529 1
0.205426506860678 1
0.192537373985913 1
0.209119783897969 1
0.208550515419425 1
0.196729768549951 1
0.206954353780609 1
0.200039525582062 1
0.200553785375342 1
0.207419455240888 1
0.196963183833391 1
0.206724444323064 1
0.1945559492512 1
0.204339746042184 1
0.206664620722396 1
0.217884021390977 0
0.19760135055933 1
0.195297795713595 1
0.183217598840882 0
0.193095012349422 1
0.202330925166443 1
0.188322293920402 1
0.192038695567176 1
0.195382051730456 1
0.206550583075822 1
0.194061383581456 1
0.195044416478266 1
0.207476663849285 1
0.190955565332833 1
0.210855594951674 1
0.214795352566767 1
0.202124846641307 1
0.193299958411838 1
0.195980472909246 1
0.207833964324142 1
0.197134148259291 1
0.190439842654686 1
0.205776155293312 1
0.204394104211747 1
0.181720207698759 0
0.188662678060686 1
0.200577400708962 1
0.205833144831513 1
0.194305544395652 1
0.194338345691123 1
0.204878497562446 1
0.207852172671833 1
0.189122978051134 1
0.198921338948789 1
0.199875979025632 1
0.198099438050678 1
0.187914977811912 1
0.197019135840992 1
0.201528604676465 1
0.202127451475193 1
0.190227610601824 1
0.200007478656515 1
0.21718825832347 1
0.202102054241213 1
0.206257866790803 1
0.215738417284245 0
0.198694745013829 1
0.193988739876556 1
0.192589070515803 1
0.193662265290975 1
0.201485006230613 1
0.194973853705264 1
0.20194816278676 1
0.206302001377744 1
0.191068143564521 1
0.208544702079495 1
0.213624607432353 1
0.201801393921211 1
0.213730929430739 1
0.193637998330509 1
0.203312403923896 1
0.21302417663076 1
0.193323600997367 1
0.205560264744848 1
0.202106942940254 1
0.201724150934599 1
0.197838542194852 1
0.195079914192899 1
0.206433231667332 1
0.192923184818588 1
0.197753006948982 1
0.207747572452998 1
0.197929486353777 1
0.20106243615168 1
0.206789999043569 1
0.198133430328063 1
0.20337576297669 1
0.192390852812094 1
0.191966512505519 1
0.197890670504438 1
0.196292690840801 1
0.200616647726166 1
0.217979439479127 0
0.191004920631923 1
0.191127684887072 1
0.194467846076327 1
0.207057456259812 1
0.202823045008506 1
0.189648418979515 1
0.208254789462794 1
0.210689447143624 1
0.206297533069584 1
0.197836909603493 1
0.208110796712422 1
0.205545877563016 1
0.198740229325221 1
0.202569735417972 1
0.203179241068674 1
0.192916140256839 1
0.186222934126749 1
0.208787993847564 1
0.190972256304531 1
0.205790354533079 1
0.189282098705307 1
0.20703373069683 1
0.204793782181525 1
0.202798690531289 1
0.193573612913781 1
0.217678620657511 0
0.196974545749325 1
0.207380089594601 1
0.193347510377742 1
0.200349979379859 1
0.201356707035213 1
0.198982806686371 1
0.183241422112802 0
0.204361064856435 1
0.199999148991736 1
0.203870600945075 1
0.190925160892475 1
0.207024184954331 1
0.202076750984548 1
0.166887031551413 0
0.192271554609923 1
0.190338540791806 1
0.198309326454074 1
0.194278347499805 1
0.191289248841618 1
0.200092387311882 1
0.191476174267463 1
0.194959227451736 1
0.197533885430122 1
0.195437249358353 1
0.219758493083143 0
0.200521977407285 1
0.199607364516802 1
0.198837364572276 1
0.196070134745517 1
0.198718652038047 1
0.199958968501127 1
0.206318508663729 1
0.216857487055009 0
0.205454970756958 1
0.199745613894892 1
0.208628708802256 1
0.209814352317434 1
0.204333178875406 1
0.192007535876449 1
0.197658502205526 1
0.17738650949532 0
0.198710649996511 1
0.215945509125751 0
0.202533233342209 1
0.212121095099076 1
0.198285701278264 1
0.201977045430843 1
0.197582846243438 1
0.209278894974276 1
0.207092374436122 1
0.199248134553265 1
0.197628155334045 1
0.208552201979967 1
0.206911677030027 1
0.199639191472386 1
0.201856024819962 1
0.197741305095365 1
0.207550910287771 1
0.20605274197376 1
0.195757106322216 1
0.218385670001364 0
0.203004513515127 1
0.19088290832017 1
0.20421633419196 1
0.195424461925676 1
0.196727919403405 1
0.190160215660691 1
0.195357891497425 1
0.204598048303446 1
0.205090790194656 1
0.200905388965707 1
0.203880858501045 1
0.213305200049631 1
0.199480432584376 1
0.217582610341677 0
0.205555091541869 1
0.210310107500329 1
0.187393873972646 1
0.208245506181238 1
0.190549512728006 1
0.188065019173371 1
0.207336379519488 1
0.213222728653182 1
0.20073730696201 1
0.200763569013598 1
0.203190209180199 1
0.19979961747436 1
0.20554855275841 1
0.199967558261706 1
0.193866279969186 1
0.205879140893304 1
0.201227305871824 1
0.196691425122019 1
0.19262000696975 1
0.198635173983227 1
0.194622967296558 1
0.200345641380752 1
0.197724752440453 1
0.192414161438944 1
0.194052647409209 1
0.196024134805419 1
0.196829933037981 1
0.19609808895522 1
0.203556979891163 1
0.196880691787852 1
0.196139879072081 1
0.194815649080185 1
0.199803756842769 1
0.192049966849589 1
0.201947813731129 1
0.194344889044427 1
0.211670905184748 1
0.201035127131341 1
0.214535697758084 1
0.188887401106947 1
0.216603326200977 0
0.191708027404842 1
0.191648991936414 1
0.193471276715056 1
0.199598359387624 1
0.194089186804478 1
0.195466712911705 1
0.209758474813982 1
0.207518691006839 1
0.209013625489439 1
0.201347657450779 1
0.1951995183936 1
0.197461631814136 1
0.209936376616345 1
0.203884079900961 1
0.190400620895565 1
0.205686273991108 1
0.20004668996796 1
0.201082439484789 1
0.19886963020983 1
0.205261121989739 1
0.187855531706924 1
0.207949946611867 1
0.196576609596469 1
0.204868008716373 1
0.205888084220769 1
0.201156134703718 1
0.191247536818911 1
0.209548895046679 1
0.191726736592726 1
0.200480973631248 1
0.199930369069473 1
0.203059520345274 1
0.21195219974318 1
0.196381055375068 1
0.205184101034108 1
0.205532329602366 1
0.203480880922827 1
0.190291566684957 1
0.20825320512267 1
0.206386181767267 1
0.181758355506342 1
0.201577691644759 1
0.193883180312689 1
0.210733857552644 1
0.187402237748941 1
0.209913043870253 1
0.205462718860842 1
0.204624969106215 1
0.203332671016025 1
0.198278937668879 1
0.195658906699469 1
0.201141825003076 1
0.194618377817214 1
0.21089555822901 1
0.214911376715349 1
0.207233077131234 1
0.204581948504352 1
0.202943475778434 1
0.202194845445411 1
0.198137845969576 1
0.184097423848867 1
0.194080974863742 1
0.209907113887847 1
0.19602484546419 1
0.205053510790982 1
0.20401038333576 1
0.197436620154684 1
0.193002415513403 1
0.197961190794839 1
0.191051513319326 1
0.192987870776838 1
0.199316505827575 1
0.205584552482143 1
0.1957566050119 1
0.201972488828384 1
0.179891225978223 0
0.214573027213683 1
0.199423264496117 1
0.200640123217023 1
0.204530090564457 1
0.210181456099732 1
0.19792208979027 1
0.201836920460926 1
0.217082459261362 0
0.19054202366933 1
0.199804261702519 1
0.190574716418096 1
0.202299340552308 1
0.19886579116245 1
0.205445519911712 1
0.209060401523491 1
0.211386399786994 1
0.212603570514133 1
0.202988040217459 1
0.205029821475185 1
0.205354460792127 1
0.1947860300257 1
0.201012101432485 1
0.178546378261291 0
0.195403334231625 1
0.196017530123867 1
0.207033929660406 1
0.200420808578884 1
0.202763689901496 1
0.194455728172514 1
0.197444924277766 1
0.200695431287931 1
0.201625921493314 1
0.198699316149301 1
0.194399727541547 1
0.189401930749661 1
0.190632913240337 1
0.182077211241746 0
0.204659020979579 1
0.203524081413637 1
0.201717109621354 1
0.188496084175255 1
0.194908186934803 1
0.181548456464711 0
0.192460661665083 1
0.18969445836672 1
0.195478345739794 1
0.204833115008401 1
0.208326648102521 1
0.201318695578952 1
0.198905486932601 1
0.206423560519559 1
0.209933927402589 1
0.198805981734997 1
0.199695037037526 1
0.198291592772282 1
0.198920734784447 1
0.200578192698541 1
0.205574388452037 1
0.199942317194924 1
0.203524815928315 1
0.21842393946018 0
0.209768877318802 1
0.201945079516872 1
0.19934132097564 1
0.208385205541652 1
0.203641429558094 1
0.194262395423551 1
0.202951857843714 1
0.204474887708134 1
0.185767948667818 1
0.19084807524045 1
0.194251648483927 1
0.197084593764396 1
0.193868930602329 1
0.200972298269116 1
0.208586940614656 1
0.204730463062608 1
0.204364923593071 1
0.206008168285163 1
0.202788163860919 1
0.204287679261854 1
0.204872657286899 1
0.205266876058702 1
0.203088748364641 1
0.206748043986886 1
0.191073535535133 1
0.197752360007567 1
0.20352290225934 1
0.181210780309759 0
0.20502577197224 1
0.198035126789696 1
0.194868474704397 1
0.207049339637772 1
0.201596990999186 1
0.185999561655263 1
0.201312955273697 1
0.208065870217352 1
0.190866726180525 1
0.216273187528642 0
0.200883248901668 1
0.214970556112367 1
0.204403905894227 1
0.206216530666622 1
0.200308466153288 1
0.201715064524876 1
0.193049330371425 1
0.212606745793879 1
0.193843109305838 1
0.198103154723338 1
0.194131949251544 1
0.203827119647991 1
0.189870638541727 1
0.19742454304851 1
0.190555112179557 1
0.204079389883744 1
0.194734854369626 1
0.197562865668003 1
0.194191220126076 1
0.207170205259297 1
0.179015106864584 0
0.203551867506249 1
0.202792782403527 1
0.196934099380217 1
0.201182239688176 1
0.207063880560956 1
0.197409190108941 1
0.198791344464725 1
0.199365151665581 1
0.210315526678437 1
0.201817751843657 1
0.20084975411653 1
0.208857084297468 1
0.210461933410562 1
0.198673045860498 1
0.20462352921012 1
0.197981685202922 1
0.18864788097045 1
0.203467700823427 1
0.208723881569229 1
0.202140947037172 1
0.196188319361843 1
0.202819823395962 1
0.191019442904965 1
0.204732554371524 1
0.208204856261967 1
0.189628512048463 1
0.203736033875649 1
0.197486191724616 1
0.196065258499164 1
0.212826625116371 1
0.202562641801123 1
0.202928796742852 1
0.192292808345948 1
0.203424017964863 1
0.198739812824083 1
0.20414067547146 1
0.205219086653952 1
0.189801674866549 1
0.200228658957688 1
0.197102612547203 1
0.198826916957144 1
0.190974294583296 1
0.210174031533071 1
0.197448794563068 1
0.21138051660982 1
0.209513179850718 1
0.195778633353146 1
0.1897467463696 1
0.200820221251817 1
0.204953759485214 1
0.191938480262078 1
0.1988811954035 1
0.207392922983731 1
0.203280697270625 1
0.197733999230519 1
0.202306253416509 1
0.199391139858828 1
0.190587019809177 1
0.201788169004471 1
0.205436578680557 1
0.192864187524099 1
0.216644614255305 0
0.199878170319827 1
0.220535417343604 0
0.203263942394004 1
0.202988467278389 1
0.199458907991298 1
0.202714284111372 1
0.206735749674865 1
0.194375219870767 1
0.215155876630569 0
0.190481530002253 1
0.198259277160461 1
0.200291489942684 1
0.198158437921276 1
0.21102637284999 1
0.209693685603348 1
0.188498936860416 1
0.201034560190067 1
0.213199031888371 1
0.200474015675565 1
0.200498468754917 1
0.196785069685348 1
0.205672735465452 1
0.203073692782775 1
0.213145360891041 1
0.219612409149374 0
0.207809264273745 1
0.207010822920747 1
0.207049682216629 1
0.203693800464884 1
0.203816636180113 1
0.209502664066191 1
0.195240207059757 1
0.187670592044008 1
0.198428668544477 1
0.205896161867036 1
0.20086176063017 1
0.200755217769077 1
0.200874490681733 1
0.206266972903968 1
0.193849620733206 1
0.20544210391846 1
0.196223041693082 1
0.208911735548075 1
0.202659169636688 1
0.191299892443054 1
0.18754917664968 1
0.208721039563274 1
0.200507151774461 1
0.21115840972475 1
0.194289001659549 1
0.205102509940686 1
0.208272518178152 1
0.206581741643606 1
0.185118540153574 0
0.201558520330287 1
0.203230723048012 1
0.197549317724137 1
0.208475720150791 1
0.212275442400332 1
0.20694736831614 1
0.17981192864842 0
0.195471142578211 1
0.198848893847783 1
0.200946480243047 1
0.18599983565202 1
0.200016504746186 1
0.205296812328931 1
0.200047924878984 1
0.193183427268995 1
0.203368059762712 1
0.193326301513056 1
0.211396473750138 1
0.207454774994455 1
0.193872231454448 1
0.189481538086116 1
0.186694878522361 1
0.213224217138743 1
0.201881755993777 1
0.188939879588786 1
0.221088601791754 0
0.207637264083451 1
0.197065002979857 1
0.189056604870812 1
0.196829153347195 1
0.185062639010709 0
0.204674295866531 1
0.19289965238495 1
0.19901863355959 1
0.213354891655679 1
0.203967552262919 1
0.203907628018038 1
0.203736271238165 1
0.200501182376215 1
0.200742923058311 1
0.186189389940622 1
0.199453941086872 1
0.218223897935579 0
0.184208662450596 0
0.202054824826706 1
0.19854790432352 1
0.206794618719803 1
0.215661724195956 1
0.190423518220379 1
0.19135255073183 1
0.200719042449986 1
0.198785176867472 1
0.20224202587854 1
0.190793640368363 1
0.20160692436625 1
0.204835341204321 1
0.209008036320199 1
0.205547496732519 1
0.210529085440947 1
0.195301623222704 1
0.203201005531331 1
0.204172424218192 1
0.200804286719512 1
0.208920723234272 1
0.189972850036645 1
0.202148592421312 1
0.206597537244778 1
0.20201178053596 1
0.194684409197223 1
0.199762488978365 1
0.206214152745209 1
0.203904697022297 1
0.20526430133654 1
0.195864109086633 1
0.198064436551015 1
0.20692892891249 1
0.202244419222182 1
0.205048762932682 1
0.206472681956527 1
0.194641063242722 1
0.213507313319884 1
0.189953748887511 1
0.196709291766703 1
0.193558016038018 1
0.198039501920668 1
0.204520460973811 1
0.198861093411018 1
0.18545748663857 1
0.212767583069294 1
0.195374502897096 1
0.20517146768907 1
0.205118416777753 1
0.201063719321838 1
0.199188958476537 1
0.202099554144083 1
0.19399279257721 1
0.192275243475084 1
0.216299352550837 0
0.207918638262783 1
0.206602669039214 1
0.189155206114278 1
0.194357123774617 1
0.19574746624118 1
0.204732104614494 1
0.21812413361275 0
0.19874581166041 1
0.201122359328998 1
0.205959364675735 1
0.200262502202753 1
0.199264995632195 1
0.214699795769178 0
0.199610087682335 1
0.197755004991273 1
0.201389364053346 1
0.198811530504168 1
0.20716254438758 1
0.189477299765168 1
0.195525265487405 1
0.196794299294049 1
0.201778685886186 1
0.197348356748799 1
0.194667574065051 1
0.20409408459098 1
0.198832367640903 1
0.193934013672177 1
0.208516738308078 1
0.203402664841034 1
0.20278073741863 1
0.199684884474045 1
0.201132658056599 1
0.180939858955423 0
0.194904931874568 1
0.199016945690801 1
0.206349281165327 1
0.197803500762528 1
0.195237379946623 1
0.188442988921246 1
0.194619103790638 1
0.191915895316474 1
0.199877894320958 1
0.191112971784563 1
0.203537498964008 1
0.206172269516788 1
0.196286962680183 1
0.203358689710818 1
0.202764695309978 1
0.193980460548988 1
0.190714077562875 1
0.188280021444606 1
0.21311080175059 1
0.197163366453579 1
0.206506625708613 1
0.19887857008946 1
0.187667586618618 1
0.210892183078541 1
0.205802485511224 1
0.183923153149519 0
0.18652200232656 1
0.198464132684232 1
0.19904500852512 1
0.206403024086851 1
0.207786099517592 1
0.203682505159712 1
0.195567887307565 1
0.200410869202265 1
0.189003340636368 1
0.21485906377557 0
0.200826426637455 1
0.209081923367439 1
0.201078880468091 1
0.192502969972926 1
0.200672414449915 1
0.193801587576206 1
0.198683339866688 1
0.20328619514239 1
0.204195756458524 1
0.206864802403344 1
0.213189694106088 1
0.20636298534046 1
0.188639706793115 1
0.201244823697831 1
0.191742661859181 1
0.196159236080725 1
0.201684742304388 1
0.206228718160415 1
0.20379580360262 1
0.212336556194033 1
0.195163384927866 1
0.190037327497304 1
0.203511935239356 1
0.220442285943111 0
0.206006481465961 1
0.19772473297424 1
0.199879582815701 1
0.202661670779223 1
0.202709735355825 1
0.203079796157571 1
0.205183474287173 1
0.210427273035785 1
0.209184057961693 1
0.203498079694482 1
0.203337419585333 1
0.204309936217947 1
0.197531346985458 1
0.213954350281222 1
0.216607787645692 1
0.2049005003411 1
0.207332300872142 1
0.211542877093339 1
0.198519499685555 1
0.200476873439691 1
0.20265234813141 1
0.194337307769836 1
0.197902056809362 1
0.197414627742159 1
0.19383500745827 1
0.200318989424484 1
0.194934222758722 1
0.212279291237879 1
0.209075949791714 1
0.199129554496387 1
0.208764920145294 1
0.198897457334252 1
0.197513936622356 1
0.200240250127297 1
0.195387627177645 1
0.180780637918139 0
0.201244763656808 1
0.18748834006161 1
0.196847159020089 1
0.209453599091185 1
0.191881656719896 1
0.20278076642756 1
0.210777248170031 1
0.199282328392175 1
0.200085364678398 1
0.200779744103261 1
0.195262287491779 1
0.201396949887824 1
0.198665156837459 1
0.201192336866896 1
0.204174046265514 1
0.199867403088429 1
0.205972574877656 1
0.179999967341288 0
0.194096657156497 1
0.193874461814696 1
0.202937983499724 1
0.200349224019108 1
0.188015899547055 1
0.20830126084732 1
0.204393258603844 1
0.210240635357174 1
0.189038877156464 1
0.212773431862667 1
0.204925496818385 1
0.190888323254885 1
0.19345989853595 1
0.197184886084705 1
0.197627769070586 1
0.19336108168183 1
0.194438157137461 1
0.202071014279834 1
0.198229038682561 1
0.194848236691571 1
0.185381667200415 1
0.215294925611552 1
0.191225402665817 1
0.209330719459703 1
0.208218019480352 1
0.192664285657988 1
0.202539673257243 1
0.197167289346581 1
0.200201037923179 1
0.188150302773834 1
0.192170652377844 1
0.20334692760087 1
0.187574733755232 1
0.210298104968083 1
0.18583156372189 1
0.192222867451469 1
0.194440278375753 1
0.206691204336537 1
0.203931335555279 1
0.19517655524208 1
0.199904442129286 1
0.195499497251026 1
0.203848779024708 1
0.190391989943348 1
0.189383752052609 1
0.19552485095109 1
0.207874320381664 1
0.214099138846219 1
0.202025636568282 1
0.204732754750654 1
0.198604364551482 1
0.201237071105193 1
0.194717180707781 1
0.202214138530532 1
0.196177996094871 1
0.194285328797822 1
0.196264925336265 1
0.205589623866205 1
0.200711865186585 1
0.206082145506608 1
0.200364999691651 1
0.196730438417801 1
0.197996307318943 1
0.199552914551339 1
0.201969096683579 1
0.224189232555975 0
0.192086245206228 1
0.197215097888295 1
0.202328421373425 1
0.195709410158634 1
0.186383525591123 1
0.193207262734998 1
0.191772519528353 1
0.194234640750406 1
0.204869331073777 1
0.203080615630759 1
0.20884886611978 1
0.205118226006561 1
0.206059391585921 1
0.201572553228275 1
0.198280761656659 1
0.200497522305796 1
0.198043525391322 1
0.193935174605443 1
0.215165528556894 1
0.196837489340719 1
0.197120620053566 1
0.208649881506495 1
0.196978414480129 1
0.204350221511389 1
0.202829739007206 1
0.200465887929496 1
0.202669512030231 1
0.203728647413205 1
0.206064020406017 1
0.207051969238897 1
0.189298391244117 1
0.195085070642513 1
0.201284537580154 1
0.195637187423156 1
0.209967714126276 1
0.191899623422831 1
0.202509059906835 1
0.201423300524428 1
0.201779704452892 1
0.198136722602747 1
0.202419628004515 1
0.192347089334445 1
0.203243120747237 1
0.210169402493955 1
0.188222351566371 1
0.192638643828063 1
0.203460373364242 1
0.209356638623511 1
0.202466985778082 1
0.210883967206799 1
0.200422624406279 1
0.197847092265953 1
0.196411962735351 1
0.2007214705087 1
0.20265944811605 1
0.195567789623441 1
0.202620188361812 1
0.210943151610061 1
0.211394813998531 1
0.182005017601834 0
0.19764184141009 1
0.189681344226441 1
0.200409381490358 1
0.202620889173722 1
0.198145661015535 1
0.198958684617 1
0.217020407884842 0
0.191899561264908 1
0.198356589156262 1
0.204135202567954 1
0.215817285046562 0
0.204640151354815 1
0.201382933834179 1
0.197095695435397 1
0.201794955587667 1
0.210632124006289 1
0.205279109221268 1
0.218946211536347 0
0.198722741316631 1
0.205312986384081 1
0.214472226810876 1
0.203725958009908 1
0.203405040334795 1
0.19313361405891 1
0.200154328130033 1
0.205062425788126 1
0.198835147809391 1
0.197174939416184 1
0.192095398148042 1
0.211126954838849 1
0.206952162383562 1
0.210433742164412 1
0.206299514878349 1
0.209786017329279 1
0.202046532133551 1
0.203770854694567 1
0.20249825975575 1
0.201823136540452 1
0.195032429016168 1
0.20142667582644 1
0.200035630805339 1
0.2059631118371 1
0.19603831533243 1
0.199476080845282 1
0.199514571844967 1
0.198313138114677 1
0.201478210874529 1
0.198634905865002 1
0.20568752474091 1
0.198514925674459 1
0.208518292971939 1
0.19935135240538 1
0.201546733862875 1
0.213927873415374 1
0.201866615534187 1
0.199372968083197 1
0.192985764038012 1
0.203401899526355 1
0.204444986689907 1
0.197510337330318 1
0.203694631794998 1
0.200239933605659 1
0.191155733710633 1
0.19139243322077 1
0.199022417300058 1
0.214006501322914 1
0.20248732213874 1
0.207651078744276 1
0.20907683454734 1
0.196300207355665 1
0.209062792671349 1
0.193361331892988 1
0.201638750653132 1
0.194342988914154 1
0.20591855889321 1
0.21031653014823 1
0.202178546820899 1
0.205376099984468 1
0.191919452777155 1
0.204836629128354 1
0.196663816094667 1
0.188449598703542 1
0.206637552006484 1
0.193630174158163 1
0.211150094994601 1
0.204732021177395 1
0.198862410082227 1
0.203353996521776 1
0.200516427200552 1
0.205324794983621 1
0.200228111440095 1
0.203572564525806 1
0.21130100541201 1
0.211628919453959 1
0.197405499000306 1
0.206067317755455 1
0.190387916644559 1
0.192291304696592 1
0.187205890952394 1
0.198466084160523 1
0.219238199043508 0
0.197387653320662 1
0.199102312553167 1
0.193453244826879 1
0.191775409655892 1
0.188434610886733 1
0.199815011669389 1
0.199970553030281 1
0.195761739916619 1
0.193942312721955 1
0.211385907766169 1
0.208128396157535 1
0.19656793566855 1
0.210386075570839 1
0.188310078447676 1
0.200946189991449 1
0.205965242593417 1
0.209372641319644 1
0.20201049760817 1
0.201118456200649 1
0.202146409379909 1
0.215135281202154 1
0.190042413922169 1
0.204132606787899 1
0.193315349637138 1
0.209787778847518 1
0.200265584271433 1
0.185826125358007 1
0.196396430267429 1
0.193055109356907 1
0.198888693658898 1
0.200303546536505 1
0.198233920554524 1
0.203848452102786 1
0.191647361040205 1
0.204140565549342 1
0.195707238991419 1
0.210758741513758 1
0.20346379568593 1
0.198319661378885 1
0.204262903360867 1
0.193791898673492 1
0.206281884682951 1
0.18915086390408 1
0.191751395789901 1
0.200880512596036 1
0.210016806942325 1
0.196706773931822 1
0.199738497131191 1
0.195248971869507 1
0.204615053746926 1
0.208065530761028 1
0.190196578786111 1
0.192637585571299 1
0.195966864450057 1
0.20311486250379 1
0.199929116227414 1
0.198194792853154 1
0.209993451184189 1
0.200600306623753 1
0.193690624703377 1
0.191014658506825 1
0.199582788145831 1
0.19929848024065 1
0.199838115714886 1
0.200131924723322 1
0.203431488145864 1
0.21593643362252 0
0.209579794083685 1
0.205279904819626 1
0.197520924358226 1
0.194552914464947 1
0.19294792506292 1
0.196461668198765 1
0.195788455738308 1
0.196689091639153 1
0.195517726545297 1
0.201010732708688 1
0.213705846311521 1
0.185503679905013 0
0.193973564176782 1
0.194640578064845 1
0.204855351656751 1
0.206474315835378 1
0.206227027553584 1
0.195275540300317 1
0.202428860796511 1
0.19897689577525 1
0.207803966042543 1
0.203544923367679 1
0.198247584782362 1
0.197867907075255 1
0.193408421530021 1
0.20762123119715 1
0.195570434581395 1
0.210397678125135 1
0.197490408692712 1
0.207201674135656 1
0.208132496087877 1
0.206298918080034 1
0.204762601320442 1
0.199192360126767 1
0.202149607289261 1
0.209255137179653 1
0.210325898110541 1
0.207076079066765 1
0.198173443421923 1
0.186438881705636 1
0.193302696722964 1
0.197390975377889 1
0.196156692380671 1
0.188540032881396 1
0.204305687856077 1
0.194181719076985 1
0.204219866844192 1
0.198556640404569 1
0.20522983879872 1
0.207349667893346 1
0.204152999679276 1
0.193882582657117 1
0.19375211820817 1
0.201255914928298 1
0.193706343878344 1
0.207367434659543 1
0.208033147185834 1
0.199951872878914 1
0.206399439283614 1
0.203396852586065 1
0.189987358348217 1
0.210310412377419 1
0.196567321228537 1
0.205317448924041 1
0.208645520257765 1
0.20107652317573 1
0.19013526681809 1
0.202919048423213 1
0.193340523892752 1
0.19991155538113 1
0.196919655248692 1
0.20317431506606 1
0.20552164104538 1
0.200517300911952 1
0.188519848865674 1
0.206721919831678 1
0.192567459938366 1
0.196676368315538 1
0.196335854520389 1
0.197658877323716 1
0.187425222310516 1
0.193112231108419 1
0.201201311990716 1
0.198861412245989 1
0.20935879576933 1
0.20580934773276 1
0.197470819255667 1
0.201072039952489 1
0.19358668710081 1
0.204979672608029 1
0.213556130865804 1
0.192614598125099 1
0.195491347998558 1
0.1995908359001 1
0.202968256869295 1
0.202989382335696 1
0.190586642992073 1
0.198601280369528 1
0.189394353083163 1
0.198249241855885 1
0.19303385293602 1
0.204731490298868 1
0.205240950329289 1
0.191430816073367 1
0.192217558468935 1
0.190050071445681 1
0.206282218556911 1
0.205797676134212 1
0.198832584097455 1
0.210591951684721 1
0.204551118747096 1
0.198001736093337 1
0.197517109320785 1
0.202487131830443 1
0.210197242689533 1
0.19724178428192 1
0.201640751188879 1
0.211422155242267 1
0.190216115948639 1
0.215252189756324 0
0.196946694172776 1
0.211200032135205 1
0.200325347468262 1
0.209593449598284 1
0.195333846972041 1
0.20595930191142 1
0.201528720132543 1
0.192828532289423 1
0.202900807320639 1
0.198405134118971 1
0.210159206602704 1
0.197699525463387 1
0.202543745464566 1
0.201186408123652 1
0.19765907818766 1
0.197789311994184 1
0.204296147433835 1
0.197923479682326 1
0.198751367461882 1
0.187581021334309 1
0.202987755343765 1
0.197524407979277 1
0.193492560374152 1
0.208960165269199 1
0.205275959075332 1
0.204717023722156 1
0.211621104398923 1
0.182390908643262 0
0.20400632572661 1
0.191852539355934 1
0.208291074366758 1
0.191512894022756 1
0.200891226216418 1
0.197509586793039 1
0.203332911607459 1
0.198425702996961 1
0.195076140049937 1
0.190263210803098 1
0.202369619558945 1
0.186975287161714 1
0.207843973135155 1
0.203326669459479 1
0.218830181924663 0
0.188196781275068 1
0.193664364775962 1
0.194813457605659 1
0.202652695571439 1
0.204559012891798 1
0.20125881189149 1
0.211506407473943 1
0.199178969774218 1
0.213815928560071 1
0.195004014352012 1
0.203396067615496 1
0.209025312401858 1
0.196130596882573 1
0.207262841293349 1
0.216613255080452 0
0.197328987587697 1
0.205709794522169 1
0.197431790163593 1
0.195939363084777 1
0.201259442129529 1
0.199535690376657 1
0.192240297736738 1
0.18913957839751 1
0.190042800827121 1
0.212609961267355 1
0.205295301300972 1
0.193176375316991 1
0.190744163304207 1
0.207001161207431 1
0.190729658965092 1
0.209261100430007 1
0.197704832303355 1
0.205435231058333 1
0.199371258291409 1
0.204545834327365 1
0.20042216273583 1
0.194184508658402 1
0.198472541018576 1
0.18603006718705 1
0.188984362157304 1
0.201117627038953 1
0.204963234724031 1
0.198020823807379 1
0.205134779610355 1
0.201656965192105 1
0.197423765374919 1
0.203211829262629 1
0.204306940929417 1
0.201036095595754 1
0.200065421628925 1
0.204337460123357 1
0.195064102751588 1
0.200275667119179 1
0.206752059319671 1
0.204417076317098 1
0.197032559268939 1
0.196745362178199 1
0.2069996199081 1
0.201897628092647 1
0.195318246316924 1
0.211923260871785 1
0.198088503896387 1
0.198504295181147 1
0.201971599936811 1
0.19057477569391 1
0.201672289543904 1
0.207402834578945 1
0.18965117639792 1
0.200900186350471 1
0.213770189269267 1
0.200781975154854 1
0.194814589215068 1
0.211177419087934 1
0.212331546622099 1
0.209192279992107 1
0.197897479517412 1
0.201621680992371 1
0.191507959921924 1
0.202258103529175 1
0.197568643722748 1
0.198652324199668 1
0.204308140313936 1
0.211641537285904 1
0.193542909144801 1
0.205243554620267 1
0.194852860746171 1
0.191726919425671 1
0.197841780114245 1
0.207344545921227 1
0.196903186554051 1
0.210980312031803 1
0.189745719471092 1
0.191714608871269 1
0.19746180490665 1
0.192722184078458 1
0.204733015219094 1
0.208533826282687 1
0.188760739947767 1
0.201224404488932 1
0.204230276039742 1
0.199100683049435 1
0.200917646658468 1
0.199787552285246 1
0.214651340867878 0
0.195331679509292 1
0.203400183808389 1
0.19754031362775 1
0.190456464791004 1
0.199744897315268 1
0.207721776376177 1
0.204932180506734 1
0.206303643990211 1
0.211169363497566 1
0.196565517692926 1
0.187179888411947 1
0.207936304887145 1
0.199259070143697 1
0.190556352611698 1
0.200973727986558 1
0.19886009360416 1
0.199286623211831 1
0.200623399537865 1
0.199599190701179 1
0.192420844256424 1
0.214294054468335 1
0.194843676357417 1
0.206616187879786 1
0.203567993523719 1
0.201142512989034 1
0.204392353304003 1
0.199880333513671 1
0.210150728898757 1
0.19767878556676 1
0.211359644428199 1
0.193994781835248 1
0.202056470314395 1
0.207554482371568 1
0.19993734612058 1
0.200832212408851 1
0.208723696451092 1
0.216481604529075 1
0.199847052505722 1
0.195384143340261 1
0.197275910332462 1
0.184965543930086 0
0.20562502534433 1
0.209128009286184 1
0.206610502880573 1
0.197791904058183 1
0.193124098169936 1
0.197636079734305 1
0.194279889827907 1
0.191317967716142 1
0.206991961179131 1
0.206096962315172 1
0.19577914709249 1
0.209959869944352 1
0.197844978600028 1
0.193102367489682 1
0.21725325745384 0
0.200611614902133 1
0.193347623056422 1
0.204188309804496 1
0.211998185581319 1
0.2083434076971 1
0.189168695520348 1
0.189135956867687 1
0.196365089646249 1
0.201845324705165 1
0.189741099043764 1
0.210372111384215 1
0.203521620792995 1
0.206470089982983 1
0.203726271771638 1
0.198980538089999 1
0.196116456195315 1
0.202479955234259 1
0.207716057921391 1
0.208917622200143 1
0.201664428396959 1
0.21179230688307 1
0.205881498835439 1
0.209196372389528 1
0.206201772105572 1
0.208354714172404 1
0.200262307812974 1
0.206374501576567 1
0.207832109237544 1
0.197700044614984 1
0.196467041430329 1
0.199486686292439 1
0.199396687165748 1
0.196895632760563 1
0.192621007816606 1
0.196790592891186 1
0.212813859880278 1
0.197106792130384 1
0.205424367940482 1
0.216883024550438 0
0.199142485279462 1
0.198919706297708 1
0.209399273986614 1
0.189704697868735 1
0.204518894386512 1
0.190121551313442 1
0.21294096310885 1
0.201716965820083 1
0.195322497458106 1
0.206276672641977 1
0.17806650776143 0
0.193664580736816 1
0.199031834820818 1
0.213836704028875 1
0.209139826114769 1
0.202929905496136 1
0.219681956313045 0
0.21398774013518 1
0.208818235104155 1
0.212159707401853 1
0.201012385510769 1
0.178200402089147 0
0.191767997679296 1
0.192179248760802 1
0.202378722244605 1
0.196939958746372 1
0.199849828232255 1
0.194132193503295 1
0.188057499706422 1
0.191306767142342 1
0.189002870438187 1
0.212128993907131 1
0.184573746835643 0
0.21637910140239 0
0.186924337102108 1
0.198310813769734 1
0.201126241708976 1
0.212556931532717 1
0.20905303223306 1
0.201591013622643 1
0.210906516781179 1
0.194185243928651 1
0.202744948864248 1
0.189787781012205 1
0.212636157424612 1
0.193000478702307 1
0.194957545193417 1
0.213112690687284 1
0.21329142316954 1
0.187913263005298 1
0.209019855822054 1
0.211982813849256 1
0.204575429672991 1
0.198801574245552 1
0.191943628670193 1
0.220473805270757 0
0.197346183440409 1
0.198569131859358 1
0.201838528714106 1
0.216498168223615 1
0.211815472769645 1
0.204585750083288 1
0.19201278038268 1
0.204857128595923 1
0.212370495405842 1
0.203277337272159 1
0.185271934275186 1
0.191720281814235 1
0.20074283444862 1
0.204180325757133 1
0.206625386651858 1
0.19990465476421 1
0.210264324573292 1
0.21640940115353 1
0.204180399224968 1
0.192957708974322 1
0.19409730076333 1
0.197671265379099 1
0.196123471062589 1
0.200868444257654 1
0.20535289620988 1
0.207899948778327 1
0.199585591355029 1
0.194791882666386 1
0.184304351046305 0
0.202518357660095 1
0.205793484948784 1
0.209817184173956 1
0.187696301583259 1
0.203774320298953 1
0.200069276212876 1
0.194885823910896 1
0.217834722595464 0
0.192718977296946 1
0.209691039593522 1
0.202930366959267 1
0.194869841417924 1
0.201155797100378 1
0.192323662134751 1
0.203341178513142 1
0.205286165240261 1
0.205551023142646 1
0.186508144404502 1
0.188216971370675 1
0.203885031963567 1
0.208352122554976 1
0.204108947343537 1
0.201464609484271 1
0.206000467324304 1
0.194194296639384 1
0.201055767050178 1
0.200369777189319 1
0.203663722635347 1
0.207597298478642 1
0.199309988523328 1
0.199704288502603 1
0.20608210328302 1
0.204515529680675 1
0.194876373582362 1
0.205270742300617 1
0.204202606409552 1
0.197336564717957 1
0.203287439796863 1
0.206764718392905 1
0.190420944802573 1
0.206381371548282 1
0.200607949456702 1
0.200362094887147 1
0.201533382873603 1
0.197287670226422 1
0.205025407260982 1
0.219629930269079 0
0.210360677339459 1
0.199673582923269 1
0.212631631181896 1
0.197521988145506 1
0.206370972757274 1
0.207066990807437 1
0.197017900639465 1
0.187310499991263 1
0.183203914552057 0
0.206509186603142 1
0.200606217319551 1
0.211505766905599 1
0.200769384007292 1
0.202270205566198 1
0.205804600787192 1
0.193834581817361 1
0.19903110333042 1
0.206977445847926 1
0.190427794183498 1
0.206053439132882 1
0.211577402098346 1
0.197929191591459 1
0.223231155501503 0
0.194753746114011 1
0.205395945533864 1
0.202404905695979 1
0.203616117525753 1
0.199076082701329 1
0.194153509698928 1
0.189916707046164 1
0.203821115741855 1
0.211255692192348 1
0.210577615569215 1
0.20604942755546 1
0.199444663646729 1
0.206477176363548 1
0.209418565251404 1
0.203423452510643 1
0.187791786672538 1
0.194881605072104 1
0.194213349462994 1
0.189523237646148 1
0.197075096417112 1
0.188997337184217 1
0.205948353882139 1
0.209926679991427 1
0.19952999947 1
0.198403437508997 1
0.216252987679902 0
0.214587804677284 0
0.210546108980553 1
0.195007659300572 1
0.212020637225339 1
0.20214420811938 1
0.198849367491949 1
0.192750048046134 1
0.19990383341196 1
0.218768416038422 0
0.194978447295057 1
0.1975937824873 1
0.191740125194907 1
0.192092502764223 1
0.205182099567242 1
0.20547410029388 1
0.193581026529115 1
0.192664090997783 1
0.204822064140836 1
0.205994714102167 1
0.203002744772349 1
0.185872694030982 1
0.192353566664576 1
0.205879291912687 1
0.188393447882354 1
0.202042894983018 1
0.195848351530317 1
0.20827569991484 1
0.20490639616959 1
0.198331917624859 1
0.204188102632861 1
0.203422341698881 1
0.205214171983208 1
0.188817995803407 1
0.195016813277011 1
0.212505434724284 1
0.205693984383674 1
0.184243983558447 0
0.201463619449358 1
0.218671833237583 0
0.201588345427019 1
0.20285604573147 1
0.200724379758035 1
0.196303565637307 1
0.202698640150194 1
0.207000205646008 1
0.201274802785895 1
0.204246548462743 1
0.2002574205333 1
0.200212507480469 1
0.187765691928473 1
0.192696595549937 1
0.193310831696014 1
0.197994376428998 1
0.212334585752819 1
0.188227897641776 1
0.2043018408448 1
0.203105013665414 1
0.211631652651199 1
0.199995418726262 1
0.211315446139811 1
0.193974894824951 1
0.205548129261371 1
0.190182704228759 1
0.19022007718666 1
0.211152576327363 1
0.203387649532236 1
0.201033937346285 1
0.189185841922839 1
0.189584260820269 1
0.209554679734043 1
0.193628604199855 1
0.192080006362137 1
0.197938253470764 1
0.203040686148713 1
0.192709138254002 1
0.201714759722896 1
0.192997688405203 1
0.188148292262196 1
0.190388392277668 1
0.209831149003805 1
0.191042790171804 1
0.197919513882745 1
0.196672608512246 1
0.209598910354982 1
0.20306815302326 1
0.19638117389727 1
0.201536331596943 1
0.204982178040141 1
0.203062672205429 1
0.194530790987789 1
0.204103195965981 1
0.21167080006867 1
0.198101352323204 1
0.191099619726693 1
0.194277713126745 1
0.195511932247673 1
0.198501846265788 1
0.199118017545265 1
0.191068005380991 1
0.188986025699377 1
0.218620858244518 0
0.206190331946185 1
0.205524350826712 1
0.198592782260651 1
0.211426400345775 1
0.199170951836903 1
0.201422993675501 1
0.206986562383912 1
0.197388106187924 1
0.188850375274086 1
0.207529641902033 1
0.198648542413039 1
0.203309813778014 1
0.199009476987398 1
0.192454411748927 1
0.207820704259145 1
0.193761929236727 1
0.199889495235328 1
0.202333898298856 1
0.187349444827475 1
0.20650036532998 1
0.199046994214608 1
0.201155023335526 1
0.211584967396347 1
0.19710113929239 1
0.221402068167767 0
0.208939428017627 1
0.193331316417358 1
0.193868483968458 1
0.206375349054224 1
0.196595287431047 1
0.192056127127065 1
0.188946662269622 1
0.192920118835805 1
0.201709943082694 1
0.216211940477784 0
0.195873677636278 1
0.197912017801703 1
0.199969372122312 1
0.196989450414456 1
0.19835491807799 1
0.198086294683675 1
0.195238093403875 1
0.187080044051975 1
0.195131078770798 1
0.203107043367821 1
0.190309708277044 1
0.193815391620309 1
0.209134595261406 1
0.192259154697104 1
0.216211682386559 1
0.187551516766602 1
0.195278033360841 1
0.188359036533151 1
0.201627158462114 1
0.213342226277595 1
0.200594175118965 1
0.198656615553204 1
0.203240777819618 1
0.203356581542309 1
0.202678427139598 1
0.201162545761341 1
0.195264405566698 1
0.196434746679269 1
0.209174845127621 1
0.187641597388978 1
0.200685186273695 1
0.216420267562578 0
0.190735902834405 1
0.19923861070159 1
0.205985541731814 1
0.190386208852095 1
0.203846112630436 1
0.20987481464138 1
0.216501339275407 0
0.207196885595236 1
0.206141151916593 1
0.191225051377477 1
0.20492773502575 1
0.19009534050806 1
0.211416566166703 1
0.20887195122003 1
0.201777914942131 1
0.19626891620025 1
0.20157464224211 1
0.213084300931337 1
0.1967733970844 1
0.211489596001889 1
0.193696176055681 1
0.189165911716525 1
0.192784640960915 1
0.202161181010266 1
0.196558513914346 1
0.196001180857572 1
0.195898129339455 1
0.205821329839649 1
0.203136423541174 1
0.208460842915346 1
0.186124452476238 1
0.201250798778216 1
0.205283493144414 1
0.209220698102263 1
0.210863449598645 1
0.204769382533458 1
0.200277729029439 1
0.196389406133201 1
0.202358011503218 1
0.191771983991734 1
0.203355972417017 1
0.197528163132612 1
0.200318332417045 1
0.196934078437341 1
0.208274371891768 1
0.198921238841314 1
0.208057558547232 1
0.199725188103354 1
0.213677893381559 1
0.206135558702428 1
0.197142573681653 1
0.200898996471162 1
0.195161501063356 1
0.209593739345642 1
0.192882403641802 1
0.188136117380843 1
0.18772433265059 1
0.211669128349648 1
0.20754752054614 1
0.194337776127805 1
0.197061701632651 1
0.202344604022639 1
0.200782699784268 1
0.205554204180903 1
0.199594680226814 1
0.196200563908779 1
0.198576398440128 1
0.185788736852112 1
0.209213946449562 1
0.201457789149049 1
0.199465131888696 1
0.195737750288411 1
0.191191023112682 1
0.210899376157411 1
0.197446998328398 1
0.200833814867343 1
0.205672825776526 1
0.204230327952011 1
0.195919030903766 1
0.217533150164494 0
0.222904316809333 0
0.200524541041997 1
0.194028372913787 1
0.206549600282396 1
0.196171509686494 1
0.203085628148773 1
0.203941631433053 1
0.206468681335753 1
0.203807521978564 1
0.207650451369239 1
0.197127355818595 1
0.19889131822817 1
0.192942290404484 1
0.209395884675789 1
0.200524270948445 1
0.201066860975024 1
0.194904800599222 1
0.200448212138123 1
0.20419335742242 1
0.206542957142801 1
0.19746626061188 1
0.199349895762456 1
0.194583024827747 1
0.193948806350087 1
0.205553974813842 1
0.19924542848091 1
0.197338000813415 1
0.205769663041745 1
0.210650807643047 1
0.1934109965195 1
0.193757999452546 1
0.202130197015355 1
0.189180578028193 1
0.213938088583337 1
0.192389876198593 1
0.208744065214316 1
0.193725182316398 1
0.206221816597263 1
0.194366968952268 1
0.196037262213735 1
0.191852821647259 1
0.190689841848701 1
0.204961875725174 1
0.198584407039322 1
0.202097674633133 1
0.198838955470224 1
0.21254935001212 1
0.197227751726573 1
0.194177855638493 1
0.200789285494917 1
0.191514316993175 1
0.21225593042227 1
0.205822486677642 1
0.2011994543557 1
0.209567072786022 1
0.205611515572361 1
0.201498776964357 1
0.212379832040957 1
0.194161838996808 1
0.197436585960351 1
0.181350122979264 0
0.198099528145865 1
0.204211630152194 1
0.186626926994228 1
0.191616338314434 1
0.217604829991462 1
0.198520585032514 1
0.200239097396234 1
0.190982984286748 1
0.202666320200455 1
0.206017393059891 1
0.19870721715387 1
0.200311617849649 1
0.201893848109953 1
0.201005500998101 1
0.193732866021113 1
0.193463251286648 1
0.199734662632042 1
0.193317671329071 1
0.204991874736085 1
0.21836921617646 0
0.207273713590939 1
0.203989018641886 1
0.197650450050525 1
0.193742351390738 1
0.200725427249691 1
0.206620570829839 1
0.198351005470774 1
0.197126034647473 1
0.193770400630363 1
0.202835523006371 1
0.201580174769842 1
0.209191100118864 1
0.197787755360361 1
0.204095849391979 1
0.20260882442207 1
0.202827738842707 1
0.202223304763849 1
0.210956275015397 1
0.197733294483437 1
0.194610119067928 1
0.192830721334095 1
0.198797894381435 1
0.196888989339431 1
0.204315449249369 1
0.197888370813808 1
0.202651645504139 1
0.18800667557525 1
0.202175225870942 1
0.213556550840596 1
0.199532719610565 1
0.189369611225029 1
0.203559656753639 1
0.19703469055976 1
0.196481000002482 1
0.201646445125577 1
0.199999585246767 1
0.203851496221539 1
0.19563728454125 1
0.203520907384481 1
0.185570280566587 1
0.212711402778432 1
0.196341034908064 1
0.198409594077948 1
0.207052367132712 1
0.200423119802824 1
0.194332900732458 1
0.210507522998868 1
0.19015504772897 1
0.210727951594622 1
0.202332365855967 1
0.210410800883863 1
0.19972010329294 1
0.208770441259851 1
0.19594129896616 1
0.209451050332923 1
0.209966156384616 1
0.203862590317745 1
0.201200543352318 1
0.182765811073107 0
0.199763433013952 1
0.204410703435692 1
0.21353466381206 1
0.200775730745623 1
0.203417383976017 1
0.194117958549203 1
0.203877298071719 1
0.19783460713323 1
0.193876107966463 1
0.213489029630764 1
0.204929516562813 1
0.19888208880833 1
0.200301969988968 1
0.200090539469166 1
0.194369683300214 1
0.219301039648644 0
0.222761616363627 0
0.189111966139281 1
0.205498815844973 1
0.186992632059424 1
0.204738731010876 1
0.207240642707802 1
0.190206082189457 1
0.204364274490123 1
0.198722517583998 1
0.185151422865024 0
0.179079962756322 0
0.193071249755126 1
0.2019222840989 1
0.190058035527296 1
0.20312688620362 1
0.19955689164149 1
0.204897632460571 1
0.191738142325859 1
0.210208602616505 1
0.203325776384604 1
0.200333343663122 1
0.201197121944488 1
0.209065128503934 1
0.194901946609259 1
0.203402050693245 1
0.222794198602244 0
0.203463132731913 1
0.202327785745552 1
0.200197195747287 1
0.198876893342164 1
0.192067151857021 1
0.200326940958144 1
0.195238524208905 1
0.216863416397867 0
0.190649260334126 1
0.195191018734757 1
0.205699610649925 1
0.211798522175822 1
0.203703011922984 1
0.211812101316476 1
0.203326064771 1
0.212306708364975 1
0.208922732151002 1
0.193665616667196 1
0.194064249695542 1
0.204238549402266 1
0.201451393237598 1
0.190920649495716 1
0.188645932682481 1
0.197532941866527 1
0.191641097549096 1
0.209955044645843 1
0.209640561207782 1
0.193742518334843 1
0.189490266256249 1
0.202125176208087 1
0.203811036904934 1
0.194825399544351 1
0.203522917192974 1
0.198756241968497 1
0.202912596672692 1
0.189146094034682 1
0.18425574377628 0
0.211106597317501 1
0.197634931238833 1
0.200286197952691 1
0.195679442652298 1
0.196289172018398 1
0.202446760929074 1
0.19601602806375 1
0.202809653480929 1
0.214339154523709 1
0.198589096442611 1
0.206958160394297 1
0.206173485663031 1
0.203153232665908 1
0.199085214219265 1
0.203233621853369 1
0.201898887997947 1
0.195723425776429 1
0.209887949204449 1
0.198483719656217 1
0.202698506717067 1
0.228910512360885 0
0.205639216948772 1
0.19271871663865 1
0.196701630129253 1
0.203436030827619 1
0.197440947593246 1
0.194872062531463 1
0.200364470194464 1
0.20473520108005 1
0.199475095670283 1
0.196807446762483 1
0.207648063565968 1
0.194645779521839 1
0.21117277699904 1
0.202794824632753 1
0.207491795408957 1
0.198686117034379 1
0.201818838109585 1
0.196201569695821 1
0.207962423136672 1
0.193145305637744 1
0.198807231279468 1
0.20986540566788 1
0.209691669114004 1
0.206555575457924 1
0.212360444341733 1
0.209451038881116 1
0.20971800981422 1
0.204707790320967 1
0.217250299035709 0
0.201302610970365 1
0.20382751861051 1
0.192857112425739 1
0.207161041239661 1
0.196472858510385 1
0.205988420874454 1
0.212807886029546 1
0.19750350274121 1
0.201984325935337 1
0.201263954069235 1
0.203102616924759 1
0.193516741024217 1
0.204256221570694 1
0.206295269642511 1
0.194223863238635 1
0.19237472136125 1
0.202730915477639 1
0.190064066464067 1
0.197926309126739 1
0.205140418979842 1
0.196297007067367 1
0.202398340394704 1
0.203112788317178 1
0.211248733759457 1
0.201711639227576 1
0.203224782714198 1
0.206658795358022 1
0.197719233601625 1
0.204816965890073 1
0.194130441878497 1
0.205522056983221 1
0.198878369472965 1
0.207097721587894 1
0.1916252708699 1
0.190010970052098 1
0.203381038539989 1
0.210680070654809 1
0.211613669102532 1
0.201846836962915 1
0.204626739362026 1
0.200969704311752 1
0.202462737421387 1
0.201573110220144 1
0.203381641552509 1
0.192773227683063 1
0.203120978567678 1
0.207100394027853 1
0.199497020546251 1
0.201121576071992 1
0.190791687113524 1
0.189123167520138 1
0.188394298904161 1
0.195639720869537 1
0.198936670445173 1
0.214387046089921 0
0.207994707204821 1
0.198769896117213 1
0.202760657569733 1
0.201867946958753 1
0.207417798020334 1
0.206165364953217 1
0.198317232524248 1
0.197835952222082 1
0.200559155794055 1
0.204280740507309 1
0.202036356396646 1
0.20284456396812 1
0.202026553505707 1
0.20194853632706 1
0.196375380579112 1
0.217994368314405 0
0.198693472681523 1
0.212358480973094 1
0.196480196338971 1
0.220646889156328 0
0.190822058763367 1
0.209787098940423 1
0.191446957105746 1
0.203030859303363 1
0.202044209610431 1
0.204187843745295 1
0.207955542906424 1
0.203517688575707 1
0.203059215663251 1
0.202424852041778 1
0.199579061096826 1
0.197431222968245 1
0.184803272348491 0
0.19477349652344 1
0.206973872064832 1
0.200959242844335 1
0.199745020764473 1
0.215750168960205 0
0.201061036970315 1
0.194901310229362 1
0.212671730910893 1
0.195573591124983 1
0.203783225500776 1
0.210928595488085 1
0.201063813925209 1
0.203876607966104 1
0.201652770420018 1
0.196127665016849 1
0.19977732681863 1
0.207640984987764 1
0.200697102525882 1
0.205252096852734 1
0.212746533207611 1
0.203192103311552 1
0.196330608466219 1
0.200294876827973 1
0.211931236648403 1
0.192271584724443 1
0.201783307728181 1
0.19895629079496 1
0.196104763925002 1
0.20616238206303 1
0.216106163968566 1
0.219097125933863 0
0.216380768869499 1
0.202810611392014 1
0.204239733565581 1
0.19091333214501 1
0.216510749337528 0
0.185642440693005 1
0.20146537600314 1
0.195998056684811 1
0.21355891213193 1
0.200405450862038 1
0.193921567186067 1
0.201142509149954 1
0.200791255041353 1
0.210425209333256 1
0.197106718490321 1
0.204395795554588 1
0.195865790980784 1
0.206551574923071 1
0.193450495108341 1
0.199305275649533 1
0.219039172934256 0
0.200425508009453 1
0.196606219293849 1
0.190192822922174 1
0.209715430252165 1
0.196704067761962 1
0.205132066420735 1
0.195937115580711 1
0.194674837722034 1
0.200391443376945 1
0.21283843555692 1
0.191184049605077 1
0.198744712291973 1
0.206247426582059 1
0.196826020798898 1
0.201653923906607 1
0.203098437696182 1
0.21013400385656 1
0.182022597090862 0
0.205922509433361 1
0.205324179020571 1
0.188506439612728 1
0.20050831052545 1
0.194733879183454 1
0.201389332632774 1
0.203695258153453 1
0.195649346347229 1
0.202123977457045 1
0.199602406352182 1
0.203380570976269 1
0.195974873976843 1
0.197009833658744 1
0.194849070756339 1
0.198000278945887 1
0.2006855596498 1
0.192703193993499 1
0.207759058405307 1
0.195003036648364 1
0.195442693455879 1
0.212941431922165 1
0.20322408699375 1
0.21082688643403 1
0.205214909234855 1
0.206228835006168 1
0.201103497182379 1
0.209060113052784 1
0.186020507259708 1
0.200252355217716 1
0.211529625461037 1
0.19382505315372 1
0.197417057924257 1
0.1995646675219 1
0.201473241716472 1
0.194536287277415 1
0.196097028034526 1
0.195413066041481 1
0.203605119562137 1
0.195349208238108 1
