# Supplementary material for: Bias caused by sampling error in meta-analysis with small sample sizes
Source: PLoS One. 2018 Sep 13;13(9):e0204056. doi: 10.1371/journal.pone.0204056 (PMC6136825; doi:10.1371/journal.pone.0204056)
Supplement: S7 File — (ZIP) [file pone.0204056.s007.zip › results N = 50 theta = 0.2 tau = 0 sz = 20-30.txt]

"dl.theta" "dl.cp"
0.213297270885515 1
0.24990808578424 1
0.181597086795035 1
0.202624173640462 1
0.200193832762102 1
0.199429228750821 1
0.211734185546073 1
0.203889330782204 1
0.222446819921471 1
0.243831704780268 1
0.203136738492763 1
0.201193957905126 1
0.247566832925145 1
0.260485009177527 0
0.221900278247249 1
0.205983140769102 1
0.166475915039254 1
0.213184665907726 1
0.257537158962987 0
0.217230982531207 1
0.23508833231714 1
0.266896609137651 0
0.213959905255504 1
0.17911070637497 1
0.154640436514864 1
0.194103821119162 1
0.21295096594412 1
0.235012143245501 1
0.264420424429594 0
0.18945337570209 1
0.210447771275182 1
0.148152201735359 1
0.173182107361102 1
0.233660944076538 1
0.260187461988127 0
0.213622413703216 1
0.170810554383856 1
0.23498566732882 1
0.196247770182594 1
0.225736708378705 1
0.255497917206656 0
0.242066251505951 1
0.190351388079312 1
0.178863953810735 1
0.177094046968255 1
0.255329285335101 1
0.201246355537679 1
0.21421954598993 1
0.21295877183399 1
0.223012755545002 1
0.207697378402008 1
0.207281735723348 1
0.207117369056428 1
0.18056254316549 1
0.24473319468297 1
0.154277779975145 1
0.243254198677966 1
0.226353498157691 1
0.22410728975866 1
0.200079637329556 1
0.196660833462302 1
0.241756268458848 1
0.212825999503977 1
0.187623476577949 1
0.144957094075184 0
0.206669721903371 1
0.225974131073454 1
0.212840019841712 1
0.155001573946349 1
0.17580548375792 1
0.228992996220945 1
0.221693766718759 1
0.184665169811274 1
0.227689147491323 1
0.217906047227271 1
0.226128237799098 1
0.211299718737155 1
0.243808263936059 1
0.178950664740509 1
0.191363776158776 1
0.241436551175287 1
0.163593011067307 1
0.211059393769387 1
0.176308919877907 1
0.180629400063311 1
0.144432374808828 0
0.213305711411667 1
0.159234104970919 1
0.237260045609469 1
0.17738158116308 1
0.173653228242693 1
0.207281276725418 1
0.248131678760447 1
0.224475135395429 1
0.203828440084735 1
0.229873958683162 1
0.265070006875172 0
0.199296976288872 1
0.196540738079434 1
0.196619613794123 1
0.201658448823433 1
0.17119005689685 1
0.213593573493477 1
0.249114594955604 1
0.219703457874929 1
0.214340616936888 1
0.241199339237438 1
0.241232397479219 1
0.186675883365327 1
0.199533390843629 1
0.2029716507003 1
0.162970612426155 1
0.187471780511394 1
0.17181175889982 1
0.221417653807459 1
0.178071112524471 1
0.200468896586309 1
0.199304914360533 1
0.245057241893264 1
0.240248734800968 1
0.178207250685289 1
0.247286095894625 1
0.19673127877757 1
0.241032205556022 1
0.163208469386232 1
0.237425456500252 1
0.199709200844132 1
0.245511895258551 1
0.212309791614878 1
0.212739247568857 1
0.223781052494757 1
0.213523404193932 1
0.200271252803798 1
0.220043146565865 1
0.222799518979231 1
0.245406077218157 1
0.175796656003373 1
0.131091413023925 0
0.185529716005725 1
0.226749904708322 1
0.26527976709253 0
0.239051905923915 1
0.183204939529057 1
0.213658093916326 1
0.217136827521464 1
0.25507575357782 0
0.165660570297747 1
0.181958624460682 1
0.182488307443653 1
0.180563876382619 1
0.215764178336084 1
0.171256505298727 1
0.169830836314027 1
0.220617711454854 1
0.1952197735603 1
0.256731587581593 1
0.158282100399631 1
0.18970031522758 1
0.228076976296078 1
0.209458217831465 1
0.240695226468805 1
0.223446736516789 1
0.211872072024509 1
0.237027962385728 1
0.162740228436278 1
0.207319338387974 1
0.192642647505862 1
0.173395984290911 1
0.210112356918218 1
0.163821918421468 1
0.17607524438059 1
0.227183425443969 1
0.237237048747091 1
0.139098247161202 0
0.178979645401666 1
0.278195055096491 0
0.18692013184882 1
0.245674627193206 1
0.193333383685548 1
0.194986115014226 1
0.187831792613168 1
0.233843817188934 1
0.184929463299809 1
0.213259857474427 1
0.134607225373652 0
0.217105068179374 1
0.261667049677355 0
0.212049101005748 1
0.198431320395292 1
0.166761577687144 1
0.22146442080823 1
0.220976296011167 1
0.25197122487367 1
0.129723340836632 0
0.229829877758368 1
0.238544580408898 1
0.192352904449768 1
0.240235693474708 1
0.139449859086422 0
0.230005920317852 1
0.167601497925591 1
0.21177882568095 1
0.179704204007239 1
0.22200830760405 1
0.197579434808633 1
0.225550917669706 1
0.213401371122142 1
0.19768627613836 1
0.229779883261943 1
0.206832574939109 1
0.217748194196992 1
0.203167239939334 1
0.221588874999034 1
0.162500318980989 1
0.218666148344003 1
0.193634048072029 1
0.233490417230107 1
0.194516739886916 1
0.198130303052283 1
0.211854707132082 1
0.234099595433499 1
0.180007935760271 1
0.202687003210743 1
0.203132272715697 1
0.201351946381995 1
0.235810595069717 1
0.221009032148363 1
0.23537650475094 1
0.245991504308286 1
0.230324206539064 1
0.20907010254718 1
0.20344031891776 1
0.231177213256959 1
0.208435821308205 1
0.180037632759278 1
0.261583569065171 0
0.200773000586199 1
0.216096497840534 1
0.186254070051313 1
0.28393122228222 0
0.234006311844471 1
0.192969746410796 1
0.190989652225953 1
0.207221879454399 1
0.211656166556586 1
0.186541255465565 1
0.19834598494113 1
0.220129457426432 1
0.216816694361522 1
0.258976436334624 0
0.213473955905747 1
0.225307841315119 1
0.206663584160467 1
0.231450251456212 1
0.222373879588857 1
0.198334800294598 1
0.239587406674086 1
0.177607030158653 1
0.22237133517758 1
0.209306387351726 1
0.220192126997844 1
0.253614228235683 0
0.193142893860944 1
0.200534905821758 1
0.213133122738525 1
0.18670620649697 1
0.213576362341019 1
0.235347311731898 1
0.207049079925604 1
0.233473328766838 1
0.207674436126867 1
0.227466647162905 1
0.224436257589031 1
0.18312044563541 1
0.231335217707298 1
0.183559769941878 1
0.191054656008365 1
0.223926045514446 1
0.222088765501873 1
0.18498585703996 1
0.215838675295475 1
0.212780086156937 1
0.199760221901755 1
0.13643221882169 0
0.210440457008252 1
0.193256293603676 1
0.224310361808189 1
0.231251388247069 1
0.188359922669479 1
0.157562845829962 1
0.217121654423869 1
0.247898381200526 1
0.217658557452071 1
0.198741242535778 1
0.253250786231988 0
0.25595936966151 0
0.165987484223188 1
0.205812214973784 1
0.232249372012359 1
0.162498184235733 1
0.230494277792781 1
0.203341551386175 1
0.179381283966151 1
0.23092949295595 1
0.245940700368817 1
0.248711048389921 1
0.210182970310794 1
0.25095790249051 0
0.190949444291981 1
0.208854278134491 1
0.200301447666177 1
0.178208876663657 1
0.18517867980464 1
0.191477915923149 1
0.190532416636604 1
0.220898350404163 1
0.233184582232809 1
0.208435410914454 1
0.215646012663833 1
0.211916294205539 1
0.230380842246504 1
0.239729883873416 1
0.208760773394089 1
0.210684718518841 1
0.222740544722696 1
0.203647208363933 1
0.210866028358474 1
0.256731381315259 0
0.194055607962203 1
0.231129391866466 1
0.220804373133262 1
0.201202115210385 1
0.225148066605672 1
0.197324739568032 1
0.16229696234073 1
0.190692076930612 1
0.220775780788058 1
0.215291580306345 1
0.208968642387365 1
0.219195326377504 1
0.19586480329641 1
0.251583459734082 0
0.162368322751728 1
0.201464540901082 1
0.19298280239205 1
0.243779193137085 1
0.250432379190363 0
0.251344727407146 1
0.230384206238818 1
0.156300463815303 1
0.219369342903341 1
0.191417242932821 1
0.225640105362991 1
0.204302696515269 1
0.192750451586552 1
0.210342876598533 1
0.197362238436531 1
0.211681570391078 1
0.174275189343234 1
0.210446098446228 1
0.177612781034129 1
0.222430990148212 1
0.245291467801847 1
0.188264700199209 1
0.190144277517188 1
0.249915592332243 1
0.189750177217264 1
0.290626539948858 0
0.171254941112345 1
0.236450001916811 1
0.228338981769643 1
0.164824410788254 1
0.15138744247443 1
0.275841766207636 0
0.219189535404929 1
0.188955181107935 1
0.277922573250607 0
0.241876664201348 1
0.224578733352576 1
0.225265156267751 1
0.22836682256501 1
0.218793026874981 1
0.233902949340269 1
0.208343599022313 1
0.210167981090028 1
0.215954179145464 1
0.234615168748769 1
0.206355869960963 1
0.222708772061175 1
0.228562526596413 1
0.183038418475351 1
0.179766827766128 1
0.216378559746848 1
0.218082738164391 1
0.199021896991333 1
0.173711858791628 1
0.224848939228853 1
0.208659311150728 1
0.203082172819055 1
0.169147901020697 1
0.218612494351119 1
0.164880237102917 1
0.197792987526976 1
0.213503866399454 1
0.213428306465364 1
0.211600717125462 1
0.175844586362331 1
0.231075236944589 1
0.245597984454746 1
0.223995869950339 1
0.240695182179441 1
0.211960792716966 1
0.264498671519559 0
0.231032681982013 1
0.216561306228321 1
0.19412337906486 1
0.263591815374666 0
0.139850503318791 0
0.197397939564253 1
0.220210955280274 1
0.227511956394352 1
0.222765789228504 1
0.208051400807027 1
0.20089074783293 1
0.207986730666248 1
0.175961282186969 1
0.192681605826592 1
0.189925450978872 1
0.249634938680801 1
0.18166739041184 1
0.232095964154574 1
0.156291879792799 1
0.224622205342601 1
0.205387569771555 1
0.195023601964292 1
0.190040681684952 1
0.214494830001298 1
0.172182000870506 1
0.222476448907866 1
0.198081234625535 1
0.272273772226844 0
0.170403530883233 1
0.181838790079466 1
0.177926378970934 1
0.184734040243209 1
0.161145093453337 1
0.197105822424639 1
0.275912386622651 0
0.230441921247179 1
0.242569048951629 1
0.226996462182868 1
0.159692904122532 1
0.194845997734159 1
0.213674704998594 1
0.175469566746147 1
0.192944515232504 1
0.195586952729841 1
0.209505107756832 1
0.181439661021169 1
0.219703969397129 1
0.207741706089741 1
0.204686456531185 1
0.227175615125017 1
0.221063937772422 1
0.215112619252516 1
0.268629612515584 0
0.179977406580184 1
0.211474823361116 1
0.239215737054872 1
0.234074497100445 1
0.249756335341123 0
0.191486837535889 1
0.155237593168687 1
0.136541598657725 0
0.22792790339702 1
0.165515139948243 1
0.21241150005333 1
0.209485082655387 1
0.235316323658758 1
0.248260127347072 0
0.223552461109794 1
0.177850697755214 1
0.223705231370522 1
0.261711793212837 0
0.200853324165702 1
0.208767321888979 1
0.250687232995441 0
0.240993263434057 1
0.186075599710483 1
0.19053718073433 1
0.207949204860435 1
0.233484016941763 1
0.187292125409896 1
0.166337383268999 1
0.24878267120006 0
0.198139882197588 1
0.189570228087555 1
0.218152311693324 1
0.220116367303363 1
0.213495925943513 1
0.218842485022763 1
0.200470904828921 1
0.177371923921741 1
0.249340109680432 0
0.242714877032208 1
0.211768161565184 1
0.205531611746732 1
0.218613625567451 1
0.220859747132921 1
0.18308713502639 1
0.242024743772102 1
0.226314807415282 1
0.186143145385008 1
0.187860955660044 1
0.225184113910504 1
0.226687270068861 1
0.256203142012972 0
0.220730241537708 1
0.213284273419232 1
0.20079286384555 1
0.20490986179229 1
0.228940077676729 1
0.202909139522409 1
0.168921126144985 1
0.189532374786487 1
0.140425656139428 0
0.198021005283212 1
0.204045188200486 1
0.199847768699669 1
0.233342618615331 1
0.197943422904384 1
0.189665657977591 1
0.223853645824017 1
0.214398287992425 1
0.26483767717419 0
0.275315871116458 0
0.197237256228901 1
0.221250168728856 1
0.215647840837929 1
0.187905867582577 1
0.204989231118973 1
0.178910138525963 1
0.224427534129031 1
0.205296664407915 1
0.208032525757518 1
0.213172275497801 1
0.153914140650794 1
0.168751437444304 1
0.263012549176512 0
0.236202043675117 1
0.201551567546638 1
0.207557647568427 1
0.223422423557742 1
0.22618134826914 1
0.19932226307509 1
0.240122037683385 1
0.16335227405254 1
0.197771356427556 1
0.212064915416986 1
0.177254634178826 1
0.211156188334101 1
0.213044703425101 1
0.195401676399982 1
0.221127222614697 1
0.202830807216796 1
0.209376370528973 1
0.187861301985447 1
0.141561736216491 0
0.149305304427752 1
0.205849261306691 1
0.192055761817302 1
0.240981178563986 1
0.24973153789382 1
0.153157598087209 1
0.150287890893825 0
0.217353975847775 1
0.207654827052175 1
0.20473656759643 1
0.179842902664655 1
0.199099610161662 1
0.206820812409681 1
0.206636110273342 1
0.18452865629019 1
0.175769663374853 1
0.249270470182643 1
0.246979478236596 1
0.237415233911816 1
0.199029959429864 1
0.246778095131887 1
0.188911675925119 1
0.2011354521455 1
0.193865314043458 1
0.19373269213753 1
0.259457507347198 1
0.168066132106086 1
0.221873515831622 1
0.23160278608168 1
0.175666362190259 1
0.219672402012203 1
0.15878909521388 1
0.208617085931915 1
0.149550345457987 0
0.169547260674117 1
0.21112908859234 1
0.186168837154778 1
0.177742554226293 1
0.157533928692179 1
0.211894034306158 1
0.186826193798269 1
0.20712726031654 1
0.208407465011793 1
0.147773266423343 1
0.148720769464932 0
0.142530877668328 0
0.183904335726818 1
0.230241994918565 1
0.178678215123069 1
0.229982020788168 1
0.199901409160277 1
0.153138255439675 1
0.254432293326221 1
0.196058118731174 1
0.155927423363063 1
0.196359687866356 1
0.209061365912919 1
0.218325977204556 1
0.170278872980234 1
0.229736798208392 1
0.200352951663782 1
0.262116139129794 0
0.152192843180506 1
0.175809289495066 1
0.211126701976401 1
0.201376066025333 1
0.234759076204464 1
0.176462505030001 1
0.176209369701731 1
0.212541843981484 1
0.159179044932083 1
0.194270436236293 1
0.205893267883969 1
0.245341394915028 1
0.205869285506096 1
0.203915856845361 1
0.224943641242579 1
0.21996251952598 1
0.146317376690755 0
0.210598995357377 1
0.120067601179824 0
0.176359551926634 1
0.142168399410001 0
0.204102816943276 1
0.256975866819706 0
0.218273942546099 1
0.1594517371645 1
0.170890398366626 1
0.230848222004238 1
0.181896658220088 1
0.222204641451646 1
0.190859675885482 1
0.187692432446718 1
0.193312025266093 1
0.204823083805738 1
0.201861198514702 1
0.205115809974009 1
0.21325564847042 1
0.18754649682753 1
0.190611178196004 1
0.146411061654553 1
0.197380492938699 1
0.183084688283839 1
0.181273700499682 1
0.172639165888796 1
0.213508754544967 1
0.184030593317251 1
0.224445030486194 1
0.14700988762265 0
0.216650449101995 1
0.226059726600914 1
0.222668269376556 1
0.14749053318543 1
0.199583645262286 1
0.196521141033071 1
0.207990580095458 1
0.23096795225948 1
0.223639392969315 1
0.248328981998227 1
0.214240215245402 1
0.233488147083363 1
0.225225202118475 1
0.209331566323746 1
0.252115700006121 0
0.181583743118939 1
0.166954079452118 1
0.210208362275604 1
0.187500458088743 1
0.182677934720557 1
0.15866397796959 1
0.21742265087253 1
0.158564831211291 1
0.231172180248861 1
0.222282979747432 1
0.207668998011983 1
0.180971671785785 1
0.184451317071785 1
0.17406908190938 1
0.198406785564178 1
0.19720418892745 1
0.202574631791463 1
0.246819209671727 1
0.17850960263616 1
0.227715258896097 1
0.200917751904689 1
0.195895613857039 1
0.225889624865424 1
0.246658626441806 1
0.242640567208292 1
0.214895123006758 1
0.193424316377158 1
0.186799516718297 1
0.173952260618083 1
0.156317253378376 1
0.234223216353373 1
0.214433674297244 1
0.232530869358611 1
0.169901175338931 1
0.224528387502271 1
0.202196518195865 1
0.258462214110216 1
0.253867799286222 0
0.236507947919744 1
0.20601152798901 1
0.173102128165497 1
0.182518072594317 1
0.213833751987037 1
0.196163710103833 1
0.16643708599704 1
0.210304221161104 1
0.166289437278577 1
0.262724493335232 0
0.209690607580488 1
0.202120751969979 1
0.184332253602352 1
0.258706694661135 0
0.215434083665689 1
0.208214762288868 1
0.207480783505609 1
0.191402094675556 1
0.221578249100801 1
0.165006486827428 1
0.16996467202178 1
0.236083712768191 1
0.263673987229992 0
0.260699056698733 0
0.199567576606804 1
0.171727189011113 1
0.162497983146494 1
0.218895417430562 1
0.231680870468399 1
0.183765864653156 1
0.19944083666493 1
0.185165641086124 1
0.175868146789144 1
0.249013747263827 1
0.188707716467821 1
0.23590401927292 1
0.193997813227283 1
0.210593549537965 1
0.205605239859494 1
0.190892036635245 1
0.217825170382428 1
0.221680880501458 1
0.248628159177326 1
0.205897034702034 1
0.226362901669971 1
0.199719062395764 1
0.235600266285717 1
0.230246403029524 1
0.21108989012701 1
0.232528569269912 1
0.23019555042092 1
0.249617668038765 1
0.210888811556264 1
0.211991610118279 1
0.227000109576049 1
0.127871109691651 0
0.183534797350379 1
0.215238967117084 1
0.168526560138986 1
0.196015063311512 1
0.244723581500831 1
0.257687588115558 0
0.263559437849931 0
0.174779258148422 1
0.187895329946804 1
0.245036790011108 1
0.140942728563844 0
0.209137514536042 1
0.178616436103708 1
0.164285350179778 1
0.239072448560459 1
0.163162634951119 1
0.16074359855818 1
0.157364133919428 1
0.179393212193094 1
0.16563380093601 1
0.198869002596303 1
0.223643335340593 1
0.224930098055182 1
0.249217126135748 1
0.211582616238014 1
0.24446644190556 1
0.197350222534188 1
0.206920857132167 1
0.164621286353047 1
0.184359193606578 1
0.253324078481859 1
0.218618426190249 1
0.261771473609209 0
0.209720326426725 1
0.175714960456673 1
0.213348554267436 1
0.188575118907404 1
0.230988448452323 1
0.230607697000608 1
0.250759869565491 0
0.210356477711329 1
0.251713904264934 0
0.15004930485181 0
0.22909742423681 1
0.220252228174518 1
0.167795472484329 1
0.243398800524524 1
0.21258441498328 1
0.15366897318045 1
0.196162071029924 1
0.175855933537602 1
0.193794509380116 1
0.199718096607134 1
0.266931853202272 0
0.202889586958194 1
0.193982695412407 1
0.145297304604152 1
0.229137518048512 1
0.239123416429722 1
0.225440476077269 1
0.242402765022306 1
0.179080066511475 1
0.169539508998454 1
0.241516228735434 1
0.212578639125022 1
0.19704986900573 1
0.225027063071095 1
0.203788309759251 1
0.196599475623269 1
0.253860006488187 1
0.195241596081014 1
0.225196972217727 1
0.233563881166607 1
0.226201980964377 1
0.186171018552887 1
0.184430553345632 1
0.216870280144601 1
0.171826290262874 1
0.209085882194118 1
0.265793683000429 0
0.181753852941824 1
0.235869741618797 1
0.18004267033404 1
0.213421306623962 1
0.182480901143853 1
0.215436378830975 1
0.190036223802152 1
0.199536916050836 1
0.223677624973526 1
0.169847938120056 1
0.236251501372432 1
0.233418830829141 1
0.188611189211777 1
0.229106575578989 1
0.150439072125774 1
0.188472084076153 1
0.200756969396251 1
0.209280223637385 1
0.229198806122052 1
0.221919250859879 1
0.22702355775843 1
0.179173698548876 1
0.209473450529254 1
0.181132853527211 1
0.172355479499707 1
0.203316163868069 1
0.216473591428709 1
0.188249761904148 1
0.170750961358499 1
0.162911996279405 1
0.232581574366994 1
0.215378904889039 1
0.208086239499388 1
0.205760889817931 1
0.193061956030369 1
0.184488208732229 1
0.206181501360711 1
0.18067384798955 1
0.189450893740799 1
0.207573869317027 1
0.213192119670176 1
0.214629133937327 1
0.240593313018011 1
0.224454404971155 1
0.216738546286527 1
0.199545184711536 1
0.206791277321808 1
0.158385862862464 1
0.215091828139348 1
0.184920769373982 1
0.211730182186891 1
0.183296912055546 1
0.242713304334307 1
0.154908558401854 1
0.166905536808148 1
0.213410181505313 1
0.211127685100407 1
0.232438674879128 1
0.216771666932597 1
0.173724206721319 1
0.225100965226668 1
0.179142157296698 1
0.227349602790657 1
0.1775959933855 1
0.240658299175966 1
0.214040608876963 1
0.183491444711979 1
0.208004099615855 1
0.16448443387527 1
0.190347177909495 1
0.240241083145695 1
0.227652941564144 1
0.13441593161776 0
0.1821248703261 1
0.145596518585998 0
0.209281813669137 1
0.199180450865589 1
0.208226989429755 1
0.195219258281409 1
0.226587836031857 1
0.205474233908665 1
0.246394969376834 1
0.237189003264181 1
0.209239867606212 1
0.232460803647069 1
0.204942849138515 1
0.233585035251715 1
0.209216311332724 1
0.165447014134923 1
0.261424416666096 0
0.237768677866548 1
0.232107343227665 1
0.215623282442158 1
0.226990249873581 1
0.209255866315085 1
0.213115492301569 1
0.250190075686363 1
0.206969742277281 1
0.227773851153819 1
0.184493614082269 1
0.226895014783225 1
0.188139729723916 1
0.21350266183923 1
0.183200321146245 1
0.237183545983525 1
0.227544274972638 1
0.242094987518405 1
0.190865022913263 1
0.268203699668248 0
0.233484989035312 1
0.212064616967021 1
0.203607594902477 1
0.212209141437041 1
0.206945609565186 1
0.190899491626927 1
0.247385716742366 1
0.1796625379906 1
0.19937634893149 1
0.207190726574804 1
0.190805205736974 1
0.251293979884202 1
0.207775504626337 1
0.183024065772699 1
0.194050163003253 1
0.255514681097395 0
0.200753295211574 1
0.201954844603569 1
0.157355468087172 1
0.173207902190596 1
0.13579338211955 0
0.223473350328513 1
0.24349557494757 1
0.195055951282434 1
0.211285186416762 1
0.220300733007056 1
0.196979506897024 1
0.237485160021075 1
0.233242658561797 1
0.225856664536641 1
0.197792619690787 1
0.209242711755729 1
0.240263651376786 1
0.247034143015617 1
0.25687358484089 0
0.218512947576039 1
0.161615592939002 1
0.197557075726415 1
0.260798759333156 0
0.225577777943171 1
0.242965458285858 1
0.224241470193626 1
0.249914848413017 1
0.193298651036237 1
0.196013683191817 1
0.212951267024692 1
0.237712996511818 1
0.19790858853984 1
0.211018899707771 1
0.183367498952617 1
0.156957066224236 1
0.184548950757624 1
0.200647189850807 1
0.239984756306595 1
0.231409579512798 1
0.213052677397009 1
0.207501961229475 1
0.169624002130851 1
0.209534629401975 1
0.216079907151232 1
0.190738900577396 1
0.125129725494091 0
0.204723450506262 1
0.15724839881715 1
0.21929817800069 1
0.24325776748023 1
0.227168363290133 1
0.228899147660883 1
0.220727247558351 1
0.178708345267491 1
0.195312330669015 1
0.222009578105127 1
0.204838179920518 1
0.222799812048869 1
0.210575573148662 1
0.174339094487735 1
0.198737134062594 1
0.227917072593229 1
0.213897807483501 1
0.18451370824015 1
0.194825442291621 1
0.16634231095626 1
0.212002724981204 1
0.216016272641689 1
0.199261792786493 1
0.166228447743959 1
0.169577425699208 1
0.233776175272453 1
0.118276196184138 0
0.189473935952346 1
0.217790783543132 1
0.185930719913599 1
0.224345243423799 1
0.225183222795588 1
0.224561270428396 1
0.23519018228753 1
0.220017577377116 1
0.177969895799014 1
0.22717241316554 1
0.176328909668148 1
0.275054743040743 0
0.145453732279599 1
0.248023100682405 1
0.191466507479826 1
0.181179258415011 1
0.181279072097152 1
0.166392650756916 1
0.234896262384827 1
0.178611566548324 1
0.215821315285509 1
0.227073444893499 1
0.209239124641008 1
0.164908357230248 1
0.198973175567462 1
0.180745639565243 1
0.234355196493755 1
0.184640264847872 1
0.197547027929713 1
0.214403475135133 1
0.221787351973842 1
0.191122471780424 1
0.225888190449518 1
0.197750638611679 1
0.192287645014048 1
0.222858156248508 1
0.230295076710743 1
0.170060494161324 1
0.186169590869325 1
0.217599311887651 1
0.283004774319111 0
0.181572913672552 1
0.228464732066691 1
0.174391188505766 1
0.200620342165695 1
0.208533967337133 1
0.180027038683987 1
0.195056354459851 1
0.174914555012088 1
0.218314368741949 1
0.205943282194093 1
0.227721078380167 1
0.200736906286667 1
0.217378563940389 1
0.247722657139421 1
0.199791803478928 1
0.203530979334266 1
0.172671105899883 1
0.249525969176682 1
0.183888335362842 1
0.182460695438748 1
0.189694163347248 1
0.183114683070941 1
0.244860643042671 1
0.207147223250127 1
0.202820415227418 1
0.182528771217842 1
0.178356359134346 1
0.209751548945964 1
0.157936563771787 1
0.231455866688941 1
0.220086004889512 1
0.186447013558789 1
0.251982391482802 1
0.215930559564422 1
0.201284662804653 1
0.26801683047358 0
0.190241570262919 1
0.199027217929999 1
0.209655890051486 1
0.238684017567331 1
0.223036666681523 1
0.253291991390158 1
0.210988845833214 1
0.218093255145706 1
0.215548977999982 1
0.204647021916362 1
0.196445682702651 1
0.222625794944315 1
0.176502958429555 1
0.18624301843885 1
0.174088792892307 1
0.175313274956259 1
0.150173443865855 0
0.179955181507703 1
0.267325046932551 0
0.185090756213612 1
0.244161051411336 1
0.257312691015653 0
0.254431191276766 1
0.257165397516267 0
0.23955310003057 1
0.194962906914199 1
0.215734951382611 1
0.195189050623614 1
0.21389690234457 1
0.206926100906497 1
0.213740660399067 1
0.250089116088418 1
0.213987578200037 1
0.248761435384552 1
0.229775369092456 1
0.20085953512148 1
0.167688053647206 1
0.217344168817912 1
0.187992820250021 1
0.171457120986387 1
0.1972434852845 1
0.139637932968347 0
0.149616963569983 1
0.258582315053012 0
0.214759937933414 1
0.200128469017833 1
0.200092232439 1
0.238388677232929 1
0.188603236772532 1
0.190912041525793 1
0.155122701004432 1
0.222433105950611 1
0.218878648198574 1
0.206373080057046 1
0.226622722808603 1
0.204653751671079 1
0.182135720434948 1
0.195406102353255 1
0.179977977079713 1
0.260903733138951 0
0.208324446844811 1
0.241563598339421 1
0.188177130898045 1
0.256270466180235 0
0.271477564540883 0
0.212565768953934 1
0.254728394829168 0
0.190549217737093 1
0.214252871603509 1
0.217372836176316 1
0.157251464556101 1
0.244518737640484 1
0.157697204101055 1
0.181499862177444 1
0.229346765966254 1
0.197634943231614 1
0.186117648233476 1
0.204772288583316 1
0.167102388943554 1
0.238435692472045 1
0.212800269694993 1
0.268085613724962 0
0.221477308246246 1
0.228366735769841 1
0.198537963348442 1
0.216739499676888 1
0.193039176408713 1
0.230112192434981 1
0.228274693706459 1
0.235847472839133 1
0.233624595918947 1
0.214869316512434 1
0.204946666899067 1
0.135276581228288 0
0.226562249415537 1
0.15431507212806 1
0.181267029955747 1
0.140211143027021 0
0.217635822177268 1
0.243715021271398 1
0.241022833798776 1
0.226022647202577 1
0.234339387663936 1
0.187863455932304 1
0.195149155877947 1
0.194894916466068 1
0.232430000396637 1
0.173741605911483 1
0.232270295614902 1
0.225537566507812 1
0.187084874228513 1
0.231338009954352 1
0.157418344265111 1
0.229801967251924 1
0.227637906366988 1
0.216486373987684 1
0.17915472555335 1
0.219151668705026 1
0.187836300832738 1
0.194839482916131 1
0.220354126615265 1
0.197452911203769 1
0.228237087952114 1
0.229262581553679 1
0.254847805954733 1
0.205775776723962 1
0.269379071987397 0
0.205502598198026 1
0.229013704956697 1
0.212198201923694 1
0.176132419047153 1
0.166343814837104 1
0.212369182862539 1
0.212784049272461 1
0.229325366492141 1
0.209534857553282 1
0.236785814469494 1
0.209792547782221 1
0.211249895073868 1
0.194437776404768 1
0.192213850006605 1
0.226163856203973 1
0.21933223407858 1
0.214180158488829 1
0.236544143875135 1
0.202016122193683 1
0.189746586939893 1
0.195387642309176 1
0.223462010183219 1
0.199479913814234 1
0.246337186677978 1
0.244089674014116 1
0.255219743402186 0
0.186474300720636 1
0.150004928036363 0
0.204704247199486 1
0.193400117701252 1
0.207861542880061 1
0.224286400480779 1
0.222816740138956 1
0.190184940585522 1
0.249113948533154 1
0.224600575846659 1
0.17578803805752 1
0.177601502875023 1
0.201890667078395 1
0.173546004576734 1
0.199554168718186 1
0.225201828269703 1
0.229339141556494 1
0.221194960327981 1
0.21382221977525 1
0.192906462451368 1
0.201676155679165 1
0.21309321163417 1
0.248977985363362 1
0.201155965670843 1
0.171232840240856 1
0.222936156509632 1
0.209362383949029 1
0.184589837659125 1
0.233749117314415 1
0.173839134484541 1
0.150564518099358 0
0.212735301885131 1
0.219470455440685 1
0.178105823206797 1
0.212800263920742 1
0.2004536456037 1
0.255950203775696 0
0.253089288632951 0
0.198775504193871 1
0.183368259086651 1
0.160853973145299 1
0.166478055533232 1
0.237743349177648 1
0.223650322425381 1
0.173533033070898 1
0.180379033245248 1
0.209303690382745 1
0.19155006799219 1
0.189113732785728 1
0.234258073334807 1
0.193756667630706 1
0.19480540348779 1
0.228128997696093 1
0.197359726279083 1
0.207040547005783 1
0.195954363722378 1
0.248058164967575 1
0.219059827609071 1
0.216685422182679 1
0.208608371648047 1
0.18403143813239 1
0.185979426479843 1
0.205787273810401 1
0.195520415025858 1
0.202756200924783 1
0.197797682239467 1
0.228600983148277 1
0.187256776346726 1
0.207382037056938 1
0.226295479059189 1
0.191785173035524 1
0.191556562613862 1
0.208802719436528 1
0.173846232091374 1
0.183390755292392 1
0.205386349247564 1
0.200875263483993 1
0.203438700287669 1
0.27868342118493 0
0.265291545552075 0
0.246792004320201 1
0.219623049996596 1
0.230832960807765 1
0.180844974494128 1
0.243006286318148 1
0.206912805870062 1
0.172534431147296 1
0.189554095756693 1
0.215132104244253 1
0.205071160923201 1
0.22344472790884 1
0.171403305560491 1
0.245136866209917 1
0.18512527844015 1
0.180105939452054 1
0.264724200463494 0
0.182354664430121 1
0.218248079542925 1
0.209510986362275 1
0.175875106921041 1
0.19985354766869 1
0.196144911470016 1
0.220759578196562 1
0.197035827620793 1
0.227030698205621 1
0.190835462284634 1
0.112476888361249 0
0.186481367530765 1
0.208884427606976 1
0.177960794273471 1
0.206981708850979 1
0.236671983098198 1
0.181257634946026 1
0.233330943063139 1
0.229032652484141 1
0.162038652780037 1
0.231788781759224 1
0.202995324739291 1
0.235854882402315 1
0.185443701907179 1
0.195692039042308 1
0.227511619776353 1
0.184122680252406 1
0.189420338198838 1
0.180361619077156 1
0.158033566219436 1
0.232259777432159 1
0.224982820305057 1
0.243312178296678 1
0.192490828130804 1
0.207757742894029 1
0.229424890592092 1
0.210002596801861 1
0.214235664372102 1
0.206748943101854 1
0.192915807658391 1
0.1708431677108 1
0.17950323788117 1
0.223824510323438 1
0.204148211560026 1
0.185670981660792 1
0.231175251607755 1
0.238597527888088 1
0.198059029195159 1
0.202384452961625 1
0.203708705686101 1
0.234495238616747 1
0.194749037718411 1
0.200639726656423 1
0.251342007516778 0
0.227747999337103 1
0.217929096521752 1
0.226545830734332 1
0.14788122785138 0
0.232100287392216 1
0.220347092043062 1
0.214504534845193 1
0.216864318969348 1
0.214123077646251 1
0.195703255190776 1
0.21454334490042 1
0.237660026780028 1
0.1878019063824 1
0.213793535576508 1
0.228844079862346 1
0.211289437046288 1
0.194834379891129 1
0.202618052242977 1
0.254825572221767 1
0.190106687139286 1
0.193633811443002 1
0.138259529489026 0
0.226383982535797 1
0.216212184596596 1
0.2078221721296 1
0.227937001724315 1
0.227583384339581 1
0.165881883807926 1
0.234925291529847 1
0.218509972298778 1
0.197031462978679 1
0.207428700182496 1
0.208733463835444 1
0.17670843921301 1
0.210770652590393 1
0.24037304447562 1
0.227180809404989 1
0.192265679374691 1
0.188061461444499 1
0.19604951406064 1
0.212689189588019 1
0.192660376106931 1
0.228004664800037 1
0.25094645630116 0
0.240301040850634 1
0.219866722574917 1
0.214180951646058 1
0.198623007823184 1
0.18869365413008 1
0.206428110795664 1
0.190488915862766 1
0.233259645213213 1
0.172599650468806 1
0.206335245522582 1
0.221889809594852 1
0.237282289350208 1
0.191221389905655 1
0.241372551060643 1
0.217803482435603 1
0.266799264622026 0
0.211926387327358 1
0.231798826491238 1
0.162782408262073 1
0.196619669181802 1
0.190751744270059 1
0.221856751403132 1
0.223195855144482 1
0.227810151446218 1
0.222219922156879 1
0.211482833105372 1
0.230928435542561 1
0.216503861205956 1
0.192564854540135 1
0.235672533636256 1
0.236588338476415 1
0.222084453865793 1
0.224417748518999 1
0.196925959894816 1
0.17913977350798 1
0.147729461944288 0
0.214120426376113 1
0.190255426541564 1
0.222093385193453 1
0.216241249789635 1
0.186762724135944 1
0.181270501018282 1
0.230425758072644 1
0.216177659208745 1
0.223424248823066 1
0.193526252166772 1
0.248693340941784 1
0.165344979398001 1
0.239064805048045 1
0.208918469994644 1
0.177100659522983 1
0.168149116028634 1
0.185882351537874 1
0.274839917657536 0
0.167380288275429 1
0.222793326292413 1
0.185023879117746 1
0.162515991089476 1
0.162571078576573 1
0.203335953357739 1
0.195021207314521 1
0.24154865115617 1
0.190350385753475 1
0.186026440403991 1
0.225425640844966 1
0.258627915430835 0
0.180776427461506 1
0.225657835061982 1
0.285378811755304 0
0.239731338195437 1
0.220537429331797 1
0.160823535217415 1
0.220240335396117 1
0.200874730173176 1
0.239660342173006 1
0.202008361445401 1
0.14452053192379 0
0.252285312485145 0
0.203985989322535 1
0.184809069268439 1
0.208026664877979 1
0.184317725840524 1
0.253428282167831 1
0.215474347391284 1
0.227454495628303 1
0.189151779746855 1
0.197591857897521 1
0.216028406988717 1
0.224988860430351 1
0.165748846947491 1
0.23915809604759 1
0.176766759559661 1
0.190530328667217 1
0.211851671236133 1
0.228858743517227 1
0.237918521463628 1
0.214229181754025 1
0.196429107025045 1
0.214243250355958 1
0.229061207188099 1
0.234473589930534 1
0.221442095191508 1
0.161042108773528 1
0.18424306502086 1
0.240323175355999 1
0.190249330466955 1
0.227486689502015 1
0.234832243108242 1
0.224438233462633 1
0.203530190047506 1
0.233336748884521 1
0.207123739618646 1
0.219224507211367 1
0.201679549305397 1
0.185541027132053 1
0.202640752561913 1
0.218440385317442 1
0.200396183146341 1
0.184451322868911 1
0.255265567841553 0
0.147706252921503 0
0.173917613878207 1
0.224798529965821 1
0.215657741304816 1
0.198307067561527 1
0.191792868515568 1
0.120930267088066 0
0.195505463990831 1
0.24176474979757 1
0.184636653298003 1
0.23295724856075 1
0.209100891562624 1
0.252518341942008 1
0.212731537698722 1
0.220599116526553 1
0.15433858693867 1
0.186511473878835 1
0.16836112041614 1
0.180708189848641 1
0.229896727466206 1
0.206959710946393 1
0.172854016421918 1
0.221633138967074 1
0.227012194443934 1
0.222453323353405 1
0.16829308011533 1
0.202491204596986 1
0.229697284961487 1
0.22375012387764 1
0.221325927505189 1
0.215761373525069 1
0.194586701524087 1
0.165357063595574 1
0.202197960805124 1
0.194535851878841 1
0.161399311364899 1
0.228896441076467 1
0.218467387777208 1
0.180442324523219 1
0.223805973007377 1
0.217059540306618 1
0.176337508319377 1
0.211194396821814 1
0.196612289493268 1
0.254132138212732 0
0.188117181632884 1
0.240203077387418 1
0.216332447423514 1
0.192835022699448 1
0.177162887351013 1
0.220541132267514 1
0.227813030318672 1
0.217178416238056 1
0.190746836137805 1
0.16329909013223 1
0.16080036185326 1
0.197750284937995 1
0.188060972001537 1
0.194327944296264 1
0.258383811942672 0
0.138919994441361 0
0.206934334218886 1
0.208296407896283 1
0.190635738420662 1
0.201830608344464 1
0.256983122057478 0
0.18790716193472 1
0.173670442092451 1
0.219407242780411 1
0.191401980039217 1
0.181624415097464 1
0.196388448575821 1
0.166655586814669 1
0.25973504632231 0
0.173682718319987 1
0.220300348748895 1
0.254811799620605 0
0.229616906051 1
0.189639258453929 1
0.237811550282103 1
0.158814217001082 1
0.20760574007075 1
0.206703026047547 1
0.21316926462165 1
0.187904883398158 1
0.210656763164167 1
0.248943659159196 1
0.184520684937326 1
0.175433799474952 1
0.216589722645265 1
0.224801241336889 1
0.201517404990289 1
0.187372311397209 1
0.247333716623822 1
0.180584601981901 1
0.19863062745072 1
0.197035256384031 1
0.195975812600794 1
0.236374966589018 1
0.20414838323532 1
0.216831578355401 1
0.247191448818587 1
0.166050240379396 1
0.185489969717055 1
0.170835665054651 1
0.240018210019044 1
0.219472168693511 1
0.179132584684019 1
0.204109651650282 1
0.215131094379075 1
0.193914880925664 1
0.210819720436755 1
0.204418793572202 1
0.163816312416502 1
0.193040239471535 1
0.233695612543184 1
0.211125918950931 1
0.217516133003025 1
0.178000896607165 1
0.213516121370988 1
0.184092736930831 1
0.202672994585276 1
0.252534895192154 1
0.190379645788337 1
0.237232710189828 1
0.19623524646025 1
0.176744800521235 1
0.215528332850102 1
0.205818675354876 1
0.177418964936413 1
0.233183148486172 1
0.197198365424953 1
0.201493976860544 1
0.167573370698823 1
0.204387222737778 1
0.198575230796948 1
0.23195498756506 1
0.196642540800233 1
0.189824073734663 1
0.166071071541806 1
0.154925710826197 1
0.196816060648495 1
0.229428387481639 1
0.196656011399762 1
0.266017736133434 0
0.218288388355866 1
0.195372504844124 1
0.20380233754272 1
0.252642313898621 0
0.180174851066381 1
0.141119315529477 0
0.236238190003923 1
0.254588919756946 0
0.178557972660134 1
0.215283355290606 1
0.197495053177607 1
0.1724914367239 1
0.255773637401513 1
0.206917299241725 1
0.255174292843513 1
0.234401501802652 1
0.243566624995521 1
0.163944439438087 1
0.234978158871561 1
0.176202400334844 1
0.246807492421486 1
0.190922997229113 1
0.209843234410374 1
0.163556409398828 1
0.213635096242025 1
0.202838880927364 1
0.228744839716863 1
0.213538185922576 1
0.192972342635811 1
0.207233100582128 1
0.227593039993157 1
0.179374652782093 1
0.193748672264072 1
0.21264018785749 1
0.168192186265749 1
0.185594984126166 1
0.192633288350733 1
0.251033826383119 1
0.162441880372289 1
0.186340784511781 1
0.190903802628322 1
0.189605290385667 1
0.20116585603013 1
0.232612193686673 1
0.195845847446159 1
0.23519666676835 1
0.178025618935601 1
0.237328683124936 1
0.211993250598511 1
0.184624886798134 1
0.217556640047588 1
0.219475867763942 1
0.185233393627275 1
0.174521116985186 1
0.204517981010557 1
0.161270382535982 1
0.226138956910717 1
0.194721639306848 1
0.16844316743823 1
0.22091899353278 1
0.209965559959794 1
0.236671523890402 1
0.210402363360902 1
0.218614789679313 1
0.197902686714185 1
0.171635190237654 1
0.190837934712099 1
0.188807559637908 1
0.176219461431674 1
0.239631902857094 1
0.204042586556473 1
0.210942682092435 1
0.212214304893781 1
0.232800528913822 1
0.212798269752817 1
0.229564729101347 1
0.240146135315859 1
0.233892779331901 1
0.189348352522492 1
0.23446440286162 1
0.19790491463369 1
0.218766731631223 1
0.254327757627173 0
0.184463289259087 1
0.241111368549879 1
0.249069149891809 1
0.176452382596939 1
0.230255462548846 1
0.194505872450219 1
0.214691112707043 1
0.225214992112194 1
0.204656801390257 1
0.171843577960835 1
0.23425182034367 1
0.208770226335374 1
0.197403892387886 1
0.178913189545688 1
0.20314957778876 1
0.199352207261353 1
0.190629059191402 1
0.208899280113349 1
0.240523832822479 1
0.241557391655321 1
0.18032439601009 1
0.163817088295446 1
0.201202941371461 1
0.213061377987903 1
0.228892119536932 1
0.182374540103201 1
0.219209717622132 1
0.19362508191406 1
0.233608938417239 1
0.247520324904884 1
0.205058597821716 1
0.199281781657084 1
0.220661468656965 1
0.247265349241248 1
0.22663186941707 1
0.214174744644734 1
0.232787303464508 1
0.194665878093383 1
0.241671042406812 1
0.233232863286825 1
0.236475451878645 1
0.202507828550919 1
0.217211741027823 1
0.23324776725258 1
0.158413785253921 1
0.188479790196884 1
0.251561768932643 0
0.223328256650671 1
0.257934968856675 0
0.191496584334078 1
0.239522606477234 1
0.228604569374165 1
0.184899943768973 1
0.227294194185541 1
0.205366509562742 1
0.227140275576815 1
0.249888566413357 1
0.183009898991474 1
0.198988076862686 1
0.202448808755225 1
0.185202968397098 1
0.17092959345268 1
0.236407974466821 1
0.149158991440189 1
0.142708372109217 0
0.194183553030806 1
0.205432816570042 1
0.214378041679413 1
0.233624069135285 1
0.169518485058372 1
0.192295909476093 1
0.226545787415904 1
0.208197618624529 1
0.161598864357895 1
0.218084861399736 1
0.230208296814647 1
0.181679390002365 1
0.216077899649695 1
0.209991765890211 1
0.192810937687802 1
0.19914303585233 1
0.197794974678598 1
0.213363723296317 1
0.231967286098926 1
0.229008309425701 1
0.197824957977103 1
0.223871782756334 1
0.276011839255795 0
0.21960282671394 1
0.221248646867358 1
0.214619356236483 1
0.224067871124017 1
0.16593277000924 1
0.221392584739318 1
0.232872864173141 1
0.168819978096012 1
0.245602622477713 1
0.227818132062822 1
0.17460105891583 1
0.230225878294472 1
0.210317543457217 1
0.185478032891069 1
0.227455428127204 1
0.18728299649111 1
0.23251847198961 1
0.216957960989686 1
0.228478782486144 1
0.193023723987085 1
0.201971521706967 1
0.197886729251022 1
0.180941407960988 1
0.259066212695234 0
0.248108305719175 1
0.21037576614101 1
0.197079474577692 1
0.244993880633318 1
0.199667788221709 1
0.216515551691299 1
0.227638564535722 1
0.244097290736553 1
0.192560287462246 1
0.235416651002052 1
0.214987413994903 1
0.179864401640845 1
0.190998073944959 1
0.254768299264601 1
0.17410593953408 1
0.205708918667131 1
0.221106062439618 1
0.190817239915473 1
0.229923957343625 1
0.194986862275162 1
0.180152138359771 1
0.256802955895916 0
0.201113769581458 1
0.231313624982703 1
0.212538702364222 1
0.171967838033085 1
0.204229583993537 1
0.227914993246251 1
0.190640457251768 1
0.189191620058567 1
0.220855946677607 1
0.19476208287372 1
0.25005595795753 0
0.224711333973797 1
0.23501211458494 1
0.232034043439387 1
0.188924647385923 1
0.228630276528494 1
0.176618262126621 1
0.202940562717681 1
0.185309356200996 1
0.238239053643181 1
0.280170862285999 0
0.23086412621974 1
0.187979404929053 1
0.190466360526761 1
0.189698626994439 1
0.188360039769482 1
0.224427753397406 1
0.256361295244852 0
0.147986628462976 0
0.212327480679273 1
0.209664856048123 1
0.142023595278821 0
0.220347351913886 1
0.202143372037709 1
0.196116605234411 1
0.177706745369889 1
0.219722532357291 1
0.185134036017367 1
0.183069150690413 1
0.182783292168725 1
0.272528542524804 0
0.252188763526982 1
0.178995388545336 1
0.196035969597579 1
0.279937508372199 0
0.187525627963428 1
0.182081254546065 1
0.219651546343246 1
0.209340577363257 1
0.161634870040531 1
0.158828849156132 1
0.229798038321721 1
0.233721009896326 1
0.180978949983783 1
0.189299393790896 1
0.205640766792018 1
0.230725595273398 1
0.207668130020194 1
0.200794750539193 1
0.189030586744477 1
0.191505749502878 1
0.199726768469457 1
0.223418760290308 1
0.178683529144549 1
0.20719119235698 1
0.182015995732092 1
0.158397288604196 1
0.210127889639693 1
0.222631491064004 1
0.235339747226974 1
0.190806532054972 1
0.227271875285169 1
0.250477782468338 0
0.183881479117108 1
0.242804610659847 1
0.205857381682615 1
0.224981228894641 1
0.233779160789791 1
0.218141407127819 1
0.180163721912376 1
0.233019518340532 1
0.201699767828505 1
0.195601638878286 1
0.23327019955472 1
0.213349651981899 1
0.160565513255611 1
0.169448011650156 1
0.234958662283257 1
0.187425944562453 1
0.213283125472108 1
0.220808740076802 1
0.206790921386605 1
0.260139956426163 0
0.194549118986656 1
0.206081289052408 1
0.228005678503192 1
0.137430518153375 0
0.287947052137615 0
0.182842317360401 1
0.208260966895629 1
0.206750509699268 1
0.246138473604153 1
0.211476972946312 1
0.196036983509005 1
0.22879620170182 1
0.199977888138771 1
0.190467084052567 1
0.227001525376342 1
0.213224749966263 1
0.206552521789045 1
0.195802332803934 1
0.174963337862775 1
0.206285047957848 1
0.200216502531803 1
0.155521038175171 1
0.167046761601055 1
0.191120847335604 1
0.147681703966349 0
0.23568031450371 1
0.186534316097752 1
0.213324254968025 1
0.237960035846779 1
0.21491097823854 1
0.176546296231737 1
0.231523136786805 1
0.200560237854109 1
0.196119955531102 1
0.229279857174536 1
0.181187375073024 1
0.192201733281896 1
0.159995982108291 1
0.18453510600379 1
0.232917956989788 1
0.210442701312664 1
0.179478998088939 1
0.188080599581287 1
0.165157093790124 1
0.183497988960546 1
0.143918260732145 1
0.16519212382909 1
0.211606577163223 1
0.222298402773542 1
0.195302973120679 1
0.220905095653435 1
0.215649323375769 1
0.251699408289808 1
0.212416846516209 1
0.24198819180875 1
0.228846478163742 1
0.221555593813661 1
0.214702701062644 1
0.194562929538223 1
0.203295979158364 1
0.215548930504547 1
0.1361924576232 0
0.211287005193867 1
0.227379333562212 1
0.191543814249453 1
0.243249504833523 1
0.227258633149123 1
0.203389178565478 1
0.183635511306962 1
0.23346068111943 1
0.20561266355261 1
0.202147511970055 1
0.188286593239904 1
0.214996048319859 1
0.208453667893282 1
0.206660688776808 1
0.189300291475086 1
0.236085669790528 1
0.231858191755152 1
0.204122137503709 1
0.179655419562478 1
0.185180698467124 1
0.183680369661642 1
0.18378642869655 1
0.245319619091782 1
0.196733383531037 1
0.180428039128725 1
0.245582429122186 1
0.231223715460196 1
0.249355358161596 1
0.231003104336367 1
0.233448162752505 1
0.204638362113407 1
0.239880954190614 1
0.178764155777316 1
0.207187441870074 1
0.196205997207241 1
0.178471406091211 1
0.246926050657394 1
0.201694994521633 1
0.193632585650745 1
0.247327472456572 1
0.2358764839695 1
0.253514355548818 1
0.223561187785873 1
0.25386318194896 0
0.185894522795435 1
0.213070633980779 1
0.250887401604394 0
0.179941517849214 1
0.166418374021134 1
0.157443566874959 1
0.209118537659483 1
0.235217680411149 1
0.243105328053249 1
0.197274012200489 1
0.193725313918217 1
0.24503216109341 1
0.223259212282584 1
0.186387319812026 1
0.147666516551937 0
0.218546017170031 1
0.224686364107576 1
0.196368552639769 1
0.249048192451877 1
0.237608178304239 1
0.204227944505813 1
0.197057436617432 1
0.196352418263451 1
0.268715102432024 0
0.212638195117176 1
0.22968872158284 1
0.177055605323743 1
0.224632111233938 1
0.222538129250881 1
0.252463411817224 1
0.210488845421813 1
0.197715019758 1
0.20719451121882 1
0.204957928764629 1
0.218085551025223 1
0.208225784610741 1
0.172111870231042 1
0.230297789093742 1
0.186192418510537 1
0.255202303213161 1
0.245668141822572 1
0.23864276208868 1
0.160061214897492 1
0.202836436855266 1
0.209969905406617 1
0.207896538424243 1
0.195780203178511 1
0.197730737081878 1
0.21619183311323 1
0.161954785998331 1
0.17156368651338 1
0.190087030605516 1
0.222343250085097 1
0.194409353383954 1
0.177629629795892 1
0.242901164673244 1
0.210048719185772 1
0.206190275623711 1
0.17784075881583 1
0.17535890210286 1
0.190484211081125 1
0.204413960591795 1
0.189809133741439 1
0.207760268650681 1
0.191471390654637 1
0.189337776453527 1
0.226538523535636 1
0.202873937316917 1
0.173054285249323 1
0.143107237994603 0
0.195186898070932 1
0.222768026015222 1
0.209691896010068 1
0.217231844293214 1
0.19374799823198 1
0.177510730645359 1
0.206375164348313 1
0.220047721352402 1
0.19348395244145 1
0.211976090456706 1
0.208462363673409 1
0.173033883947548 1
0.211951241697593 1
0.178781541057103 1
0.145983601348405 1
0.18859216710089 1
0.202354301643802 1
0.224437928405578 1
0.168274321485607 1
0.203620238508542 1
0.223947698563723 1
0.177696285973763 1
0.1585860551913 1
0.172430751601531 1
0.244068782168666 1
0.235033357895351 1
0.181588398599599 1
0.185102753920338 1
0.206779922902682 1
0.231006115318026 1
0.188996195263063 1
0.212644452568431 1
0.224257419134224 1
0.184052748742119 1
0.272742079338929 0
0.214537949266758 1
0.142941025491097 0
0.201717911770041 1
0.184270084160011 1
0.16278784591889 1
0.167576334372807 1
0.214514210217838 1
0.199059663773755 1
0.175974133919043 1
0.226053804611682 1
0.206951567102514 1
0.159921569740737 1
0.235102418410368 1
0.219561102621817 1
0.172466886665499 1
0.224760806969133 1
0.22615893021728 1
0.233530031019021 1
0.149964084798972 0
0.196987919509993 1
0.227628873738518 1
0.216901749453637 1
0.178945772108782 1
0.225027293017862 1
0.187856511468776 1
0.259498658758449 0
0.199978437959569 1
0.221935044816821 1
0.214099864868181 1
0.177318770994068 1
0.222340858026635 1
0.21164368219013 1
0.227094598624183 1
0.191180996701214 1
0.225731661131509 1
0.247204586064571 1
0.217735823233201 1
0.244463501139812 1
0.247126910959415 1
0.222513852270202 1
0.150669933234081 1
0.19796580336143 1
0.196863383790044 1
0.221752541376611 1
0.189376975796133 1
0.220853559628282 1
0.184473680702493 1
0.158422253409492 1
0.214462361958664 1
0.190906031492416 1
0.24522303951063 1
0.186407191567716 1
0.185746580841097 1
0.240535970239566 1
0.204043242852028 1
0.208425812759583 1
0.170739096880211 1
0.229641651830755 1
0.25999429181105 0
0.210686040311848 1
0.286978976395311 0
0.218061922387697 1
0.199276716972342 1
0.222746307845376 1
0.206939411018603 1
0.153315452437687 1
0.199612086494731 1
0.214313886219733 1
0.216508575213832 1
0.242271477181567 1
0.180683693724419 1
0.239035432325441 1
0.181417329986791 1
0.224907250522271 1
0.194237372964199 1
0.177057791536236 1
0.223301208921313 1
0.168737895038249 1
0.212631767342924 1
0.248387812199639 1
0.221268963810939 1
0.150451221492568 1
0.224558904388617 1
0.216308536130079 1
0.170071307443285 1
0.196481643108461 1
0.203040008296506 1
0.23598457088918 1
0.229833263937353 1
0.241341566605865 1
0.208586606099714 1
0.215957267336949 1
0.169185247346654 1
0.210868053152395 1
0.221059273886068 1
0.278569051012332 0
0.173229898129593 1
0.180442647791465 1
0.189773829738223 1
0.176991309294248 1
0.233228008568289 1
0.18888155621339 1
0.255915083639953 0
0.19928180463291 1
0.203070977379512 1
0.191148805453107 1
0.230638001910777 1
0.225131405292195 1
0.192083396780936 1
0.161574370551826 1
0.196566361873878 1
0.16955939320323 1
0.22070810814375 1
0.22057093328567 1
0.203783948243273 1
0.208056561278958 1
0.245332433872772 1
0.179702565336887 1
0.214273850939004 1
0.214729770559933 1
0.221248295198183 1
0.190371366918758 1
0.245067176510454 1
0.211294564495777 1
0.150081648337625 0
0.221223258878617 1
0.219726260820563 1
0.245335986215298 1
0.221241303414412 1
0.218219681786855 1
0.206605375194116 1
0.171099088656034 1
0.198479632899818 1
0.206168721249251 1
0.223816390241032 1
0.227585422772203 1
0.20678541134786 1
0.20531592533321 1
0.213294175502512 1
0.234190951168701 1
0.221125794766057 1
0.208725239240389 1
0.213971078321281 1
0.227093099400175 1
0.243667652955681 1
0.219038032482769 1
0.225141941788278 1
0.201151587322825 1
0.207314190995446 1
0.214416781014706 1
0.161896137251032 1
0.227273711217814 1
0.206890107360761 1
0.286669355565089 0
0.226424629682571 1
0.197270696358986 1
0.214734457872082 1
0.204330366250872 1
0.201613139588139 1
0.218247583744976 1
0.208425914047588 1
0.206912589640738 1
0.168654826393146 1
0.202848469350266 1
0.221459548743095 1
0.230052121160027 1
0.225189074132847 1
0.18245579743284 1
0.177263826501354 1
0.171127530638416 1
0.205939921204832 1
0.166121261891652 1
0.210858743512966 1
0.247165296741355 1
0.254590341721189 1
0.204489571357954 1
0.152357643302096 1
0.199922047207909 1
0.194253605592593 1
0.176933330988122 1
0.233668495511557 1
0.190347061511361 1
0.269468102990404 0
0.198525470743905 1
0.184130512398735 1
0.222209371792533 1
0.219983841077761 1
0.266805660663243 0
0.175887480764436 1
0.269693395622718 0
0.259759379170031 0
0.172298825683573 1
0.223307165254649 1
0.262598647838813 0
0.193607726946881 1
0.239360809081163 1
0.185305777350385 1
0.255105472173999 0
0.22947321790944 1
0.175003684888714 1
0.209738933206204 1
0.15117628177761 0
0.222779710977242 1
0.244053261546155 1
0.187893349305437 1
0.230848979975134 1
0.214629055155755 1
0.16656893354631 1
0.207015289207112 1
0.231703062552091 1
0.211401544410118 1
0.250423485997636 1
0.192429921517609 1
0.173344868054933 1
0.20312496272896 1
0.202534541582068 1
0.221031580196751 1
0.221438951450085 1
0.182508369596005 1
0.197314794021336 1
0.171068506457845 1
0.177669595066346 1
0.224218267644516 1
0.181509241404624 1
0.224319521572176 1
0.208729129282565 1
0.216834613566753 1
0.244691174687335 1
0.262609275335057 0
0.192389002317529 1
0.20881105831199 1
0.209845011524978 1
0.246809084653148 1
0.170112378513085 1
0.185618928541923 1
0.212647810594943 1
0.236592614922326 1
0.173226619601607 1
0.11959694423315 0
0.191957412471447 1
0.188322155894438 1
0.15307808368972 1
0.187017153005262 1
0.249052548564689 0
0.260627704558177 0
0.154265175449877 1
0.185521044961107 1
0.236035024882234 1
0.188314437921566 1
0.235358619510017 1
0.203387608012058 1
0.202369549915034 1
0.218299161837099 1
0.252139312961693 1
0.172587351815111 1
0.204349119999285 1
0.207927881594348 1
0.231562407189366 1
0.213918026371349 1
0.189310194299945 1
0.261663832597341 0
0.179082041844243 1
0.161165945498994 1
0.207066068265822 1
0.217383507983186 1
0.2585834473296 0
0.20755335714758 1
0.204295581468062 1
0.206924278760072 1
0.230254552682591 1
0.184567757847014 1
0.202651155208961 1
0.208801859703864 1
0.228482061257582 1
0.224346241326295 1
0.154723521142923 1
0.222252161117412 1
0.198117732470845 1
0.195652324571861 1
0.25376468143653 0
0.223918270637207 1
0.23891335931523 1
0.150411199489749 1
0.252366173067232 0
0.250907435810691 1
0.223778992218203 1
0.174319684074575 1
0.192883048108822 1
0.268838015792284 0
0.189690694151164 1
0.189251555078135 1
0.236288917606806 1
0.206414662680283 1
0.177327681648977 1
0.262389232966473 0
0.221084722558068 1
0.203869056044525 1
0.226587499383112 1
0.199120234176145 1
0.184992411485345 1
0.223000186816693 1
0.164784454499058 1
0.24365085167768 1
0.152020027477537 1
0.203573632765713 1
0.194299387091041 1
0.196976033285337 1
0.219651764915608 1
0.189589547188531 1
0.228692568079228 1
0.192833178893694 1
0.198152853537071 1
0.223993382202426 1
0.253492167832947 0
0.229567445524059 1
0.191053120924691 1
0.230953664516772 1
0.202623258986507 1
0.181502297488487 1
0.21709665998302 1
0.188643003162861 1
0.249981057946314 1
0.222059562558962 1
0.209309314786554 1
0.26335863486991 0
0.161935272393284 1
0.212270283270121 1
0.245311896048438 1
0.198019221784218 1
0.215285574081941 1
0.223151924922239 1
0.216723445900721 1
0.245531916611762 1
0.217973799133226 1
0.255971347267298 0
0.220874364109181 1
0.259956274531996 0
0.213610990029339 1
0.190032435425794 1
0.213255217428717 1
0.221898889637809 1
0.23583982209042 1
0.260917704740545 0
0.237605593374789 1
0.197778806838006 1
0.215729717913583 1
0.209622316747996 1
0.202204442443484 1
0.172226165511376 1
0.224747966402292 1
0.254083010627577 0
0.205361944844035 1
0.231490701479198 1
0.19674422020383 1
0.215393630405559 1
0.182124248320177 1
0.229363910956862 1
0.256992585816779 0
0.167008536287807 1
0.24252199202145 1
0.234145198577452 1
0.181104602131077 1
0.179349721951936 1
0.180057257506296 1
0.208544294863154 1
0.233960500350623 1
0.215918266613237 1
0.222314868417052 1
0.19855837064091 1
0.179753318327877 1
0.199512073460558 1
0.162933384961171 1
0.230139606178503 1
0.249557325388977 0
0.246345317441578 1
0.238923298796962 1
0.228670598724844 1
0.161302951308638 1
0.256570176497983 0
0.218944104619614 1
0.251192064436509 1
0.222765701425591 1
0.178755811708062 1
0.222928219424545 1
0.235713581443648 1
0.159422984946988 1
0.180549688466651 1
0.2399893573528 1
0.202888683282013 1
0.223220376670774 1
0.168169701604432 1
0.21151221767189 1
0.225598592848702 1
0.144385336785274 1
0.209641589917253 1
0.221643008882366 1
0.173928154502213 1
0.216129670564872 1
0.222305638412717 1
0.182827021206581 1
0.177595619045045 1
0.190171366929372 1
0.200136735549601 1
0.204727358252062 1
0.185750555200094 1
0.23633408606123 1
0.205021621064775 1
0.20109199849168 1
0.266541872636234 0
0.154125890766508 1
0.223500352517108 1
0.198491509907325 1
0.18422555069929 1
0.175418008013779 1
0.215164652692192 1
0.189873002030379 1
0.198834347895015 1
0.218991849501626 1
0.256488287431402 1
0.213686636345401 1
0.192315215957634 1
0.190174338703829 1
0.200714175900847 1
0.145058697584483 0
0.163671037500616 1
0.22303470751932 1
0.181860032390118 1
0.187839030737195 1
0.196890445270203 1
0.191519022209966 1
0.213669534817543 1
0.155873043730085 1
0.247900365619686 1
0.206959171089183 1
0.197672268242233 1
0.234118219901345 1
0.25283524477648 0
0.23073221554217 1
0.193226518429952 1
0.189819494021542 1
0.205731751970475 1
0.172677165582612 1
0.198566600507528 1
0.242259455859617 1
0.24632585597188 1
0.137253226356622 0
0.207422670714684 1
0.171096190738123 1
0.234413210486175 1
0.205431470736903 1
0.201148111531159 1
0.225727068715717 1
0.240588047863359 1
0.237869318832113 1
0.184912912753915 1
0.202749157402695 1
0.226534935213246 1
0.225398316316752 1
0.188859161304181 1
0.199212712072596 1
0.225764569239502 1
0.253740099153075 0
0.241944326585626 1
0.246036778712028 1
0.1797691850274 1
0.242275845592686 1
0.272520137601257 0
0.19813525141677 1
0.147283091182597 0
0.222612164310473 1
0.196962953943448 1
0.193271668579821 1
0.238437159208752 1
0.188144662151755 1
0.173288801810413 1
0.186735581596308 1
0.220005895172681 1
0.17324748796551 1
0.156505361327803 1
0.220232568054403 1
0.197295006116491 1
0.216253528183795 1
0.228697778339282 1
0.216362180235454 1
0.171253006819044 1
0.179776969558282 1
0.200651397232242 1
0.221792187647607 1
0.215590244169653 1
0.224798617103652 1
0.196120591624263 1
0.210024078686511 1
0.189339479438722 1
0.20013949572735 1
0.173902459541521 1
0.25296489257322 1
0.2157529395925 1
0.197745452553117 1
0.239814594458496 1
0.218645269633864 1
0.261198615165046 0
0.209850230888094 1
0.220602414133639 1
0.219233151560011 1
0.201082119730262 1
0.23326208651734 1
0.188970413492502 1
0.240003754442473 1
0.229168624778238 1
0.235426246320765 1
0.248169639774628 1
0.215505838432695 1
0.214307530873133 1
0.222997695501105 1
0.206413061609569 1
0.125303053814749 0
0.219049691222291 1
0.18067256048358 1
0.219038577683458 1
0.175840505488104 1
0.21344890408485 1
0.212188646344028 1
0.183136487436023 1
0.265396553783323 0
0.202823615705057 1
0.17844796268146 1
0.216367228540004 1
0.181722399279896 1
0.169934457159661 1
0.220418411338941 1
0.183407566178055 1
0.191743946330267 1
0.244872125277529 1
0.253451706217448 0
0.200310808770687 1
0.239634599522483 1
0.229636225501776 1
0.17532708760496 1
0.236858238683775 1
0.171000183111743 1
0.222468415736068 1
0.195201372847472 1
0.191974012516541 1
0.212024549537431 1
0.187176125959137 1
0.182112449537713 1
0.235684790038375 1
0.180305217659683 1
0.243497520733099 1
0.199816556890323 1
0.208902244746695 1
0.207802163119648 1
0.2027235179624 1
0.185803572070243 1
0.183860191482227 1
0.189410467337511 1
0.231450675784768 1
0.209377524642862 1
0.185269632062951 1
0.195519347818245 1
0.193297094100851 1
0.174037142807774 1
0.201662128228968 1
0.20792253996607 1
0.210889400829395 1
0.224357819289857 1
0.204076679506812 1
0.181308610724619 1
0.201172932237287 1
0.239267129845048 1
0.171193534528724 1
0.217048802399977 1
0.182744443477161 1
0.202982172995532 1
0.165465839633472 1
0.208038611872322 1
0.202155397422215 1
0.240660560187496 1
0.164409793575141 1
0.226867989868813 1
0.227691995631481 1
0.212592095595351 1
0.203889836793399 1
0.204683925450019 1
0.168763488802013 1
0.203492402984612 1
0.18546591050005 1
0.19684569408311 1
0.176336507056894 1
0.190049178943382 1
0.19664555263384 1
0.166105717811612 1
0.246748226168647 1
0.232537159754969 1
0.191790093057296 1
0.259538352630659 0
0.136825933085397 0
0.261031650284578 0
0.264570648867124 0
0.252805942135184 0
0.173702217967507 1
0.164963956756038 1
0.193443601897152 1
0.200930033196878 1
0.184139235625411 1
0.157764293088649 1
0.170998709923884 1
0.212647935877708 1
0.207028105646005 1
0.196290317016846 1
0.208033770373506 1
0.156995430408322 1
0.237448300530367 1
0.166126788662466 1
0.213344839631607 1
0.205824945358671 1
0.206664539120602 1
0.17394686002342 1
0.20684832637555 1
0.19515784180877 1
0.223247214366618 1
0.186621134155389 1
0.189993303019688 1
0.189966032182659 1
0.224131389613307 1
0.203190575554466 1
0.216214560630818 1
0.222419867855966 1
0.206874933548119 1
0.267379504172026 0
0.234721628969262 1
0.192089324862979 1
0.202349016316172 1
0.183934068220636 1
0.214803634233652 1
0.199823831085766 1
0.221206159407682 1
0.224204620041617 1
0.204242524332278 1
0.198628985172971 1
0.192917053045526 1
0.201381408627308 1
0.203044038616514 1
0.240429087095148 1
0.208953175266052 1
0.173777846522079 1
0.178535722163756 1
0.194935747568775 1
0.178134269802006 1
0.248125948051106 1
0.225913032995558 1
0.178505372508664 1
0.2650189021152 0
0.246451314878968 1
0.20731176832314 1
0.17969375296751 1
0.190289013922576 1
0.15420568940533 1
0.254192774923473 0
0.220906413942824 1
0.174467559164121 1
0.224856684809327 1
0.225691243730418 1
0.223671838042515 1
0.255893375274939 0
0.249407780330548 0
0.211712988072261 1
0.254685479500378 0
0.164671044931823 1
0.171064003358607 1
0.231327613153624 1
0.178782051900624 1
0.220658974855081 1
0.244394792984574 1
0.196224732922655 1
0.205720485519698 1
0.20340152296667 1
0.184893734374567 1
0.213450582860507 1
0.177790187394478 1
0.165256641900384 1
0.193711221104234 1
0.227299790505721 1
0.151466330063334 1
0.200181606697032 1
0.24630298633983 1
0.209014799794107 1
0.196528920139948 1
0.200818585032534 1
0.203928573438718 1
0.236112988947416 1
0.235395223269201 1
0.202089278475744 1
0.174274177564062 1
0.229033639450049 1
0.169398029895679 1
0.182941301094546 1
0.237304470149554 1
0.232740999941233 1
0.21260155314418 1
0.233712046089955 1
0.24911083163836 1
0.184174976946932 1
0.231069254118592 1
0.208350365829946 1
0.212210727207495 1
0.193314215200085 1
0.244437267677357 1
0.207653222640411 1
0.248789928816212 1
0.253807460859344 0
0.227788950818988 1
0.213210096622812 1
0.200687603432982 1
0.187192817247136 1
0.264465909973468 0
0.211280799390879 1
0.232572011000574 1
0.160433372883627 1
0.205252815011053 1
0.2099206284339 1
0.131402640076521 0
0.204095987708024 1
0.197765413706973 1
0.207885044846738 1
0.197883988281813 1
0.223157546129433 1
0.169842561168204 1
0.22548164404785 1
0.204736731674753 1
0.212486726834861 1
0.222797403489078 1
0.223426413360283 1
0.184741189121016 1
0.194239841081118 1
0.219433174450983 1
0.189937233304812 1
0.175062889788982 1
0.238437291527091 1
0.204282147262112 1
0.211590487348025 1
0.246093693186472 1
0.205375790067033 1
0.200834233558777 1
0.211074975349016 1
0.215971119183732 1
0.182979126044978 1
0.217991529195388 1
0.242866662554895 1
0.187583507959737 1
0.206071877172379 1
0.248313752196639 1
0.195725804192137 1
0.186916833133702 1
0.243584427526332 1
0.227349563889617 1
0.220856919713652 1
0.204340341874428 1
0.261694171247762 0
0.246307196412969 1
0.21282833191945 1
0.181452764689301 1
0.227590908979517 1
0.198600313206509 1
0.231310908961865 1
0.166200435497061 1
0.188878874861048 1
0.162479704068827 1
0.189724950972294 1
0.17991894815194 1
0.162331502060889 1
0.226102023088095 1
0.184582359914519 1
0.192798843377554 1
0.165311230483595 1
0.221089770000847 1
0.178520542221319 1
0.262869877581385 0
0.215838884749295 1
0.221478399660045 1
0.237626114729138 1
0.17295616248587 1
0.189013054344838 1
0.152353557094138 1
0.200411726730977 1
0.241645102212857 1
0.171566728397673 1
0.215668507477215 1
0.183026378556769 1
0.241382004887411 1
0.255190737232873 0
0.220302106938846 1
0.191554067110425 1
0.170531784083182 1
0.219571218500948 1
0.233951667975508 1
0.257109502504209 1
0.233410300012918 1
0.204068921157564 1
0.170493666216529 1
0.257393699032475 1
0.248580561842893 1
0.220196328514648 1
0.218075168245751 1
0.158176550660206 1
0.222814989093603 1
0.169829896178588 1
0.246804902137267 1
0.223297971459244 1
0.217473351165932 1
0.183497745909317 1
0.232084407958729 1
0.210973343429531 1
0.193269753348817 1
0.183544366415122 1
0.20078413694706 1
0.212546356726872 1
0.212521097123725 1
0.175211220156463 1
0.191972283343949 1
0.203068049824189 1
0.235009232756681 1
0.23989112584868 1
0.215806764236718 1
0.201546543514879 1
0.226601103296383 1
0.201401920243055 1
0.186758654375927 1
0.161748488318016 1
0.183683857212337 1
0.193653288244584 1
0.212122073590192 1
0.199280043623854 1
0.186414424220397 1
0.208130565513051 1
0.181378277451588 1
0.203356502162746 1
0.13761243169664 0
0.197577275785166 1
0.182524978969667 1
0.204827613502114 1
0.179363854491707 1
0.213015121728477 1
0.185032917068631 1
0.264648280250926 0
0.194773990460292 1
0.211091670508681 1
0.20850186113913 1
0.204486947903436 1
0.206425986307104 1
0.214037729785004 1
0.165776478167319 1
0.165475957394509 1
0.300634638466696 0
0.202904430581377 1
0.191711506815673 1
0.19173731956309 1
0.160990290606376 1
0.206618944680295 1
0.206449355151023 1
0.219036611420401 1
0.219631057337264 1
0.178763079997229 1
0.167584997450359 1
0.147592812034674 0
0.233974806295569 1
0.196264550287548 1
0.210397723713142 1
0.205639312175713 1
0.211498085643218 1
0.251932887533781 1
0.164946207995029 1
0.269883706004862 0
0.230825418240984 1
0.172746077856641 1
0.180201961505459 1
0.187484940309587 1
0.197245958580962 1
0.18500026891479 1
0.212890134920358 1
0.216552964742041 1
0.208625277721785 1
0.21156095137736 1
0.230387852563044 1
0.184725798798765 1
0.22210712449125 1
0.210030469994177 1
0.201341233632787 1
0.201931525162705 1
0.191070290550247 1
0.225090739620781 1
0.227743374020795 1
0.251098965777191 0
0.207890238032986 1
0.227094774143518 1
0.252986915610362 0
0.213661706229002 1
0.282103656157472 0
0.213633201490469 1
0.172327903687236 1
0.176695215556567 1
0.249151259315899 0
0.208636558236392 1
0.211452707026793 1
0.250096513139162 1
0.184004134095043 1
0.187985638787562 1
0.202646982079721 1
0.191809505625106 1
0.224549572485725 1
0.262332876914512 1
0.194884719645786 1
0.168319507005885 1
0.1593845634003 1
0.158093066479676 1
0.267652407682399 0
0.220774778106541 1
0.214697704867609 1
0.21031658109468 1
0.206720839721558 1
0.193429038660987 1
0.194158307697394 1
0.213507837607179 1
0.210750193150212 1
0.314251470015801 0
0.206087197194157 1
0.15584290585549 1
0.285405605906136 0
0.201205072257324 1
0.215651335807487 1
0.238342249280785 1
0.167841507959025 1
0.203634066788705 1
0.28515257145867 0
0.252393976900799 0
0.169999419845434 1
0.19790709576759 1
0.213341936449746 1
0.239658288396184 1
0.214507080688282 1
0.253856396113907 1
0.225460288968715 1
0.211414186192393 1
0.219906936574086 1
0.177927582719126 1
0.196607237856199 1
0.189619072013376 1
0.267377092487122 0
0.215902659715025 1
0.183765653215089 1
0.199982068139616 1
0.216626022173358 1
0.243359752945537 1
0.206905553622948 1
0.237831551908778 1
0.220035625433542 1
0.184339665433351 1
0.183325045939848 1
0.180975866096201 1
0.191059412186987 1
0.198092174832239 1
0.184183153660056 1
0.181032282847972 1
0.18904168899339 1
0.176645583899986 1
0.232053594062437 1
0.221405018106492 1
0.216416184968595 1
0.179658188788185 1
0.276234077202747 0
0.22374958623285 1
0.219007559444256 1
0.171525431669336 1
0.177944730299753 1
0.234468027436917 1
0.225727169688108 1
0.143220806895182 0
0.231458702476707 1
0.21974618759115 1
0.194546488466389 1
0.235956866768256 1
0.230579094884429 1
0.215584810851109 1
0.210798395299619 1
0.242595753037175 1
0.21273264797045 1
0.188062822541672 1
0.245200351476826 1
0.220517256575602 1
0.241611536552083 1
0.170182737357425 1
0.186694777777889 1
0.18735498121234 1
0.23324770442079 1
0.19870536292832 1
0.147205114764485 0
0.244158892533814 1
0.223241388455582 1
0.215092355763677 1
0.159598524394847 1
0.234272054611531 1
0.189480616258852 1
0.220373977817893 1
0.211279330687577 1
0.190110201965426 1
0.168999057491839 1
0.225212800663658 1
0.174398355716902 1
0.177941196281829 1
0.228346276310248 1
0.152910822743886 1
0.141012041202621 0
0.183635952441882 1
0.207836080500139 1
0.222779754983634 1
0.191955194902692 1
0.204471450391379 1
0.184284479251952 1
0.19122997934781 1
0.239178794622004 1
0.206088595149413 1
0.242454166481463 1
0.180722142899952 1
0.209826606777336 1
0.226600338362497 1
0.158325832652958 1
0.169315903452012 1
0.231175245019946 1
0.202471706102848 1
0.21083929269549 1
0.221376898171174 1
0.229348285914386 1
0.22595820332477 1
0.249187128350991 1
0.185970326176742 1
0.20529880388703 1
0.230888213389767 1
0.225096173514202 1
0.16324878973321 1
0.227601181289684 1
0.168718608446256 1
0.191936342535933 1
0.200812940125297 1
0.234349729068315 1
0.199100833550107 1
0.252506325062765 1
0.18220398466807 1
0.209617674022612 1
0.210509523045636 1
0.205881022945487 1
0.213605200591174 1
0.238031418498222 1
0.20046233737147 1
0.223093890567687 1
0.188321492695004 1
0.223934867314811 1
0.185216592017087 1
0.211495806535434 1
0.201562300887191 1
0.221670995764222 1
0.201037594775644 1
0.196109930432855 1
0.212013886115468 1
0.233550097181347 1
0.167107962339195 1
0.230190059544297 1
0.204296799088072 1
0.169436168367596 1
0.273007267088816 0
0.273243893545591 0
0.198556405789853 1
0.227318843730177 1
0.217208764359123 1
0.191966096213882 1
0.190968246237238 1
0.188770808819962 1
0.245001743017504 1
0.191759662080083 1
0.232299578578552 1
0.156238770585098 1
0.220572385302731 1
0.183824025819027 1
0.223727912208918 1
0.199057372716861 1
0.170245870547532 1
0.219545760002305 1
0.211193907793838 1
0.2244856740508 1
0.197407288894822 1
0.215911473789688 1
0.271284636257729 0
0.225606188627982 1
0.223686443138987 1
0.199075244580854 1
0.173246384949458 1
0.231876348528914 1
0.149762258393674 1
0.196162272596617 1
0.216813555834278 1
0.197358598400936 1
0.246237564708338 1
0.276403406867219 0
0.231831134707012 1
0.183022020733227 1
0.192835568959327 1
0.231175061552477 1
0.127905362887444 0
0.227315656957974 1
0.245142381012125 1
0.264187021105473 0
0.201609762866681 1
0.160405215399145 1
0.199672978735037 1
0.208987910725746 1
0.26535822673577 0
0.227434202464289 1
0.225401169706279 1
0.175539476646828 1
0.21040811938229 1
0.196205370179685 1
0.161563478357376 1
0.179721123497943 1
0.134311687565725 0
0.222829606458138 1
0.190149012566663 1
0.168282597160484 1
0.219161915155835 1
0.209032760274772 1
0.253994239731504 1
0.182452444878233 1
0.160921165494973 1
0.204904013658887 1
0.17144923233111 1
0.167944273622608 1
0.21265535777211 1
0.223415947778244 1
0.238306908236601 1
0.266530768154707 0
0.274889969532187 0
0.199500928932219 1
0.182860003411052 1
0.20311419300865 1
0.168530413913283 1
0.208700584894493 1
0.270412187314941 0
0.227834862876277 1
0.210283272142912 1
0.194005593396061 1
0.16051165791427 1
0.238275728953625 1
0.276443114738388 0
0.19210010206851 1
0.213944066508912 1
0.187142132174689 1
0.225064563304083 1
0.197622942800125 1
0.202566149331708 1
0.212254648663717 1
0.236616678395059 1
0.159434259167346 1
0.185526915372658 1
0.232041825815204 1
0.197333585961381 1
0.225514781832282 1
0.209115423025708 1
0.248554576573916 1
0.192871667916932 1
0.195737139707157 1
0.223453669660648 1
0.168136867187324 1
0.197744800253007 1
0.214364990884264 1
0.223312003282315 1
0.187259511185505 1
0.21341288852366 1
0.187058416564152 1
0.219047452366039 1
0.185625921809269 1
0.160695198712132 1
0.202063904085096 1
0.194483234074118 1
0.270219389195313 0
0.224803645575907 1
0.220794854029908 1
0.185887672332084 1
0.234681854481572 1
0.202692549347834 1
0.226994201610592 1
0.211492213286087 1
0.188502549653933 1
0.200650491665184 1
0.191100190434241 1
0.178164101716542 1
0.205426110283813 1
0.173856621177627 1
0.183014759403369 1
0.240611099692684 1
0.267644997151506 0
0.229137704923196 1
0.182738331275338 1
0.240189413840802 1
0.173502516706939 1
0.210863550509019 1
0.184919007250102 1
0.196912568651098 1
0.226797948192154 1
0.193938015022374 1
0.221411872741144 1
0.23808671585068 1
0.255907669436346 0
0.195496695607619 1
0.196396198658563 1
0.192219357020177 1
0.226161109105601 1
0.20921974231464 1
0.187685249635431 1
0.197061308480172 1
0.217447656861229 1
0.169693897046935 1
0.22406205488276 1
0.22721560539729 1
0.186252599354402 1
0.186574774962348 1
0.194571133192828 1
0.215857227500412 1
0.180922595474927 1
0.212887645337089 1
0.189592209904205 1
0.177835474179887 1
0.223151749569962 1
0.210589584851993 1
0.287671862010228 0
0.191942804440451 1
0.197170052459861 1
0.238312855886401 1
0.142564816452209 1
0.232336951995699 1
0.230844883228197 1
0.205270747531692 1
0.234884228337293 1
0.210092349652142 1
0.21579997658684 1
0.229111884412584 1
0.212480551457198 1
0.276582128566368 0
0.218663419199084 1
0.201111776782343 1
0.182635502297157 1
0.226263129256137 1
0.207379031815894 1
0.245767765081437 1
0.195710811492001 1
0.195262949482887 1
0.232890450448635 1
0.20078040238908 1
0.195425048034928 1
0.165485091941405 1
0.274989681015828 0
0.170697508870339 1
0.188480312844474 1
0.208920873258542 1
0.258402961282877 1
0.199670505805694 1
0.259645694248571 1
0.223220599797956 1
0.205523746034278 1
0.192710511963641 1
0.165344072933792 1
0.195747235590164 1
0.220540215467111 1
0.186969823042853 1
0.198047781216797 1
0.199745311893204 1
0.205201491293074 1
0.212754071955568 1
0.206075699720005 1
0.249767989723064 1
0.225671182069983 1
0.240174827779534 1
0.231728028039404 1
0.207450511451346 1
0.187947367125299 1
0.23356241093382 1
0.213295938732846 1
0.216085641817247 1
0.227001869277755 1
0.19421807174213 1
0.26695000075756 0
0.274098575419132 0
0.205272569019045 1
0.202679804687957 1
0.18445131730274 1
0.232272344018867 1
0.177527658257912 1
0.23834369441457 1
0.229119220041667 1
0.210179101663733 1
0.220735195147808 1
0.205084021319753 1
0.189644897024367 1
0.20410232412645 1
0.1950184183247 1
0.229773585137465 1
0.190082720373692 1
0.21655236666209 1
0.214001119365367 1
0.195885390385687 1
0.195881108200935 1
0.204980168411991 1
0.253794587557469 0
0.249040898069065 1
0.240745762617465 1
0.201615546567731 1
0.196315634446375 1
0.230125628368447 1
0.241032155277576 1
0.192660039317915 1
0.20939758712659 1
0.216930391980333 1
0.21780522769624 1
0.151184657928866 1
0.230732321064453 1
0.206492291491887 1
0.203478041295404 1
0.195438349219846 1
0.195653824469883 1
0.248392391816506 0
0.215866896046693 1
0.206463946176465 1
0.164040491863881 1
0.188948774063473 1
0.159907188433788 1
0.215747783135206 1
0.232969505439263 1
0.186866878028636 1
0.208162114278507 1
0.215655006238041 1
0.233953355975684 1
0.15964843937732 1
0.207519829195398 1
0.170103068110399 1
0.225620898402377 1
0.216237543263464 1
0.192223856921856 1
0.226957054302189 1
0.226976959244397 1
0.137317423703153 0
0.185063409229289 1
0.251471453459004 0
0.229793720810087 1
0.214778193703698 1
0.215354370537992 1
0.230530721411487 1
0.195021215460765 1
0.187472569480303 1
0.187457103496557 1
0.208454946338323 1
0.229469419330025 1
0.258480917465868 1
0.175516464971137 1
0.275018295479394 0
0.212951920315923 1
0.183524557124391 1
0.200486707714681 1
0.169555432448546 1
0.204707199331784 1
0.19218051703124 1
0.193179807833249 1
0.204533229061648 1
0.203991442156085 1
0.218440028446813 1
0.200965187217625 1
0.172112779194515 1
0.20612615753695 1
0.214777228867037 1
0.225498322917294 1
0.251063602804494 1
0.232069669531386 1
0.183800247167829 1
0.18197446127874 1
0.185063936827792 1
0.205835778728925 1
0.185195045339652 1
0.215555546307409 1
0.143411485121493 1
0.243915627250281 1
0.206776327482871 1
0.183283836905623 1
0.229953682206917 1
0.258853113037486 0
0.192858332626724 1
0.19662592027331 1
0.191559623472202 1
0.244354969535804 1
0.193953484589352 1
0.212296646392138 1
0.205928302746556 1
0.197893217375639 1
0.169297078439573 1
0.230397326652109 1
0.225946463928167 1
0.222248086753142 1
0.215613085416165 1
0.238272813816968 1
0.223335547726774 1
0.186271006709455 1
0.223259166316875 1
0.17377743266028 1
0.198623882680232 1
0.257583786513846 0
0.189778979947811 1
0.199776024029897 1
0.201749116986272 1
0.213447013515023 1
0.240297522045189 1
0.19520467383374 1
0.222676021706355 1
0.208419002457238 1
0.201361271500102 1
0.205041167286589 1
0.233045030130696 1
0.189392830307889 1
0.239840263234547 1
0.205297445298402 1
0.181908633403103 1
0.277315436260764 0
0.170431506501275 1
0.180236874979897 1
0.20850800094282 1
0.2301249212498 1
0.166735136181823 1
0.208276512735065 1
0.235959775899844 1
0.244333232843111 1
0.266992448048838 0
0.258732773899373 0
0.228297168838363 1
0.201220797346817 1
0.203345128948734 1
0.222119807457092 1
0.155368629557132 1
0.196631326330031 1
0.169407572669277 1
0.210347803671846 1
0.246710017735885 1
0.190306188646803 1
0.164342561923938 1
0.204888618117714 1
0.232138214788257 1
0.235659432975788 1
0.175351803165834 1
0.178694258665959 1
0.194412174529613 1
0.176339469889089 1
0.189518862484943 1
0.179488005648987 1
0.223063123765159 1
0.19800389979278 1
0.226267700753907 1
0.17134092277833 1
0.198763214924169 1
0.217988255646443 1
0.218681174068683 1
0.215246883799028 1
0.203345014127603 1
0.18432001826608 1
0.19002673563685 1
0.2477559918648 1
0.251346788913561 0
0.180349661218579 1
0.23214042072401 1
0.224841222238252 1
0.260963298898126 1
0.183721806217889 1
0.173404940762112 1
0.184114852210693 1
0.2003942437998 1
0.212489162629401 1
0.191857139573555 1
0.233220876219138 1
0.209793602489091 1
0.174728753966015 1
0.237172361363917 1
0.220256644376857 1
0.219000484186199 1
0.226389025571466 1
0.213859936233293 1
0.244949914701553 1
0.246054052931502 1
0.183120914595147 1
0.207249663758249 1
0.180386251233351 1
0.193996457086092 1
0.252131559034736 0
0.181562808003901 1
0.217218231770236 1
0.234019010278716 1
0.209785839372449 1
0.200527127047194 1
0.181920573162302 1
0.188488066879538 1
0.214147919271399 1
0.177364338890139 1
0.165886955614019 1
0.23600677591423 1
0.190845656877879 1
0.219711770869637 1
0.18509564460483 1
0.18294452798708 1
0.166600068761207 1
0.195580797704465 1
0.249261974701459 0
0.221901782855671 1
0.24320188572052 1
0.192844284403973 1
0.154643251478918 1
0.202647953934732 1
0.239529958690612 1
0.18614692746524 1
0.236143463236024 1
0.243367022686165 1
0.220839491709807 1
0.196445079656292 1
0.20145604995926 1
0.288745659663081 0
0.146718809985432 1
0.207170058233002 1
0.179387157558277 1
0.211392003981059 1
0.192474178045034 1
0.172783829189927 1
0.240419988089727 1
0.168252553982636 1
0.211416040804071 1
0.204246438206565 1
0.23448614226769 1
0.211659261237803 1
0.193274797482723 1
0.211291666676096 1
0.216826150197238 1
0.201463031900123 1
0.222313605730155 1
0.193934401971102 1
0.205374544029554 1
0.182136338339542 1
0.244736692527665 1
0.236931311262751 1
0.216235059902748 1
0.147021798858389 1
0.180113318293699 1
0.245237525253332 1
0.10878714144089 0
0.175019113729199 1
0.191729414354296 1
0.206142832588405 1
0.230680448932469 1
0.191002031428141 1
0.178947103257669 1
0.218117017410107 1
0.186874747580298 1
0.189626011808546 1
0.180284239040359 1
0.140189269249668 0
0.191947198247528 1
0.257435497061163 0
0.210532671948531 1
0.239327766440087 1
0.203303331893355 1
0.20347887901595 1
0.22437532785837 1
0.216337062105965 1
0.228478955745817 1
0.249117730487388 1
0.164457285114642 1
0.171378335832066 1
0.207599326766315 1
0.188131832491183 1
0.223554571699856 1
0.194644237929833 1
0.203076175409261 1
0.217814774266699 1
0.203985069042605 1
0.201395089117796 1
0.205171550097164 1
0.174973710622221 1
0.240056635312204 1
0.191658572583222 1
0.163457742210907 1
0.210612370878824 1
0.189945899596516 1
0.226210451868697 1
0.172461942277745 1
0.209373670282038 1
0.164904945414834 1
0.192369015730541 1
0.172385943831349 1
0.210152270428812 1
0.209425654424607 1
0.229616862042647 1
0.209510161475527 1
0.229460130866834 1
0.186567802070436 1
0.216046930886744 1
0.180492988182673 1
0.24824904035796 1
0.231729437944714 1
0.203560858698215 1
0.229276452580792 1
0.187652831275749 1
0.261811136476654 0
0.194203444038686 1
0.211589779348439 1
0.225270025420897 1
0.195402843363606 1
0.178530340187212 1
0.197300552916008 1
0.21868829948731 1
0.197560587992823 1
0.212516943256003 1
0.237455700925627 1
0.218519263240187 1
0.188460128200553 1
0.226732663631168 1
0.235237645816362 1
0.214678939989976 1
0.215562094225766 1
0.170119804571941 1
0.210103202775466 1
0.212525970920469 1
0.2207169139419 1
0.218531941029932 1
0.221862379439313 1
0.219784071695062 1
0.22000427675805 1
0.170996521151792 1
0.185818500229201 1
0.189863762463176 1
0.171599728886096 1
0.192819461016072 1
0.210716028611167 1
0.190664398480867 1
0.211735317015109 1
0.250615007003768 0
0.210415027161045 1
0.201467547336229 1
0.203099535970166 1
0.208475174189903 1
0.242495237981327 1
0.210911410219855 1
0.23560417450673 1
0.204025028129396 1
0.180034179282955 1
0.173335918095383 1
0.21070388927804 1
0.177400976843049 1
0.267665554211129 0
0.227489821013015 1
0.232117390118426 1
0.23291005523631 1
0.245777625652707 1
0.210567320940889 1
0.157735026794043 1
0.250199010120282 1
0.205383946512462 1
0.223220711020905 1
0.105372730506028 0
0.228515435175475 1
0.187516140552774 1
0.224007194003136 1
0.221647187972624 1
0.19803961273856 1
0.241311283017904 1
0.193403549100647 1
0.175095139069016 1
0.16892883527171 1
0.217861726093345 1
0.189322139136544 1
0.192296467738044 1
0.250297125443813 0
0.150915647368046 0
0.170834163079292 1
0.183983583012083 1
0.21664676645019 1
0.195922509244802 1
0.228477648473292 1
0.200333739262369 1
0.212028374636553 1
0.239914751013498 1
0.201332919159047 1
0.223699141041396 1
0.248916758836225 1
0.229564294067907 1
0.210531209200325 1
0.207882661576261 1
0.258339582633007 0
0.232506798337679 1
0.189210892584809 1
0.17081876552817 1
0.170441779694424 1
0.240257735722318 1
0.237284498889463 1
0.182510050411603 1
0.21968471289377 1
0.231404675754336 1
0.196208456502765 1
0.169859123485827 1
0.212750177900337 1
0.203324712749464 1
0.245005616369187 1
0.177800222917337 1
0.253520240546 0
0.222682255040717 1
0.241983259386974 1
0.204042466124708 1
0.159855190505675 1
0.192454560776328 1
0.249844208726483 1
0.239381899134511 1
0.20415172920037 1
0.201649609287436 1
0.219638180029937 1
0.175044737140891 1
0.224733277920693 1
0.232330199451062 1
0.240179922303679 1
0.200888902773042 1
0.208177548792218 1
0.22868467465349 1
0.197413351627775 1
0.184297682210703 1
0.215778503805521 1
0.237391562604708 1
0.184550715492921 1
0.152776664373266 1
0.240058500859402 1
0.219409693281635 1
0.163257669355428 1
0.211613026468458 1
0.223314081411191 1
0.133281983496041 0
0.239587703172847 1
0.200666076242181 1
0.194514988353357 1
0.222719976047222 1
0.202825030834162 1
0.205953776064176 1
0.203022009187206 1
0.207621396274129 1
0.168523073234658 1
0.168755980796881 1
0.180808562508064 1
0.25763188057125 0
0.237767508720547 1
0.218807482231878 1
0.239862997994034 1
0.211344940206923 1
0.227561547833303 1
0.232145031754081 1
0.198849232411097 1
0.242554029182378 1
0.214755935115264 1
0.160177463138738 1
0.181308355912548 1
0.235037818625667 1
0.158873229578658 1
0.154530295326244 1
0.165049830947878 1
0.212881813982016 1
0.182716794882952 1
0.207653688489278 1
0.234041368029595 1
0.205639545611071 1
0.198124885392914 1
0.206759668515264 1
0.246933201558065 1
0.196947445417892 1
0.201051605468217 1
0.249331593330035 1
0.21727307437441 1
0.189787588660495 1
0.233484568947452 1
0.160490640114213 1
0.172947229412547 1
0.207730189471239 1
0.218651820540369 1
0.246766060055381 1
0.200046745914119 1
0.218726580659491 1
0.256507065234278 0
0.193141774822306 1
0.175615549121588 1
0.214822931846174 1
0.199607577921398 1
0.16712335736836 1
0.244804052450876 1
0.195693002829549 1
0.202424038953684 1
0.242664366950914 1
0.217000302644556 1
0.199315849217122 1
0.208943726765532 1
0.166175987864536 1
0.20651455856719 1
0.197183122531703 1
0.234027671641266 1
0.223221979323328 1
0.195552555946024 1
0.191052281063543 1
0.156568162790144 1
0.229289194426073 1
0.179678882632666 1
0.180819662481537 1
0.165268593555797 1
0.230370664097495 1
0.200065098273376 1
0.170248903957924 1
0.213791801318371 1
0.241458509128523 1
0.288121625632771 0
0.193587966663545 1
0.254351577378595 0
0.208321857914828 1
0.209845294925059 1
0.210220411427224 1
0.244453996964139 1
0.202335451474946 1
0.264072791218373 0
0.254365930929659 1
0.207291852379126 1
0.232481283558171 1
0.174852023503747 1
0.155237681266506 1
0.216468241398358 1
0.253617256399705 0
0.21360116909892 1
0.204791507059256 1
0.226999289686988 1
0.212062362489012 1
0.222025303610748 1
0.248851713028064 1
0.243166437679589 1
0.243173935720674 1
0.221131092498035 1
0.205793337197499 1
0.212897871199811 1
0.183910046147693 1
0.212494335344914 1
0.251144442382068 0
0.244842801184588 1
0.207078603149652 1
0.156945162476382 1
0.212447982617194 1
0.199965932411268 1
0.205325200685407 1
0.195844415864128 1
0.212659618036591 1
0.200490944337857 1
0.219466332139515 1
0.164802136970912 1
0.226964407428164 1
0.181160341990642 1
0.239864090842557 1
0.200963802932979 1
0.207495765959849 1
0.184462456954465 1
0.192277913428849 1
0.23330685678159 1
0.151175336529786 1
0.212745650316102 1
0.197219415495689 1
0.239908727012866 1
0.221052733272484 1
0.203136744886682 1
0.181980585918351 1
0.183146504086496 1
0.137279900904258 0
0.166130092160565 1
0.22503998152828 1
0.141361627681942 0
0.217079189220615 1
0.215427941606796 1
0.298877316289447 0
0.230071157410648 1
0.164917050895033 1
0.233968215110866 1
0.19065407264137 1
0.229399152488112 1
0.192335309575128 1
0.184259073696485 1
0.184233258675636 1
0.198209748035085 1
0.217114560300149 1
0.196204525892521 1
0.16969988525833 1
0.268058434918778 0
0.211088063211399 1
0.20382849228464 1
0.2378350067289 1
0.226067907441768 1
0.22889823983455 1
0.249171575052446 0
0.191264611660072 1
0.203815268362732 1
0.233170978944155 1
0.173481454331683 1
0.210918074492381 1
0.189722964616472 1
0.22334349323475 1
0.195807150628522 1
0.203164732594105 1
0.200156188745092 1
0.253736447550558 0
0.263453563559844 0
0.152657067569924 1
0.196182098317248 1
0.178926097916365 1
0.253154746744278 1
0.208727184146006 1
0.173758075630473 1
0.255869655024187 0
0.212178124817192 1
0.257829624309498 0
0.193521541415926 1
0.179051871889816 1
0.222943136450251 1
0.22256596738417 1
0.198381262941567 1
0.184049571927284 1
0.222443355466693 1
0.208108385024272 1
0.183854437399778 1
0.177897341794617 1
0.201798975724578 1
0.155136593886939 1
0.207161603832231 1
0.205928317909097 1
0.211441176274297 1
0.237437117918698 1
0.249613541208061 1
0.182931832747882 1
0.206703406809195 1
0.248375900899481 1
0.187621945900363 1
0.236729203804872 1
0.189313529735247 1
0.190938986349983 1
0.232607866839866 1
0.232538186124913 1
0.250210033052635 0
0.22277719845224 1
0.183660696312449 1
0.196719219769533 1
0.205844640423181 1
0.211280883135348 1
0.254876686453419 0
0.240852252142901 1
0.204313939435836 1
0.204315646922867 1
0.150885983705462 1
0.223985057863509 1
0.218602364048455 1
0.191894959970009 1
0.213718211178173 1
0.174315515728715 1
0.234088875520318 1
0.221645742012449 1
0.236482487741573 1
0.219055605077305 1
0.190109883241419 1
0.218622296825756 1
0.199296510573367 1
0.255130958295234 0
0.233809877581757 1
0.206478926436185 1
0.203549575304197 1
0.208736971721053 1
0.206178515021112 1
0.214921686183992 1
0.237004172827723 1
0.196521871076379 1
0.18229343176006 1
0.177682966367683 1
0.217446829758699 1
0.20645590207349 1
0.222443877992455 1
0.260756471879597 0
0.198394237735446 1
0.204382416755762 1
0.14048020643716 0
0.183764091736673 1
0.234682082584898 1
0.172828596347987 1
0.235152355906903 1
0.238601760550015 1
0.21957920497191 1
0.214311319980246 1
0.152332394978494 1
0.231552900831093 1
0.20413602124279 1
0.247291126418178 1
0.205663741957397 1
0.194248311025843 1
0.208677450545708 1
0.153479007161435 1
0.18560615400428 1
0.248853051187853 1
0.177002551216421 1
0.211160164812806 1
0.174049987863708 1
0.183963809457152 1
0.206723174056761 1
0.183510675925088 1
0.232359412397164 1
0.158660841435457 1
0.170302529998409 1
0.233431266793515 1
0.161474693441886 1
0.191366940162633 1
0.235631695389102 1
0.22303581618698 1
0.232673214603689 1
0.198189855322992 1
0.163793646031028 1
0.2126143468212 1
0.20926043996472 1
0.214544022087533 1
0.192964648090237 1
0.228059321465037 1
0.217455238131874 1
0.235353329428867 1
0.180920284780781 1
0.148507387223975 1
0.216268743421532 1
0.202394715470905 1
0.183066693623362 1
0.152325321645355 1
0.184877970475145 1
0.18215600010741 1
0.190187870397717 1
0.233056220558777 1
0.223345319628042 1
0.238948755671279 1
0.197280736131495 1
0.230573771725534 1
0.207909044385437 1
0.228978326253211 1
0.205575996531128 1
0.212739531299253 1
0.191794673210411 1
0.226092812679045 1
0.21559413082503 1
0.217935499278832 1
0.210143588140277 1
0.222395058417711 1
0.211871315126557 1
0.180759092467126 1
0.218661155290132 1
0.211299635852041 1
0.185008517550845 1
0.189491132940694 1
0.195966537206216 1
0.207604798782114 1
0.180896859467771 1
0.206846336230581 1
0.20342584012285 1
0.229584917598296 1
0.238818743273449 1
0.225552517386011 1
0.194117373305932 1
0.213603751526639 1
0.253527247177584 0
0.183794143349246 1
0.226146833117774 1
0.260901226908655 0
0.184334270604639 1
0.198088259716264 1
0.182813886318644 1
0.225649676363363 1
0.206379087840881 1
0.230341756585357 1
0.192068638578642 1
0.159656875064222 1
0.209453103306532 1
0.232700686039899 1
0.197526647872395 1
0.204104469141517 1
0.190819801585993 1
0.163585250562438 1
0.199130139484066 1
0.211655636543995 1
0.174514164453362 1
0.206599740604751 1
0.247120784589123 1
0.225015209712969 1
0.215845507208808 1
0.264263179701041 0
0.211136358807096 1
0.245298169029801 1
0.210611901594044 1
0.199551623361736 1
0.203069342402195 1
0.24145471249264 1
0.244320039136979 1
0.17503085092646 1
0.19819084965057 1
0.203367790832584 1
0.185671924358105 1
0.238779291905581 1
0.246432315049866 1
0.229167982089613 1
0.212106617144871 1
0.215449637938972 1
0.187872945109893 1
0.233757623748718 1
0.196744818581988 1
0.194819815295781 1
0.203056293422118 1
0.172267605112424 1
0.263231847710489 0
0.186023246798304 1
0.198989147386841 1
0.16808029547158 1
0.193778485927997 1
0.140802761832176 0
0.209809379557914 1
0.222272182850239 1
0.24099589796497 1
0.202278140247324 1
0.21663599156858 1
0.210267789327666 1
0.231893555938333 1
0.246118467871983 1
0.15721002879861 1
0.241226422778098 1
0.203376746602383 1
0.231734145778502 1
0.20561085092959 1
0.197389081753939 1
0.197400581256375 1
0.239256371666902 1
0.198184679193696 1
0.200036178553742 1
0.18655222583832 1
0.173223232089876 1
0.249638639106137 0
0.226207213965222 1
0.219577771692717 1
0.222487684289007 1
0.239121658762104 1
0.222988912780275 1
0.230754240704353 1
0.16895920386341 1
0.199734596185175 1
0.188601543615514 1
0.165616281571926 1
0.217744904952589 1
0.182524585769919 1
0.21162833459576 1
0.212328955788137 1
0.180181657078875 1
0.173913201720439 1
0.23798749265525 1
0.200415685865121 1
0.211388237274248 1
0.204334533683797 1
0.247545548279587 1
0.206446387228788 1
0.155212137574279 1
0.220948339643591 1
0.198073370262651 1
0.20304706326181 1
0.205776488012733 1
0.238852468447786 1
0.23286642048376 1
0.191204493618582 1
0.201277425824484 1
0.201018351171825 1
0.186223970676104 1
0.175745887889137 1
0.183136245512301 1
0.206892383378462 1
0.230615424287403 1
0.210599439524415 1
0.17024306430717 1
0.183117555523641 1
0.245213113520083 1
0.183631229242779 1
0.196545246228289 1
0.248025229274827 1
0.186494124341283 1
0.221291715025602 1
0.180018399660101 1
0.187132972289862 1
0.23664384179828 1
0.190132025548365 1
0.224335721791574 1
0.198381527895501 1
0.240127214127897 1
0.22934300633076 1
0.195730936370509 1
0.229074472632555 1
0.184016004017328 1
0.211157501790316 1
0.20843245930875 1
0.21577423210667 1
0.190828785139491 1
0.198829285483731 1
0.194574674676621 1
0.194308414315588 1
0.172244355530792 1
0.190837167553537 1
0.181813647686852 1
0.190916736892289 1
0.1739380509032 1
0.183757897768768 1
0.219936760540753 1
0.235826734031588 1
0.203160625712794 1
0.189777189479424 1
0.169535419385673 1
0.15745457493383 1
0.26289076079317 0
0.294944016632695 0
0.221318374295536 1
0.221903618666193 1
0.221305265107628 1
0.207584572882447 1
0.219899979568106 1
0.206649720411023 1
0.212958987301187 1
0.224765236698407 1
0.16563191439469 1
0.192168268075826 1
0.218879299337502 1
0.185700546472372 1
0.231714944938539 1
0.218800880925468 1
0.21516866227724 1
0.146197443639514 0
0.203903343256678 1
0.239815790160561 1
0.192163059394276 1
0.253919944856683 0
0.202919438344145 1
0.201217184758171 1
0.264246702508481 0
0.224326682165296 1
0.19186785316623 1
0.171233524004802 1
0.173973277408524 1
0.253317407206221 1
0.141716300121058 0
0.25542192108483 1
0.244669620434922 1
0.213792360145207 1
0.238461516681445 1
0.232205233182746 1
0.205342156303373 1
0.193945754737871 1
0.175872702664429 1
0.205918250365891 1
0.182979044988547 1
0.190059752439059 1
0.168423823213654 1
0.166137941365673 1
0.197849906775697 1
0.239509525778942 1
0.197915223591965 1
0.207892158018632 1
0.204071781690259 1
0.223002106831813 1
0.155881060824581 1
0.268931219099319 0
0.198800684080388 1
0.217285143125519 1
0.219879372246932 1
0.197443071988396 1
0.180250787598206 1
0.235353871342629 1
0.258946565964356 0
0.208375573432752 1
0.193080864405176 1
0.187484021104155 1
0.194966294861083 1
0.184553205085187 1
0.17889801227987 1
0.213380661051876 1
0.150806314464186 1
0.194007933488447 1
0.192226318724631 1
0.178345884866792 1
0.217906887442192 1
0.225761307836836 1
0.224451259222018 1
0.234652012517602 1
0.21299734823688 1
0.234378935791835 1
0.230098046480474 1
0.195838117126974 1
0.204478491008699 1
0.204013406234745 1
0.223453243574268 1
0.166734051357371 1
0.210235926776645 1
0.215091867817221 1
0.194940407225221 1
0.263124016415105 0
0.210105933684196 1
0.219398137538346 1
0.242751152229784 1
0.194733194340944 1
0.231274383258471 1
0.255973939185594 0
0.21489281975541 1
0.210996887165178 1
0.275930719223858 0
0.202717050739239 1
0.204604901424958 1
0.164727972118429 1
0.155113951485544 1
0.234517884728088 1
0.251443882545095 1
0.219728006336874 1
0.205540572099909 1
0.231616065812298 1
0.268937527966563 0
0.262800909469706 0
0.196882684290075 1
0.198951261748114 1
0.187385066663149 1
0.214577159479448 1
0.216181962924248 1
0.195603862147562 1
0.217483156001378 1
0.2471413759737 1
0.237141567786733 1
0.209415005700266 1
0.190135029091285 1
0.178337256962065 1
0.22258099299962 1
0.199397959267656 1
0.18132878347294 1
0.208975718530781 1
0.170547652594365 1
0.222172811600721 1
0.236668284038311 1
0.205563413677896 1
0.228766817337094 1
0.165458118150212 1
0.226880903270108 1
0.22563501606318 1
0.211272463354483 1
0.240157209076453 1
0.26189914999792 0
0.157806577087899 1
0.254615431108361 0
0.201526831916526 1
0.194755167148165 1
0.26277904447904 0
0.183046595233335 1
0.179106293688956 1
0.218666160454164 1
0.19087338622995 1
0.223331021278531 1
0.207619229293176 1
0.202445113611494 1
0.232424287450418 1
0.28507010515861 0
0.219646703422954 1
0.188882071078059 1
0.1884753283722 1
0.230683835354035 1
0.214310133502735 1
0.217274680372086 1
0.200614923213961 1
0.186509064429707 1
0.223379754295202 1
0.198083326524024 1
0.167084430157517 1
0.202283938488516 1
0.235409416260665 1
0.22252035100487 1
0.239252619292881 1
0.201527689114324 1
0.22634907362858 1
0.196279136252709 1
0.161512574502945 1
0.197264712221918 1
0.218563915834441 1
0.224302036426889 1
0.249696352737717 0
0.180621620955258 1
0.233442928720182 1
0.179114397390833 1
0.186346368242312 1
0.210758925920361 1
0.206726716176115 1
0.204552285780813 1
0.251633103309363 0
0.219831451312356 1
0.183947865430455 1
0.228043745222368 1
0.205513048992384 1
0.215254852801878 1
0.222639030012246 1
0.176827008638451 1
0.188903132019462 1
0.21592127207891 1
0.224483544095043 1
0.199959336175801 1
0.206282589625192 1
0.179436947908978 1
0.245642686860195 1
0.208121056167855 1
0.210419608022285 1
0.189813173881693 1
0.210182047895267 1
0.234800054931927 1
0.216538741194914 1
0.190539722814163 1
0.205288629258651 1
0.166690172347737 1
0.23345389728026 1
0.227503520206094 1
0.248808373724908 1
0.242828654477773 1
0.21285527828952 1
0.203814638768062 1
0.230514100878243 1
0.216998673635059 1
0.19173473784307 1
0.173514243228786 1
0.210610775676053 1
0.177534105104833 1
0.223560656245725 1
0.183448457053565 1
0.219075190460961 1
0.210727596852868 1
0.216450865698242 1
0.198624901824101 1
0.230281312405124 1
0.202017827578349 1
0.199856344802477 1
0.176491132225704 1
0.200258799805708 1
0.173057710226204 1
0.245925334156056 1
0.193198617183774 1
0.233162641120981 1
0.228167135522836 1
0.187710304909369 1
0.216130478832592 1
0.203012638601995 1
0.257466073790694 0
0.201927725628057 1
0.256990290060688 0
0.151425286427186 1
0.194539807223123 1
0.208198650565515 1
0.170545549172258 1
0.20487007530498 1
0.215652370697905 1
0.210842304132676 1
0.227562174593749 1
0.25125454008731 0
0.233383118497999 1
0.214218964344271 1
0.206347420417474 1
0.14906012240286 0
0.229886260298751 1
0.197984411310654 1
0.21336163989805 1
0.216038415177768 1
0.167840484096573 1
0.211546241331806 1
0.162360236462329 1
0.227018376815587 1
0.147002185877626 0
0.173808552863286 1
0.196411379398515 1
0.161874149093522 1
0.222471892930421 1
0.237561335299585 1
0.196953242568155 1
0.257045586442106 1
0.195678708095051 1
0.165998570912791 1
0.206125912268203 1
0.19444296221229 1
0.18406881719282 1
0.172961863368422 1
0.217095883869655 1
0.195360200512593 1
0.175754716739175 1
0.199122461097118 1
0.228187950944591 1
0.233978436408392 1
0.1874452408332 1
0.210859433157076 1
0.177721547232373 1
0.225379979091715 1
0.235699320439721 1
0.216035302554679 1
0.219679155641782 1
0.188590160210403 1
0.220272642018724 1
0.160349602422974 1
0.205933349206053 1
0.204366913393439 1
0.207837068846066 1
0.206172924350606 1
0.147035073353191 1
0.196049011318342 1
0.172203609113401 1
0.234797540312036 1
0.214800241130426 1
0.177710215339549 1
0.186133247062893 1
0.219361560479945 1
0.203105140612716 1
0.196304492385231 1
0.188888262010247 1
0.188730890025732 1
0.246254932212767 1
0.209454497838523 1
0.178948482274899 1
0.247696287477023 1
0.171144816382513 1
0.206106711532049 1
0.190440125818108 1
0.249569119265669 1
0.203244010652753 1
0.21404893586782 1
0.172309719198394 1
0.211021585665602 1
0.179587152303052 1
0.187237725919513 1
0.205123603228504 1
0.199655259017529 1
0.189178218335724 1
0.166331150281356 1
0.215608814766009 1
0.215798766694366 1
0.213501986215019 1
0.193117244328199 1
0.230166112105004 1
0.230193328679711 1
0.190116472146151 1
0.243252378611567 1
0.236271037986452 1
0.275301188002701 0
0.161657759590124 1
0.182652794635245 1
0.134695020845824 0
0.195628121833211 1
0.193205368110272 1
0.226888708500096 1
0.163559213463382 1
0.159245956511908 1
0.191253582808932 1
0.237311347493398 1
0.20092637152938 1
0.18549472430885 1
0.232729464457178 1
0.194950572185571 1
0.18801785988361 1
0.251497445223454 1
0.183329541291995 1
0.214208156214899 1
0.178692069274013 1
0.194731417342566 1
0.248544475241059 1
0.217130621428814 1
0.24061896597967 1
0.231592103797242 1
0.206727168391578 1
0.205046454232742 1
0.177967943121847 1
0.24052073748466 1
0.173793968006212 1
0.19651357029052 1
0.204138751202644 1
0.206813291241861 1
0.229493447188458 1
0.167114473276833 1
0.237218106607594 1
0.245650624659915 1
0.180970940024334 1
0.199348117720366 1
0.222727685820971 1
0.152020743797977 1
0.18672205483914 1
0.192798943965173 1
0.224058578058723 1
0.17505743280667 1
0.203402820925837 1
0.235334223840388 1
0.218529719456528 1
0.219605120366795 1
0.205831184086387 1
0.213287822652165 1
0.231062099308419 1
0.221696775892152 1
0.248659755978707 1
0.149630732491574 0
0.149755745822256 0
0.210634754162746 1
0.24046841415312 1
0.258347557453123 0
0.167938587242329 1
0.175569116556432 1
0.197370506472308 1
0.274694120716912 0
0.210764146117667 1
0.202116645486888 1
0.215325278023551 1
0.203436041730974 1
0.214288963665221 1
0.20331534985697 1
0.175590842209612 1
0.161221487093539 1
0.225101647055709 1
0.208386958688945 1
0.254677013379726 0
0.219598647020141 1
0.225522768964506 1
0.229907658268333 1
0.203467349649486 1
0.202690807270238 1
0.19529409475179 1
0.191534942556848 1
0.171439660134197 1
0.237517854912794 1
0.222006995962312 1
0.207995441132098 1
0.217443701053032 1
0.226393625771393 1
0.193846396485975 1
0.195553110380768 1
0.207806223418749 1
0.20214451377012 1
0.25441130840431 0
0.242729326978477 1
0.158241913194148 1
0.199259371032644 1
0.209690253144382 1
0.222374704377555 1
0.188484422837545 1
0.231176829440935 1
0.227378195525025 1
0.189823830581334 1
0.18701133774856 1
0.216762415449701 1
0.245781178722385 1
0.211532897082326 1
0.186225364070105 1
0.183709077237614 1
0.254498818741242 0
0.217198894129264 1
0.179580831895816 1
0.207361792558447 1
0.215994500938862 1
0.202512226692578 1
0.198519499375903 1
0.291545176434457 0
0.186056922655827 1
0.199309392342604 1
0.207474677076108 1
0.221056278610864 1
0.21631312431391 1
0.213392230761737 1
0.178191517338422 1
0.19542196276774 1
0.189293713171857 1
0.23827780838352 1
0.22377980961017 1
0.236633065625725 1
0.112473039843659 0
0.226211248727799 1
0.227655856769348 1
0.189554401628428 1
0.228829445785322 1
0.180365471868823 1
0.221630327305461 1
0.214228791053782 1
0.182860426116322 1
0.177609642586586 1
0.220018221459276 1
0.190737924197865 1
0.170808243484518 1
0.215680505239028 1
0.199029105783144 1
0.201332658873652 1
0.219160024311301 1
0.203122637755463 1
0.215751834931773 1
0.217146841907857 1
0.153515061542413 1
0.206420937399928 1
0.20253643412956 1
0.194763236651233 1
0.174451764090039 1
0.205955100521635 1
0.220291986618234 1
0.198127953628207 1
0.200800324185819 1
0.185197455019227 1
0.21068740850724 1
0.183556204279481 1
0.246538864234819 1
0.25182310682984 1
0.232965673746259 1
0.202028804363778 1
0.243293723226521 1
0.188491452558088 1
0.234622414659148 1
0.234363151375611 1
0.191094583957707 1
0.256331145053878 0
0.238940772808797 1
0.215187849114578 1
0.242961481446497 1
0.16540980213694 1
0.171998946813958 1
0.224312143180047 1
0.193873109391039 1
0.206993663229414 1
0.202514072654792 1
0.172691300068113 1
0.152764414040532 1
0.237728734445325 1
0.180778807703569 1
0.190964238761182 1
0.190691818976749 1
0.223750062555698 1
0.239709252883851 1
0.225477601943089 1
0.232063197811039 1
0.217249757529739 1
0.226238016668346 1
0.221700631129006 1
0.223718028129853 1
0.188727119490029 1
0.212156065531699 1
0.182108588743444 1
0.219530844352306 1
0.222016269572054 1
0.201667906332919 1
0.220682087892876 1
0.182383767132985 1
0.202343610843893 1
0.234857148674153 1
0.194970981533257 1
0.224921949745136 1
0.179452043931394 1
0.222186854617117 1
0.174475937652239 1
0.220559492735057 1
0.189971376438316 1
0.163049874541394 1
0.244924515770596 1
0.230035405893405 1
0.217418602972132 1
0.250488414517341 1
0.219647372822486 1
0.282331089294938 0
0.183357072353922 1
0.16567751114004 1
0.162265286653891 1
0.184675120187816 1
0.189021835743841 1
0.175852314213619 1
0.222462574598757 1
0.232696291406385 1
0.133335643648359 0
0.164605896167493 1
0.161261660457812 1
0.187085391240431 1
0.144899850039631 1
0.246152548311357 1
0.192248750521559 1
0.201486269579471 1
0.16352659172308 1
0.227581001237412 1
0.252753237041959 1
0.19405594594513 1
0.19366133241484 1
0.184053242328476 1
0.14452565283262 1
0.165168777638477 1
0.191355227558858 1
0.227516638505963 1
0.174301922556238 1
0.231571787636108 1
0.237237083024285 1
0.223543040776558 1
0.186778733495252 1
0.196745872391395 1
0.230101194846387 1
0.223696444655098 1
0.198509973146852 1
0.185729356042106 1
0.166956006346107 1
0.165402462908614 1
0.21652014873535 1
0.212825287127657 1
0.244444066116127 1
0.164698607303672 1
0.224038890800514 1
0.211232177241508 1
0.195700838953788 1
0.205893531993118 1
0.222801875020835 1
0.201939056939228 1
0.156532784278616 1
0.268998308394246 0
0.187122887067725 1
0.226785526033314 1
0.223221468428966 1
0.231844534307503 1
0.254347942668308 0
0.196397547093543 1
0.235422638635421 1
0.288673213922141 0
0.206408296268771 1
0.178639296103452 1
0.175413841808505 1
0.186727792510983 1
0.250394602542821 1
0.211448548851102 1
0.216683046697908 1
0.19420419713071 1
0.211731123462428 1
0.232630908969698 1
0.182500397925042 1
0.190436364420247 1
0.171707561582095 1
0.186079046875587 1
0.225051527741939 1
0.250600297024232 1
0.249348977504685 1
0.193931497606755 1
0.161307867582113 1
0.216989592881384 1
0.221184085599086 1
0.171768265133129 1
0.228366238950275 1
0.213066916855437 1
0.219375735982389 1
0.221650120050357 1
0.207455514899938 1
0.148706629645206 0
0.178982004218123 1
0.207371778567119 1
0.202290667352167 1
0.246444141853172 1
0.20141321170454 1
0.203039095972665 1
0.18624390445902 1
0.262079559462182 0
0.172035325092152 1
0.15573925120441 1
0.195105975658827 1
0.209045158581814 1
0.248374444630868 1
0.240519924707782 1
0.201126618302422 1
0.24092355736369 1
0.165532636692102 1
0.242658882297251 1
0.251589990324407 0
0.192959893034873 1
0.150747624949245 0
0.171079469004075 1
0.216764754738797 1
0.199900117564937 1
0.180776834992647 1
0.198086361629362 1
0.242490047285597 1
0.193179703558194 1
0.229506968541685 1
0.204046584310948 1
0.236947602070668 1
0.233551965537597 1
0.187506871538381 1
0.215729187031227 1
0.179149365371788 1
0.200666505683975 1
0.204673449094973 1
0.207033077474271 1
0.239258310606255 1
0.237265255332568 1
0.213709014083379 1
0.248429925643766 1
0.133295043898148 0
0.212902608334147 1
0.204624288245824 1
0.241407217448276 1
0.216576278461945 1
0.174123565887494 1
0.190121703579784 1
0.196428433659201 1
0.166995142196951 1
0.276553249833941 0
0.174839318680279 1
0.185029893175235 1
0.224515909677422 1
0.149130703154338 0
0.219631353754674 1
0.229681065047554 1
0.236419893483757 1
0.185920666788603 1
0.217308501919365 1
0.163048645369289 1
0.195814984352917 1
0.150831225487995 1
0.209335389494989 1
0.169913347653242 1
0.213045420080945 1
0.224231293073582 1
0.17892796112642 1
0.212424353715605 1
0.227356173286096 1
0.184875420345226 1
0.230395948143926 1
0.2268179957657 1
0.168703802071466 1
0.231047119350463 1
0.205248454230492 1
0.252053125365713 0
0.190620349531824 1
0.212562449909678 1
0.233240177889357 1
0.195752360105052 1
0.181685753336343 1
0.234233346622061 1
0.228905803643111 1
0.238009397393846 1
0.228606626311428 1
0.183789259813107 1
0.149518070642419 1
0.272548662204716 0
0.238181883189045 1
0.240118582676842 1
0.1678571054757 1
0.220188162706992 1
0.218116870386206 1
0.185759510298346 1
0.224123586970999 1
0.193231380085928 1
0.202755402182698 1
0.221186027195268 1
0.244384859975807 1
0.233058909103491 1
0.214671955592101 1
0.24134419927331 1
0.187705749143627 1
0.206674070178249 1
0.236640686217985 1
0.191880724587014 1
0.17141752407341 1
0.173563703974827 1
0.193686702826526 1
0.195041445356912 1
0.197991346719696 1
0.236373458172567 1
0.194943842363462 1
0.165365640277402 1
0.237483634285862 1
0.207848056079981 1
0.212114014915846 1
0.240090186064586 1
0.228769876469427 1
0.241015261542535 1
0.223313502140156 1
0.212711201382033 1
0.201726808397378 1
0.244920166516254 1
0.254337246511168 1
0.208346935794724 1
0.252654682944451 0
0.245961940134778 1
0.235337585924879 1
0.228364282815407 1
0.224589502731971 1
0.155688246350913 1
0.172316847413567 1
0.233268320437421 1
0.229238510018969 1
0.224782538135526 1
0.229815791276159 1
0.219286333166626 1
0.253747575940944 0
0.173962209369162 1
0.234271180591518 1
0.23736663743209 1
0.174343997987995 1
0.216774692848526 1
0.219515516901484 1
0.246115002488112 1
0.255379856452585 1
0.247745742631883 1
0.22544544591466 1
0.207615283885661 1
0.21145586232392 1
0.224057180139103 1
0.170308727588221 1
0.216245516055962 1
0.210278729819165 1
0.182346664467454 1
0.177610179521399 1
0.174172124949814 1
0.256744212305263 0
0.189510159126896 1
0.209897663591468 1
0.215758385259157 1
0.22774797644715 1
0.189181496943021 1
0.202452205790327 1
0.190201123761804 1
0.204977113619766 1
0.204692393391335 1
0.199676358433143 1
0.212834754514027 1
0.205343743130871 1
0.210752202131628 1
0.182303333954404 1
0.223944295695841 1
0.175952448814707 1
0.217570573065293 1
0.212497340080858 1
0.200874228894807 1
0.217090484942972 1
0.214540772638313 1
0.189583581841535 1
0.238045498966647 1
0.211480857859398 1
0.199356908025347 1
0.195482680689087 1
0.160955706584424 1
0.233569118081241 1
0.172865180804031 1
0.190173620214634 1
0.193607307846178 1
0.162555042416293 1
0.2070178131772 1
0.198155064648212 1
0.223472441745169 1
0.197433999838102 1
0.211838040609016 1
0.193621345584462 1
0.198859505097676 1
0.206003201146735 1
0.219133158412714 1
0.214822345513497 1
0.236508884370524 1
0.168318297785247 1
0.207969086125108 1
0.199655329261219 1
0.221751716338637 1
0.189880503243298 1
0.19320545255639 1
0.192615659292969 1
0.201302126249348 1
0.188693183254707 1
0.153626262979578 1
0.188872902601009 1
0.204524648050858 1
0.21216638184828 1
0.188879425640698 1
0.200680094434901 1
0.202044252585285 1
0.199816139914111 1
0.202995659323117 1
0.180227638902649 1
0.216445384496344 1
0.183825651891232 1
0.210768753790696 1
0.211326678806203 1
0.194831069468067 1
0.264499555619793 0
0.228354811536241 1
0.216675754316056 1
0.18721834270863 1
0.207259876667105 1
0.215053153125137 1
0.185956691823906 1
0.247857001706736 1
0.215298060167287 1
0.229561391164775 1
0.212427923343935 1
0.202222985410368 1
0.211732243879515 1
0.22512132905 1
0.149938282477368 1
0.17651087784779 1
0.270798233789108 0
0.22698341584844 1
0.250529474051603 1
0.203339941793376 1
0.22868477473673 1
0.228662600133914 1
0.19247998732799 1
0.227526329282955 1
0.205075572146186 1
0.179512362427146 1
0.21818122276734 1
0.21229652314025 1
0.264278724655541 0
0.17848561163094 1
0.203715255374229 1
0.23859035314527 1
0.216870805158945 1
0.207469780418626 1
0.212400090951415 1
0.187042460564024 1
0.220810815961445 1
0.225356466616743 1
0.206121261991789 1
0.187778296445952 1
0.239615456780754 1
0.182111939680639 1
0.246837529232102 1
0.228035196980334 1
0.222992921622577 1
0.251739911641872 1
0.201341339533434 1
0.15484958887965 1
0.247934014110662 1
0.206844319853634 1
0.267462603765439 1
0.231794838282563 1
0.187742557000555 1
0.176199637010526 1
0.269867193368824 0
0.16230065745956 1
0.212614412569894 1
0.228600661728682 1
0.164505023759722 1
0.176264957879337 1
0.236185308754544 1
0.223744293308804 1
0.206062329414007 1
0.19433031036155 1
0.194095827135081 1
0.242790174958009 1
0.167939030182515 1
0.208051947724239 1
0.202559003344021 1
0.212989001066296 1
0.203600841832742 1
0.185302787445037 1
0.229451234630907 1
0.165328729627274 1
0.188820089442689 1
0.198603245451577 1
0.255646300767108 0
0.259377038224685 0
0.190033958667603 1
0.198319173758924 1
0.22559243888126 1
0.166480576017114 1
0.185436859624136 1
0.174215382363054 1
0.162651170046883 1
0.190759432785041 1
0.181243838757436 1
0.230062536412509 1
0.229336552793683 1
0.203003918387548 1
0.202728631591232 1
0.180125411431165 1
0.240352062894563 1
0.226417332119028 1
0.204975761885225 1
0.175172164397868 1
0.239962964687017 1
0.15908224030802 1
0.194336484049096 1
0.24997466788311 1
0.173485965336085 1
0.197359890998379 1
0.261839972444745 0
0.199121684325435 1
0.204168446133155 1
0.213240457371008 1
0.220764847532055 1
0.243008724310714 1
0.223414412008002 1
0.260946921180274 0
0.175968935690827 1
0.197765531558505 1
0.246267587323374 1
0.271021246741869 0
0.23522039351228 1
0.220387756044171 1
0.15832255911331 1
0.197369794830677 1
0.209296354855746 1
0.214359102531492 1
0.198684451204694 1
0.154703572523004 1
0.214698447522063 1
0.220489227033311 1
0.213570658420139 1
0.209478895784293 1
0.187039714271511 1
0.223023064320161 1
0.173227102264017 1
0.165782696985385 1
0.22410005265097 1
0.228950795800209 1
0.215896086246628 1
0.207714733878389 1
0.227121901831982 1
0.21068046578191 1
0.244653042819215 1
0.181795788818983 1
0.217077286591187 1
0.228433368367028 1
0.212464753717446 1
0.233776727389028 1
0.233217601943901 1
0.260625995806477 0
0.123420483762752 0
0.226486602998676 1
0.245964894873209 1
0.241521611715298 1
0.229089021191661 1
0.195333134976221 1
0.206457215434308 1
0.230409552658017 1
0.167466422026623 1
0.195418231343654 1
0.195497431222505 1
0.191728812367698 1
0.2258418414334 1
0.214238946521205 1
0.233589930357852 1
0.239542285054989 1
0.215379572413921 1
0.252752164507409 1
0.162179605614291 1
0.234258971711343 1
0.211538509472818 1
0.224421250151186 1
0.180428407292292 1
0.220551214792123 1
0.20254825334031 1
0.197055407174406 1
0.205083903636773 1
0.218151100986937 1
0.240404240907383 1
0.189275986551577 1
0.226576043019668 1
0.238651942996691 1
0.228554832307306 1
0.216583126645488 1
0.193278218427199 1
0.228373143202953 1
0.164910603808072 1
0.229404439341415 1
0.199785769223095 1
0.181009842886041 1
0.249288447624207 1
0.196301419522355 1
0.259129626962067 1
0.216640847421964 1
0.186774071457109 1
0.232836799677952 1
0.219756501082128 1
0.193728437891411 1
0.16612560143924 1
0.173340019085866 1
0.219401446190771 1
0.26766856075701 0
0.189113061136246 1
0.187724670362456 1
0.217928901224553 1
0.194781569170532 1
0.179720852526817 1
0.201545399029013 1
0.213657100634944 1
0.211179667705917 1
0.192647778123445 1
0.220455216916552 1
0.265251951141413 0
0.230203700402092 1
0.177861196215348 1
0.243971620855621 1
0.199425545440029 1
0.18024192138421 1
0.189082410525296 1
0.2423371270874 1
0.236195061222648 1
0.181799941252208 1
0.230278840349658 1
0.213127890988393 1
0.226651837240409 1
0.269636647336128 0
0.165780892676787 1
0.215476614673259 1
0.199048018994322 1
0.236393106710526 1
0.181945203724082 1
0.200881583035138 1
0.224929000965594 1
0.158535910674167 1
0.186078441038329 1
0.215430921978325 1
0.164641099278237 1
0.235459953196393 1
0.147691484621149 0
0.150159516942033 1
0.251435873222818 1
0.184388537001741 1
0.222074391470074 1
0.20461427984497 1
0.239802613894774 1
0.223251385037881 1
0.237845111387533 1
0.160997432339701 1
0.149446641038671 0
0.204171181328614 1
0.160921394402243 1
0.261004546298678 0
0.212845197344851 1
0.253785679012145 0
0.217362611516268 1
0.232925136635974 1
0.200893472417662 1
0.216755649638566 1
0.216112871814416 1
0.221965593118868 1
0.21702777259407 1
0.214341494032297 1
0.203508904305265 1
0.201636149372666 1
0.187535554302433 1
0.217039919932374 1
0.198439369017616 1
0.228083028380132 1
0.213082928827501 1
0.208441482851741 1
0.154798011864513 1
0.195365478333405 1
0.215457274028084 1
0.226571344069359 1
0.283366847201137 0
0.222072833961225 1
0.147914322856254 1
0.20447028123941 1
0.166280199747121 1
0.1942883049793 1
0.162731959484413 1
0.184465475955355 1
0.182885386845668 1
0.231790724894532 1
0.183805727992555 1
0.220656581816533 1
0.241984240764946 1
0.223999463127146 1
0.199510317778121 1
0.175246021714789 1
0.199925565527367 1
0.183765324635748 1
0.209701346147539 1
0.271854857070229 0
0.251522833487394 0
0.178094311216348 1
0.213236924297093 1
0.244166765706195 1
0.205507995613171 1
0.199842090802656 1
0.205469846677107 1
0.188755301131861 1
0.252410811756084 1
0.176172800381305 1
0.168217292514055 1
0.215171646329334 1
0.225997265338588 1
0.186307148116955 1
0.16268174176485 1
0.221092111141632 1
0.212442649691181 1
0.211621834022809 1
0.191095865457477 1
0.218998664413761 1
0.214922354728874 1
0.198269058004036 1
0.229269774639483 1
0.23461039539749 1
0.190108546235855 1
0.239222290320898 1
0.210549039723848 1
0.22494691897158 1
0.188904935989529 1
0.270480609941563 0
0.173181935932852 1
0.272562689558633 0
0.211103303023322 1
0.200815421609233 1
0.235229258079684 1
0.138621553293456 0
0.230159209541654 1
0.158034285986868 1
0.218026993567595 1
0.204767132565312 1
0.208832590859404 1
0.220819486048378 1
0.182957943422674 1
0.189996405492939 1
0.149094386489762 0
0.204079812565222 1
0.225478000500007 1
0.222884831479188 1
0.197831405273433 1
0.216138059146954 1
0.241173024521669 1
0.158029921815122 1
0.150966557485187 0
0.189010838196485 1
0.229065650381795 1
0.238071228798991 1
0.196796815166534 1
0.196131492646055 1
0.169868569828719 1
0.207694703879954 1
0.160632534339812 1
0.229825696484956 1
0.253393321877875 0
0.209347052559723 1
0.172494076932781 1
0.230644736176716 1
0.177229834043713 1
0.227192020511321 1
0.164441003470581 1
0.226799087595435 1
0.202142027102524 1
0.229110671485515 1
0.213685322973413 1
0.244552275289321 1
0.220965561252111 1
0.183099970547691 1
0.186561752921345 1
0.162914431599591 1
0.235999237205121 1
0.155275374628656 1
0.202330741517608 1
0.202021367557358 1
0.222984044740083 1
0.167308584295099 1
0.210711096328357 1
0.200053452510829 1
0.172521634379286 1
0.184054626217359 1
0.20669587787875 1
0.185011825932426 1
0.229641619365468 1
0.199410355091565 1
0.191605110023822 1
0.217685117423813 1
0.221058799485724 1
0.232682718614094 1
0.250691113691411 1
0.209868808298137 1
0.22291123205578 1
0.198578950016531 1
0.20725550005669 1
0.24408382914325 1
0.25543842515902 0
0.239858924675779 1
0.20188641676371 1
0.162487534190732 1
0.204559067822729 1
0.172731136837123 1
0.154402116390026 1
0.207499202226078 1
0.228357804142712 1
0.247211859398424 1
0.196976543483604 1
0.195883671154323 1
0.184916412287228 1
0.192770529498946 1
0.202430454821997 1
0.250941510526804 1
0.203857445201826 1
0.181814572374929 1
0.150701914290123 1
0.237221836626331 1
0.213587988029369 1
0.166168310153908 1
0.227375887649078 1
0.212771618041174 1
0.181085282613742 1
0.197644488482636 1
0.203283131621117 1
0.166628540173231 1
0.207775337399657 1
0.170355523780792 1
0.216017452475649 1
0.206731883324654 1
0.229317095895923 1
0.242947727539845 1
0.180097535897458 1
0.184073174891787 1
0.218096350819539 1
0.254670511894473 0
0.207925071381424 1
0.192718874632034 1
0.145653725111274 1
0.194124987643174 1
0.192614151604799 1
0.228429746207279 1
0.19884868703115 1
0.181171706224911 1
0.199659357140212 1
0.207147957990786 1
0.243425509344013 1
0.223564479887592 1
0.216255725207626 1
0.176727997474287 1
0.230120011789982 1
0.201092196877648 1
0.207978504833821 1
0.192874096623582 1
0.188093640272798 1
0.209091656201808 1
0.172916395668684 1
0.257982070089134 0
0.20342481863811 1
0.183885753573514 1
0.267289190583501 0
0.21064958180081 1
0.206680754991379 1
0.245844326781067 1
0.189289792551182 1
0.236525759965513 1
0.199920042629801 1
0.20846697534238 1
0.198566183175726 1
0.193463617742354 1
0.202289809887193 1
0.228223195521847 1
0.241782409464004 1
0.173641600192635 1
0.198320556788626 1
0.240688901457233 1
0.228817889387362 1
0.257823695234266 0
0.215405582432346 1
0.200411025039076 1
0.242277131649808 1
0.20552003232256 1
0.164985445137493 1
0.144957907021929 0
0.232249649241044 1
0.204407362571653 1
0.20343222658013 1
0.221353670779589 1
0.176131888564169 1
0.190552965339171 1
0.247491509266549 1
0.202809497694432 1
0.226557451252103 1
0.219926576318662 1
0.240441167943007 1
0.192738127993287 1
0.179188188378374 1
0.181362740048266 1
0.241493263714371 1
0.222100664965931 1
0.186372545497438 1
0.258023498944986 0
0.222919542909824 1
0.203946569443454 1
0.240279238871376 1
0.184652332210056 1
0.23455616718193 1
0.231029969520552 1
0.140953635790118 0
0.225188966304843 1
0.183573604927334 1
0.225864681920498 1
0.254454987633114 0
0.191975888010467 1
0.229195506259255 1
0.178171031750981 1
0.230891227504684 1
0.228057669129808 1
0.200507099687573 1
0.216525175462296 1
0.213832780024257 1
0.235755635775159 1
0.225678456544033 1
0.20285202334558 1
0.221770942773758 1
0.205480252740855 1
0.221209632426337 1
0.233715666691133 1
0.205783743877113 1
0.226272666301254 1
0.25918478478928 0
0.199948285449751 1
0.16954337445879 1
0.16698612851111 1
0.197642516468067 1
0.224299899247722 1
0.22591648249665 1
0.17196739848579 1
0.241587578722199 1
0.243997821895625 1
0.173235359501996 1
0.181485183032388 1
0.243964759605125 1
0.19723994622281 1
0.23296598375145 1
0.275241843505194 0
0.179433118913804 1
0.193423876798831 1
0.235786433878486 1
0.211729096992423 1
0.187776815026042 1
0.238454772866075 1
0.250765425606238 1
0.23330059477581 1
0.223475611343828 1
0.183731354813394 1
0.201985521185479 1
0.214788492122975 1
0.195543490859303 1
0.174701806109164 1
0.227226501427525 1
0.201073703521166 1
0.216156085869104 1
0.150780131901294 1
0.156992423949181 1
0.205997112714249 1
0.189559611677351 1
0.191637314834634 1
0.1993839440145 1
0.201421466104044 1
0.229251967011151 1
0.229985933970097 1
0.227920858447371 1
0.224721827606951 1
0.225734570860845 1
0.19774246663703 1
0.26136147943525 0
0.195888793089185 1
0.193465651579229 1
0.186740005983047 1
0.227956860376336 1
0.185487895334544 1
0.186050586646913 1
0.203190180482407 1
0.213383352334241 1
0.253817188876425 1
0.238801715342966 1
0.210446622231368 1
0.255672562520457 1
0.222470500294639 1
0.227071143429213 1
0.20978688566562 1
0.238863581665674 1
0.254200476127824 0
0.181780998747124 1
0.193284152999459 1
0.170124811100389 1
0.164995616119792 1
0.218289602970251 1
0.24243771194795 1
0.209736896784798 1
0.263865848197232 0
0.260624817085733 1
0.211917995919836 1
0.194183068537048 1
0.191227078511897 1
0.185267337912766 1
0.196896294539383 1
0.210757790195067 1
0.19826118793143 1
0.200347359308809 1
0.245240164236419 1
0.200209533719219 1
0.227926659276718 1
0.226660964764423 1
0.262931253121993 0
0.194024802902446 1
0.230339841011517 1
0.190187277421155 1
0.183118557538964 1
0.200594949050764 1
0.214536178362764 1
0.219568812940812 1
0.1857570790558 1
0.236052607137904 1
0.208540547546922 1
0.17986761467938 1
0.244351214944305 1
0.251786059160233 1
0.17943024744101 1
0.205510326755165 1
0.192463281942837 1
0.191776899257881 1
0.196305420710731 1
0.291603653519141 0
0.222221333023342 1
0.207795229094859 1
0.204127451986669 1
0.210147684746133 1
0.206869470324238 1
0.189162092204056 1
0.223861299790263 1
0.209385024457122 1
0.204841224351194 1
0.241803117061066 1
0.185199460088584 1
0.182254761830442 1
0.239148745625264 1
0.178339074841339 1
0.205540493458971 1
0.262762450281623 0
0.227958930092546 1
0.18682039437679 1
0.162095578346304 1
0.220613777727494 1
0.22243200872713 1
0.184623910824293 1
0.188289320544635 1
0.209180378138393 1
0.222340341048277 1
0.242025073191521 1
0.221582557177857 1
0.238525779658527 1
0.169272298123962 1
0.148072149038336 0
0.193916913470345 1
0.175998566476732 1
0.218381484130805 1
0.17048761545866 1
0.164960480182189 1
0.216046923319685 1
0.205376500800422 1
0.259641339150813 0
0.195043783460631 1
0.239449263134916 1
0.197753767244816 1
0.224267639731693 1
0.24177829083685 1
0.217127736358966 1
0.267219525609058 0
0.214123328884415 1
0.185116324559189 1
0.189867004201562 1
0.201847727196332 1
0.179046347164893 1
0.220882024358223 1
0.169263533994098 1
0.211216100467991 1
0.173477833820869 1
0.195789857910193 1
0.182542908119364 1
0.261619704202668 0
0.219033781671279 1
0.214271703125961 1
0.192083533035286 1
0.258492474670938 0
0.236218077207646 1
0.22461809180599 1
0.208579558672534 1
0.151009920564711 1
0.187216393553026 1
0.200820551019624 1
0.161491968395162 1
0.195838846380704 1
0.186267595485686 1
0.20897197039055 1
0.187519585954794 1
0.223983527613781 1
0.195845230072992 1
0.180906588065454 1
0.255688526470392 0
0.177214034854511 1
0.191620396998275 1
0.170016426648001 1
0.228151214807718 1
0.242711662870622 1
0.224327139556269 1
0.216567272460289 1
0.205622761886812 1
0.198387172992523 1
0.194896610584968 1
0.22077772669958 1
0.205377958606677 1
0.207931636724289 1
0.236178262835433 1
0.263874252774387 0
0.207989713166385 1
0.228446359658051 1
0.166811530830693 1
0.184694897573977 1
0.211525382977565 1
0.245803817847758 1
0.202507382827747 1
0.183245790669171 1
0.232739894697465 1
0.243967415470765 1
0.200367220785959 1
0.213496626244235 1
0.20795493827209 1
0.214432986440904 1
0.184150280068029 1
0.24493082836489 1
0.222317278229134 1
0.237349103088132 1
0.220631380611078 1
0.198266363588823 1
0.211765640532367 1
0.195612921393313 1
0.189271492796593 1
0.19190078210007 1
0.190447777624502 1
0.180832126147261 1
0.21602131981018 1
0.21324880142909 1
0.164096788017348 1
0.226737108004871 1
0.21763342318164 1
0.205638729902318 1
0.211126224170856 1
0.224596521368042 1
0.196846399581872 1
0.225626502459127 1
0.167429379873405 1
0.189678955188291 1
0.19394058913953 1
0.143114811970101 0
0.221936067278838 1
0.205210656097207 1
0.231957253651429 1
0.164609007221051 1
0.166805239752273 1
0.186705041062405 1
0.153906628870467 1
0.22947389641202 1
0.153070988780743 1
0.152892214467086 1
0.201177501671727 1
0.25137797845027 1
0.237793137537672 1
0.210517268211777 1
0.264768392850068 0
0.253361005975992 1
0.205282171962432 1
0.207931534934203 1
0.203925380704807 1
0.236079132455557 1
0.166502145529002 1
0.205956883878303 1
0.214770434825626 1
0.156601397696119 1
0.221656675058251 1
0.162229487979843 1
0.206101293695173 1
0.227480064426127 1
0.155563202715998 1
0.214472234107087 1
0.192096550236082 1
0.164173124437208 1
0.164337454390206 1
0.17850899268335 1
0.222779812106829 1
0.230774019141693 1
0.221262050456185 1
0.22498783305004 1
0.179628510179633 1
0.2267411813263 1
0.196286280739967 1
0.191714614805362 1
0.194226309013323 1
0.182173390056172 1
0.194535052536299 1
0.167213365594303 1
0.259515988610908 0
0.181488505879228 1
0.177311383285401 1
0.224036229425728 1
0.22035595753148 1
0.217102204183781 1
0.261613118666629 0
0.188050702538014 1
0.248438865172639 1
0.208320693895473 1
0.192447253774886 1
0.110989767844811 0
0.188643841462088 1
0.199961492367343 1
0.217934625940567 1
0.217177831121166 1
0.224615477640552 1
0.2047917204319 1
0.245627260882414 1
0.233439699140358 1
0.208138117667203 1
0.245198125002453 1
0.210628792578651 1
0.188852369819427 1
0.203072296161839 1
0.194248482946586 1
0.192776733368763 1
0.199375062159924 1
0.177401243077657 1
0.206137345654807 1
0.200761667987805 1
0.187462352847512 1
0.213985149234091 1
0.243875331488523 1
0.158743587282097 1
0.195286769563532 1
0.22669085987944 1
0.262514953880421 0
0.230996180902169 1
0.202929944570002 1
0.2171840283538 1
0.169319136274822 1
0.213466734565572 1
0.207248248061881 1
0.133436900255353 0
0.235639941960143 1
0.207140475204503 1
0.217951036698192 1
0.197606705118968 1
0.168119236632784 1
0.176208937017386 1
0.227856041590289 1
0.235710902050957 1
0.1823060248167 1
0.213197026608199 1
0.197898620063669 1
0.200119302221694 1
0.202561327261718 1
0.227748629690664 1
0.208306814586653 1
0.180553164886872 1
0.242352536115052 1
0.252159589556562 0
0.243968061002083 1
0.18458484459383 1
0.195888324323242 1
0.209377390879015 1
0.161024832686308 1
0.202835554520834 1
0.222625529972056 1
0.182106380637527 1
0.233523868418271 1
0.144651366109483 1
0.225599868307063 1
0.187435582600684 1
0.2413813874105 1
0.204305545165065 1
0.191400236831946 1
0.217923094547522 1
0.206805724117941 1
0.247310978334172 1
0.193237302012671 1
0.206444096068453 1
0.215861988190566 1
0.214970885618255 1
0.212503474437444 1
0.206029923575064 1
0.195380601506065 1
0.216913272040559 1
0.225948752267141 1
0.226026153666714 1
0.192956284394313 1
0.190037518784423 1
0.219679614784174 1
0.228124477494205 1
0.20330075401196 1
0.219391351293183 1
0.207939935168324 1
0.222080343832943 1
0.224847252098868 1
0.200194077057165 1
0.205775819777641 1
0.190791212984316 1
0.213634509111405 1
0.187176242560991 1
0.188159526112021 1
0.124104177386141 0
0.198618234673644 1
0.1871613195789 1
0.217151514922683 1
0.202818527729787 1
0.184516048098224 1
0.162971131614967 1
0.188961342988783 1
0.255422579241218 0
0.252887384216014 0
0.209245663579846 1
0.239731301569639 1
0.189175697990661 1
0.217664585529316 1
0.25091696793207 0
0.213891269593107 1
0.218322714132201 1
0.197982749760871 1
0.23743224807552 1
0.205741703243758 1
0.18459593279269 1
0.19420522165269 1
0.212747348679853 1
0.214816537082776 1
0.195794706991922 1
0.186325647100661 1
0.20555332868562 1
0.160505772704983 1
0.229118510657991 1
0.223437527378102 1
0.149851699108212 0
0.249436387129268 0
0.227648926741607 1
0.221075404734714 1
0.222222970895792 1
0.141346683324295 0
0.215518184847323 1
0.197160495978861 1
0.206635883666971 1
0.139815301247513 1
0.183379839220724 1
0.206478159799928 1
0.204352504662313 1
0.168738605916915 1
0.233309248603637 1
0.23642889975944 1
0.213333641094526 1
0.233473581003208 1
0.177554973844804 1
0.238464823203608 1
0.243129540865895 1
0.208026636398348 1
0.242605561736102 1
0.21622424092988 1
0.18617661577649 1
0.230701637037711 1
0.260438999488961 0
0.185547235302226 1
0.192880254170804 1
0.285703717133322 0
0.166459275838398 1
0.243479268389816 1
0.242158798475651 1
0.221781673008574 1
0.224493965652575 1
0.190183530346974 1
0.190288615935901 1
0.204128894083609 1
0.149639963871221 1
0.200041765891867 1
0.215097624003766 1
0.213733528911245 1
0.193560825788999 1
0.222268983453651 1
0.211964053309354 1
0.218946105559173 1
0.211759313091551 1
0.231044940392134 1
0.178918451719315 1
0.19823562028369 1
0.195256403845148 1
0.206968164771506 1
0.173368012398744 1
0.246258825468272 1
0.190982057695285 1
0.217197555039321 1
0.178428764885194 1
0.255372196770305 1
0.233490609928118 1
0.231484801274359 1
0.19938985266847 1
0.17730197654176 1
0.234800829432206 1
0.161609980881091 1
0.227205230036114 1
0.162267610897466 1
0.237811205328261 1
0.205557370566683 1
0.202343270247671 1
0.221339075438035 1
0.215025020417921 1
0.280120840461101 0
0.204708121691412 1
0.217200659008578 1
0.19539994298168 1
0.21147401129861 1
0.218304382021933 1
0.207765172663859 1
0.209995652783179 1
0.223915446958367 1
0.258790654669161 0
0.201268628864445 1
0.259968455643697 0
0.244229279102056 1
0.182927757108329 1
0.176877361629221 1
0.174741848109635 1
0.222088912427868 1
0.239729418678412 1
0.196241258283476 1
0.192093606514776 1
0.203830947036346 1
0.218204670434082 1
0.23250578932534 1
0.231253759716387 1
0.189162272000859 1
0.248774521730807 1
0.213822360982851 1
0.215763009835289 1
0.188706934495218 1
0.219411662241789 1
0.211204731525712 1
0.229210767914114 1
0.195872823553704 1
0.205358608289533 1
0.162121545580504 1
0.229503683256522 1
0.211058280582865 1
0.225395587130393 1
0.174736187051476 1
0.23020796849241 1
0.187799267544443 1
0.218749363410823 1
0.205230678589784 1
0.227880602868492 1
0.216267863330381 1
0.253999866732212 1
0.160510348975678 1
0.205764519376729 1
0.177375664221871 1
0.231117876859022 1
0.194202193638777 1
0.182788123487414 1
0.197922043002439 1
0.241430962555804 1
0.200526638890651 1
0.199300103017068 1
0.245363410329314 1
0.182125907274921 1
0.213587143156257 1
0.223395059681471 1
0.203095023009048 1
0.199165106538681 1
0.273246279853535 0
0.178176290913106 1
0.177364564497558 1
0.179870818555436 1
0.177885345075893 1
0.20873840088287 1
0.263116857263861 0
0.215134261864341 1
0.222209497265948 1
0.282050366305594 0
0.168074494436617 1
0.188273311887596 1
0.171052117432709 1
0.232111249295057 1
0.193643301834642 1
0.213635047201628 1
0.168889597549504 1
0.222111576623732 1
0.190291791115309 1
0.19138221703776 1
0.283520697276115 0
0.252042232008481 0
0.181544947125087 1
0.195662123400735 1
0.234555830120187 1
0.216525900407758 1
0.223833333981362 1
0.216913905389038 1
0.186890140303988 1
0.21107977845664 1
0.212918534940976 1
0.221962265806474 1
0.187256235102846 1
0.151807067018953 1
0.180262042326015 1
0.147721758750216 0
0.189483825547017 1
0.21555921342169 1
0.177556640804516 1
0.229675413068533 1
0.188650803492425 1
0.175820475309571 1
0.171966737074357 1
0.163787267583618 1
0.207194711589985 1
0.202436547370678 1
0.213744801450802 1
0.225816225077601 1
0.194638080756586 1
0.172957191576648 1
0.230547233811439 1
0.235823350459894 1
0.285538458624617 0
0.179970463524605 1
0.244563391938678 1
0.186193531679841 1
0.221042747426786 1
0.206234484173101 1
0.207404854424445 1
0.205294222506872 1
0.236358649805777 1
0.193124759385935 1
0.234339507929852 1
0.193880968989722 1
0.236193957092996 1
0.192307756480651 1
0.150892079512447 1
0.149501509634886 0
0.153983367573366 1
0.191395399807326 1
0.246433020095286 1
0.228402281392701 1
0.164612500958654 1
0.20191791087032 1
0.192506013090186 1
0.171070503864018 1
0.194791870407919 1
0.187152216737927 1
0.179224825985534 1
0.22518689696696 1
0.223604285680966 1
0.243719540995967 1
0.224984203155637 1
0.251376397490863 1
0.232665087267768 1
0.232251805806318 1
0.167260615682228 1
0.249226326067079 1
0.198870327457207 1
0.193437704753184 1
0.246707362464529 1
0.213951236130743 1
0.273897288010427 0
0.232885801841144 1
0.229922088033899 1
0.236908434462619 1
0.228054438510024 1
0.223785191963056 1
0.170723944024737 1
0.174736842502668 1
0.16016299718677 1
0.223771253613956 1
0.214524020012728 1
0.241272416200957 1
0.177785153594933 1
0.191921552373612 1
0.209293533899097 1
0.162564153214812 1
0.231866470115076 1
0.232663498627648 1
0.204704512990633 1
0.207097019169453 1
0.178620521580702 1
0.175302793250817 1
0.168353238358636 1
0.195755800082694 1
0.160793406864893 1
0.244516414402897 1
0.210905357468341 1
0.195993325465181 1
0.207924354977234 1
0.169510979082578 1
0.264289998841998 0
0.228719466868279 1
0.214483092129979 1
0.19933463546402 1
0.231373879615427 1
0.252340872856584 0
0.19312512483246 1
0.18337129316123 1
0.181698193233419 1
0.239955883364948 1
0.25185315832012 1
0.243374574552231 1
0.196219759297967 1
0.202394464407287 1
0.186998240608091 1
0.197788272670548 1
0.198212637956958 1
0.214530376261808 1
0.187408966051446 1
0.251512192212199 0
0.209594090411593 1
0.230445988432521 1
0.206177100315328 1
0.220764417695069 1
0.192305503896169 1
0.253091593891912 1
0.218812321408876 1
0.225805801130949 1
0.24405753994118 1
0.212313056244851 1
0.202639325910099 1
0.237081385795964 1
0.214702056566101 1
0.173239095810034 1
0.184615037934443 1
0.224181428155171 1
0.244043118722318 1
0.173816548272917 1
0.195615245265816 1
0.193547464341586 1
0.19705979795384 1
0.222983715529335 1
0.200531864554281 1
0.196231293259911 1
0.160397102214505 1
0.214498957196003 1
0.24269037050927 1
0.235988248325502 1
0.175733931316682 1
0.206574572078274 1
0.190315303641033 1
0.236999551521464 1
0.175511635392195 1
0.17958206015365 1
0.215707093234535 1
0.196085265009446 1
0.190066698799879 1
0.20710670959303 1
0.235676579634637 1
0.260681796801081 0
0.207910479276671 1
0.202529888427471 1
0.205616915086555 1
0.196700294109213 1
0.261814959205789 0
0.168060083544587 1
0.211949857588348 1
0.194005887557724 1
0.229434316690288 1
0.155035261834069 1
0.163490505989159 1
0.191378907022111 1
0.115041464792916 0
0.221691275896136 1
0.225740432041286 1
0.190252483735175 1
0.206278736868521 1
0.212557464527291 1
0.182038145633019 1
0.246273551096935 1
0.229953442713343 1
0.216083275913024 1
0.255450312046527 0
0.15918357705295 1
0.170669016259932 1
0.20313046137297 1
0.208652213110982 1
0.23502828967491 1
0.222188844255079 1
0.204659615692333 1
0.196624946775077 1
0.152828451201586 1
0.213634486834799 1
0.190735045127124 1
0.215217959969264 1
0.230646551007537 1
0.206713880518151 1
0.230714119297793 1
0.234018039925426 1
0.158927900937666 1
0.255903580396704 0
0.21148562076196 1
0.226859665070141 1
0.239902172678553 1
0.179234813375077 1
0.203790231526907 1
0.224327869633396 1
0.200612405780091 1
0.195526498280794 1
0.198956619879576 1
0.22255807002987 1
0.217443674442954 1
0.212353092034885 1
0.199999007638051 1
0.219664183588251 1
0.235534084673549 1
0.206381434194804 1
0.225280634248827 1
0.223387217674586 1
0.212676733226079 1
0.258931052655129 1
0.19957791432112 1
0.193569371758388 1
0.179226245573559 1
0.189551532206867 1
0.238747842270486 1
0.201397187515914 1
0.250145589057833 1
0.210886905159982 1
0.243275095500937 1
0.1780289176173 1
0.148352496494695 0
0.253287449254428 0
0.211638640200187 1
0.233734601265419 1
0.254029582545356 0
0.256367311943214 0
0.190356387828791 1
0.211485574485957 1
0.22681333783419 1
0.251444879632589 0
0.243514397944289 1
0.195378896670854 1
0.235284774252038 1
0.217426584671623 1
0.206194375970999 1
0.20936055858028 1
0.205684052762996 1
0.263661886474366 0
0.19447989467969 1
0.18724430244352 1
0.250754164742644 1
0.156405796133763 1
0.245389864984304 1
0.235887331448919 1
0.189975406337722 1
0.245459249756721 1
0.222814221027849 1
0.228191002297708 1
0.244012967235081 1
0.171988963190591 1
0.190552055431971 1
0.216135077798564 1
0.203741602413141 1
0.223363181988523 1
0.234911595882439 1
0.186798518270624 1
0.191162057404832 1
0.222236391023118 1
0.238178258162423 1
0.212552374235373 1
0.222233347075135 1
0.205046342733571 1
0.196195784500785 1
0.215184259100444 1
0.1974590997577 1
0.160501687708386 1
0.212242751792923 1
0.262232369592154 0
0.200305515451045 1
0.235057393641258 1
0.203140703806248 1
0.227299710313594 1
0.211807967865552 1
0.19439208105224 1
0.1835130135185 1
0.19361805906834 1
0.206772882712981 1
0.216192568814501 1
0.23902935128922 1
0.191588156720404 1
0.154876740216241 1
0.184357431008747 1
0.214592956757122 1
0.211120902722512 1
0.203195390692397 1
0.171078868892625 1
0.227141274225131 1
0.232728168236471 1
0.2292614197324 1
0.251702831725845 1
0.21679341344319 1
0.212976438628783 1
0.173270819379202 1
0.236430579966059 1
0.171064352580027 1
0.181979212734571 1
0.228177918247591 1
0.214966178293542 1
0.232544637812165 1
0.169922170825348 1
0.257617213282179 0
0.253280771620398 1
0.168382564657838 1
0.17647907571976 1
0.210891079080192 1
0.210951768102586 1
0.208140728995241 1
0.227810335800573 1
0.220546132298354 1
0.265107093417234 0
0.2566692362978 0
0.21810696382758 1
0.179212828275874 1
0.207541270429087 1
0.237553456060051 1
0.200679896955901 1
0.180128534658959 1
0.208969969266151 1
0.219010324195613 1
0.212998078396203 1
0.289949272785097 0
0.208230169166201 1
0.187909199529769 1
0.21862180650419 1
0.213230602929159 1
0.215237055188171 1
0.179669884348069 1
0.167681153635221 1
0.173187728777452 1
0.208154380748349 1
0.235195837920991 1
0.198565722375892 1
0.218095776396813 1
0.252706483956349 0
0.229931030137234 1
0.220594269153349 1
0.156711351042357 1
0.218001615480484 1
0.183467183463424 1
0.224170288487292 1
0.196854207833688 1
0.14844432416052 1
0.189872826401076 1
0.207083553472844 1
0.233366204577966 1
0.227447678730552 1
0.210244004628434 1
0.224479693831573 1
0.208353461999468 1
0.238782380988433 1
0.24875995108043 1
0.218069206068814 1
0.20679927271889 1
0.245241567293883 1
0.230711628466449 1
0.238953440076497 1
0.222992379965186 1
0.22999163288811 1
0.190367390628226 1
0.208105350332345 1
0.19929850960315 1
0.239289651687099 1
0.218143578659591 1
0.245699480981544 1
0.195509294362022 1
0.219197076697374 1
0.196107316299503 1
0.217258533095375 1
0.195742439162147 1
0.189529336793004 1
0.190675710362289 1
0.292778748425431 0
0.175596164726665 1
0.159245271762524 1
0.211788771067557 1
0.177817849954151 1
0.204914977856567 1
0.22237607828321 1
0.22412315975614 1
0.210725941008095 1
0.210881645513915 1
0.234946097018883 1
0.22840219875926 1
0.250897926656986 0
0.189473644101077 1
0.200750625182047 1
0.200096620989808 1
0.169263264889101 1
0.191018135790546 1
0.237026632485441 1
0.20951644386776 1
0.246980285462949 1
0.147548537625425 0
0.207273151271235 1
0.213113360431156 1
0.184092548811092 1
0.198761329776561 1
0.222543663574789 1
0.232514857624283 1
0.212470374968652 1
0.198329598452824 1
0.233452591185342 1
0.202939529274589 1
0.232717557814125 1
0.169446732997882 1
0.195640055116298 1
0.217937453853268 1
0.210451434172104 1
0.255736974593191 0
0.257456988044758 1
0.234626715181297 1
0.199556973798762 1
0.233731090914902 1
0.248080438713582 0
0.164603747241839 1
0.209607662722228 1
0.224107303140596 1
0.201361823276419 1
0.204539973993756 1
0.151194089988155 1
0.224603424773555 1
0.211946397838316 1
0.186277625739666 1
0.22695821569422 1
0.204303323670742 1
0.216311552469165 1
0.16139417093868 1
0.21606240659757 1
0.279240608191909 0
0.199345422901651 1
0.23789912730435 1
0.241270398325521 1
0.214817914147208 1
0.154193344555329 1
0.214405698277979 1
0.23142597294779 1
0.157198400437209 1
0.149794525220154 0
0.170193097142741 1
0.195456332185674 1
0.239858197726156 1
0.189646117798446 1
0.250003744934783 1
0.203460440494659 1
0.256324132370255 0
0.192905175323422 1
0.161432400661294 1
0.191970824817641 1
0.181808496882327 1
0.234364055818437 1
0.130209756638724 0
0.229473973050252 1
0.259961372181343 1
0.206470920193266 1
0.145178660615757 0
0.237827678811539 1
0.268799877450702 0
0.222910627195451 1
0.200637693642434 1
0.179155386039305 1
0.233556256342506 1
0.210556947655183 1
0.20150976002826 1
0.235813174445431 1
0.212770635672258 1
0.142556628411761 0
0.190876307491368 1
0.251522783564187 0
0.239290300696521 1
0.226884515624842 1
0.231817423390816 1
0.192716914412768 1
0.187683478022132 1
0.247381219206632 1
0.181681315648155 1
0.220658279765098 1
0.252693431085003 1
0.209694463084217 1
0.2468806266797 1
0.189481950753447 1
0.234361673845938 1
0.178435570429538 1
0.184294451131075 1
0.175471061413908 1
0.175779232809787 1
0.25639985210183 0
0.209569328415236 1
0.242907903948037 1
0.191358142566315 1
0.233705766760406 1
0.190094024913853 1
0.227700117996068 1
0.192913293078346 1
0.206882267202597 1
0.189458295765366 1
0.123384560967909 0
0.23466075452775 1
0.244013092327743 1
0.213566254813654 1
0.220733082469878 1
0.219544433663135 1
0.199268591230272 1
0.189703387336173 1
0.213887432329366 1
0.213204600510057 1
0.195091759907583 1
0.238247779370064 1
0.192928331795924 1
0.200748341299329 1
0.173172376687208 1
0.193476929349059 1
0.196132906103408 1
0.195643317091983 1
0.222179990818087 1
0.180503011613484 1
0.178693813069416 1
0.224749493838117 1
0.156127717227857 1
0.2851743010602 0
0.227188305134324 1
0.261837184735502 0
0.235037981362545 1
0.234447784701734 1
0.248261092376812 1
0.170944284407544 1
0.203917217364114 1
0.2247987388593 1
0.235913834953607 1
0.192698776022855 1
0.184064521962971 1
0.233161461615142 1
0.213855764805295 1
0.235626052759196 1
0.226055282408024 1
0.213466940649959 1
0.229728551386283 1
0.188611681246647 1
0.228372019808466 1
0.233938926807449 1
0.190001452726646 1
0.201551486257338 1
0.215587758419104 1
0.209764765391625 1
0.206816356153786 1
0.210391248312792 1
0.225566306481146 1
0.183706864906793 1
0.224745803651605 1
0.214145322581048 1
0.158090819218321 1
0.185998693909793 1
0.239984698528443 1
0.247532857904036 1
0.238230019153218 1
0.214630989061063 1
0.173091471546862 1
0.203323745220977 1
0.243590842799391 1
0.191441310722178 1
0.24510748062688 1
0.231506879326677 1
0.226066944324625 1
0.254595221419367 0
0.184646918140305 1
0.249167734691566 1
0.175663750021789 1
0.187337238690062 1
0.23413186451572 1
0.22334963333345 1
0.236586232572053 1
0.207963501231114 1
0.177392298698282 1
0.235687532533505 1
0.195053812863888 1
0.247994220707934 0
0.20649475380723 1
0.20694568679084 1
0.210473790008448 1
0.220522088646903 1
0.266596258079354 0
0.170742495849646 1
0.234451871075474 1
0.257423294037523 1
0.220301018738503 1
0.192806104757555 1
0.245352208765819 1
0.216592518835632 1
0.240865679046811 1
0.172575501488114 1
0.188554864398764 1
0.1602475961377 1
0.212443121775488 1
0.226101032395876 1
0.183492743054313 1
0.245033685197463 1
0.197562021550493 1
0.243947754151319 1
0.20779961070274 1
0.233198833843591 1
0.194912824542109 1
0.204018405732033 1
0.203773144243183 1
0.217640052184078 1
0.2261033223236 1
0.22808528780662 1
0.209072467518001 1
0.218289481297481 1
0.180854809380072 1
0.244538711234349 1
0.224326337729564 1
0.232000354700656 1
0.216424106816942 1
0.187140578697806 1
0.145362638702441 0
0.178710850681994 1
0.179231564228966 1
0.152448893474347 1
0.202050154885987 1
0.247401341944673 1
0.221176373009369 1
0.179507067867003 1
0.217706522326414 1
0.227268417005433 1
0.1607548017503 1
0.245790176262201 1
0.235966381779868 1
0.205081888541136 1
0.205903536928891 1
0.209397371406817 1
0.244897684256115 1
0.178974830024429 1
0.236106798055547 1
0.207021659042084 1
0.180790657361744 1
0.193173860642933 1
0.261934321944223 0
0.243878141563451 1
0.234543788200525 1
0.169090217544554 1
0.21783199221096 1
0.210404540096977 1
0.242732767911581 1
0.247944915640493 1
0.178613143679718 1
0.206355239676293 1
0.185469015676384 1
0.232467240229572 1
0.207591870376479 1
0.182979830827017 1
0.243194857398077 1
0.254328858473675 1
0.174734144707352 1
0.216509561685725 1
0.220406035601839 1
0.178534815753782 1
0.214684331808457 1
0.206394038033864 1
0.224370192594982 1
0.219725685023653 1
0.199923017277566 1
0.222831601554571 1
0.241391814272915 1
0.158204744692792 1
0.235950541297208 1
0.192630734852418 1
0.202382527654535 1
0.175811969522346 1
0.186898158004941 1
0.225881767966114 1
0.202377486301411 1
0.185144738377861 1
0.20503490525892 1
0.2506194950228 0
0.215528211200432 1
0.200911955274371 1
0.223541039515989 1
0.214722874324129 1
0.198200975168629 1
0.207988797686039 1
0.191047861029774 1
0.141236920079019 0
0.232110618411176 1
0.215313028300287 1
0.230653631901451 1
0.237106048582011 1
0.266692342536086 0
0.166319352456157 1
0.170657514650387 1
0.227413820560937 1
0.242467496657772 1
0.228895060145779 1
0.1834482614724 1
0.173916944878389 1
0.223927917564323 1
0.208603375041297 1
0.202647100854574 1
0.193288158288671 1
0.200669900024897 1
0.18065141665833 1
0.265793016508438 0
0.20276721909662 1
0.186193582738665 1
0.219671134237856 1
0.243067873069591 1
0.20458459205627 1
0.198688848793394 1
0.220043028214345 1
0.214942457092555 1
0.196340842542631 1
0.172106066039201 1
0.254114059299514 1
0.226805131613896 1
0.229453825387603 1
0.21618205981763 1
0.207095844878479 1
0.209972460575896 1
0.20624024073405 1
0.163401192723594 1
0.194360816444618 1
0.215325363588284 1
0.200455317808155 1
0.205582304209308 1
0.213144420053264 1
0.229427202783283 1
0.241662885519246 1
0.201343004125912 1
0.202510319925738 1
0.179383125808945 1
0.261490708095629 0
0.193003488954965 1
0.220543863872851 1
0.202781642645418 1
0.245190491575086 1
0.20931487555472 1
0.167547184779927 1
0.201644591871597 1
0.222705744461879 1
0.223955369390363 1
0.232557809295373 1
0.195766077587145 1
0.140970456156499 0
0.160871956806164 1
0.160749035275271 1
0.208518782675202 1
0.206007074998007 1
0.231805761874356 1
0.245089276769138 1
0.221147858088075 1
0.1844159735655 1
0.247683087330368 1
0.228692729491376 1
0.187751105951563 1
0.200576283244481 1
0.199903748564253 1
0.210062599667134 1
0.211362387750858 1
0.218957540597571 1
0.240842773504215 1
0.173664059849 1
0.199374960979465 1
0.196474587020109 1
0.153275229073566 1
0.182646551081299 1
0.212953101357123 1
0.234610322358335 1
0.19433473083954 1
0.194593786136367 1
0.254084119194496 1
0.176303027248495 1
0.281736008157795 0
0.199009362068251 1
0.202544991160759 1
0.218398470401249 1
0.184134393684816 1
0.236917171265771 1
0.212655033592052 1
0.233819273439055 1
0.215802844859211 1
0.186324209135788 1
0.263960736914066 0
0.242215589440269 1
0.209513631768739 1
0.243124314283794 1
0.197676272858909 1
0.160661506444173 1
0.17371286649925 1
0.204924345772929 1
0.21943912796958 1
0.233870690389194 1
0.193100724816975 1
0.230127253639107 1
0.212444281757029 1
0.181111348722501 1
0.247909829537793 1
0.235995144782048 1
0.224158085058293 1
0.236030578080463 1
0.234082377310591 1
0.177485215534558 1
0.181973774938967 1
0.188546695620989 1
0.186901240675351 1
0.224037696333773 1
0.224762338085713 1
0.227340494672893 1
0.165680741257829 1
0.242830726302523 1
0.235944252000351 1
0.188356165545744 1
0.183051291437241 1
0.202083218856624 1
0.240630327405577 1
0.225458453320221 1
0.267997012364974 0
0.239234713241566 1
0.224930419401018 1
0.184965150987782 1
0.226570094859537 1
0.224540295783585 1
0.270628330985545 1
0.192891429644452 1
0.17503787231328 1
0.22602807231503 1
0.198094618795641 1
0.211303698798286 1
0.209742063914708 1
0.180241970483562 1
0.186221822803838 1
0.204953148529667 1
0.202954516950419 1
0.20224452975645 1
0.20584217645435 1
0.205902658870002 1
0.190960597839052 1
0.207495921305653 1
0.197211695100116 1
0.216833417031376 1
0.199592875619133 1
0.186407602234685 1
0.146096821486179 1
0.243395683748442 1
0.158495999621837 1
0.208192095643844 1
0.202808748804872 1
0.224410766521838 1
0.207449469840641 1
0.19479985273011 1
0.23433306166651 1
0.195950936607305 1
0.214728899595094 1
0.211211452176223 1
0.190399454251968 1
0.17452186162514 1
0.260802275871924 0
0.163565889440117 1
0.280460929957979 0
0.242013394033616 1
0.172284865857791 1
0.160133419471163 1
0.173105206910774 1
0.272726136197738 0
0.191428298897593 1
0.22424237509856 1
0.228086565250414 1
0.144297305515601 1
0.200175189591508 1
0.223617084392434 1
0.238169229322749 1
0.211481088258125 1
0.26816243387685 0
0.181845800798658 1
0.258326212672036 0
0.215479180809065 1
0.21834944867576 1
0.176440415005164 1
0.226860847463548 1
0.159407547065849 1
0.218276865597502 1
0.246532632818308 1
0.2064664538693 1
0.2129314316252 1
0.19413555249391 1
0.170479241179502 1
0.268338491191452 0
0.275965475762631 0
0.159924405637692 1
0.202843220566597 1
0.180410037501488 1
0.167498553152744 1
0.220830744008565 1
0.208872898732931 1
0.21660743860523 1
0.200170180488135 1
0.230447501657297 1
0.174155055820333 1
0.224234972104591 1
0.184441121013899 1
0.216630993387604 1
0.160720743479686 1
0.191584644016854 1
0.22033711855725 1
0.19234180945699 1
0.208546751654306 1
0.219781013629041 1
0.242038088981247 1
0.231559650233502 1
0.180946377375034 1
0.145334000673293 0
0.1836512475811 1
0.207994731525856 1
0.239817344070152 1
0.200216877116095 1
0.22378555194597 1
0.166698463675793 1
0.244571854384082 1
0.170620853204531 1
0.206138511431037 1
0.186711275033522 1
0.239591474543372 1
0.272394953566579 0
0.169478818158752 1
0.269150597303022 0
0.194616596216166 1
0.215234860554223 1
0.249230165724106 1
0.258846780160973 1
0.191663540758753 1
0.218261395977975 1
0.218303191384167 1
0.267838078402698 0
0.223600363008984 1
0.232670213480795 1
0.218614350935583 1
0.16793842654397 1
0.194581988884622 1
0.22810966518037 1
0.24749054968203 1
0.237572320060207 1
0.215706821513016 1
0.242712469988329 1
0.189890467741524 1
0.21658579521486 1
0.197881444107638 1
0.195403132409087 1
0.179936507719421 1
0.23851286433561 1
0.160262473417332 1
0.195416892796403 1
0.19719806102749 1
0.180457829618271 1
0.216911783749692 1
0.212436703089971 1
0.181503497036807 1
0.201537816259781 1
0.249287255082298 1
0.186208298668502 1
0.260007725692291 0
0.174342225633385 1
0.207003282955861 1
0.17381958742805 1
0.200428744600313 1
0.190514292406215 1
0.255574658720578 0
0.222717507093691 1
0.216949337447237 1
0.197316961057209 1
0.211616618930335 1
0.264683233470688 0
0.194625846547495 1
0.20382275092595 1
0.229632328399687 1
0.198835356319432 1
0.151937492517376 1
0.238933324018837 1
0.195329188804737 1
0.233770022301759 1
0.183606409280937 1
0.225228507762467 1
0.202819355938331 1
0.17801007243943 1
0.193544325588375 1
0.178637218793885 1
0.210290155476131 1
0.201541122199715 1
0.268792687158013 0
0.234863864729183 1
0.228266416450274 1
0.18143293083684 1
0.235634659588135 1
0.194975297104421 1
0.190555322754548 1
0.215522935614691 1
0.191977639209773 1
0.193771361666394 1
0.207586233600789 1
0.172425514372418 1
0.216876418391918 1
0.217317217280628 1
0.194469073699182 1
0.176430740392569 1
0.188016947382059 1
0.261886436851424 0
0.189505198801349 1
0.161172266356665 1
0.221530897201187 1
0.2197505138131 1
0.195942932146882 1
0.202691542565957 1
0.17485010501155 1
0.196693858410612 1
0.213868732665886 1
0.220796229224788 1
0.216424550129217 1
0.204388430068421 1
0.231684361523788 1
0.195578217865928 1
0.216910937207422 1
0.159272967740557 1
0.189094641215668 1
0.145572922331168 0
0.223176856849825 1
0.198435101116991 1
0.215400725506086 1
0.212814446900523 1
0.230494045032771 1
0.183007204119802 1
0.168209488480267 1
0.177805134798227 1
0.237905575324233 1
0.150246604755232 0
0.193759422854951 1
0.18936555324324 1
0.204115714140702 1
0.18515126667678 1
0.18133777592753 1
0.190295238465122 1
0.182911548205709 1
0.216245840424312 1
0.206864543005554 1
0.190877645234326 1
0.225092738872943 1
0.228592261250613 1
0.225045376158632 1
0.14300687779268 1
0.226765656551068 1
0.165425515390001 1
0.192016628233498 1
0.186452903966127 1
0.21801006327263 1
0.217600215713009 1
0.179837774517025 1
0.208912829020547 1
0.209447964262782 1
0.245255481112438 1
0.224369832402008 1
0.168924814244947 1
0.248973146193763 1
0.240028987690966 1
0.170479647083692 1
0.184594638546874 1
0.222058215542298 1
0.133174042565012 0
0.200009472489643 1
0.244251406302601 1
0.24737359690992 1
0.197226476335512 1
0.19801745665408 1
0.236449928373558 1
0.204922486031866 1
0.16316136416885 1
0.245312304663617 1
0.207276215591866 1
0.22009129094447 1
0.149869001384799 0
0.215732906378847 1
0.219484574969202 1
0.209299271774787 1
0.214440534189204 1
0.241877799128737 1
0.249805762495718 1
0.154512940940932 1
0.177166666495623 1
0.191858945256701 1
0.200555275239563 1
0.174075555331253 1
0.178654653026787 1
0.237885382521288 1
0.22210976213559 1
0.23533766555236 1
0.218790745401478 1
0.242195785779215 1
0.215224645105991 1
0.199910658431878 1
0.217384905735182 1
0.210323447822579 1
0.224081791732876 1
0.231590453505674 1
0.188463485474082 1
0.192679573612362 1
0.226843204367302 1
0.202036717564925 1
0.215797390004726 1
0.160486052848906 1
0.198032455640001 1
0.225508446207689 1
0.205080355469357 1
0.240150102475981 1
0.178491040960852 1
0.191534939870927 1
0.258613356471295 0
0.253718588173036 0
0.223803957593856 1
0.177257565694263 1
0.230746125761017 1
0.205001186020001 1
0.226469872604476 1
0.216181513088274 1
0.205273670336016 1
0.202244750574651 1
0.211273274314297 1
0.1587116686091 1
0.207357860444747 1
0.197479506378017 1
0.204660714651144 1
0.202039475755282 1
0.18465011429361 1
0.228971675079167 1
0.20178405546135 1
0.21708050394292 1
0.22146272104424 1
0.154250721879039 1
0.215472678345604 1
0.226780324725158 1
0.179466230437053 1
0.195576037550084 1
0.232918206260913 1
0.271953976450418 0
0.199079228903198 1
0.193043146809958 1
0.184033720128253 1
0.173040142483825 1
0.205775834899034 1
0.170168474431971 1
0.150016450997099 0
0.184505283626779 1
0.228288401826653 1
0.191447026422456 1
0.220072863937943 1
0.219810612253502 1
0.16635095724648 1
0.194741790127976 1
0.218956700583788 1
0.243246200969343 1
0.23367856197839 1
0.222127753370495 1
0.217166540242021 1
0.17420483475548 1
0.235342163740936 1
0.186910897305704 1
0.225712806199883 1
0.193344544669914 1
0.199330346714508 1
0.209009130743028 1
0.233521163496515 1
0.18120665145483 1
0.198171604478454 1
0.195106850827876 1
0.191436001231738 1
0.213770003269843 1
0.256930495350458 0
0.213594902470492 1
0.191270337379318 1
0.213915802866069 1
0.19644019737178 1
0.189765499627321 1
0.201389476704189 1
0.189695429369304 1
0.168318076258134 1
0.211759103168861 1
0.248997389979192 1
0.181672664155972 1
0.15316133548773 1
0.195815276224091 1
0.247739655216063 1
0.190984368940261 1
0.191066657925776 1
0.168778518571974 1
0.203301001696505 1
0.165933687442566 1
0.197453203643612 1
0.22991391441588 1
0.207194626424998 1
0.154156551905977 1
0.232972418407333 1
0.18086538435281 1
0.263867590672067 0
0.186762633630251 1
0.176937878202138 1
0.239300040376182 1
0.217341797424927 1
0.222536886472376 1
0.221850729734697 1
0.222270294304515 1
0.221524979571691 1
0.207078082580342 1
0.221143568470799 1
0.211447487313458 1
0.232650066650964 1
0.142820107709092 0
0.23043784045936 1
0.180583836533898 1
0.190291519884781 1
0.221169881529357 1
0.200728822459678 1
0.187968115197263 1
0.17344218997313 1
0.198353552552446 1
0.216010411479425 1
0.220823672463676 1
0.205654836516408 1
0.1920213147944 1
0.239135473711566 1
0.191398047011154 1
0.206275589458692 1
0.216570343034053 1
0.151936556988402 1
0.177825495600681 1
0.201672673925674 1
0.168431126192429 1
0.169442441344903 1
0.192603527708289 1
0.195963441454293 1
0.178449928971297 1
0.184761998993509 1
0.226222416970135 1
0.195462159172805 1
0.202200020843536 1
0.239037192423896 1
0.202882369549831 1
0.220973672151342 1
0.198055649066719 1
0.218248991533614 1
0.202429809485032 1
0.16011412992708 1
0.232195693793779 1
0.177471132114183 1
0.245735694618862 1
0.194072941980913 1
0.222742140571744 1
0.24166869767446 1
0.221843034938095 1
0.170605191459249 1
0.192611503931126 1
0.192178291356658 1
0.1754647122191 1
0.20875564269191 1
0.198934663774707 1
0.20609111009178 1
0.202452879325013 1
0.1817401855404 1
0.203136444752431 1
0.201730342082278 1
0.19923325919913 1
0.173548412582451 1
0.213144353999026 1
0.168058675462108 1
0.236867249955978 1
0.170811503514971 1
0.16827658953624 1
0.227467440533537 1
0.196166724543651 1
0.164880982730017 1
0.213513328309171 1
0.21798266336662 1
0.194518517239781 1
0.181424962065524 1
0.194128865344251 1
0.233504609405332 1
0.181247149830105 1
0.218011127928716 1
0.182387072814812 1
0.203707198157966 1
0.161113855358275 1
0.179244541667505 1
0.239901506697102 1
0.162606458835056 1
0.215118694187171 1
0.211781115322268 1
0.216347346257748 1
0.200362985065569 1
0.224966348704789 1
0.151595691387649 0
0.207914187989706 1
0.248515665948718 1
0.190508438647258 1
0.187552805331924 1
0.211686120234441 1
0.199563403465794 1
0.224666124352077 1
0.249483414958683 1
0.18627614177758 1
0.147997686001077 1
0.210499756078406 1
0.236863170130863 1
0.230919767004834 1
0.209435763417052 1
0.192715924209607 1
0.236249771234641 1
0.228492775428758 1
0.183496772076055 1
0.19146375634405 1
0.216758950779943 1
0.167515365743897 1
0.242936996233705 1
0.170595619944953 1
0.248653706500092 1
0.227310710246528 1
0.18938567617533 1
0.159925592234697 1
0.211897876179897 1
0.199158948507869 1
0.222965707935576 1
0.247031319206394 1
0.211330916721561 1
0.249397023351037 0
0.206059499073941 1
0.197269027036749 1
0.167849742128184 1
0.175075196168538 1
0.26300525038453 0
0.231923521584353 1
0.194101049555202 1
0.171563970017002 1
0.24278782041505 1
0.195636038425655 1
0.215679850852433 1
0.259271129428829 0
0.224315070640604 1
0.191567982412666 1
0.185556856048579 1
0.199576712682917 1
0.175810230644418 1
0.190257724135635 1
0.200754518102631 1
0.229434037306973 1
0.241041441875614 1
0.210486359780365 1
0.189031707502829 1
0.203476443615537 1
0.172262156212002 1
0.109932261552328 0
0.142268025838933 1
0.211093304702068 1
0.189722664611324 1
0.207277418092787 1
0.222953857791645 1
0.196654912001604 1
0.222891327733099 1
0.195326115751443 1
0.227238607529076 1
0.212652303438428 1
0.217921944670262 1
0.229182904435119 1
0.173671352196666 1
0.212594228135651 1
0.199858429688049 1
0.175526581868713 1
0.194341116280092 1
0.18778233289035 1
0.20684020044702 1
0.214369879673427 1
0.234386399207716 1
0.167875937527364 1
0.188931226424144 1
0.168366431615034 1
0.20485478065111 1
0.196929206999954 1
0.231131141562312 1
0.206883745853623 1
0.172492003928832 1
0.180769059572344 1
0.198837490004589 1
0.173135328793614 1
0.212013409960764 1
0.222925388376764 1
0.232056564129975 1
0.1908726855132 1
0.195610381907074 1
0.202709756741266 1
0.23393654696867 1
0.186547263462948 1
0.202370674058063 1
0.209186103178918 1
0.196097420740723 1
0.21902486352222 1
0.199860478540267 1
0.245693264387799 1
0.21081871395644 1
0.164467960335867 1
0.21038218563699 1
0.220227332054575 1
0.215496917837433 1
0.205373648850958 1
0.159382599681597 1
0.179553985328377 1
0.232291941262544 1
0.250366090335123 0
0.22120721137649 1
0.177291746640296 1
0.164435267216109 1
0.166123222659606 1
0.218838650930907 1
0.220420910579641 1
0.23750605268252 1
0.24211391636802 1
0.185374997690915 1
0.232256226276867 1
0.177309104080463 1
0.209403321792874 1
0.166033051792056 1
0.164123073721747 1
0.19978849179493 1
0.200109098437404 1
0.214424022739712 1
0.190410516536319 1
0.257441049767867 1
0.222119223006817 1
0.236804525649097 1
0.190018584072603 1
0.287245112216528 0
0.15616237212154 1
0.187607030350553 1
0.185783272338861 1
0.192616108473152 1
0.252932513189092 0
0.201722593745048 1
0.269881543433364 0
0.241558834972783 1
0.176663804783703 1
0.204703907561526 1
0.209034298244094 1
0.245840891535638 1
0.241276386852045 1
0.245099127849664 1
0.188169564439976 1
0.188573236481729 1
0.216776988174108 1
0.208887173632457 1
0.258675689839478 0
0.221855580187522 1
0.196964873091956 1
0.188308207591125 1
0.207770265934645 1
0.259339500744561 0
0.217904216096442 1
0.191841559299566 1
0.215338545882907 1
0.250558100482103 1
0.183330156461924 1
0.236448777961906 1
0.172123611704952 1
0.223862319128787 1
0.239743361287369 1
0.194901130663092 1
0.248706221924886 1
0.219938509003794 1
0.190575837426176 1
0.184305563485684 1
0.25513742702708 0
0.221407548259092 1
0.1865195658074 1
0.212252662338201 1
0.213749387981186 1
0.184276976063842 1
0.252789052533407 1
0.236900847649399 1
0.206824648172663 1
0.189106321769793 1
0.238047498392435 1
0.192406575077366 1
0.176723018835065 1
0.20162114679024 1
0.178144191968526 1
0.211895657082249 1
0.202716236132345 1
0.216350058708769 1
0.221425299395311 1
0.21211404839869 1
0.206449469068794 1
0.257204809493858 0
0.194838726327174 1
0.224248376653411 1
0.200020998689342 1
0.212130151403249 1
0.234460594351466 1
0.207443716120624 1
0.196863007998125 1
0.227551477854714 1
0.144214769523752 0
0.204135981628765 1
0.235838055439653 1
0.211542015288259 1
0.210096457680432 1
0.228665330722949 1
0.183098915248625 1
0.25307396682987 0
0.200640759602467 1
0.203056378982946 1
0.146909461545963 0
0.210108515624496 1
0.265124503970831 0
0.217504204049062 1
0.212515889730755 1
0.225285194039701 1
0.236980903749787 1
0.212857918940647 1
0.197225972701617 1
0.210678674349036 1
0.224391979288925 1
0.192942090149591 1
0.255223515505832 0
0.249393195003773 1
0.207799744354891 1
0.215779096951447 1
0.216252379937111 1
0.2036908585357 1
0.238560971678674 1
0.269098988701161 0
0.1960192080339 1
0.17282880074072 1
0.236818757882906 1
0.228835000410959 1
0.214437759571823 1
0.26543606029808 0
0.157946832340958 1
0.216301850993218 1
0.175424921638089 1
0.226443095130322 1
0.235091962994478 1
0.194320532627745 1
0.213855841726665 1
0.242604160486795 1
0.197766472368563 1
0.22317720514883 1
0.239172539059053 1
0.233761554061619 1
0.206275635097528 1
0.183563034098054 1
0.178098798476466 1
0.222636078303371 1
0.175068099663017 1
0.212587854146996 1
0.202876741895047 1
0.189771735751086 1
0.211364674572787 1
0.198708987139052 1
0.229324326330425 1
0.206165783838421 1
0.18190144246141 1
0.163565062939355 1
0.19211248292284 1
0.189130011538022 1
0.213711015970362 1
0.203897885239575 1
0.179916375806052 1
0.197241296462987 1
0.186117202823561 1
0.202851218950671 1
0.207390799269871 1
0.229296186476773 1
0.184558088321796 1
0.180239846183977 1
0.169711040982347 1
0.176391174874198 1
0.193159309849605 1
0.191833726185873 1
0.214093915099142 1
0.238739655711714 1
0.218129482831274 1
0.205380965601032 1
0.207083233471885 1
0.175610227757125 1
0.185979257563253 1
0.20528136430481 1
0.218697816383377 1
0.209045785847656 1
0.195999006883128 1
0.224455138353162 1
0.185675945361594 1
0.213583720666965 1
0.255731613833074 0
0.196965451623901 1
0.197414263192846 1
0.203246222272074 1
0.238995419032293 1
0.216833162816762 1
0.223936342487318 1
0.176203015577292 1
0.232344119642444 1
0.22674045026727 1
0.209661691643879 1
0.154298154691309 1
0.181751729249604 1
0.267639697622701 0
0.17657811779932 1
0.213439007870376 1
0.133723463610928 0
0.219555066825348 1
0.232055515501341 1
0.256455336515888 0
0.153398996551923 1
0.197468988961809 1
0.236572963301883 1
0.191590570465226 1
0.235350892304213 1
0.245669330634507 1
0.144846266585292 1
0.182312385862244 1
0.212743928582606 1
0.186569700514416 1
0.178625778817584 1
0.215112572911524 1
0.130269722141178 0
0.153702374671935 1
0.254222048951013 1
0.217150920267809 1
0.206746406852006 1
0.172762976389668 1
0.185583446730936 1
0.275256392606282 0
0.193291783387877 1
0.20684958106558 1
0.209042667205201 1
0.202055255902395 1
0.229016905177313 1
0.196862176556184 1
0.225355477823975 1
0.177501944983482 1
0.214854310644165 1
0.200511924004237 1
0.201670153422812 1
0.23550637408475 1
0.246819326218124 1
0.248408797625108 1
0.258613212811896 0
0.204085279662859 1
0.194049204864443 1
0.139736461323558 0
0.174713666606267 1
0.245963139451713 1
0.2033953367342 1
0.227607257191955 1
0.114695305252684 0
0.219798573822262 1
0.187252326204009 1
0.199742147291174 1
0.253951559528167 1
0.240326899214236 1
0.209587861454236 1
0.200624708333196 1
0.248209260148144 1
0.213846281954497 1
0.204990362162935 1
0.196545708729698 1
0.177769772959135 1
0.221716067534064 1
0.186515594734761 1
0.224438041573342 1
0.176930140179178 1
0.165111907134881 1
0.167646588804659 1
0.206541933471134 1
0.167017096472443 1
0.21160034236392 1
0.165049039761657 1
0.221832661786659 1
0.195259203124679 1
0.210936433336609 1
0.152869082045346 1
0.148771328620823 0
0.212749270923087 1
0.169441242633187 1
0.181380805997288 1
0.215339624017476 1
0.215438618944562 1
0.174797911001933 1
0.180727489460689 1
0.195676930898743 1
0.265295180236491 0
0.239902693255478 1
0.193802253506689 1
0.231107708684426 1
0.202408205834151 1
0.223008336610252 1
0.198245110237611 1
0.263656278792895 0
0.183785184222362 1
0.208308704016167 1
0.202155155977671 1
0.169833804814782 1
0.224085964021355 1
0.18570431604143 1
0.232199390623627 1
0.20343194071516 1
0.23115358037517 1
0.19568181939602 1
0.171543477662369 1
0.20767393451319 1
0.211905680722603 1
0.237843231213628 1
0.248568784071716 1
0.217350582674439 1
0.209832733682942 1
0.174703101505773 1
0.247324293757123 1
0.22704327930756 1
0.226215968484622 1
0.202909570841885 1
0.218523899770626 1
0.200330952868494 1
0.173136370029634 1
0.214193840330244 1
0.223987525149965 1
0.218057726141268 1
0.211658928700954 1
0.215196092416097 1
0.177364084205622 1
0.216190637369673 1
0.209274073247588 1
0.24332772803359 1
0.198595120268833 1
0.196684003132248 1
0.211073233671402 1
0.183406500810322 1
0.219264306163514 1
0.227248050330499 1
0.226925117025724 1
0.175837890659363 1
0.23228012909781 1
0.209556920146832 1
0.201970456201292 1
0.215349473454932 1
0.217480867961037 1
0.261907875508626 0
0.259284026264006 0
0.217923325297187 1
0.201770110891555 1
0.154532393619331 1
0.218538700211567 1
0.240139126374342 1
0.200223796008283 1
0.208197484441621 1
0.19332025748852 1
0.240092388268688 1
0.216178969687867 1
0.186914233834597 1
0.259679176449001 0
0.201773299324736 1
0.174626842531184 1
0.21150738906712 1
0.201713936950861 1
0.240350683848412 1
0.228603878940416 1
0.181363163930856 1
0.208606889542537 1
0.194092640838593 1
0.214440170871345 1
0.175225506893154 1
0.243357507242803 1
0.251211989153487 1
0.286730435828654 0
0.218971052721845 1
0.161203417243799 1
0.239985066674933 1
0.175092229250369 1
0.176223151595426 1
0.166602793080894 1
0.22461157726545 1
0.167937577614332 1
0.204082732077519 1
0.194982309515449 1
0.233103024708529 1
0.208618186133318 1
0.178181508986553 1
0.219801127055901 1
0.212753477767143 1
0.241105452982565 1
0.240179215619241 1
0.164121104856574 1
0.214467168535708 1
0.193881510971329 1
0.202410229040598 1
0.245973749441023 1
0.19538055886009 1
0.251679182655746 1
0.21290731361495 1
0.263992852543033 0
0.207928130309588 1
0.181603757360277 1
0.244115225670609 1
0.208613791607496 1
0.225937000162295 1
0.205266317496016 1
0.175081885489462 1
0.24315667134868 1
0.24921392862093 1
0.199574053994475 1
0.173458034218255 1
0.26273475670133 0
0.16663481404083 1
0.213837809226267 1
0.156387970140538 1
0.194147955331005 1
0.180509527353973 1
0.264822760319078 0
0.240379838617409 1
0.154619914151464 1
0.195654703555119 1
0.263782852560028 0
0.220322276443034 1
0.220546761355508 1
0.228712979329211 1
0.236104056300273 1
0.210253193364571 1
0.202378598557937 1
0.269829061408655 0
0.240227043989762 1
0.169593145096265 1
0.233942734087277 1
0.238513754622493 1
0.246114928085723 1
0.192714279915537 1
0.199532813669605 1
0.194238360010017 1
0.259691433165949 1
0.16387311379212 1
0.211594806104638 1
0.195052564277644 1
0.183076428644812 1
0.174393358413988 1
0.178571827035966 1
0.263625488311762 0
0.214432175857688 1
0.245132800043825 1
0.201130452677222 1
0.226352550326246 1
0.25554769792278 1
0.159823580830915 1
0.250374098345386 1
0.180174919286315 1
0.181907364872188 1
0.147492547284831 1
0.181531632849067 1
0.284139016272863 0
0.21628017283713 1
0.156354259329345 1
0.178626425417314 1
0.233873354273871 1
0.196498377434052 1
0.213808934429128 1
0.204898004952506 1
0.185925555628752 1
0.212753351985591 1
0.157910370779386 1
0.202374403014989 1
0.213217306620376 1
0.171063043835195 1
0.237356602183244 1
0.212791930614127 1
0.209376643986398 1
0.147842963903294 1
0.228789628577349 1
0.187756803836712 1
0.243141974122907 1
0.189603415723363 1
0.263599110155785 0
0.207134510422585 1
0.166819529524734 1
0.186276462637587 1
0.238960662007025 1
0.242352157444563 1
0.220264129544699 1
0.204562170649885 1
0.197280751399019 1
0.180025007430841 1
0.235962280434857 1
0.268233091000308 0
0.213341398639623 1
0.267775037040962 0
0.21835144483294 1
0.199860247757492 1
0.231300983029458 1
0.189708534751094 1
0.187743059519189 1
0.202348452083815 1
0.160516153293611 1
0.127180496723601 0
0.225001827115907 1
0.1879101632254 1
0.2114051320816 1
0.206042357982805 1
0.248406700552373 0
0.160598812856001 1
0.240689537708069 1
0.217834800468527 1
0.195787061502423 1
0.186723422889763 1
0.227022993621028 1
0.19293007098702 1
0.230924783327806 1
0.233499632563805 1
0.174718947707962 1
0.145985846841926 1
0.22648954245703 1
0.219699298017216 1
0.240015523995539 1
0.211909458806334 1
0.104482689732849 0
0.240240552361762 1
0.194617592258649 1
0.180207758275316 1
0.23625067789849 1
0.224474840268119 1
0.212093153250991 1
0.223200431254886 1
0.222657560218666 1
0.160111928910058 1
0.196008917652233 1
0.211832636276363 1
0.258891753810144 0
0.25234426465462 0
0.173420235234498 1
0.184766561255213 1
0.163614887199947 1
0.211803981971949 1
0.202276741846338 1
0.203201258758606 1
0.238684355117535 1
0.224364160567017 1
0.228174388803841 1
0.232428370348518 1
0.209202773049566 1
0.235511477411591 1
0.161203448377879 1
0.180386172697278 1
0.201652588196793 1
0.215752316120044 1
0.198011599011166 1
0.175639004452573 1
0.212873699554876 1
0.213371567052598 1
0.192442333674536 1
0.176030702571035 1
0.21470410275248 1
0.193593424582493 1
0.226914770794922 1
0.209584907598205 1
0.184628951501792 1
0.258713482957128 0
0.171985017340498 1
0.22950517398498 1
0.201192853751258 1
0.178563826018786 1
0.162358505453087 1
0.169968267807901 1
0.204648003643361 1
0.183461418539182 1
0.224456091208652 1
0.22644593083201 1
0.242499796576707 1
0.194496744784599 1
0.148762840993701 0
0.200587953138785 1
0.184804553082557 1
0.219795777632738 1
0.218030996139147 1
0.168750232631568 1
0.210295548761228 1
0.200793503045957 1
0.115393093441352 0
0.213128937277276 1
0.204994653204544 1
0.142396668908915 0
0.197744870432315 1
0.195279716731164 1
0.188537674480593 1
0.192819823409142 1
0.217868193749721 1
0.212383065642039 1
0.217939388691865 1
0.177347660410525 1
0.23114320004197 1
0.241563151308874 1
0.182790146045935 1
0.223626146851729 1
0.160386295380924 1
0.23619244405673 1
0.185658523876452 1
0.190796046028336 1
0.231535374560982 1
0.201785246110146 1
0.204974268799619 1
0.20454074026098 1
0.23112255969201 1
0.22805645249049 1
0.223811934531743 1
0.22957883789586 1
0.238999837542136 1
0.217372410699698 1
0.247229297746536 1
0.205292147999873 1
0.241129541226057 1
0.174562651901146 1
0.186056446206713 1
0.202616026744398 1
0.201024162693477 1
0.182235105334815 1
0.232554302781818 1
0.211234464793547 1
0.17358404604202 1
0.225437559781047 1
0.196557297303747 1
0.192859125064384 1
0.194986116864778 1
0.139721144838733 0
0.20038310459153 1
0.261792745326323 0
0.189577932339492 1
0.218293286229373 1
0.186806442289363 1
0.178566800063116 1
0.21151057646804 1
0.220899735206208 1
0.16176696409025 1
0.197066922550589 1
0.20399043116483 1
0.179285668472588 1
0.226658231569907 1
0.176688389239689 1
0.181703297306353 1
0.197196734403665 1
0.203611302943514 1
0.209860289478967 1
0.169309507260082 1
0.240746993244487 1
0.212279789229177 1
0.231192256707138 1
0.201310878994916 1
0.202313856893327 1
0.225055899669527 1
0.228673881106321 1
0.180195604015566 1
0.251017249080858 1
0.133404610938722 0
0.224807518485085 1
0.180443533147042 1
0.194178854908098 1
0.224904972978021 1
0.195793032110169 1
0.212456834414658 1
0.222605553729561 1
0.220133204973221 1
0.145266093392293 0
0.205171447635689 1
0.214172974973183 1
0.177964001654284 1
0.194982722612695 1
0.185752396584748 1
0.231173795326225 1
0.204196309503974 1
0.238773184628978 1
0.269541971807682 0
0.201773758240203 1
0.201819176103855 1
0.203695733750679 1
0.187658956470016 1
0.23225468076379 1
0.219309868900166 1
0.176631447743699 1
0.224491225274271 1
0.185217381278298 1
0.231006254061721 1
0.196049759232126 1
0.225368648065051 1
0.187010517796515 1
0.209609003304452 1
0.213154464310316 1
0.191150117017112 1
0.218964470966259 1
0.239493392355901 1
0.224039681572712 1
0.243986793789211 1
0.153942887365164 1
0.212950483389457 1
0.243878050189574 1
0.211449150507317 1
0.204624967262618 1
0.219086260538204 1
0.239306378244536 1
0.239324735587207 1
0.236026302223633 1
0.174592951488674 1
0.247664621157094 1
0.188420366396722 1
0.227948553734629 1
0.227922669487893 1
0.218530169247844 1
0.23259203254261 1
0.225952047157776 1
0.204382005986422 1
0.189698928758238 1
0.253578932243476 0
0.222591474322439 1
0.203469074969784 1
0.159439509805736 1
0.185755587060037 1
0.220683898900965 1
0.215502794401398 1
0.182859289723137 1
0.198463701735639 1
0.215474444997696 1
0.201616551508285 1
0.232289487050443 1
0.178394991053766 1
0.205990961898781 1
0.199681106494197 1
0.232110549047188 1
0.236309666916887 1
0.209923384469877 1
0.193933969560799 1
0.172368611679563 1
0.231281441130503 1
0.211697789255645 1
0.181178977683754 1
0.216571273205199 1
0.236083791252721 1
0.150324870767812 1
0.269892481516532 0
0.222697139314816 1
0.256548840509414 0
0.176540263602127 1
0.183163954198484 1
0.198874039004024 1
0.159456043155728 1
0.225214330241588 1
0.195591858407491 1
0.220818731966928 1
0.187411116924888 1
0.208056524403766 1
0.231355530276737 1
0.2201218910273 1
0.26464402155936 0
0.236401446887653 1
0.188343692829466 1
0.2006091134127 1
0.190172809987519 1
0.224275864994169 1
0.214917724472103 1
0.257469843907623 1
0.210803337786518 1
0.223275542550133 1
0.210500959753708 1
0.196743191341432 1
0.212448201254847 1
0.216550998079448 1
0.191188269460945 1
0.200201743401142 1
0.191903875558889 1
0.18293063941951 1
0.20579728664645 1
0.210062217723978 1
0.230713715927861 1
0.229788462966564 1
0.215409317084496 1
0.209360603525309 1
0.188443068008592 1
0.173598833448396 1
0.195498031200141 1
0.162901951376518 1
0.20276366773354 1
0.220676951203953 1
0.221991470731953 1
0.187433995960586 1
0.229225636900996 1
0.228726626115571 1
0.238269261257343 1
0.178212151145869 1
0.20433909136658 1
0.222905267169276 1
0.218494594807672 1
0.165082708432891 1
0.211693097635766 1
0.179428274131186 1
0.183459882324053 1
0.20529954659759 1
0.26598204347515 0
0.213268160019258 1
0.187619911468658 1
0.204516487476298 1
0.209400898735945 1
0.208597031916604 1
0.174334894402965 1
0.202600610215395 1
0.223803782697055 1
0.185839622805247 1
0.193476102028317 1
0.189943270438436 1
0.211450000428786 1
0.210336221686276 1
0.219817298167422 1
0.244431748173762 1
0.206985688777205 1
0.242682878417133 1
0.251397618698911 1
0.210330448174823 1
0.198806019401212 1
0.182373106922598 1
0.212516497495148 1
0.232021383471104 1
0.191764339363782 1
0.222193461777845 1
0.235986154065463 1
0.173748657767323 1
0.181506640571788 1
0.213407885241699 1
0.139154176972305 0
0.195562881969332 1
0.236161279948245 1
0.184620419991348 1
0.214310516749235 1
0.174782699696767 1
0.204446998170456 1
0.190408743216434 1
0.221826407064028 1
0.201990950833552 1
0.213395658556972 1
0.277116746381582 0
0.226607731995103 1
0.164080826623894 1
0.19898978993428 1
0.214169169884487 1
0.216332973873797 1
0.217900946042688 1
0.249815581052082 1
0.189817198440071 1
0.192411842414854 1
0.215738292856309 1
0.203924802903301 1
0.220811771772417 1
0.200748990046114 1
0.177658248502987 1
0.196170823365703 1
0.172775265121231 1
0.242393334711262 1
0.165436762710948 1
0.204473593224908 1
0.180136606671738 1
0.203004651194846 1
0.242485399557871 1
0.197352028349625 1
0.220556551839106 1
0.247091153613089 1
0.183273203647278 1
0.157009709453826 1
0.214274545144632 1
0.196750851633574 1
0.222262017902261 1
0.218940663003897 1
0.161043769462218 1
0.186911646205286 1
0.215138340882486 1
0.15404820803941 1
0.159144220180379 1
0.224737834993827 1
0.222198483633852 1
0.202565871820945 1
0.234306154597314 1
0.237403268327157 1
0.241178249749431 1
0.244952855602257 1
0.208624717057587 1
0.17269095836564 1
0.246225777094113 1
0.199532875834462 1
0.192891292240075 1
0.268919326724485 0
0.17635584868485 1
0.263997503398773 0
0.241430412534108 1
0.242182348415736 1
0.219248248599369 1
0.266547547592299 0
0.234998680771328 1
0.237888328630401 1
0.232930768839501 1
0.19592984261572 1
0.235338683896259 1
0.237120367823006 1
0.212507455257319 1
0.194632649363799 1
0.220061571617038 1
0.204077195238143 1
0.262727412532666 0
0.191212839935276 1
0.239816066627217 1
0.184146519444502 1
0.217420430771568 1
0.234520475169298 1
0.277272365253686 0
0.220894425128387 1
0.250048807495015 1
0.221720691583103 1
0.173566898717292 1
0.231651035200352 1
0.221248215226487 1
0.156860594946501 1
0.167668592705351 1
0.218713738530465 1
0.211162681091156 1
0.216753107316549 1
0.199279647754434 1
0.214100587158989 1
0.181844949695094 1
0.209676884359963 1
0.167229810643652 1
0.214641059285324 1
0.243307556629546 1
0.185447548086598 1
0.205893255852032 1
0.223915536751623 1
0.18121803505722 1
0.157916831576837 1
0.224285598500153 1
0.232704825636679 1
0.247629575121587 1
0.24825674633958 1
0.205209568534854 1
0.180691053150723 1
0.184659954926328 1
0.196957945766847 1
0.19850745725994 1
0.172691502824527 1
0.216238391153729 1
0.23402618062299 1
0.192077864256536 1
0.255773736502563 0
0.256530364483077 0
0.19057229069551 1
0.223332971784796 1
0.241952618535497 1
0.205354536404888 1
0.17640884231472 1
0.150917568052614 1
0.236398617029203 1
0.205248602402267 1
0.183615542390175 1
0.177505922621024 1
0.171576638607228 1
0.230970974488958 1
0.206678258804726 1
0.195112687866572 1
0.170803673324754 1
0.204302085214801 1
0.199480863916282 1
0.179508010592527 1
0.204028822492362 1
0.190038409594611 1
0.22082544291345 1
0.217009685330761 1
0.187876749383569 1
0.188054906003375 1
0.238901479073649 1
0.224087069251333 1
0.176474577575152 1
0.150099073777031 0
0.212020721485123 1
0.213170708661084 1
0.197004808168729 1
0.220420774789432 1
0.188571512670918 1
0.204046237285078 1
0.21910121291656 1
0.21262288776418 1
0.243436706243069 1
0.226068973952653 1
0.214317846955 1
0.190724955280089 1
0.248779296080403 1
0.184650721103629 1
0.245615760821399 1
0.15055800738767 0
0.155800291462425 1
0.207480470793589 1
0.259436038261018 1
0.22041938153115 1
0.259711407861576 0
0.22639260638528 1
0.259449018964311 0
0.205226728009867 1
0.194018991382331 1
0.202770817491931 1
0.211562529791837 1
0.18937407509573 1
0.204905849937412 1
0.173365169087381 1
0.223131091789187 1
0.177975924108101 1
0.151207795894454 1
0.230598775923891 1
0.162927681185915 1
0.179276732573221 1
0.241035619153038 1
0.218278371289253 1
0.215873339748004 1
0.206542971586654 1
0.185618496756493 1
0.218763448104174 1
0.205901475887751 1
0.180455501803694 1
0.19972687408004 1
0.211986827748429 1
0.215813331494176 1
0.217665839167132 1
0.219092755293855 1
0.207807104778752 1
0.160417889919545 1
0.203370454978375 1
0.21004050652133 1
0.193092785348714 1
0.233623249155164 1
0.201203032152257 1
0.18223950159621 1
0.219829866971929 1
0.227049623791821 1
0.255550987535395 0
0.193406694085286 1
0.223064844507835 1
0.181860517636393 1
0.201219467429465 1
0.195056569322301 1
0.218089172940912 1
0.257363485403701 0
0.239027674732473 1
0.202179418014422 1
0.205855411753969 1
0.228231575399889 1
0.205625583550748 1
0.200658683595142 1
0.23191023693354 1
0.247170340090095 1
0.200889102361427 1
0.172101104078621 1
0.218378214880898 1
0.220611493881286 1
0.159765144350814 1
0.190139040386225 1
0.172224994966627 1
0.224209982337611 1
0.193438136386263 1
0.193446716310189 1
0.223550174676037 1
0.217847816918422 1
0.241531246408999 1
0.173860467905539 1
0.230349868118693 1
0.193588538046 1
0.193642729021998 1
0.27275114364849 0
0.233383520290739 1
0.17335924452629 1
0.244410911138247 1
0.208629773816486 1
0.193694334073542 1
0.277396035170482 0
0.217605296347623 1
0.2173589629177 1
0.228463876834942 1
0.215541160780389 1
0.202507343877833 1
0.234331688612058 1
0.230332728341927 1
0.23918751686018 1
0.194191699080791 1
0.177279408873917 1
0.159875780745985 1
0.236790419809965 1
0.19411962145554 1
0.224129386028948 1
0.241114544813686 1
0.244631923577746 1
0.215766730515965 1
0.228950057032737 1
0.240528142664926 1
0.207010720015749 1
0.19788929266149 1
0.228713800098017 1
0.151893336983617 1
0.253434493631674 0
0.224125996788201 1
0.168840316659667 1
0.213251462466472 1
0.152873130896084 1
0.221846200417048 1
0.179979678220735 1
0.198733028193345 1
0.243479938375907 1
0.213231742423257 1
0.236856285965174 1
0.189640968350965 1
0.188596028209916 1
0.162759542010331 1
0.17531182022905 1
0.219696323038576 1
0.214341760813337 1
0.19706511752 1
0.213136665996527 1
0.242686595603292 1
0.213514808515413 1
0.234538506637336 1
0.183638555340444 1
0.250698760690651 1
0.221346642489178 1
0.216275177458294 1
0.225443646794195 1
0.166172395182207 1
0.203670154121207 1
0.192996057991083 1
0.223203233029665 1
0.172508135313231 1
0.209601123779009 1
0.209071192598992 1
0.202909469876215 1
0.245515587461574 1
0.249317479525041 1
0.142983879032087 0
0.218699472593603 1
0.218760603438226 1
0.180965774907005 1
0.274619485011852 0
0.227798531127498 1
0.197752575024968 1
0.217245739719428 1
0.187196103717431 1
0.208564043301606 1
0.205063156232276 1
0.182993221699515 1
0.254314719685188 0
0.26212708039293 0
0.158191195414118 1
0.195577186113919 1
0.215458453391702 1
0.241032184110208 1
0.18371241944979 1
0.214288992175439 1
0.190764058331184 1
0.232810464681078 1
0.186772904342901 1
0.166685439728823 1
0.214721720764206 1
0.174603985192555 1
0.209464520236107 1
0.156167546864907 1
0.202115398489179 1
0.223916313400008 1
0.175005565528013 1
0.210018625006546 1
0.163321470796194 1
0.255442055659907 0
0.243476490952087 1
0.224541436812836 1
0.180309556302236 1
0.22807548222836 1
0.186509203591721 1
0.225420787216243 1
0.219543325993404 1
0.201439965215599 1
0.238752445874433 1
0.237690441490923 1
0.209787840409073 1
0.189271780037753 1
0.188949164414112 1
0.20787566759122 1
0.205245684328096 1
0.144186582963696 1
0.199131847362862 1
0.213811749553969 1
0.188422722594101 1
0.189260223673723 1
0.185421260254418 1
0.20583767469259 1
0.212008360108314 1
0.212340234380832 1
0.200866533449413 1
0.252137676718421 0
0.195028166391472 1
0.207641170601082 1
0.165364601936855 1
0.164918710964894 1
0.23193839945858 1
0.233395602573744 1
0.231817920623316 1
0.206733087250345 1
0.234414422408178 1
0.227525979988995 1
0.163502404785989 1
0.219549909525296 1
0.190503079711157 1
0.184162747221695 1
0.207629371991404 1
0.185489492778503 1
0.200950744614276 1
0.213185894725703 1
0.220050449586021 1
0.263138236046537 0
0.261893380363048 0
0.195611614332442 1
0.244487384242417 1
0.253412999772798 1
0.229260322937667 1
0.219246818096688 1
0.193590662514151 1
0.223240049176939 1
0.225939226566266 1
0.257283622983173 1
0.241280698637534 1
0.177604260212769 1
0.209919277121116 1
0.23873425866018 1
0.205816152274733 1
0.205873640635585 1
0.192669749449507 1
0.205088930074829 1
0.23095317724589 1
0.205909466837638 1
0.157037075431436 1
0.197780784113762 1
0.214977740616565 1
0.22955600142422 1
0.256194982997501 0
0.232290286718551 1
0.201842765007921 1
0.206758042186702 1
0.241821010431206 1
0.194812670385997 1
0.236681594957952 1
0.197448855762943 1
0.237282511739268 1
0.23782294531035 1
0.230123009357434 1
0.224321436951463 1
0.158674077979014 1
0.227421495746525 1
0.229886238092184 1
0.197686302827217 1
0.225291823293207 1
0.154593997427371 1
0.209310373527307 1
0.188903428616561 1
0.204124447522712 1
0.218604806515341 1
0.179095285740609 1
0.193909211509841 1
0.236378471130234 1
0.239953432830112 1
0.212211505372265 1
0.182135863113296 1
0.182215151141012 1
0.213943874504757 1
0.201340156407279 1
0.241285450988439 1
0.186404993795607 1
0.145419726860937 0
0.183903400025486 1
0.241583356964631 1
0.179210088841726 1
0.211818298999083 1
0.245177283610399 1
0.243558125167532 1
0.193745916481798 1
0.186727006368438 1
0.187902098619521 1
0.222900114000713 1
0.216166573237973 1
0.24046831090318 1
0.243099003915807 1
0.228290186545324 1
0.191944315862622 1
0.2011661879769 1
0.216475652965281 1
0.198498103688218 1
0.202239493922896 1
0.262769578707231 0
0.224845205933775 1
0.23419445002478 1
0.117503543723959 0
0.242578474794049 1
0.188807702147981 1
0.199492057023701 1
0.268825623782392 0
0.188324723557505 1
0.255083846501316 0
0.222403747284017 1
0.146816663436363 0
0.206371656801052 1
0.194831007587398 1
0.241122693860565 1
0.211937851997745 1
0.226209388570362 1
0.244646726852833 1
0.234108603181786 1
0.197959164456194 1
0.1563445214151 1
0.178095626235778 1
0.215097752731673 1
0.175011278558853 1
0.160260595962663 1
0.218985744064678 1
0.243440889945409 1
0.222426525334649 1
0.19591334565733 1
0.201182610594092 1
0.275992591489839 0
0.251405686151968 1
0.218492930261602 1
0.227864343627822 1
0.199872531259177 1
0.171932993526497 1
0.237382065513039 1
0.25754553801719 0
0.180749488686019 1
0.173911683462032 1
0.159098219351154 1
0.237134457518507 1
0.176382751748669 1
0.252996626990857 0
0.21505595117702 1
0.235599172901138 1
0.19511173569196 1
0.213233836295148 1
0.203549155127748 1
0.205419753097769 1
0.185823162950269 1
0.182763143466269 1
0.122532516944377 0
0.225032510898105 1
0.203169328266014 1
0.200142964684153 1
0.200960320995269 1
0.166825453171666 1
0.137011130998571 0
0.270440573352418 0
0.212074287831515 1
0.192173158788843 1
0.184362570196976 1
0.239497953362569 1
0.195588834404492 1
0.146545949425457 0
0.264032179163368 0
0.216383728362219 1
0.242155602698736 1
0.18276381932427 1
0.190806185860915 1
0.213347629472884 1
0.279854555885637 0
0.250017140563273 0
0.205121595364784 1
0.223430245745153 1
0.183590059901504 1
0.17675859297406 1
0.211485939894985 1
0.252370622173155 1
0.155654692120182 1
0.191992359615907 1
0.195830045415847 1
0.220416758477945 1
0.221553325643979 1
0.212696183999286 1
0.180414023407207 1
0.218904088948813 1
0.201925550517123 1
0.241714108117881 1
0.237571462246162 1
0.247609079389658 1
0.183431512020188 1
0.195240640548478 1
0.257118833016212 0
0.180773258504623 1
0.184759905935247 1
0.202769063592647 1
0.185394027625504 1
0.213337036009063 1
0.234731835995769 1
0.167729397565556 1
0.170480659833052 1
0.246269642568272 1
0.241024055998772 1
0.155582857682834 1
0.239131333489246 1
0.193658651890248 1
0.263542706711206 0
0.205816849470948 1
0.154508815022768 1
0.203912223794632 1
0.19883775166767 1
0.18191855420276 1
0.237398303335986 1
0.174926797796635 1
0.1809683843595 1
0.274627209781812 0
0.199524091323431 1
0.231282895093446 1
0.204716589412297 1
0.202748590761198 1
0.162013783212574 1
0.210399877818241 1
0.197794595320274 1
0.242717727776819 1
0.178568842576486 1
0.151784968255224 1
0.185337806319123 1
0.177593264160287 1
0.246225916239554 1
0.204111370987595 1
0.155685887634841 1
0.221181413082719 1
0.250492894205099 0
0.167519844130072 1
0.28785592204466 0
0.202118148103772 1
0.181745087304918 1
0.165339205612746 1
0.234943632057927 1
0.211771231577251 1
0.18726852924709 1
0.206127982334558 1
0.172457055780007 1
0.234984726983216 1
0.207701376968557 1
0.243568435154387 1
0.19045657312959 1
0.187046060316571 1
0.219897469599043 1
0.196840896335078 1
0.182678083092848 1
0.214547526345122 1
0.203493536379913 1
0.204862648296759 1
0.196304159535156 1
0.215081248658313 1
0.186533979677281 1
0.178292038764079 1
0.209733009951244 1
0.213479639136534 1
0.197512143784504 1
0.206404666882913 1
0.236651248080735 1
0.205183346277139 1
0.222526181107016 1
0.206384187912465 1
0.175680781175857 1
0.1850830073138 1
0.236545160747844 1
0.182962990496796 1
0.21236001997283 1
0.172945186959257 1
0.15878418527985 1
0.227439432479696 1
0.184670189952335 1
0.192070090596666 1
0.209853946004951 1
0.184599027563684 1
0.244978270521816 1
0.189534414794858 1
0.187750261920699 1
0.149682563413582 1
0.220744436240181 1
0.148526647601323 1
0.276216977819595 0
0.218076979792706 1
0.235232466898429 1
0.16894013255177 1
0.213546661659768 1
0.224957721417737 1
0.189979612140842 1
0.2307707222562 1
0.215651617137976 1
0.197358296642345 1
0.195513632262451 1
0.24845604516071 1
0.197123533802991 1
0.196498227703201 1
0.157626137432197 1
0.211559548766391 1
0.194911967709609 1
0.172372337304239 1
0.167632826384932 1
0.203424513771732 1
0.184215304351367 1
0.184247231579624 1
0.20971301567793 1
0.233280615530034 1
0.219170987607031 1
0.21499348349211 1
0.211326089798165 1
0.257830027050826 0
0.182284098927044 1
0.179089616206217 1
0.195354313792838 1
0.217123704103406 1
0.204312598654653 1
0.228299020149174 1
0.210836449760597 1
0.209496193749187 1
0.217913712823832 1
0.221723284547711 1
0.216821293862651 1
0.158699870139708 1
0.17755086555993 1
0.21832879411211 1
0.209502508698919 1
0.194497588089227 1
0.217053701269663 1
0.189984443879314 1
0.213910344611262 1
0.225791863873149 1
0.20420573743954 1
0.214313114850496 1
0.180357318128058 1
0.204928354628413 1
0.201762697012661 1
0.216039699800587 1
0.180426605207157 1
0.224038627581836 1
0.181613553377006 1
0.214946944732659 1
0.199641317156732 1
0.20407329046016 1
0.16101915545669 1
0.240224666517893 1
0.214654368435947 1
0.246709530626934 1
0.180049480741899 1
0.215908723657139 1
0.174309370264685 1
0.158858347437973 1
0.242440943757566 1
0.234907078622165 1
0.218838224637754 1
0.235596643817883 1
0.197269099704381 1
0.257082529246528 0
0.175804397199684 1
0.207655127980577 1
0.202541679746656 1
0.183621934571734 1
0.205757580831123 1
0.2348368693017 1
0.215480686981397 1
0.245032130040051 1
0.159745304024112 1
0.213671280744374 1
0.199594676595093 1
0.232919134624273 1
0.213789364240829 1
0.259546797347367 0
0.163792102813488 1
0.194412249369408 1
0.166812845354273 1
0.226543935061758 1
0.236171193244828 1
0.213623065447624 1
0.237337867508166 1
0.2175703064365 1
0.188559246351723 1
0.221099845479339 1
0.210245591156445 1
0.197554290145029 1
0.204642013407691 1
0.189409453910973 1
0.203418705044387 1
0.211625215728273 1
0.215907003461086 1
0.231471525811064 1
0.224319663287231 1
0.190253762306858 1
0.245367648595753 1
0.225032302980209 1
0.221064369433419 1
0.190539002088989 1
0.17421943991851 1
0.219829855291318 1
0.157445343050764 1
0.227573092428558 1
0.214902482384115 1
0.198541449668283 1
0.234476960729664 1
0.191765726962146 1
0.198128478701886 1
0.282632870934521 0
0.195085537601762 1
0.205545567891537 1
0.154273273211615 1
0.169234004447629 1
0.187470537497718 1
0.196686902597718 1
0.183316197686208 1
0.225601627846195 1
0.223072116688804 1
0.215036922701685 1
0.205357484348396 1
0.20127324870021 1
0.266444145687244 0
0.197939042391701 1
0.171613995651725 1
0.213497381779317 1
0.17342724653183 1
0.188248153477383 1
0.195865158795787 1
0.174842349993725 1
0.212151269762174 1
0.175870759391216 1
0.246045160234474 1
0.189534028226161 1
0.191924542611119 1
0.197170394697792 1
0.167850678188923 1
0.23452322168674 1
0.220396814227986 1
0.172008247959535 1
0.204698101850501 1
0.215052325567211 1
0.1925283183198 1
0.229839427955742 1
0.19868795267569 1
0.240193260884595 1
0.223992140335672 1
0.232151062546981 1
0.227412572080054 1
0.273499830417096 0
0.196659902638587 1
0.2212083336572 1
0.239140033331823 1
0.224186880042822 1
0.199216277321726 1
0.192792648224277 1
0.23986705634046 1
0.238927264921713 1
0.217170124166627 1
0.210978019287676 1
0.199508126316326 1
0.201785529634777 1
0.15836420529906 1
0.213171007589779 1
0.205857735262847 1
0.178301225807152 1
0.175366554674523 1
0.243374298912101 1
0.22847294799688 1
0.217705413352588 1
0.203193713657086 1
0.218414458731233 1
0.182757143903831 1
0.184313318791955 1
0.215577774927843 1
0.1846740467163 1
0.193829371594759 1
0.165051826621688 1
0.248520354377463 0
0.217476419773341 1
0.183583546213648 1
0.228462185744721 1
0.251738086338511 1
0.204020096335972 1
0.220191616292605 1
0.242075731461905 1
0.235705561516912 1
0.202569669792597 1
0.176489592038804 1
0.241507159519062 1
0.201384859175071 1
0.188224631127711 1
0.200972447898499 1
0.208082055155747 1
0.193415180231241 1
0.229788227997236 1
0.241964124648515 1
0.232863492002782 1
0.1810375951567 1
0.154159957351467 1
0.210574813613354 1
0.232434395747925 1
0.193338458462176 1
0.199355815141841 1
0.199241521007425 1
0.207512303021223 1
0.198977295751358 1
0.228399160497818 1
0.197565387742126 1
0.194470619954656 1
0.190512052846036 1
0.209976440870481 1
0.217147629102933 1
0.201919615770039 1
0.198244565290761 1
0.226486906583345 1
0.20788119149955 1
0.186157965417819 1
0.221741403375218 1
0.229659272442547 1
0.224031497110013 1
0.179442400904553 1
0.245596622139171 1
0.199906193682429 1
0.233031385998964 1
0.175934319147039 1
0.248065276981899 1
0.222689446622119 1
0.215060229428809 1
0.200727606718038 1
0.227641628118138 1
0.220529108640897 1
0.20549474401629 1
0.215193329483566 1
0.234573849904643 1
0.205218922471821 1
0.1798942890072 1
0.172348641428753 1
0.198042084868725 1
0.220865821475652 1
0.227832573282533 1
0.171238652968353 1
0.190732813657247 1
0.241393923813534 1
0.199758452618531 1
0.206609915889917 1
0.17944035618061 1
0.152100044195641 1
0.258883934717996 0
0.207631645996106 1
0.147678704957435 1
0.166101693215909 1
0.251382570298459 0
0.18426295576999 1
0.153374176669216 1
0.193081585463757 1
0.2121529235626 1
0.255086612282055 0
0.165035891887238 1
0.228874338366555 1
0.231912266488186 1
0.223564644767195 1
0.194291563384018 1
0.28865822114913 0
0.185661453821754 1
0.19688577798817 1
0.198149746584711 1
0.221349664970265 1
0.225914369293301 1
0.132780801626358 0
0.188825355657801 1
0.216726105742025 1
0.18543486715523 1
0.240530782317631 1
0.175259789251575 1
0.193592248082757 1
0.193692911921364 1
0.222804435894173 1
0.215811915817773 1
0.180212741289667 1
0.186987360961253 1
0.166289886154194 1
0.21517082470525 1
0.256825368947192 1
0.235969054476377 1
0.236141597582983 1
0.187357667246768 1
0.213417406407234 1
0.201837186384262 1
0.20460619361218 1
0.232064902075858 1
0.203924006400758 1
0.233397915653854 1
0.202199661502732 1
0.214956549501969 1
0.200577145827475 1
0.180618037927167 1
0.213152794754923 1
0.167956146769982 1
0.214810148339825 1
0.229855847986889 1
0.190706903122033 1
0.184452240241113 1
0.235409356164832 1
0.172826782939774 1
0.2310359680141 1
0.167568006475877 1
0.205206214695928 1
0.219752493757973 1
0.217530200294367 1
0.174322272021976 1
0.193171296543469 1
0.227629137990105 1
0.166968216928952 1
0.278667635776654 0
0.228346057659362 1
0.181436060656284 1
0.22438420536577 1
0.227429584972137 1
0.219660611994094 1
0.236002160051057 1
0.187338935284431 1
0.179146297893638 1
0.181031211146593 1
0.218098013081029 1
0.143947245191394 0
0.227713959094427 1
0.228843167074016 1
0.232896721296085 1
0.213213584697076 1
0.216914700175367 1
0.205184765756871 1
0.209651032159084 1
0.20767149950917 1
0.216639556007901 1
0.232167117649046 1
0.249197786810002 1
0.248912419943349 0
0.239703724721213 1
0.229787641590159 1
0.238063919139742 1
0.138544809448413 0
0.210043105128383 1
0.174201780889303 1
0.217150844956586 1
0.223072518637615 1
0.216112681612058 1
0.190059519194032 1
0.209387406933956 1
0.239891991364083 1
0.192279636140396 1
0.235035527065601 1
0.232758621089916 1
0.216944252435425 1
0.184951901017416 1
0.246853857774559 1
0.188534871189659 1
0.232129987545027 1
0.216911190736828 1
0.256623400019533 0
0.189613190754116 1
0.231519442443855 1
0.240075072910514 1
0.203751751342641 1
0.211620345186566 1
0.239542348685701 1
0.188219650817398 1
0.227805722030586 1
0.168771082279818 1
0.199668789085104 1
0.202140094552266 1
0.197168336528004 1
0.234672541307685 1
0.258859488279659 1
0.24667657851201 1
0.204064231349776 1
0.206594617526496 1
0.188487575025352 1
0.201872733344729 1
0.222910261033382 1
0.194834374510628 1
0.252121415413002 1
0.196531199962095 1
0.212697563960438 1
0.212146053208302 1
0.23334360681784 1
0.178981054054126 1
0.188389452424849 1
0.183559562809962 1
0.195969751461326 1
0.258493622576187 0
0.19346378735566 1
0.156490082031656 1
0.202571724173551 1
0.172942321765285 1
0.199432107592196 1
0.218194835987249 1
0.211961680153552 1
0.234097021572382 1
0.165431072814236 1
0.176957195846117 1
0.184629984308155 1
0.25576260298273 1
0.205129723627961 1
0.146329151190537 0
0.199229023385301 1
0.175428334953147 1
0.205131786769567 1
0.223389066351973 1
0.21528387591051 1
0.205262700379396 1
0.178714211123693 1
0.224764444171532 1
0.207561868839697 1
0.18330171540984 1
0.170953462937223 1
0.237595036116521 1
0.163854145813051 1
0.211580622846861 1
0.187524515989854 1
0.235401301625342 1
0.24434372872317 1
0.226610343824381 1
0.168207708498196 1
0.204816428630356 1
0.177385724807278 1
0.185884325055038 1
0.188068770149741 1
0.231337343963147 1
0.222879015154938 1
0.18371243911576 1
0.251576993958695 1
0.215112770197155 1
0.158203706138166 1
0.205774806238536 1
0.201533992741223 1
0.17973802505327 1
0.251010776655171 1
0.181478556568338 1
0.201500180392912 1
0.207714807064023 1
0.263485885007502 0
0.151300697494007 1
0.190162543934188 1
0.160423972225213 1
0.216982913861397 1
0.221011565396335 1
0.242060604764533 1
0.203125866797951 1
0.194289786143284 1
0.179328848348717 1
0.243037370694224 1
0.209517249016356 1
0.216086988308836 1
0.259911978732944 0
0.281369143095273 0
0.186249677760806 1
0.258659286150419 0
0.164208243660755 1
0.191020034064357 1
0.262857256448287 0
0.188983713973298 1
0.186327759966808 1
0.24157607250771 1
0.224921619923326 1
0.181153184247364 1
0.215193445632014 1
0.204883931721533 1
0.200159449692476 1
0.233150444523253 1
0.233193765165043 1
0.230610204651648 1
0.200200164309138 1
0.229333288573487 1
0.190483264255468 1
0.196183784172545 1
0.190236997593736 1
0.19762698179132 1
0.184177074750762 1
0.25525700779984 0
0.182020630512649 1
0.187761128663076 1
0.22336599401767 1
0.26042213988128 0
0.214608145112146 1
0.219884068724806 1
0.175149459001766 1
0.125894462545911 0
0.203624577442644 1
0.145135401667634 1
0.201603013689403 1
0.161808794970664 1
0.238342009297483 1
0.179238035774905 1
0.181941464209646 1
0.217485106902333 1
0.159561745195915 1
0.209268053275901 1
0.232100703522953 1
0.223553788074898 1
0.225226858093099 1
0.214024674724355 1
0.233922878026631 1
0.204922939123052 1
0.210530777921091 1
0.194576109194912 1
0.198953015768818 1
0.228895263030158 1
0.199656955847518 1
0.185042717909476 1
0.194621243850639 1
0.17357006164123 1
0.193472467797896 1
0.252488784213983 0
0.192647344905361 1
0.215858708142867 1
0.177507763414382 1
0.219024734770178 1
0.206064833265199 1
0.176540777832784 1
0.204899218630679 1
0.24764958132003 1
0.231312341959366 1
0.195272414049461 1
0.215781291796759 1
0.177135169998934 1
0.225838775977166 1
0.237214838576592 1
0.239130065413106 1
0.195169914869235 1
0.234549966343859 1
0.201226994676094 1
0.186954517646871 1
0.244839940202512 1
0.228596296147918 1
0.224896500511236 1
0.202423291009026 1
0.23396378812514 1
0.247748768618077 1
0.227702256702994 1
0.219550666100123 1
0.205183932503513 1
0.174530879424533 1
0.17951718669107 1
0.224102418601784 1
0.244686833193482 1
0.236459282595369 1
0.214914658847575 1
0.189310267222108 1
0.240148620832875 1
0.206884838688305 1
0.222501498526239 1
0.215320988618131 1
0.227603105679503 1
0.179936453375263 1
0.211757329553287 1
0.213937725193485 1
0.186082894511052 1
0.203213297925194 1
0.225215098146881 1
0.193843750453274 1
0.204507405123991 1
0.228320590722618 1
0.208972222783648 1
0.222868727235826 1
0.210344583526539 1
0.178362460441291 1
0.186616940676532 1
0.198453134771814 1
0.210394281367636 1
0.172277335043241 1
0.247089520653071 1
0.175013175298391 1
0.201813747429608 1
0.189770754741725 1
0.182916272122597 1
0.229096403271595 1
0.191047574914357 1
0.145643511302186 0
0.236511571635851 1
0.25688566979212 0
0.232438720844039 1
0.223656671259477 1
0.281135259684078 0
0.241731922376925 1
0.17730504010424 1
0.20608077295146 1
0.206011650647445 1
0.176611039436947 1
0.217678538357377 1
0.203203183436764 1
0.224441723060534 1
0.212217705929276 1
0.204901520752926 1
0.205906652048018 1
0.201932026628358 1
0.20555240788925 1
0.21375567485705 1
0.221206150266795 1
0.205228101170973 1
0.19598061614451 1
0.206115895880911 1
0.217117959720199 1
0.224877861779231 1
0.248230623977319 1
0.186168735244336 1
0.237957077674397 1
0.162209592968672 1
0.180117620813789 1
0.2127938170279 1
0.202267849580533 1
0.189914819902779 1
0.223969829643681 1
0.204866275112609 1
0.210937523027134 1
0.223569988707114 1
0.239505560799326 1
0.200834400393252 1
0.258972465717906 0
0.19185576803211 1
0.187449839508181 1
0.205273997527068 1
0.123873622983613 0
0.208730232518531 1
0.196111631852211 1
0.282002900471321 0
0.226579779891535 1
0.235735167669386 1
0.178073336820507 1
0.20819133275185 1
0.212593517899222 1
0.225602033187873 1
0.149750356654156 0
0.180425551641921 1
0.19532941935367 1
0.221301372213548 1
0.223291984443126 1
0.152951902004993 1
0.212633915023154 1
0.2121870583094 1
0.183174706256351 1
0.224746208080055 1
0.157586008089892 1
0.203443481814619 1
0.206091169746893 1
0.200646377731507 1
0.230717433684925 1
0.182336682964312 1
0.231489372302245 1
0.214022740347005 1
0.215572987990182 1
