# Supplementary material for: Bias caused by sampling error in meta-analysis with small sample sizes
Source: PLoS One. 2018 Sep 13;13(9):e0204056. doi: 10.1371/journal.pone.0204056 (PMC6136825; doi:10.1371/journal.pone.0204056)
Supplement: S7 File — (ZIP) [file pone.0204056.s007.zip › results N = 50 theta = 0.2 tau = 0 sz = 30-50.txt]

"dl.theta" "dl.cp"
0.213846420748949 1
0.243682345198086 0
0.186960934704977 1
0.205043937740812 1
0.203981643938137 1
0.191854120813021 1
0.2136797171594 1
0.205099722748901 1
0.220965620883898 1
0.224429261493808 1
0.191947275836884 1
0.194908938462084 1
0.228572063331401 1
0.253072962512273 0
0.215496956877158 1
0.200742110017194 1
0.173408097857969 1
0.215032907729242 1
0.250467349037835 0
0.207445458003281 1
0.232321546837124 1
0.248205809780594 0
0.207769344662567 1
0.183732357951354 1
0.170093944063086 1
0.18922311122906 1
0.215286019539082 1
0.21292093922354 1
0.243621512269022 0
0.20121941059031 1
0.205745571782421 1
0.161318350306044 1
0.16778583809366 1
0.227590858766411 1
0.241468289214207 1
0.207116744046032 1
0.181672820449069 1
0.225173171211096 1
0.196369332909995 1
0.209987939831143 1
0.244171700126143 0
0.234067374845442 1
0.186590007581545 1
0.184053210324909 1
0.186402938802039 1
0.239780498270332 1
0.203176525937754 1
0.21337661942117 1
0.202780421071081 1
0.216798602842395 1
0.211676049663598 1
0.199090985358768 1
0.206228886621575 1
0.187772389425603 1
0.241947195183913 0
0.172353811251414 1
0.230457252800134 1
0.215368538612009 1
0.21826604354122 1
0.196655223055079 1
0.200529732801181 1
0.24355873634925 0
0.210871199964517 1
0.195390682739791 1
0.16414838724208 1
0.209969498812175 1
0.224474106811493 1
0.218060252928303 1
0.160019128725226 1
0.181289654198024 1
0.231590686379145 1
0.223750771819777 1
0.176545082718251 1
0.224281329824568 1
0.206106471093263 1
0.21755189980976 1
0.214854358027119 1
0.225285926257218 1
0.181310364458952 1
0.183197644790167 1
0.234357901576418 1
0.168313129316453 1
0.201709976706028 1
0.17639793030577 1
0.178931128474295 1
0.16235431951271 1
0.209571167349667 1
0.173245515688858 1
0.234024028153235 1
0.174096573443955 1
0.180551026972624 1
0.200091220502963 1
0.237584314480345 1
0.218913686595395 1
0.204809438348799 1
0.225065107941532 1
0.250084971881374 0
0.194846740243558 1
0.193590695322369 1
0.204075565767973 1
0.196173451750715 1
0.178839597441849 1
0.200235054402341 1
0.228217535016839 1
0.21103946712775 1
0.203210633560549 1
0.221966497021509 1
0.226487347169259 1
0.187237306257402 1
0.199113917107548 1
0.198111452164489 1
0.167631952914747 1
0.189212785761658 1
0.187951841321621 1
0.21148047742591 1
0.181893136286063 1
0.197746490537574 1
0.200395894813258 1
0.231445351008372 1
0.226866082340895 1
0.180464329374229 1
0.227555412989161 1
0.201676766900107 1
0.235466425672623 1
0.176360164565907 1
0.223324718400009 1
0.199517561441091 1
0.224143434497553 1
0.201905860415753 1
0.207836431983744 1
0.216478886995889 1
0.206958352661018 1
0.204545002070258 1
0.221494682512987 1
0.215438104812756 1
0.235879007233227 1
0.182636508550701 1
0.144684464324547 0
0.175604763108372 1
0.218238959758998 1
0.247448067665766 0
0.224079292341999 1
0.178326753862903 1
0.209026086146012 1
0.219755989095245 1
0.244052504096469 0
0.174551753619707 1
0.185449009201913 1
0.182630430647726 1
0.182844871295406 1
0.218351279153193 1
0.183488029694927 1
0.179605438727619 1
0.213398239458031 1
0.196475310942032 1
0.24930509858107 0
0.176326236809059 1
0.190740545539779 1
0.216972165839691 1
0.198402003351416 1
0.228638193191816 1
0.21624979986124 1
0.210173544003618 1
0.230832850630618 1
0.170518633472049 1
0.203459237527719 1
0.193951318480122 1
0.165658616858201 1
0.212137063790544 1
0.177444424604871 1
0.175743609889991 1
0.209911044980912 1
0.221302634624356 1
0.167683355458777 1
0.184068495165538 1
0.263755801153571 0
0.20309440397275 1
0.23792447090934 1
0.185398819958043 1
0.199372753856324 1
0.188963988553646 1
0.224254308210384 1
0.191955365038045 1
0.201907544648983 1
0.149098506922109 0
0.218340314400596 1
0.250855284103944 0
0.212917330623314 1
0.190245577306522 1
0.169173728601952 1
0.217637915841813 1
0.21098608022325 1
0.244858726005401 0
0.139690916194754 0
0.225026822719373 1
0.231341800919712 1
0.187997926985269 1
0.229092118585392 1
0.150560119977914 0
0.220642202498429 1
0.170802973941826 1
0.209405925193783 1
0.182888460842381 1
0.215853801105217 1
0.193202399272191 1
0.218106053886453 1
0.208093107281875 1
0.193548623927356 1
0.21472246520618 1
0.205743539842633 1
0.210015939455066 1
0.206055190681806 1
0.213603653934265 1
0.177833255217638 1
0.21641820209393 1
0.200169095834224 1
0.230153904654087 1
0.209869958972544 1
0.197779083814561 1
0.20919328367472 1
0.223390633167083 1
0.185398687868652 1
0.212923462294867 1
0.194411767749052 1
0.201790974353013 1
0.234038141810035 1
0.224458708183643 1
0.227337227513699 1
0.24393305209318 0
0.223816399654552 1
0.207400969282764 1
0.206379559178922 1
0.223161692439885 1
0.199294242938728 1
0.192001023091807 1
0.257449658100016 0
0.201644389371391 1
0.213557884485788 1
0.198489462198527 1
0.268623651912613 0
0.231728619283123 1
0.187188140426062 1
0.191934258443293 1
0.201937536729208 1
0.205491048563824 1
0.185814895721718 1
0.197163486363923 1
0.220976200753424 1
0.21410948552671 1
0.245555734206955 0
0.201523327355959 1
0.215616150417875 1
0.21175424664643 1
0.233604078954936 1
0.220494496829525 1
0.199058188873958 1
0.230240687853587 1
0.177910119545321 1
0.214794820115945 1
0.21079453255163 1
0.213101291759087 1
0.244267739988715 0
0.193017012522337 1
0.202338791000739 1
0.206020719047373 1
0.182762115951367 1
0.207800369011011 1
0.225132864584087 1
0.199081653018251 1
0.218095881221418 1
0.202881579525059 1
0.22131739657081 1
0.208909559621503 1
0.194923564913962 1
0.220945275013698 1
0.185145111937606 1
0.203466490287748 1
0.222709274481883 1
0.211197932844229 1
0.191787908063898 1
0.212787817819521 1
0.213340873128218 1
0.196991650345533 1
0.151232074874313 0
0.210418987452252 1
0.199041684319154 1
0.212607893600596 1
0.223315791930061 1
0.195074535882958 1
0.168587122240961 1
0.209646784770439 1
0.238091873045127 1
0.21115809511572 1
0.203562825143553 1
0.24172940029861 0
0.246730997616605 0
0.164699268004949 1
0.189917221756927 1
0.232263722045657 1
0.179510962104261 1
0.228670276130894 1
0.206647735613459 1
0.176529067225768 1
0.229288596833275 1
0.241683983003445 0
0.242635472841793 0
0.210868642242306 1
0.234003356799663 1
0.193413404534351 1
0.202155253424978 1
0.199446924645964 1
0.177496258284822 1
0.19361481216206 1
0.19899852681452 1
0.192754267698325 1
0.207798966248729 1
0.225166603455126 1
0.207566289600979 1
0.211752462112253 1
0.209884124529423 1
0.222969907934438 1
0.229438370622178 1
0.209672948195968 1
0.19546240150998 1
0.211281574404585 1
0.202340372167028 1
0.211395728236422 1
0.241746677756898 0
0.193230129176961 1
0.224601441346794 1
0.213682963690617 1
0.20703040910789 1
0.225378259752048 1
0.201310471980926 1
0.174072874797697 1
0.194644501073158 1
0.227198853350556 1
0.208538137821381 1
0.210245973333135 1
0.218757450341184 1
0.198913839978117 1
0.233533388541905 1
0.172623233476791 1
0.200376852786049 1
0.198094698695879 1
0.235817498557395 1
0.236593709534926 1
0.236392554634524 1
0.223964402020233 1
0.167064655869547 1
0.20992999985143 1
0.185323517886964 1
0.215501413609815 1
0.208546605617878 1
0.195651112290492 1
0.211477414819877 1
0.195984574155944 1
0.212468077517933 1
0.181077351564116 1
0.205298415670637 1
0.173584707683436 1
0.21882295784322 1
0.240414060269877 1
0.192809283768896 1
0.200812953120416 1
0.232933480758811 1
0.190668440999055 1
0.267165637641121 0
0.178844605678797 1
0.23044612889752 1
0.230483609042778 1
0.17432638777036 1
0.165014753853551 1
0.257847239543268 0
0.209144864721799 1
0.181714234792353 1
0.254619028028335 0
0.21796155759837 1
0.222078535922172 1
0.216697450655985 1
0.220080307801071 1
0.204726291634612 1
0.216093797908184 1
0.204820694725015 1
0.205795821128041 1
0.217850382370916 1
0.238424037457846 1
0.203941730003453 1
0.225974436544694 1
0.220240586529635 1
0.184707540015443 1
0.178448885460217 1
0.205656554856085 1
0.214909293690266 1
0.205730696586877 1
0.185094918149404 1
0.223711978360761 1
0.212451630961834 1
0.212613643594561 1
0.178630571466512 1
0.220619512412826 1
0.166097550845903 1
0.205091067564788 1
0.213477205987742 1
0.209985833482347 1
0.213280060699038 1
0.178362729020965 1
0.234412404515865 1
0.238695872215222 0
0.22088614581791 1
0.231374398049461 1
0.210274270050775 1
0.245634661208675 0
0.227152906586193 1
0.211984417012226 1
0.192417553759142 1
0.243244704978299 1
0.159249763715312 1
0.196140105394851 1
0.212537303965577 1
0.218742449385783 1
0.211782890548661 1
0.206566687137373 1
0.204019332856609 1
0.203340655606709 1
0.176334351438031 1
0.198871314580309 1
0.195356157098116 1
0.233521212406866 1
0.176161562096939 1
0.224834264674293 1
0.170455972107726 1
0.212159325964191 1
0.205960253534636 1
0.201681860544074 1
0.196039875099055 1
0.21594633064545 1
0.183886174359902 1
0.210881984457228 1
0.199048179636156 1
0.256612500557809 0
0.177419568423317 1
0.18489552818478 1
0.186196438513824 1
0.194434415582534 1
0.175500214534363 1
0.196381629270372 1
0.258618300636557 0
0.225004661879097 1
0.230927546832141 1
0.212169255198282 1
0.166136175929238 1
0.197072481086735 1
0.21275720102336 1
0.184033238711904 1
0.189617988464597 1
0.192513010293223 1
0.203095003261292 1
0.177437568629514 1
0.215374278649234 1
0.218221689379029 1
0.187924762937901 1
0.22028149140982 1
0.213532460133723 1
0.216709747478543 1
0.25043439140383 0
0.194460917551013 1
0.204022140209993 1
0.238293706011917 1
0.223616635568873 1
0.235455937247766 1
0.193273896646304 1
0.165101567982245 1
0.152940092889413 0
0.224712504915718 1
0.178982833673346 1
0.205757782382204 1
0.198945960059696 1
0.229610979400849 1
0.233434170813349 1
0.217205999040856 1
0.18951295312823 1
0.219509928588668 1
0.243421821952906 0
0.194885076381492 1
0.203206263057381 1
0.236801437039605 1
0.233851463232287 1
0.191678707838752 1
0.193236291249025 1
0.203779891063954 1
0.224673862873448 1
0.185169145344732 1
0.185129432527645 1
0.233395580245261 1
0.205687724524352 1
0.193732517478096 1
0.218441943162714 1
0.213519660950733 1
0.213128445035126 1
0.210469401710837 1
0.191661147042438 1
0.18429852873936 1
0.244047288412141 0
0.229161131917343 1
0.206418712357637 1
0.205356490766693 1
0.215386978335819 1
0.210937590538351 1
0.176877251469299 1
0.231707638098548 1
0.221491848450532 1
0.182175408851017 1
0.197193020693689 1
0.212049826202733 1
0.223389596387562 1
0.23990642051746 1
0.216626954826843 1
0.218091399415915 1
0.201404544359835 1
0.204471079084654 1
0.229090755436485 1
0.205027380389007 1
0.177656619891447 1
0.193528840722233 1
0.152260861838449 0
0.199552739912449 1
0.205753231147004 1
0.199655605985393 1
0.23242715099888 1
0.197608200060587 1
0.183737576840068 1
0.212500358929251 1
0.205397813809811 1
0.233258608711482 1
0.257752504944838 0
0.193022101117169 1
0.216356585200589 1
0.210232965369934 1
0.188913914755778 1
0.206636361440556 1
0.185844103890612 1
0.22475998893122 1
0.201377078118219 1
0.208135018430688 1
0.210452887173677 1
0.163102668599348 1
0.175217159192787 1
0.25069433792378 0
0.219135383396476 1
0.19327753977997 1
0.202108715066754 1
0.222583624242294 1
0.212714691803702 1
0.207128751279659 1
0.221903631303643 1
0.176794404432838 1
0.199424287657988 1
0.204344058688592 1
0.182900586786584 1
0.211730619665858 1
0.204484767866503 1
0.199602696994759 1
0.216443838719545 1
0.201047505231833 1
0.212647171185756 1
0.192763321318982 1
0.157361917915141 0
0.166767811756788 1
0.199202609944669 1
0.193664712693919 1
0.232986094026255 1
0.227223074475608 1
0.16066546083195 1
0.165357875004081 1
0.21749735375935 1
0.203036030791696 1
0.205869578752284 1
0.185866093078325 1
0.195212289864544 1
0.198752891408142 1
0.206637894020089 1
0.182069076398657 1
0.182943162203045 1
0.232943340571006 1
0.238237052455783 0
0.232574828707433 1
0.196138260949446 1
0.226232344734392 1
0.198193546364127 1
0.199834923112173 1
0.196366542492216 1
0.201404610861903 1
0.240269478133952 1
0.173666885661734 1
0.216699971803235 1
0.215762891870196 1
0.193603804100969 1
0.221161348778957 1
0.173390429045471 1
0.211161487031283 1
0.170442160005929 1
0.17068573104079 1
0.209515537331429 1
0.188721740305474 1
0.180462194167254 1
0.162990698919987 1
0.206160668007996 1
0.186362334037086 1
0.201806871430711 1
0.211915752961101 1
0.156315493831924 1
0.163369215839197 1
0.155336843316619 0
0.177056679706097 1
0.220979982990256 1
0.181177469236313 1
0.220487056947613 1
0.194483500850942 1
0.168367369685046 1
0.236517219134238 1
0.202655090259217 1
0.168749100111497 1
0.192386831360599 1
0.218756208125432 1
0.216599102607474 1
0.19464137196453 1
0.224937970816452 1
0.205929805312388 1
0.249158308271325 0
0.15391817856272 0
0.175093604071942 1
0.20163610468104 1
0.204990878696663 1
0.233414085498355 1
0.173553008403874 1
0.181462350905078 1
0.207416189077621 1
0.163673880407026 1
0.197086710817052 1
0.206279989095456 1
0.236172191787243 1
0.199760774429552 1
0.194081361299064 1
0.218369998002202 1
0.214022109764841 1
0.155140493562066 0
0.207258606814104 1
0.141463098406008 0
0.191762178241939 1
0.156170485547592 0
0.193715914011778 1
0.239966743090775 1
0.209738493881513 1
0.179352573789685 1
0.176200554635777 1
0.217610792376481 1
0.180499483106796 1
0.218999664987686 1
0.18714263927675 1
0.18498815492965 1
0.199292853187075 1
0.198534390833896 1
0.205976609217033 1
0.19242511426692 1
0.200773567533243 1
0.191576315736107 1
0.193536479064211 1
0.157844833876226 1
0.193941681224416 1
0.18964935897433 1
0.18539068753459 1
0.174436267727725 1
0.21338657817923 1
0.185170030713783 1
0.216795040101873 1
0.16308433291322 1
0.21844959242294 1
0.223273419247664 1
0.217214196711529 1
0.160647845987056 1
0.194819540659975 1
0.19227998216265 1
0.204256103145427 1
0.22058513931217 1
0.222247671732336 1
0.22587182675184 1
0.204576050084813 1
0.213366848323368 1
0.22005208310054 1
0.202306013513443 1
0.253030042242646 0
0.193745762170425 1
0.177471693522448 1
0.206278812920886 1
0.186332738274925 1
0.183948898919336 1
0.167463754454769 1
0.217278260791975 1
0.16888415252637 1
0.217447565498295 1
0.218643583784886 1
0.209194824509644 1
0.185029424237246 1
0.184123229143363 1
0.181842763221619 1
0.200870077451249 1
0.188305766810201 1
0.195485716142857 1
0.240955574152661 1
0.195846508716316 1
0.224429578825157 1
0.199053504258139 1
0.190980739748668 1
0.210770487247992 1
0.236091506691975 1
0.229634450879552 1
0.203565513095569 1
0.188209239084992 1
0.187971980704292 1
0.183391817199549 1
0.162259847535078 1
0.235143940354668 1
0.22059301062144 1
0.222656387737172 1
0.172964632331813 1
0.209120227761843 1
0.198835695143409 1
0.249878392025532 0
0.234886847492057 1
0.233982584014877 1
0.203131727453417 1
0.174941311181469 1
0.18129594031114 1
0.214232568045467 1
0.204222105283447 1
0.173111033241975 1
0.196029853844856 1
0.167338879077569 1
0.253436712700577 0
0.208460772062201 1
0.193094932162471 1
0.184598476216558 1
0.236029161543342 1
0.213204476909869 1
0.20135587317631 1
0.207690095006999 1
0.194930752884596 1
0.217992434471484 1
0.169560766879337 1
0.173268072425429 1
0.224971871678935 1
0.247448123542031 0
0.247166385379644 0
0.205805282365707 1
0.184209016930596 1
0.169145754869283 1
0.213207819815103 1
0.219336603313757 1
0.184929920528299 1
0.206010226823865 1
0.18801687266142 1
0.175202192492025 1
0.244017506370829 0
0.185162712661503 1
0.22676933066407 1
0.19208415601542 1
0.207229831404034 1
0.198438266898013 1
0.185723431822813 1
0.22015027358183 1
0.210943116898952 1
0.237103041653388 1
0.209154901439514 1
0.214847868922798 1
0.197373723008325 1
0.223490046406977 1
0.228890759330859 1
0.209958846840143 1
0.228664619984154 1
0.238148754037714 1
0.243090491034673 1
0.210894256150085 1
0.206599749186237 1
0.22257935759341 1
0.150203141853034 0
0.179095408555988 1
0.209440565300072 1
0.180722783188947 1
0.199476965170934 1
0.234199413133757 1
0.245812449968253 0
0.25092066706363 0
0.174155304977643 1
0.189182059462967 1
0.233377107546026 1
0.170243067210532 1
0.208983097036775 1
0.176483068416336 1
0.167778792652825 1
0.22442529745752 1
0.168135249866128 1
0.168383859085002 1
0.155055275944124 0
0.17930545967162 1
0.168365498328686 1
0.203119124931906 1
0.217597708374609 1
0.217742161300597 1
0.234920966414401 1
0.205556352597693 1
0.237560166495508 1
0.199410528648189 1
0.208516768259697 1
0.163174250244331 1
0.191545541638806 1
0.235949145233814 1
0.206253387416059 1
0.239730462526824 1
0.216798208296183 1
0.1811595160967 1
0.207177087653483 1
0.18558764703427 1
0.217563535842118 1
0.222617755848717 1
0.237679137169422 1
0.207421316719483 1
0.237404462713328 1
0.158793432312317 0
0.213003245574789 1
0.215457322461301 1
0.174590209898329 1
0.241563914589434 1
0.20356280657798 1
0.16649970479441 1
0.197506807308404 1
0.178091339090843 1
0.196558482645313 1
0.196250110743572 1
0.246723270044765 0
0.20466444848247 1
0.205536502186176 1
0.162710728797138 1
0.213210075851273 1
0.227053034919026 1
0.216588695268136 1
0.232975004914783 1
0.174408538741952 1
0.171763451175495 1
0.228198548365468 1
0.212932948769227 1
0.194187138347666 1
0.227109703102444 1
0.212235657034762 1
0.189245022230273 1
0.239488885082885 1
0.187403972965017 1
0.214011123452581 1
0.218575814831949 1
0.214229443689053 1
0.194648240389926 1
0.170620386163966 1
0.212628335947728 1
0.178399524344649 1
0.198703764988649 1
0.256194136152098 0
0.186755786767027 1
0.223232718309142 1
0.189819526130248 1
0.211306610178201 1
0.185649324971591 1
0.204283616015126 1
0.197463210194822 1
0.20198325290326 1
0.215628160526648 1
0.171528253421938 1
0.226131371967531 1
0.229014728455759 1
0.194142523049622 1
0.22032645829511 1
0.166688253860956 1
0.190426013587673 1
0.204640329567082 1
0.204242326993568 1
0.224484962465902 1
0.21827199834777 1
0.227393450993954 1
0.185247126202592 1
0.206545601658715 1
0.192392752180694 1
0.175686542228062 1
0.194871273281502 1
0.215633222771406 1
0.199430187755504 1
0.175150801558604 1
0.173888921589438 1
0.23174857093859 1
0.213764785846562 1
0.205082390987485 1
0.206469071034253 1
0.183906019313028 1
0.19084132548185 1
0.206526415649312 1
0.193916290658006 1
0.189273995367826 1
0.206055887733367 1
0.19892670988969 1
0.2099071218339 1
0.228550802096617 1
0.215630750931463 1
0.204650865960211 1
0.209218262927617 1
0.20209020236023 1
0.175049311312589 1
0.214427316224362 1
0.18970668942987 1
0.207079537850482 1
0.181266280017523 1
0.233425569015939 1
0.170613428803358 1
0.175142563550757 1
0.205841203854552 1
0.195562569358867 1
0.233277084477605 1
0.215061680141855 1
0.182370847197919 1
0.219341704190647 1
0.185847679639594 1
0.22725045850315 1
0.182030003019281 1
0.226754663560167 1
0.20930598871774 1
0.188712987623112 1
0.203528932571989 1
0.174013521137459 1
0.198061003141385 1
0.227413851709506 1
0.21495350374489 1
0.150373152951058 0
0.177549339917648 1
0.15485453837633 0
0.209270687103103 1
0.199682442743562 1
0.210047904404212 1
0.187501266402023 1
0.22063944749421 1
0.210440460412995 1
0.238791719264745 1
0.22785207192569 1
0.216598383601495 1
0.221690059342025 1
0.210272296020494 1
0.224888233485291 1
0.206491365280351 1
0.173167896176448 1
0.256201084209877 0
0.224044240964435 1
0.216923829120256 1
0.21754292794301 1
0.219530799538956 1
0.202932723656242 1
0.212338267163738 1
0.228251832394252 1
0.20825976500308 1
0.21852132803353 1
0.186357681763451 1
0.223964016753613 1
0.175215117843028 1
0.207792396226696 1
0.190106830009299 1
0.230366074402358 1
0.236217976700838 1
0.232624971409399 1
0.189684879340053 1
0.252528731852878 0
0.228122046162725 1
0.205376744360681 1
0.201959240168708 1
0.211495706231101 1
0.218855541700676 1
0.191665241350327 1
0.234881358872467 1
0.187331197583533 1
0.204468727579923 1
0.211627051191728 1
0.194069606651765 1
0.239296387528118 1
0.192030811419344 1
0.188459242564154 1
0.189339455590336 1
0.248597402485963 0
0.205730818681587 1
0.199626319902839 1
0.161320443485342 1
0.18156159434442 1
0.152967831491422 0
0.215497214044357 1
0.233799875094993 1
0.196454102638691 1
0.211586402985095 1
0.211251186981503 1
0.202782227908784 1
0.228456270419555 1
0.226222617104686 1
0.216279073016327 1
0.200391305329863 1
0.203088121627569 1
0.233608635287396 1
0.232353984579165 1
0.233830759868313 1
0.218971804297124 1
0.16958661652037 1
0.193605823221432 1
0.248698812458963 0
0.214361211396441 1
0.23226138119782 1
0.209264992290361 1
0.249814908534769 1
0.196638631734384 1
0.196249619398913 1
0.210972978229222 1
0.227465226508804 1
0.201358692005779 1
0.210722860285883 1
0.199614471031269 1
0.174655298189583 1
0.188742287444901 1
0.191860411787998 1
0.227776675657879 1
0.2232647798523 1
0.214107965727911 1
0.210620214467193 1
0.169603153419256 1
0.199269341666152 1
0.208144826763491 1
0.198016217270978 1
0.136200085101515 0
0.203605554906905 1
0.167859047265342 1
0.213884100595271 1
0.226950354764487 1
0.220866052173459 1
0.227950130786723 1
0.209858482423587 1
0.190306905727492 1
0.195540354072993 1
0.224061844465671 1
0.207083884689854 1
0.21761284980705 1
0.20188893617861 1
0.185579077671545 1
0.192467565667778 1
0.219411104782469 1
0.21226290284743 1
0.191328923727786 1
0.190265472349296 1
0.176926672246024 1
0.199002263559342 1
0.215721145837044 1
0.196513808345931 1
0.170354248417349 1
0.171097478552806 1
0.220795916360438 1
0.138175674750138 0
0.196233136837007 1
0.214748693105405 1
0.188538442399717 1
0.221153458052106 1
0.215435563117854 1
0.224280677217717 1
0.221154656032827 1
0.211766323725363 1
0.176260473951812 1
0.215206411270585 1
0.188666251127133 1
0.252951533469506 0
0.163578331446225 1
0.225504706975168 1
0.195262270831103 1
0.19998129308013 1
0.182362127367346 1
0.176750726374091 1
0.224635117953755 1
0.173324534855273 1
0.217494218613097 1
0.210388814304451 1
0.202102478792446 1
0.175417289806101 1
0.199382154414983 1
0.18503081655644 1
0.221536743480422 1
0.193405935881151 1
0.199533469868395 1
0.212580296016137 1
0.21394021323185 1
0.191309911092043 1
0.214875079137239 1
0.192588617217159 1
0.18767960070106 1
0.211608628103024 1
0.22363213988896 1
0.170797814873119 1
0.192647584723765 1
0.208948069939652 1
0.25870966542623 0
0.186107806429726 1
0.222393298073465 1
0.176667790009215 1
0.193189017176801 1
0.207610789405706 1
0.182596299044365 1
0.200527804798126 1
0.18213024023521 1
0.216243498740571 1
0.205532735308189 1
0.218360797527248 1
0.19800013703779 1
0.209477413264055 1
0.234012516915333 1
0.20062548557039 1
0.205613662548722 1
0.183746653828278 1
0.234550953676861 1
0.185921384280924 1
0.18140169598427 1
0.188402541712666 1
0.184746090347363 1
0.23204924258359 1
0.205019384739785 1
0.203618828723185 1
0.185584981942919 1
0.183013330966784 1
0.198779404183104 1
0.172596449640262 1
0.220764346329236 1
0.207910006117148 1
0.193544165438063 1
0.244565766829605 0
0.213534149151647 1
0.196544384530259 1
0.259014574521302 0
0.195615768415065 1
0.19323296925245 1
0.213567695837564 1
0.2231022387978 1
0.221875051156832 1
0.239484016045932 1
0.210931985317478 1
0.217743995523988 1
0.207782479200153 1
0.20091794416717 1
0.199266531825404 1
0.222879779053409 1
0.179840200573321 1
0.178408625796735 1
0.181429392758293 1
0.177165298506933 1
0.168175431263182 1
0.180427935371523 1
0.250801811962605 0
0.18520338619227 1
0.238926187621758 1
0.248255496283201 0
0.242284711172325 1
0.24842057078205 0
0.220240278914495 1
0.192983057667436 1
0.200880370472032 1
0.194584761910389 1
0.202253548773331 1
0.211520576905692 1
0.207299426566821 1
0.241007034092144 1
0.210961188518561 1
0.23691577306881 1
0.226887896427677 1
0.204330400253216 1
0.171338506481362 1
0.209708249397437 1
0.190478854753472 1
0.181028907588012 1
0.203023484226238 1
0.152286648979615 0
0.163060980422456 1
0.244211406739328 0
0.209803751862932 1
0.204262075766005 1
0.194108396811402 1
0.231406135142076 1
0.1931374634501 1
0.199764572058914 1
0.165467434035124 1
0.214667552852749 1
0.222455195377212 1
0.198743134151294 1
0.224092389372057 1
0.204992232347325 1
0.189351228075688 1
0.200151626484358 1
0.189896529136753 1
0.248606192702872 0
0.215587473129503 1
0.223150940857623 1
0.190913167667949 1
0.245569129331358 0
0.254452125983942 0
0.212784783536321 1
0.23595955054111 1
0.200361278086002 1
0.20426003074701 1
0.214030710622307 1
0.166912698947203 1
0.245334735567979 0
0.172060469611419 1
0.184455280269645 1
0.228732454116477 1
0.198616997967749 1
0.199144828626018 1
0.20446117641327 1
0.180335275155924 1
0.234157290003781 1
0.209431048393898 1
0.251924588555247 0
0.218634380181737 1
0.22243787295081 1
0.190839277254909 1
0.218005892591246 1
0.189046337493602 1
0.218356005065086 1
0.223928309009444 1
0.22427821548844 1
0.229855667285043 1
0.215924757466423 1
0.204084018659626 1
0.149044754786815 0
0.222736884493147 1
0.157021270330461 1
0.193164027588285 1
0.153776451592351 0
0.211974533860846 1
0.231208122186957 1
0.239088714914181 1
0.224681020814315 1
0.235269456812081 1
0.196251422937959 1
0.193337224852892 1
0.202184388460693 1
0.219912934512035 1
0.178247582838724 1
0.222254050832749 1
0.225460551892013 1
0.179954395160352 1
0.216836072354862 1
0.167554794257273 1
0.219681878036605 1
0.218542033857202 1
0.20871429835186 1
0.188074003685335 1
0.215566153314922 1
0.188724754965209 1
0.190810651170593 1
0.224815840160214 1
0.196815162720144 1
0.228115686323042 1
0.221402863803656 1
0.23862962429218 1
0.206071065307867 1
0.262166614234238 0
0.204141054736514 1
0.215084973267679 1
0.210239482671392 1
0.190116089226537 1
0.169800077833561 1
0.200279570610884 1
0.208339837711124 1
0.229794764808116 1
0.203468982553987 1
0.22251515350559 1
0.212263161535985 1
0.20973553332848 1
0.189782431003381 1
0.192080270353245 1
0.216277283171441 1
0.216478626197994 1
0.201803740368315 1
0.228430373019675 1
0.195734905073993 1
0.196994865762697 1
0.19458022449858 1
0.220385924991121 1
0.203647469386628 1
0.231746335323812 1
0.222883122265339 1
0.236522785294237 1
0.17772946649162 1
0.158574383498488 0
0.210832934697468 1
0.189590956322199 1
0.199796485913373 1
0.208340577335067 1
0.223392882402835 1
0.191008409063107 1
0.238810938907525 1
0.219543744489772 1
0.171546639034334 1
0.180587668579616 1
0.193512679187359 1
0.182154483843656 1
0.203920261695652 1
0.220807368239439 1
0.215728964025278 1
0.226874112677655 1
0.21017648259573 1
0.196030620794414 1
0.196902664935821 1
0.199049082663322 1
0.23296675215748 1
0.191475441899477 1
0.177472808421185 1
0.208928324297787 1
0.211288385335758 1
0.188280911622093 1
0.230705835190554 1
0.175085586989997 1
0.164061482961229 1
0.210610310689354 1
0.216212028787232 1
0.181419508202064 1
0.215037604635816 1
0.191759736354204 1
0.240826024574204 0
0.241450424172484 0
0.191578533176061 1
0.18137748903822 1
0.165497629859662 1
0.174004577916795 1
0.227788210247854 1
0.217840777546411 1
0.179636354075523 1
0.186154242592701 1
0.209207317174692 1
0.196892988354662 1
0.19584318194849 1
0.230175931195234 1
0.204372357449771 1
0.198123765194804 1
0.229517395577483 1
0.199059462652188 1
0.211366102645792 1
0.206990754544813 1
0.240114371585593 0
0.212292498475564 1
0.225952798954112 1
0.196802924184662 1
0.196098599478008 1
0.195058765446409 1
0.202009863356433 1
0.197435405599395 1
0.196895476256168 1
0.199526131144543 1
0.222972792222705 1
0.199262062370983 1
0.206702279420287 1
0.217783954727627 1
0.199522869343129 1
0.194095909283856 1
0.202540096341096 1
0.18179117651807 1
0.195164201839813 1
0.204618074772511 1
0.192404233946751 1
0.210099082911903 1
0.25675927948657 0
0.254624823048127 0
0.237055955103215 1
0.21974708477679 1
0.218969853842777 1
0.187865649708117 1
0.233614255985024 1
0.204270093331855 1
0.175999789813938 1
0.195512724924405 1
0.216093935656042 1
0.199103134917545 1
0.215525357232362 1
0.180992482938085 1
0.232544845425284 1
0.193664880472677 1
0.183567929437651 1
0.239403538982399 1
0.186685747392515 1
0.217829532580797 1
0.205855717967557 1
0.178794223859403 1
0.208828421105707 1
0.19857524007068 1
0.214693569731289 1
0.205379266992783 1
0.22674906071543 1
0.188580606723677 1
0.132745298438512 0
0.186846627771086 1
0.208319404432255 1
0.184198178973257 1
0.203533993623249 1
0.220182923897908 1
0.196560547710687 1
0.224266944909183 1
0.224698483762391 1
0.175442939345749 1
0.227507498704809 1
0.208821286318898 1
0.224266051737935 1
0.180920468167114 1
0.199859779516612 1
0.231428587748762 1
0.185729977307981 1
0.190482867158541 1
0.180712434582999 1
0.161029205350689 1
0.223821403012941 1
0.217199150351101 1
0.226688256690658 1
0.190642053422368 1
0.203103089946566 1
0.219200263756022 1
0.205504551783862 1
0.204327466886653 1
0.200492711377267 1
0.198572131129897 1
0.181608936193892 1
0.189179140152691 1
0.220037531797635 1
0.197857048191951 1
0.189646531193325 1
0.221024563064095 1
0.232626944477234 1
0.205345888614761 1
0.20352438866113 1
0.204197040648281 1
0.222075620539106 1
0.19481493464791 1
0.193015081246787 1
0.236652020495893 1
0.224622120516306 1
0.216953797695003 1
0.216869619048546 1
0.164971918146891 1
0.226452328593312 1
0.217172793262106 1
0.211520586220712 1
0.20696271919837 1
0.207388299835687 1
0.200449049714278 1
0.208676876989436 1
0.23337323833327 1
0.195947907453843 1
0.199885093874637 1
0.219456169245206 1
0.196852588770421 1
0.191898713121865 1
0.198242366364687 1
0.24713705587797 0
0.17985679349974 1
0.202169400816002 1
0.155088075204235 0
0.217536003642129 1
0.218245755859827 1
0.212370149987071 1
0.221011909268256 1
0.221489497062793 1
0.176058042250583 1
0.231264045055194 1
0.213476870938828 1
0.19807726832365 1
0.207171504863264 1
0.215725507205348 1
0.18308505744841 1
0.19499993369142 1
0.224658986713685 1
0.215079562968123 1
0.193476404183489 1
0.188692437455772 1
0.196069251690838 1
0.20936558768618 1
0.196744804419732 1
0.225072031676166 1
0.2332303584775 1
0.222740285981835 1
0.211210724512751 1
0.207720081815574 1
0.199416599336582 1
0.206986035306865 1
0.199051076861973 1
0.197288204589851 1
0.222704376774362 1
0.182338160403772 1
0.203500811292855 1
0.216523202288391 1
0.237343721349622 1
0.194220918917545 1
0.235483664229686 1
0.219777965063987 1
0.249838794482841 0
0.201563046030288 1
0.220184726307183 1
0.163677885624427 1
0.196593460177601 1
0.192065716931214 1
0.203107292340923 1
0.219669449701719 1
0.224868698375556 1
0.213172651758255 1
0.203368116216989 1
0.229280950337608 1
0.21365408749223 1
0.196923183859307 1
0.22404178190033 1
0.223284344161338 1
0.207093495623274 1
0.215651124825877 1
0.205438903623112 1
0.186223367210955 1
0.155224106053572 0
0.214448562512212 1
0.195342584181059 1
0.214936513579872 1
0.215654257659874 1
0.186161344807633 1
0.181567437649121 1
0.221118184298887 1
0.206493272632211 1
0.227617952016188 1
0.195345303605883 1
0.237645841882636 1
0.181099993559244 1
0.228328766541639 1
0.211604206828978 1
0.185955822726996 1
0.174196028144492 1
0.195995642489721 1
0.255662763852682 0
0.176927718331064 1
0.22296744610418 1
0.189455447699981 1
0.179328366027684 1
0.169139233950339 1
0.20010695852709 1
0.197071446118029 1
0.229412074305423 1
0.195211500588743 1
0.193858418565448 1
0.216827827123504 1
0.240658196563102 0
0.187927283179662 1
0.216570877234082 1
0.274684506899361 0
0.235271835719976 1
0.209024455909789 1
0.167986172642165 1
0.213266669461877 1
0.198719363987157 1
0.234035932037324 1
0.206159464523125 1
0.167727007536043 1
0.24730679648037 0
0.198103188230305 1
0.193018525372637 1
0.207188042138805 1
0.18801513950438 1
0.242994556889314 1
0.212536749976709 1
0.217162865452995 1
0.198423942757119 1
0.199199419607621 1
0.213511054911819 1
0.219244851173375 1
0.178221216558327 1
0.232468486739762 1
0.187390139807545 1
0.194517884945787 1
0.209360141777639 1
0.225281267100182 1
0.227850203798664 1
0.20704945591915 1
0.194323479522019 1
0.212197764696361 1
0.217656198382782 1
0.216593620832988 1
0.219201769814792 1
0.169799891851148 1
0.188003551103984 1
0.233964498586408 1
0.192406893324839 1
0.230111708431045 1
0.229609639205621 1
0.213867677015343 1
0.202468939079082 1
0.22573446211976 1
0.20544948567854 1
0.223605991300559 1
0.202189625435244 1
0.186382793983727 1
0.195999770022597 1
0.221013022759291 1
0.201090382198142 1
0.195706285790876 1
0.240108290806004 0
0.15822799044906 0
0.174617092518975 1
0.216028062005495 1
0.212300365998448 1
0.201795291587363 1
0.189734218292264 1
0.142889614485778 0
0.196958862416467 1
0.235841141122508 1
0.195738437233322 1
0.224006802637692 1
0.208691672007159 1
0.236149086773625 1
0.210818614193818 1
0.224130174275181 1
0.172500181009924 1
0.187437823323828 1
0.171999901186635 1
0.184375392995392 1
0.230406288202019 1
0.201791411826726 1
0.184566939260786 1
0.221375051396987 1
0.215532300432211 1
0.224603599244957 1
0.174798416056428 1
0.209502772067906 1
0.222427894691744 1
0.220687215077907 1
0.221299912754283 1
0.209625712303377 1
0.20427420837853 1
0.173858931404488 1
0.203737324985295 1
0.20526885189778 1
0.164195990277194 1
0.215721727723388 1
0.215337800209594 1
0.191949402622424 1
0.222921501864431 1
0.214037464753215 1
0.182016790241634 1
0.211933912840474 1
0.202401406000679 1
0.235914025965123 1
0.194710046603174 1
0.22898780862879 1
0.220472218575721 1
0.188824381719449 1
0.180110548521022 1
0.209518667430749 1
0.206680744456904 1
0.20393583255579 1
0.193539457384773 1
0.171283097201943 1
0.176804409227719 1
0.204115944172417 1
0.184679540230205 1
0.188372779119847 1
0.24110317965712 0
0.153126100548277 0
0.212195958662297 1
0.216652747345653 1
0.187859840442859 1
0.200725701995711 1
0.235885148942821 1
0.179191706388047 1
0.187534373370725 1
0.213766543977126 1
0.192371242165156 1
0.178181222901102 1
0.200732358842219 1
0.171085458206369 1
0.251983390761116 0
0.180961425193189 1
0.213889011111815 1
0.251363232164376 0
0.217346448538455 1
0.191943816122042 1
0.224566648815589 1
0.17817548432478 1
0.196076442717776 1
0.214732558665697 1
0.216879410529051 1
0.184403526182159 1
0.206956128123031 1
0.240464451787842 0
0.192045020998922 1
0.177116581649912 1
0.208346790301923 1
0.217717176840359 1
0.201880693220994 1
0.192619341435318 1
0.234845403339998 1
0.185029408751415 1
0.204736350498229 1
0.207818140550833 1
0.201677979740032 1
0.230739086721148 1
0.203125361862991 1
0.217519208135248 1
0.237549294723252 1
0.17560394004869 1
0.195235826984476 1
0.182923178495342 1
0.22512894424726 1
0.211687839986315 1
0.182356167665983 1
0.215145932115733 1
0.206060556555484 1
0.200447989347803 1
0.209538461581578 1
0.203711551737511 1
0.1784237994827 1
0.192910529786248 1
0.215243028270756 1
0.21595007751249 1
0.214546721066066 1
0.179197242774487 1
0.211835073077154 1
0.18757399501756 1
0.203816503124804 1
0.243859888771338 0
0.1960728143517 1
0.236696963636488 1
0.194216556005211 1
0.179945361828575 1
0.208267964404996 1
0.209982218342539 1
0.18824521206717 1
0.217690311135804 1
0.197987772502417 1
0.200544935106902 1
0.171032514071259 1
0.19867566382078 1
0.198756266230307 1
0.221264924591509 1
0.199960727209202 1
0.195093044420655 1
0.181232471490455 1
0.17039031590784 1
0.198505183168344 1
0.227031212433607 1
0.194400326435398 1
0.249208080648856 0
0.215112624367934 1
0.189798543396081 1
0.208732325150343 1
0.247165179093308 0
0.18822277174639 1
0.148363452408092 0
0.22541797334458 1
0.248179561253585 0
0.192941164586447 1
0.203959515118678 1
0.190497376675797 1
0.17184661741154 1
0.244078876319828 1
0.215722310374654 1
0.240274716167431 1
0.226684058625569 1
0.234464202087626 1
0.167401098527719 1
0.230171041204701 1
0.182457902990575 1
0.234451547625346 1
0.184865961679634 1
0.211858233549077 1
0.169285766976997 1
0.209148957675635 1
0.204300428960271 1
0.218577590436135 1
0.208764211312488 1
0.193456139937871 1
0.208432696736252 1
0.214687425382144 1
0.182147090278852 1
0.196906046133839 1
0.207025840854195 1
0.171238350907407 1
0.185708425903932 1
0.195509969850742 1
0.231949821447652 1
0.179370052766454 1
0.185869394882058 1
0.192848796309886 1
0.195247733246423 1
0.199203336710222 1
0.232758349020609 1
0.186422279319914 1
0.223070449499632 1
0.186275936849223 1
0.224914992069289 1
0.207200693540948 1
0.187603903178395 1
0.220231457331058 1
0.210241036934779 1
0.194928642196347 1
0.180605012982356 1
0.199150505403614 1
0.168261690593902 1
0.216611097236736 1
0.199769980433757 1
0.180226325477716 1
0.214907152143352 1
0.210641158153697 1
0.232652610493711 1
0.20904641689798 1
0.213815403262715 1
0.197648814724677 1
0.176028595170662 1
0.184572755378624 1
0.193641413072687 1
0.178600574954376 1
0.230118489984502 1
0.199467648838631 1
0.198157280769765 1
0.210672359046069 1
0.228099173000169 1
0.205594382213815 1
0.22436378606157 1
0.21841655277321 1
0.228368793696233 1
0.19105546452586 1
0.23084684231697 1
0.200028848430382 1
0.219113412048957 1
0.234833533412989 1
0.187098253403094 1
0.228319626851845 1
0.235387200083464 1
0.167696485670456 1
0.224922275216496 1
0.201758722684128 1
0.213660206339626 1
0.222386857851147 1
0.207525107892024 1
0.179750868291602 1
0.239236706209381 1
0.208132235665823 1
0.20747004248212 1
0.186052613999562 1
0.207320075077928 1
0.202487778995683 1
0.187651609539445 1
0.20866564892545 1
0.240632842636967 1
0.229741077318822 1
0.1891692491991 1
0.180212141254342 1
0.20179442827687 1
0.206397342312734 1
0.217337658439785 1
0.189478844566556 1
0.216357321547947 1
0.19370633233552 1
0.231238626376241 1
0.233646768405479 1
0.214842294140464 1
0.196786943339443 1
0.213154085361401 1
0.241817418950019 0
0.225694970431082 1
0.217732845858782 1
0.221471605784257 1
0.200423737943025 1
0.231805055315471 1
0.220698908592337 1
0.227579261622692 1
0.205773866248296 1
0.222691565317069 1
0.215911870182844 1
0.159581353850597 1
0.188732609709383 1
0.242217434182331 0
0.226460613622545 1
0.249079828655448 0
0.195640964885938 1
0.241421156580452 0
0.22460257809033 1
0.182487539026016 1
0.22364868293628 1
0.206580064469113 1
0.215646489670684 1
0.236422544515847 1
0.179757206536854 1
0.203990715775134 1
0.204541698624354 1
0.182946261174855 1
0.176250420567772 1
0.237823602008472 1
0.15857424768091 1
0.160523355945777 1
0.197288515294317 1
0.203665899151507 1
0.210845499496385 1
0.232220771784952 1
0.176841948384026 1
0.202285555216995 1
0.227501046879262 1
0.20298823476669 1
0.173290717205678 1
0.218874594647245 1
0.224443137232815 1
0.178048940725912 1
0.207401686165762 1
0.215023979300408 1
0.190225070855566 1
0.203424328413028 1
0.199416839050102 1
0.210006312091121 1
0.230376078120992 1
0.214573983881932 1
0.207795280157254 1
0.216131701093701 1
0.25544057761605 0
0.209261170601907 1
0.213926894372957 1
0.207261379461016 1
0.223188979608732 1
0.17063278075081 1
0.216402007359456 1
0.231489881391854 1
0.18030440772133 1
0.238441449482975 1
0.21867444827217 1
0.176896302927379 1
0.230069906614149 1
0.201498718601604 1
0.190968918980487 1
0.222429866630558 1
0.193043883756606 1
0.227502931078054 1
0.211646847726528 1
0.213185849056838 1
0.197865362191962 1
0.195293673505238 1
0.20100695881972 1
0.18942997229773 1
0.242666534891309 1
0.238234712980751 1
0.208625451109974 1
0.202503940039886 1
0.231477025334994 1
0.206856270459263 1
0.201472715515 1
0.216340180790853 1
0.225880587661175 1
0.198987507247037 1
0.229939542837895 1
0.211994844728551 1
0.189073727277988 1
0.182328719405388 1
0.241326804274003 1
0.182427824778636 1
0.191420416389382 1
0.214037104209114 1
0.198784100313767 1
0.223832728498391 1
0.19329277101785 1
0.18660733209524 1
0.242909984165816 0
0.192336239261504 1
0.220351852953669 1
0.205999469084915 1
0.179972699948825 1
0.197325782015203 1
0.222856302851614 1
0.193690622668668 1
0.19031632398622 1
0.218201499878598 1
0.203970463795697 1
0.241489722403171 0
0.212594185281685 1
0.226879607999706 1
0.227109817670198 1
0.186382258091391 1
0.215770561826425 1
0.18219805792203 1
0.207877299617554 1
0.192521750917551 1
0.238116832695793 1
0.252794714933333 0
0.230664020171227 1
0.195773290550133 1
0.196442502410389 1
0.191746455651613 1
0.201661130552416 1
0.213179565080236 1
0.241050197521909 0
0.153949259036889 0
0.206591118467833 1
0.21006589198312 1
0.15555241959714 0
0.218864438548312 1
0.198610807318169 1
0.193582142790669 1
0.185009916526643 1
0.215780983510048 1
0.184858054100566 1
0.187261771028613 1
0.190447345426417 1
0.262735189422064 0
0.2388495920957 1
0.185920711129846 1
0.19227892593424 1
0.264896644639801 0
0.189787491619654 1
0.179866405703433 1
0.220224245109927 1
0.212827245553526 1
0.172028712688792 1
0.17027050075159 1
0.233785339940788 1
0.232001944714117 1
0.18065646168781 1
0.201317221433212 1
0.202082211267992 1
0.224037494455561 1
0.209962337852368 1
0.201068279342039 1
0.190854391354949 1
0.190143232641882 1
0.197747521014651 1
0.214657436949845 1
0.184723890180973 1
0.204200784323595 1
0.190966605686477 1
0.168896461351381 1
0.195047964939351 1
0.218648227984426 1
0.229053586008628 1
0.188278996551174 1
0.221913258030916 1
0.244757501167685 0
0.190274511283214 1
0.230427001407033 1
0.20554851037131 1
0.218546832224548 1
0.232472748343953 1
0.21027891715884 1
0.181021916372066 1
0.223851974004122 1
0.206812540655557 1
0.195086907881856 1
0.215998628852701 1
0.206252098140499 1
0.163338719332916 1
0.176093822616367 1
0.237190447911362 1
0.185073219629729 1
0.206156060303535 1
0.224264321689063 1
0.20199294409873 1
0.250164268028619 0
0.185848452706521 1
0.204582204229522 1
0.21270397619894 1
0.165002019977037 1
0.266471054561575 0
0.186838312976404 1
0.208721429997952 1
0.202206972609697 1
0.227910092541915 1
0.210387062058283 1
0.194826260549792 1
0.218115212413784 1
0.19736837504801 1
0.185823230914012 1
0.230743411937644 1
0.216816395318873 1
0.211177241513145 1
0.195184115152769 1
0.176390497677779 1
0.207490085381189 1
0.198363665524782 1
0.170482553984826 1
0.177399308024284 1
0.198952565475916 1
0.168863627814862 1
0.221171680621428 1
0.175286775047437 1
0.200245357003965 1
0.231828052783285 1
0.210062417912836 1
0.190954978623399 1
0.221053524467585 1
0.204562289870361 1
0.199513047174054 1
0.22351331505264 1
0.185921380623489 1
0.192021832201765 1
0.168667635472076 1
0.187408428625575 1
0.228813033721183 1
0.208108318551067 1
0.1770443541042 1
0.191541300585554 1
0.162547695166477 1
0.190680983660773 1
0.152433101197388 1
0.174464287340515 1
0.198316163484373 1
0.220033621074636 1
0.203982539961704 1
0.211246639390665 1
0.210108852863671 1
0.230169184449411 1
0.207348316481731 1
0.233582178946055 1
0.215859742877051 1
0.215259579971968 1
0.218064878534461 1
0.190225004561863 1
0.19495757398812 1
0.212869373273539 1
0.149055564169501 0
0.203832359014029 1
0.216772749415853 1
0.193554065444325 1
0.223214999747756 1
0.223987886030897 1
0.196423886031232 1
0.18702921229694 1
0.221947734649383 1
0.193978898959995 1
0.196614312077463 1
0.193314433247431 1
0.214430388745784 1
0.208918090753477 1
0.203705293084567 1
0.199503697335419 1
0.226025084478235 1
0.220938761862348 1
0.204258662327173 1
0.176603013938758 1
0.191776720846972 1
0.197980521899682 1
0.180149509161452 1
0.235301480443314 1
0.196056585078003 1
0.192923607589042 1
0.235627073179627 1
0.216800863694302 1
0.242137757593062 1
0.222675705650345 1
0.21488304499345 1
0.208699169362284 1
0.22702026408647 1
0.186505474790456 1
0.192374919045932 1
0.198599566801374 1
0.18066482891139 1
0.23678477711589 1
0.196175218143694 1
0.191159829324303 1
0.239564235083688 1
0.234471186311295 1
0.231806402474199 1
0.216382785231612 1
0.245491514765773 0
0.191417714569835 1
0.204062236185583 1
0.231218762993346 1
0.186271561682688 1
0.166896606976081 1
0.163166239009199 1
0.21201306802261 1
0.233558705577185 1
0.237629021444512 1
0.20253560373609 1
0.186827647073852 1
0.232790642253049 1
0.214043654146804 1
0.180894220077867 1
0.160652721499441 0
0.214438655066531 1
0.222706213811819 1
0.202415646087214 1
0.243773044710488 1
0.226581970643399 1
0.202517646374486 1
0.195747861315701 1
0.203814408945676 1
0.255063695661132 0
0.200648776528134 1
0.213570282203749 1
0.197043607513776 1
0.221107354667479 1
0.211000086725616 1
0.232462228919494 1
0.206994681948355 1
0.196137155606066 1
0.211937292691322 1
0.198455351301758 1
0.211821725356646 1
0.210426943389143 1
0.192800419125318 1
0.225320987927724 1
0.181747544675135 1
0.236049401661933 1
0.23797773157062 1
0.234530454960669 1
0.177114052370051 1
0.203257373531185 1
0.201111863392219 1
0.201707819263625 1
0.204786708457128 1
0.190982416081691 1
0.210519949890742 1
0.166550711138429 1
0.18080825856369 1
0.195252078376082 1
0.210408612653332 1
0.190817591433264 1
0.18801222396338 1
0.230326011683682 1
0.211268039697944 1
0.202669437188044 1
0.170049974953227 1
0.180029494141897 1
0.192646243531186 1
0.194267930535463 1
0.193448914032147 1
0.211281071643807 1
0.184924013222681 1
0.1983952698181 1
0.217234188501066 1
0.196153095757105 1
0.175692508584192 1
0.154388919841773 0
0.19452220141963 1
0.214713983302743 1
0.204518134184472 1
0.205078572513877 1
0.194612521837988 1
0.182860288065522 1
0.210504360949344 1
0.211945657308604 1
0.205176228557954 1
0.202911793295742 1
0.208127058882951 1
0.176663992161202 1
0.216837536352653 1
0.179666993376299 1
0.163747432032055 1
0.194357549170293 1
0.209736450797334 1
0.227308276962479 1
0.174975821342961 1
0.195440610589223 1
0.223748597543609 1
0.189979956452033 1
0.163714618029551 1
0.186141326938249 1
0.226521594870236 1
0.230858934853656 1
0.191306736524638 1
0.184885355136054 1
0.202000767994846 1
0.223262447711125 1
0.191021614988034 1
0.209095419533747 1
0.212783227534669 1
0.186478908640065 1
0.246969145880502 0
0.207737919915723 1
0.156443764588316 0
0.198395820590221 1
0.193323222247109 1
0.174706612805093 1
0.176571047503234 1
0.209398882022385 1
0.186076577134005 1
0.181413011311001 1
0.219605415128817 1
0.20246270099063 1
0.176695233816368 1
0.217210738024094 1
0.212701724517395 1
0.179652165104146 1
0.218411661443201 1
0.218064851252098 1
0.217114468635834 1
0.166057321602548 1
0.207508240160484 1
0.21362209586996 1
0.215895585357887 1
0.188234148857977 1
0.218280023867973 1
0.190740796279998 1
0.250170968742275 0
0.193969833532252 1
0.22240917633017 1
0.208244571991593 1
0.175604044521744 1
0.216857636344227 1
0.213975355741283 1
0.218831902015447 1
0.194831433655821 1
0.220256864597198 1
0.232556820074206 1
0.215920512717684 1
0.230214945854813 1
0.234982103941423 1
0.225098091612402 1
0.167552502938756 1
0.192711282678429 1
0.19630852920923 1
0.213966287198367 1
0.184044141388083 1
0.218141693996872 1
0.183720277872241 1
0.172895979910363 1
0.211488001685246 1
0.196178874024704 1
0.233750880655852 1
0.193478742985143 1
0.190792049254839 1
0.238947671047699 0
0.199159668404702 1
0.20392617687926 1
0.177372273104601 1
0.222331286945165 1
0.237581608188105 1
0.204683205367688 1
0.269754123073905 0
0.221233452199568 1
0.200868210463448 1
0.209016683054734 1
0.206893416405213 1
0.15988513862153 0
0.203404208074273 1
0.212533867087414 1
0.220297197002976 1
0.229875122759168 1
0.187113986565106 1
0.218706136049804 1
0.186352724884415 1
0.219890899553982 1
0.193399079498091 1
0.177679814354185 1
0.220299581005794 1
0.181614102332513 1
0.207597621748389 1
0.234982261994359 1
0.215037616782749 1
0.164477207585571 1
0.222672410442469 1
0.208334448980599 1
0.188667265792615 1
0.194023086388716 1
0.186985418247965 1
0.226818654768411 1
0.223964625439623 1
0.23174064592958 1
0.208300455264541 1
0.21076509135567 1
0.179965894279796 1
0.200408815490636 1
0.216454178244748 1
0.258513923415588 0
0.173132276667835 1
0.187882231152749 1
0.193440370738058 1
0.183938581097868 1
0.21929109907064 1
0.202066570719059 1
0.250735051992864 0
0.194331254223147 1
0.202482745863929 1
0.191032331034598 1
0.227324004955064 1
0.217634585879157 1
0.20128458807083 1
0.165993575019739 1
0.196727222426929 1
0.172403843469701 1
0.223402936848615 1
0.219430979704026 1
0.201599769436589 1
0.204948903211563 1
0.23226763180917 1
0.183588284408693 1
0.209580185496123 1
0.20594809092385 1
0.218490655182979 1
0.204058250099174 1
0.229213517063368 1
0.206427949296938 1
0.149076880555618 0
0.230722933519337 1
0.215796608947382 1
0.218949370515119 1
0.204058776003214 1
0.211877423768449 1
0.203466713199813 1
0.177026719510261 1
0.199684572868205 1
0.211249015692097 1
0.21596019069211 1
0.228452516209639 1
0.20386120243828 1
0.202618432910977 1
0.203445348595983 1
0.222779482238686 1
0.21530391047869 1
0.21139597142123 1
0.210252006586811 1
0.218023503771383 1
0.226977649585042 1
0.206620410232138 1
0.222012626387855 1
0.203008788112661 1
0.204132768990218 1
0.210581367672065 1
0.163531782834331 1
0.220047582348093 1
0.201169873373624 1
0.267639949320341 0
0.216684130711959 1
0.200369378400596 1
0.20243747785324 1
0.201847204567637 1
0.195291452424562 1
0.215296230599461 1
0.211210398759109 1
0.209273485685313 1
0.178596465772838 1
0.195073126566717 1
0.214330324616157 1
0.23223900535135 1
0.223881833308275 1
0.184167713973162 1
0.174842162385954 1
0.175382885068638 1
0.201068617737259 1
0.174700253910801 1
0.208148143951394 1
0.239600187033458 1
0.253777388449269 0
0.21178272289174 1
0.173217048799177 1
0.199988395125022 1
0.188899742236334 1
0.186273000369941 1
0.225136904964931 1
0.187575410928277 1
0.249992120649774 0
0.202119865142416 1
0.177391251495217 1
0.219362824742046 1
0.220006251071535 1
0.256023447784084 0
0.179759850062752 1
0.249886683849774 0
0.24258680523133 0
0.178995275639947 1
0.205801321524445 1
0.25710561124362 0
0.203788197690782 1
0.220128246531877 1
0.184868873169853 1
0.250235177307247 0
0.214271820637405 1
0.181814398317024 1
0.205713077065465 1
0.163044753954156 1
0.20874623574636 1
0.244755252759071 0
0.197256041888529 1
0.22405959444638 1
0.21317220816911 1
0.178855775776326 1
0.213835284130672 1
0.215476283991543 1
0.208216797573788 1
0.242024272812707 1
0.196078770797058 1
0.174149585556067 1
0.202521165610967 1
0.199768195132577 1
0.228822694953655 1
0.226278147425874 1
0.182985292100339 1
0.192698415791163 1
0.187215069088614 1
0.18494414331819 1
0.218020972551851 1
0.178495498753597 1
0.232418482615979 1
0.206432031028936 1
0.207213953090535 1
0.232516882184843 1
0.24968271773795 0
0.202186156069964 1
0.21465996225245 1
0.194180338038551 1
0.240668393401605 0
0.178519162591573 1
0.189077155009518 1
0.196978466744373 1
0.23828571118736 1
0.189013483093605 1
0.14274759214684 0
0.195819151688606 1
0.196369301825532 1
0.167990286512688 1
0.1894480303797 1
0.245104218259002 0
0.250628777620601 0
0.161532786356539 0
0.191617616233437 1
0.228540977498405 1
0.19083927052012 1
0.232854507186456 1
0.195884636694222 1
0.209071092219341 1
0.207776592632673 1
0.241351674216066 1
0.174504442834911 1
0.202662994896122 1
0.20416654406028 1
0.225150928811749 1
0.207160926535019 1
0.182111582842139 1
0.243029611237042 0
0.185972613892221 1
0.167414126303243 1
0.202976149335777 1
0.217618254035487 1
0.246845014191382 0
0.202620593957999 1
0.198934993122641 1
0.196196561950036 1
0.233593685035915 1
0.190681603619796 1
0.202516322125178 1
0.203073668612457 1
0.220936738507054 1
0.219803885850876 1
0.171451585205703 1
0.206319336709078 1
0.195946951910545 1
0.201625544101606 1
0.227983040711284 1
0.214856323013794 1
0.227338039205627 1
0.157885414368934 1
0.246195144012141 0
0.234800245918291 1
0.226874837943371 1
0.178724654470685 1
0.192384700870506 1
0.251968140973796 0
0.186018029749453 1
0.195627241743055 1
0.22399893129759 1
0.213224520975702 1
0.180249732263427 1
0.247556120852858 0
0.22039157905894 1
0.202090608624382 1
0.224977715800041 1
0.213152668946397 1
0.18622145868787 1
0.21666972192954 1
0.172105740052119 1
0.230675649703171 1
0.161725424991627 1
0.204677365125587 1
0.196010302530219 1
0.193770951175784 1
0.219837800232507 1
0.19068856365477 1
0.215079224699366 1
0.187461997367985 1
0.202758973834013 1
0.2178717074897 1
0.243929235773255 0
0.223113559359985 1
0.181570563735031 1
0.224519694674467 1
0.202841232946043 1
0.178991704510079 1
0.208494154846261 1
0.192729282026569 1
0.2358802032933 1
0.224622063014721 1
0.199863192339992 1
0.247659644963136 0
0.175142768272867 1
0.20789356942338 1
0.241277688445838 1
0.200033991454887 1
0.209395009598139 1
0.212276011261741 1
0.211784779156463 1
0.229556195307868 1
0.207321848841924 1
0.238682407701371 1
0.218281927133468 1
0.245471432592028 0
0.197838715030589 1
0.19635334856052 1
0.208290731151192 1
0.221358905304438 1
0.234545689177146 1
0.250109576611758 0
0.219879350389623 1
0.198429223486956 1
0.206052867300742 1
0.219119626137254 1
0.205967078406996 1
0.174760062046767 1
0.2236476768783 1
0.238584117730282 0
0.204478511241428 1
0.220905723530041 1
0.195130895235971 1
0.217071357434786 1
0.18835641981318 1
0.218439947056612 1
0.245857417372256 0
0.176340791729962 1
0.236010297829008 1
0.228205717202035 1
0.182619550447846 1
0.182007392118608 1
0.185629264125906 1
0.213210349773036 1
0.23189375128169 1
0.208385697384154 1
0.210392655850538 1
0.198169156253531 1
0.186951818010578 1
0.201238382616099 1
0.176574237944605 1
0.220638593093634 1
0.235794762746568 1
0.233674577649353 1
0.231585529568259 1
0.223870071864625 1
0.170041693965378 1
0.240419580594239 1
0.225892288646589 1
0.233832256951931 1
0.21210496073472 1
0.184028950672083 1
0.216955867951043 1
0.231683288475577 1
0.173641826655686 1
0.191413954384316 1
0.237664251353317 1
0.201924629882383 1
0.221769971350138 1
0.180482541454652 1
0.209795316810539 1
0.214620616149776 1
0.157907828935215 1
0.207150461380088 1
0.220550202683554 1
0.190245119108943 1
0.209312714688866 1
0.2265774983613 1
0.186287225932113 1
0.187987960846044 1
0.194727945101899 1
0.193426215261375 1
0.206363544499862 1
0.189646274697757 1
0.229889588657036 1
0.211918460127807 1
0.208811854676097 1
0.253209436753032 0
0.163330349279061 1
0.213475025996132 1
0.197211692769186 1
0.196817303933274 1
0.178486161625043 1
0.211327861517294 1
0.193276341117388 1
0.191390305976497 1
0.221696900139245 1
0.238651374655883 1
0.206523502281318 1
0.18471394442898 1
0.189068717042162 1
0.201960950671609 1
0.169360822669173 1
0.170307379383288 1
0.219391050959863 1
0.177285440674065 1
0.192482433754478 1
0.201133646594645 1
0.19385242851608 1
0.208943993046972 1
0.159713538782702 0
0.230582820705833 1
0.195469870094684 1
0.205341125965309 1
0.224517022665631 1
0.242015809872876 0
0.222486046550904 1
0.197565583646603 1
0.199849990951572 1
0.199939939784701 1
0.17168348854926 1
0.1894331451965 1
0.234096375450579 1
0.249858826110242 0
0.149427752614404 0
0.209218200795008 1
0.186412851579051 1
0.230721976763055 1
0.208974456226862 1
0.207385814502908 1
0.217187031369753 1
0.226580339198908 1
0.223595706118004 1
0.184936382354162 1
0.207546531187923 1
0.21862861646294 1
0.214114048956312 1
0.192619829423438 1
0.197207847204083 1
0.220647530434032 1
0.239132447247826 1
0.23251833530699 1
0.23323496973813 1
0.180450842446287 1
0.230496028673752 1
0.248823094433864 0
0.200315275834933 1
0.153187807624092 0
0.213895675785595 1
0.188722600884549 1
0.198667450243158 1
0.220502991958536 1
0.193727389639893 1
0.182777394977891 1
0.185390528049643 1
0.216284126094936 1
0.171035009667383 1
0.165391725623609 1
0.219758840800755 1
0.198510990238707 1
0.21592024578901 1
0.22172478201888 1
0.210633350191491 1
0.175184284040072 1
0.185998079846141 1
0.192194967895255 1
0.218937861063537 1
0.212156056928613 1
0.215842735031377 1
0.202326489888636 1
0.205917107249276 1
0.188213933949485 1
0.198111750244258 1
0.17974882241795 1
0.240848462481857 1
0.207413173978244 1
0.191336247541745 1
0.225662653660552 1
0.215978339035225 1
0.245588488892336 0
0.204891048276554 1
0.217255598296941 1
0.211731848373514 1
0.207634887782093 1
0.225747979319413 1
0.190904728171759 1
0.235394275746097 1
0.219421882101377 1
0.22743823342317 1
0.242463885864268 0
0.214776453942807 1
0.218108193867645 1
0.223053630326469 1
0.202285907597833 1
0.139090754779785 0
0.220710231699098 1
0.190620833855513 1
0.206037190753037 1
0.180280842718009 1
0.205431406174857 1
0.214081536475443 1
0.193518793138225 1
0.246182615001475 0
0.202991217584041 1
0.180602301467051 1
0.212887846683499 1
0.179607935886902 1
0.175134208454734 1
0.211444447196521 1
0.184537916551463 1
0.190338363500581 1
0.233105164406932 1
0.233706531523974 1
0.200604570028011 1
0.228319849687772 1
0.225579847454062 1
0.184654694201056 1
0.224378182959866 1
0.180217054311856 1
0.208233417848558 1
0.199020333046497 1
0.19753908438018 1
0.212273874313348 1
0.191718634737749 1
0.180728110448786 1
0.222734699662371 1
0.18264843537461 1
0.232666811378128 1
0.191953372322067 1
0.20592663989894 1
0.19674020761361 1
0.202178433048869 1
0.18444015528421 1
0.187536019037796 1
0.192590809212239 1
0.229320861731022 1
0.202577077033445 1
0.179962885439431 1
0.203169194801764 1
0.201968808610548 1
0.178673233048499 1
0.193345249242035 1
0.205530963729985 1
0.199768032101816 1
0.217576280661296 1
0.198439875313481 1
0.188266925525593 1
0.204905800204008 1
0.229718589301 1
0.175801263502616 1
0.21795959696021 1
0.196550172015634 1
0.200170577964857 1
0.175190061340337 1
0.210973834503049 1
0.205282822583177 1
0.227986673318515 1
0.161066951668679 1
0.21502376679886 1
0.221528054161788 1
0.210267955967587 1
0.200791442911749 1
0.199880820740959 1
0.177869708759618 1
0.206984860959732 1
0.189596873147397 1
0.199580590959264 1
0.179612148855396 1
0.190619828055734 1
0.184955796320671 1
0.180822803547856 1
0.229743712794257 1
0.230674448587289 1
0.192996255322733 1
0.246440030607854 0
0.154256191345443 1
0.243579001274656 0
0.259419655275077 0
0.235508414373795 1
0.172217043658918 1
0.184996670125926 1
0.19260817733658 1
0.197205446597393 1
0.185647718461718 1
0.165055027641002 1
0.175594956526785 1
0.214336324081332 1
0.203489486252218 1
0.196774919591813 1
0.207949950346982 1
0.166985013684531 1
0.226848782742883 1
0.183236156396521 1
0.203073076648929 1
0.204711338262773 1
0.198308192083929 1
0.170636226955409 1
0.210991554178487 1
0.20090726709128 1
0.214595959510382 1
0.192342704293106 1
0.195144215196632 1
0.189513286857298 1
0.213218229868446 1
0.196953365325839 1
0.211964315823317 1
0.211281081092105 1
0.202849817236795 1
0.25750184779948 0
0.231264489476094 1
0.187335065496527 1
0.206051318694945 1
0.187499198713207 1
0.215442455373855 1
0.20461960570711 1
0.216338441035978 1
0.220831593236992 1
0.202032622520117 1
0.190515977963353 1
0.191552447287113 1
0.1990212579523 1
0.205534017058492 1
0.231005864289339 1
0.214052027627222 1
0.179092344179588 1
0.19115123155487 1
0.199052067978982 1
0.194057205253184 1
0.237089282287333 1
0.214520330846 1
0.176352128379596 1
0.248306620125842 0
0.234575001851109 1
0.197915681291925 1
0.18470892752494 1
0.199549238231532 1
0.165228569281788 1
0.227892921053232 1
0.220105980913278 1
0.183387571667852 1
0.224519448477943 1
0.221773172192986 1
0.226897805047258 1
0.241853827085912 0
0.234406005495971 1
0.200778822763607 1
0.241180025992757 1
0.174348074125163 1
0.179854297382211 1
0.218849432275553 1
0.18257636182887 1
0.222155536455512 1
0.232923117712143 1
0.201601992543659 1
0.199855576233169 1
0.206464112569274 1
0.186859907857498 1
0.214331490037533 1
0.180016461493938 1
0.168178922232864 1
0.202728753215426 1
0.218172018529139 1
0.168095224537498 1
0.195056628256287 1
0.232854799959976 1
0.204836267432242 1
0.200845930442983 1
0.199907732490684 1
0.206384526164616 1
0.229759875023247 1
0.231257079455789 1
0.201845748755158 1
0.17391297633029 1
0.218236780233097 1
0.174748171176262 1
0.187694509234506 1
0.227513404587135 1
0.218701164080896 1
0.207525260371425 1
0.224474095869969 1
0.234361048861133 1
0.197405588986955 1
0.229064067693299 1
0.203784875453946 1
0.196394274457883 1
0.191691997156013 1
0.232238775672028 1
0.206575098555336 1
0.243148833752072 1
0.245511658080969 0
0.228326235720606 1
0.211745998313646 1
0.201909311907002 1
0.197655907305366 1
0.247875859588679 0
0.207581184216498 1
0.225533281239676 1
0.175897378347186 1
0.205378472333192 1
0.21295042155753 1
0.146702679073333 0
0.206821804768323 1
0.198346764522587 1
0.203856567084656 1
0.200802541144794 1
0.220968862576826 1
0.180210855138456 1
0.216935877330105 1
0.196171124655613 1
0.206185838427084 1
0.221573411518647 1
0.219964870309892 1
0.192711525036419 1
0.19749600742021 1
0.216715026179982 1
0.193775178706617 1
0.18377131729479 1
0.236042419622498 1
0.202809142017002 1
0.199915531897844 1
0.233256318741569 1
0.199233411724411 1
0.189935494786833 1
0.2085273226533 1
0.205976152612048 1
0.191369905176468 1
0.21488941342967 1
0.243005576107409 1
0.193377958571192 1
0.206661847050439 1
0.235832923614069 1
0.1922649327856 1
0.191090984739 1
0.229580531689339 1
0.224478525934512 1
0.213257644343974 1
0.213065647064686 1
0.246434125039103 1
0.231153203270955 1
0.214370225597764 1
0.186915063424159 1
0.230321725849365 1
0.207707432827631 1
0.228446485826942 1
0.174738871962687 1
0.193983186948995 1
0.171863003253395 1
0.19419519714254 1
0.186807722251038 1
0.171558283102788 1
0.219188247108918 1
0.196191340034828 1
0.192040610285253 1
0.170298009514676 1
0.213752118181206 1
0.170989469745687 1
0.240863187232215 0
0.204954090974064 1
0.224365575286876 1
0.228932658445522 1
0.181318060301395 1
0.184643127739504 1
0.168342112683926 1
0.201444642600059 1
0.239178461564713 1
0.189150281526249 1
0.21188936314309 1
0.18523140730959 1
0.227259181565263 1
0.243873167734527 0
0.219701756382837 1
0.19180273439185 1
0.169117471798108 1
0.219544040625559 1
0.225392036076627 1
0.244890582118731 1
0.227478689400002 1
0.199698866201646 1
0.17653910745579 1
0.246297876637017 1
0.243185288416764 0
0.221400119119407 1
0.218963659767741 1
0.166367658070397 1
0.217468709383852 1
0.178236510865799 1
0.2315641763753 1
0.222895154629218 1
0.208989209992864 1
0.188618595774081 1
0.218827354111291 1
0.216477748673671 1
0.189255171569715 1
0.188145757808447 1
0.202592810932161 1
0.218629728075568 1
0.214397639747877 1
0.180093010519488 1
0.194992317960668 1
0.209862679147615 1
0.219664689907686 1
0.228851500829654 1
0.216414242022785 1
0.191490486206116 1
0.21907308947462 1
0.202982746194057 1
0.18728856703524 1
0.164610563128495 1
0.196043676831191 1
0.192939992542799 1
0.218534950761563 1
0.194986601214487 1
0.178160138439538 1
0.205377296745538 1
0.184828826504049 1
0.200730518685391 1
0.156438742642909 0
0.202514712866984 1
0.179290196145923 1
0.205434560635979 1
0.184038242271427 1
0.209965616829542 1
0.194747969711864 1
0.249261387622231 0
0.181899118995701 1
0.20516171429 1
0.201504659240856 1
0.199730702169493 1
0.198671734927512 1
0.217926638470748 1
0.188224299152934 1
0.171707745017733 1
0.278045172681998 0
0.211412154726673 1
0.199615618029713 1
0.19062430712044 1
0.171124657956637 1
0.200368378843362 1
0.198025115870234 1
0.219878932667434 1
0.213196901780485 1
0.177321972281878 1
0.179062821867314 1
0.157895089423523 0
0.234459081159855 1
0.199338668661059 1
0.211790801215401 1
0.201307353831974 1
0.199936239528105 1
0.230646568728143 1
0.173250504507415 1
0.25018612216865 0
0.229606914380015 1
0.179346615202196 1
0.182359528602183 1
0.185756070598414 1
0.202223513248213 1
0.198536875926019 1
0.207968432780213 1
0.200426367491549 1
0.199478010332102 1
0.209228050814891 1
0.217767935398067 1
0.182829195092228 1
0.211507352431281 1
0.209096159906205 1
0.19663094263054 1
0.196594293895162 1
0.190429850013435 1
0.226646393263207 1
0.226124013004214 1
0.24548513584015 0
0.200472863128201 1
0.219444340350105 1
0.239573043243429 1
0.203549844805472 1
0.26448553262449 0
0.214829813651342 1
0.170974659714645 1
0.176260824780454 1
0.243440045571235 0
0.210944367058579 1
0.214352651379452 1
0.231722044670174 1
0.188735833871153 1
0.19095203663731 1
0.200215244128326 1
0.195442124290033 1
0.218910261985424 1
0.242917593810573 1
0.192979727433098 1
0.176068400365662 1
0.161064002087932 0
0.166400344442475 1
0.254367071460823 0
0.211436696317777 1
0.216250781056233 1
0.205238474298942 1
0.210634446587904 1
0.195819238070571 1
0.199940880093048 1
0.222723682551384 1
0.211930225352955 1
0.285255383494608 0
0.207783222438071 1
0.170028584437906 1
0.252379704212663 0
0.197904297204964 1
0.22020163843538 1
0.230328295211308 1
0.179444883532164 1
0.201121982303176 1
0.270788862156941 0
0.240767024675655 0
0.178063445221173 1
0.207220091217979 1
0.210794739746717 1
0.221175618273486 1
0.207347861601067 1
0.247534303296199 0
0.222299522883055 1
0.210104065180043 1
0.214184034725441 1
0.176819206999807 1
0.209378774601852 1
0.187395522550554 1
0.249925661257408 0
0.220143519656116 1
0.190844077979821 1
0.204853606928087 1
0.203105843684016 1
0.225222753280954 1
0.203451340354405 1
0.232543825871708 1
0.218014567236261 1
0.199733672296877 1
0.181443733292549 1
0.185550154793325 1
0.187270852113739 1
0.195212064060249 1
0.19992922424781 1
0.182800340041206 1
0.195594786747895 1
0.181069606776908 1
0.227890431312324 1
0.21639714977294 1
0.209620014771011 1
0.18802292406993 1
0.260196628615957 0
0.226963771643311 1
0.217010782039052 1
0.178388209034133 1
0.181407182188771 1
0.231435852768019 1
0.225890831772355 1
0.159866751563897 0
0.223552429766667 1
0.227502859115737 1
0.201196006017717 1
0.231259510963749 1
0.220897917111418 1
0.208249745611321 1
0.205151720221476 1
0.225614556404924 1
0.20508131692408 1
0.185511432569445 1
0.236574357463228 1
0.218210589626911 1
0.236754723424071 1
0.1830988817843 1
0.189987013178586 1
0.193702857516932 1
0.23079323813651 1
0.204554853957341 1
0.153152068208473 0
0.232421944171944 1
0.223777747894644 1
0.211814875373783 1
0.16830627428611 1
0.226721025781189 1
0.186359866134363 1
0.221395162962879 1
0.201139745576501 1
0.194055275342204 1
0.178966559264672 1
0.217882873618075 1
0.181797648184076 1
0.186286628078711 1
0.22261202048442 1
0.167939925290364 1
0.161966987683554 1
0.184268728212715 1
0.199882783347777 1
0.221210697171644 1
0.200251750995086 1
0.212847514237068 1
0.187047859211271 1
0.197332459740486 1
0.228733667795161 1
0.200802695573311 1
0.235759683222757 1
0.191487860366276 1
0.193402629822114 1
0.217661242174448 1
0.173833508549116 1
0.187504008903201 1
0.223294397066276 1
0.202374054059027 1
0.217280822696266 1
0.216316506822886 1
0.214531964240063 1
0.229453202279128 1
0.236271286988404 1
0.18405316054825 1
0.211612093839794 1
0.216778461926433 1
0.217118048263583 1
0.175541380766027 1
0.217145442317326 1
0.178300545433972 1
0.196413595377818 1
0.20368828135384 1
0.218325611783993 1
0.201247979052512 1
0.239751070792887 1
0.175306614589331 1
0.205600816174773 1
0.205723086023041 1
0.206533689790107 1
0.207565331454156 1
0.223851581246801 1
0.199990220646247 1
0.216337332503894 1
0.192574977436747 1
0.22356635817181 1
0.191348358901503 1
0.213249939440693 1
0.196506313967007 1
0.217664614432914 1
0.194083897746994 1
0.208056365152184 1
0.204841267153895 1
0.218514211613074 1
0.171554512302863 1
0.221922256950359 1
0.208101949616736 1
0.185631466963962 1
0.267109858583504 0
0.249761856953582 0
0.2112927272426 1
0.213684848548052 1
0.21266565747278 1
0.18482214797265 1
0.19051997048286 1
0.189495726326979 1
0.232254127422514 1
0.188284341939817 1
0.222046568482325 1
0.174859811254766 1
0.214180368210764 1
0.190698217058297 1
0.22140156990248 1
0.196115742797082 1
0.175642112771001 1
0.219059346675199 1
0.198825920928236 1
0.219953608490187 1
0.204121591132417 1
0.209190982071563 1
0.256231641324013 0
0.222798267962355 1
0.222758569210561 1
0.192914786296186 1
0.191063291927464 1
0.227320253928444 1
0.163530666953587 1
0.198593778497335 1
0.203905687558779 1
0.19412733226731 1
0.225645649080108 1
0.254216993052831 0
0.220574535370968 1
0.17556203002274 1
0.204525535868489 1
0.228100911493253 1
0.138186661266949 0
0.223044138843836 1
0.233439696652582 1
0.246125078747613 0
0.206050281105122 1
0.171921264737501 1
0.197129148326774 1
0.203824368942327 1
0.253922125056836 0
0.216700358621867 1
0.218073914435933 1
0.18733277088608 1
0.198650944541212 1
0.196549979790608 1
0.163546487042085 1
0.189800428680849 1
0.13788326098444 0
0.214942561366225 1
0.189665584622273 1
0.175352330898893 1
0.212965476853092 1
0.213906704715497 1
0.240636509490253 1
0.18325585937513 1
0.17024128224934 1
0.205767733600459 1
0.180637837293687 1
0.178601813488142 1
0.206547155903917 1
0.21699321742993 1
0.233893097570122 1
0.242196242114218 0
0.255326972546696 0
0.203652384326228 1
0.188050201420861 1
0.196902679246959 1
0.172113817158286 1
0.209624183982016 1
0.252095864143549 0
0.23118331914 1
0.204627891960797 1
0.190209736181642 1
0.167271187858598 1
0.226575531767568 1
0.262978612214356 0
0.193573624268742 1
0.204636889599449 1
0.198762995325107 1
0.216337393531203 1
0.206911395419493 1
0.203595728936646 1
0.20528651859856 1
0.233501941995158 1
0.162885760850679 1
0.195788154352084 1
0.223485318091679 1
0.200066108831051 1
0.21712911706752 1
0.199918531351788 1
0.235694009675202 1
0.183510192217281 1
0.192492901910804 1
0.220802892754321 1
0.169778951235947 1
0.202062576527563 1
0.213912713064715 1
0.220570214808548 1
0.188165772730562 1
0.213079449394443 1
0.19002588496755 1
0.213241759625126 1
0.192402349421288 1
0.16867724020808 1
0.207473201360985 1
0.193985641737424 1
0.243130330243325 0
0.210125223096066 1
0.21826919043916 1
0.202816961617699 1
0.222005275503085 1
0.206673692689185 1
0.222953888121736 1
0.205116187247774 1
0.1940382441364 1
0.195138831639697 1
0.192999575855815 1
0.191017560284327 1
0.198372630624254 1
0.172077906959707 1
0.177739543991191 1
0.227047817910525 1
0.244580617372612 0
0.225052462529803 1
0.186456831309657 1
0.224505931531793 1
0.175455812397423 1
0.214201559554347 1
0.199341005898782 1
0.201408707882671 1
0.22331783946806 1
0.192997427372822 1
0.220072971422231 1
0.228922236807298 1
0.239565723364498 0
0.200098153971406 1
0.200439063979325 1
0.197494215220136 1
0.216383961253895 1
0.204491934859711 1
0.18825053637245 1
0.203788587124437 1
0.215980589334298 1
0.175756897141415 1
0.223341680497216 1
0.222888063115642 1
0.187389917826323 1
0.191143916594286 1
0.191635542739617 1
0.212834236245301 1
0.183453072270798 1
0.212909027779965 1
0.196239505987538 1
0.179116779617599 1
0.225652798566666 1
0.205458888176124 1
0.262809564240294 0
0.196963375178253 1
0.198662334800985 1
0.229101247696927 1
0.159158485956828 1
0.213682924621234 1
0.221835159150414 1
0.199958818750673 1
0.226042535162742 1
0.210624468316907 1
0.210998522168163 1
0.215672051661949 1
0.207406412135132 1
0.260251024861299 0
0.211693000602691 1
0.199023760924967 1
0.193805755798662 1
0.218528405179642 1
0.199928047734863 1
0.23547376725025 1
0.191575788963975 1
0.201756070984003 1
0.222333732747535 1
0.196472723291739 1
0.203977770516652 1
0.169608085054111 1
0.266406111428941 0
0.177584275663549 1
0.190521544176084 1
0.20843751049968 1
0.243371575617901 1
0.202300703348215 1
0.245784619383564 1
0.210410619198358 1
0.206982360603452 1
0.192988629463705 1
0.168584582143745 1
0.19366569288137 1
0.219029250916978 1
0.18769287241811 1
0.198633541746844 1
0.202879309143258 1
0.206949164678371 1
0.206653532379745 1
0.212586224059871 1
0.250388627900637 0
0.218044189839094 1
0.228775793927748 1
0.230896247552964 1
0.202702551291862 1
0.184153422679452 1
0.239232894117656 1
0.207926532590471 1
0.209652378776323 1
0.217881895447795 1
0.208324242634924 1
0.254970064607188 0
0.265695858041372 0
0.198794191961928 1
0.198078332319672 1
0.18166513015727 1
0.219632324274689 1
0.176138485388093 1
0.224550278484088 1
0.238610105547136 1
0.212061227930979 1
0.21388579129849 1
0.200437783265774 1
0.19002180921035 1
0.197533059124123 1
0.201909580628477 1
0.220935173240977 1
0.189043533076113 1
0.208967679346812 1
0.206960708637817 1
0.202759631249585 1
0.193127448298072 1
0.205819237052417 1
0.240138036617847 1
0.241075456306486 0
0.231666020560159 1
0.201446299913092 1
0.197025805851694 1
0.219256868612691 1
0.236136600326167 1
0.196861422619562 1
0.209834169583299 1
0.212882047958841 1
0.208522471501731 1
0.17035207661986 1
0.221711821801104 1
0.21189177491476 1
0.197963734393675 1
0.188678472511672 1
0.19638592825045 1
0.234704857608337 1
0.210911598915772 1
0.202091236092052 1
0.171932905905285 1
0.192151267916289 1
0.170966833176013 1
0.204725497124784 1
0.213745694056262 1
0.19879847548614 1
0.198951444534192 1
0.21050381564492 1
0.233409339664229 1
0.166544783132533 1
0.209595638079004 1
0.179591636197796 1
0.221602917997759 1
0.209786783967086 1
0.198927651370723 1
0.211170998119855 1
0.213246082571057 1
0.152843246067673 0
0.189212581103506 1
0.23745655247364 1
0.22961205263527 1
0.206803114092601 1
0.216688663234381 1
0.220247442583273 1
0.193937180916448 1
0.178813932114496 1
0.186212599976069 1
0.213488891343587 1
0.222294634442077 1
0.239662548380323 1
0.175677928648535 1
0.261077867813444 0
0.209744760720055 1
0.190214565493478 1
0.197415310812414 1
0.186626873073634 1
0.209036632125754 1
0.195337841443116 1
0.199269939853726 1
0.204625941512407 1
0.202847753576721 1
0.218165890057058 1
0.199183787859804 1
0.179059585493376 1
0.195835832037734 1
0.210765408927522 1
0.226056211109399 1
0.249416946186076 0
0.227751504788915 1
0.185479555709066 1
0.17998319981532 1
0.18743289157334 1
0.207988367892116 1
0.195902483878262 1
0.216743859949606 1
0.157800240766112 1
0.2314603602046 1
0.195366776640014 1
0.179861568647339 1
0.222379797181476 1
0.242814586377136 0
0.196711724432103 1
0.201563131558969 1
0.185615083816065 1
0.231131633369775 1
0.194895753529924 1
0.2106617747178 1
0.205437125198699 1
0.18938327970344 1
0.176868172799845 1
0.222477563106484 1
0.224800247464043 1
0.216480796265788 1
0.217721530918489 1
0.222197605997594 1
0.220795561494805 1
0.184595961205085 1
0.221409554481219 1
0.185191311657146 1
0.198298338915521 1
0.247294583615906 0
0.188271118117103 1
0.203284903688492 1
0.197164202448941 1
0.203888909606339 1
0.236272431443286 1
0.188208238626531 1
0.215095821695981 1
0.215268875628066 1
0.201298406046079 1
0.203800417824587 1
0.227816202280126 1
0.19282512359858 1
0.223038405372314 1
0.201839052425995 1
0.184791236043162 1
0.261316758929963 0
0.174960875255545 1
0.191765755553741 1
0.199848366157291 1
0.210503411943222 1
0.176710198921323 1
0.21087284307975 1
0.215986220805501 1
0.233381458975606 1
0.250892302936734 0
0.243470582504527 1
0.222895390127833 1
0.206975343411695 1
0.198216661320385 1
0.215190978723592 1
0.168947898247077 1
0.200708854525194 1
0.180387920600167 1
0.209698854686255 1
0.232471750558663 1
0.194519432537764 1
0.170806571020715 1
0.210500882096863 1
0.222671862957187 1
0.217383487373805 1
0.192444347286469 1
0.188953873147499 1
0.198648748614469 1
0.178079721886904 1
0.182027690980874 1
0.189795417142139 1
0.219891001408548 1
0.206632982106453 1
0.221540288502521 1
0.176017385261142 1
0.2086983037608 1
0.216771184957036 1
0.215397363450992 1
0.206669673053553 1
0.202712223908842 1
0.189609710899439 1
0.194737550758213 1
0.231457614627252 1
0.243036251337 0
0.187343718509286 1
0.21807729796134 1
0.209596774842119 1
0.243404221375866 1
0.192111335959649 1
0.180260162714391 1
0.18578542648029 1
0.200926240284701 1
0.206197333082163 1
0.197618267661143 1
0.235284856909 1
0.212473291747991 1
0.187672600719085 1
0.227790494602801 1
0.212471319563039 1
0.216390888532693 1
0.220432933044817 1
0.211278965106371 1
0.227638973358579 1
0.239483991382183 0
0.179107285911066 1
0.198990480351443 1
0.185037922667639 1
0.191780388090712 1
0.239822232308893 1
0.18808163673364 1
0.224065778121716 1
0.227814690127576 1
0.201278981534998 1
0.194627922966557 1
0.195079566081444 1
0.183910917004856 1
0.224768630410109 1
0.179395884992025 1
0.180278867616475 1
0.225946374307692 1
0.193466537467182 1
0.209230471690067 1
0.185990488242154 1
0.189878179991617 1
0.172562556192323 1
0.202918317543634 1
0.238541367250957 1
0.215776869728299 1
0.231204231796073 1
0.193603322402679 1
0.167232393484704 1
0.196247102380464 1
0.232012630142489 1
0.188992061450046 1
0.234004530953206 1
0.231896107185282 1
0.208700738345476 1
0.196039497865643 1
0.192093251183124 1
0.273620647597497 0
0.153106725057569 1
0.203047591607101 1
0.185845953225707 1
0.202938015956343 1
0.189546511580411 1
0.181683522561631 1
0.231902791177782 1
0.175573997392738 1
0.209190111731887 1
0.214396619447114 1
0.227099555000542 1
0.199018503202446 1
0.195123791971428 1
0.205114016346746 1
0.220685402553299 1
0.19989379647083 1
0.214334046227644 1
0.211382914410165 1
0.198996081437645 1
0.194128065186955 1
0.231310477590376 1
0.239741995908812 1
0.225059798152644 1
0.165011448258283 1
0.188455679881513 1
0.232778946304572 1
0.122498009030593 0
0.17491142712284 1
0.193498901741566 1
0.208842666352201 1
0.214954781538312 1
0.192134417351112 1
0.182319275418416 1
0.204815783500389 1
0.182101599903714 1
0.196217373071501 1
0.189959182039043 1
0.16219868956915 1
0.197176365825674 1
0.252365926813094 0
0.202690179531899 1
0.227245717470607 1
0.206775408757852 1
0.201475184632366 1
0.22248196241168 1
0.212013570192916 1
0.226143946635141 1
0.241621791213794 1
0.176555999826179 1
0.170537101639808 1
0.208046530659947 1
0.197932282737406 1
0.221587455246361 1
0.202817317034364 1
0.202304825609136 1
0.20927600571001 1
0.206540217394255 1
0.198204250496623 1
0.215094617735199 1
0.172874174513111 1
0.22015546175402 1
0.193639926960138 1
0.168550035458979 1
0.205244199093439 1
0.191121183689947 1
0.216426954381574 1
0.182223218305068 1
0.205820641757708 1
0.176806933524297 1
0.186583883296157 1
0.18132869128641 1
0.209146922261005 1
0.199032519463187 1
0.226242724514824 1
0.210443252545188 1
0.221389007796827 1
0.18368450410031 1
0.214688155572154 1
0.178490314592929 1
0.237540233361234 1
0.219803642612412 1
0.206141024904467 1
0.221304433782387 1
0.180050371773419 1
0.241359429278659 1
0.194082781517723 1
0.210661268477169 1
0.215275304988977 1
0.187490161784468 1
0.183244887742588 1
0.207276822363428 1
0.214140301150158 1
0.205947046257788 1
0.214384872730306 1
0.223261237545984 1
0.215097401898258 1
0.19510798720456 1
0.217149457513613 1
0.230794813997439 1
0.211343734605447 1
0.21922702811565 1
0.184486592895746 1
0.205886224816617 1
0.212921921758995 1
0.209388232817386 1
0.216772498749783 1
0.219069925332739 1
0.217697958704446 1
0.216417935229369 1
0.187663799888066 1
0.188128118935124 1
0.194608436931415 1
0.173089147359259 1
0.193962262686571 1
0.209328172290355 1
0.204165997963335 1
0.207751551926015 1
0.237804395486868 1
0.211922871625823 1
0.20916583725853 1
0.202967277836052 1
0.198538592542661 1
0.238304028592804 1
0.207757539582995 1
0.212795481202718 1
0.2057794937785 1
0.177121170812415 1
0.168395029231179 1
0.206153907888004 1
0.19119851681257 1
0.249297990141142 0
0.222544522336667 1
0.223979940383773 1
0.231238090056603 1
0.231900423966531 1
0.205980749877103 1
0.174026808592041 1
0.243767187711754 0
0.198535190268557 1
0.222042347516783 1
0.125532651244481 0
0.22964165166441 1
0.190952461186611 1
0.211536623706192 1
0.223790638038169 1
0.205347317051486 1
0.230162357792021 1
0.183770282618019 1
0.177340618915176 1
0.179824822029204 1
0.212609174132811 1
0.195576458311453 1
0.197397205281333 1
0.238402761291824 1
0.153330620899247 0
0.175434661305007 1
0.190031125211725 1
0.221573625742048 1
0.199413779161366 1
0.220519919969866 1
0.203521318909883 1
0.204706843936326 1
0.226193816154579 1
0.195825542754253 1
0.214594164705695 1
0.23241757709531 1
0.213876201971624 1
0.207930694959477 1
0.205396496740788 1
0.241693554642185 1
0.225095431740469 1
0.198089058681066 1
0.174912966497765 1
0.177424122542774 1
0.230543379177051 1
0.243382109877707 1
0.182714435267127 1
0.223185870621362 1
0.22700364079901 1
0.192907089394956 1
0.173118278447349 1
0.209402185191491 1
0.200500246854996 1
0.241332455316439 1
0.186003102919022 1
0.23928938746465 1
0.22556155600692 1
0.221923565127979 1
0.205676924519028 1
0.171872811242124 1
0.194659997852708 1
0.244350118275795 1
0.236114503556342 1
0.199118422683263 1
0.192665944065132 1
0.221089273845572 1
0.180258915786185 1
0.215455633561077 1
0.220359596976919 1
0.240412983455343 0
0.188180699856544 1
0.213859456547374 1
0.220562846044405 1
0.188225205199334 1
0.184429622204548 1
0.215276621240599 1
0.232340218021522 1
0.18629377525204 1
0.162567194966955 1
0.228558023133347 1
0.217582406167645 1
0.167976924370741 1
0.21086313451878 1
0.223483395347395 1
0.145939735861291 0
0.228797869277491 1
0.201468232140062 1
0.201389045977403 1
0.212819468780465 1
0.201585836187303 1
0.20622706086445 1
0.198318533183708 1
0.213359994318781 1
0.171937433541173 1
0.170905007570414 1
0.19096588534263 1
0.238666109709835 1
0.225634938483811 1
0.216694175379096 1
0.226731333686694 1
0.209588153059953 1
0.214389357751896 1
0.233961544326568 1
0.20057428798421 1
0.227836904375592 1
0.215559961489468 1
0.166100536424007 1
0.19050628220927 1
0.225745509153838 1
0.166509362331589 1
0.170088678794569 1
0.170090365167039 1
0.213237902650843 1
0.184119609981703 1
0.207886599106702 1
0.231326129125368 1
0.195906531453274 1
0.194083065974064 1
0.195316029109303 1
0.239989569977468 1
0.201490486732956 1
0.193769882331731 1
0.238054811076969 1
0.212169221838859 1
0.19493280040668 1
0.221381630974433 1
0.173628819931027 1
0.183995776040301 1
0.207116334783185 1
0.214059174129548 1
0.238682440079258 1
0.20188702555371 1
0.215818348408176 1
0.254823421310341 0
0.188426370134921 1
0.186197798105828 1
0.208982799030332 1
0.19948333450791 1
0.167070652131841 1
0.229700299033581 1
0.1961484583327 1
0.20000487591455 1
0.231052308932114 1
0.212338038239314 1
0.208442264058679 1
0.204373704222724 1
0.174288239800099 1
0.213609392634629 1
0.198161264143856 1
0.224379883819081 1
0.219709206551442 1
0.196884939715418 1
0.188041066470631 1
0.164696149515239 1
0.223001782254521 1
0.17941580828555 1
0.177769196840926 1
0.181326071070127 1
0.222523896481359 1
0.191194839002655 1
0.174707819556877 1
0.219901105252509 1
0.230871285885146 1
0.272456033151981 0
0.210779792831215 1
0.237882943774399 1
0.208574711217224 1
0.198836645590462 1
0.202999233359331 1
0.240294767605513 1
0.201364024790967 1
0.259282041951195 0
0.244713816906971 0
0.203432946428435 1
0.22786087385175 1
0.180969818363962 1
0.161374288310945 1
0.204547608463022 1
0.237715641466362 1
0.217691863601889 1
0.207636994687454 1
0.217323705950701 1
0.211548700742464 1
0.224845598273829 1
0.242372747018214 1
0.23801639724798 1
0.235126589976743 1
0.213153214663715 1
0.213792656193838 1
0.207163383991865 1
0.189874066585638 1
0.208115576726528 1
0.24617400745455 0
0.228140684725272 1
0.205824193377372 1
0.161531519269497 1
0.211695087025045 1
0.211555722673749 1
0.21033415980419 1
0.1978782456127 1
0.21373992049225 1
0.201630522156134 1
0.220640616766513 1
0.165644021060804 1
0.21457012768811 1
0.180786272197709 1
0.228166840406907 1
0.202826151049778 1
0.213617654822936 1
0.187350888356606 1
0.199385196281035 1
0.219285505366505 1
0.167630253113226 1
0.222312769280096 1
0.196847108738111 1
0.225891048342398 1
0.215853649645704 1
0.203581668744463 1
0.185372841751898 1
0.185417277921602 1
0.157600208100439 0
0.178301310598045 1
0.227566051590041 1
0.155768569134519 0
0.197778683491512 1
0.212780005030892 1
0.279602957248611 0
0.222706152617724 1
0.170075368443987 1
0.232479687690964 1
0.190604681874147 1
0.235043286889281 1
0.186078996905587 1
0.186821275244248 1
0.189056824471298 1
0.183375627818985 1
0.208985939528851 1
0.202479795441058 1
0.17151002750274 1
0.254486425808378 0
0.208422514008769 1
0.201484967823379 1
0.227160910747636 1
0.213276679535058 1
0.219410701192602 1
0.23026117444517 1
0.193803376374571 1
0.197709263982768 1
0.224374582052176 1
0.170118937759013 1
0.199461456047947 1
0.181144147298219 1
0.218993749237769 1
0.196715661395247 1
0.214912790546321 1
0.204425362423158 1
0.244873753829322 0
0.248829589717803 0
0.165098720537643 1
0.191819917851108 1
0.178124218448883 1
0.237545481239265 1
0.197678830607332 1
0.177694430951079 1
0.242679475983134 0
0.20599923193154 1
0.245244561735259 0
0.194864661682449 1
0.182913049885304 1
0.217663890556835 1
0.208242208895852 1
0.195595462168054 1
0.190627131694375 1
0.213189580729653 1
0.209854368595474 1
0.182239357968204 1
0.173270551088065 1
0.205803712756962 1
0.160132440971884 1
0.206778569307766 1
0.206996242899541 1
0.214632143828682 1
0.229078734743293 1
0.236522199007335 1
0.188479924752353 1
0.20693689927647 1
0.244485604727278 1
0.188799018797846 1
0.222018845751349 1
0.183305813943756 1
0.197592521231884 1
0.216418172629962 1
0.212887199486218 1
0.240342459850145 0
0.220244267121857 1
0.184177824969843 1
0.197142432195782 1
0.204739921800604 1
0.209388581460919 1
0.241292116052022 0
0.227384857421965 1
0.210192498704897 1
0.198981990916057 1
0.157208416555224 0
0.217785665428892 1
0.215326059537837 1
0.19580572888295 1
0.212779032765404 1
0.181332060328816 1
0.220887005222654 1
0.220560037711651 1
0.228537971893753 1
0.214448719265158 1
0.189246732343339 1
0.199938038921122 1
0.203117498349099 1
0.235007894870887 1
0.224547164073803 1
0.207071159992009 1
0.204806910456341 1
0.215511161237497 1
0.203179762839347 1
0.214305612456706 1
0.226647151585214 1
0.19901011709829 1
0.18625860008961 1
0.184182471437416 1
0.219314315427146 1
0.205849447793946 1
0.221382302638272 1
0.245903767808787 0
0.1954101526421 1
0.197540917205159 1
0.158137957975215 1
0.184025307507586 1
0.22459492397095 1
0.179718934384704 1
0.222787556037186 1
0.230456378143414 1
0.220568015903284 1
0.220835860485646 1
0.15889747438323 0
0.22369422484953 1
0.20137030696778 1
0.241089801115255 0
0.203224309921878 1
0.193121257774833 1
0.197295625551129 1
0.159772421478227 1
0.180580501832623 1
0.224831797635085 1
0.182106051957565 1
0.209580513751477 1
0.1805118210502 1
0.19487197905913 1
0.210166177305986 1
0.183974693759121 1
0.219216656440436 1
0.169323234167841 1
0.174176798654329 1
0.222348411456217 1
0.155701024679963 0
0.183178369432023 1
0.216095955345183 1
0.219854625095103 1
0.223498028495443 1
0.202822720420163 1
0.172940559379237 1
0.20922229455776 1
0.202371145686918 1
0.221348951941248 1
0.1914424273485 1
0.225055355273427 1
0.222078691694967 1
0.221967457154193 1
0.181707122282646 1
0.166173532482623 1
0.216915938317693 1
0.203714687889065 1
0.190668468708795 1
0.162147139545405 1
0.191205369391525 1
0.189706932685558 1
0.189909855553696 1
0.221004949276443 1
0.212353789431997 1
0.221297062811849 1
0.188205583133245 1
0.223214095851162 1
0.202375229896295 1
0.211799974688214 1
0.207291247826842 1
0.213730322712084 1
0.196777880982757 1
0.224665350029623 1
0.208182377379831 1
0.209572094743235 1
0.205235700092292 1
0.220828021894872 1
0.21359406272678 1
0.189034032638088 1
0.216835577411513 1
0.196644053630169 1
0.194334533865548 1
0.186582579463492 1
0.189593671840912 1
0.206145468099068 1
0.178996854827116 1
0.202754887475039 1
0.194693378226018 1
0.220174961985032 1
0.231352593010974 1
0.221865314331632 1
0.195961101172354 1
0.216039655178303 1
0.250557756218186 0
0.183344795002001 1
0.222735585418171 1
0.247642143956366 0
0.191850244191827 1
0.202255041606717 1
0.179059633334124 1
0.22261238228063 1
0.212905840288651 1
0.211713955289288 1
0.188739118158476 1
0.166080898546264 1
0.20502298080008 1
0.221971689433469 1
0.194813861905073 1
0.205808221955515 1
0.185127342566304 1
0.166910713522783 1
0.19596221518088 1
0.207913468230082 1
0.173019030650563 1
0.201490178545655 1
0.232591941507937 1
0.222325217852831 1
0.221098370039834 1
0.249122807370912 0
0.220814593769749 1
0.231291434066007 1
0.20755145850602 1
0.195211205589154 1
0.207477759617567 1
0.233109744536463 1
0.234431681856488 1
0.183027254473542 1
0.202323693290322 1
0.201707552473985 1
0.187527728014369 1
0.227254104516043 1
0.233895358067043 1
0.214710632832365 1
0.213520118816817 1
0.213023758467885 1
0.189087628675824 1
0.223034199420767 1
0.189146510253407 1
0.186895110215827 1
0.200154286558367 1
0.177021611335792 1
0.241047030927606 1
0.192305388059917 1
0.205663060892719 1
0.1675759123046 1
0.197338850075703 1
0.15262177400583 0
0.210435939121113 1
0.210254212271266 1
0.224687095226136 1
0.203184119393997 1
0.213595358660076 1
0.201248735923617 1
0.212492083985982 1
0.241607360772727 1
0.166204813785187 1
0.232916940816542 1
0.205319095271163 1
0.220941795530096 1
0.212103655402042 1
0.203733266513071 1
0.198215539475835 1
0.229322887590913 1
0.20669897134678 1
0.203597866332013 1
0.189706839245737 1
0.185641853931901 1
0.235395714323411 1
0.215867576734438 1
0.216224420141204 1
0.212123128039806 1
0.230811972214375 1
0.213842619386661 1
0.219265947206037 1
0.180267491610896 1
0.203621871392277 1
0.187986039968116 1
0.171824455117092 1
0.206056111670635 1
0.188333431566154 1
0.204577548850503 1
0.211217871015286 1
0.191615733163833 1
0.170512731357568 1
0.219977714654597 1
0.19796865902643 1
0.205501223908878 1
0.197050739246779 1
0.232744500625853 1
0.204010261630824 1
0.168788434809819 1
0.218272294286028 1
0.198011471441262 1
0.193226127212993 1
0.205840639824192 1
0.227724364145263 1
0.224990331130627 1
0.189865706809243 1
0.197114108261697 1
0.206469814042955 1
0.186504810461476 1
0.186163063458618 1
0.19410213357763 1
0.205334133164432 1
0.22480767773037 1
0.213287478884026 1
0.168885120090114 1
0.191039184217367 1
0.23251911998018 1
0.188406307367961 1
0.204606915965944 1
0.233380186306495 1
0.1900615332143 1
0.227027428264069 1
0.183607675934594 1
0.194851879033941 1
0.230645101383547 1
0.194027001408641 1
0.217243881297448 1
0.1931619608423 1
0.233036383051482 1
0.224959538344727 1
0.198482839876966 1
0.21795162837836 1
0.19163870063021 1
0.212139711239721 1
0.211598867152779 1
0.211214234278628 1
0.197985498534544 1
0.195761876609697 1
0.197109234014676 1
0.196258565095131 1
0.184907313150723 1
0.189382491496912 1
0.182694845449697 1
0.201585860092032 1
0.184012064648962 1
0.185187365085197 1
0.223649984668895 1
0.229580039392262 1
0.206143037726614 1
0.190724111265463 1
0.178941558592187 1
0.180491115296881 1
0.251981831324035 0
0.269708628259196 0
0.213553649443307 1
0.226282244257754 1
0.213179984436093 1
0.204582984806639 1
0.211240203264993 1
0.207751255499962 1
0.205697535067849 1
0.217467380598315 1
0.175203163935396 1
0.189963512671839 1
0.20832007191422 1
0.182116817511713 1
0.230175085911344 1
0.211827726364992 1
0.209489884243257 1
0.156902958939986 0
0.196365891857716 1
0.232506024150092 1
0.189788399666932 1
0.233244199943274 1
0.199750096289338 1
0.207214319687797 1
0.254926891966854 0
0.222054175141433 1
0.191846613445023 1
0.183113072098716 1
0.185976793647022 1
0.241430154444609 1
0.146754532736905 0
0.233672314374044 1
0.238662233011071 1
0.199781965443898 1
0.225679997897498 1
0.224652579571487 1
0.205540821913285 1
0.191680814713074 1
0.186478402946898 1
0.199219211902002 1
0.190892837060948 1
0.194342031778271 1
0.163873173775304 1
0.178297099523865 1
0.187189979935832 1
0.23143895341141 1
0.201869667844325 1
0.215110343769684 1
0.201540434204019 1
0.207268351224945 1
0.182459014133273 1
0.257118395446116 0
0.203796669939897 1
0.211779510264615 1
0.212633382429879 1
0.19499274411787 1
0.188541781367506 1
0.234074029121345 1
0.240330115847489 0
0.19346085931576 1
0.197028853072251 1
0.190391556253886 1
0.198058236626555 1
0.196711401850737 1
0.191652043002996 1
0.212793428769707 1
0.166857791042154 1
0.192885442416969 1
0.188545941916043 1
0.187918928291744 1
0.216086110084917 1
0.220100325652635 1
0.226432595643703 1
0.233620850935988 1
0.209132316107872 1
0.229061409619307 1
0.21591474233374 1
0.193987520684077 1
0.202999523404607 1
0.201661174847745 1
0.219476659298687 1
0.175463145165173 1
0.210410064783209 1
0.212354555656714 1
0.203060873363437 1
0.245193468879223 0
0.20329884559226 1
0.22140739261347 1
0.227045556854721 1
0.205689110540019 1
0.232818462768923 1
0.250966707656749 0
0.20580424751675 1
0.213778227106589 1
0.266796733763005 0
0.208571413292767 1
0.208208736090671 1
0.176495622476966 1
0.157295157828819 1
0.2354794536777 1
0.242120320695372 1
0.212528466867966 1
0.197023561828637 1
0.220415655311363 1
0.25116571368363 0
0.239571717312158 1
0.195445386381122 1
0.200828412534522 1
0.186379049869549 1
0.210894084277032 1
0.209134976873054 1
0.192133483290528 1
0.214689279896515 1
0.2358661825967 1
0.230623920195128 1
0.197917383976704 1
0.181590002580696 1
0.175323024546627 1
0.221948692304291 1
0.200378221169895 1
0.189945848637108 1
0.201893912123462 1
0.177529996129907 1
0.223566516743957 1
0.234982528751431 1
0.205001371785768 1
0.224424403390905 1
0.180436308084044 1
0.223558117429667 1
0.226635833690435 1
0.207685637321953 1
0.233533464891664 1
0.243940031239228 0
0.16324068308745 1
0.239703836530361 1
0.197459767313412 1
0.196327263624692 1
0.240721461597327 1
0.178696149636142 1
0.189859753829097 1
0.209527389160806 1
0.192428764437559 1
0.216047531219073 1
0.212871920491462 1
0.199882629132852 1
0.228808642535996 1
0.270655975649597 0
0.205916088177383 1
0.192517161512784 1
0.191660678270958 1
0.226766959278262 1
0.208441609263422 1
0.215458275230844 1
0.200125405494456 1
0.18586353625979 1
0.212458762934499 1
0.202472967371584 1
0.178361040353118 1
0.202017379187161 1
0.23549949291632 1
0.223056874414734 1
0.23590824690989 1
0.199707738256311 1
0.225971575196348 1
0.191674470779698 1
0.170276687428756 1
0.192860533668168 1
0.21473817142055 1
0.224670576100219 1
0.228284841500644 1
0.187763880615711 1
0.227338300408657 1
0.194167478058065 1
0.183444900548287 1
0.213549545581771 1
0.208973052993281 1
0.205360568250952 1
0.233693256349637 1
0.225097599481438 1
0.180966886486808 1
0.22860020848078 1
0.198035659376243 1
0.216510929454726 1
0.221067577417859 1
0.181241662431894 1
0.199430848426973 1
0.212158661232383 1
0.22382515075298 1
0.193666658228517 1
0.198006369752414 1
0.188162526259289 1
0.238724816520944 1
0.199337774276906 1
0.210008355174409 1
0.192517731454894 1
0.214407153186764 1
0.22087452377388 1
0.209139524820159 1
0.195012873860131 1
0.19910321960229 1
0.185677941164736 1
0.226841288408183 1
0.217396030810845 1
0.236647400643821 1
0.233263100368121 1
0.20793564410073 1
0.211127514917996 1
0.222395654922046 1
0.207222346067224 1
0.192110437614958 1
0.179391870738133 1
0.206480808918034 1
0.185319694387949 1
0.211681040300659 1
0.171731588661005 1
0.210569173115801 1
0.20771166848987 1
0.210560918489428 1
0.206927304136768 1
0.223761247581828 1
0.203518719054474 1
0.199100520191244 1
0.181171830334355 1
0.197865578048233 1
0.171858550604109 1
0.233361583356111 1
0.194742953016187 1
0.226424886640848 1
0.219199093240131 1
0.188361487291856 1
0.214804038474229 1
0.207061338607707 1
0.238729557556989 1
0.202229320177132 1
0.239607970016894 1
0.16928309727544 1
0.188656057975317 1
0.209779506448366 1
0.186638419175506 1
0.203435265019781 1
0.216082975795058 1
0.208475230757488 1
0.221086786978295 1
0.234754290410171 1
0.220852685482611 1
0.214449361582833 1
0.198970070655501 1
0.168936290817508 1
0.233117124829004 1
0.195507854110575 1
0.21509141044327 1
0.199904940420795 1
0.175420730815006 1
0.212629982520223 1
0.169657083787624 1
0.221048079082036 1
0.148345221807047 0
0.185307716957907 1
0.19141633178362 1
0.173184917216013 1
0.214386114589357 1
0.218562198480708 1
0.200936573108173 1
0.245019341179403 1
0.200528138493411 1
0.172242994316748 1
0.194812036798578 1
0.19201856224368 1
0.188114945299014 1
0.177027989199108 1
0.218628417992685 1
0.202939082471794 1
0.17910130982733 1
0.200171843908086 1
0.221891639333425 1
0.225559188912757 1
0.191828066572764 1
0.208239419108844 1
0.187510066398425 1
0.222762671408782 1
0.226913014465204 1
0.218299163245163 1
0.22539153124105 1
0.194642363389311 1
0.201345437731199 1
0.178831936582873 1
0.194722280099209 1
0.208310078868979 1
0.20780934692125 1
0.205420912716826 1
0.169971018508376 1
0.196721351426417 1
0.182081087729001 1
0.228669998000039 1
0.218437342661133 1
0.180394908079649 1
0.19435760675851 1
0.214593399046912 1
0.196518455103481 1
0.201316586561371 1
0.19417091804628 1
0.188801170315463 1
0.236640112195141 1
0.203017887777926 1
0.190306018156945 1
0.234437264646485 1
0.183840820101474 1
0.207138072068071 1
0.194049660347373 1
0.2373656310885 1
0.197683548263782 1
0.205742668453616 1
0.178728093752926 1
0.203311412273347 1
0.178329507964514 1
0.188121793405825 1
0.205488733754693 1
0.195845757450533 1
0.187913201702202 1
0.184259583150008 1
0.218449537006439 1
0.217860953586064 1
0.208187989903735 1
0.200180624816401 1
0.218402438237986 1
0.222716029486962 1
0.18769004261864 1
0.238813788511704 1
0.236775813641093 1
0.258504990659487 0
0.168264673874671 1
0.185384319986603 1
0.146225070733531 0
0.196875921274395 1
0.188163605963138 1
0.216474086799207 1
0.167877441102588 1
0.178658434212733 1
0.203245703277319 1
0.233508999303812 1
0.202075761507214 1
0.188238983874226 1
0.230738580507945 1
0.191870658102182 1
0.196193819944617 1
0.241305683666098 1
0.191872080495841 1
0.213209204890723 1
0.181898066406515 1
0.194177771450253 1
0.23998583267633 0
0.209072364570283 1
0.227100158978266 1
0.224518172943423 1
0.206868435000689 1
0.198936166383965 1
0.175649509515663 1
0.235795242519154 1
0.178591881985733 1
0.193145111366007 1
0.194405901716527 1
0.191390459736388 1
0.22333017234256 1
0.180950892569575 1
0.230725314227161 1
0.224277038080304 1
0.180266533062366 1
0.202524352073459 1
0.21814313863104 1
0.165105759829042 1
0.187561276993137 1
0.192042238466973 1
0.213720665940342 1
0.175105320385713 1
0.205855783348237 1
0.219055979363372 1
0.213168524207485 1
0.221933070755586 1
0.199583327322393 1
0.20558292175079 1
0.232187662163781 1
0.209079851220624 1
0.237351040788384 1
0.162405865094535 1
0.16142126109563 1
0.203684059141924 1
0.225170400321689 1
0.248874700866448 0
0.180078741200812 1
0.183229876073014 1
0.198565813619583 1
0.251439795699719 0
0.217602006442274 1
0.198794980524633 1
0.214327135293506 1
0.193948648964274 1
0.21298241866191 1
0.198689647247779 1
0.17516413687328 1
0.173091540522149 1
0.216649330873699 1
0.208186604498181 1
0.244376953917862 0
0.215348567384303 1
0.212315140081913 1
0.233211923355141 1
0.203338069365949 1
0.195301804123854 1
0.190242353838431 1
0.192229779743334 1
0.179604636508437 1
0.23518410730492 1
0.219497385927313 1
0.207281101894563 1
0.214575360313318 1
0.222082523679245 1
0.193860559077192 1
0.188700186357283 1
0.201054556457259 1
0.204431540314722 1
0.238215424747252 1
0.239106258340401 1
0.171669482305693 1
0.197432075371915 1
0.207290131853316 1
0.213740905497093 1
0.193776110062317 1
0.231874480214075 1
0.22638382713068 1
0.190911983418211 1
0.197073180839876 1
0.211335701152833 1
0.238377663198984 1
0.203658847135179 1
0.196303406206321 1
0.189615338870361 1
0.236848632012689 1
0.211315423594686 1
0.187035239560626 1
0.196674005451574 1
0.216119347016589 1
0.202755476246217 1
0.197091059021625 1
0.274866103953279 0
0.191062026348409 1
0.200803008715021 1
0.201618650282906 1
0.211056296648668 1
0.221933751325851 1
0.201936940456031 1
0.179966614884125 1
0.203338923851522 1
0.196830727590585 1
0.234118825476155 1
0.213702195715563 1
0.227574724268016 1
0.135963482956793 0
0.211401399487634 1
0.224684474326857 1
0.19523701437508 1
0.217319445760511 1
0.17959327526625 1
0.217909275812566 1
0.217829004247959 1
0.19235435270788 1
0.193972655766817 1
0.226606786417924 1
0.201493098631587 1
0.181664727846281 1
0.210354870983334 1
0.198636622910941 1
0.198366599979012 1
0.213800742439049 1
0.19569073644077 1
0.205479482777684 1
0.214078285356011 1
0.172704324946312 1
0.207849281182276 1
0.198800308288513 1
0.199937003377811 1
0.180144704510318 1
0.205063656619409 1
0.224828834562272 1
0.200852156381255 1
0.196343449008412 1
0.188830734248179 1
0.217311445182926 1
0.191067946223737 1
0.232227289942475 1
0.240056302995611 1
0.221974717198211 1
0.20983651701208 1
0.233933756872578 1
0.192228080966544 1
0.21955764379931 1
0.217509564851753 1
0.194819716580553 1
0.248921493688073 0
0.228731577764343 1
0.212546872478829 1
0.236731569876383 1
0.170716102447029 1
0.170770777028921 1
0.221513617263153 1
0.197296763830815 1
0.202291823221837 1
0.205753740056211 1
0.18146327331707 1
0.172721153005211 1
0.225824282625295 1
0.187643582185895 1
0.194337518885722 1
0.195504310901776 1
0.214331083612467 1
0.226820464274859 1
0.218832938551177 1
0.219651914307508 1
0.219463536568536 1
0.219413365120519 1
0.221891548052061 1
0.210283409713089 1
0.187114622687438 1
0.207145994414987 1
0.184868814881322 1
0.210358614890914 1
0.214482243960356 1
0.202316980880464 1
0.212442572732269 1
0.183909283777347 1
0.202874610044626 1
0.231155847513268 1
0.193618449810806 1
0.228489499990555 1
0.186391066943951 1
0.219931219838361 1
0.182631212099563 1
0.206117814629455 1
0.199460776408375 1
0.16975270957257 1
0.229059601532486 1
0.221273626900255 1
0.210403044055952 1
0.235946894010058 1
0.22202551720716 1
0.263038416767715 0
0.192226897645146 1
0.165045216932832 1
0.17609776791496 1
0.187177420292404 1
0.190743495470259 1
0.173505368508016 1
0.214427065290868 1
0.216855891995766 1
0.151349378374518 0
0.173424296059263 1
0.166457221251482 1
0.199508231105183 1
0.1602446432344 1
0.247589226979084 0
0.188450147924901 1
0.19572711666562 1
0.159887752193036 1
0.218988280075901 1
0.240219533972492 1
0.192108661577613 1
0.201306817147313 1
0.188904999634037 1
0.17008802038192 1
0.183362656461418 1
0.182747752689583 1
0.219075116753695 1
0.183843224493308 1
0.229671699308254 1
0.225350775363856 1
0.215001494751467 1
0.189930742718721 1
0.198351150786603 1
0.220392962023805 1
0.222768097143163 1
0.193838580018005 1
0.192820326791194 1
0.175844841053904 1
0.179113613228153 1
0.222371072760188 1
0.210621334011954 1
0.229972429555546 1
0.178580242375679 1
0.22428990496591 1
0.20491502963271 1
0.192754731932891 1
0.203983627643583 1
0.20911566394614 1
0.198504893584851 1
0.166094051261373 1
0.247675796650796 0
0.182812239172568 1
0.217666979108818 1
0.213093701163077 1
0.226522290467364 1
0.240868420917641 0
0.202774308270435 1
0.228035449204689 1
0.275996022426577 0
0.203467052062564 1
0.184501506027131 1
0.181993328929146 1
0.193966474204561 1
0.235996876102187 1
0.205321315454547 1
0.207861168103733 1
0.195220985760112 1
0.204591286835273 1
0.22956122495591 1
0.186857888570723 1
0.193969051665194 1
0.182680748671752 1
0.184672793124296 1
0.230397036757798 1
0.242328727961856 1
0.230321749071621 1
0.190362281911832 1
0.15889169430464 1
0.21638843900036 1
0.214565436455783 1
0.176356002137349 1
0.22110986816518 1
0.215572465445524 1
0.208669616832064 1
0.211471238208187 1
0.197407241580602 1
0.160626349308451 0
0.188392232535633 1
0.207907093945117 1
0.204316862903857 1
0.235225676486447 1
0.187272967917471 1
0.203144596085664 1
0.197213683966325 1
0.241610939709594 1
0.179814727504496 1
0.168735390216327 1
0.202717710710086 1
0.21647785261637 1
0.234334357743811 1
0.226356754038844 1
0.20428075883807 1
0.235483878369002 1
0.175395040946904 1
0.225240040376489 1
0.239728837993458 0
0.196394900925066 1
0.158917756580191 0
0.172103429425223 1
0.206704129263322 1
0.201937598378444 1
0.184160488780261 1
0.202988320042703 1
0.225436399753148 1
0.191521032022847 1
0.218971262272778 1
0.197015525999542 1
0.235747370817214 1
0.224668767868166 1
0.195297153566881 1
0.216242835888466 1
0.189669406889544 1
0.193362110802672 1
0.211341213479425 1
0.19988412072718 1
0.224396596046686 1
0.227231287011362 1
0.216701988957818 1
0.23397214195482 1
0.151322131887902 0
0.218425805069659 1
0.209803502916384 1
0.229634043950308 1
0.21539172312226 1
0.175298010980041 1
0.195678671383691 1
0.201082230075046 1
0.177674475185881 1
0.25662506156136 0
0.185696175735137 1
0.194464865780246 1
0.223658161150371 1
0.156453798638692 0
0.217522261836922 1
0.215983112702789 1
0.220449914071388 1
0.187653458664499 1
0.217075581638108 1
0.16833022414627 1
0.206554348194062 1
0.167711645484925 1
0.204199855928683 1
0.181447000739908 1
0.21173518992315 1
0.221222907747309 1
0.185537244742298 1
0.210063006683486 1
0.220395464748732 1
0.194172683473375 1
0.221934912147159 1
0.225246635958134 1
0.172775931831795 1
0.223343271246154 1
0.204663893084219 1
0.249042639049097 0
0.194478572475339 1
0.211022626260325 1
0.22543353014744 1
0.203596589490451 1
0.191713146798464 1
0.226752658958421 1
0.227019451331973 1
0.233542440301549 1
0.224198304692484 1
0.192289179521458 1
0.162705379569727 1
0.245483457532751 0
0.236553117263991 1
0.237295439777349 1
0.175213250542199 1
0.216992188917719 1
0.217862745518278 1
0.186314060350098 1
0.214209656323139 1
0.201993736691969 1
0.191721432891929 1
0.216743017367125 1
0.22974871515716 1
0.227884042726113 1
0.212497622448775 1
0.229672091556794 1
0.192450190741918 1
0.207727432745536 1
0.224475342642558 1
0.192139056710809 1
0.179685633688091 1
0.179767315513014 1
0.195665406722674 1
0.1977464280424 1
0.204538681182881 1
0.223485889060738 1
0.190580886308373 1
0.178979952872696 1
0.228376676501629 1
0.208125458721628 1
0.215083518832823 1
0.221965064488787 1
0.213167500721876 1
0.234728183865979 1
0.219776300736394 1
0.20868958993245 1
0.198786783114096 1
0.236607739573942 1
0.239673091660781 1
0.201451224711109 1
0.240380056036868 1
0.237999600666163 1
0.221715199167219 1
0.231596003110978 1
0.219180176674421 1
0.172251124056074 1
0.180528580236783 1
0.230021139618294 1
0.231047317171798 1
0.211492484919841 1
0.226510649841338 1
0.2185557419806 1
0.24136339845848 0
0.177591599160846 1
0.221651333506547 1
0.234799724391807 1
0.178003172322666 1
0.213459344368757 1
0.224253052794951 1
0.238666839503063 1
0.238271563845258 1
0.24851387266987 0
0.22444424583573 1
0.203060331174814 1
0.200935352622321 1
0.223685541602374 1
0.172351602136265 1
0.212882596935863 1
0.20712357158734 1
0.185204456484075 1
0.181592746540725 1
0.180095009547076 1
0.231590629884888 1
0.191370009779855 1
0.209365135114075 1
0.213288417651411 1
0.216947853801373 1
0.198268089270761 1
0.204210452392789 1
0.189162336943433 1
0.206690031653349 1
0.209696239329394 1
0.204252973726307 1
0.21549333054679 1
0.200048989423098 1
0.214670055613704 1
0.192807805493625 1
0.221689534459004 1
0.179106785707056 1
0.210442768999936 1
0.208637108012273 1
0.209589169986011 1
0.196622142209018 1
0.209471515094201 1
0.187813311759688 1
0.226894537053052 1
0.201304222230386 1
0.194560424644433 1
0.188602799036865 1
0.168054884503337 1
0.21975739054785 1
0.172407282420594 1
0.197067151111393 1
0.190924465451084 1
0.177131638939647 1
0.210543126279418 1
0.202155752901711 1
0.222774460935675 1
0.196859086251847 1
0.211315837649581 1
0.20591744530734 1
0.196134111363634 1
0.206704534237344 1
0.215554445859381 1
0.223240274400026 1
0.228777306490249 1
0.174562300224528 1
0.204846166327289 1
0.204821788205288 1
0.211314412507656 1
0.197810710673362 1
0.205596714642046 1
0.203382357784285 1
0.201388855975051 1
0.189236000429143 1
0.15832426679456 0
0.185808800826958 1
0.200806898726236 1
0.209502527301379 1
0.191090564164771 1
0.20995011972066 1
0.202869827210413 1
0.190993453163358 1
0.203942432544804 1
0.179423692303702 1
0.210495969655654 1
0.193292764913695 1
0.204327807523619 1
0.202525883282378 1
0.193637892927256 1
0.246250840807354 0
0.229908442873582 1
0.217125575337389 1
0.200053400086247 1
0.209932716450841 1
0.206580702842586 1
0.192813413815264 1
0.237868531305442 1
0.2198913078026 1
0.227566652111741 1
0.206774846115533 1
0.197079078446238 1
0.204315478206876 1
0.218660642884727 1
0.168576144389426 1
0.183449141585801 1
0.252498786142816 0
0.216481000533782 1
0.246129198037301 0
0.198132266606712 1
0.224712766802988 1
0.224679636896736 1
0.191523910393589 1
0.217520471165319 1
0.205151167726225 1
0.175086536924999 1
0.216935046334683 1
0.211371704070672 1
0.243332752300302 0
0.186487142459615 1
0.202371699595036 1
0.236777958256554 1
0.220547496735044 1
0.209911873694451 1
0.202964892311834 1
0.191059621176705 1
0.220390393885012 1
0.214135962047596 1
0.20656801770721 1
0.195622678166396 1
0.230293850823101 1
0.186337253933046 1
0.236195175142124 1
0.222554881256049 1
0.216086909279062 1
0.232012950275474 1
0.198097050360309 1
0.159827518134532 1
0.230748147376055 1
0.205959130709908 1
0.253468365916926 0
0.21627141809317 1
0.189820799964814 1
0.177468012421027 1
0.255868430279779 0
0.176192028868261 1
0.204237393764807 1
0.219649278562048 1
0.168354002210046 1
0.165072811307951 1
0.230131830967002 1
0.219976676122362 1
0.211214394017639 1
0.199365336145567 1
0.201404649480188 1
0.23769750305697 1
0.176215425056897 1
0.206456505049904 1
0.207608837714343 1
0.227945041418599 1
0.197447438956923 1
0.199466528087064 1
0.217155821053609 1
0.173690679124543 1
0.196845983273009 1
0.2040420672465 1
0.245259868036129 0
0.236847991568221 1
0.190316587282415 1
0.201775120556636 1
0.215052371365129 1
0.168203556788944 1
0.19100926824471 1
0.17738602673135 1
0.164717448226018 1
0.188591682610867 1
0.181750546673306 1
0.226857109568728 1
0.231284973383516 1
0.20570009612152 1
0.197681688471122 1
0.198271059949475 1
0.228565578481988 1
0.219890258759806 1
0.205541851647571 1
0.184789093863848 1
0.23095968352864 1
0.169035223737543 1
0.190944338582949 1
0.230264003191553 1
0.172910915702599 1
0.193866778993435 1
0.25661474057811 0
0.201403786627015 1
0.200447689696294 1
0.211626932900302 1
0.215003317207348 1
0.222873118856112 1
0.212437404392998 1
0.240384560745603 1
0.179094025612002 1
0.200849370805717 1
0.231823398054572 1
0.254568599032206 0
0.226604407695771 1
0.213642715223202 1
0.168399553379782 1
0.200231124289159 1
0.199932571632533 1
0.205819909197301 1
0.205801023586648 1
0.162118655935668 1
0.211578287755043 1
0.214737532392962 1
0.209582362884929 1
0.213435901166024 1
0.191403001634766 1
0.216664128476584 1
0.180483941576944 1
0.176726067877276 1
0.221535444062148 1
0.225377541418286 1
0.207103860865841 1
0.220155402707732 1
0.222828882931355 1
0.210315979703148 1
0.236605204441786 1
0.184152297615052 1
0.21038235212161 1
0.222093023981634 1
0.215238960064557 1
0.234214236790926 1
0.230919855978439 1
0.236979143666286 1
0.135240786639536 0
0.216146790823499 1
0.224877560106835 1
0.226755446725339 1
0.217428789787014 1
0.198782625425816 1
0.207832930815826 1
0.224577213510183 1
0.17288782769749 1
0.203338552703152 1
0.19540619795297 1
0.195988258453672 1
0.220876959632626 1
0.205336248528592 1
0.218224125735558 1
0.223304653730283 1
0.20991095606192 1
0.24819948075858 0
0.173790933284821 1
0.227614399064559 1
0.204031413854837 1
0.218031687075636 1
0.184308685637325 1
0.224371581299381 1
0.200175955531273 1
0.184708677686319 1
0.200950377329298 1
0.213481731750833 1
0.227418520840087 1
0.192279627449375 1
0.225439643819269 1
0.22696636208589 1
0.221787123866585 1
0.210802955887382 1
0.19398091336187 1
0.21436923051348 1
0.183588769200701 1
0.22185175988128 1
0.203777451503981 1
0.192798425331922 1
0.246463520660721 0
0.198458798889682 1
0.248932829888785 0
0.214785544888907 1
0.196817518581864 1
0.22451393731847 1
0.213619206154793 1
0.186421956321949 1
0.17135581621755 1
0.180685135632977 1
0.214550738490854 1
0.251115364595567 0
0.188833495476528 1
0.193965847508172 1
0.215988188711773 1
0.195013436308812 1
0.187107487557789 1
0.201083851055676 1
0.209760092966362 1
0.201289843087367 1
0.201508229897007 1
0.218416719849433 1
0.24366879779819 0
0.219533458684849 1
0.185284942311398 1
0.232811536040939 1
0.20010720741119 1
0.185704114854902 1
0.184773959671576 1
0.229757304856141 1
0.222325562605218 1
0.181793545695713 1
0.22122244209702 1
0.202424646327065 1
0.224011827890495 1
0.257003295520959 0
0.177933900988579 1
0.213882455866561 1
0.187428223661409 1
0.217453926490784 1
0.189443230468196 1
0.195081507220927 1
0.207935014602373 1
0.170298387955933 1
0.190975606167956 1
0.210949668064046 1
0.176575408534816 1
0.233263409303311 1
0.164756627997874 1
0.168924112474707 1
0.248695265956059 0
0.185675107916523 1
0.223670605295123 1
0.199252426408219 1
0.228851489668953 1
0.22223459472958 1
0.228321039208154 1
0.17377849259748 1
0.158517266660998 0
0.199032217469371 1
0.161533233492255 1
0.244527777497096 0
0.213230535671205 1
0.236931783530253 1
0.21866973285119 1
0.221186289490341 1
0.211678429979612 1
0.212380647701242 1
0.220194529460046 1
0.209817787284989 1
0.209266016614183 1
0.208307572853204 1
0.19855732346178 1
0.197426601910462 1
0.187689292241667 1
0.208109134020702 1
0.199902509637717 1
0.225361620372159 1
0.208152656590377 1
0.209938228399168 1
0.173176897260734 1
0.18807816563626 1
0.213271733487965 1
0.216216556674465 1
0.269789835887439 0
0.219467935780775 1
0.151358949290662 0
0.201400717302297 1
0.179474246973042 1
0.192720297370987 1
0.163010263432121 1
0.186035469522898 1
0.194381565030864 1
0.235838192390698 1
0.190324077389435 1
0.218346555083493 1
0.236937341972746 1
0.210646153937751 1
0.196647759507511 1
0.186648431948498 1
0.196647198503124 1
0.191387229458015 1
0.204564878346416 1
0.249818272671637 0
0.238224870923321 1
0.188319107553369 1
0.208857533916542 1
0.222338250170657 1
0.205256827243969 1
0.198367910799881 1
0.209711686714958 1
0.19890873145308 1
0.241412482824801 1
0.189045794917327 1
0.180985643822605 1
0.212718233071951 1
0.222028842372682 1
0.18687986122913 1
0.173258988882314 1
0.201093454622027 1
0.201339405614389 1
0.211767387549401 1
0.194895224447252 1
0.219738041258725 1
0.207528966520653 1
0.204983425284989 1
0.235488740881329 1
0.223273727266098 1
0.186985029088663 1
0.230461924997743 1
0.217098416883757 1
0.214633285540414 1
0.194792901528937 1
0.238456976334721 1
0.174356869110942 1
0.253880690378184 0
0.209820067906715 1
0.199388739419452 1
0.224956557068261 1
0.155341809520145 0
0.226514169285375 1
0.163386138658595 1
0.215488087899857 1
0.196987349996864 1
0.201554477746897 1
0.21511426770743 1
0.183212338333994 1
0.190097592951008 1
0.153197470479113 0
0.199549710287921 1
0.222165503515055 1
0.226504895337799 1
0.201542951369297 1
0.209817484574235 1
0.233899136214292 1
0.169546738399684 1
0.165595556827286 1
0.194189510269651 1
0.220889913338429 1
0.23490738775392 1
0.197715732416879 1
0.199301505239598 1
0.179557383316286 1
0.213186990206241 1
0.180788204194769 1
0.213698624275921 1
0.242919180076508 0
0.207166213900574 1
0.176182535327555 1
0.232835790938326 1
0.182605855350634 1
0.223104440016125 1
0.170248105889397 1
0.214495313605984 1
0.210678976649034 1
0.213092507790482 1
0.20917732861317 1
0.234328530739009 1
0.211723624427233 1
0.190599582276353 1
0.186223852063296 1
0.167649132394155 1
0.226373207998402 1
0.175386913326816 1
0.196369052051002 1
0.208461239098826 1
0.214182818319489 1
0.171513331351731 1
0.207333421301667 1
0.201442593763062 1
0.17908834859051 1
0.185270567301725 1
0.195485564870981 1
0.190219643066734 1
0.22421334053708 1
0.204642746043628 1
0.187725189896585 1
0.218433075546095 1
0.226360414278482 1
0.216719401196941 1
0.241381109960969 1
0.215924406623393 1
0.21978687646787 1
0.206131070064424 1
0.210475637297972 1
0.242172989026783 0
0.242629501071643 0
0.229153731880383 1
0.203951807077376 1
0.166140289188174 1
0.206721237859437 1
0.187638469561289 1
0.157738310166439 1
0.203001805532383 1
0.217249340185467 1
0.23915260570658 1
0.203836807145392 1
0.200139571853813 1
0.192519180603158 1
0.191004102214369 1
0.199484969783838 1
0.235824312688223 1
0.208035799931035 1
0.192534556177548 1
0.158286669563677 0
0.237641808275614 1
0.209108011682935 1
0.177979985236667 1
0.22908503102003 1
0.21355562950237 1
0.176321055658482 1
0.194874995496275 1
0.199643628624912 1
0.167009780661374 1
0.212385688365339 1
0.173726070376733 1
0.202744869964889 1
0.206518078494786 1
0.228955611428172 1
0.223070413257943 1
0.180054795561409 1
0.188035723337971 1
0.219802514465436 1
0.240098014307519 0
0.198819066389605 1
0.194105616107573 1
0.145838611068007 0
0.1877390007846 1
0.190031568956294 1
0.224572335873692 1
0.201813931222847 1
0.177759031850167 1
0.210921874713785 1
0.205982893174201 1
0.225660488740866 1
0.208828465237167 1
0.211910375551933 1
0.184605996411515 1
0.222499304731842 1
0.200065105527393 1
0.209769418549415 1
0.191332173085508 1
0.19253760530007 1
0.210294320218036 1
0.180143443378431 1
0.250560815856456 0
0.201035409558235 1
0.190212612855917 1
0.251726738768207 0
0.202895729579979 1
0.204132592169133 1
0.230586038215109 1
0.189538585327166 1
0.224009909950615 1
0.193172888540155 1
0.210171422965937 1
0.192943502396288 1
0.196400050503148 1
0.192191022723232 1
0.222011015091037 1
0.239916164489027 1
0.183275055076753 1
0.200218524780758 1
0.231297117085261 1
0.22862964090857 1
0.251423390023522 0
0.209966462663449 1
0.20276237681616 1
0.234231917731391 1
0.200182624955704 1
0.170754296949992 1
0.162793487999857 1
0.223250461918938 1
0.195667554181342 1
0.202927609539108 1
0.219134119965301 1
0.180389804766567 1
0.186009258102415 1
0.236359754470936 1
0.20317719044385 1
0.218938475293489 1
0.223034886432002 1
0.235176943591916 1
0.190188801758789 1
0.176756648130252 1
0.194861255173773 1
0.227194511946875 1
0.214412214992445 1
0.193928311055277 1
0.248114321168871 0
0.220462856657503 1
0.200512058039351 1
0.228226976006677 1
0.195146665105069 1
0.228437966291117 1
0.230521687363803 1
0.151174726461469 0
0.218720752808314 1
0.191958182338823 1
0.217930437740308 1
0.24086667771189 0
0.19818175103116 1
0.21938744757397 1
0.192404236430922 1
0.228103608432651 1
0.221585257844783 1
0.201998624619069 1
0.215988607133507 1
0.208145326152488 1
0.215571311682607 1
0.215039515073964 1
0.206527821688642 1
0.223587398093678 1
0.203101423603564 1
0.219722433241315 1
0.227398572546392 1
0.210833549490494 1
0.213411104528377 1
0.235609641332506 1
0.197504836147599 1
0.166415687494975 1
0.178566738995196 1
0.200701884053128 1
0.222081556012552 1
0.219890128993571 1
0.179139452835477 1
0.233228384032689 1
0.236063593580237 1
0.17736204116317 1
0.178883294836938 1
0.234029749549324 1
0.195240939531427 1
0.222425977134582 1
0.255217856362155 0
0.18015524158576 1
0.184239660215483 1
0.221067280445326 1
0.205877678166918 1
0.191256472469986 1
0.226906916281448 1
0.232347775807708 1
0.22394003366782 1
0.211088223840406 1
0.184146515549015 1
0.206076755481034 1
0.201804403452536 1
0.196639466355677 1
0.181140230638215 1
0.228077320223434 1
0.201058411467393 1
0.218505955701481 1
0.167812910780084 1
0.165133758170459 1
0.203286712254714 1
0.184230023267901 1
0.197597024640847 1
0.207366376087048 1
0.196710583365311 1
0.224016745129081 1
0.223301355574188 1
0.214020068033186 1
0.218851671615521 1
0.211934704000633 1
0.194978954554724 1
0.244842402102531 1
0.192197586704161 1
0.195008870503113 1
0.186379770173025 1
0.219007778382506 1
0.180766162214052 1
0.189833930194651 1
0.206174068401879 1
0.214289954030694 1
0.245841349546718 0
0.231828111544899 1
0.205593172337872 1
0.242836034041144 1
0.218022617398109 1
0.226930213089479 1
0.209539546809816 1
0.232967787422746 1
0.232037386024207 1
0.18896420367549 1
0.206859239356485 1
0.184245483869306 1
0.175247450213201 1
0.211743707898886 1
0.230244292804544 1
0.211781742996704 1
0.249720490238856 0
0.246478548958681 1
0.208955689727933 1
0.200153762459215 1
0.192666760901841 1
0.188186461868618 1
0.205545762119214 1
0.202549353619188 1
0.200897799361515 1
0.203548822871104 1
0.239842898902323 0
0.196497256541907 1
0.226055434919287 1
0.221559101065863 1
0.242410549319267 0
0.2016079799541 1
0.223745240440246 1
0.192040923881662 1
0.192545371272292 1
0.204198167079309 1
0.212887134136708 1
0.203708355183601 1
0.193696789622423 1
0.227013927500854 1
0.202632599051502 1
0.183759676786344 1
0.232102735522313 1
0.235096216475583 1
0.182099626964552 1
0.192283653543202 1
0.195321303379824 1
0.193675457508501 1
0.198383603548972 1
0.278884980814942 0
0.210822918045682 1
0.202924508807814 1
0.202123775487395 1
0.208020308834704 1
0.206565583654021 1
0.193545976846806 1
0.221038270378115 1
0.203691103772228 1
0.206831197000445 1
0.234346393055859 1
0.194218160091322 1
0.186237750080381 1
0.228343630803935 1
0.18703229137248 1
0.204393765221729 1
0.237889400674124 1
0.230779617633812 1
0.193235700887903 1
0.168748017014193 1
0.218562834323347 1
0.210546192537999 1
0.191883215210105 1
0.187348113631668 1
0.195024574227721 1
0.209289331511567 1
0.238890376753108 1
0.208618363571157 1
0.232443766174112 1
0.172335751670939 1
0.156477883793788 0
0.198984085222354 1
0.190857244744997 1
0.209634177270255 1
0.167354090969112 1
0.162645983373202 1
0.209321138090643 1
0.198316265287044 1
0.245205176744056 0
0.190908157048376 1
0.233919710089399 1
0.190663322480213 1
0.225909170328026 1
0.22439219553381 1
0.211611285202098 1
0.258225993534488 0
0.21320049206388 1
0.190690750942881 1
0.192272655537681 1
0.207122122716051 1
0.185916356081586 1
0.213030025212677 1
0.182128056885494 1
0.211362418335087 1
0.179426399888161 1
0.196873182989754 1
0.183484855180634 1
0.241852149680687 0
0.218530186057232 1
0.201935598389977 1
0.20011936599297 1
0.234629818691549 1
0.227989585315274 1
0.21643678351009 1
0.203475994684972 1
0.157341238617785 1
0.191280177234174 1
0.204741327907229 1
0.169887440787085 1
0.194969910750399 1
0.196835871053517 1
0.218457079263198 1
0.188722226365066 1
0.217080734261623 1
0.201708524756675 1
0.193327782468111 1
0.237071142822366 1
0.182877070506468 1
0.189890924874324 1
0.176113670696858 1
0.22111922467562 1
0.230748002587066 1
0.226244769714598 1
0.211893434547985 1
0.21173418209011 1
0.198887279089139 1
0.20121905229521 1
0.223342985111628 1
0.210050308800407 1
0.200982094701114 1
0.231326644865725 1
0.258883626975652 0
0.201083388009482 1
0.219677290323768 1
0.182801133495712 1
0.181610608973881 1
0.206162888465596 1
0.239663874883587 1
0.199255616809879 1
0.183885680812065 1
0.231560817044706 1
0.23413691025248 1
0.198330097031905 1
0.209347044733574 1
0.208654172042691 1
0.214984994473272 1
0.180055503282235 1
0.233526026372301 1
0.202949177434302 1
0.228233977546158 1
0.212492097764323 1
0.211121591816596 1
0.20957745449536 1
0.199224790983329 1
0.188347215597002 1
0.190009787798335 1
0.186928272600529 1
0.195643263274636 1
0.218690439404753 1
0.20924599304944 1
0.174158169494667 1
0.215479648499047 1
0.216768570176294 1
0.20541767782644 1
0.200139137813079 1
0.216118411942339 1
0.20009043219766 1
0.228021852949186 1
0.183782254326135 1
0.192256279177658 1
0.19971162204826 1
0.156852956988773 0
0.218388531098694 1
0.199771880474672 1
0.226346372796236 1
0.179262865425805 1
0.179476701909434 1
0.19031926170011 1
0.168298463273988 1
0.22561093978994 1
0.165129618884338 1
0.157645831832955 0
0.192993955618006 1
0.241077994008941 0
0.224883549921905 1
0.210350368792108 1
0.250903671410315 0
0.237204240911126 1
0.212948870986566 1
0.210426375588002 1
0.200331122863844 1
0.235195937694577 1
0.179084298515125 1
0.202052283014482 1
0.203290596035557 1
0.165585096396282 1
0.213329445094883 1
0.166561689710964 1
0.20505638677333 1
0.226163472314289 1
0.159981748516575 0
0.206840647201511 1
0.19280280864087 1
0.169712873915013 1
0.173316107149603 1
0.183028567268169 1
0.214171186197405 1
0.231386367714424 1
0.213934656661996 1
0.231531940264877 1
0.191337013180014 1
0.217705789102426 1
0.18877389179814 1
0.195950064994084 1
0.198539576647996 1
0.196914257302545 1
0.192057804422114 1
0.16976258791071 1
0.249821553229344 0
0.181368441610913 1
0.176489477202822 1
0.217276452346789 1
0.208640025826338 1
0.216192797199147 1
0.244047927357236 0
0.189949878410551 1
0.229750655266403 1
0.207842053475647 1
0.18948057803535 1
0.136279598518018 0
0.191325991152108 1
0.209308947444814 1
0.218152469101846 1
0.219534040640237 1
0.227972981528044 1
0.203817866430712 1
0.232520962248993 1
0.226508639444763 1
0.208822792381514 1
0.224387030755979 1
0.215813163949273 1
0.195634986728012 1
0.205587354664615 1
0.209782761162181 1
0.194233960976798 1
0.203260880493667 1
0.175632456003578 1
0.209753822474965 1
0.196379615708075 1
0.183550114910615 1
0.215736214267969 1
0.230874071051244 1
0.172373153231813 1
0.193815941765364 1
0.222254479150294 1
0.248564033745886 0
0.229551515401103 1
0.204006435548316 1
0.213834503944003 1
0.172778247743163 1
0.213768960621586 1
0.202139618777171 1
0.161343223887455 1
0.222997760703726 1
0.211206846542258 1
0.218835160647177 1
0.197166851839185 1
0.17017029633121 1
0.194226879887751 1
0.232904543681036 1
0.224607159918746 1
0.194200879955962 1
0.213049781760528 1
0.197097216703787 1
0.206992994991847 1
0.199966472603194 1
0.217551642493128 1
0.215807600633795 1
0.185418754471207 1
0.241127069248497 0
0.245973460279786 0
0.24009275299518 1
0.183329128097467 1
0.192065914889613 1
0.201507905404705 1
0.167966467596864 1
0.204813847946865 1
0.218871946017113 1
0.183845905258753 1
0.227615361588872 1
0.152915292128165 1
0.214470464278832 1
0.17921592430411 1
0.227699232844441 1
0.204665839629073 1
0.186257406044412 1
0.206520915347356 1
0.207191844547522 1
0.228643920321443 1
0.19251122314263 1
0.204092272702435 1
0.206442667781836 1
0.205610871567145 1
0.210748240873083 1
0.204848006904575 1
0.195844504947824 1
0.212713609632473 1
0.224999168229405 1
0.211102874154663 1
0.195612368754446 1
0.196078948239489 1
0.213404718682622 1
0.225496188504747 1
0.204534380595946 1
0.218573682097936 1
0.201257066479738 1
0.215299644165927 1
0.221761230100405 1
0.203307721247533 1
0.208404617644089 1
0.19716565662416 1
0.216438323506848 1
0.189830589517889 1
0.196433331586395 1
0.14274497884068 0
0.191760901569029 1
0.193969490581327 1
0.216325120315052 1
0.207259404107015 1
0.190079773448829 1
0.177866324903114 1
0.189389184882284 1
0.243231382976689 0
0.242396600347845 0
0.220244704811782 1
0.236651516395677 1
0.188714714672415 1
0.218973675907163 1
0.240989981570885 0
0.213037135530428 1
0.214465727172512 1
0.182764230448584 1
0.233482220568588 1
0.199145902167322 1
0.186966114523374 1
0.187892481288138 1
0.210176923016652 1
0.211388692274697 1
0.193831106128981 1
0.193187974310377 1
0.207023713722145 1
0.177825839270872 1
0.221229101006461 1
0.212423732688738 1
0.168037777062968 1
0.243649500212674 0
0.221644269922847 1
0.216712867639358 1
0.217792547724065 1
0.158635707034888 1
0.212216903239938 1
0.194771516386883 1
0.214255076545435 1
0.158763242769371 1
0.188222367780874 1
0.207392239557683 1
0.20392378742789 1
0.177545433597602 1
0.22061085511086 1
0.232515072229391 1
0.214620067357774 1
0.220506263406683 1
0.182371416004449 1
0.224962966894473 1
0.230728855468173 1
0.20687996575075 1
0.234190758152578 1
0.213484216449018 1
0.185841918973364 1
0.217568124342576 1
0.248493124603908 0
0.184356083619705 1
0.19789741909371 1
0.257895531044311 0
0.17020915364866 1
0.237608267183409 1
0.231583838887251 1
0.217007623367634 1
0.216676872081144 1
0.186900821124406 1
0.193293562450243 1
0.207116813612314 1
0.16249344925784 1
0.188946722014797 1
0.214566897203765 1
0.209113623718787 1
0.189164289019997 1
0.221535318790029 1
0.207480747814603 1
0.214994610564141 1
0.212511968401956 1
0.222936165176971 1
0.18078968729165 1
0.199980091042512 1
0.191918440217661 1
0.199895293976333 1
0.190853993212227 1
0.243337133402472 0
0.185638372250578 1
0.208556751067887 1
0.178556445303965 1
0.250236539880529 0
0.230404873136563 1
0.221009179516998 1
0.203571516108756 1
0.185371392963724 1
0.220255979020333 1
0.16995339449096 1
0.222678442142645 1
0.178262525649914 1
0.223595664400639 1
0.193854260603741 1
0.20552101708062 1
0.206428056995182 1
0.212399161360829 1
0.261730553549843 0
0.204222869285872 1
0.2095355885393 1
0.195788367775436 1
0.208856619284743 1
0.210545376204982 1
0.202376920192074 1
0.210956522248678 1
0.226964668583541 1
0.244621242185825 0
0.205413608263047 1
0.249180433393208 0
0.234951194534035 1
0.18278397387815 1
0.18614707417267 1
0.176435294249759 1
0.213171725610243 1
0.231666772711318 1
0.192128121615393 1
0.199315885958555 1
0.19907585748868 1
0.21842812153081 1
0.226870225992644 1
0.237568851223139 1
0.194186055790329 1
0.23561197963141 1
0.207214200875803 1
0.207210403987107 1
0.185109053917232 1
0.219196561776223 1
0.203237453200897 1
0.215657476172998 1
0.194185840953334 1
0.214579072995871 1
0.166640779309211 1
0.22279294842339 1
0.216571715009675 1
0.214981532855708 1
0.180825135289221 1
0.224380296338345 1
0.181813890237617 1
0.216050295953375 1
0.203332140764332 1
0.213631356846606 1
0.211302853225613 1
0.238300704853316 1
0.168153403033436 1
0.202749000068294 1
0.175486793796774 1
0.222670449643361 1
0.195089606098681 1
0.182983579772524 1
0.205965889841879 1
0.231799853752849 1
0.195812540054144 1
0.202504813859754 1
0.235921053953797 1
0.185651238421925 1
0.20937712064489 1
0.222081980582424 1
0.212460523909589 1
0.194919456075174 1
0.26010440107278 0
0.178550293361494 1
0.185147770444331 1
0.182297026144459 1
0.184617020621455 1
0.209587644227472 1
0.247678508489321 0
0.209644180280804 1
0.22090329541178 1
0.260577322325608 0
0.178536037119842 1
0.190991622813778 1
0.178004938149631 1
0.227995498848552 1
0.200645322659971 1
0.211742280925964 1
0.175030392680067 1
0.227507780045048 1
0.187629628849719 1
0.199303660488486 1
0.264037448575961 0
0.238620632264399 0
0.176403037092262 1
0.203633163443254 1
0.227176920080537 1
0.220114969390945 1
0.219649719372089 1
0.214625795586378 1
0.185688809362105 1
0.215025401575027 1
0.201501351402588 1
0.219513019485492 1
0.187359994601272 1
0.17073295538728 1
0.193808825091754 1
0.159212211371307 0
0.185217972600564 1
0.220503830622142 1
0.174543499201197 1
0.23137043192982 1
0.191266608848199 1
0.175518681361662 1
0.175034765030294 1
0.176674786105924 1
0.198658974793863 1
0.206735794997652 1
0.215747864224421 1
0.219922767204371 1
0.195094344956494 1
0.18019960418797 1
0.212831574568799 1
0.226858743983892 1
0.266036257946409 0
0.190068993634602 1
0.235186863796708 1
0.194690398560438 1
0.216737370806951 1
0.207603891770162 1
0.212298662670368 1
0.19606341505448 1
0.226288844942623 1
0.197189829456648 1
0.235763028218203 1
0.192918686962365 1
0.228338384660659 1
0.195517373426606 1
0.154616939474821 0
0.15967004272694 0
0.166811638395778 1
0.199620300515012 1
0.23218227921882 1
0.215239144448922 1
0.182228048179645 1
0.204370677662312 1
0.198926123097907 1
0.174419645731401 1
0.194723414018772 1
0.190714057559818 1
0.177843903903876 1
0.217713780581053 1
0.216442648643184 1
0.227917284681691 1
0.219246027414273 1
0.220161050367031 1
0.225216068555495 1
0.219740656169491 1
0.176479234859773 1
0.229066143886462 1
0.193591208059065 1
0.197100689814761 1
0.239905061386089 1
0.21326317312741 1
0.256373229407524 0
0.223020397735908 1
0.221759494069928 1
0.233051788608106 1
0.220528984294028 1
0.216250477868214 1
0.172438353052457 1
0.174148464265473 1
0.162090753866734 1
0.227055140902647 1
0.210148147633587 1
0.230643663528443 1
0.184959520809209 1
0.192277973127418 1
0.208887948357076 1
0.16254571306073 1
0.212388579326009 1
0.228678414635657 1
0.203342599971784 1
0.200340527753802 1
0.182864971055494 1
0.180882721855088 1
0.172344305054427 1
0.201149836391072 1
0.167224460643738 1
0.228119124200967 1
0.206705737668371 1
0.200022566273763 1
0.206517618026545 1
0.178747416805825 1
0.252589054349239 0
0.214501891775897 1
0.213609922944742 1
0.204508612032515 1
0.220103120188992 1
0.234647122651668 1
0.199909419392475 1
0.195659669345894 1
0.188680648527244 1
0.226550805839047 1
0.236252160580192 1
0.237000608334665 1
0.19397453987822 1
0.206453644940196 1
0.199685723944185 1
0.194514644814299 1
0.201850308550304 1
0.215431740045302 1
0.190221144059797 1
0.238380084614849 1
0.204460887456411 1
0.224621690958787 1
0.198897980778151 1
0.207868529375308 1
0.200062774199371 1
0.235264615028744 1
0.214761427740649 1
0.215958148275702 1
0.23425120737186 1
0.212047929335945 1
0.208647427162446 1
0.230763770078597 1
0.212218086566568 1
0.182023851010358 1
0.182714905004012 1
0.226980353116657 1
0.236114002815623 1
0.185502208924815 1
0.188491276423329 1
0.193932531056659 1
0.196906200966702 1
0.216489782803582 1
0.200281888743428 1
0.196899695850712 1
0.17426100133634 1
0.21138891131215 1
0.236968675382704 1
0.217752697731378 1
0.175559493069444 1
0.194626058928672 1
0.191866546593823 1
0.218574044992851 1
0.184202563119047 1
0.184494931948988 1
0.208327854662936 1
0.197315021422498 1
0.178670534010906 1
0.200781253405475 1
0.23168234556829 1
0.240392482509148 1
0.204894202148239 1
0.199771330941743 1
0.203051110708628 1
0.203440726884965 1
0.246837096907633 0
0.176278670252455 1
0.211546196060757 1
0.189602656239159 1
0.224841708613843 1
0.17169556982271 1
0.178851749950055 1
0.187610168854221 1
0.140929044542826 0
0.21563137065162 1
0.220235146093048 1
0.19358669295643 1
0.201681680077427 1
0.212073972400542 1
0.185797009033567 1
0.242128416396568 0
0.224588303455653 1
0.210100198530372 1
0.236412577394568 1
0.171292622864898 1
0.168639460729448 1
0.20647828997466 1
0.20385354734561 1
0.219711805298758 1
0.2118164732126 1
0.209536956066265 1
0.209362412797509 1
0.162385919383562 1
0.216544049183269 1
0.186975134975944 1
0.215395351557555 1
0.226739659324851 1
0.19684876664983 1
0.208172212862044 1
0.229427972317402 1
0.159707039640812 1
0.246572726290154 0
0.206529089811335 1
0.224647628303169 1
0.22920561149841 1
0.194144037140886 1
0.209855427897613 1
0.223142586511523 1
0.20501824976744 1
0.197352061084043 1
0.200202823536244 1
0.22199883425289 1
0.221821600818226 1
0.203529363701636 1
0.204266541192509 1
0.21200875534294 1
0.222209096994738 1
0.210441204649594 1
0.220058202434161 1
0.222908843839742 1
0.213123817361757 1
0.246292521827804 1
0.202526819367032 1
0.196525633422105 1
0.181991958141567 1
0.199162090206238 1
0.222241307679339 1
0.205917269111967 1
0.236957369768257 1
0.207995348655731 1
0.235100779647992 1
0.18228168064128 1
0.164301697236187 1
0.237156417959058 1
0.21231732964548 1
0.228982169039435 1
0.242993415056919 0
0.242389913056231 0
0.198832218502057 1
0.212764707657964 1
0.212736880826205 1
0.240659488607549 0
0.230655203442601 1
0.191174045597073 1
0.232088620053762 1
0.216509024366635 1
0.197631195920242 1
0.211583407539834 1
0.203468226544367 1
0.249981662717839 0
0.199184105996107 1
0.189977946359564 1
0.236537513223654 1
0.164687677352974 1
0.240815790003822 0
0.22679405468629 1
0.201825759089678 1
0.236016879449151 1
0.217018055483731 1
0.224028559647833 1
0.236716736319439 1
0.183964366319393 1
0.198420870692016 1
0.209814802043622 1
0.194252016022262 1
0.222505210691977 1
0.222261792996724 1
0.199017508906638 1
0.194285593928528 1
0.210671976058244 1
0.227210071877458 1
0.210279019599147 1
0.228620811330498 1
0.207764674331593 1
0.203958150351818 1
0.212655707821623 1
0.197978892010214 1
0.16840795000742 1
0.211528813361437 1
0.249451378697773 0
0.190432257038406 1
0.226196178848803 1
0.196931179269008 1
0.222867185128073 1
0.212962826175564 1
0.194656021024294 1
0.186876958968489 1
0.200424168279544 1
0.200189589979759 1
0.209654894332582 1
0.225616716836619 1
0.193458386426173 1
0.169259648304327 1
0.195288904289389 1
0.21749253501431 1
0.212781878187913 1
0.20998096517471 1
0.183135184477136 1
0.217216526042839 1
0.226770102222162 1
0.221405109437101 1
0.243183560019745 1
0.210468448736393 1
0.209619693065516 1
0.178783554614624 1
0.239249081648244 1
0.176995177922319 1
0.194753054152511 1
0.223010457226254 1
0.208119229528543 1
0.22870928455717 1
0.168674055700243 1
0.236505516563233 1
0.247812926666368 0
0.182413324759341 1
0.191493211307367 1
0.209675345543414 1
0.205124407542926 1
0.216518642475182 1
0.226390760366228 1
0.215713476251554 1
0.242468852580065 1
0.250158779305663 0
0.208721665627899 1
0.182033246945894 1
0.207042312192577 1
0.235805361921183 1
0.206365655367075 1
0.1944699363293 1
0.209620885449126 1
0.214563638062213 1
0.222352440770799 1
0.264043528143989 0
0.20246045642096 1
0.18244313782397 1
0.209139643181099 1
0.215827102029767 1
0.206399070226863 1
0.177431961400273 1
0.177377269799882 1
0.171638467588196 1
0.208773620190117 1
0.240835545634153 0
0.204348176384801 1
0.207627699234356 1
0.237144937605562 1
0.223752652270355 1
0.214604638372476 1
0.164259882816216 1
0.216055867966869 1
0.192532488972227 1
0.222664705083401 1
0.196712653093728 1
0.156583375570131 0
0.189675968518033 1
0.208772726651802 1
0.227130006531394 1
0.220051396721775 1
0.215507738555121 1
0.219637186757216 1
0.204040877765741 1
0.230191543666242 1
0.241593825488719 0
0.21208677486999 1
0.207302688904138 1
0.229552879494904 1
0.222588774321154 1
0.230046218513005 1
0.205954198615537 1
0.219875712036642 1
0.198332048265115 1
0.208587001700504 1
0.192907108805665 1
0.239204820848324 1
0.202682150111372 1
0.227859936285007 1
0.198709235591301 1
0.221056143075154 1
0.199329749100496 1
0.209261611802377 1
0.189353366276212 1
0.188054124334851 1
0.196127035140584 1
0.272237288746991 0
0.184264263131135 1
0.171614201221425 1
0.207296751274868 1
0.186555119373053 1
0.205873376151551 1
0.212927311910468 1
0.217799277537549 1
0.208800741987124 1
0.215524554146698 1
0.225504868302048 1
0.218035003395623 1
0.249342269941267 0
0.192697123134185 1
0.192881038759187 1
0.204004242720194 1
0.1760894870271 1
0.195362114407013 1
0.218375372854874 1
0.203543004368975 1
0.234709495962476 1
0.159956676850534 0
0.213242750846442 1
0.208984253434815 1
0.184253493684138 1
0.193224520155613 1
0.2143765727919 1
0.223142090888116 1
0.21105906511895 1
0.193552754799813 1
0.231248908624954 1
0.197970134079401 1
0.22346998038498 1
0.186764111388884 1
0.199303279841798 1
0.21471454222132 1
0.209560646460098 1
0.24056541725079 0
0.246231080983659 1
0.232849234769948 1
0.19813108840004 1
0.218006073663992 1
0.235420807067732 1
0.173019017234053 1
0.209666724979247 1
0.221646365444782 1
0.200076342068715 1
0.196877354893675 1
0.162629523678229 1
0.223494280133349 1
0.210986693588891 1
0.18133141242958 1
0.222667090105843 1
0.202867252195454 1
0.2119834877537 1
0.168163388093069 1
0.203738097429657 1
0.258776673133431 0
0.190635278629177 1
0.223761248052369 1
0.227711569067341 1
0.202729764004955 1
0.166161524588527 1
0.215261528182213 1
0.231293164547197 1
0.170984374568546 1
0.147755920679996 0
0.173741399815876 1
0.200726626978535 1
0.225352860093247 1
0.198524471694275 1
0.23675997038999 1
0.201493259679839 1
0.249631715114091 0
0.194589224003223 1
0.167082389100242 1
0.20323534820837 1
0.178227919509193 1
0.232936682048722 1
0.147389659976053 0
0.235480571010193 1
0.244004719235173 1
0.202987608081696 1
0.161820932936945 1
0.221261927113238 1
0.248808946630805 0
0.216206950939515 1
0.202684455030671 1
0.184583913215378 1
0.229347233272613 1
0.212500784324505 1
0.198916503510036 1
0.221110299969465 1
0.205925043244209 1
0.158375213671309 0
0.197863091321542 1
0.239287154470594 0
0.219601850406509 1
0.217806217828958 1
0.229739044030545 1
0.191126004072199 1
0.18994721833199 1
0.227670316653556 1
0.198664900670721 1
0.211332095363626 1
0.243641941985189 1
0.204107677835074 1
0.23635009817034 1
0.199512074981463 1
0.220538907169442 1
0.181449541005018 1
0.184821017474228 1
0.180108574337224 1
0.180353184738917 1
0.237434486530091 1
0.210632308753968 1
0.234626487697851 1
0.194506399268699 1
0.231234467256726 1
0.191163159046369 1
0.220255026628193 1
0.199651914533949 1
0.195125772564965 1
0.20069518241039 1
0.134212991055821 0
0.222478925433652 1
0.233548530039003 1
0.217000092953025 1
0.218994011120606 1
0.213083952739398 1
0.195713024227827 1
0.19513804910912 1
0.210642132502937 1
0.208875751075056 1
0.194261435810693 1
0.225014479115509 1
0.199250233160143 1
0.197238353903653 1
0.173592197788775 1
0.193390530408694 1
0.195707006268176 1
0.193845977230788 1
0.220245280651912 1
0.177257972729444 1
0.184024736219116 1
0.220877077904753 1
0.16375484954591 1
0.265069185741976 0
0.216641696297688 1
0.240884591624029 1
0.228759217897298 1
0.227478688421663 1
0.237575609443686 1
0.165493151526973 1
0.203436347742806 1
0.210618897815527 1
0.223211210990892 1
0.195958008842079 1
0.186493977339916 1
0.229064147687369 1
0.203046711914449 1
0.2217834575613 1
0.233083046426797 1
0.226052151143054 1
0.229540284532035 1
0.182988092677249 1
0.227362358572004 1
0.222732655678664 1
0.20091072782274 1
0.194066633997286 1
0.203560804283115 1
0.20216436532811 1
0.204017873900952 1
0.211062207366151 1
0.211710071894433 1
0.176091401199932 1
0.213533991523117 1
0.21163286601081 1
0.164369453386656 1
0.194811352855881 1
0.2181084772612 1
0.240783986291901 1
0.233026688593713 1
0.208974588691998 1
0.183075243775198 1
0.199197586925031 1
0.239087196934894 0
0.202795869916927 1
0.240194119546261 0
0.230128074806175 1
0.213028235799324 1
0.236409158879179 1
0.178852169960164 1
0.229075550420158 1
0.179679638119439 1
0.196168172259587 1
0.226475774899677 1
0.219336866189415 1
0.223520251950245 1
0.203584958485022 1
0.182813971123708 1
0.236325856003096 1
0.199979445804952 1
0.236002981813088 1
0.195496467991844 1
0.200957898857706 1
0.208098813135073 1
0.216865923858207 1
0.250354504336525 0
0.173495163713017 1
0.224945757785296 1
0.243182038134495 1
0.223514815199968 1
0.187565517131921 1
0.241278609426181 0
0.223043757415939 1
0.225113337034677 1
0.169803172597593 1
0.19371697125411 1
0.168009999311597 1
0.213492908818794 1
0.219619056956057 1
0.185376182636408 1
0.238781177377052 0
0.202799434844525 1
0.234734212735117 1
0.204595104646628 1
0.223526387435884 1
0.192257273834032 1
0.205823461258993 1
0.209463644695514 1
0.198179368972348 1
0.216334393624336 1
0.220238583681011 1
0.203691622343144 1
0.210899454313328 1
0.183805994527097 1
0.226262197907371 1
0.218382361865348 1
0.23541165743816 1
0.219343167641662 1
0.200707317233983 1
0.166840572902644 1
0.189012121571944 1
0.17717749139052 1
0.16894251246543 1
0.198577589734767 1
0.231760010318183 1
0.219123818947191 1
0.187243861002461 1
0.21368535079214 1
0.230638824855564 1
0.170314142704574 1
0.240557837195396 0
0.230279861765233 1
0.202422612469509 1
0.207732665582537 1
0.200545220550512 1
0.234647083789711 1
0.183830836909296 1
0.239587886919914 1
0.205150484967261 1
0.185768071643756 1
0.188449181791267 1
0.238989019935197 1
0.227790029410023 1
0.221887871878446 1
0.177789900892972 1
0.215849066003274 1
0.201683842034 1
0.231566944760193 1
0.240882931813213 1
0.18860308766165 1
0.208152655486745 1
0.189769263016191 1
0.217480036039126 1
0.20667757374011 1
0.187071828581338 1
0.236305870181819 1
0.244318640281557 0
0.176154784447219 1
0.217403217798393 1
0.217144898893132 1
0.185843874777096 1
0.211532620300337 1
0.207815931143367 1
0.203129598324796 1
0.218602857606081 1
0.195734575871129 1
0.223182608985693 1
0.241520075396533 1
0.169236617119917 1
0.222446592708016 1
0.195833489405494 1
0.205863449334619 1
0.186604006105586 1
0.195916146916988 1
0.223209865856892 1
0.205185198763407 1
0.188135396845427 1
0.209371309897608 1
0.229007813816065 1
0.216057231378086 1
0.194822728434168 1
0.223889480824556 1
0.204323005404878 1
0.191189176540038 1
0.21177153724639 1
0.192838579661034 1
0.165182423564835 1
0.226070127804631 1
0.212032660433404 1
0.213369947167815 1
0.238512868998385 1
0.254257192946646 0
0.176652029635213 1
0.182870605198751 1
0.224119991965721 1
0.224573534370214 1
0.215208029317901 1
0.188254696949894 1
0.181984876358159 1
0.219057358099114 1
0.207313599787514 1
0.199305220576041 1
0.193245190219272 1
0.204003125659146 1
0.19193689771542 1
0.259482869636977 0
0.198605525157617 1
0.193212722308679 1
0.212973343052801 1
0.234310222914169 1
0.203768283904328 1
0.197923106199167 1
0.213602004020471 1
0.204094038581895 1
0.196026695918844 1
0.172911873208753 1
0.2457471649412 1
0.216577515277566 1
0.229411772118999 1
0.209730603580297 1
0.201863194962365 1
0.195533193955527 1
0.197707001808852 1
0.168615491441346 1
0.185537620910763 1
0.212572424567585 1
0.19331366623785 1
0.203548717234591 1
0.199920165366257 1
0.221465503200103 1
0.241927805639191 1
0.202798486138129 1
0.195402397588942 1
0.188373089648539 1
0.250259661983889 0
0.195558381463029 1
0.224345220420716 1
0.206537435589069 1
0.237257208945968 1
0.208728462012442 1
0.176171943316663 1
0.205492873138316 1
0.220985670008919 1
0.217423769687693 1
0.22344617495994 1
0.199956184870477 1
0.168501788579925 1
0.173116458204316 1
0.174440581011428 1
0.207522222728934 1
0.208842824288238 1
0.226632614802593 1
0.241490221923307 1
0.21321178427778 1
0.186356801846014 1
0.229216293774098 1
0.223211272165021 1
0.19524262527346 1
0.201406062466241 1
0.213021292523823 1
0.213131202435301 1
0.210745404898142 1
0.211757796577804 1
0.230414665897218 1
0.184414696549903 1
0.195203421161321 1
0.196455323293896 1
0.163836259994006 1
0.183464856916 1
0.210368329030188 1
0.225012726410107 1
0.195006949762997 1
0.202864674759351 1
0.244732121243115 0
0.18544974902949 1
0.266518381809251 0
0.193237455897908 1
0.208348649859554 1
0.209979608993475 1
0.185798755238085 1
0.220154123746037 1
0.207474478737052 1
0.227388451306835 1
0.218661140673904 1
0.182424707485028 1
0.252899571669188 0
0.247833774428648 0
0.208782146898318 1
0.233980434393977 1
0.207419566872482 1
0.165575559699566 1
0.18658090233204 1
0.203454362373004 1
0.212510270807469 1
0.211901825382372 1
0.18989723324125 1
0.217713031997794 1
0.217044428200213 1
0.181102518773459 1
0.235374282290129 1
0.229287085128615 1
0.215635102662074 1
0.230031322745399 1
0.22767360364136 1
0.195163430140663 1
0.186799221313385 1
0.182249240605018 1
0.198043491685324 1
0.212959447696865 1
0.220328875274151 1
0.228401490975279 1
0.166354460035867 1
0.22898318043742 1
0.22517297564675 1
0.19339917388618 1
0.189499231410444 1
0.198902992609422 1
0.235712903919046 1
0.221265387903586 1
0.25077956199934 0
0.229489859193931 1
0.218427510251275 1
0.183036383566898 1
0.21964310485021 1
0.220814534703719 1
0.247993260621071 1
0.192919692007157 1
0.192595605155146 1
0.226277589855323 1
0.198661671141299 1
0.208172280155304 1
0.206802319637176 1
0.185015253178409 1
0.191929354319197 1
0.196461836846402 1
0.200653072672942 1
0.204565117297549 1
0.197052336479667 1
0.20769295166916 1
0.194090019778064 1
0.200086104174183 1
0.197030542598004 1
0.214375215986997 1
0.19679361994149 1
0.194081486114951 1
0.160669052452619 1
0.230355758514462 1
0.174913483294125 1
0.207549050537925 1
0.211294962169153 1
0.218430654402321 1
0.207040519817254 1
0.201106856462745 1
0.228279995283622 1
0.203677300516923 1
0.212235073662987 1
0.206402001765494 1
0.193354210389665 1
0.179688652090406 1
0.23997045439659 1
0.175760514322916 1
0.263495733238497 0
0.235177906464613 1
0.180858385498361 1
0.169847621784143 1
0.173134431610483 1
0.249363774302796 0
0.197421163140706 1
0.222745239921007 1
0.219395397774122 1
0.154147740357895 1
0.200059592404991 1
0.228446134757514 1
0.232240404524124 1
0.201949049304577 1
0.259628111240159 0
0.182180550586418 1
0.248598831009874 0
0.207144323490644 1
0.215789882403567 1
0.186877803243787 1
0.219434988380421 1
0.171429639019909 1
0.215600284687921 1
0.229327409255989 1
0.202720160667085 1
0.198410749301248 1
0.206722915152484 1
0.176752628154049 1
0.251038070730948 0
0.2557154121536 0
0.178301988078654 1
0.197511582535548 1
0.189685227798045 1
0.167442625497003 1
0.208671168085095 1
0.208447168317803 1
0.214999958969716 1
0.196998167189974 1
0.220497558235424 1
0.184165461653401 1
0.218169293018556 1
0.190388228171788 1
0.21079963702919 1
0.166252186578842 1
0.184905222897338 1
0.222108968367942 1
0.194516341583503 1
0.204055677977634 1
0.209668488318797 1
0.235220331615867 1
0.218071453767423 1
0.181955423253304 1
0.15712855541608 0
0.187787122462718 1
0.201138131382964 1
0.225544040677715 1
0.193899213232875 1
0.230648788216459 1
0.166149962652967 1
0.233606448102127 1
0.1831478368277 1
0.201461861657657 1
0.195670043658923 1
0.235114466555659 1
0.252592570771535 0
0.178139065678174 1
0.258642801678928 0
0.195252081895346 1
0.212412582713753 1
0.242849791756317 1
0.242391470006711 1
0.192571664868786 1
0.220269802245034 1
0.211829816351443 1
0.256966438683541 0
0.220835031229903 1
0.220762109966387 1
0.216827339736971 1
0.170221035621303 1
0.199020120193591 1
0.224917569433827 1
0.233682324645613 1
0.227451762594717 1
0.202586245113588 1
0.239134482303887 1
0.192213858792465 1
0.214487973653111 1
0.192746639442522 1
0.188147499737758 1
0.187309152928298 1
0.232562853706325 1
0.174513559104694 1
0.201177931822542 1
0.199159075294198 1
0.195840630406072 1
0.214469749937842 1
0.213619939721485 1
0.186493494337485 1
0.195848267319051 1
0.24422191074901 0
0.187487389319857 1
0.247280432724347 0
0.178941978726888 1
0.198280311963576 1
0.185611522429536 1
0.188594625158297 1
0.191897767500915 1
0.242599929764144 0
0.221623324179711 1
0.220099458389535 1
0.19709497977244 1
0.207045477327297 1
0.254040795580945 0
0.193788953247409 1
0.207659283408561 1
0.225016398187253 1
0.200451556005063 1
0.159753846048671 1
0.23894124396706 1
0.196573372860601 1
0.220228751480728 1
0.196386034575104 1
0.221070189018663 1
0.206391743938071 1
0.197238258419049 1
0.19638244526864 1
0.180908498353254 1
0.199253308697739 1
0.203193533392805 1
0.254514499590394 0
0.213224537017502 1
0.217779821238376 1
0.19017062824922 1
0.23065274352085 1
0.202337052203547 1
0.2006936417664 1
0.207234260213145 1
0.185620743564782 1
0.202374323362689 1
0.202070413008106 1
0.172647146564546 1
0.212393069740104 1
0.217414502184889 1
0.1967228861152 1
0.184521770904012 1
0.19877517687654 1
0.261724741256767 0
0.190138705493969 1
0.169375468328986 1
0.223869647552935 1
0.211004611906085 1
0.1909143276424 1
0.198331045384269 1
0.171712499503084 1
0.193056274761263 1
0.210683372873969 1
0.215188675384944 1
0.223676786704248 1
0.205381303424917 1
0.230992657494624 1
0.192483190310765 1
0.210403181564348 1
0.168125453501446 1
0.194431119004911 1
0.168155805055447 1
0.229060132309773 1
0.196030836448297 1
0.21856873539725 1
0.216764359785346 1
0.228274465755115 1
0.18789196418392 1
0.170809949758838 1
0.190595905445872 1
0.236996047713048 1
0.160701916037432 1
0.196803049260469 1
0.195839148992214 1
0.210117470451409 1
0.189255391890018 1
0.17335250519775 1
0.188808074809942 1
0.192411031173668 1
0.214417322025516 1
0.193979173950181 1
0.196013080668821 1
0.214301347175907 1
0.220108824358161 1
0.225296416769465 1
0.150398695576834 0
0.214851061004708 1
0.173037033168967 1
0.192716922309376 1
0.186025392645173 1
0.209475237154939 1
0.212775638539882 1
0.180677118497755 1
0.20417103451783 1
0.199034292831786 1
0.237128808398081 1
0.211692090440899 1
0.17607542552885 1
0.239833915288955 1
0.223962820911088 1
0.174370568431365 1
0.197586772837793 1
0.225758019247133 1
0.144471247188405 0
0.197363191471898 1
0.239055701595613 1
0.228847382806944 1
0.191753931095046 1
0.196731474175954 1
0.23865301386414 1
0.20211932345391 1
0.175664113940427 1
0.232861670240958 1
0.216616552226183 1
0.217492467036341 1
0.162551155703437 1
0.204685334146864 1
0.214172342704292 1
0.208987469024997 1
0.206193073251914 1
0.221597611655163 1
0.22231217882031 1
0.168266955715386 1
0.182496264128979 1
0.193578500425037 1
0.204098864325053 1
0.181237239657161 1
0.186524759498328 1
0.218648264383598 1
0.223223091045957 1
0.2323546947544 1
0.225641784468605 1
0.233230966451904 1
0.217029036134591 1
0.192882686828185 1
0.209400408765754 1
0.194387646662484 1
0.22486113260535 1
0.222029050395872 1
0.190779753526567 1
0.194076558196059 1
0.221428200405043 1
0.202686741095152 1
0.214474073628383 1
0.167557647506512 1
0.202627236768557 1
0.211706891650706 1
0.204833963460519 1
0.236038395349295 1
0.179429113254115 1
0.192590621194834 1
0.237882981087234 1
0.245932715452726 0
0.223059691231192 1
0.185568934339007 1
0.217607557634227 1
0.206514419745256 1
0.228508014968686 1
0.212799371964172 1
0.205828269361022 1
0.196784115673657 1
0.200196663752642 1
0.177106682774027 1
0.206514485297076 1
0.202433564942514 1
0.208353092184243 1
0.19832485962066 1
0.194855276898136 1
0.212284673515855 1
0.209339108664319 1
0.216050980146908 1
0.215877665505974 1
0.164836331355518 1
0.224003656246334 1
0.217320107891075 1
0.18401850386981 1
0.197332472229422 1
0.224753056832707 1
0.240514045501607 1
0.206933085490382 1
0.192638898853265 1
0.179603956816 1
0.183661505114567 1
0.20096951204588 1
0.175205239207106 1
0.160643879110066 0
0.191595364467039 1
0.227118760669321 1
0.193237405565417 1
0.217011884565112 1
0.211535880004628 1
0.17343744127465 1
0.198620006711228 1
0.209552826100461 1
0.235622116735087 1
0.227769630549557 1
0.213827542567471 1
0.218613277070056 1
0.184934954038282 1
0.225838728202212 1
0.18816289419546 1
0.214452872728706 1
0.19086013678758 1
0.209354852922582 1
0.207392799201172 1
0.226382471904946 1
0.180969950664152 1
0.197552696905038 1
0.193299853203565 1
0.196062451088154 1
0.216190091063452 1
0.245169009165924 0
0.216914837577724 1
0.193344357332264 1
0.2160644509343 1
0.198199908625761 1
0.194497423923385 1
0.196148450915277 1
0.194620042390785 1
0.17730145836979 1
0.202136536874905 1
0.234846489726721 1
0.195028375454895 1
0.157848347285307 0
0.20088307436383 1
0.236807679066877 1
0.185609970182854 1
0.197166554160759 1
0.176199854010682 1
0.198129482341057 1
0.186164651498757 1
0.19452677497801 1
0.224936965165047 1
0.204658262311988 1
0.170822332960462 1
0.237236657523287 1
0.171685587502635 1
0.249652017131332 0
0.194398041459024 1
0.181884813140158 1
0.226296167065329 1
0.213956903654861 1
0.217565133895516 1
0.213531361249264 1
0.219637170873539 1
0.216726354205971 1
0.198299194537202 1
0.217895204864923 1
0.20477531863076 1
0.22448818742502 1
0.156545493544888 0
0.228014698832903 1
0.187296374994407 1
0.193442626439627 1
0.209768142429295 1
0.201708461766988 1
0.198045790949131 1
0.176857532000036 1
0.197872767538668 1
0.213906125778615 1
0.209010712626356 1
0.204995533646946 1
0.192373552941453 1
0.223056147459448 1
0.192067176292456 1
0.209654164148161 1
0.224160953567387 1
0.151357995669375 0
0.187387160983878 1
0.204183911208797 1
0.177812241610835 1
0.180004703924294 1
0.202354630791297 1
0.194263204140479 1
0.190776780124446 1
0.187882182479514 1
0.223661972288463 1
0.195219856096297 1
0.206769837972991 1
0.226578686321753 1
0.202080395551008 1
0.212648125019967 1
0.201497319021876 1
0.21422761647485 1
0.192355418402956 1
0.173572333294465 1
0.221293604915607 1
0.180666746356257 1
0.228109572038693 1
0.201441497956712 1
0.206626564604696 1
0.237871615071862 1
0.22133036088672 1
0.168787625516176 1
0.200255583241673 1
0.194309703030211 1
0.184031614807295 1
0.201161345517322 1
0.197435090039031 1
0.206888017682334 1
0.207296221310024 1
0.178254342738807 1
0.212098789994259 1
0.199111548144297 1
0.201948582143329 1
0.182135393188344 1
0.209166414634443 1
0.174084625843867 1
0.223310639379341 1
0.179978689559709 1
0.181054774868932 1
0.22060624168599 1
0.201443365215851 1
0.167862140023756 1
0.207159907482776 1
0.218050826172254 1
0.200125523047234 1
0.182149283523797 1
0.196036012020614 1
0.231606935496317 1
0.187914215088637 1
0.209615821002836 1
0.190037519219619 1
0.195714599321145 1
0.167830433962204 1
0.180538072205954 1
0.223909832218774 1
0.174215863648285 1
0.218583276607797 1
0.197866618203823 1
0.21343765509602 1
0.200771854444829 1
0.213851249711741 1
0.161553922682131 1
0.20050331606656 1
0.243713130974211 0
0.193315542924878 1
0.193597980113157 1
0.200709964181583 1
0.201352647643858 1
0.217838565044973 1
0.239664335591113 0
0.188989939143891 1
0.159153703785638 1
0.205205677178728 1
0.226765260664074 1
0.226255712037844 1
0.217516454995823 1
0.197794679508316 1
0.221225351257655 1
0.21834039387388 1
0.186829058704525 1
0.192580792882965 1
0.210575212114227 1
0.180608368655691 1
0.237610067812443 1
0.177739649210255 1
0.24134982839627 1
0.217876296704684 1
0.195176460686409 1
0.168927157485352 1
0.199628176365824 1
0.203030990322786 1
0.223644674385064 1
0.240209711031031 0
0.207884857940504 1
0.239363084410436 1
0.206476082879593 1
0.195883043825892 1
0.176982375793374 1
0.183776571298325 1
0.236648587992155 1
0.22562777118089 1
0.191966320145586 1
0.182493460975829 1
0.234853363665114 1
0.199774659897967 1
0.222788058873144 1
0.248007879722934 0
0.221970179978792 1
0.189325534474807 1
0.180858660985986 1
0.20297302086902 1
0.177107838428278 1
0.190671948712073 1
0.201174232682793 1
0.223797517244719 1
0.226196602884956 1
0.204316797216664 1
0.181829570044827 1
0.209215774051252 1
0.18240594718366 1
0.127754059333027 0
0.160025250595691 1
0.212259499283604 1
0.19766985787039 1
0.208329574720629 1
0.222078128138264 1
0.202907347457318 1
0.218988709862601 1
0.199010036155233 1
0.220370600326167 1
0.212483989222042 1
0.220843491288091 1
0.223990445456093 1
0.1839270790964 1
0.206455089434157 1
0.203410196928479 1
0.172701191087636 1
0.203223583142528 1
0.18775278410968 1
0.194627985932471 1
0.211806887250978 1
0.230121746863614 1
0.178810072834636 1
0.196809061079497 1
0.167057982538459 1
0.210701266137774 1
0.194879358537014 1
0.223814310009277 1
0.192920731593178 1
0.174628879280733 1
0.181275816304079 1
0.20266356817135 1
0.173839709209064 1
0.205792718056264 1
0.223056725860862 1
0.227045757725315 1
0.190585611915074 1
0.191439400119063 1
0.209737084549156 1
0.221955573045468 1
0.187027357247736 1
0.20021338401497 1
0.20730114917041 1
0.187549268427215 1
0.214758224543144 1
0.197443872900093 1
0.237061890900608 1
0.210491267953668 1
0.160491499199593 1
0.202841266798147 1
0.211582191235932 1
0.210533033274081 1
0.204282356284732 1
0.165073885060134 1
0.171933068239318 1
0.218854616450771 1
0.241399707066795 0
0.223874538593295 1
0.178359637084056 1
0.18151039229398 1
0.1757659487944 1
0.218336945508579 1
0.21669927259526 1
0.220592412890821 1
0.231282322867972 1
0.189592958643233 1
0.233061777683471 1
0.181950240006327 1
0.202669229843208 1
0.180504646711104 1
0.172180501632776 1
0.203539368204517 1
0.195535028665708 1
0.209064674764061 1
0.194967994253919 1
0.246201399561479 0
0.216638405742928 1
0.229182371255221 1
0.192049745854664 1
0.255661251175484 0
0.166452717987513 1
0.185657809224608 1
0.202279966090301 1
0.194559601031101 1
0.231736148805761 1
0.201849843563516 1
0.242984904500961 0
0.221805575947298 1
0.185076056554238 1
0.207544974502341 1
0.209741072297826 1
0.232234339011105 1
0.232628167977935 1
0.236340253320068 1
0.194339571475619 1
0.199709718454158 1
0.217617124577523 1
0.199126524501504 1
0.247514930578811 0
0.223074521721274 1
0.198991824356054 1
0.193625833477693 1
0.213473914081099 1
0.236310885324871 1
0.206533862463454 1
0.192090192627414 1
0.220324273450205 1
0.231107889717033 1
0.186762753537071 1
0.225664373156142 1
0.180436991315533 1
0.219532216537574 1
0.227930027424455 1
0.191403174144758 1
0.236909548557133 1
0.218916912476391 1
0.198782995274272 1
0.192185870167881 1
0.240311203087495 1
0.214649488781806 1
0.198441781021714 1
0.205409248871597 1
0.212546685960247 1
0.179720567684751 1
0.242517689198817 1
0.224867703580734 1
0.201272292862048 1
0.196579035640571 1
0.226333160561079 1
0.191372171194519 1
0.177789276224603 1
0.208983553232347 1
0.18137789684924 1
0.21598726849956 1
0.203395969132475 1
0.210416323964017 1
0.21588119157123 1
0.209710493290869 1
0.19916531861282 1
0.247591640862837 0
0.198750768771651 1
0.21905258290612 1
0.198337582672237 1
0.210235673220533 1
0.223824579638306 1
0.200714194044355 1
0.1974529503658 1
0.224645227476062 1
0.160556949879581 1
0.205352655385056 1
0.231792561912424 1
0.201889574391763 1
0.207786236816035 1
0.226284274878012 1
0.19094226302981 1
0.23778453715805 1
0.189009493291377 1
0.202246775493219 1
0.153684421830423 0
0.206822052920904 1
0.254226054356169 0
0.207656928981272 1
0.21437224892013 1
0.214556802096977 1
0.227772106536056 1
0.212432340454023 1
0.191002071233739 1
0.204523164618082 1
0.217655506473068 1
0.200225218247514 1
0.247915509290039 0
0.236656032354733 1
0.217048532782722 1
0.21430927186395 1
0.213182088199011 1
0.203470709677352 1
0.231967065021689 1
0.237679354948192 1
0.195141590333761 1
0.176536449365229 1
0.227488121003211 1
0.223922907109199 1
0.196658897442787 1
0.249164375997981 0
0.175403446183693 1
0.216157227330972 1
0.17742122593095 1
0.22083259786539 1
0.234248525949393 1
0.200603533947204 1
0.20646031238176 1
0.228547704533884 1
0.200731057435186 1
0.212513732868471 1
0.234902083084988 1
0.222233728833166 1
0.20610140855608 1
0.178194298712112 1
0.187716294903854 1
0.223218078756395 1
0.178436243406844 1
0.212216742219461 1
0.206469365533423 1
0.203290167146999 1
0.213097463382473 1
0.210670635840826 1
0.217206104174913 1
0.203253515329668 1
0.184460771694045 1
0.169210496164252 1
0.193786431194782 1
0.191126506755567 1
0.201335569015535 1
0.200581195502726 1
0.1851918221182 1
0.197711485208736 1
0.193246585150845 1
0.206138758408631 1
0.205705215653018 1
0.217196118776251 1
0.189843488529596 1
0.190281754081173 1
0.185143818162068 1
0.174992165823533 1
0.200140120451012 1
0.192008409228398 1
0.213136856279619 1
0.235264821165604 1
0.211652033315607 1
0.197901678583134 1
0.198987439924199 1
0.184323542920833 1
0.183497726532951 1
0.207723219901021 1
0.216919251711805 1
0.210595837809367 1
0.193414177258054 1
0.215715252742167 1
0.201192212173813 1
0.201843172565227 1
0.239638452855461 1
0.183760073743683 1
0.19647096124491 1
0.203744981889936 1
0.22613442979423 1
0.207531765007697 1
0.230835636946461 1
0.178438463426546 1
0.220299347165236 1
0.236133060521908 1
0.202783905153563 1
0.167771881533913 1
0.189866450399833 1
0.245329080429717 0
0.177669639251698 1
0.208704346469686 1
0.151303140752136 0
0.218526244623408 1
0.224222347384213 1
0.238306511602562 1
0.167626695308891 1
0.19554910429641 1
0.226043384989746 1
0.199434990869251 1
0.2252991889566 1
0.234574121343226 1
0.161940684772033 1
0.181624648685258 1
0.211081876119732 1
0.193113454732937 1
0.194809202490327 1
0.213537013686052 1
0.144831399910227 0
0.1558030844775 0
0.24615853632623 0
0.213571934957512 1
0.209667937349256 1
0.168630977234437 1
0.182867332856639 1
0.257245052880682 0
0.19406760804554 1
0.210650506408768 1
0.211476526362885 1
0.194659459042585 1
0.223686182164722 1
0.195221612338496 1
0.213773952283574 1
0.185751708788861 1
0.217295952944718 1
0.207335284279886 1
0.201401365930427 1
0.219171143793582 1
0.234762571198211 1
0.236095932037385 1
0.253641752584494 0
0.205184188039131 1
0.199036660170473 1
0.158578731780683 0
0.1743912548051 1
0.23886913658011 1
0.208983383892992 1
0.221228906734153 1
0.124375909638452 0
0.210687670262685 1
0.185663073001448 1
0.201651624654384 1
0.241579268370026 1
0.23227360369803 1
0.21099626230386 1
0.20074975541991 1
0.225820561080292 1
0.212997815255088 1
0.21085090642014 1
0.205552925078796 1
0.178469471853066 1
0.209843904303709 1
0.188334693835936 1
0.215216476365606 1
0.179810985957211 1
0.169664995095103 1
0.17377707733376 1
0.203158143972563 1
0.174739590552119 1
0.210385419860641 1
0.167311343854754 1
0.217852578142031 1
0.199847493415836 1
0.213810595301241 1
0.165337351505519 1
0.1545845410789 0
0.211770433354717 1
0.172919914099837 1
0.185895193164325 1
0.204695756609878 1
0.219495133734185 1
0.18546849450704 1
0.181459430017652 1
0.197151652619296 1
0.248426386147942 0
0.231607387090339 1
0.191860471481302 1
0.220437678291227 1
0.197387191888863 1
0.218949707777949 1
0.196587048773002 1
0.245770032055634 0
0.190037097277971 1
0.208967601709284 1
0.208051833685053 1
0.169069144879937 1
0.223038120201736 1
0.187444785365097 1
0.233591572267592 1
0.205975197475229 1
0.225631303746507 1
0.201580807000877 1
0.182879920315696 1
0.205232104494089 1
0.210085535303745 1
0.219633678755604 1
0.233614217984151 1
0.216998205511045 1
0.208996613776637 1
0.179992255811747 1
0.234448334626217 1
0.221756873355094 1
0.212833153843147 1
0.198174652838417 1
0.217093123984562 1
0.200441566185586 1
0.172994820178334 1
0.206121255110631 1
0.217612231122014 1
0.208689376252972 1
0.208339391916032 1
0.206726745199479 1
0.191958377908121 1
0.21435203441083 1
0.207337054505184 1
0.235035780440506 1
0.20282774463533 1
0.199014360868807 1
0.218242172394072 1
0.188858609468177 1
0.218834942144337 1
0.225607086743722 1
0.216127180059993 1
0.182077550522657 1
0.228397799839843 1
0.197206250610326 1
0.193929548522842 1
0.208699001949205 1
0.213070973296747 1
0.24476984344321 0
0.242153652698222 0
0.223961073999455 1
0.199514782468774 1
0.163334905746502 1
0.223054669927086 1
0.234785140896614 1
0.200639074283992 1
0.204493662289488 1
0.189264940877048 1
0.227212822874351 1
0.198478777323577 1
0.188500717958899 1
0.25079900747848 0
0.20800542302819 1
0.178137719781239 1
0.210100199541011 1
0.202450900902809 1
0.237355971448918 1
0.222236366189245 1
0.191713498078894 1
0.213555099575058 1
0.191400596602832 1
0.219186101328172 1
0.177727422109468 1
0.239981277163921 1
0.234509621745091 1
0.265101779477367 0
0.215272332137099 1
0.175408980401879 1
0.230622318599052 1
0.181303333709858 1
0.175922277965615 1
0.174374117292099 1
0.216408391002014 1
0.179190367186736 1
0.205965432709512 1
0.198281193655765 1
0.231590663131484 1
0.201378416635209 1
0.185874736692744 1
0.213801758246048 1
0.20866266771236 1
0.231393710569195 1
0.238070978004605 1
0.174365812475629 1
0.211795452319392 1
0.203635263016472 1
0.198030162080768 1
0.240079642673845 1
0.195438319564843 1
0.240792247986684 1
0.207747067152375 1
0.24353717253324 0
0.210337373466404 1
0.191958465447243 1
0.237341141111207 1
0.210565224169113 1
0.211950971990911 1
0.192931145288045 1
0.185801422435234 1
0.23479694004105 1
0.235327623919679 1
0.201635455054835 1
0.17966888463629 1
0.248696202955584 0
0.175535135592056 1
0.212614913267472 1
0.162370618466188 1
0.192529210041414 1
0.187665839089384 1
0.254660798724753 0
0.229646775994064 1
0.171594903180949 1
0.19484998823225 1
0.256258551606828 0
0.213463373608936 1
0.216285209604341 1
0.220169176572001 1
0.234010456840115 1
0.213409640683476 1
0.205611474029482 1
0.251819473773168 0
0.216116197928202 1
0.175484588882433 1
0.218651795610793 1
0.228458411837958 1
0.239060535456981 0
0.186755018955601 1
0.195997988899992 1
0.198530229334135 1
0.24901136523564 1
0.166463931198074 1
0.214163676498842 1
0.199044004194053 1
0.194059058986382 1
0.185534951088009 1
0.185577464473395 1
0.259828675515141 0
0.211346165240405 1
0.235645427537522 1
0.199549991950738 1
0.220576025758301 1
0.249311909353599 0
0.170953297113641 1
0.231610611281722 1
0.18638864436941 1
0.189149808207908 1
0.162031470033492 1
0.187925702582303 1
0.262397366159081 0
0.212800855755846 1
0.169743159964565 1
0.187136884390728 1
0.226015323517088 1
0.194759823036407 1
0.208126879437225 1
0.20098568965842 1
0.193554752892957 1
0.211831318685528 1
0.160172561378072 1
0.202364669729661 1
0.211905318552058 1
0.177945087900055 1
0.228318966053217 1
0.214965513234136 1
0.198299706915937 1
0.165562326947622 1
0.230858338097773 1
0.190984858141097 1
0.224134932293411 1
0.197274088702371 1
0.246770426009315 0
0.201668667855323 1
0.174959520814538 1
0.18464563121169 1
0.228020677490538 1
0.227732930891898 1
0.209156076247445 1
0.198427549811314 1
0.187851303200991 1
0.173581915333227 1
0.225565293398939 1
0.248197439495863 0
0.215071928057129 1
0.246190802187476 0
0.219475778467592 1
0.195789800440671 1
0.224085437168565 1
0.199227916488846 1
0.189229670318804 1
0.200532322054071 1
0.172476764689704 1
0.152402479146078 0
0.221536238119205 1
0.186871197721022 1
0.216549714033327 1
0.203943971129556 1
0.243941805435411 0
0.164364676592303 1
0.22756833688902 1
0.211214841507723 1
0.188583232821722 1
0.186309995417554 1
0.221822840506619 1
0.190577818243651 1
0.222610352653056 1
0.222845463966901 1
0.187028087968858 1
0.156299098320924 1
0.224142304635129 1
0.21694757925095 1
0.228517897088551 1
0.219138605012747 1
0.133936549017564 0
0.228284950376855 1
0.195930759731916 1
0.185906715507259 1
0.226969858250383 1
0.22329623010851 1
0.20825444265175 1
0.219607019791551 1
0.223962440030336 1
0.172780186676135 1
0.191481278861049 1
0.211876633232734 1
0.243516068987863 0
0.234724384536477 1
0.182722524957242 1
0.18181854712194 1
0.171229093084729 1
0.200699059967835 1
0.19576016268888 1
0.203622182984246 1
0.229134377202769 1
0.213469733253324 1
0.217790645389308 1
0.22457476797613 1
0.202300878307361 1
0.227634124315994 1
0.171122392641765 1
0.195412451106096 1
0.193039616498665 1
0.206614630087124 1
0.196509764146911 1
0.180506174653421 1
0.19839089165016 1
0.215283130303603 1
0.195151700740226 1
0.181527465550982 1
0.217967159996322 1
0.19813022504399 1
0.233508661844929 1
0.204571774069329 1
0.189761148092922 1
0.244854532811257 1
0.17722665186357 1
0.222816692217728 1
0.197165796620057 1
0.183665280128671 1
0.176900128608445 1
0.184776604077817 1
0.209536109548129 1
0.181464370713968 1
0.217459968871472 1
0.216001679155574 1
0.223571239861707 1
0.201211833238752 1
0.155287535382741 0
0.201996876749564 1
0.198151217337106 1
0.217592144305554 1
0.210879718820967 1
0.175516344870344 1
0.201473657947139 1
0.203753396910539 1
0.138747629950267 0
0.20470201965367 1
0.199076411294964 1
0.153793714721079 0
0.193676492320326 1
0.202336358997047 1
0.185034957161184 1
0.19549014431345 1
0.204619916281579 1
0.213049738781208 1
0.219440898741835 1
0.179802243366239 1
0.223415496284804 1
0.221343628154632 1
0.177172132442521 1
0.21643921627928 1
0.160157663720551 0
0.228573767453465 1
0.191568809715572 1
0.198889641681249 1
0.227487775767706 1
0.196515676256039 1
0.209379095660575 1
0.2009551706453 1
0.231785583359728 1
0.223876328108349 1
0.216786234880203 1
0.229195679117638 1
0.233986260287216 1
0.207766367840813 1
0.242230898815677 0
0.201929985695016 1
0.237436589964129 1
0.175369692087444 1
0.193932137591107 1
0.198067757857661 1
0.202879594974032 1
0.186802851546586 1
0.223668215322378 1
0.204723495266901 1
0.179836417988262 1
0.214910421281683 1
0.202794395584987 1
0.191402462444046 1
0.190377649966114 1
0.149005021042528 0
0.19598486547989 1
0.249412249641003 0
0.186220373320893 1
0.211334423581121 1
0.190144621370832 1
0.183477059811204 1
0.218103229981545 1
0.224306715968112 1
0.175539434782374 1
0.203962432327635 1
0.20574224573425 1
0.185978612032815 1
0.22359689460624 1
0.181089206846606 1
0.186875200524751 1
0.189884279238575 1
0.201882243333412 1
0.213830004082426 1
0.178309522317117 1
0.23116203298271 1
0.201821693040575 1
0.217820050956103 1
0.202960332628241 1
0.197525708646811 1
0.210656463452056 1
0.222561114369852 1
0.185374619282654 1
0.243485943630688 1
0.148078303769771 0
0.215726709187377 1
0.183343369630093 1
0.194982600021806 1
0.217667072067272 1
0.195938355654452 1
0.204803742587287 1
0.219927874286831 1
0.223363254611015 1
0.154051391852485 0
0.192544886752763 1
0.208342473106224 1
0.188236476051646 1
0.184355313059032 1
0.196474752184109 1
0.22126549905927 1
0.206988141780909 1
0.229961769768298 1
0.251686688264464 0
0.199895195061126 1
0.201706623993044 1
0.200118851633096 1
0.188998460128823 1
0.221079540460229 1
0.215920928950143 1
0.181945356586995 1
0.217098266562248 1
0.189843660246917 1
0.207166496852568 1
0.190457221924052 1
0.223411574896917 1
0.191357921964264 1
0.215607754332337 1
0.209189600578929 1
0.202274416347738 1
0.211569785596558 1
0.227899781445507 1
0.227208966297106 1
0.229936236015496 1
0.170061486674754 1
0.212691824248813 1
0.229983294049599 1
0.210505168977065 1
0.200063983430055 1
0.205421546728516 1
0.224810530846441 1
0.242637805074454 1
0.227483687353578 1
0.183633106686732 1
0.231238589696036 1
0.191580886003951 1
0.220775971937544 1
0.222928736608273 1
0.21773315040781 1
0.22543467972465 1
0.220182504537328 1
0.19251884528851 1
0.189394185519607 1
0.236501591914608 1
0.220365502100159 1
0.209816262869386 1
0.157514385193283 1
0.18647295597039 1
0.212694277012947 1
0.21230107556201 1
0.188797859900278 1
0.18991332531403 1
0.206943009932239 1
0.202433666513488 1
0.223036098140636 1
0.186268384410371 1
0.210180716784372 1
0.207053884788786 1
0.222538047446045 1
0.226633053174459 1
0.212000405044374 1
0.199177353953096 1
0.173952016317543 1
0.21807322606904 1
0.212399693787337 1
0.193536905566486 1
0.206581104048641 1
0.22495238124445 1
0.163382456550407 1
0.262221752451714 0
0.216146886290209 1
0.238897023321897 1
0.189725651094827 1
0.182736804812928 1
0.205263305376066 1
0.169271633621741 1
0.231314331740366 1
0.200667472523099 1
0.212678914962153 1
0.19348156125332 1
0.194209161738323 1
0.227078476441495 1
0.212001517621412 1
0.253350453200046 0
0.222585871749241 1
0.194015821816611 1
0.195850566981779 1
0.191181568877054 1
0.216759759708655 1
0.212863628505692 1
0.254211340278744 1
0.211820531474394 1
0.217058733558679 1
0.215238491946914 1
0.200606033803092 1
0.214898582580409 1
0.212299900411029 1
0.191182659358079 1
0.203246138067315 1
0.186407443568931 1
0.188486579312852 1
0.211083060467212 1
0.214730571408329 1
0.216610848447079 1
0.2224794946126 1
0.206217716746856 1
0.20480433946118 1
0.191923585269274 1
0.183164330832141 1
0.206095392640029 1
0.166342735165986 1
0.199736487015833 1
0.206777644975639 1
0.219123006453583 1
0.191214636116821 1
0.216091343928935 1
0.227542288499815 1
0.227935848438064 1
0.17700947205168 1
0.2130456027805 1
0.219851255563821 1
0.217834871882627 1
0.169716259185104 1
0.199047228191975 1
0.18134720712938 1
0.177716578270841 1
0.199940141843833 1
0.251459156448992 0
0.220983423406507 1
0.186347576477114 1
0.207046079757259 1
0.213975220943748 1
0.206342955728068 1
0.186142796231858 1
0.201826899068408 1
0.211370501555068 1
0.188679435776768 1
0.200987886400145 1
0.194705779465818 1
0.212267371301383 1
0.206627132140085 1
0.223122218753366 1
0.228128747662859 1
0.196351583235078 1
0.232747811813327 1
0.241900663699906 1
0.204622750893289 1
0.196307624312298 1
0.188675439789666 1
0.215375317303201 1
0.215013005802772 1
0.190793237321142 1
0.221450959716832 1
0.211705348208295 1
0.180684372231114 1
0.188207243332055 1
0.209191500384968 1
0.151605246624696 0
0.204339392250187 1
0.230058285908496 1
0.189907035159953 1
0.210138007546555 1
0.175390317145755 1
0.203448110017257 1
0.194219594025744 1
0.214367428331866 1
0.206499913314292 1
0.213056668887144 1
0.257975315211349 0
0.208542341469058 1
0.170864959594595 1
0.203728349257753 1
0.215563905819891 1
0.216373801038597 1
0.212915489718104 1
0.237579405658573 1
0.198927410765805 1
0.19348306742862 1
0.211800220639577 1
0.201618691506538 1
0.204265852920657 1
0.215461822769861 1
0.179497739673636 1
0.195622349629233 1
0.187543890903972 1
0.23554737179023 1
0.186807726474728 1
0.202626832165614 1
0.191881993277234 1
0.197735315085263 1
0.233488773209656 1
0.186093673956102 1
0.223494728787447 1
0.243962447979338 0
0.192783720234512 1
0.174490296606685 1
0.209565035174238 1
0.206024135149396 1
0.222280871797609 1
0.226377740516057 1
0.172635616813095 1
0.181986728697383 1
0.213410654872735 1
0.175293722457754 1
0.157374821590516 1
0.21017147634652 1
0.223028184084124 1
0.202346083395603 1
0.229444762262416 1
0.229399554724326 1
0.231930556196088 1
0.234630551299049 1
0.207598973913367 1
0.179933524119027 1
0.241937021473542 0
0.203366356539978 1
0.194703978758561 1
0.246173488723382 0
0.177499098971592 1
0.250600892033204 0
0.232893784429165 1
0.239271275635729 1
0.206884198504878 1
0.248931909424209 0
0.221908181822237 1
0.225468777055336 1
0.228945648364135 1
0.194817742657284 1
0.226975492356678 1
0.217396840246055 1
0.203465945318739 1
0.184775354465155 1
0.210057995239971 1
0.194396034117809 1
0.246926395243928 1
0.197948214256625 1
0.23760392122326 1
0.191317360560898 1
0.221550517392724 1
0.226482514828555 1
0.257229594598561 0
0.225611912438362 1
0.234342963648344 1
0.224127299450946 1
0.179593159918965 1
0.227058242205262 1
0.213170731050353 1
0.166785436235462 1
0.174683120894792 1
0.217392025122281 1
0.198178981568785 1
0.211539479770125 1
0.201531253593231 1
0.204796549898967 1
0.187617168129467 1
0.210783232963543 1
0.183996084523104 1
0.210424427838198 1
0.22807948745687 1
0.186558653739462 1
0.208173766260427 1
0.208171188171102 1
0.187574489491465 1
0.163398113770995 1
0.224198694015173 1
0.231624231911881 1
0.2350304262845 1
0.226786584925958 1
0.204521147694784 1
0.190347240635058 1
0.180575453152654 1
0.201355972601177 1
0.202654340068254 1
0.177038229579943 1
0.214226548107425 1
0.218547891225678 1
0.194018464167498 1
0.254545564251063 0
0.241266695411207 0
0.181774736053078 1
0.214222184166419 1
0.233704832122471 1
0.208081084169317 1
0.182476048482719 1
0.166076040027328 1
0.23062358183523 1
0.196414775272253 1
0.180963208190796 1
0.172490908971956 1
0.177003306960489 1
0.215820111677137 1
0.199868702869735 1
0.194672421896033 1
0.185457469454097 1
0.202124131343076 1
0.19066997076428 1
0.19000376864839 1
0.198072037937126 1
0.189633896788777 1
0.227833349214502 1
0.209368796389905 1
0.18855615039637 1
0.191167445467255 1
0.228794521546491 1
0.21499017507347 1
0.178530450746629 1
0.16182225428877 1
0.213962697258461 1
0.208694876013308 1
0.193119883053373 1
0.211736344845771 1
0.194993206556974 1
0.191240670721485 1
0.212297642101342 1
0.213404978215699 1
0.238326020045511 1
0.220066936688082 1
0.203134563313157 1
0.191549246779462 1
0.230921978943564 1
0.192108872492705 1
0.233855511231952 1
0.153810809820256 0
0.168872991682445 1
0.201269065035302 1
0.241110901676239 1
0.207286720479893 1
0.241883140014225 1
0.22787364994145 1
0.242841822239957 0
0.201074477282213 1
0.191891099400622 1
0.200237376975115 1
0.201745190398662 1
0.196535601402369 1
0.211717202462353 1
0.184802441586225 1
0.217678923940645 1
0.175521042570964 1
0.158741787085016 1
0.227031661524601 1
0.171069385522247 1
0.184353157800716 1
0.231571260920162 1
0.210967395729954 1
0.215431964963994 1
0.20777652731859 1
0.18231865421167 1
0.211808607322851 1
0.208258874983226 1
0.177944546938639 1
0.203954158137152 1
0.200772275743002 1
0.21519526267029 1
0.213279651756991 1
0.221159679349861 1
0.198242005231618 1
0.17860853989926 1
0.200047872881892 1
0.213434507410455 1
0.196708996671065 1
0.225614042341378 1
0.202652284664744 1
0.191210722889443 1
0.219428064034432 1
0.227346687824628 1
0.233441404123111 1
0.199237947329672 1
0.215100401421375 1
0.180979101180709 1
0.203574990740519 1
0.194188477933252 1
0.209736541885867 1
0.247685150535649 0
0.226737584100153 1
0.196999650089049 1
0.208310722639531 1
0.226465119513726 1
0.206851285030562 1
0.197919808708097 1
0.219520946756352 1
0.243099481315725 0
0.200143063604919 1
0.174470639893257 1
0.219801677375049 1
0.220292044927349 1
0.170277051915365 1
0.196577215840854 1
0.179401086880532 1
0.208566949621401 1
0.200460480380347 1
0.200661960409875 1
0.222647360283193 1
0.207890290552942 1
0.231010141423068 1
0.167396092738454 1
0.223761412791849 1
0.207373665719285 1
0.194929165862635 1
0.253170971603975 0
0.219171007946749 1
0.179814740211324 1
0.233177288572277 1
0.215166328218568 1
0.191347220859396 1
0.269978946973748 0
0.214532561918921 1
0.202890073006914 1
0.226230136131902 1
0.216626714102656 1
0.197881739678204 1
0.227642228499112 1
0.220024918283501 1
0.222271159619694 1
0.197989206485478 1
0.187002695530614 1
0.172398648315788 1
0.232033377573417 1
0.199486034473396 1
0.217963051497237 1
0.232109172564381 1
0.227697338372207 1
0.21353773166139 1
0.211893885546651 1
0.231911092839409 1
0.20949996553602 1
0.195150993711807 1
0.217066246928699 1
0.156849728822525 0
0.247033861399948 0
0.219663399885534 1
0.171674746970087 1
0.213144291831445 1
0.165937332590469 1
0.208876557402335 1
0.185050781072115 1
0.189456849641912 1
0.230695456260938 1
0.207489591652297 1
0.218070282367505 1
0.196062757310705 1
0.191665405474781 1
0.1652581685738 1
0.184671605641955 1
0.211840061711592 1
0.221854926862803 1
0.203202873970112 1
0.218116343106242 1
0.234530484853905 1
0.207999413882164 1
0.22500531263082 1
0.187948094249116 1
0.239999688119497 1
0.2155300156246 1
0.209735249016422 1
0.226776728660939 1
0.175825186448645 1
0.205444626705297 1
0.19146363158541 1
0.220799304465104 1
0.184324029823258 1
0.216964792866627 1
0.207076377824781 1
0.200712807375854 1
0.231304314406112 1
0.239635945342083 1
0.163455593738187 1
0.221797619265783 1
0.213462319712097 1
0.178530078726503 1
0.258369920138822 0
0.218236812915455 1
0.19622539822271 1
0.212497405892122 1
0.194288668027177 1
0.207673039620806 1
0.198165900337927 1
0.192429697859378 1
0.233704204098283 1
0.247897133823408 1
0.165594504978902 1
0.195881391956097 1
0.211081418860787 1
0.227904253388195 1
0.181441739489034 1
0.21695718622729 1
0.196714252371933 1
0.225294949497062 1
0.182985963939916 1
0.174588904890131 1
0.210343592081601 1
0.179749728540657 1
0.204285733752275 1
0.161803663414407 1
0.205887905226651 1
0.229608983244186 1
0.191057715832806 1
0.218173355323404 1
0.166290671235184 1
0.252641643785166 0
0.230070835436769 1
0.212882464377791 1
0.189388148703233 1
0.219823827072928 1
0.199602017210465 1
0.225267703239074 1
0.220176839383841 1
0.198966179112348 1
0.224934159849161 1
0.229775297307151 1
0.208860734310545 1
0.187840894463843 1
0.189851954313086 1
0.198342748024207 1
0.190348360461487 1
0.162320816439127 1
0.206992122447483 1
0.210692691720073 1
0.196254816207609 1
0.187067146800017 1
0.188300266652828 1
0.211515639251431 1
0.2156921327017 1
0.205591234280683 1
0.187466676285779 1
0.240843044750128 1
0.194781587181027 1
0.20136399544804 1
0.173459277514569 1
0.165520519506009 1
0.223053430369435 1
0.229247343050236 1
0.224438500271649 1
0.201335614761474 1
0.223551886321384 1
0.224154391169561 1
0.167544200187871 1
0.217239935633762 1
0.187260463695847 1
0.186910215701612 1
0.210374243152348 1
0.186908957686334 1
0.200912954102492 1
0.209528896828948 1
0.213869219916007 1
0.249176996428223 0
0.250130998656642 0
0.196235841297161 1
0.245313359134937 0
0.244324392918757 1
0.219106714951829 1
0.209457798290724 1
0.196775245658412 1
0.221642950195962 1
0.210072350819891 1
0.242271926974447 1
0.243323250307279 1
0.184822455761376 1
0.211688495950655 1
0.230301658678114 1
0.202721958755625 1
0.21002949064918 1
0.202350238530154 1
0.211816890238619 1
0.231453623515026 1
0.206219751590768 1
0.17041636887733 1
0.202876528041877 1
0.215345731608878 1
0.220750014495954 1
0.234891866466813 1
0.226270347106027 1
0.200692927939908 1
0.20595031173431 1
0.236494070147963 1
0.200010588388783 1
0.211429653720482 1
0.194648087292264 1
0.233654665470321 1
0.22885483935697 1
0.217831911260315 1
0.211913706552304 1
0.16909435385031 1
0.221469595436779 1
0.227143850166959 1
0.194252735238285 1
0.210203312328485 1
0.154275337679629 0
0.208550621544896 1
0.193963738265571 1
0.203586419448318 1
0.212030379835746 1
0.184805208704207 1
0.197525028253323 1
0.230425505657829 1
0.233129201344152 1
0.210335754893241 1
0.186820044597469 1
0.186279655007874 1
0.206968008664529 1
0.195824672650132 1
0.242714067398434 0
0.18541516493017 1
0.154262514312719 0
0.192008818426903 1
0.236065220197658 1
0.182611030349289 1
0.211336857734224 1
0.235202237229891 1
0.22999053475896 1
0.197451996157597 1
0.189678639079492 1
0.193869238801624 1
0.20672631174604 1
0.206995097847459 1
0.233343991555075 1
0.226015156972004 1
0.225576784179488 1
0.188797348291183 1
0.190989265883596 1
0.219631535811844 1
0.199099934472242 1
0.200446315531354 1
0.240144406923054 1
0.219308161383073 1
0.229208661560413 1
0.136874531364454 0
0.23174295979341 1
0.194215512866591 1
0.200816865750661 1
0.240176943781822 0
0.191597274727161 1
0.245188842334383 0
0.220770035064405 1
0.151210232199959 0
0.207483130158251 1
0.194516853249731 1
0.232795737517186 1
0.21413658437645 1
0.219209115453151 1
0.239586991789123 0
0.228336187161247 1
0.191082287548707 1
0.170952184964039 1
0.190564791188987 1
0.211459449363573 1
0.182499223342127 1
0.182189569875916 1
0.212776252162444 1
0.232363839560468 1
0.219920648902224 1
0.198428764635918 1
0.196926022326048 1
0.256222698687111 0
0.244111595201142 0
0.204571972723668 1
0.229053939702066 1
0.205247781918758 1
0.182842939082786 1
0.221007309157985 1
0.245445424917045 0
0.187644821475929 1
0.191094290455621 1
0.17232818405862 1
0.22628712156024 1
0.174335334905708 1
0.227167740641149 1
0.211667099052775 1
0.232047328025782 1
0.200181919979121 1
0.212694126494734 1
0.202878305970072 1
0.196691015478122 1
0.190091251464745 1
0.190168482358543 1
0.137090291778699 0
0.222990225843445 1
0.200311290764009 1
0.200596651515536 1
0.20107553620687 1
0.171866025969224 1
0.155782526073551 1
0.26078033942725 0
0.208484240340192 1
0.193043628303275 1
0.19220918083066 1
0.227345249523186 1
0.195561891012924 1
0.16515857178589 1
0.254197287201569 0
0.210802669299291 1
0.237440639448796 1
0.192683545095112 1
0.196502465742767 1
0.20244395012049 1
0.271960491434306 0
0.237527076273113 1
0.216448119908525 1
0.203811646163477 1
0.190382874465127 1
0.176702898215266 1
0.204516133621883 1
0.23968447396342 1
0.167460337193979 1
0.194850940965699 1
0.19650138254632 1
0.219208136100072 1
0.21566817299542 1
0.214110636547671 1
0.185169712013549 1
0.212983886995011 1
0.204183538258579 1
0.226766345793261 1
0.229324044090991 1
0.234435979122454 1
0.190851732736422 1
0.197379298171672 1
0.253031884146947 0
0.184722111804501 1
0.191357923507326 1
0.210327055396751 1
0.192235372540733 1
0.215098903309694 1
0.23203895307063 1
0.177863157172287 1
0.171205116945306 1
0.241123741932735 1
0.231353954824949 1
0.163437618179021 1
0.219136710120691 1
0.196422027308761 1
0.24257385447062 0
0.206107296622515 1
0.160088734678686 0
0.20504731956166 1
0.199268692686029 1
0.184549735387087 1
0.22351331668921 1
0.174043465100002 1
0.18700377365051 1
0.257036119460421 0
0.20106130914509 1
0.219521743204533 1
0.200596791860824 1
0.205809882039878 1
0.16729959253642 1
0.210452672870704 1
0.19620378596526 1
0.233451583761271 1
0.186227384126649 1
0.161286953867829 1
0.188853513386442 1
0.190614865744373 1
0.227858136314693 1
0.201208111748902 1
0.158448321219826 0
0.216091684678002 1
0.229169705783502 1
0.175278677995948 1
0.26304104271252 0
0.205347045643856 1
0.183819203165722 1
0.16605631870313 1
0.226198811407708 1
0.201284245938554 1
0.196252560086733 1
0.204073716121723 1
0.183820329028096 1
0.231254355508294 1
0.203135589310215 1
0.236267041432966 1
0.196497203308695 1
0.186528415603978 1
0.206830227006838 1
0.205639531784073 1
0.190856932902841 1
0.214706503298747 1
0.207690367884546 1
0.205260976570928 1
0.201148845184069 1
0.212262590155598 1
0.193281933695869 1
0.183090308583081 1
0.208397865041838 1
0.209515312262482 1
0.190309791345115 1
0.209342811010704 1
0.229386841930441 1
0.199475235301351 1
0.218120484926942 1
0.204078517606415 1
0.184930351175994 1
0.189099910653277 1
0.231434127473142 1
0.179778629763941 1
0.208951775834621 1
0.189726944513967 1
0.175329882815857 1
0.226490489413375 1
0.192823325687038 1
0.191748318163089 1
0.205012181314655 1
0.185350106172506 1
0.229519994747578 1
0.191450872304961 1
0.190465323132139 1
0.161485511827982 1
0.215002557579089 1
0.155931406653832 0
0.261705579039491 0
0.217621477816067 1
0.225495500330666 1
0.174842317298894 1
0.213743918983913 1
0.225043673235328 1
0.185094830969997 1
0.215426964810447 1
0.208669017172608 1
0.192013463417394 1
0.204063971937227 1
0.23590260741611 1
0.200219963791293 1
0.195062770664903 1
0.178890788000814 1
0.208912408665877 1
0.203379065532934 1
0.179850998491345 1
0.179943117255042 1
0.208859748432268 1
0.185819574683079 1
0.189322660675137 1
0.211854264414746 1
0.223978073850814 1
0.212712910080065 1
0.20361207582626 1
0.2074975208487 1
0.243647182588222 0
0.185979963534204 1
0.186188507263167 1
0.205065129858544 1
0.221672572368071 1
0.201213061449614 1
0.223889677348698 1
0.211532654178304 1
0.204337480248767 1
0.219585967152864 1
0.219779916760189 1
0.205098552535433 1
0.162873052237569 1
0.188407432546223 1
0.21747105822359 1
0.209850848239995 1
0.185981783093267 1
0.211231134531333 1
0.19304771564708 1
0.205374578492677 1
0.217034801683229 1
0.199149243677863 1
0.20332298258746 1
0.186299214517008 1
0.205336724583103 1
0.200280825422751 1
0.206774727426076 1
0.189278200488812 1
0.221859324388673 1
0.1953121956288 1
0.216489268953153 1
0.206595026299831 1
0.204144793255278 1
0.172553719604476 1
0.236968183134885 1
0.203544514576802 1
0.232060775102604 1
0.176998003987112 1
0.221613551040251 1
0.181758320828535 1
0.169433004759771 1
0.239623544948553 1
0.227657322026839 1
0.211472703992063 1
0.227171873790662 1
0.195375589670343 1
0.239630950733513 0
0.178637779067478 1
0.205470661917186 1
0.206379546771871 1
0.196449617924165 1
0.202853325232597 1
0.226213093045517 1
0.205864997568356 1
0.2269199599218 1
0.177838804960652 1
0.19723748948364 1
0.193370674225347 1
0.234053257388857 1
0.211934518965265 1
0.24836420179814 0
0.174608463557714 1
0.180890321958333 1
0.180608648448497 1
0.227788283892198 1
0.21504874692006 1
0.206422548394785 1
0.21893448646709 1
0.20554598114452 1
0.189648088784219 1
0.218427925693621 1
0.210264595142753 1
0.200705657790158 1
0.206926709751767 1
0.191629754372298 1
0.201357587040396 1
0.20267687336845 1
0.20790398015502 1
0.229184762379368 1
0.211751323685904 1
0.195684880781265 1
0.227618952003815 1
0.219104265239687 1
0.219005577886734 1
0.193099610175236 1
0.176571551194527 1
0.214151970405964 1
0.163584514312563 1
0.211482708729485 1
0.205439953424247 1
0.202845106208175 1
0.232883449817382 1
0.186839670853514 1
0.203400634650904 1
0.260437462465017 0
0.194572990288017 1
0.196257745481392 1
0.165519982695854 1
0.18707296801134 1
0.186400955390282 1
0.210559656949983 1
0.180936406276668 1
0.214404276652078 1
0.219266905625167 1
0.213851796228547 1
0.196773424739819 1
0.198942255210579 1
0.257256318688978 0
0.202552301035016 1
0.173553540397119 1
0.206708336617874 1
0.182776940509794 1
0.19504876109614 1
0.198513683527783 1
0.177587051685573 1
0.198191045672949 1
0.182050410259041 1
0.23818103142878 1
0.184767810295224 1
0.200788297860236 1
0.208512030008521 1
0.177781248299495 1
0.229727228885683 1
0.217644653067389 1
0.18305059598079 1
0.212511905940745 1
0.219525197703331 1
0.200832811703289 1
0.228063647873692 1
0.195447444633427 1
0.227346482376281 1
0.212792301363474 1
0.236448889645698 1
0.219726491115266 1
0.258423736784294 0
0.193850661894279 1
0.210677778937591 1
0.229873101630304 1
0.21778898066829 1
0.200063439705269 1
0.203836547104529 1
0.228854493956419 1
0.223353838816423 1
0.218467827500173 1
0.207464265710371 1
0.200719802866442 1
0.202215180909424 1
0.167858650859595 1
0.201630327545877 1
0.210317168294087 1
0.181750496963888 1
0.182514338571332 1
0.227690623036627 1
0.223519564674859 1
0.212688815696001 1
0.201385518236271 1
0.217968191916341 1
0.178277199343031 1
0.184312033267369 1
0.206007652321615 1
0.191609531652384 1
0.202771762695197 1
0.161632281749591 1
0.245307942090759 0
0.206800588435352 1
0.180324382889775 1
0.218452717254943 1
0.242950436777519 0
0.208642340443229 1
0.217739134291996 1
0.238690258355995 1
0.224578822818198 1
0.205385047164996 1
0.180525861766598 1
0.237232755424464 1
0.201084820432819 1
0.200178188572458 1
0.202431665109559 1
0.207152393475769 1
0.19919901071337 1
0.221333756449178 1
0.236357959589896 1
0.221809052820955 1
0.183334295028787 1
0.166042350259462 1
0.211304994852836 1
0.232682643315571 1
0.198175006953191 1
0.200690794317713 1
0.201699395392343 1
0.20471181904073 1
0.199667701143254 1
0.218451608934734 1
0.187153184210014 1
0.195344021426607 1
0.192885837609046 1
0.2068686135184 1
0.217123005659891 1
0.199401768494873 1
0.196085406511586 1
0.219231030945618 1
0.20952976200617 1
0.18666009690851 1
0.219664322070869 1
0.223007401542737 1
0.223852133962598 1
0.180549372861237 1
0.22760591523384 1
0.195062667098801 1
0.225939423270337 1
0.191227389065531 1
0.237745742471466 1
0.209865890314441 1
0.21063660570788 1
0.195716442071812 1
0.217430986210101 1
0.217921285633728 1
0.192292225666643 1
0.214014886149418 1
0.218844900699958 1
0.205728050000994 1
0.185004801257044 1
0.186030238910771 1
0.197595317314185 1
0.206968749741091 1
0.222084703975087 1
0.180188495177466 1
0.192562481282701 1
0.22640937557208 1
0.205186182716911 1
0.209178847732062 1
0.175692891620311 1
0.170961157467781 1
0.244155662963662 1
0.200672411835027 1
0.149292556701903 0
0.173142716819104 1
0.240530018041018 0
0.189250602066029 1
0.173453305606098 1
0.195572385691129 1
0.205761200836532 1
0.236193933504533 1
0.164746701846826 1
0.229954571834745 1
0.228175041652469 1
0.218231256297699 1
0.201870950465526 1
0.267418172858221 0
0.193197280555897 1
0.193323200710727 1
0.201526897859645 1
0.205769005130334 1
0.218863091009202 1
0.146219036235856 0
0.183345085643379 1
0.210213605800787 1
0.188837728523769 1
0.229726961713596 1
0.174255195692752 1
0.200574254738435 1
0.199364887526332 1
0.216943713752496 1
0.208303955251391 1
0.183042092413548 1
0.181500816998138 1
0.178574255845782 1
0.210462954659728 1
0.250149503078306 1
0.227964544140555 1
0.225290470503013 1
0.18097978583196 1
0.206553445261339 1
0.210104383063677 1
0.206327439597736 1
0.220418307918067 1
0.205471998679604 1
0.224093878778872 1
0.19568971237633 1
0.222926511590295 1
0.204522728294364 1
0.178325250260545 1
0.21719605842147 1
0.176216141650345 1
0.218032643913103 1
0.231008123559935 1
0.188896362711004 1
0.196440180001039 1
0.225683070111096 1
0.187069238426283 1
0.220639602126306 1
0.179155468692332 1
0.200216547033435 1
0.217660715433526 1
0.212526646891457 1
0.186765521357757 1
0.183910704842186 1
0.225589041559025 1
0.176671479504546 1
0.250338382877163 0
0.225862762871968 1
0.186845815581955 1
0.221179262954279 1
0.222897703374941 1
0.225173846317277 1
0.218764381957631 1
0.188299965271139 1
0.180196613419837 1
0.18629573181996 1
0.206262556571451 1
0.15941536011181 0
0.22281351471408 1
0.219479448008249 1
0.222038880608079 1
0.220362716059378 1
0.218800885181862 1
0.204429354426478 1
0.202999803910626 1
0.202310035877078 1
0.209759888052178 1
0.213052464117168 1
0.242831738126998 1
0.240819922335634 0
0.224306126872526 1
0.217740012113682 1
0.232339630089186 1
0.15526217839848 0
0.205829362635998 1
0.178680163770817 1
0.220829651817942 1
0.217420941504684 1
0.209857417168985 1
0.179587225135413 1
0.209880828333582 1
0.239038176844499 1
0.198319267674115 1
0.229900183964865 1
0.228620006504718 1
0.217817087094479 1
0.186469958431735 1
0.243610274972461 0
0.19690830627264 1
0.220886308114843 1
0.217488217543824 1
0.2456833994577 0
0.182656448140881 1
0.230846482323705 1
0.231457539768062 1
0.207610813153213 1
0.211746362083075 1
0.231998827844746 1
0.194611682682434 1
0.215719199597224 1
0.171412447921858 1
0.197421246676094 1
0.213125003286969 1
0.196096428703838 1
0.220236124771214 1
0.24822650842613 1
0.234863881123281 1
0.205049526624708 1
0.202958387995261 1
0.194150411458121 1
0.202920192299808 1
0.213661599883647 1
0.198257758606043 1
0.236909709874579 1
0.193190440556002 1
0.207259383944383 1
0.210876668025059 1
0.22537801375099 1
0.189416139538951 1
0.200320577651369 1
0.178022193412195 1
0.197454765711452 1
0.240647759540937 0
0.204563710474013 1
0.170329976916194 1
0.205646825151145 1
0.175713815899998 1
0.196740008272631 1
0.21248988142989 1
0.201396905315984 1
0.233437395697468 1
0.18771555332355 1
0.183690584482463 1
0.186780523996728 1
0.233445628839514 1
0.190703302779644 1
0.156363849136315 0
0.19662909510668 1
0.188733558677511 1
0.185480113810488 1
0.218359744788272 1
0.214215323396681 1
0.212496654603344 1
0.179916966548449 1
0.223180003071375 1
0.200232936516278 1
0.194172035651728 1
0.172064757587846 1
0.233479448410101 1
0.170605898402972 1
0.202476291215864 1
0.202792349523392 1
0.225678888767433 1
0.236602675296074 1
0.219629044407705 1
0.174614638959966 1
0.195819724640301 1
0.185727549649879 1
0.189453265729172 1
0.192307370283125 1
0.232489185569097 1
0.213601375522057 1
0.175195137944088 1
0.234681619093911 1
0.224017137788967 1
0.167192838694197 1
0.200487326878047 1
0.196233753571996 1
0.187997129219537 1
0.241468749313834 1
0.186991619044422 1
0.197209079592256 1
0.199990328892301 1
0.245468970852221 0
0.172659153090654 1
0.188448056706876 1
0.168348022151584 1
0.197736593815033 1
0.215231344691848 1
0.231014064890657 1
0.200481489102935 1
0.190607666347444 1
0.185752062367879 1
0.226755866468647 1
0.201942577391382 1
0.210840437694989 1
0.257036777378465 0
0.262596188963383 0
0.191281796415318 1
0.236693839935924 1
0.178242832988363 1
0.196553501431538 1
0.252898118919482 0
0.195871415591773 1
0.192032892608978 1
0.224414662350343 1
0.217465118373156 1
0.190576390012262 1
0.204867675242906 1
0.204963309577135 1
0.201483608552437 1
0.226557979563633 1
0.229970465859326 1
0.223105349489181 1
0.193307842148961 1
0.222569473145896 1
0.204770961556164 1
0.203656062080738 1
0.18700242186586 1
0.199943190528833 1
0.17540960531265 1
0.24591051835039 0
0.1888200975834 1
0.193800291739741 1
0.212735965098608 1
0.248719847839807 0
0.216385523469115 1
0.216257808413744 1
0.182672489337874 1
0.145432284208675 0
0.206893429864921 1
0.158062127650882 1
0.200953411433835 1
0.182134931248014 1
0.246297411839049 0
0.172304812206051 1
0.176522161539428 1
0.215764648390349 1
0.160027444769428 1
0.207385184026409 1
0.225867322984364 1
0.21919112877815 1
0.23073345378804 1
0.218606081721149 1
0.224244789825267 1
0.200782479432018 1
0.20357813165462 1
0.19565059448669 1
0.201127793304732 1
0.226413098007773 1
0.197124234333186 1
0.186345049530818 1
0.196296521263061 1
0.172790945663583 1
0.193075663071125 1
0.244013481187688 0
0.19409104840542 1
0.21335671528115 1
0.182413148311569 1
0.211648057321452 1
0.215358314558914 1
0.182640456904376 1
0.206808908681289 1
0.23291084515402 1
0.224841415778523 1
0.196507048820202 1
0.210047919730818 1
0.191800277177131 1
0.215093415649361 1
0.228853992144656 1
0.227513774161701 1
0.201168364136444 1
0.219327538441904 1
0.202255927831449 1
0.194360209431166 1
0.238606779064302 1
0.216720355983275 1
0.222221184348907 1
0.203887252829908 1
0.220984655111971 1
0.235441984105336 1
0.218785597391867 1
0.212842455173656 1
0.211008875796525 1
0.174736575231145 1
0.183077030075401 1
0.223753012589606 1
0.236669153472142 1
0.237197450350738 1
0.206761873690548 1
0.191319331854041 1
0.225871390646976 1
0.203654216585815 1
0.21299416682215 1
0.219088936661304 1
0.222666221419635 1
0.183597604529449 1
0.210408502018442 1
0.204157120855463 1
0.19449545870306 1
0.202956895477724 1
0.218412384967373 1
0.192225825944029 1
0.198981562775651 1
0.215688694517551 1
0.210778834247067 1
0.211284359738586 1
0.202943235939203 1
0.186979134438492 1
0.187452243528831 1
0.192868211705593 1
0.204347769954458 1
0.174021085709662 1
0.230185492774361 1
0.176582055332123 1
0.204490710474786 1
0.196322873976042 1
0.191244506230166 1
0.231595528351039 1
0.195864849545074 1
0.154644533044606 0
0.225311909004509 1
0.240906120925992 0
0.225670872392512 1
0.214252410832898 1
0.261276227383623 0
0.235087498415369 1
0.187037750619865 1
0.19410682247295 1
0.214306881937289 1
0.187707605917841 1
0.209828369572793 1
0.194559736512825 1
0.221850606137421 1
0.212881939237293 1
0.210204062517611 1
0.203907676184965 1
0.210575271615575 1
0.209443956149008 1
0.210765299331341 1
0.21673357519509 1
0.212395361732985 1
0.201410848902503 1
0.209452719821829 1
0.222881862456969 1
0.219462745388126 1
0.227963709009284 1
0.182045059115017 1
0.22472314692356 1
0.167629665050948 1
0.190691636526448 1
0.207904116093796 1
0.204779093228196 1
0.195063837215521 1
0.214683740197769 1
0.214602238104999 1
0.211118991763242 1
0.219693640631049 1
0.224494494102312 1
0.193112432220713 1
0.249302149646362 0
0.19435176637931 1
0.189751728821861 1
0.207950110272187 1
0.147146278998996 0
0.21112222090615 1
0.193376202089413 1
0.259318502392163 0
0.227263830444087 1
0.22652323677367 1
0.179953063140768 1
0.207494892296728 1
0.215420314981173 1
0.221831128070909 1
0.160074717438605 0
0.181934463466454 1
0.196481536815844 1
0.219029893434357 1
0.209723416528951 1
0.164822222841713 1
0.211859441034365 1
0.205071577492738 1
0.189341678747924 1
0.225581500882589 1
0.170829990623358 1
0.2148972062064 1
0.206854477897434 1
0.190606282730677 1
0.225491892312276 1
0.192150216276112 1
0.227242647843501 1
0.207287561780809 1
0.210795175119659 1
