# Supplementary material for: Bias caused by sampling error in meta-analysis with small sample sizes
Source: PLoS One. 2018 Sep 13;13(9):e0204056. doi: 10.1371/journal.pone.0204056 (PMC6136825; doi:10.1371/journal.pone.0204056)
Supplement: S7 File — (ZIP) [file pone.0204056.s007.zip › results N = 50 theta = 0.2 tau = 0 sz = 5-10.txt]

"dl.theta" "dl.cp"
0.210692169915805 1
0.251402090520893 1
0.142323202375276 1
0.183171183825164 1
0.179865729779175 1
0.17253135776099 1
0.202069707525068 1
0.210335129487236 1
0.198686723752033 1
0.212673644926316 1
0.170293614609477 1
0.163946393297245 1
0.247097160310322 1
0.278743831905765 1
0.161418442174463 1
0.193106469398066 1
0.118983449152819 1
0.198792568042801 1
0.254435583639981 1
0.195242682329767 1
0.230201000851614 1
0.259231137945984 1
0.1762058204121 1
0.147648589435214 1
0.0794661210049405 0
0.155491201123562 1
0.204808060524978 1
0.213268146350311 1
0.230465688877165 1
0.203147824547729 1
0.178964841970545 1
0.120524338849545 1
0.11512468932436 0
0.264244693084522 1
0.242608373001915 1
0.204354321505513 1
0.128116090996637 1
0.221410173755321 1
0.156749665433017 1
0.183956870535587 1
0.26049212492863 1
0.276281911352331 1
0.15052522309837 1
0.152637285323516 1
0.122564673140415 1
0.259497101642515 1
0.153686101961071 1
0.186039218088212 1
0.200210240577878 1
0.225886859739943 1
0.19454272264132 1
0.175784812398095 1
0.206976336620843 1
0.143803860786748 1
0.22843624450268 1
0.105949218018931 0
0.194650656241345 1
0.218770229905369 1
0.227772848138973 1
0.135084984576019 1
0.162124228009148 1
0.240568757041759 1
0.150294354209619 1
0.178249590147154 1
0.083811901102682 0
0.211109517384889 1
0.177147353949376 1
0.2077907344789 1
0.105015067713952 0
0.136394943182706 1
0.20632308547663 1
0.178844315678466 1
0.153743159236736 1
0.248922754738277 1
0.194609588784974 1
0.204846496300394 1
0.18632368367497 1
0.211671430771157 1
0.147783576312005 1
0.149851964671756 1
0.250046299730241 1
0.0975069446726737 0
0.179309709197915 1
0.131281976771024 1
0.12386427783957 1
0.113238764173686 0
0.205221492434153 1
0.123505221687107 1
0.230026776291649 1
0.161063055725372 1
0.118260283936114 0
0.18638246027187 1
0.220855655550293 1
0.210751980059332 1
0.206036799095319 1
0.214722066147053 1
0.283083101624262 0
0.159119124606238 1
0.157053353829643 1
0.163018616055384 1
0.160371316050321 1
0.1470312070179 1
0.163862925773754 1
0.25896182083143 1
0.21938317021791 1
0.20509688441264 1
0.252409788761879 1
0.233138290175398 1
0.153812926783034 1
0.158511797362544 1
0.166294613468635 1
0.151890099618256 1
0.159325130179792 1
0.148564802952263 1
0.186833599727151 1
0.108002974227337 1
0.180205756161796 1
0.177501655976113 1
0.251254149954243 1
0.249597587367891 1
0.128904918157328 1
0.246768480593048 1
0.184135966073615 1
0.250506002856379 1
0.115666937058067 1
0.213453041334685 1
0.16634876320754 1
0.20347034231212 1
0.169436356562593 1
0.206232040021853 1
0.224512935273308 1
0.183168899322877 1
0.176960908387547 1
0.225456183968162 1
0.17307224315727 1
0.227604053183358 1
0.15874312617862 1
0.0403116820638935 0
0.12869801840681 1
0.23845657617444 1
0.32051520773089 0
0.250553838553705 1
0.171285213380791 1
0.191215325041561 1
0.237726596933708 1
0.237316413812097 1
0.123563455603169 1
0.142220243774032 1
0.132856000770455 1
0.150792669231013 1
0.169852892865281 1
0.143486978356879 1
0.181389464955866 1
0.225719271076337 1
0.132067414973953 1
0.251683050516882 1
0.104462328307696 0
0.136891862159202 1
0.202993250629296 1
0.172452664047775 1
0.198721929246893 1
0.189583711838419 1
0.202877127694326 1
0.242231754724907 1
0.109057153551115 1
0.161611341971167 1
0.121537666088315 1
0.117092476618226 0
0.233831795213747 1
0.131708985004543 1
0.157522481641076 1
0.193593431762627 1
0.24752932416597 1
0.115260230498015 1
0.111607964451531 1
0.29496990930891 0
0.162717386979459 1
0.243157852342463 1
0.157945137647833 1
0.137830445436113 1
0.124349698044263 1
0.228491236348819 1
0.17962873385802 1
0.193081703815396 1
0.0571802444370043 0
0.203690597002419 1
0.284049824945395 0
0.207289187319168 1
0.186192030163035 1
0.102418818992376 0
0.207566936618833 1
0.197182529402412 1
0.263698874145059 1
0.0805016800765784 0
0.203350228952677 1
0.206080024054989 1
0.180913765059727 1
0.200694346393849 1
0.0777771568592495 0
0.190463407282396 1
0.147467728719097 1
0.182307179075961 1
0.16284660719732 1
0.195027062241246 1
0.144827944163733 1
0.205449358653119 1
0.209964241526323 1
0.137406732134548 1
0.204674621415859 1
0.147319078783526 1
0.189762374041805 1
0.174994463752745 1
0.205702893373386 1
0.110506486905634 1
0.188407975070762 1
0.191217048120902 1
0.271294512690519 1
0.166936724029175 1
0.173922644831187 1
0.202248607739861 1
0.21653997399817 1
0.135010304540782 1
0.174063681821822 1
0.189382175532926 1
0.156232541669777 1
0.224602836110892 1
0.199552554526567 1
0.248401896615199 1
0.254539756706989 1
0.229118819340312 1
0.195854463618865 1
0.191734803638104 1
0.196608464739241 1
0.184471669271878 1
0.153144320325416 1
0.320668315018778 0
0.155397088418115 1
0.191206784667569 1
0.160157051804416 1
0.333684390369521 0
0.232804961489722 1
0.138101830968798 1
0.177040970776938 1
0.186269075430663 1
0.218761630365397 1
0.143338678520069 1
0.153577304533103 1
0.204412510423096 1
0.215072366974001 1
0.259977848264032 1
0.233321439365921 1
0.192987157171923 1
0.180497141143494 1
0.228444961364215 1
0.181169116563891 1
0.18235003514209 1
0.25356942007386 1
0.128870719719547 1
0.20295157625404 1
0.196522211660315 1
0.183046878683713 1
0.248794486284998 1
0.175927341685329 1
0.170432398779419 1
0.181844599032682 1
0.165410051124041 1
0.195904901798736 1
0.213239340080681 1
0.202860153353675 1
0.206394840408905 1
0.156924586106731 1
0.18658572453847 1
0.205019470830854 1
0.141771986219177 1
0.256755585251767 1
0.122970682301756 1
0.166582912541028 1
0.197935412465997 1
0.16588020712685 1
0.135428360776503 1
0.22388927208465 1
0.163652756949649 1
0.147411886668629 1
0.0983363749651129 0
0.192197751566415 1
0.15920086276535 1
0.180700490161708 1
0.184790424888104 1
0.162853762075613 1
0.137608847876729 1
0.18859453988789 1
0.26775173741321 1
0.176580398029345 1
0.173478919679959 1
0.277700160593328 1
0.303817853808012 0
0.136875993331174 1
0.166137614302673 1
0.251188153353521 1
0.131948096788534 1
0.221632991728134 1
0.16109672463754 1
0.130008622868666 1
0.243762498454047 1
0.262304041967768 1
0.2497470972029 1
0.203334633486508 1
0.252236730398981 1
0.151602298484162 1
0.166144026277295 1
0.15778673322721 1
0.0987135298138979 0
0.198139419275332 1
0.17247759073835 1
0.174526186935204 1
0.186917780013953 1
0.23380414207996 1
0.209551105567954 1
0.217293967997334 1
0.217385401430857 1
0.239283669344367 1
0.209612827795988 1
0.186322923793528 1
0.152479840587988 1
0.233893967875157 1
0.203566218152238 1
0.168214092256347 1
0.274786255017945 1
0.133442341471339 1
0.241191591949157 1
0.22259475379017 1
0.146971977198837 1
0.235153454163303 1
0.181364573732805 1
0.11166911365259 0
0.152000016472701 1
0.197759699885517 1
0.205856978866031 1
0.182859668239349 1
0.195881408861886 1
0.145182726891654 1
0.248774801219625 1
0.132598208553636 1
0.203507000115768 1
0.149977281907805 1
0.23366305821981 1
0.295678476830279 0
0.24783055463903 1
0.232375313537597 1
0.0754569357177245 0
0.21624426146801 1
0.146074956398604 1
0.205074961632844 1
0.184399207140712 1
0.163918634489512 1
0.254005819731468 1
0.168581877071222 1
0.182577625706245 1
0.154229118269426 1
0.171552337188898 1
0.135334283236252 1
0.200539159363299 1
0.215723555992226 1
0.126426222892565 1
0.184939212916852 1
0.23248345796025 1
0.154290190316234 1
0.289009593385121 0
0.142142938019378 1
0.244170844439865 1
0.233485594344714 1
0.13062858583628 1
0.105434251329455 1
0.295442892884195 0
0.217968931894031 1
0.166641066456899 1
0.295764793780654 0
0.205275328720889 1
0.183088728799004 1
0.19791527982689 1
0.199956722287796 1
0.226267574699607 1
0.247850361561356 1
0.160439631942857 1
0.164883761826227 1
0.205427723192554 1
0.218025370732169 1
0.17917452495896 1
0.224710379303845 1
0.221086428290252 1
0.118170446549363 1
0.132293721023838 1
0.226834780846375 1
0.203647746007038 1
0.190536970626066 1
0.109239081571324 1
0.249203697352595 1
0.192405469044676 1
0.193611515533889 1
0.136538204807296 1
0.193269873057429 1
0.103150308415414 1
0.170170951538425 1
0.164945330701652 1
0.238053500437986 1
0.188290522606326 1
0.155632140280763 1
0.232048974565565 1
0.256960002396262 1
0.188673619682133 1
0.235435766467068 1
0.189772165516502 1
0.304957464729537 0
0.234018705334291 1
0.208012739963216 1
0.143806839844346 1
0.237277521348509 1
0.104451570029351 0
0.175571935831202 1
0.215518394965119 1
0.212925041507593 1
0.210457126955505 1
0.147931348390773 1
0.149447932874711 1
0.213603164972701 1
0.098292154261997 0
0.154708384200212 1
0.13546029820115 1
0.227990373969291 1
0.13006391987164 1
0.194680927094483 1
0.130715517378199 1
0.176489261856915 1
0.186576380382727 1
0.172031223301511 1
0.130105482846407 1
0.189052915373296 1
0.157855094439955 1
0.217460665251339 1
0.204703669821597 1
0.284622658228861 0
0.128011531304039 1
0.13826691884125 1
0.172914421362258 1
0.185854674832703 1
0.145910736535718 1
0.183525701969417 1
0.294788318019632 0
0.218128279369034 1
0.233597641125337 1
0.181420378700574 1
0.134412742094763 1
0.147170154899862 1
0.181665945862942 1
0.144796953835966 1
0.177733604183966 1
0.171490279750302 1
0.132853682196547 1
0.147769887311993 1
0.200319412233587 1
0.1701855668619 1
0.120632679436498 1
0.232071913517636 1
0.182092554832345 1
0.181724866607171 1
0.266865465557719 1
0.169327291199114 1
0.183624014801126 1
0.231981226333483 1
0.182266676368227 1
0.248768349604408 1
0.169810874676901 1
0.108310300831659 0
0.068883048293731 0
0.243579912243698 1
0.129707902803978 1
0.182394308121799 1
0.188851607019906 1
0.239657757274993 1
0.263830587687872 1
0.169155645933967 1
0.162891414524588 1
0.205392110660928 1
0.232068101250693 1
0.170436982491804 1
0.190201536355106 1
0.246130162433289 1
0.211759235078434 1
0.160330055130448 1
0.133233088364473 1
0.192793272194129 1
0.230683992608198 1
0.133419784499347 1
0.12481107330981 1
0.24360392218863 1
0.217748272168797 1
0.142800245902968 1
0.17938517881258 1
0.222330385111226 1
0.200982358925639 1
0.175162530638825 1
0.168544995810869 1
0.146442496190087 1
0.252934761523219 1
0.230105059691039 1
0.172363257016699 1
0.186435838946213 1
0.224318186626133 1
0.236097751527991 1
0.159493115767743 1
0.245010487166488 1
0.228026903247138 1
0.14435535619001 1
0.172980306771688 1
0.198581760059473 1
0.218284196588305 1
0.250996882872687 1
0.214901461533767 1
0.208505522170288 1
0.152631728225245 1
0.175387934396325 1
0.19070234805313 1
0.192912061460776 1
0.126536570152969 1
0.159103769627996 1
0.0740272578981274 0
0.20951890782839 1
0.167590066171708 1
0.19805329817924 1
0.219174173438702 1
0.202673411748867 1
0.152894584808223 1
0.181433387400632 1
0.174158008883618 1
0.258359182481546 1
0.282522231880488 1
0.145236757798261 1
0.194671745789225 1
0.203130071918255 1
0.177968362325857 1
0.17373119370098 1
0.162108674508664 1
0.227696853746768 1
0.184774553513321 1
0.190438498417126 1
0.207246320426946 1
0.1177229465538 1
0.137574268876704 1
0.2851754953208 0
0.20498717884046 1
0.166766119572664 1
0.203024727536774 1
0.213468869779106 1
0.194221542149673 1
0.201736994734312 1
0.237509195099433 1
0.132276081277232 1
0.154918069496988 1
0.188657934276409 1
0.109633849404558 0
0.175754413746343 1
0.179079031383674 1
0.152742895785556 1
0.20523087451014 1
0.160254110964172 1
0.202374961920666 1
0.208698304249229 1
0.105256516874565 0
0.0906219678953805 0
0.19044789295587 1
0.157188156857491 1
0.248361774495496 1
0.195635378438309 1
0.102127569626853 0
0.112331708320666 0
0.203619416085807 1
0.179366083701684 1
0.202322071500587 1
0.106098799491633 0
0.160390225691052 1
0.156855837915785 1
0.172058868218723 1
0.125684669075058 1
0.15135156153713 1
0.251227434098822 1
0.247847412476337 1
0.234231247654821 1
0.183874586463289 1
0.194591433963835 1
0.157551541172352 1
0.180970226684802 1
0.165893787179009 1
0.135840675895817 1
0.248855308227958 1
0.166495276213757 1
0.25102670029086 1
0.172249531831371 1
0.125081944321391 1
0.200552911001084 1
0.118030765769687 1
0.190420175029281 1
0.149248668621829 1
0.0943718381244602 0
0.18315419519313 1
0.0900017467865684 0
0.162230090460034 1
0.0626150721390741 0
0.23990878538907 1
0.16271379044489 1
0.156313957345673 1
0.171555220497987 1
0.0707732305139851 0
0.0863019461466585 0
0.0906456305807346 0
0.13347306333387 1
0.213396139454935 1
0.13181404725371 1
0.221554152668293 1
0.171058475716393 1
0.0973891196824168 0
0.263708859836094 1
0.177632217699766 1
0.10273558443726 0
0.170677940653951 1
0.193380199968349 1
0.18927614084575 1
0.190409625295926 1
0.218895082000065 1
0.176843411805444 1
0.26631502483053 1
0.101178263308406 0
0.101399321284354 0
0.186493604678745 1
0.168625387552441 1
0.221839791019735 1
0.136879044158513 1
0.143094059574038 1
0.176554004129809 1
0.11732544271566 0
0.174312066865757 1
0.192411560113347 1
0.239063863557317 1
0.157846410955528 1
0.168828631792013 1
0.20808253044009 1
0.204686699099178 1
0.0819422955975042 0
0.211565501705844 1
0.0303200024199379 0
0.143859851724324 1
0.1153431617262 0
0.174047372472083 1
0.254243538637794 1
0.211123379312296 1
0.153037832863673 1
0.152869301503251 1
0.215214253324604 1
0.147660971338668 1
0.173593210827898 1
0.166929027562976 1
0.153812479058361 1
0.140485096344461 1
0.151126992854285 1
0.155981919458205 1
0.181690387922135 1
0.192633428660856 1
0.166515366578482 1
0.161488999162964 1
0.0999621080587587 1
0.129542833558142 1
0.149041032517265 1
0.171722024173925 1
0.117993372404181 0
0.229863311158401 1
0.118294951347646 1
0.221214997431882 1
0.0914476956908043 0
0.20558716889924 1
0.216799699082782 1
0.275412517387345 1
0.0949124716336597 1
0.179345341568082 1
0.140915244552824 1
0.169887079598912 1
0.199812451433383 1
0.182342243487273 1
0.273583478275679 1
0.184435410020288 1
0.222508287172736 1
0.208498927832031 1
0.193589631226135 1
0.239206330696475 1
0.171536329012929 1
0.128262960773105 1
0.148897267336764 1
0.140082580346257 1
0.150582946429622 1
0.123112425301088 1
0.208019695863381 1
0.0932381336167554 0
0.212187902017255 1
0.214116798824377 1
0.193338441808756 1
0.142406699511047 1
0.111604831827909 0
0.162743746065285 1
0.186861407640634 1
0.141188708711289 1
0.146629186029986 1
0.255166642117962 1
0.13185463776217 1
0.215764069041156 1
0.156405029236242 1
0.170286084651045 1
0.200767684124117 1
0.261249034178527 1
0.185979110043832 1
0.208860463762434 1
0.177430916791252 1
0.151104167868088 1
0.118253820947566 0
0.100939110112876 0
0.231971136867199 1
0.204444698211008 1
0.24863740438193 1
0.154629854538178 1
0.218364620891807 1
0.172145712225985 1
0.248828834167572 1
0.237782092525864 1
0.224296409808286 1
0.179087504898168 1
0.146363567113337 1
0.137352511922409 1
0.207362296960022 1
0.16977991860545 1
0.096307681148157 0
0.204984018037227 1
0.133141199091825 1
0.282811166495714 1
0.186276459129754 1
0.148397769737962 1
0.158342038987495 1
0.248081697692874 1
0.186062774464453 1
0.195866401318049 1
0.185964474341019 1
0.16181795787961 1
0.213286523374383 1
0.135133942866676 1
0.150814309760924 1
0.27267490501384 1
0.288559702203233 0
0.259915668442323 1
0.187675426757129 1
0.126012121727876 1
0.0892158258845199 0
0.212527542934668 1
0.204904825432886 1
0.141379233804427 1
0.196718491903828 1
0.156510654060629 1
0.141806607008267 1
0.235895514385729 1
0.14271413730494 1
0.224567638307542 1
0.140172997303885 1
0.204371547918282 1
0.152366183708688 1
0.130967170709271 1
0.189640784296735 1
0.190026935698253 1
0.280565221294699 1
0.149481269734046 1
0.190202455293881 1
0.179982938074818 1
0.225016391819951 1
0.260448334649474 1
0.21087190645402 1
0.225617249329856 1
0.248899041828654 1
0.230231940429549 1
0.202762044084535 1
0.187625837591017 1
0.21902361873788 1
0.0823125862622423 0
0.101794516144887 0
0.176171815278787 1
0.144017242104246 1
0.192229059305834 1
0.260042185184331 1
0.230805981358412 1
0.28087073316351 0
0.144559229385885 1
0.153475266701049 1
0.23006508805956 1
0.107017181595466 0
0.200096283936056 1
0.157926334940518 1
0.142049233303823 1
0.234553814907133 1
0.1073037810829 0
0.114637292672731 0
0.100366314366289 0
0.14935843632763 1
0.156332126384524 1
0.19940634622877 1
0.22183815245885 1
0.175739712192972 1
0.220685191960141 1
0.201772235750061 1
0.196009801692491 1
0.148855020881567 1
0.209082574121322 1
0.113161290617407 1
0.129307893963562 1
0.258313697656543 1
0.182683301975061 1
0.226059053497707 1
0.185278645023432 1
0.133233028646214 1
0.179605225342309 1
0.13578646195835 1
0.200562322146474 1
0.221824708272573 1
0.245817647870977 1
0.199917090380563 1
0.273856910545451 1
0.101392727344699 0
0.218768480885968 1
0.188090609114271 1
0.134083275606164 1
0.232266007253473 1
0.155645650400643 1
0.0767081603549747 0
0.16718312874569 1
0.151081208070991 1
0.160422373064607 1
0.140806822226183 1
0.270186703170049 1
0.202422546421847 1
0.179482849147487 1
0.100251775485284 1
0.188448194191545 1
0.235435394334138 1
0.229004771370333 1
0.238377847281575 1
0.120368373119185 1
0.16033342581932 1
0.212546075086044 1
0.19184933100474 1
0.147094682169134 1
0.221638559006523 1
0.19040431792982 1
0.153647805599098 1
0.223575024687696 1
0.134346923472674 1
0.214787651102984 1
0.24923568708447 1
0.20475937087396 1
0.172935139717069 1
0.125895774955147 1
0.188229497377685 1
0.123692963316274 1
0.202253016190634 1
0.250235971191777 1
0.15748622503459 1
0.24757978575379 1
0.119327116303788 0
0.21187671235069 1
0.17573028880938 1
0.19540530041085 1
0.146659165306695 1
0.133832149967122 1
0.224039359399801 1
0.125048472504154 1
0.23055959064443 1
0.227177736585396 1
0.136934268811658 1
0.240818001576442 1
0.0757152443367581 0
0.128095975402618 1
0.187706064809453 1
0.205567523095041 1
0.250993774254433 1
0.203635333440868 1
0.234753364517186 1
0.141332840414361 1
0.21413020252924 1
0.164362991084255 1
0.104150275730955 1
0.148034110453002 1
0.207721041603389 1
0.163753157049475 1
0.160610029683108 1
0.127443690578637 1
0.249087746645568 1
0.206563226602138 1
0.185105885461442 1
0.178420033551166 1
0.141732501367521 1
0.136964412290111 1
0.163329546568217 1
0.197848254998162 1
0.163116112563621 1
0.203221071889848 1
0.197103585908097 1
0.191866621715304 1
0.238003536495594 1
0.185110318129715 1
0.194282272608307 1
0.172212947488834 1
0.217431302370017 1
0.0764093142832798 0
0.213049876435567 1
0.159756366893311 1
0.219862681765335 1
0.163953573526587 1
0.208608040062458 1
0.101102630927107 0
0.0777984975208306 0
0.181245382233576 1
0.169917034871 1
0.220565804539114 1
0.201871845464645 1
0.12065953398432 1
0.209795461566185 1
0.115351136134193 1
0.226412740940257 1
0.120393010925889 1
0.24702101600278 1
0.191208230046448 1
0.16266567870866 1
0.225555913235754 1
0.099028663833579 0
0.148429762216307 1
0.241003418110816 1
0.17685164183292 1
0.0785854145740555 0
0.135168013028626 1
0.0764360723201126 0
0.178353712446195 1
0.153738865485472 1
0.165666511727794 1
0.136618583404563 1
0.231921748512033 1
0.197067463482422 1
0.265656425113757 1
0.248598371309783 1
0.156019507813041 1
0.227647496384571 1
0.153353280010151 1
0.215684895581113 1
0.179459229292295 1
0.127513480318546 1
0.228001981263711 1
0.250455648285539 1
0.231817080878924 1
0.201097525139031 1
0.209401224536451 1
0.192724959775314 1
0.199206695072684 1
0.224841019136217 1
0.138356899817892 1
0.179082851455005 1
0.123429573741112 1
0.228333505454439 1
0.132334342065197 1
0.193319635068826 1
0.192318539755392 1
0.254796951389647 1
0.212053680886965 1
0.259905848567247 1
0.124397676643081 1
0.287153882187465 0
0.195981048576032 1
0.176019576556664 1
0.154905024122106 1
0.156418164995031 1
0.181326293094776 1
0.174904588888048 1
0.220060005546358 1
0.149508524124247 1
0.19823748485083 1
0.229795090057466 1
0.188722767023413 1
0.26542308491617 1
0.17827637953557 1
0.121598419978256 1
0.178563766815824 1
0.285433774697268 0
0.198383670790944 1
0.200633230341063 1
0.0985703343452491 0
0.124836376096127 1
0.0985612234481168 0
0.215869937676943 1
0.232481436338986 1
0.141570135639637 1
0.19388994749368 1
0.194459719320831 1
0.163293601631071 1
0.231530325106628 1
0.196716237438627 1
0.215679312343889 1
0.194676560575106 1
0.201419126637091 1
0.280524827841327 1
0.252812023162876 1
0.228931778078275 1
0.208806367133841 1
0.102253365411574 0
0.165295136889717 1
0.258128572771556 1
0.202810397334266 1
0.194748221137755 1
0.189833428595849 1
0.25156748236778 1
0.163766714169596 1
0.160297034436364 1
0.196160314877804 1
0.229938010670843 1
0.183483898969172 1
0.176873847294191 1
0.168489417646343 1
0.120616989992659 1
0.142343712951837 1
0.162151131278798 1
0.228976069328142 1
0.226149847407913 1
0.22069913096558 1
0.189747840696405 1
0.141762561335981 1
0.174562751245039 1
0.18072070373556 1
0.192979172656945 1
0.0634847174046629 0
0.175994080276815 1
0.10639833533269 1
0.206777124172209 1
0.242544361415424 1
0.18483315766492 1
0.222692986089547 1
0.186760352342227 1
0.146609770037851 1
0.173850589978567 1
0.200681768990148 1
0.17873845693652 1
0.180088320960365 1
0.156714474028254 1
0.13923260878902 1
0.160198444601565 1
0.203724231370668 1
0.175589325591831 1
0.155613224509458 1
0.153413842201799 1
0.129050355903576 1
0.200546262790545 1
0.191590473008585 1
0.143412088856825 1
0.112252686397712 0
0.0910762441579597 0
0.227619097146769 1
0.0481834758712661 0
0.207040579025253 1
0.242522643473156 1
0.156166176940884 1
0.191337827328334 1
0.176862932715034 1
0.200847592313019 1
0.238806317974445 1
0.210226368681594 1
0.139006273249645 1
0.215133811130965 1
0.147915586109705 1
0.285165496471678 0
0.071940810180625 0
0.202612284740094 1
0.167744465744675 1
0.157248374283551 1
0.112876205204027 0
0.107329869002835 1
0.220401504007869 1
0.103502302040804 0
0.226463202855324 1
0.188151943625345 1
0.205199804829703 1
0.131092992680053 1
0.209710626155158 1
0.140645291828618 1
0.202364120029029 1
0.161408286796627 1
0.166798035310681 1
0.214115386822875 1
0.194385399029234 1
0.151627119964403 1
0.230567201666067 1
0.174797917770997 1
0.132997542525956 1
0.226968789007314 1
0.236174390226964 1
0.10128883754605 0
0.184584612902096 1
0.215103684703196 1
0.34723909187397 0
0.0993026341833032 0
0.219603649841275 1
0.141567296207967 1
0.221952093873451 1
0.197240550434452 1
0.156766241924062 1
0.207711733910095 1
0.145807718080833 1
0.191155470806569 1
0.171971905972521 1
0.266520982064269 1
0.190263533057451 1
0.159223675095103 1
0.281580686831346 0
0.175854077691336 1
0.183845156672285 1
0.127275699782708 1
0.257164578630748 1
0.130286625335478 1
0.144057109942036 1
0.161261832981965 1
0.157252242559457 1
0.250594356723183 1
0.16857001947171 1
0.18467128452739 1
0.15165251918853 1
0.113066059614493 0
0.192709878341862 1
0.120878547227312 1
0.210524537455083 1
0.185541848920589 1
0.181826149662367 1
0.278112376474367 1
0.224803377943904 1
0.189917902428255 1
0.250515404344611 1
0.178635972608206 1
0.191301269310316 1
0.168050506174362 1
0.232762679090917 1
0.174588276179826 1
0.225052206122372 1
0.189065460659154 1
0.184703417031496 1
0.179771803273777 1
0.157925474569017 1
0.205437089913582 1
0.206416672075944 1
0.110984640201248 1
0.146056086368242 1
0.134668896149514 1
0.126866054162816 1
0.105432873276204 0
0.160145333558671 1
0.275046251688255 1
0.16782699333692 1
0.22157558334645 1
0.272502696060731 1
0.266973419152839 1
0.278734948156405 1
0.221244409167195 1
0.159727691438425 1
0.196222540550567 1
0.194050300781712 1
0.194310393452462 1
0.203024908070823 1
0.208511731303162 1
0.23653895284598 1
0.189916395906198 1
0.23138178478058 1
0.239852530385075 1
0.193435844693483 1
0.121975363905287 1
0.185022621571434 1
0.126081300415067 1
0.11963762664256 1
0.183357802312904 1
0.0766622563716466 0
0.0762753270593141 0
0.253113452775408 1
0.192584361645004 1
0.192198100820749 1
0.180777114412801 1
0.207251718626408 1
0.165644716433528 1
0.164267426165529 1
0.119441208355888 1
0.189931516042307 1
0.193639591877124 1
0.142529545760585 1
0.176029060766979 1
0.214342817809343 1
0.137155991363934 1
0.165242579820434 1
0.135798534875893 1
0.227588202940995 1
0.177522373491685 1
0.233883580291343 1
0.168113658586644 1
0.250832972045396 1
0.281681986419841 1
0.169478441962898 1
0.24078695122648 1
0.148999038140796 1
0.177214795016183 1
0.168156277675323 1
0.109333306227103 0
0.232184263741061 1
0.145734206417378 1
0.153462649380276 1
0.234892459514012 1
0.127956720080416 1
0.190645218344668 1
0.211537437473858 1
0.140698125591033 1
0.256069507168469 1
0.219802705904988 1
0.239141347780385 1
0.19919303555644 1
0.207236008806093 1
0.150057581242861 1
0.193104284889244 1
0.178432891571822 1
0.22028165203684 1
0.20049045832575 1
0.211510056084567 1
0.232806079073276 1
0.180117655458589 1
0.193117825550966 1
0.0541354582102494 0
0.205171796759659 1
0.127412961424068 1
0.164921701639138 1
0.102885831007528 0
0.213277677921742 1
0.238105335167966 1
0.248824150740237 1
0.215319789741594 1
0.214846972597315 1
0.170556138641178 1
0.173179682880069 1
0.15310520551916 1
0.22811999686448 1
0.139328947195432 1
0.234533420842787 1
0.20918023610315 1
0.1357137713356 1
0.225987831642178 1
0.136848209874939 1
0.228080791024655 1
0.227390536321753 1
0.186660477149359 1
0.154662123770736 1
0.183338384179153 1
0.15673128594627 1
0.178931901184828 1
0.212720950391718 1
0.152714564462925 1
0.22392106706293 1
0.242173861810678 1
0.263993303414159 1
0.150250611294222 1
0.284466222271996 1
0.184211066386871 1
0.20420338360669 1
0.179488214628467 1
0.144201323709729 1
0.107622452474597 0
0.194526189371687 1
0.20086334792854 1
0.225680388833068 1
0.130953050738385 1
0.244482245323647 1
0.162782114290192 1
0.196249340384137 1
0.144399386901112 1
0.151547461524185 1
0.224670925413513 1
0.196016742330534 1
0.191430094666823 1
0.258567457047187 1
0.18748815387039 1
0.139089693530394 1
0.165848446628579 1
0.196501957640275 1
0.151502263817281 1
0.256136902702247 1
0.225597920255552 1
0.270206585870972 1
0.152722749904208 1
0.0638523348388317 0
0.173844706631669 1
0.127136247607394 1
0.226516653317671 1
0.172566490091386 1
0.233786896861854 1
0.149421349450286 1
0.271537873118273 1
0.210218251734534 1
0.131629563578382 1
0.117418568557422 1
0.170039271043974 1
0.149915633842887 1
0.147181980270269 1
0.183126476903046 1
0.198158531004016 1
0.200322359985275 1
0.188330215168129 1
0.182551316450254 1
0.158107533757565 1
0.196739810545911 1
0.223156607845652 1
0.143400564503806 1
0.135177740033687 1
0.203776668276788 1
0.179097012081985 1
0.193429812806655 1
0.230689258214068 1
0.160092517261851 1
0.0964015524486374 0
0.17889787577456 1
0.196555233879977 1
0.115316270437696 0
0.196123928556629 1
0.158866829844877 1
0.240318039065686 1
0.267799525658956 1
0.128185708927405 1
0.15794547289701 1
0.0675189196658104 0
0.154776567541053 1
0.224986753311688 1
0.203965974178508 1
0.145819623501759 1
0.15148908587936 1
0.169523061503696 1
0.150296827261414 1
0.169435459146767 1
0.244939483395757 1
0.17857753323659 1
0.159287482558772 1
0.221483437959583 1
0.171618008160565 1
0.17798239922001 1
0.205742887412894 1
0.253227551910448 1
0.199341666755634 1
0.259810403745786 1
0.150891490022571 1
0.17624750319133 1
0.155765964788236 1
0.159159206307601 1
0.198607138496074 1
0.183192032848567 1
0.174528294404495 1
0.185011024741429 1
0.159317390371014 1
0.148627573025698 1
0.210790275356928 1
0.186802584668836 1
0.144268956601169 1
0.209998077931394 1
0.130920989754695 1
0.156850068759322 1
0.154131682862053 1
0.170143874986569 1
0.161106711350398 1
0.30398034495191 0
0.291311778785545 0
0.258582220988274 1
0.224569229389207 1
0.218731342269445 1
0.188455607771759 1
0.259982288180759 1
0.209278208087908 1
0.109800844096328 0
0.120681696369483 1
0.203648764090513 1
0.152305778232242 1
0.1763889070529 1
0.137715193925985 1
0.231332208798416 1
0.161124323248922 1
0.142073921578571 1
0.261775119966365 1
0.125946634714953 1
0.249446738937622 1
0.156780629430916 1
0.122360374864359 1
0.16252981135868 1
0.192619709679372 1
0.187311624803712 1
0.156187465110639 1
0.199265305793129 1
0.153349573887339 1
0.0233511233479873 0
0.149192456474151 1
0.175407025082294 1
0.141928012497117 1
0.178233512673965 1
0.218331751104906 1
0.164726082601766 1
0.249061748799444 1
0.201909487971181 1
0.135119129659318 1
0.242742787800217 1
0.168562097981189 1
0.203640061696885 1
0.121846871576955 1
0.134076376347206 1
0.264414255587116 1
0.14437191504664 1
0.12953954725025 1
0.16220172597599 1
0.118877499147327 1
0.238513545774367 1
0.185219907101595 1
0.221866279556988 1
0.200910640705357 1
0.179363130839326 1
0.217553232537065 1
0.209407338918307 1
0.168623991245265 1
0.23581752205518 1
0.165896264201809 1
0.131195682951189 1
0.150089399556034 1
0.189447282893648 1
0.178217302030766 1
0.122086341805057 1
0.240818169249236 1
0.24804747185921 1
0.161380099355324 1
0.195712362969882 1
0.191067839753491 1
0.226867087821135 1
0.157975935022508 1
0.175382839095939 1
0.26256729717148 1
0.22593396205276 1
0.199208408844693 1
0.255503136605681 1
0.126417033028179 1
0.208019650725729 1
0.173682118663511 1
0.196537403803672 1
0.181479320021688 1
0.201068076878142 1
0.146805820011334 1
0.216453238607253 1
0.216713179437854 1
0.171296502859866 1
0.164813321681708 1
0.244541680442183 1
0.203405694721855 1
0.139070306787061 1
0.163068233154078 1
0.205313812144342 1
0.155129775725596 1
0.162453066195191 1
0.0809046794586074 0
0.157811364173108 1
0.19040017119293 1
0.255498712614523 1
0.201234742133367 1
0.253692579992729 1
0.117203571982781 1
0.243623597264145 1
0.190056896914165 1
0.187253303987136 1
0.184790440858225 1
0.178654719916375 1
0.157299985822804 1
0.159585796558307 1
0.18826169595747 1
0.217306251975028 1
0.167515615162681 1
0.146433132843304 1
0.176010543748824 1
0.193709662907014 1
0.17267001472643 1
0.209240065524135 1
0.261437903860559 1
0.263440862474683 1
0.210085793499843 1
0.209101228202513 1
0.163558326710571 1
0.148302176551612 1
0.188833171486758 1
0.181521677263633 1
0.220673339042764 1
0.134452802730411 1
0.184711807440458 1
0.198622054540925 1
0.261774903222039 1
0.152396003460331 1
0.254194668270613 1
0.217691418546424 1
0.292823218196782 0
0.214214072175514 1
0.222359256884429 1
0.122464492449411 1
0.13718683104419 1
0.194056772297815 1
0.191599560681707 1
0.191027061258772 1
0.246725860641102 1
0.197915224915328 1
0.151638412552273 1
0.219017667703419 1
0.198151807874087 1
0.160453317724486 1
0.218391266115684 1
0.230461732950475 1
0.217376172227932 1
0.222481826514057 1
0.22350134992622 1
0.140497462923837 1
0.0959382496332706 0
0.182468367810473 1
0.135688164529365 1
0.188592426737675 1
0.203498372748377 1
0.140689426171932 1
0.140049280691925 1
0.23231969666739 1
0.17027598598779 1
0.226779317732816 1
0.183903272447383 1
0.294950769369483 0
0.131185476386653 1
0.216623584892776 1
0.188758928307728 1
0.156548821096095 1
0.0764727277517949 0
0.142858361959726 1
0.276001892953 1
0.141269799723421 1
0.237455200024048 1
0.183808795313212 1
0.118066987347465 0
0.0742506604988743 0
0.126644590699868 1
0.164031510200634 1
0.230918156787658 1
0.173806246783126 1
0.178954992189313 1
0.219194815060604 1
0.267087244338892 1
0.165001540533144 1
0.182469796701573 1
0.303817574058879 0
0.232050032339991 1
0.230261641070864 1
0.110959535785721 1
0.176425429641147 1
0.183610903057402 1
0.267764336720054 1
0.17513148323368 1
0.0875778471873028 0
0.279294125882574 0
0.163546970702452 1
0.171196417169841 1
0.185141624624983 1
0.183000558915057 1
0.255102980922669 1
0.181434740901359 1
0.220838634652141 1
0.198335935520963 1
0.172245085088292 1
0.214823883710612 1
0.197349534806976 1
0.123766565307139 1
0.255936636611272 1
0.109216672663468 0
0.154935409092418 1
0.174304207003777 1
0.248808086546726 1
0.201878355586088 1
0.172649515651669 1
0.148621388438385 1
0.187288540755371 1
0.227646357713398 1
0.224083573601465 1
0.21302827601657 1
0.147830424057642 1
0.134933295378924 1
0.227216413383084 1
0.168302238369897 1
0.245856880189197 1
0.223482294342609 1
0.180057392540852 1
0.171308739384766 1
0.196029679272308 1
0.178369282641677 1
0.213873871976668 1
0.147568933788961 1
0.15902241039911 1
0.171166327247297 1
0.18742873246282 1
0.162443848841997 1
0.1865432833278 1
0.250674932642279 1
0.0950005313276252 0
0.133696932663799 1
0.210950705342051 1
0.207647145993628 1
0.16812455046004 1
0.14372102410959 1
0.0608996978476656 0
0.150002945846784 1
0.262231416919429 1
0.19560546628614 1
0.178662563880335 1
0.194615977503286 1
0.263496920034455 1
0.186888936646509 1
0.208076140799595 1
0.140441686433121 1
0.12577033944307 1
0.14149495862942 1
0.132027350674563 1
0.222701417354628 1
0.188528839210434 1
0.131703213427423 1
0.18148384031513 1
0.177073670708028 1
0.181251330314384 1
0.122584103427724 1
0.162873755189727 1
0.179936888784932 1
0.204526798736353 1
0.18701852610316 1
0.1758299223962 1
0.16802523380394 1
0.112061257968714 1
0.156420456503172 1
0.215767541180292 1
0.125535369360431 1
0.199747758781547 1
0.198665360460178 1
0.143779722047404 1
0.207597549080999 1
0.210579603055404 1
0.122115218454948 1
0.187436621306864 1
0.150900734543455 1
0.242536468002356 1
0.150252436023641 1
0.258363093567592 1
0.180910425611442 1
0.161217735574039 1
0.119614996275626 0
0.225238381122897 1
0.208661550395655 1
0.184483591070241 1
0.18137558287423 1
0.102870940654707 0
0.0994626417450358 0
0.189924722717591 1
0.17868751859375 1
0.163980380861293 1
0.231956190788167 1
0.05052064708908 0
0.214099687937205 1
0.197242574158112 1
0.129745175584455 1
0.178630723612248 1
0.259637859400829 1
0.151334197583734 1
0.141027837246952 1
0.1940351387883 1
0.137486751020914 1
0.147401365769634 1
0.122376725822147 1
0.12495084295775 1
0.268257258532253 1
0.131505108174747 1
0.205603478195096 1
0.259915143962303 1
0.203914449226726 1
0.158577566496805 1
0.223586633056609 1
0.116193148565363 1
0.182207331393604 1
0.203565865401285 1
0.208266802161181 1
0.144827743206196 1
0.223319437696644 1
0.306687415486855 0
0.156806826219895 1
0.141364262544451 1
0.206483911457951 1
0.238691260832761 1
0.186017165844908 1
0.182135165366436 1
0.240974760703007 1
0.178357394829068 1
0.151731159196872 1
0.166293378502248 1
0.177855155142688 1
0.227825465746869 1
0.182178645568713 1
0.205210452093116 1
0.221769805701834 1
0.135287938341336 1
0.145247282225623 1
0.123661239929504 1
0.199602374198212 1
0.199766813511535 1
0.133940231502372 1
0.186156360807044 1
0.183504879556216 1
0.165980636023504 1
0.181084953318658 1
0.152837231071492 1
0.140612027464345 1
0.154061540200997 1
0.217629481695433 1
0.177731944773701 1
0.191841627180819 1
0.147368337629758 1
0.205960630663565 1
0.166434758672044 1
0.171602602907738 1
0.25752290442034 1
0.163248124755532 1
0.26246827382913 1
0.174733680391466 1
0.136513550092866 1
0.191103884480441 1
0.194600278576711 1
0.137802260233606 1
0.220607270473088 1
0.162844279297459 1
0.161433788922974 1
0.118973681882823 1
0.161507691729846 1
0.190586511057399 1
0.221390467533622 1
0.157873290765498 1
0.152258492998516 1
0.121542766102555 0
0.11636781584191 0
0.177808063583371 1
0.225823237874181 1
0.146878679641546 1
0.308071086038994 0
0.191911689736786 1
0.16242797011048 1
0.154217707765647 1
0.236174009540203 1
0.12587827966801 1
0.0898989393822933 0
0.221693879600924 1
0.27278029063243 1
0.163283679615143 1
0.153401231831372 1
0.155678452378221 1
0.121995172615819 1
0.252131769082136 1
0.166553124116974 1
0.212740094966718 1
0.20815073468323 1
0.226317919130653 1
0.112639068247342 1
0.208471111848854 1
0.124394127561194 1
0.275001213808654 1
0.155770360923903 1
0.200917264473873 1
0.114894719625255 0
0.212275684765048 1
0.147910596524424 1
0.230220065874148 1
0.172985165177636 1
0.200027034035082 1
0.201167058680049 1
0.214985448030881 1
0.14422298706415 1
0.154472235540039 1
0.168086435791379 1
0.140558463224085 1
0.188727171479916 1
0.171557187738125 1
0.242624462682548 1
0.129624247636236 1
0.14991532067474 1
0.150865716915731 1
0.149330868152137 1
0.138390135404932 1
0.23623107002538 1
0.14259107110698 1
0.227552025327384 1
0.163624110749817 1
0.215570860658057 1
0.214700472087834 1
0.16727020525092 1
0.211395361634098 1
0.196652923530499 1
0.142004825153548 1
0.133624835586651 1
0.181872332881384 1
0.123930775019 1
0.224555127719221 1
0.164365397190413 1
0.114787998154698 1
0.193978035982223 1
0.151003015047761 1
0.22179701255575 1
0.193775084110033 1
0.220701050539573 1
0.157500037627779 1
0.136480022549481 1
0.124968238419363 1
0.19236164456902 1
0.125522771236042 1
0.23713591487765 1
0.182302248844274 1
0.196655616877015 1
0.220573220613846 1
0.22493816332079 1
0.215846175543774 1
0.178153235977529 1
0.216017286690741 1
0.272705886971785 1
0.133345475953886 1
0.248950820832606 1
0.153605449973591 1
0.196672764410649 1
0.270801733485067 1
0.177077915893171 1
0.215414677167401 1
0.214890163926665 1
0.114368670754025 0
0.238197612545544 1
0.177491092468508 1
0.180407475598501 1
0.202782592903118 1
0.161795017088004 1
0.124981914066034 1
0.234940882338999 1
0.17136896016524 1
0.147815847498897 1
0.144915644644132 1
0.208557126429107 1
0.170324149125789 1
0.160322119868014 1
0.15913207580146 1
0.250707243111537 1
0.189154649299377 1
0.0967785262226774 0
0.114284814837602 0
0.165051234517077 1
0.191570879637514 1
0.235480931362291 1
0.139889893899711 1
0.176831089412807 1
0.167157083779573 1
0.261282029440406 1
0.219145295954374 1
0.166583627654308 1
0.157008710504881 1
0.233298290139337 1
0.235633793640848 1
0.221890391498484 1
0.189565391976661 1
0.178549962889232 1
0.203268291129135 1
0.240190241488419 1
0.183976401808798 1
0.233439870472712 1
0.194450081751336 1
0.22229452797776 1
0.222165364264933 1
0.0786614607882513 0
0.160946548591127 1
0.253592596154227 1
0.254144657410824 1
0.229911658696549 1
0.148884471910312 1
0.258299956373983 1
0.209916451044942 1
0.151689221630784 1
0.239513378660728 1
0.190405621133789 1
0.202508825610763 1
0.275322926512138 1
0.158214061093884 1
0.185714615526265 1
0.16525539038762 1
0.130978457440099 1
0.141291252156698 1
0.220172567171342 1
0.0837904812423503 0
0.113556210151285 1
0.151970059801805 1
0.16718048436797 1
0.18569327700696 1
0.227454381584003 1
0.126171092050787 1
0.195776609736044 1
0.224578893587358 1
0.2219575355912 1
0.130354313505025 1
0.189155461834199 1
0.221638251381255 1
0.131363976643279 1
0.238865143015479 1
0.222024818246663 1
0.168558292722071 1
0.165868579367127 1
0.1738837475351 1
0.171482796518556 1
0.238992653926011 1
0.209046159164372 1
0.168413923671852 1
0.201889354558119 1
0.272781044780304 1
0.188746735422299 1
0.204252837907008 1
0.152393256282576 1
0.187094338883314 1
0.117316351651914 0
0.214474403942668 1
0.201376216749184 1
0.149469253553851 1
0.227545189662988 1
0.24240610116295 1
0.116277702979756 1
0.20368315984872 1
0.195893014730435 1
0.15089414168198 1
0.203730519800486 1
0.138988136593529 1
0.218828150980574 1
0.222595621504976 1
0.213516438969778 1
0.16636723606578 1
0.184664563981484 1
0.169128692493412 1
0.165643555526317 1
0.230117696096777 1
0.264474405307567 1
0.1647075679676 1
0.181478552202201 1
0.220519631697746 1
0.205334004404292 1
0.202179169156755 1
0.237487622779198 1
0.195865940919254 1
0.176895335474378 1
0.266925390608786 1
0.198135781094657 1
0.123263860646099 1
0.190311771549389 1
0.238071993333857 1
0.15850926204319 1
0.147278268856723 1
0.214721231085564 1
0.174994997920215 1
0.227807853768064 1
0.225630343747527 1
0.100205859191027 1
0.238211077646377 1
0.155524593009992 1
0.24479575946463 1
0.186903806519906 1
0.139253318889589 1
0.155943991528878 1
0.23315680266026 1
0.156411083086251 1
0.174156878415201 1
0.190028306069298 1
0.162666149874668 1
0.228893591476632 1
0.207885146315034 1
0.258811603101652 1
0.180108842156142 1
0.159834040755132 1
0.233958641986965 1
0.178999692610156 1
0.209292250988693 1
0.171714389814177 1
0.241524014237661 1
0.274111911123801 1
0.249924252999772 1
0.179068899117211 1
0.19161868372452 1
0.157433298987767 1
0.129936337829353 1
0.20469924154385 1
0.264420651338796 1
0.0945466139071731 0
0.216852752174536 1
0.206535654894807 1
0.0904447687826202 0
0.182374817651535 1
0.174301370977028 1
0.16675340616419 1
0.168723651603463 1
0.199477417648034 1
0.160979306172459 1
0.144603705018776 1
0.180409805339522 1
0.306398119178707 0
0.222655577401274 1
0.100254467794762 0
0.174470683744523 1
0.271802579827911 1
0.149987527323316 1
0.156684413097296 1
0.240730991854337 1
0.204946996443722 1
0.151951865824326 1
0.122977273276733 1
0.232099030571498 1
0.224881177690127 1
0.147243182185411 1
0.142310156428149 1
0.126177929863503 1
0.220542949608007 1
0.166550157579047 1
0.184070563903043 1
0.159048968476005 1
0.155797027437741 1
0.178805849771225 1
0.173700597294126 1
0.133725034217564 1
0.199314710647862 1
0.176831192060036 1
0.0924239225257714 0
0.197746394457431 1
0.226326811167784 1
0.26686024927084 1
0.181695630446081 1
0.181773716425772 1
0.256791866727676 1
0.147383304395526 1
0.28008874634509 1
0.150605722885089 1
0.190325498034227 1
0.203593521650495 1
0.172514026154916 1
0.142390677381684 1
0.202251357142296 1
0.167593715508299 1
0.154011578217932 1
0.20553919075014 1
0.187307207703332 1
0.124205585301535 1
0.1451930294842 1
0.241747182767243 1
0.131144262571773 1
0.171260089288244 1
0.194406474626346 1
0.155553707179479 1
0.2866841640309 0
0.191152492159536 1
0.189749773114028 1
0.206172096857069 1
0.057680463688366 0
0.289828577461843 0
0.196275274010996 1
0.185057825251096 1
0.163999975110708 1
0.233268837188962 1
0.182071646730563 1
0.198593966491244 1
0.221704561762172 1
0.150282361352769 1
0.17629031867498 1
0.215875080965453 1
0.234329126586306 1
0.163883263989338 1
0.156121815880365 1
0.119170588871534 1
0.220918149976028 1
0.138153505487256 1
0.123990820392105 1
0.117722179194795 1
0.178951683574171 1
0.10584735371344 0
0.206487983136009 1
0.136353802305059 1
0.188321619081733 1
0.222396206115974 1
0.215932222455313 1
0.158944817257515 1
0.221719265578383 1
0.161977839355978 1
0.183382923607769 1
0.201248176913308 1
0.148011513589145 1
0.171938325506405 1
0.0987500853023576 0
0.128651625012186 1
0.228080846444394 1
0.191048387822897 1
0.163158882216897 1
0.15281470026991 1
0.127881314960642 1
0.152060394797304 1
0.0727725943253237 0
0.141996466732616 1
0.193756347651988 1
0.194467755229627 1
0.172953859334278 1
0.207222151758652 1
0.230771204107851 1
0.267749021976352 1
0.183660582104073 1
0.271303377570397 1
0.217141397796073 1
0.148130988739396 1
0.207401921814847 1
0.152094282011886 1
0.153260844639343 1
0.194773685933096 1
0.0598233086256588 0
0.171301017609402 1
0.182734715522454 1
0.158400529836002 1
0.209604789704206 1
0.226453237906838 1
0.190346997803789 1
0.151090939220619 1
0.201181451741746 1
0.173070865531793 1
0.18683398082395 1
0.149075340246941 1
0.231755084879547 1
0.184027451103616 1
0.169185730905839 1
0.107545488774792 0
0.193403605017751 1
0.226457767248061 1
0.218303599245206 1
0.146974761720995 1
0.167440988910092 1
0.137714210213412 1
0.142228723005897 1
0.280555587925617 0
0.152259766777698 1
0.156504442492128 1
0.215135525680177 1
0.215205048963075 1
0.253580519857996 1
0.225314633328975 1
0.215554483531618 1
0.186940142257104 1
0.226912689269325 1
0.140131620916035 1
0.162945320816073 1
0.166243241470375 1
0.128586346896063 1
0.269471921808721 1
0.179620425059386 1
0.183644102410717 1
0.239592101010037 1
0.234286590293235 1
0.24170524794966 1
0.212602409953699 1
0.235438972983042 1
0.139861766210906 1
0.164227239722156 1
0.263693774331025 1
0.112598705868988 0
0.144678749497275 1
0.109348726068821 0
0.218907609073197 1
0.234694372706317 1
0.234730341730839 1
0.194832651407425 1
0.137694503023724 1
0.249272197854091 1
0.184638987726337 1
0.127470634518677 1
0.127845015281999 1
0.212666085260676 1
0.238189109499162 1
0.136326659950732 1
0.250127320039836 1
0.23754764770042 1
0.15331335107663 1
0.161664022466404 1
0.166712542110223 1
0.288748600011282 0
0.186551516043982 1
0.215742288132279 1
0.139801626731779 1
0.204580890438037 1
0.215128532688749 1
0.244721747077955 1
0.234999305000698 1
0.130855160890276 1
0.190161199604684 1
0.178838836875954 1
0.164685039779819 1
0.209609179827343 1
0.143472197592489 1
0.253116370707692 1
0.160478072648875 1
0.277135864930365 1
0.236641364342197 1
0.212617994626084 1
0.0931439176393461 0
0.158288960807938 1
0.203979113143985 1
0.206262178006389 1
0.183538054334727 1
0.160143477208957 1
0.216074100104564 1
0.140347807765031 1
0.127230361914479 1
0.15268777810331 1
0.213963335619727 1
0.117545882713063 0
0.145779585221867 1
0.270975252392686 1
0.209591148057203 1
0.184523988333439 1
0.152510000696348 1
0.162003474200387 1
0.142763323084187 1
0.130369525454464 1
0.143416723063696 1
0.195875656373141 1
0.153916223862843 1
0.160367015258554 1
0.213171103158315 1
0.195430634923455 1
0.118804987338641 1
0.105452978842596 0
0.153468168582223 1
0.228481131653116 1
0.168484235409578 1
0.180835066337827 1
0.159105678252061 1
0.133075497420363 1
0.175699932640649 1
0.195570062665409 1
0.18676621661617 1
0.205168026359514 1
0.185563716785705 1
0.0932945994963667 0
0.165448649644921 1
0.137934686933845 1
0.106175420893216 1
0.183460300885732 1
0.223091202294272 1
0.205308063507968 1
0.13708658817745 1
0.175849291216654 1
0.214343129002984 1
0.147983727299796 1
0.0704570949585964 0
0.136472940172173 1
0.249977535723984 1
0.244189165992712 1
0.184170451417808 1
0.169601146695608 1
0.204840164560479 1
0.235868866220045 1
0.183281993895081 1
0.192363527659284 1
0.22027115876013 1
0.164393841554717 1
0.293571444717973 0
0.193941798932055 1
0.120056991634878 0
0.168127707750643 1
0.144270715624068 1
0.110353889954692 0
0.114707430914535 0
0.213984532884723 1
0.180750122778428 1
0.126127748362362 1
0.238055963433547 1
0.181384672762466 1
0.130100156537327 1
0.221470979725997 1
0.213948782714142 1
0.145188490009781 1
0.206704922816735 1
0.233449052576476 1
0.260809025468553 1
0.108682729104248 0
0.193994003753361 1
0.214078360909968 1
0.226006254433351 1
0.141112724185363 1
0.224516595250642 1
0.143955859070228 1
0.271573424106488 1
0.175711213302126 1
0.2390752503865 1
0.172618445680794 1
0.121386443286841 1
0.221011261714399 1
0.176426748857458 1
0.214920426527945 1
0.16466094897933 1
0.20831197394279 1
0.281859358545556 1
0.225538438126284 1
0.214799824662353 1
0.268339240539574 1
0.224497466641003 1
0.0950146629955892 0
0.171541609882438 1
0.169680746822909 1
0.20801356118318 1
0.142621054734731 1
0.215341268656146 1
0.139804250189896 1
0.125266159799128 1
0.18278414181674 1
0.172374195767644 1
0.271954694513471 1
0.140057294837293 1
0.154774685184433 1
0.235848694151292 1
0.181662763860175 1
0.190271819592459 1
0.10464413567028 0
0.218974460856239 1
0.258563721608585 1
0.208043361765832 1
0.318434818930631 0
0.235675190651249 1
0.151826451875998 1
0.146608488802988 1
0.163235819057512 1
0.0992996043469058 0
0.212315184775271 1
0.211601374721143 1
0.221548099058123 1
0.193157382122157 1
0.167023260483893 1
0.182688295121976 1
0.133234092235044 1
0.188907661938929 1
0.202778727250264 1
0.139544639142157 1
0.253920339053743 1
0.152974869454197 1
0.208849451238983 1
0.260652778431417 1
0.200623253470718 1
0.091281853321836 0
0.199333533476874 1
0.158578533738396 1
0.123095181499918 0
0.190562305714189 1
0.182274903586607 1
0.250411200180432 1
0.201754601217516 1
0.268300742610226 1
0.195284500794645 1
0.167551514857724 1
0.123547266370543 1
0.175208271184711 1
0.204543009001555 1
0.329303155398801 0
0.134448080284121 1
0.157895175597726 1
0.148184418953651 1
0.147945459971561 1
0.233311500332444 1
0.20994933101309 1
0.294478835030359 0
0.176897429247023 1
0.156646075290441 1
0.125293234381281 1
0.209572277778712 1
0.190070112924399 1
0.168633949355291 1
0.109297081131652 0
0.195114280456789 1
0.140504136063836 1
0.203200988253345 1
0.184699385445653 1
0.178253420353554 1
0.203460252868926 1
0.26701022352772 1
0.135181843767099 1
0.176286841179074 1
0.17747219500607 1
0.186338785442966 1
0.208183057033074 1
0.238949125586417 1
0.184204434522678 1
0.0882629763242746 0
0.238930249281539 1
0.228856648302366 1
0.226287785222941 1
0.167506286836511 1
0.207269571306914 1
0.214885995073386 1
0.130831174009872 1
0.155023450676311 1
0.166579665919143 1
0.244966656362169 1
0.222259024115073 1
0.175016042986494 1
0.192590966703167 1
0.168872932938451 1
0.213801544440643 1
0.164347255003429 1
0.192559841968348 1
0.204998377593718 1
0.244626531817216 1
0.224439045190905 1
0.228260681371837 1
0.213165970486938 1
0.155243452558651 1
0.160273288564813 1
0.208054298451168 1
0.124191965754143 1
0.18948229329528 1
0.182002487840723 1
0.277087722951231 1
0.196280534259598 1
0.19692782513003 1
0.217880342419069 1
0.182395711196657 1
0.171384779276695 1
0.205534819182694 1
0.180846662521249 1
0.188458030986462 1
0.139126772043061 1
0.142782157632512 1
0.170696302803823 1
0.18959493452595 1
0.24443700752517 1
0.130546713589448 1
0.137459916293986 1
0.117256029203194 0
0.178446133604836 1
0.144183485799096 1
0.175617569558569 1
0.23279499375178 1
0.250496650754795 1
0.174810948628522 1
0.0888908646667309 0
0.214081049534801 1
0.169337149569965 1
0.142172277799246 1
0.212622158656381 1
0.151767122316313 1
0.281405051759982 0
0.183910132506 1
0.185575753500409 1
0.195873657661929 1
0.208976244863596 1
0.257229450425156 1
0.109659394226892 1
0.26057007133525 1
0.280638266469447 1
0.138166904113733 1
0.183055071413225 1
0.235554889096339 1
0.166526634073858 1
0.197489082326735 1
0.154225237580612 1
0.277445239153962 1
0.201881417838786 1
0.132772843737942 1
0.166393664343423 1
0.0980214553033016 0
0.195952525507257 1
0.275509733091636 1
0.151418312888774 1
0.240849988362811 1
0.210300414937437 1
0.127224931173061 1
0.19906409361437 1
0.187583096883128 1
0.234103956251086 1
0.242523870690096 1
0.16007621582835 1
0.118488913951349 1
0.180864731799102 1
0.203145423647666 1
0.221830088402825 1
0.209361963624933 1
0.143401582846989 1
0.173767756646152 1
0.183472488440231 1
0.146969936327578 1
0.169292844502718 1
0.101984360173643 0
0.236973458600025 1
0.196309318788368 1
0.214064022535349 1
0.239976931511785 1
0.229883375305917 1
0.160227570755789 1
0.195520343392503 1
0.171730645479809 1
0.277426631707425 1
0.0941365481352859 0
0.143726596549478 1
0.178161743549342 1
0.237481706239251 1
0.142464898470505 1
0.0289584181101595 0
0.162148797557626 1
0.193816979438619 1
0.146394123120767 1
0.149124084930483 1
0.243636684276052 1
0.273780294363603 1
0.0957628151648718 0
0.179078395311822 1
0.225396531584343 1
0.132801030209912 1
0.24203669208771 1
0.186992947591578 1
0.149470596386977 1
0.188984442848884 1
0.269190862772162 1
0.127294394982874 1
0.16588297949839 1
0.1510559890383 1
0.220870161460614 1
0.208396534515018 1
0.147802309842063 1
0.269285612298501 1
0.121070563524327 1
0.0884706256409522 0
0.146787051139719 1
0.179152150414202 1
0.260584928871303 1
0.172137747001702 1
0.161299304023684 1
0.228779432560263 1
0.211712748772816 1
0.163140433168885 1
0.181927197870402 1
0.223346289490957 1
0.224786801866495 1
0.231806317586869 1
0.0912088033736971 0
0.175823982362424 1
0.166765453016354 1
0.177092077920861 1
0.249218711820995 1
0.224514710179629 1
0.24127099589379 1
0.0870393473391261 0
0.261296261970848 1
0.24053746257141 1
0.227168620550029 1
0.138214970995919 1
0.17020742451117 1
0.265927254633455 1
0.119019450502773 1
0.157415737971103 1
0.213451302270451 1
0.205687967513866 1
0.13340317603607 1
0.292891076958435 0
0.220533321043665 1
0.176745384717895 1
0.203221515226962 1
0.198228980723343 1
0.162557054140125 1
0.250916709884461 1
0.135677371517159 1
0.250005208869173 1
0.153962494438345 1
0.183038446582778 1
0.156179660752194 1
0.182527513272233 1
0.221634650575715 1
0.138491007765643 1
0.232863237060786 1
0.193094990603392 1
0.159046849223222 1
0.17608476629918 1
0.292662251945734 0
0.208611324152385 1
0.152384904988046 1
0.218491347208422 1
0.205335608813106 1
0.160034347239791 1
0.168414760360242 1
0.151145787051876 1
0.197241235265005 1
0.2302453884101 1
0.189239174214431 1
0.235540578190943 1
0.133856052314232 1
0.174848646298135 1
0.209042558280737 1
0.161496934701363 1
0.199580587265441 1
0.195970211114129 1
0.199735726009192 1
0.258139418657365 1
0.184859200843054 1
0.265914528922639 1
0.176202902647364 1
0.273121762393171 1
0.153486878465308 1
0.163253514749927 1
0.170832540072778 1
0.188806613570604 1
0.244902078486084 1
0.263474643740737 1
0.212323880476474 1
0.175849275266068 1
0.185490054337143 1
0.197420833222399 1
0.157376814480831 1
0.138447367073399 1
0.215069041634352 1
0.252117580447195 1
0.198999353570557 1
0.197596257593044 1
0.150106351558886 1
0.208988813561069 1
0.140277707737822 1
0.233711002998033 1
0.246716362399684 1
0.136000970719098 1
0.233720452794688 1
0.224369783263472 1
0.157085109757583 1
0.146156426106151 1
0.182254551170931 1
0.168930082541269 1
0.246793500740426 1
0.193632839616034 1
0.204737432772792 1
0.157747656501371 1
0.173935931208735 1
0.158482427097698 1
0.103210328271498 0
0.199425057498038 1
0.25666124665444 1
0.242134337762144 1
0.240679923597044 1
0.249374103076488 1
0.130782630022649 1
0.25185694205483 1
0.233437921541777 1
0.223538240405617 1
0.188338600812521 1
0.131281464624149 1
0.190218732306741 1
0.236824484110149 1
0.134905459189572 1
0.137070050099704 1
0.252285691528013 1
0.179099604876857 1
0.198188552846048 1
0.130318347770748 1
0.193269746952096 1
0.180784289285047 1
0.0969118813851251 0
0.17546135676225 1
0.186063756217668 1
0.140454343018827 1
0.209537453499778 1
0.228890448731543 1
0.161075425729781 1
0.130673832067689 1
0.190480614162822 1
0.181320057789499 1
0.224622550863728 1
0.137764167370375 1
0.225202866523068 1
0.186666391994347 1
0.171343377769861 1
0.244443745725827 1
0.13706059862909 1
0.186921558103716 1
0.171475182693807 1
0.164617185318543 1
0.126332464256744 1
0.19636506063676 1
0.166522807052874 1
0.147284817942541 1
0.206036529113005 1
0.270189581420809 1
0.203959508993868 1
0.160957308781899 1
0.176950307877038 1
0.180081833153796 1
0.125783729402244 1
0.106352594456373 0
0.209531837626857 1
0.11525746285656 0
0.163365968576395 1
0.136840361004311 1
0.153183736572135 1
0.172513658474768 1
0.0890819238052196 0
0.235921099325691 1
0.165466006722172 1
0.170400619333536 1
0.219793394822511 1
0.235486341332619 1
0.256209086235201 1
0.17051719302348 1
0.189081800842238 1
0.181035427676931 1
0.125611950295555 1
0.158429525330381 1
0.220178510888525 1
0.251850437002308 1
0.0835655473490228 0
0.172971644595496 1
0.180856515369685 1
0.24131674507752 1
0.197855084114329 1
0.161241810026209 1
0.181783142866778 1
0.222249952101014 1
0.242157862016758 1
0.142326508008784 1
0.181366347561406 1
0.212941093263508 1
0.214126923336201 1
0.141311778519258 1
0.153020213820846 1
0.221483887465308 1
0.248501581799142 1
0.227267695351941 1
0.216287971083681 1
0.130691397184644 1
0.24461694571714 1
0.267215200070161 1
0.18170572542537 1
0.0977978372030737 0
0.185575632350411 1
0.169961431903815 1
0.161875763971186 1
0.226699240327948 1
0.140582000080096 1
0.14324086139 1
0.141592413162557 1
0.198430202014269 1
0.150359120643909 1
0.142427586298493 1
0.216782152380611 1
0.16696267779015 1
0.217033301256134 1
0.222617921835709 1
0.235491849240586 1
0.149898207056331 1
0.13242402019411 1
0.170714945636778 1
0.219217204297246 1
0.189254159887001 1
0.189639410487346 1
0.16978033070742 1
0.179580888891826 1
0.134526647845765 1
0.158398706466913 1
0.0969422052802304 0
0.234436820356645 1
0.204835462126734 1
0.161950923021385 1
0.221483558637823 1
0.215055406055937 1
0.278516838949063 1
0.138501474038237 1
0.20822227074486 1
0.19518698612909 1
0.184767110154281 1
0.178761934902598 1
0.172521169518082 1
0.227947049130604 1
0.21950902845805 1
0.243856528200513 1
0.264626649007027 1
0.174275654162052 1
0.168984199009646 1
0.264532760223434 1
0.167054832578593 1
0.03588185687403 0
0.183391014599533 1
0.162667513466642 1
0.186602077127852 1
0.144826220806223 1
0.177343880708426 1
0.181773288039807 1
0.152620766836226 1
0.226669153467964 1
0.170983309204391 1
0.133331764528737 1
0.241866360586574 1
0.129642849748038 1
0.117772986842232 1
0.195656596323926 1
0.144348660501525 1
0.153250706226885 1
0.229772257484534 1
0.23013898549424 1
0.161928557777385 1
0.269154752743258 1
0.222082046572722 1
0.145372093721042 1
0.22775912449845 1
0.11843874720401 0
0.194702485288333 1
0.184738150049506 1
0.147131696353914 1
0.195633663899517 1
0.16353515622687 1
0.145627297574054 1
0.221833765401095 1
0.135028013555952 1
0.230759238666228 1
0.140622179575294 1
0.192030789278997 1
0.146756781776741 1
0.18874287646731 1
0.141513743326501 1
0.135709265884505 1
0.151504569141517 1
0.206075676989996 1
0.194934164622223 1
0.149843049724184 1
0.132308689897155 1
0.191345334574815 1
0.114405435266781 0
0.156511941390994 1
0.194490473251406 1
0.198981169011894 1
0.227020935408357 1
0.167620716205765 1
0.166380771100038 1
0.161742498248437 1
0.236902173020997 1
0.101644976907786 0
0.173197869413912 1
0.185509322455289 1
0.169225192557098 1
0.100926098443764 0
0.180209489981482 1
0.149806690450011 1
0.223314720211192 1
0.142664936777797 1
0.200227447309437 1
0.213719869650971 1
0.20173207455773 1
0.1788076847764 1
0.164982357732263 1
0.167134020535153 1
0.201302814224315 1
0.170973421626127 1
0.172031584402251 1
0.128573803754043 1
0.159092361779021 1
0.177446800288101 1
0.132905219686144 1
0.258413796700301 1
0.254481754136285 1
0.171247430547615 1
0.274675144967184 1
0.090822107104023 0
0.266500267882622 1
0.265426136475386 1
0.25337108694718 1
0.16099492589484 1
0.119835093480025 0
0.135716391941376 1
0.180673268052535 1
0.136941656504744 1
0.130068462639087 1
0.13315366290895 1
0.203053367300762 1
0.1923415528819 1
0.158169181679242 1
0.14642674855809 1
0.124376110537185 1
0.242198205711475 1
0.1185685603246 1
0.189142427953436 1
0.187624216680949 1
0.169709734987594 1
0.116792606059993 0
0.174821243175459 1
0.174683042957296 1
0.209005496868658 1
0.158312789256425 1
0.153288367469057 1
0.168885398720145 1
0.207712782986685 1
0.154720556237951 1
0.203789316669131 1
0.193195615811708 1
0.184516738316921 1
0.27635124432203 1
0.21546236748405 1
0.159503309718656 1
0.175470185227263 1
0.158910384537024 1
0.185227370501346 1
0.17822168767432 1
0.189538775414652 1
0.169435535197792 1
0.164692107284804 1
0.138906804545606 1
0.166912363433876 1
0.151791628339401 1
0.230628890171488 1
0.224644255921111 1
0.20711618274357 1
0.124395074559094 1
0.132604332564853 1
0.176493829556925 1
0.1601722062963 1
0.227222626942437 1
0.218476462648502 1
0.137297178461958 1
0.261791669994152 1
0.25197316911995 1
0.183106590394099 1
0.184972187105639 1
0.161272548458014 1
0.0950720708091155 0
0.275567228176336 1
0.246419844213054 1
0.164535741859447 1
0.208998688445167 1
0.196584529058688 1
0.220094726575812 1
0.241661703395797 1
0.246894712536437 1
0.195761805467004 1
0.249342589809211 1
0.113122547073713 0
0.141891398401737 1
0.247040579478192 1
0.125573743003137 1
0.253655997005022 1
0.224400062120714 1
0.144200773491912 1
0.175908111074251 1
0.149330979539385 1
0.133514983682317 1
0.178631594332278 1
0.153487846433592 1
0.126934008620916 1
0.128631962132439 1
0.21650967758083 1
0.130739150029952 1
0.174100267829092 1
0.250094871177331 1
0.202932665152534 1
0.164152945625819 1
0.147351251645576 1
0.147373454078457 1
0.234003679854657 1
0.256535999795293 1
0.165860076051836 1
0.139136286537954 1
0.215231125451624 1
0.182485374267291 1
0.148652002146836 1
0.243246214773998 1
0.205285629987686 1
0.171477709575472 1
0.247728311427075 1
0.227889164288245 1
0.170942772818796 1
0.235942596105962 1
0.190592842255932 1
0.173403166326686 1
0.155145121589412 1
0.251715738999254 1
0.229240345628189 1
0.285115459491224 1
0.254051510112646 1
0.257901129143065 1
0.196220315299873 1
0.165673695311682 1
0.132454776613776 1
0.262355139924969 1
0.169845847091974 1
0.233726560682521 1
0.101687813796449 0
0.170947881504385 1
0.209797688940195 1
0.068654088746005 0
0.134191735984626 1
0.147881224634627 1
0.165090688088775 1
0.164599466886923 1
0.208642081405519 1
0.170360427474631 1
0.217747625681538 1
0.13277194651087 1
0.191052701793086 1
0.203647507851366 1
0.220828761018877 1
0.185456443418597 1
0.138608215204418 1
0.208539133676735 1
0.169450810731244 1
0.14212192462992 1
0.21683615499623 1
0.205790850378678 1
0.167984729070297 1
0.234031925395215 1
0.192069337449358 1
0.16134225364865 1
0.185634490649308 1
0.128541188239496 1
0.160403267180772 1
0.184734328068407 1
0.225862622185104 1
0.165643925990292 1
0.240962771026619 1
0.227933005685458 1
0.190159102259887 1
0.16500181404495 1
0.234781364153686 1
0.215676936199281 1
0.230801212009223 1
0.204420675295381 1
0.267449177290439 1
0.251577051779419 1
0.175405619137698 1
0.162249534614778 1
0.197465457240838 1
0.179720068784874 1
0.249631142931133 1
0.136708754456118 1
0.145139266604976 1
0.136785515553228 1
0.156481341904462 1
0.130187387563771 1
0.0751093764801188 0
0.235840274482042 1
0.166682766956385 1
0.175299567605514 1
0.139682436003576 1
0.194139565858637 1
0.153299839424314 1
0.240885892949961 1
0.167442172987363 1
0.200482776550606 1
0.195362372295364 1
0.154332743102798 1
0.158458037576258 1
0.0843968293102031 0
0.188032060983305 1
0.254821980895613 1
0.148265187319159 1
0.217457398158748 1
0.170675832909472 1
0.231882868186065 1
0.296216301326855 0
0.209695218662901 1
0.220332242275176 1
0.109227594500132 1
0.191294508144986 1
0.235405865223136 1
0.229662448900543 1
0.244999578565314 1
0.142071405883798 1
0.114123109930848 1
0.248170775877653 1
0.267700698586318 1
0.219814377206634 1
0.238215756230688 1
0.0935146171556389 0
0.20143490108804 1
0.148889003709221 1
0.251434447441544 1
0.199116849434306 1
0.220213521963274 1
0.128732664885556 1
0.205922978905057 1
0.229136371646109 1
0.14461277909458 1
0.172643550144475 1
0.167736046330259 1
0.199770876681552 1
0.186801617315479 1
0.177474813517246 1
0.154253537907066 1
0.169751314877878 1
0.221662387473996 1
0.263768825611858 1
0.175033424479728 1
0.170787019385015 1
0.224548215755 1
0.143373729888823 1
0.123243768790998 1
0.123787940268274 1
0.164034631751212 1
0.161562399234956 1
0.202097985526666 1
0.163913831631738 1
0.168576910681059 1
0.19685042897442 1
0.154402398632857 1
0.189567397664172 1
0.0809609982476641 0
0.180804346810457 1
0.130987876798296 1
0.161902512661215 1
0.139933816619127 1
0.185143434800212 1
0.148578887217684 1
0.317966358733929 0
0.160489253960665 1
0.191870899279166 1
0.200519447283364 1
0.189908413328642 1
0.185670114130632 1
0.166248400975508 1
0.181548068121295 1
0.143015441740272 1
0.34366180606936 0
0.20457763784943 1
0.160606781167032 1
0.137694555021767 1
0.0967893464678581 0
0.166778106339671 1
0.155380798300639 1
0.209863762613493 1
0.177059979533588 1
0.119403779860247 0
0.134656762908626 1
0.0740208639575598 0
0.222137105982202 1
0.159553317567107 1
0.206981300544659 1
0.175003475028871 1
0.172112769191055 1
0.246066561585325 1
0.0969735866903237 0
0.288891412655642 0
0.207274556947858 1
0.0949306919231166 0
0.12947986081173 1
0.158097349104454 1
0.161167494256491 1
0.164730116462513 1
0.188507657865885 1
0.231936368162438 1
0.201831926668489 1
0.234650769622109 1
0.183991771717482 1
0.191976161322475 1
0.203497038082007 1
0.169085806974423 1
0.18754149292555 1
0.189233963477655 1
0.150809405533774 1
0.23819468500438 1
0.211953215131672 1
0.223217335910642 1
0.182881936757261 1
0.201576336569556 1
0.240986384080844 1
0.195963964019492 1
0.283907907650559 0
0.178688113302106 1
0.131363439528716 1
0.120150456103326 1
0.244771575385687 1
0.190986972849536 1
0.204831419044641 1
0.234635414780214 1
0.127159766572719 1
0.122477872839555 1
0.180485423753874 1
0.183178282216231 1
0.187682588011478 1
0.230573161440267 1
0.167579151844442 1
0.134892090854933 1
0.109063936221523 0
0.108336355037538 0
0.30192355349117 0
0.190670146471663 1
0.210720644688749 1
0.180437456366463 1
0.18888918720037 1
0.171297980968238 1
0.163448494747129 1
0.211572957169458 1
0.185046186495273 1
0.310843875101287 0
0.189249502115388 1
0.112491464648173 0
0.275128049113625 1
0.150515610667342 1
0.203508362654707 1
0.212648332567571 1
0.146893033432329 1
0.169655798111898 1
0.2859228756755 0
0.228437160935371 1
0.152773344970565 1
0.175627313817371 1
0.194518034087185 1
0.197549888443691 1
0.210919302791891 1
0.298323548527365 0
0.195077610902688 1
0.150773013760729 1
0.213261111684282 1
0.105184032482254 0
0.194086346720357 1
0.147654158425248 1
0.248998520338513 1
0.242843379271832 1
0.133656573509875 1
0.186995302231415 1
0.190074553835816 1
0.256475694602348 1
0.198137088619378 1
0.227268986052486 1
0.192349149236281 1
0.143483456769703 1
0.157623392835887 1
0.135724046937011 1
0.140546268442842 1
0.15556366318171 1
0.161365999611996 1
0.159635636799589 1
0.180738518566997 1
0.139975101747743 1
0.204655134844263 1
0.206270250792154 1
0.182557377973921 1
0.20441646629934 1
0.272535871707247 1
0.256570679912007 1
0.165832847547055 1
0.146837978663632 1
0.145301773818991 1
0.217102081963485 1
0.225226058650449 1
0.132263904239324 1
0.235531605667368 1
0.207975583374361 1
0.151845760853291 1
0.27337699634639 1
0.230077616058369 1
0.193690258930005 1
0.20628021597652 1
0.244174735180288 1
0.199066824378509 1
0.146385164290676 1
0.20958101763796 1
0.224173914550619 1
0.230132798933877 1
0.146055205534996 1
0.165929938585754 1
0.131349847567484 1
0.219551620351409 1
0.181419299036737 1
0.103163499437848 0
0.226948056164997 1
0.195137577854344 1
0.199961746784318 1
0.134010947992886 1
0.214685595982283 1
0.186511446827911 1
0.187296400081262 1
0.197120410103553 1
0.148803462191299 1
0.125646071429011 1
0.227913525670014 1
0.198349511635037 1
0.126462620688395 1
0.207128500202868 1
0.116825632163135 0
0.105230751685238 0
0.171391369813346 1
0.201590097855123 1
0.21870983251671 1
0.176034155577589 1
0.182176275338003 1
0.133686090564933 1
0.168041937421556 1
0.223289558565536 1
0.161543095329646 1
0.211681055253064 1
0.124965147951953 1
0.203521104352342 1
0.185188639469275 1
0.123445784873965 1
0.152123965699695 1
0.206513952386151 1
0.216775722967803 1
0.180580227749982 1
0.197614093276308 1
0.173209231696573 1
0.226472215464767 1
0.263670918114574 1
0.126330870214389 1
0.239730905944169 1
0.258431231756325 1
0.174999174568672 1
0.0923466920916886 0
0.222732089568731 1
0.15020269860068 1
0.144327626159676 1
0.137161359642742 1
0.231617203089793 1
0.15250698887172 1
0.244410287972424 1
0.141336853698503 1
0.166134661168042 1
0.18359246684737 1
0.160548145343373 1
0.174939326478909 1
0.250417132820244 1
0.157352053336152 1
0.167444900724595 1
0.139921713412387 1
0.253077833149174 1
0.1413062131306 1
0.216898387912551 1
0.181600842097649 1
0.176092278857915 1
0.181427721319297 1
0.178355814162328 1
0.200520222340705 1
0.243736641319666 1
0.141135024598338 1
0.218858375923537 1
0.193023283252493 1
0.157499959544256 1
0.293407607551614 0
0.242800901672413 1
0.162777136657504 1
0.226822867836491 1
0.206370542819534 1
0.159920616570847 1
0.159391353389217 1
0.129519391339215 1
0.224642015288567 1
0.167015058732335 1
0.248311690725939 1
0.113216877222473 0
0.207081234408568 1
0.148878106400551 1
0.200269520354852 1
0.207592989241996 1
0.117306240468895 1
0.24230783623734 1
0.171061090398103 1
0.232964094445509 1
0.157832822186551 1
0.159807944490858 1
0.29246245875261 1
0.240351662221073 1
0.205081075028515 1
0.177615263929355 1
0.132456925178031 1
0.217568584823388 1
0.1437970958859 1
0.138301694997708 1
0.166332351148921 1
0.139997094441087 1
0.235594145956868 1
0.29385459617484 0
0.220886425599944 1
0.129762199889651 1
0.140314116801682 1
0.160129427827611 1
0.058016417483168 0
0.220800463539198 1
0.240066465035137 1
0.327340171349901 0
0.22314477291779 1
0.155080772993938 1
0.166449177550055 1
0.182833082420748 1
0.267507262553706 1
0.24277257249659 1
0.192713460594393 1
0.144958169548779 1
0.200054370172379 1
0.189901762623205 1
0.0746954268902782 0
0.137919871622568 1
0.0501866454165248 0
0.192250395567216 1
0.149530549289701 1
0.14876375882371 1
0.179959820546119 1
0.163346808474333 1
0.239676076401902 1
0.156699344810212 1
0.107946722260816 0
0.198148172852106 1
0.144410237168493 1
0.155814920389669 1
0.211424974369933 1
0.216351895274437 1
0.22996303000963 1
0.258487645358531 1
0.285092346685276 0
0.18441308333453 1
0.145656392016196 1
0.144211400448769 1
0.125409304838517 1
0.172955036052716 1
0.316732700463655 0
0.245793595312717 1
0.20404838830118 1
0.189231628217901 1
0.119656571039483 1
0.245714119382912 1
0.304071167605635 0
0.140460127183833 1
0.18904063364502 1
0.139865381438245 1
0.18741555569357 1
0.167104632879482 1
0.181872002844431 1
0.240655268139272 1
0.255831530049975 1
0.100720149823111 0
0.176354681741666 1
0.203762707327822 1
0.128182440796513 1
0.204571886250604 1
0.170856534344184 1
0.189802874236491 1
0.10945011362067 0
0.150285446963487 1
0.250457318157599 1
0.129440411145544 1
0.181146348084747 1
0.190941361671062 1
0.201722757208555 1
0.161273096444741 1
0.205393956412933 1
0.182983812255769 1
0.217470922023101 1
0.188814343283861 1
0.117501490964787 1
0.163645656402454 1
0.157402793908472 1
0.232843971333043 1
0.187633896977298 1
0.217499503514206 1
0.1916423274603 1
0.212895765903027 1
0.152425476657891 1
0.218555946845359 1
0.193001175686786 1
0.161809252786092 1
0.160487677260613 1
0.145978612315047 1
0.118947214698115 0
0.164793715402623 1
0.115160385950219 1
0.175941765159656 1
0.20915515805509 1
0.301577089802347 0
0.184349849582496 1
0.177111598211676 1
0.23004365889783 1
0.111152763848691 1
0.19496377424179 1
0.153570826797294 1
0.167835378360375 1
0.247501645371968 1
0.158117679844683 1
0.205345833045481 1
0.253423776970772 1
0.258773749537445 1
0.150678063980314 1
0.189963323305344 1
0.138567210178584 1
0.207836604745428 1
0.188094574980522 1
0.145401888889931 1
0.184387325333085 1
0.214582319232819 1
0.129747873833633 1
0.204873352477716 1
0.194594522845223 1
0.161526458066942 1
0.180244578659151 1
0.187935974831465 1
0.229907827868011 1
0.129575565605172 1
0.195158810626159 1
0.160325804818688 1
0.157563059977773 1
0.233900372183191 1
0.202696953540414 1
0.28806969560296 0
0.168268081776154 1
0.172246614757041 1
0.244685711923101 1
0.108839557659513 0
0.200548040089945 1
0.223102023357714 1
0.164876470622281 1
0.21877752411702 1
0.191620302333683 1
0.212377147891134 1
0.208031986335082 1
0.151648691446974 1
0.297392312297518 0
0.197451816253561 1
0.164703113697355 1
0.143707107429599 1
0.204868527241626 1
0.155930009481475 1
0.191177390220799 1
0.116432137708636 0
0.169950343755721 1
0.232063302251449 1
0.140085447190827 1
0.162990656585734 1
0.116683825602056 0
0.281828035548926 0
0.111864585283579 0
0.171244634734139 1
0.183329222026065 1
0.265895359006109 1
0.169541045784424 1
0.281291991492477 1
0.181923561393188 1
0.163847287103339 1
0.130708392149702 1
0.141724487737315 1
0.124500417078153 0
0.200401387952786 1
0.174474288404566 1
0.136047244255164 1
0.158098612600316 1
0.20257487693997 1
0.168119565457342 1
0.209284016468495 1
0.282762357271822 1
0.232707853863533 1
0.297964524854118 0
0.234929715234962 1
0.144220570670881 1
0.152777216894619 1
0.219435505835789 1
0.194856745232387 1
0.206308104059272 1
0.237587796501361 1
0.180145201195337 1
0.283075568804917 0
0.301011878799309 0
0.193582858896543 1
0.175614412482947 1
0.178048918873744 1
0.192178432540368 1
0.117595707837066 1
0.209077378382497 1
0.250531335217261 1
0.196888463755896 1
0.240509227015415 1
0.186175552895831 1
0.143538082931267 1
0.154212418951666 1
0.194691333274552 1
0.231419648136966 1
0.166446018964767 1
0.190772734433971 1
0.208321391423388 1
0.139139311111085 1
0.1649303299101 1
0.19263921842833 1
0.237591820459315 1
0.277879368278567 0
0.209211506379628 1
0.171251692066877 1
0.161789547294833 1
0.206300837138985 1
0.243742315901898 1
0.157846601012743 1
0.160717021676889 1
0.16822722910891 1
0.158398007795689 1
0.114054492707409 0
0.229041098906104 1
0.164664866506008 1
0.143900116334265 1
0.132347924488649 1
0.121406224522526 1
0.249934645988811 1
0.169993513128723 1
0.159032952855562 1
0.122285238409728 1
0.159181301799847 1
0.125175634606463 1
0.163770647245292 1
0.192237587030506 1
0.164915068828545 1
0.170012439633844 1
0.217383313465114 1
0.229015945087992 1
0.121247955044746 1
0.186132613334458 1
0.0981120487756665 0
0.206756115248445 1
0.205033816656577 1
0.178770474385292 1
0.193942953981938 1
0.215853524471764 1
0.0979618617695545 0
0.138096251617761 1
0.26221174111063 1
0.227072916280846 1
0.188506345240181 1
0.23075372936551 1
0.227036249098716 1
0.157603882396554 1
0.11697145621516 0
0.133882107436312 1
0.210268019128387 1
0.230911059202648 1
0.265983230858421 1
0.120107736254056 1
0.254804436148717 1
0.191791616027372 1
0.149429334245379 1
0.136845218321299 1
0.146124476494949 1
0.195013351849974 1
0.159114840390058 1
0.196800298992828 1
0.176194592190474 1
0.199841682420597 1
0.180897047681212 1
0.207136330823027 1
0.153469209468613 1
0.175622957709253 1
0.220534481246436 1
0.196269435688154 1
0.26316191905293 1
0.23154709602827 1
0.149300423890607 1
0.117250571301586 1
0.115505243559934 1
0.185096581348892 1
0.1494678567831 1
0.232153062663784 1
0.0747169790888993 0
0.232199168275939 1
0.171185719937936 1
0.170532359563861 1
0.212890217244449 1
0.272780328090533 1
0.167961146575626 1
0.191101844634039 1
0.124338671841939 1
0.250201099743842 1
0.179509936158107 1
0.217578121905441 1
0.19498127474312 1
0.177926949761804 1
0.111505959971075 0
0.190051119349789 1
0.19368365490778 1
0.177880826043677 1
0.213326913107819 1
0.218278261019247 1
0.208370837421905 1
0.168025103992145 1
0.227897821478353 1
0.134812084204898 1
0.178579810327458 1
0.236221310277502 1
0.15088656953987 1
0.158607212132371 1
0.190955866088928 1
0.18434987154156 1
0.230392353744074 1
0.160125241627002 1
0.206183942966633 1
0.196870173422513 1
0.156702220233976 1
0.181223303244673 1
0.224897931322995 1
0.141925333493599 1
0.22577005570443 1
0.163210974580415 1
0.153213420146833 1
0.290579424401095 0
0.138416929001883 1
0.153565033816377 1
0.204686871503581 1
0.215967395359237 1
0.140378772311885 1
0.187429530526689 1
0.176682232060457 1
0.230062328028982 1
0.278851343412092 1
0.266437340188522 1
0.217867419077052 1
0.170567450616667 1
0.187449845024626 1
0.189554070851534 1
0.0899199811463474 0
0.178081794978739 1
0.120446543523172 1
0.218028696904092 1
0.259807563195522 1
0.154962734903207 1
0.131475886508371 1
0.186295565286376 1
0.215275517413362 1
0.224564738779198 1
0.125712752199946 1
0.147615028085677 1
0.20896987903912 1
0.0969259730393106 0
0.157921470773101 1
0.170187707769354 1
0.234538747590871 1
0.165456084099284 1
0.178601408326951 1
0.0973742681691014 0
0.179894637058751 1
0.176819428215295 1
0.212037861269047 1
0.208496284690428 1
0.168380562216974 1
0.142088654049569 1
0.145732930318904 1
0.223350444195855 1
0.248100501085734 1
0.145184338417398 1
0.198871620045847 1
0.230550932821865 1
0.273500023032218 1
0.156357708502346 1
0.151441865259105 1
0.173913318436507 1
0.164421990599067 1
0.180675169672078 1
0.167338987042193 1
0.235569730976436 1
0.207834231876419 1
0.13069077211121 1
0.260645232081001 1
0.188048822920464 1
0.182810119267498 1
0.211373449563536 1
0.198440138395692 1
0.174877577709965 1
0.255996202761287 1
0.147025275761667 1
0.16441536628367 1
0.131835055501785 1
0.169445256471645 1
0.245447530758013 1
0.135553296321355 1
0.201549211829056 1
0.2299613406031 1
0.2052199714992 1
0.177903104481798 1
0.139758075012898 1
0.1522736856329 1
0.190669858342944 1
0.130874915282611 1
0.0988962890437052 0
0.233931448337336 1
0.132661080526328 1
0.190363983044881 1
0.135882813527285 1
0.133322181648907 1
0.10566260753955 0
0.177312897825852 1
0.269698626173505 1
0.253962428485873 1
0.234613467856866 1
0.178975976470219 1
0.0866323333901207 0
0.183371054709544 1
0.258286760594764 1
0.130631833085059 1
0.25990694894446 1
0.257956664415559 1
0.145279417196984 1
0.153374407687678 1
0.133791102745218 1
0.322983948594394 0
0.0360431032687104 0
0.160155977462353 1
0.164860098070979 1
0.188296130797573 1
0.161458653883193 1
0.128333087487526 1
0.245835867233598 1
0.0923348821221205 0
0.184129009050762 1
0.186518790344734 1
0.216700140288032 1
0.170535895237904 1
0.162230011213939 1
0.179737853442588 1
0.220798393109806 1
0.161613301422114 1
0.219483831960659 1
0.151158975597132 1
0.188308609187246 1
0.128718746148084 1
0.236708247859756 1
0.241491937446745 1
0.197194618815951 1
0.130614383838894 1
0.193666684515478 1
0.180117784754353 1
0.0177468109518174 0
0.131124531150682 1
0.194695026659833 1
0.197631598511461 1
0.193409363506135 1
0.152080233178689 1
0.104220462538264 1
0.200914482094953 1
0.154657651158472 1
0.182092378474408 1
0.173186851165398 1
0.0885667099128508 0
0.150547438256652 1
0.257733057893826 1
0.196564931513572 1
0.216017100653652 1
0.166171277371195 1
0.167747039694373 1
0.217590864320311 1
0.210663641885556 1
0.219181757190858 1
0.253226016160513 1
0.132354066894367 1
0.160714297905597 1
0.17320935004191 1
0.142044644006985 1
0.215554478959023 1
0.142447681106907 1
0.15708913387318 1
0.177456463788288 1
0.172386642638799 1
0.169992310343755 1
0.207652013741858 1
0.0907823116822492 0
0.216701868138338 1
0.162714294089654 1
0.141420039256934 1
0.154694293852562 1
0.144607677441222 1
0.203104545063784 1
0.0983791840488924 0
0.204702817415551 1
0.14665843450019 1
0.154754903144052 1
0.156261799882963 1
0.155001822377164 1
0.180400084527616 1
0.240416483068362 1
0.183668799779607 1
0.229669557548692 1
0.20381876472426 1
0.182136688519672 1
0.16275062364194 1
0.233407828338029 1
0.238008585057202 1
0.207024684698757 1
0.240673897796268 1
0.151659072927655 1
0.215483854668642 1
0.144129950168402 1
0.213056656940854 1
0.18917604277195 1
0.157015154321174 1
0.12316518479775 1
0.185181596306904 1
0.20334116527763 1
0.204833265179668 1
0.181023951456145 1
0.213493802633864 1
0.181235972707075 1
0.173266895295005 1
0.178106356285841 1
0.227246067974787 1
0.179820117621371 1
0.199997357958356 1
0.11416839820335 0
0.183825535647832 1
0.19052594645619 1
0.167269303770548 1
0.21093267680803 1
0.222071145397512 1
0.212865066541613 1
0.221801482189495 1
0.146025497326078 1
0.136682141133371 1
0.162107211619248 1
0.121489269116896 1
0.202119673659006 1
0.193022840278925 1
0.123231401275799 1
0.20933610676571 1
0.275243172729593 1
0.158594214521114 1
0.207115717672394 1
0.176063006120719 1
0.181117292112358 1
0.205746372070191 1
0.185351766972973 1
0.209914308793223 1
0.17507451222003 1
0.166032101175149 1
0.118712943414538 1
0.184109312302336 1
0.150872848404976 1
0.298233906015127 0
0.250313286133896 1
0.246802903147882 1
0.249635303043238 1
0.199574212556551 1
0.18779434080317 1
0.102105291844145 0
0.291425696818206 0
0.185222926957722 1
0.199304970071104 1
0.0184065633292729 0
0.222396025053198 1
0.13069155321394 1
0.197721308974583 1
0.236991808621587 1
0.19681706605039 1
0.242275427756025 1
0.165430213512854 1
0.140783948759639 1
0.110208056930262 0
0.178617246496144 1
0.150401280770274 1
0.133323384344977 1
0.221099876202853 1
0.087112553594786 0
0.138070447159284 1
0.186772619041055 1
0.208424775557506 1
0.185366056711352 1
0.206513107257356 1
0.21523359568745 1
0.186929797965467 1
0.20445187401965 1
0.204911462015934 1
0.190997252995759 1
0.250085396832489 1
0.220579583397914 1
0.190340933580017 1
0.155659380232678 1
0.237506095911284 1
0.246680708985555 1
0.171644950980636 1
0.128287021724102 1
0.119428347321617 1
0.251046987108334 1
0.252907502500904 1
0.121488491734173 1
0.209148080856538 1
0.228476872283447 1
0.150357949600433 1
0.124530111014596 1
0.181629723988116 1
0.152078093188036 1
0.21720571325089 1
0.149399374163932 1
0.239618434709416 1
0.18726026641865 1
0.239626038345347 1
0.174251961662315 1
0.0897034011878654 0
0.164206649191508 1
0.243898319743201 1
0.239533848041894 1
0.208810535878813 1
0.16426625601587 1
0.201899647759999 1
0.128706773157936 1
0.196683244570763 1
0.221197331585071 1
0.272275206753066 1
0.152516683485343 1
0.195321613822055 1
0.19773073400112 1
0.180889723289158 1
0.141548386433481 1
0.188550520314814 1
0.211073824867825 1
0.144331709962322 1
0.128929114242301 1
0.217127028632762 1
0.171271553373693 1
0.0914322011955451 0
0.23251311665857 1
0.217861328158206 1
0.109531293212973 0
0.223345759691508 1
0.152599058676326 1
0.185662329916753 1
0.208654410096834 1
0.161496218139636 1
0.14854020213018 1
0.135916740349691 1
0.205317321653857 1
0.119948781030542 0
0.12832303123513 1
0.143650632864968 1
0.249787406892109 1
0.185569859448635 1
0.1684289037021 1
0.207916755171439 1
0.19489380225581 1
0.206912179126838 1
0.22846404534157 1
0.157309822582782 1
0.20996972085351 1
0.186944774272883 1
0.100490790829444 0
0.158115150977802 1
0.215952575145798 1
0.0917876543680064 0
0.130514797880354 1
0.129680501068147 1
0.187796240998205 1
0.151569749227363 1
0.190064773159726 1
0.209327644500419 1
0.198592451138173 1
0.175649561860453 1
0.186170318231117 1
0.253897975831174 1
0.177500230777337 1
0.183767250914716 1
0.197647946389596 1
0.195916884588499 1
0.151951757455561 1
0.201351638880362 1
0.132824340826797 1
0.119053621180802 1
0.190506253037065 1
0.221430294825438 1
0.263335074934361 1
0.172426469984903 1
0.185005463050441 1
0.279664496444336 0
0.143817273673605 1
0.156382122926782 1
0.219694090515093 1
0.157881124307721 1
0.137165548826508 1
0.210800984869524 1
0.157677924961424 1
0.170915523561712 1
0.268459423308318 1
0.192543406556182 1
0.168921482615786 1
0.167231979618018 1
0.157226653552072 1
0.172930889681054 1
0.151338194955998 1
0.193744309443628 1
0.210674251700233 1
0.108832591669906 1
0.192424399055328 1
0.0821158642666723 0
0.23908169586711 1
0.141411873915813 1
0.148549921954176 1
0.113784608432397 1
0.210156132996467 1
0.18693647892455 1
0.111943067690687 0
0.225000072871535 1
0.203407676218016 1
0.295758350923353 0
0.196222555267255 1
0.243598033800302 1
0.174788879168766 1
0.1568162012009 1
0.194267526519239 1
0.265044617146058 1
0.146234402818064 1
0.228901642195504 1
0.26771256387672 1
0.184019343478814 1
0.253447280696321 1
0.164880940245278 1
0.0798738863248624 0
0.192375327513983 1
0.237826976947735 1
0.201381439254354 1
0.178551574344922 1
0.211313452153599 1
0.211014229196195 1
0.193797201781911 1
0.24826488804082 1
0.2204191269914 1
0.240977535348434 1
0.204504397652103 1
0.21330852223047 1
0.207993595238328 1
0.175019260598197 1
0.222343358770871 1
0.252368408859117 1
0.22570622669856 1
0.182576542565957 1
0.0863928835385022 0
0.202998155037463 1
0.150604622834315 1
0.174751938523576 1
0.164150207658409 1
0.169829904555153 1
0.188996210366072 1
0.213857271920198 1
0.121340842486735 1
0.192227659480044 1
0.146626850996285 1
0.241919612948259 1
0.150009376082058 1
0.168776834215852 1
0.148592683014837 1
0.179684416836672 1
0.229158614436811 1
0.106882366152106 1
0.199357459600598 1
0.127916640394011 1
0.254241872764264 1
0.188038547601228 1
0.187059501448952 1
0.148282603152923 1
0.120339561921067 1
0.10133112573275 0
0.130919527130129 1
0.197792339997646 1
0.061511944695073 0
0.205762050640279 1
0.203126260601887 1
0.338961312188964 0
0.202803907860465 1
0.102548563301041 0
0.227376359105289 1
0.157428087327198 1
0.217961884424754 1
0.205643739365022 1
0.156732097421527 1
0.150050847342125 1
0.149121763677431 1
0.189088156158753 1
0.165985364989922 1
0.132392951464689 1
0.291381168054143 0
0.189023790453975 1
0.208668013705728 1
0.209336511390087 1
0.212866460946623 1
0.238847222373021 1
0.219186394208067 1
0.153848160690788 1
0.189731319761169 1
0.219044425375947 1
0.144010885761559 1
0.194120983490028 1
0.136821938662892 1
0.180547969996255 1
0.168313529769826 1
0.186575817696324 1
0.153306943229172 1
0.262971662921707 1
0.284381143938623 0
0.107724434444717 1
0.177799349986702 1
0.131024226331503 1
0.241441483375223 1
0.140963723698263 1
0.132604971869164 1
0.263010207363543 1
0.201964367809732 1
0.26219280921222 1
0.16634551844145 1
0.16916363455616 1
0.188087802655017 1
0.212907208933048 1
0.145637129568586 1
0.148536850121587 1
0.203118965931112 1
0.187960583456344 1
0.139253882186768 1
0.113223072614165 0
0.184392134931052 1
0.10541607765907 0
0.190924440521438 1
0.180619342422891 1
0.191226719615525 1
0.215874079842256 1
0.258542521450807 1
0.146628684319398 1
0.192552976586581 1
0.221273297358677 1
0.140242935714414 1
0.196746332500958 1
0.147819957740822 1
0.162566346385727 1
0.222213843192093 1
0.187587402146054 1
0.266165507866476 1
0.173474107074532 1
0.146251424572193 1
0.180100730510167 1
0.170264068969305 1
0.168014263276566 1
0.215233197935488 1
0.25395318317111 1
0.185997294006339 1
0.158658136506317 1
0.107618056293543 0
0.190984495456411 1
0.226799078124945 1
0.147270041053923 1
0.22777158862303 1
0.156744702475247 1
0.210357027678767 1
0.215006463071784 1
0.241068655196501 1
0.195169426971573 1
0.187593025811246 1
0.200084510724449 1
0.164416293152037 1
0.227209085348557 1
0.222854772701938 1
0.176856798588769 1
0.173218646279486 1
0.207769798213655 1
0.158479766935211 1
0.185442685021157 1
0.202690784500499 1
0.182873500560821 1
0.141917934557828 1
0.113449306451572 0
0.203659356718739 1
0.165983387996568 1
0.19714750903858 1
0.286464141388057 1
0.161038036327073 1
0.177803900444808 1
0.0844517107058301 0
0.139583453772606 1
0.224652184663115 1
0.140824095611676 1
0.235361209218668 1
0.209680916403227 1
0.205200213321831 1
0.224197997031391 1
0.109366217026634 0
0.234715593466291 1
0.189283506239921 1
0.258801034274119 1
0.144546045831473 1
0.176501805046236 1
0.149205501903714 1
0.0735845711951541 0
0.134233693861236 1
0.245136374734675 1
0.149494705782972 1
0.203004985660097 1
0.113112825370217 1
0.172651188630056 1
0.159780986293661 1
0.131855724735554 1
0.234577415330864 1
0.132020475504846 1
0.121589765142017 1
0.229204685443377 1
0.108527251761662 0
0.145434272462851 1
0.23447366749066 1
0.186853994900188 1
0.213594642585931 1
0.171440806932149 1
0.139308621090173 1
0.183635363704529 1
0.219888016468901 1
0.212124078015842 1
0.159175537698669 1
0.231539448171284 1
0.212057321755789 1
0.25685001260552 1
0.14082342354056 1
0.0632682254364706 0
0.19763638948284 1
0.169253482787299 1
0.172983014583052 1
0.0945107763699394 1
0.177169956201584 1
0.190988391623955 1
0.132413391311928 1
0.218817342588155 1
0.197986112107737 1
0.236395067174367 1
0.145404693628633 1
0.192123146500176 1
0.18568247287105 1
0.167590714497388 1
0.169095642567476 1
0.173690210850622 1
0.112736575269924 1
0.238169743197105 1
0.198765913751101 1
0.189937326503342 1
0.149718414383132 1
0.206109419695403 1
0.182072431662588 1
0.131898235047635 1
0.210958174540874 1
0.205478665542886 1
0.165081746090336 1
0.194368090913883 1
0.151426155403793 1
0.206637616509987 1
0.125480665128825 1
0.193777385324417 1
0.153398116965691 1
0.232819785412606 1
0.2249567121413 1
0.238569093135204 1
0.179315202375588 1
0.18719260123527 1
0.220456713139596 1
0.200533217097388 1
0.243404283834568 1
0.27624488927634 1
0.134298882697556 1
0.168806300182039 1
0.120831887422368 1
0.213197058056763 1
0.211041455082029 1
0.210641352128995 1
0.151277660422912 1
0.09147197490929 0
0.176781644530443 1
0.208890114968264 1
0.177016714377226 1
0.19875478120052 1
0.162772581300009 1
0.120761476996918 1
0.18840322202744 1
0.185196256162289 1
0.169334599034378 1
0.166477389795478 1
0.229495285601865 1
0.253983946378191 1
0.162001748617078 1
0.297974091875713 0
0.191685430198665 1
0.243248904667277 1
0.16464085556467 1
0.16692431300959 1
0.171490472671792 1
0.233997988741688 1
0.246453736967994 1
0.140502111841475 1
0.201451558266372 1
0.153137786660613 1
0.151520887379876 1
0.241066716755477 1
0.251726204858809 1
0.213397235472626 1
0.226727099367624 1
0.207492757594195 1
0.135723033741884 1
0.222436341613945 1
0.16191246511522 1
0.144169703602151 1
0.146701885555083 1
0.13828892259061 1
0.250581684668835 1
0.144328853218828 1
0.168163909259131 1
0.108485783785428 0
0.176641204422723 1
0.09200316921176 0
0.195124479125764 1
0.195995532286631 1
0.209561296835426 1
0.219312072088473 1
0.178707637796604 1
0.145222251558561 1
0.216694452826521 1
0.223194218776886 1
0.127297538612866 1
0.266682906570337 1
0.16783733420609 1
0.205237013336707 1
0.181359307679708 1
0.177176864730622 1
0.156677326457933 1
0.232815317031712 1
0.154996656870742 1
0.178408591708572 1
0.176557983720745 1
0.166357963075154 1
0.249698265015479 1
0.188384322888406 1
0.240591086549179 1
0.212173184103297 1
0.212000696820477 1
0.179537672406293 1
0.225411363891619 1
0.147200048285469 1
0.178021121353735 1
0.174016500354447 1
0.114631614555106 1
0.193923664893579 1
0.163287037257561 1
0.171354211469979 1
0.194186236655019 1
0.108795883617317 0
0.134010846139679 1
0.239367116432293 1
0.153451989776031 1
0.170672915345495 1
0.206465699040536 1
0.223518690913636 1
0.170713932502812 1
0.119231916754092 1
0.203996576565016 1
0.159397956010604 1
0.163043613329395 1
0.198489969596759 1
0.21557731342942 1
0.20741677253568 1
0.139035239847439 1
0.209208872418695 1
0.210882066673134 1
0.153386659682866 1
0.131167008498106 1
0.148289095788986 1
0.18123593162186 1
0.228105504506277 1
0.172947393778118 1
0.110661862156513 1
0.151220849749539 1
0.236835138665301 1
0.162012015417598 1
0.133102026510466 1
0.223653095810273 1
0.144208430274373 1
0.244542921000224 1
0.13947476524535 1
0.163285254505631 1
0.23829675736035 1
0.159934803665315 1
0.163949527668381 1
0.153175197638621 1
0.220067139945397 1
0.221054974683329 1
0.188052312790585 1
0.239618567483134 1
0.17060549111051 1
0.224719574395818 1
0.200866945093479 1
0.18051365074605 1
0.161720568678027 1
0.183684843429136 1
0.184376665716266 1
0.149111917920403 1
0.120436445892049 1
0.159770485828213 1
0.116645807296893 0
0.180849401106724 1
0.116456841029428 1
0.147546586855435 1
0.221371236225745 1
0.215437163816163 1
0.180991971408648 1
0.117903423569714 0
0.118941554093235 0
0.126071104677284 1
0.312921832902662 0
0.328749891497209 0
0.171468227669589 1
0.170008921356862 1
0.215160754116787 1
0.160450686109006 1
0.171818647371885 1
0.198104783766018 1
0.205552105999451 1
0.213969343020733 1
0.10062537791119 0
0.159310355037499 1
0.186377012267591 1
0.18416339136114 1
0.187747595533694 1
0.212335526773792 1
0.214593471183308 1
0.0441529537588462 0
0.17657840760677 1
0.213664804279011 1
0.172312121364749 1
0.223311235890442 1
0.164889275854059 1
0.172769817711149 1
0.249049357734529 1
0.199505262151451 1
0.159221150537773 1
0.10878825730369 0
0.123796527657596 1
0.238219264509467 1
0.0703415113311984 0
0.245397123203034 1
0.263719694846209 1
0.142675955110213 1
0.249963490739266 1
0.214071557112158 1
0.171008350985442 1
0.170866923725705 1
0.140923123997412 1
0.181076217340063 1
0.143087649027796 1
0.194744082305328 1
0.136089635918558 1
0.115849283296227 1
0.148086869658994 1
0.244784019074227 1
0.182773271820205 1
0.229636025202483 1
0.20843315063737 1
0.16651262140944 1
0.127396370876969 1
0.291592725088335 0
0.184413897281017 1
0.176263715557101 1
0.211616679065828 1
0.146631861328683 1
0.127012434342232 1
0.247210819598607 1
0.249047412037999 1
0.173465062029721 1
0.198777599823465 1
0.171351102561251 1
0.157617879671549 1
0.147896305053158 1
0.156461686210735 1
0.197483853191709 1
0.0833438043174292 0
0.148464785056396 1
0.1799980647368 1
0.144964816699979 1
0.221223920357293 1
0.222676140342867 1
0.201459924791391 1
0.202705807441767 1
0.175870363716434 1
0.225269755552305 1
0.198654444289693 1
0.143770814157234 1
0.174432535877862 1
0.193540959156738 1
0.195253109620909 1
0.117915266582191 0
0.172993469173011 1
0.217886620258877 1
0.171227760703264 1
0.247484690167512 1
0.188426641057357 1
0.190008561076873 1
0.214787690646697 1
0.156025179652002 1
0.212747648857848 1
0.271576328790351 1
0.195300837214818 1
0.199418308707919 1
0.282958767364852 0
0.138830894721316 1
0.157308222615884 1
0.14822840602875 1
0.114254279562981 0
0.238988318376314 1
0.269464102755178 1
0.173256102614897 1
0.155398504347021 1
0.210329343425276 1
0.299952595269055 0
0.235535529592834 1
0.15200454219638 1
0.20922526023122 1
0.143398055285291 1
0.178779956138532 1
0.198702646220502 1
0.171209894221302 1
0.231883482467739 1
0.2395174634862 1
0.237070233013021 1
0.181050920031794 1
0.149565426837054 1
0.139883904721736 1
0.224863763278626 1
0.195183820790907 1
0.139791005062917 1
0.166705539389355 1
0.129469165626841 1
0.20548485112985 1
0.241762727527414 1
0.171933353526022 1
0.246815093504763 1
0.118801909594689 1
0.242847694612338 1
0.195700759703595 1
0.167140516633767 1
0.227833764890593 1
0.283723576575768 0
0.123892982335444 1
0.274453262978088 1
0.170645732740806 1
0.124908124105153 1
0.244772984701004 1
0.17267671118037 1
0.137105299670203 1
0.223333033371626 1
0.162997210212966 1
0.240237583918858 1
0.212122517754434 1
0.153043304274025 1
0.235183950835679 1
0.356165367733936 0
0.199382388633215 1
0.141191030634237 1
0.180373867309581 1
0.234613024257874 1
0.192838997391335 1
0.195788864937034 1
0.152464788273492 1
0.16413229074986 1
0.180499605361033 1
0.166718210655904 1
0.117302001790608 0
0.183841151786515 1
0.242299531979415 1
0.195606663241839 1
0.220261702795766 1
0.141947258555906 1
0.192256882888172 1
0.178521709329961 1
0.134789410946852 1
0.131825549715891 1
0.197151679886692 1
0.206512686768362 1
0.276766097580089 1
0.155014875869588 1
0.213123019062268 1
0.138570781485195 1
0.128365068710056 1
0.252888538978946 1
0.174461998749423 1
0.212067598914158 1
0.244370856335784 1
0.229884774355048 1
0.105364156220298 1
0.207770035776792 1
0.195741269517187 1
0.16168042314864 1
0.20470599363753 1
0.156387283419884 1
0.176570969357213 1
0.193818611380895 1
0.221559519930908 1
0.182381096108361 1
0.179249991961502 1
0.141837695781161 1
0.209680455396614 1
0.16768195962866 1
0.212056590326916 1
0.164041332308482 1
0.18487967128305 1
0.242367416994445 1
0.176965997070521 1
0.17408147490292 1
0.176883191776258 1
0.128467955473344 1
0.227339449045019 1
0.158061729408331 1
0.273552650108232 1
0.197645296911656 1
0.173890315222165 1
0.195294614046173 1
0.249322002832479 1
0.218970292996354 1
0.132382810361944 1
0.142200819840747 1
0.183430719229235 1
0.141007553680703 1
0.203002222028167 1
0.158874134790698 1
0.222703994505288 1
0.200957899957313 1
0.22987623339691 1
0.183602245991452 1
0.247296731250468 1
0.192116493910937 1
0.162235046921715 1
0.160603267431334 1
0.186459835023082 1
0.157170128940947 1
0.215099071709254 1
0.155386403814738 1
0.237416666981545 1
0.193295572156984 1
0.156188642725643 1
0.212737941006745 1
0.166703428540712 1
0.250830752850852 1
0.197728856899822 1
0.256575476865636 1
0.114213385674458 1
0.183094077415365 1
0.209214768489125 1
0.109195947235857 0
0.14142668402324 1
0.210717992353209 1
0.198723564747781 1
0.227706655265084 1
0.253484613252861 1
0.227040908506935 1
0.211238805816207 1
0.209968739424718 1
0.110243347140595 0
0.239533412556196 1
0.144306563373844 1
0.210136459497821 1
0.131431532706357 1
0.108067672969525 0
0.199069837719986 1
0.120999980166261 1
0.208145421651981 1
0.070372003295159 0
0.118367081231175 1
0.163788081569159 1
0.109664857810649 0
0.199548401493371 1
0.245446312570831 1
0.17997669763058 1
0.270482858937911 1
0.17193021220748 1
0.139598250572354 1
0.17464640697343 1
0.164692749133561 1
0.134435193271395 1
0.125359064110449 1
0.20127694967156 1
0.216007107777557 1
0.143711369328593 1
0.163588680017348 1
0.228309233954732 1
0.208557155459529 1
0.154890910898103 1
0.156247643853889 1
0.123667057219018 1
0.196806302587464 1
0.208691859964159 1
0.19927523582368 1
0.224616160218464 1
0.130863063763704 1
0.19449539292135 1
0.119913912957512 1
0.155873339863093 1
0.202500762282504 1
0.185442351699841 1
0.19147483650957 1
0.153092600002833 1
0.156005746133036 1
0.140622256227427 1
0.210273440673738 1
0.205394597914685 1
0.155871096541582 1
0.144930134823598 1
0.226478092586984 1
0.142472378686871 1
0.146749047107036 1
0.146014333880733 1
0.128869725085106 1
0.26603086900616 1
0.173935276865442 1
0.156345635478281 1
0.247665456906546 1
0.120975207623117 1
0.163915333458665 1
0.133301310209385 1
0.246078523125634 1
0.186754305969705 1
0.183012008778769 1
0.155627333144995 1
0.201182439004233 1
0.120720902866293 1
0.169646576479757 1
0.188996627420553 1
0.152514592957018 1
0.130199765965556 1
0.144046761847893 1
0.208496663927545 1
0.161649077176293 1
0.20808969975768 1
0.151859903455336 1
0.222578875820482 1
0.241128550339821 1
0.187309332643176 1
0.21353676905172 1
0.213908808030957 1
0.284238005259136 0
0.120991015874233 1
0.155429931281222 1
0.0842863112713061 0
0.18907466275596 1
0.138654701812256 1
0.227738944161059 1
0.144912097103049 1
0.132684680296885 1
0.152411676030542 1
0.21359971110167 1
0.231599405590921 1
0.12789092061025 1
0.220955667804983 1
0.151020195989928 1
0.145388714488296 1
0.235013677341563 1
0.167592831797888 1
0.198419695031743 1
0.138146827032921 1
0.155179965431805 1
0.310748650493096 0
0.197599230104594 1
0.238502148837174 1
0.251806098043897 1
0.202752458252384 1
0.151694514701982 1
0.109258431998003 1
0.250282230325971 1
0.120055886771858 1
0.173968618903333 1
0.177796285497899 1
0.152778004570107 1
0.202012909986816 1
0.116168630654215 1
0.208978054603438 1
0.213616043696497 1
0.154964956027929 1
0.190444200069027 1
0.210028363415359 1
0.0927847959452722 0
0.148374795988959 1
0.173926619139408 1
0.205977586675588 1
0.150445254482587 1
0.193422817241681 1
0.241946751886763 1
0.195066162725614 1
0.200964066189404 1
0.181162357809645 1
0.222748930452617 1
0.217792529452218 1
0.20852269982035 1
0.208186359744728 1
0.0876072394046009 0
0.100602354154203 0
0.191464233072418 1
0.196587759840722 1
0.240611588791585 1
0.127501986578163 1
0.16668191470328 1
0.165170480361075 1
0.308633489356665 0
0.175396017296381 1
0.182578204941578 1
0.189170688423922 1
0.168223728137583 1
0.212837673131898 1
0.14705391518987 1
0.128824844900448 1
0.104190294603435 0
0.219907799645086 1
0.157543357766494 1
0.25106904248825 1
0.192583027396498 1
0.162591671746748 1
0.199489848442789 1
0.146320525205787 1
0.186194256356255 1
0.151391307526477 1
0.167912751681293 1
0.122161124383661 1
0.22129796950734 1
0.208035975020954 1
0.199641699379481 1
0.208842916398739 1
0.220810726291583 1
0.167378320306445 1
0.187137492940473 1
0.186140470465597 1
0.182348764168723 1
0.252925438822607 1
0.238231694089347 1
0.135744037748584 1
0.174088586919633 1
0.195691740264764 1
0.201822483292578 1
0.107884678271629 0
0.246877394686316 1
0.227877539316169 1
0.177491346103682 1
0.154101073413513 1
0.208486142034903 1
0.266603839189187 1
0.186670550815189 1
0.159927339610213 1
0.129417165742348 1
0.248396954781206 1
0.168361801861853 1
0.129131432429529 1
0.193014317024667 1
0.207699814749763 1
0.22241006445719 1
0.180352195952285 1
0.313701762126637 0
0.158707748474182 1
0.180151200885491 1
0.17667793316131 1
0.181679233563398 1
0.202435273380163 1
0.158205706465642 1
0.125120098998495 1
0.163062569983438 1
0.171769764440195 1
0.253282501916657 1
0.217606702926272 1
0.234775999038161 1
0.0560801145228176 0
0.18789318820058 1
0.238145342581717 1
0.189697835484183 1
0.2125680701581 1
0.148205243684589 1
0.208503626999231 1
0.183182887306567 1
0.184717059174882 1
0.188396837926253 1
0.213447747970177 1
0.158202851581326 1
0.111886819351303 0
0.196679476791648 1
0.154215370726306 1
0.188805768268945 1
0.221632034855236 1
0.178670208872362 1
0.141282559841443 1
0.214306663080749 1
0.099265003333812 1
0.168870042969401 1
0.122358698939793 1
0.16471022948495 1
0.143210541710439 1
0.174047419644198 1
0.203646553905224 1
0.194824587684297 1
0.191921258052551 1
0.115113675117854 1
0.210890508840632 1
0.140368621449055 1
0.237384168888506 1
0.274483017154179 1
0.175665256145065 1
0.171250570755918 1
0.256248026501523 1
0.164040619298494 1
0.201207663719907 1
0.190884504168005 1
0.145125108554674 1
0.251826241768154 1
0.228550380376788 1
0.203818685101911 1
0.219491691351326 1
0.131178207385676 1
0.1091876420994 0
0.189453860814843 1
0.145700118684738 1
0.169530676676053 1
0.192210727177495 1
0.121999853423819 1
0.118284890981124 1
0.19868311962514 1
0.168687779185873 1
0.11273814876909 1
0.187738649739305 1
0.187793799224865 1
0.197558614085728 1
0.180087345896297 1
0.225261096275217 1
0.220201904992868 1
0.211191251665748 1
0.184705941340541 1
0.229237155601393 1
0.133910366552422 1
0.186373495660445 1
0.129179190579695 1
0.230153385459202 1
0.25017697639498 1
0.187457627589893 1
0.174722558090479 1
0.126872294960603 1
0.196750209855108 1
0.232792558035214 1
0.15825988374842 1
0.218375655470829 1
0.130461186765556 1
0.266768307958775 1
0.137108627792391 1
0.207620214139008 1
0.151095891963699 1
0.125848175708033 1
0.199729686281768 1
0.231857649680257 1
0.176971211582186 1
0.242865126943317 1
0.211566927044363 1
0.304045081868451 0
0.175464642265881 1
0.0934616210350966 0
0.104085733256728 0
0.143924712967153 1
0.133092725563083 1
0.150993963844259 1
0.229210944885225 1
0.180472863817848 1
0.074111422670111 0
0.107134596935271 1
0.0900492821405384 0
0.114981804211023 1
0.116194068062295 1
0.281388717306157 0
0.121594877137741 1
0.132401258877403 1
0.140754664008302 1
0.225997444649953 1
0.267606697533191 1
0.181122733455926 1
0.182877070392247 1
0.154578347768842 1
0.0997673523699664 0
0.122668458749549 1
0.144539494715769 1
0.197577525514712 1
0.129129066255066 1
0.213909392061322 1
0.226049762727962 1
0.187103978207223 1
0.14760773396218 1
0.178884749323972 1
0.234182616231739 1
0.221375675530905 1
0.138079234727711 1
0.178735070119177 1
0.0969162873222631 0
0.110024559920779 1
0.186124048380045 1
0.181810333443883 1
0.227491303793943 1
0.0997752028573406 0
0.211510799645983 1
0.192204289188691 1
0.161877254760761 1
0.168426693197085 1
0.221828153143746 1
0.157597257574251 1
0.145728596963615 1
0.256787601722647 1
0.139927987535546 1
0.170440540468309 1
0.227711693660838 1
0.182924796032193 1
0.248138937620311 1
0.163299327494108 1
0.21359580471092 1
0.316688434987884 0
0.176924609527719 1
0.15923714895467 1
0.130580642822309 1
0.179080154536826 1
0.243224994571846 1
0.192253217892498 1
0.157826106941444 1
0.155190758228073 1
0.201858857339033 1
0.266017526334228 1
0.134781993496713 1
0.159179294464603 1
0.15038990372554 1
0.164207203649503 1
0.210530941626022 1
0.270038169473657 1
0.222367518929803 1
0.148761980328791 1
0.103331647617746 0
0.171096421098465 1
0.213464921304738 1
0.12421422839445 1
0.248646000978579 1
0.185734840088874 1
0.190507042685993 1
0.200081990291499 1
0.181523179753267 1
0.0692042253122807 0
0.133296214750374 1
0.194527032663623 1
0.182938917372558 1
0.274242255107768 1
0.151571738200333 1
0.192752873374575 1
0.155271993610707 1
0.250560438207625 1
0.137640171649222 1
0.0860556382285603 0
0.1811228816729 1
0.213104879956626 1
0.239629293336501 1
0.253667715260684 1
0.151693610483404 1
0.269416077521651 1
0.150261963710689 1
0.209699437071784 1
0.28097114361731 0
0.17800340292081 1
0.104981365935872 0
0.148109480432695 1
0.194374026445496 1
0.178867426207807 1
0.152760254968085 1
0.167724498131335 1
0.231539351446622 1
0.144413018357667 1
0.204823630346474 1
0.181502529484166 1
0.236037752413747 1
0.209203149128677 1
0.169120543039573 1
0.225291090356418 1
0.143052544260376 1
0.17245067355085 1
0.219661154637119 1
0.176963597201707 1
0.229858288315171 1
0.226174391544384 1
0.231396537221606 1
0.218237599269125 1
0.103737080060163 0
0.214170280885397 1
0.173466351559681 1
0.250106305315007 1
0.193744012725346 1
0.119930160372677 1
0.167584234424468 1
0.142522102121934 1
0.117334706952201 0
0.290224323646535 0
0.145809494175936 1
0.17132717746673 1
0.228369633786356 1
0.101799600966642 0
0.184863761460631 1
0.238950226993474 1
0.228911907687416 1
0.12580676787121 1
0.218473076939852 1
0.100840143409958 0
0.192217342993732 1
0.0809336603180923 0
0.211437726986597 1
0.142961899364979 1
0.20455960127395 1
0.183495526464359 1
0.141071602505943 1
0.188742160170198 1
0.202347234720413 1
0.146361567933213 1
0.193236174220239 1
0.208576594713081 1
0.110493580390742 0
0.190921198028827 1
0.166438191917643 1
0.272567155931136 1
0.156252768014175 1
0.192900389580046 1
0.211669919140707 1
0.198071086247034 1
0.152794365093362 1
0.193748579329964 1
0.19247576810177 1
0.256084074271709 1
0.225975023193821 1
0.173261239614909 1
0.116345331648332 1
0.282125199635726 1
0.240417363036516 1
0.234685452998405 1
0.109645764033788 1
0.192318163564945 1
0.207575307443659 1
0.178704761297833 1
0.193420865517973 1
0.187953145618761 1
0.194475963563843 1
0.2245524506938 1
0.255463363477401 1
0.193753723973483 1
0.202005327186507 1
0.230222853588869 1
0.165114100525806 1
0.187464977132719 1
0.22768726556764 1
0.14669580903162 1
0.104550084848344 0
0.0975129756794916 0
0.177716159852692 1
0.154044487441133 1
0.197682340221603 1
0.242372478100685 1
0.166619416666081 1
0.152288574732906 1
0.221974553488988 1
0.18903814937471 1
0.169966743678379 1
0.235228573234258 1
0.205702722020679 1
0.238190348261826 1
0.237132260295666 1
0.204547571946797 1
0.156045174822398 1
0.236299493025285 1
0.255956844803614 1
0.173781259580144 1
0.24036908769882 1
0.240690110067439 1
0.202478978545914 1
0.219668005728175 1
0.214751217742176 1
0.134297700148121 1
0.127585772708377 1
0.260841836587916 1
0.248805854365393 1
0.183588066955955 1
0.208832547275939 1
0.164829979788487 1
0.242643848885186 1
0.137819342437513 1
0.191200642909477 1
0.28973317012838 0
0.11823802147238 1
0.23855211592986 1
0.218065579463606 1
0.241754945427211 1
0.235228134153193 1
0.23985342680056 1
0.19414361373604 1
0.160998590742589 1
0.181749685623018 1
0.211478774301436 1
0.158598203211451 1
0.170060689344656 1
0.208869830045953 1
0.181504063407896 1
0.127829248052346 1
0.0993044663975938 0
0.237728834702405 1
0.142339064015509 1
0.151596519294699 1
0.225252485773784 1
0.18741288709644 1
0.174457079641431 1
0.210408741773208 1
0.155348889942112 1
0.193572832262881 1
0.153960438956398 1
0.19579084153953 1
0.177769916171552 1
0.178969931997394 1
0.212487620488445 1
0.166634034213958 1
0.240671911184175 1
0.167310989073271 1
0.172597763083599 1
0.233063547338109 1
0.202084853935573 1
0.177474541494443 1
0.200050743520276 1
0.156910871566602 1
0.241925773533546 1
0.16820073684121 1
0.184115037944613 1
0.152431046048661 1
0.130315940285628 1
0.211503891149205 1
0.11116951986376 0
0.174887147448241 1
0.15413547959518 1
0.139495949396807 1
0.208631834657463 1
0.157779108326929 1
0.227643955350407 1
0.148785871659982 1
0.167369303064157 1
0.183787323569673 1
0.178444468708448 1
0.198908734715313 1
0.182632614583278 1
0.223608669944387 1
0.279785194625163 0
0.0944721408938865 0
0.195959427573528 1
0.195271188485664 1
0.19848853115982 1
0.164878831755913 1
0.194052567181338 1
0.194649492178312 1
0.195834432479124 1
0.176522897143221 1
0.13516939970734 1
0.159124942457818 1
0.211317654078632 1
0.175180990958571 1
0.194200443306827 1
0.18430663886979 1
0.185748015815477 1
0.169711764814082 1
0.167102288216382 1
0.126500775289132 1
0.201880425120916 1
0.165139634449162 1
0.157060065969238 1
0.173737562927329 1
0.131388609785054 1
0.28179095985127 0
0.193919427547481 1
0.211375417247667 1
0.184076166674376 1
0.210472668058667 1
0.197778602750443 1
0.168098904395308 1
0.267886720899762 1
0.233819710805932 1
0.240403398141048 1
0.187858411534659 1
0.2013427827063 1
0.16664006030652 1
0.187921517293854 1
0.0975297977044491 0
0.146641204418711 1
0.260497646827473 1
0.228741937073027 1
0.269857554047419 1
0.179630020876135 1
0.195085633902239 1
0.233961710619989 1
0.150218546069829 1
0.207426641744066 1
0.179294725611051 1
0.152241647769261 1
0.183586474062401 1
0.215570454893268 1
0.273102817331898 1
0.137916837961954 1
0.204267407201747 1
0.222472589860816 1
0.262895878564394 1
0.192812116156362 1
0.197953464836245 1
0.134517215142867 1
0.143027639685151 1
0.20762568951756 1
0.191313576464437 1
0.166768997268623 1
0.235869428028852 1
0.176147390879204 1
0.214137070518105 1
0.217110554803008 1
0.193030994327368 1
0.226466238833922 1
0.176204666140455 1
0.100788862285001 0
0.253109490063115 1
0.170789424509046 1
0.290761869146183 0
0.223720411198699 1
0.154653826679371 1
0.149126090981886 1
0.290082312527982 0
0.103143802481238 0
0.210892668418356 1
0.205007676119102 1
0.171320092724597 1
0.122786185626414 1
0.23073815886422 1
0.169247447402529 1
0.215477498227459 1
0.172560758126261 1
0.146473890339353 1
0.218274412707782 1
0.11476283639499 0
0.171460221110251 1
0.201112597637066 1
0.190984281315783 1
0.173336770661461 1
0.16098689337291 1
0.188741986099077 1
0.111866678778211 1
0.193840487415372 1
0.179145310962653 1
0.248895915956539 1
0.274313847574646 1
0.171261293077898 1
0.183939764708198 1
0.197727963791682 1
0.145532527826428 1
0.158198653017763 1
0.149190141495563 1
0.0830978127364125 0
0.152854804885458 1
0.140731311269306 1
0.183997972514024 1
0.249459664883269 1
0.129060482651908 1
0.150724590545331 1
0.151703740556131 1
0.214429740276503 1
0.19299376216849 1
0.163838866959729 1
0.138944211467144 1
0.218157248321896 1
0.111270507073175 0
0.161684180362781 1
0.246349285090576 1
0.144427802618341 1
0.164017549963476 1
0.25466135704538 1
0.142820655716211 1
0.180261137716448 1
0.200525710146852 1
0.184243095194631 1
0.230436604579315 1
0.20839770556669 1
0.267875032462767 1
0.145177451039028 1
0.169162228551436 1
0.220395479959896 1
0.292176591470771 0
0.239591161416856 1
0.212777334345405 1
0.0694767719244481 0
0.175750740416483 1
0.166487562695974 1
0.180131586830843 1
0.158419262663497 1
0.110025507132697 1
0.189623674377344 1
0.205861313323764 1
0.211770123965437 1
0.199335926345733 1
0.126573530082526 1
0.203355632506339 1
0.118891562943654 0
0.121824519197561 1
0.216579633661954 1
0.230626077594603 1
0.183351680958023 1
0.176140138309501 1
0.187691152279986 1
0.16796182632674 1
0.235831351090412 1
0.164932930863112 1
0.167252130562268 1
0.222450406544115 1
0.1906058441093 1
0.226783642627842 1
0.230011427008306 1
0.272559833820903 1
0.0758347649119598 0
0.213699463304903 1
0.235571151872509 1
0.241621160536869 1
0.178038400856196 1
0.17927902446885 1
0.188836568074355 1
0.239599335157461 1
0.124809195598376 1
0.169489720196588 1
0.150970919055983 1
0.152776664534916 1
0.195921294138439 1
0.145063543891483 1
0.193497934565422 1
0.210851042210173 1
0.176159570169532 1
0.259012750085189 1
0.115144145867434 0
0.232978390806121 1
0.175066325626032 1
0.225388505580825 1
0.149022415514648 1
0.216554852042339 1
0.177676971985863 1
0.0997168874596784 0
0.162804077776354 1
0.189441649020599 1
0.229377937680983 1
0.167197011314329 1
0.222108568591923 1
0.215395585699636 1
0.212689210622963 1
0.202026563694866 1
0.144961719061512 1
0.216937338754084 1
0.10801504005204 1
0.21531931105451 1
0.193254269418595 1
0.134457916908162 1
0.260270167220838 1
0.183101804193804 1
0.26360955534866 1
0.204179382765193 1
0.158445151668088 1
0.249014520323092 1
0.184802129726456 1
0.151369378433039 1
0.144953691883793 1
0.145936158559571 1
0.210219034177645 1
0.284740004403118 0
0.15612780871074 1
0.137623653036343 1
0.182638695502223 1
0.160018848210901 1
0.145704655835704 1
0.172834679182541 1
0.186393921877396 1
0.169256409963662 1
0.175376534754617 1
0.239965474382323 1
0.274625209311933 1
0.228168504521462 1
0.145097657303813 1
0.24143740824329 1
0.158115766335681 1
0.164585837161878 1
0.153469437512605 1
0.247977549877678 1
0.224360196673301 1
0.135751283253327 1
0.248840528078083 1
0.209064823263771 1
0.191524852310485 1
0.294190757085992 0
0.121723991307505 1
0.190865068636807 1
0.168219793333589 1
0.234076254069606 1
0.136982010515498 1
0.151829533962179 1
0.225607458945375 1
0.0752086658788925 0
0.160760326611108 1
0.184405097834877 1
0.135610690855963 1
0.267513833161557 1
0.0996055733856275 0
0.130641826443891 1
0.246044671779873 1
0.151334546918858 1
0.22254347529862 1
0.195247991995275 1
0.266143361629229 1
0.186057905375656 1
0.227979468248235 1
0.120371753458335 1
0.0856941246268178 0
0.173300457501807 1
0.0953979489113005 0
0.269975168989829 1
0.167622106785316 1
0.233262092865249 1
0.202712150982739 1
0.215741422596739 1
0.182815503091162 1
0.224349154617986 1
0.236368290371702 1
0.19856365025029 1
0.20210574139647 1
0.203818238993168 1
0.202603918736697 1
0.202453366748125 1
0.144670445391399 1
0.200502476692541 1
0.173153305058014 1
0.188332780367863 1
0.207780730424258 1
0.208205559445639 1
0.147385571951622 1
0.140192574912403 1
0.192286618950969 1
0.240422222225746 1
0.303790620782625 0
0.256221922299558 1
0.0815160897480798 0
0.16111346878623 1
0.115771737870402 0
0.142486219716049 1
0.113007076348275 0
0.164127803256138 1
0.177495236673322 1
0.201505269277962 1
0.138240001710308 1
0.207410469971488 1
0.274151916670814 1
0.211788043059491 1
0.15851209828279 1
0.115283895458871 1
0.129324619286225 1
0.14997145557767 1
0.158562892633405 1
0.264853927524888 1
0.290665922778845 0
0.148713979531174 1
0.175707436699852 1
0.265824843445978 1
0.179067063458636 1
0.141770168736282 1
0.164313673808257 1
0.191755887415598 1
0.204826265920313 1
0.156564402759166 1
0.156742193246859 1
0.161098909093253 1
0.248465903345887 1
0.165751318773532 1
0.106600586514641 0
0.163949612561417 1
0.163160531123928 1
0.163345778561018 1
0.182129889777584 1
0.202640204931558 1
0.196466102026291 1
0.165247907078848 1
0.217591099264014 1
0.201224830426843 1
0.156022120275353 1
0.243473492692396 1
0.210975667555273 1
0.198559002251481 1
0.190870993530248 1
0.302436811986593 0
0.134784029029951 1
0.328617848661214 0
0.226505100985571 1
0.175468182496432 1
0.193302054722093 1
0.0617854682192043 0
0.223627875977332 1
0.114056805007222 0
0.209526975625973 1
0.20561824508406 1
0.1826866733753 1
0.187441288378898 1
0.136633283199562 1
0.175384638126066 1
0.112802618218768 0
0.173722711938042 1
0.221956864853316 1
0.214836781424389 1
0.179106487340996 1
0.183799566699905 1
0.241668724482003 1
0.121274477603897 1
0.116218039828042 0
0.19712825072663 1
0.19677705474467 1
0.238037086258329 1
0.152171223749149 1
0.14493594520566 1
0.114078259097021 0
0.21263804941865 1
0.154387414517045 1
0.167814607968817 1
0.27017951989827 1
0.186248963998536 1
0.16422121158818 1
0.268724780649742 1
0.142738971630967 1
0.195342179443742 1
0.116209408105292 0
0.206310743055843 1
0.212761489640521 1
0.241601508493969 1
0.181690691610613 1
0.228914201911124 1
0.212015435395097 1
0.151951387541668 1
0.146251187999941 1
0.119496061283151 1
0.229075089454289 1
0.109964042770958 0
0.158899594046945 1
0.176577017966493 1
0.213499883903108 1
0.134039760722754 1
0.193259605942184 1
0.178847287766906 1
0.163663226176393 1
0.134028735168299 1
0.190772338589584 1
0.182000694058734 1
0.20744993539198 1
0.173167617668488 1
0.140199663855362 1
0.216971461135361 1
0.218827402589891 1
0.19202638546126 1
0.237966403712136 1
0.180787228329662 1
0.19643739706561 1
0.149110146352507 1
0.212065493310157 1
0.283763784162559 0
0.270292463818582 1
0.228312560841823 1
0.182695533734484 1
0.0937993971890069 0
0.178133569494267 1
0.135549182888178 1
0.116492543581482 0
0.148701445313202 1
0.20915805990168 1
0.238362902615842 1
0.179484186633183 1
0.173592629550041 1
0.167928483123075 1
0.15034173842868 1
0.203610593573266 1
0.260658371655936 1
0.170141513517514 1
0.117532612300078 1
0.106351533517549 0
0.24703551853078 1
0.190597305550045 1
0.135595395974303 1
0.217201486014731 1
0.220972120681258 1
0.113570217799982 1
0.158194934529135 1
0.208345952913645 1
0.0978636792630196 0
0.190910029621268 1
0.139945394499421 1
0.188617579183688 1
0.201223339826366 1
0.212508887918265 1
0.244291216617192 1
0.153124843408306 1
0.130308032326358 1
0.21932429712364 1
0.243988299651497 1
0.175604916759385 1
0.147942551485523 1
0.0839987551106542 0
0.174794442454253 1
0.128615113907436 1
0.217981283207438 1
0.19735814220354 1
0.139760390026873 1
0.153448849307709 1
0.219836174651114 1
0.232547158856497 1
0.20075921727609 1
0.242547298274614 1
0.12743551522156 1
0.207863713470863 1
0.173778621703379 1
0.200932905020956 1
0.195700825152202 1
0.17748568324107 1
0.210816161168312 1
0.139642094755409 1
0.282268332644202 0
0.155461312742948 1
0.133397326963504 1
0.258025195305304 1
0.168783004080074 1
0.187148730672726 1
0.271635363168004 1
0.141757396499106 1
0.240507249027645 1
0.171391486730678 1
0.183624140461218 1
0.191642275784604 1
0.217394465264383 1
0.17061210835484 1
0.205780562897709 1
0.253882238995839 1
0.136289840206545 1
0.211048576351668 1
0.239996588806092 1
0.205941628852593 1
0.294627817814673 0
0.230661698897885 1
0.1403609302876 1
0.227168247938915 1
0.132900674486409 1
0.104251718982179 0
0.0964914475608271 0
0.2110551066835 1
0.167544370377115 1
0.169275560256107 1
0.235307974421603 1
0.133080058152524 1
0.117250880569223 0
0.281102560310632 0
0.216104876614472 1
0.237499498263822 1
0.206628871105412 1
0.26360526205459 1
0.162323912586184 1
0.10405179727447 0
0.177427833941717 1
0.212409223961653 1
0.205039246208361 1
0.177891627620364 1
0.268352936734981 1
0.200460325088639 1
0.169399233058737 1
0.24712252402276 1
0.155626977665653 1
0.247132357556844 1
0.222580009436762 1
0.086885362322481 0
0.187667592080211 1
0.140295660988514 1
0.227023649612733 1
0.232203909033986 1
0.182506697376877 1
0.251867144365775 1
0.141813585151507 1
0.21902048980938 1
0.241720447946774 1
0.171676093457108 1
0.201524614522389 1
0.178882623668504 1
0.216345608480209 1
0.214695694583113 1
0.17087368193876 1
0.209545527370703 1
0.183084118424543 1
0.22997690671655 1
0.217470851777321 1
0.174941901907275 1
0.183313935698803 1
0.232371504505331 1
0.179090901442358 1
0.071421795304199 0
0.135946176849809 1
0.163468781042297 1
0.210179331415088 1
0.202917913582583 1
0.127425164264382 1
0.23769285734521 1
0.267563153494149 1
0.152609944947057 1
0.154094468277785 1
0.220431355113308 1
0.120395670239595 0
0.225874126620394 1
0.273112464036362 1
0.11189916778249 0
0.163895077122734 1
0.217007630342452 1
0.20370147430189 1
0.178585326815421 1
0.258086303190796 1
0.208683940187109 1
0.212238706149536 1
0.238879562249645 1
0.137885563315929 1
0.215757587243097 1
0.167905888112845 1
0.121280081684207 1
0.155861424241011 1
0.214409003499462 1
0.197369766100535 1
0.186426841202393 1
0.100209154815126 0
0.124677514495713 1
0.175207760579243 1
0.146008816055384 1
0.194958326348055 1
0.190322412173313 1
0.17678065706219 1
0.223583106031385 1
0.191311496346395 1
0.215265629715369 1
0.245794742323256 1
0.198265209374899 1
0.136863633431553 1
0.238627428596465 1
0.164736815294884 1
0.154895249093686 1
0.134653419064292 1
0.226963950842973 1
0.126282617268238 1
0.129870649287363 1
0.206855844305787 1
0.184210015897924 1
0.23877430785579 1
0.215258594159609 1
0.187038233423167 1
0.271081221823286 1
0.2252359063323 1
0.224508625174651 1
0.179876543214839 1
0.23824131549543 1
0.265766307673285 1
0.153345513096632 1
0.170325859475459 1
0.118760790042252 0
0.107969912775557 0
0.206806680498686 1
0.197477910230236 1
0.165846599157765 1
0.317206200732438 0
0.276454763572985 1
0.204700973954257 1
0.189921216601179 1
0.124748733429957 1
0.113367089314132 0
0.170010080693621 1
0.182598820465176 1
0.146418741571992 1
0.2225684827872 1
0.219273156211626 1
0.144693709065053 1
0.200447016666545 1
0.208512772140758 1
0.240593501758871 1
0.155635883921496 1
0.241691855516135 1
0.148908097414527 1
0.1728231352914 1
0.167556690207004 1
0.195586578461088 1
0.206567044801047 1
0.181262961270211 1
0.212058345656013 1
0.164763333098 1
0.130652372965129 1
0.222249541472905 1
0.294969076856145 0
0.127498430803162 1
0.167794706995846 1
0.206776374414022 1
0.183493712289774 1
0.174775911348707 1
0.332486132074829 0
0.189152791748477 1
0.145563246865349 1
0.186600923414179 1
0.221398136645225 1
0.196013506623183 1
0.12227339312694 1
0.190786381155559 1
0.171258935913521 1
0.191788505654772 1
0.261124847422288 1
0.131680468326147 1
0.127934341057947 1
0.249029453713268 1
0.142485648499862 1
0.188883551588062 1
0.232228845435363 1
0.233445443259928 1
0.153984544758107 1
0.11066181747606 1
0.192044941533521 1
0.19435659806949 1
0.0990788343828823 0
0.14823927611223 1
0.157791457860775 1
0.181909767762313 1
0.228541655893506 1
0.188188698736879 1
0.261275108202672 1
0.112890165053657 0
0.0719104195821421 0
0.147743490530717 1
0.130711824553236 1
0.209681204532735 1
0.132616571136096 1
0.117966368285094 1
0.182111560456966 1
0.147236175479018 1
0.276067916983467 1
0.164910415397124 1
0.210528376553518 1
0.159950318020767 1
0.190165028975998 1
0.231718358387751 1
0.213514742761894 1
0.248756343683559 1
0.23537088064446 1
0.172975527366444 1
0.154043743942088 1
0.166064919398246 1
0.134380181142913 1
0.215085096176216 1
0.109540184438803 0
0.164551303854033 1
0.170396967735912 1
0.176405393588287 1
0.163157009395807 1
0.287365820956388 0
0.189941365338998 1
0.175779383817129 1
0.16954158740227 1
0.211555554837551 1
0.234655850145465 1
0.194302005786624 1
0.138782995990006 1
0.0773897207026447 0
0.139092121739596 1
0.199813684455897 1
0.103018404670481 0
0.189201850942763 1
0.158675885336183 1
0.20364763323168 1
0.162703341985978 1
0.243846422316787 1
0.180142386589764 1
0.116262587932047 1
0.274527349739307 1
0.128003345745008 1
0.166752275160907 1
0.108173220066907 0
0.179853821493645 1
0.223637601153992 1
0.190226421054065 1
0.167602003127429 1
0.178822046719489 1
0.18461093566599 1
0.184220702049543 1
0.182671792394768 1
0.213470196730397 1
0.155778694058448 1
0.226229571429893 1
0.257789736706126 1
0.151453349175308 1
0.209803236922971 1
0.144720789973797 1
0.150855831477577 1
0.187182946912572 1
0.249451992414036 1
0.140460340489295 1
0.124623647763603 1
0.228174173331413 1
0.260140550259483 1
0.178784561671178 1
0.180548724605229 1
0.232106066566889 1
0.188347448785802 1
0.145076733876834 1
0.217992837574372 1
0.203799572704616 1
0.205538988074553 1
0.201188742408422 1
0.171848924586786 1
0.19863988191967 1
0.153950242019167 1
0.171835669724583 1
0.169724890538276 1
0.132773695571362 1
0.162952183222577 1
0.213216424353956 1
0.17313020942399 1
0.10151482034028 0
0.166974634036242 1
0.239190355160977 1
0.185506802293098 1
0.183285869290055 1
0.250011864657958 1
0.152721763917435 1
0.201491607052713 1
0.117691146201244 0
0.123381579866456 1
0.190399079620519 1
0.0925695639964542 0
0.225892437956071 1
0.182196199336543 1
0.206337082968268 1
0.0970098348469604 0
0.126175418916398 1
0.158869640036465 1
0.131744643471971 1
0.245925785731953 1
0.115226605462259 0
0.101161138450811 0
0.146363748575381 1
0.211943281757556 1
0.252544190569891 1
0.211648061577551 1
0.260373727866991 1
0.222287350283632 1
0.179092277636733 1
0.194034883709688 1
0.157567229410673 1
0.252895695917085 1
0.115274027761964 0
0.159845996622263 1
0.18800021755131 1
0.108263102096157 0
0.185885488156794 1
0.135173747052308 1
0.17919960641757 1
0.200799322189456 1
0.117300721716487 1
0.180876004052977 1
0.163855187607564 1
0.117033806847566 0
0.146830764976478 1
0.109316082026094 0
0.221964862600243 1
0.238386524947098 1
0.210233678891404 1
0.204354666281039 1
0.152637700324064 1
0.207664919465886 1
0.151160261961436 1
0.122184195732456 1
0.173928380317322 1
0.12783178333499 1
0.139682656929279 1
0.139456108670159 1
0.259134887202039 1
0.189667372297316 1
0.130144331948494 1
0.209475172972888 1
0.204888874095323 1
0.219872273355675 1
0.23427523889671 1
0.110514165540056 0
0.232325214537717 1
0.183079437733888 1
0.128931701027704 1
0.0507435359654037 0
0.158051879571214 1
0.16531795937479 1
0.205956964550273 1
0.203996077470527 1
0.229154015514616 1
0.171929953192122 1
0.234158894617385 1
0.235648526833686 1
0.206333310845467 1
0.232012641948152 1
0.213414673382946 1
0.144211751400652 1
0.175197463026598 1
0.176763119274393 1
0.137051189188693 1
0.161970503390463 1
0.119745317054687 1
0.164155732059746 1
0.178821845580593 1
0.184733125243164 1
0.233491407856114 1
0.210409238759128 1
0.13331846566021 1
0.158645646510711 1
0.210288991739351 1
0.275308253283516 1
0.227042476374162 1
0.183967226738042 1
0.185747239600472 1
0.124906583982422 1
0.174249676028702 1
0.182053811847909 1
0.0805810849819458 0
0.225156943567341 1
0.210868111890427 1
0.19402766168407 1
0.173456754279977 1
0.119892594388658 1
0.130523727507312 1
0.253802293073036 1
0.210013958681505 1
0.107220120568281 1
0.15410593761268 1
0.183422846306535 1
0.195546757893867 1
0.164588499393307 1
0.206235216411792 1
0.215640214293442 1
0.144350010465716 1
0.235492630506481 1
0.284570014040495 0
0.27415033751863 1
0.149063778664345 1
0.149859195539508 1
0.180347410869255 1
0.127913239671199 1
0.187001955302298 1
0.227135169655291 1
0.146434413454769 1
0.243898940794608 1
0.104462255941049 1
0.215514929467789 1
0.130849927745566 1
0.251718393788328 1
0.163953018024123 1
0.184287115835933 1
0.197806060390921 1
0.218671104131027 1
0.241635509938571 1
0.169686531233378 1
0.190369485830348 1
0.205597400578247 1
0.229524987232304 1
0.214690613071321 1
0.203725766816258 1
0.139088577049224 1
0.209330336490392 1
0.194352261206038 1
0.207081943528344 1
0.168042337242506 1
0.145128241022935 1
0.186332165347401 1
0.182383967205298 1
0.176657754717209 1
0.234935696117801 1
0.170972409601735 1
0.195251876715845 1
0.219916266954732 1
0.202525626130336 1
0.190708408314143 1
0.20261724427501 1
0.211906753747217 1
0.141731505756499 1
0.1692158086035 1
0.0683698987381638 0
0.149842850406698 1
0.158366810221764 1
0.214807875716588 1
0.232716267532247 1
0.172016110904993 1
0.140473102233268 1
0.157876659030331 1
0.270210077694018 1
0.280340194712973 1
0.215640572191939 1
0.224515905705782 1
0.135188811174952 1
0.217155392430902 1
0.223803671912075 1
0.231134109210775 1
0.221251643460011 1
0.155784929498791 1
0.185950241477575 1
0.146763982523766 1
0.143530881250315 1
0.148259830718174 1
0.220361125887389 1
0.185459311170668 1
0.17200316322353 1
0.176969048595445 1
0.175773298410428 1
0.115135667784461 0
0.230833874064758 1
0.238060427175286 1
0.0961384744573912 0
0.265305098185232 1
0.202192862334917 1
0.188216898757901 1
0.225344582956851 1
0.0628191933140634 0
0.200707673368635 1
0.135478634248111 1
0.192657613624178 1
0.0506867776687308 0
0.111853582553098 0
0.158042499358018 1
0.199764969180844 1
0.141669186799884 1
0.248539559882322 1
0.252527247687306 1
0.226642980476451 1
0.217993600078092 1
0.128563722509865 1
0.206241151659294 1
0.258742723961466 1
0.2057116352009 1
0.240690405562429 1
0.213534767814238 1
0.136929931116008 1
0.219042953367448 1
0.271364145870429 1
0.15617356582118 1
0.153754777572066 1
0.29404001728002 0
0.117566492217617 0
0.231478308583712 1
0.218138984043248 1
0.207978196678828 1
0.180442638037058 1
0.166142646910207 1
0.147207689172704 1
0.200883630487808 1
0.106261099147924 1
0.159944738948881 1
0.177423558255876 1
0.202862462306562 1
0.186409770713727 1
0.218425327453381 1
0.214476101742856 1
0.189647949208075 1
0.190332491082987 1
0.214331409328559 1
0.121171253226435 1
0.192554972347818 1
0.159304973406298 1
0.178603804075099 1
0.0878823332705937 0
0.273956162557583 1
0.147652475187788 1
0.206226635352859 1
0.140356146826139 1
0.268304742979625 1
0.220425121443104 1
0.192090970590991 1
0.178235824384897 1
0.124525473470317 1
0.228279551251224 1
0.150690561568838 1
0.177330069717945 1
0.110276347930603 1
0.205218498487083 1
0.183906518370626 1
0.137070719835051 1
0.231661903198116 1
0.209557782144466 1
0.312850899808553 0
0.216588698097154 1
0.198010716265395 1
0.153294181884377 1
0.222689388573404 1
0.168447878438808 1
0.188307799045065 1
0.192924666977509 1
0.194230762228588 1
0.245783274688767 1
0.202529440771949 1
0.247926300507383 1
0.278129046966486 0
0.137379657642228 1
0.141453951109121 1
0.152718886383372 1
0.223617315539163 1
0.201994121604481 1
0.175494073770163 1
0.172841149689585 1
0.204738605241221 1
0.169912726115184 1
0.207745480853538 1
0.284517528634947 0
0.168811994840266 1
0.2913740114785 0
0.193219283259628 1
0.188618010032086 1
0.137377488129615 1
0.198740171789144 1
0.141691460556462 1
0.20025848010698 1
0.180162883231221 1
0.193550819929596 1
0.109194989410876 0
0.232698925411784 1
0.208813972879129 1
0.22942403281055 1
0.143988711007105 1
0.237396098308459 1
0.133002434040228 1
0.196416213003367 1
0.15933517145035 1
0.227037507650189 1
0.210423554408481 1
0.296937809908805 0
0.111140608976786 1
0.172114578775324 1
0.144966473754514 1
0.215814035273091 1
0.184351933661551 1
0.147659478610238 1
0.167265390950654 1
0.250715741798262 1
0.15093952526537 1
0.172360127167687 1
0.258258064507417 1
0.143821911539405 1
0.182739948235012 1
0.211372472144604 1
0.191936536739538 1
0.161166557594987 1
0.288294950248526 0
0.131444643515287 1
0.105982236164466 1
0.155433005200049 1
0.155467216277122 1
0.178934845388119 1
0.268946465264499 1
0.204849549585912 1
0.212355629009866 1
0.295923282522643 0
0.130205625355211 1
0.17142827839997 1
0.118855832390494 1
0.212610292494872 1
0.153834465576372 1
0.180500228584594 1
0.117428585326197 1
0.210982018911958 1
0.16516223479074 1
0.153093349249656 1
0.272985391284299 1
0.243344490192565 1
0.118739750675537 1
0.116640311696221 1
0.223589977163507 1
0.226392610806633 1
0.250403004674656 1
0.190572958682113 1
0.168772639760549 1
0.182992756028896 1
0.168592768963817 1
0.227669610504693 1
0.183105049131824 1
0.0897726007733681 0
0.225592157332958 1
0.0731433236939377 0
0.183268322070092 1
0.184984596936645 1
0.136723250690911 1
0.24402776573095 1
0.158916183950397 1
0.12771948386167 1
0.134748761187456 1
0.160608096578684 1
0.176976005829302 1
0.170893634158402 1
0.179649227761266 1
0.160647289290898 1
0.188616386349624 1
0.129068008676515 1
0.183566246793178 1
0.234134813909336 1
0.313358163382084 0
0.142459612816288 1
0.236340421343881 1
0.196456360750301 1
0.236026026807904 1
0.166209409403511 1
0.184528760368165 1
0.197842870662379 1
0.229277045797504 1
0.183797898727927 1
0.252985194951456 1
0.150651217710411 1
0.211151855461011 1
0.160381199030283 1
0.104318217353884 0
0.122675060986974 1
0.102590915167147 1
0.137800814572529 1
0.224987045157903 1
0.211726540212927 1
0.0977683452850974 0
0.184547230573117 1
0.13313031061007 1
0.126881139328418 1
0.167268186179445 1
0.205952966169307 1
0.140317373166921 1
0.211211795966316 1
0.229884952770544 1
0.219811093721541 1
0.186026561894222 1
0.219111108206909 1
0.214591091300163 1
0.188818336019461 1
0.122837523199367 1
0.225549144595594 1
0.167342984404987 1
0.112585809402286 1
0.276901004540932 0
0.195117431374952 1
0.306097877841124 0
0.215006596623181 1
0.174060019224975 1
0.218147212462547 1
0.215576879037444 1
0.217381174157952 1
0.123050059341629 1
0.142338838847401 1
0.0983371546590739 0
0.194276915975381 1
0.182134272360052 1
0.270377803949131 1
0.128050739929181 1
0.166124784067865 1
0.189573006918311 1
0.0903764841781252 0
0.176543197701742 1
0.216559524602401 1
0.184732224415378 1
0.172481358640425 1
0.181749904235456 1
0.13534910327566 1
0.134023988801646 1
0.17806913533701 1
0.144652362476523 1
0.240177866183586 1
0.210515727414643 1
0.165936936143948 1
0.201067750426915 1
0.120967058695658 1
0.305494920730451 0
0.226646509885299 1
0.209862952287597 1
0.181499904874182 1
0.217309339901961 1
0.27644326774619 1
0.182606209533157 1
0.171907313040332 1
0.172748074885203 1
0.228011560217485 1
0.257229764139409 1
0.212455711122833 1
0.157376563384225 1
0.167453947637983 1
0.167686415211791 1
0.166847024062715 1
0.180250265103572 1
0.218089580409622 1
0.179046923241827 1
0.246280098522922 1
0.175381595168087 1
0.210689439627509 1
0.180596092641622 1
0.241090782103363 1
0.177493490537463 1
0.203722249819997 1
0.221080094798636 1
0.234997543097087 1
0.221375743445077 1
0.188973719811642 1
0.19332196957214 1
0.243541831037521 1
0.204710086821168 1
0.109180494456408 0
0.123324229283998 1
0.2126269870293 1
0.257088331439787 1
0.117975365526013 1
0.173534464499135 1
0.161032569482929 1
0.171725166645556 1
0.210720100456251 1
0.178985220613227 1
0.150551035815289 1
0.0854495087101494 0
0.210895807471227 1
0.221952481021659 1
0.222166222047731 1
0.126229583762071 1
0.18939766134921 1
0.133622594131923 1
0.181890914820048 1
0.168700147105323 1
0.128276131188297 1
0.191825194188779 1
0.169257915315068 1
0.115163770138532 0
0.168772792203592 1
0.237529069742862 1
0.248705339792092 1
0.186807434170417 1
0.174202380654971 1
0.200923794349167 1
0.153788970286749 1
0.225308119296143 1
0.155790924034129 1
0.227139227003832 1
0.179594200324692 1
0.224604035433236 1
0.105540528332194 0
0.104307622139457 0
0.128164927149552 1
0.0568789540851167 0
0.213820891291198 1
0.216124171160141 1
0.159619341605131 1
0.20896210274939 1
0.180196767564241 1
0.172238036633011 1
0.231314880787513 1
0.196433875492075 1
0.165544447663302 1
0.245617918409265 1
0.105531864660298 0
0.0981641306254171 0
0.172200902600141 1
0.187051358275631 1
0.227957003517251 1
0.235490593781168 1
0.201521580467697 1
0.163469500109618 1
0.0938160612609616 0
0.21094224743875 1
0.151886585615755 1
0.208453022331882 1
0.184489981109456 1
0.173703840548871 1
0.178657856634851 1
0.235346553534892 1
0.124584459722515 1
0.27080744896462 1
0.236341053334261 1
0.214421172766783 1
0.248597995455367 1
0.201136137259966 1
0.190290224434385 1
0.250060328454997 1
0.159027456614308 1
0.149588638057443 1
0.19252266513779 1
0.21313609493849 1
0.187698780408901 1
0.211221596001894 1
0.222800955192445 1
0.212736551943348 1
0.202903310523266 1
0.165028622597309 1
0.198816738505224 1
0.247350648961826 1
0.209805514168407 1
0.243765469991577 1
0.174216774391115 1
0.155402669159584 1
0.132873198651196 1
0.159823450315188 1
0.21439680533304 1
0.17714178684202 1
0.248821182754786 1
0.180012319038312 1
0.252930597848473 1
0.16681763836525 1
0.085672134565471 0
0.280709441559231 1
0.22587101753932 1
0.19755606063612 1
0.259903103679438 1
0.247911514391882 1
0.175262813460354 1
0.155606538323441 1
0.195690325150876 1
0.268293955112735 1
0.237904778122018 1
0.153436397994608 1
0.219667338782791 1
0.206831977978842 1
0.205908724958752 1
0.175193758712871 1
0.205554325946149 1
0.257264726973031 1
0.173828587983648 1
0.153624128462221 1
0.248977111709945 1
0.115226613594181 0
0.251730707696866 1
0.224029652734626 1
0.137189774357092 1
0.231504121106734 1
0.190450761384088 1
0.236209535589944 1
0.237666972358334 1
0.0826160428447941 0
0.159937841566326 1
0.172440412359618 1
0.185653074884779 1
0.216405035613875 1
0.215034881504579 1
0.156022680766892 1
0.149645494343517 1
0.209887202786205 1
0.262192068613457 1
0.174237264619557 1
0.227331725953601 1
0.147094578578373 1
0.189207324962835 1
0.197552787345756 1
0.161439529595918 1
0.105338946193952 0
0.200528404653836 1
0.266079522216114 1
0.197494979089774 1
0.22892193114555 1
0.159843956667457 1
0.247233781144689 1
0.213602004337816 1
0.188799143891203 1
0.146894263813974 1
0.189719398864956 1
0.170406832707382 1
0.201213272992676 1
0.21677084542472 1
0.159944272423187 1
0.119062150715268 1
0.175657913730573 1
0.194081053415424 1
0.174330058582583 1
0.20815582272662 1
0.135623243753281 1
0.230747292693208 1
0.22953563184662 1
0.222812915914846 1
0.264938969567962 1
0.188144856842094 1
0.192570581500947 1
0.120630893453467 1
0.232208987100099 1
0.102855087440219 0
0.181805777709087 1
0.21937399322555 1
0.180027515791194 1
0.22045095047333 1
0.121027055986755 1
0.231892666513023 1
0.262566325822432 1
0.152105713087316 1
0.163910074920185 1
0.187194001847488 1
0.18698855619855 1
0.188581048093263 1
0.179233838748211 1
0.184012974499676 1
0.266444920661117 1
0.238211221525828 1
0.202327272140411 1
0.150225455503387 1
0.198389562585003 1
0.217285718536526 1
0.18190390849555 1
0.135639240586727 1
0.194791668658416 1
0.185607316739228 1
0.205911189015957 1
0.332712233845911 0
0.200784787027897 1
0.144043899602874 1
0.19272650275121 1
0.171286132414818 1
0.183138286821856 1
0.148122617222665 1
0.092201722429312 0
0.126512500271814 1
0.210258009729884 1
0.239887903427114 1
0.181782061004182 1
0.248072457454491 1
0.248447050340973 1
0.185714672738298 1
0.201647892426067 1
0.119758093477888 1
0.164430224600173 1
0.166895140136599 1
0.232019763664503 1
0.161217134387765 1
0.0730459635080441 0
0.130836178462826 1
0.210294163594403 1
0.241472379254191 1
0.212479184189286 1
0.200556238607389 1
0.220830445808871 1
0.191053485604851 1
0.199806785083294 1
0.260196777480261 1
0.195481402984907 1
0.187908819726411 1
0.220741939231252 1
0.238638953186395 1
0.230863966943953 1
0.196928670261126 1
0.171643066143739 1
0.157446319511679 1
0.193847679096572 1
0.191162224111339 1
0.256919323745401 1
0.176607719683377 1
0.230410420536859 1
0.189761361598312 1
0.201385334787388 1
0.165735635628831 1
0.199127732007834 1
0.153812096575534 1
0.167095242040218 1
0.128942753761691 1
0.316005797547785 0
0.151265416777431 1
0.161838343028822 1
0.193227485499358 1
0.142462636171225 1
0.15399382046575 1
0.195315317864533 1
0.218440721490788 1
0.202943562122971 1
0.230558097109064 1
0.233011718466833 1
0.186988523831514 1
0.278124492983287 1
0.169806043077982 1
0.167012510439803 1
0.162938985888753 1
0.159543181618246 1
0.171388983344231 1
0.201373006044825 1
0.221317168206569 1
0.244923914031344 1
0.152010901668463 1
0.190417382985339 1
0.228148923309442 1
0.141290466692629 1
0.138562181785277 1
0.199298168829543 1
0.257396465958808 1
0.158756834964014 1
0.15055289166443 1
0.218759971675767 1
0.187025156922684 1
0.217922156985194 1
0.155492311142414 1
0.210831938102859 1
0.172164085833702 1
0.190447172690323 1
0.285376073838528 0
0.203174848103734 1
0.245678123937251 1
0.18652559121093 1
0.243953614744954 1
0.206752044761106 1
0.0939671549751537 0
0.165411316488132 1
0.235496959497524 1
0.210013318492383 1
0.188246003004638 1
0.140221133468435 1
0.220714872749611 1
0.177575702982861 1
0.16295479697594 1
0.21164210349543 1
0.17763387627989 1
0.181362352850277 1
0.127305534463972 1
0.203514318761091 1
0.311109484364402 0
0.140364542926778 1
0.226068250388762 1
0.234102815104373 1
0.20244981077535 1
0.103930262990049 0
0.206703512081894 1
0.228131574464656 1
0.131969129239496 1
0.0957356424518874 0
0.160334834835085 1
0.175214056161643 1
0.214188162709764 1
0.150589174272788 1
0.230845107905894 1
0.167145625981079 1
0.226828056197942 1
0.165517058857364 1
0.148374573473995 1
0.13859164341179 1
0.166647019905874 1
0.229945949515923 1
0.0536464273679382 0
0.267949143342364 1
0.239646063096118 1
0.205763540395573 1
0.113030350540457 0
0.233258294216669 1
0.31082837175608 0
0.205867327546907 1
0.174637749272665 1
0.169704678790432 1
0.264800155274295 1
0.18787781561284 1
0.196358385947947 1
0.234722793270942 1
0.197065429798425 1
0.100454697340592 0
0.185931867462911 1
0.257635393241449 1
0.258623751180784 1
0.206636671281662 1
0.207657148207475 1
0.170913785855034 1
0.138464078143173 1
0.274982290643163 1
0.191452661365323 1
0.191619944126539 1
0.267707374669597 1
0.157821559993932 1
0.223359272121068 1
0.148845521325601 1
0.236445477430153 1
0.130780742794687 1
0.161796635438726 1
0.124113820252267 1
0.135721711403922 1
0.246249508903913 1
0.177650193571651 1
0.242840399685259 1
0.132774170726739 1
0.21868133497788 1
0.170405705916146 1
0.198391641516739 1
0.180666020046035 1
0.213048442843149 1
0.139931265732924 1
0.0364701087219183 0
0.269271559948046 1
0.228203023507212 1
0.204097801365086 1
0.20902371688095 1
0.187838524235692 1
0.147249816633192 1
0.148699558737088 1
0.180271163487318 1
0.18509001799282 1
0.190382759350111 1
0.221673956352327 1
0.198987352607285 1
0.167535263328271 1
0.12827949604755 1
0.157364518472066 1
0.142819370883282 1
0.146563144483892 1
0.178835571933754 1
0.131731625814116 1
0.126381307565042 1
0.225443094392699 1
0.0981524244259758 0
0.313063878951233 0
0.200686156382497 1
0.262512010441062 1
0.223001191838235 1
0.239251782089534 1
0.272222946268789 1
0.118358723014827 1
0.141923125143872 1
0.176839305008317 1
0.237923712795882 1
0.184726685749321 1
0.125432099717268 1
0.206317020448729 1
0.199194573086487 1
0.219581223353616 1
0.252809783810506 1
0.232815141693054 1
0.190274080840048 1
0.144939788582249 1
0.22003623604796 1
0.212193225746811 1
0.187923861812527 1
0.153548776630173 1
0.203988371263151 1
0.178831901939588 1
0.184444828370657 1
0.187719895756024 1
0.204047474153044 1
0.150806623189298 1
0.182567706592568 1
0.198633301698785 1
0.0888981171418145 0
0.144655047556287 1
0.20638302704059 1
0.277070373935767 1
0.223534999751408 1
0.159137650680319 1
0.124019195930968 1
0.169040101449084 1
0.258020573436525 1
0.163161542026095 1
0.23049480097332 1
0.243436068778384 1
0.203235022554154 1
0.245300039532844 1
0.149992936439593 1
0.242227078726891 1
0.118559609422968 1
0.165120979368979 1
0.209999761018603 1
0.252826038183862 1
0.203976753371684 1
0.18200905049574 1
0.11342647109224 0
0.218222793723391 1
0.194202982646124 1
0.238766010584888 1
0.16442992827759 1
0.180021531808547 1
0.198899882170638 1
0.201807839044437 1
0.284297921248063 1
0.120669842101868 1
0.244331333130006 1
0.246396758449703 1
0.214321956860296 1
0.157405901786176 1
0.217312621426942 1
0.230183820091565 1
0.224792901341712 1
0.119728674296888 1
0.124048253834984 1
0.120245586308924 1
0.180781532956769 1
0.223334419439909 1
0.143573753336516 1
0.237560376553156 1
0.135775630422763 1
0.258219274039419 1
0.186423342700068 1
0.249275908213635 1
0.116633951598447 0
0.163457508281003 1
0.227337584191454 1
0.201129786225124 1
0.20891913244287 1
0.219443361206913 1
0.174487449320199 1
0.201304281136645 1
0.167474477411366 1
0.225904192943576 1
0.214829550597785 1
0.229301768672608 1
0.212352088126938 1
0.156431827497276 1
0.102207366205244 0
0.146372966227177 1
0.141104525048634 1
0.129916219979118 1
0.147998402428445 1
0.250881875590682 1
0.192165737932597 1
0.121027647516856 1
0.264530245160998 1
0.216352909439464 1
0.150810801823195 1
0.2373921765849 1
0.227697821348727 1
0.203831308392435 1
0.170771599799611 1
0.184980306112698 1
0.221497208067198 1
0.183080184462115 1
0.235241818616402 1
0.212445210506183 1
0.134881578105819 1
0.152597340385681 1
0.272290224458852 1
0.202770201398136 1
0.203858459965768 1
0.160145481788138 1
0.200914940781567 1
0.183149197846544 1
0.237273660775948 1
0.23464372179551 1
0.107163659812616 0
0.186835942603544 1
0.156148576667002 1
0.238933695033687 1
0.160431715491624 1
0.171035856692627 1
0.224992807512286 1
0.255066294048519 1
0.149237071261401 1
0.160216001316864 1
0.251186944444953 1
0.14048134565275 1
0.183048357679002 1
0.155565657039825 1
0.193728856039779 1
0.223238909269487 1
0.162116476672283 1
0.222514735789042 1
0.24804357946839 1
0.113344526322956 0
0.233003119715731 1
0.167180125659971 1
0.196033286526639 1
0.147302078081194 1
0.165511887276644 1
0.231511947330757 1
0.191281465575682 1
0.138495507916208 1
0.151684749226151 1
0.209994183433845 1
0.171701457997945 1
0.156274921967684 1
0.189175892873361 1
0.193726356932745 1
0.146638382488095 1
0.196681885249195 1
0.170580487912387 1
0.0961157229504479 0
0.257438597410591 1
0.201488853629015 1
0.210924425342075 1
0.226977208617863 1
0.253219968378803 1
0.13045201967086 1
0.147683071763678 1
0.197436691104202 1
0.218466750133073 1
0.220920393249559 1
0.16650360885152 1
0.105649790602662 0
0.182035305847219 1
0.176868766304825 1
0.202905159849068 1
0.159564650633926 1
0.176787768932298 1
0.153365985998974 1
0.31559713628691 0
0.176114211020832 1
0.148740267925766 1
0.202255709297485 1
0.217162610322456 1
0.184612891580939 1
0.174456492905977 1
0.201970944629095 1
0.171471573436079 1
0.200037045912069 1
0.0929830357664127 0
0.285129914283639 1
0.210241981513537 1
0.238079580675889 1
0.185593389836726 1
0.167139704670927 1
0.156290322970069 1
0.171868444411103 1
0.0901436115144603 0
0.119035021414952 1
0.212296320403963 1
0.157318159222447 1
0.203565617360092 1
0.201285745237957 1
0.225548547581842 1
0.244387201286198 1
0.157032856055071 1
0.1910473532748 1
0.150762405040796 1
0.283193891558669 1
0.160804106373845 1
0.218151654468584 1
0.163635997518384 1
0.212485363432442 1
0.191422374932128 1
0.166810166992673 1
0.162236415458501 1
0.214656063598297 1
0.248607103301463 1
0.239343131973596 1
0.174471922582279 1
0.105722214890936 1
0.116169811331788 1
0.150123840515737 1
0.200096007637263 1
0.172099932745225 1
0.227233664223981 1
0.270301656890216 1
0.191608608883374 1
0.124147920698603 1
0.205080033278832 1
0.204084499858276 1
0.139154606477072 1
0.149066655899254 1
0.177051505611629 1
0.206485178811692 1
0.185586279216305 1
0.171554253252783 1
0.232771425870557 1
0.14530731277326 1
0.18039093263869 1
0.164986223629552 1
0.104734524654439 0
0.132342881800283 1
0.222161350788399 1
0.188986585433689 1
0.163905919092774 1
0.152601980029271 1
0.249140818112841 1
0.121633837939715 1
0.310665254707035 0
0.170147394532952 1
0.206008944877116 1
0.187306609384807 1
0.15680199620424 1
0.223686256136813 1
0.167923257884976 1
0.243374539358337 1
0.184242911673642 1
0.127319819321647 1
0.265585059318848 1
0.244497906582691 1
0.189416648935736 1
0.225064318303655 1
0.173796460037392 1
0.0945477007461675 0
0.140892440413086 1
0.180175804022644 1
0.179734200749302 1
0.21925413288535 1
0.151486702577492 1
0.198726169294393 1
0.212496937444061 1
0.143881259640147 1
0.224944697274794 1
0.226604438493473 1
0.19481569101319 1
0.260661220568173 1
0.213317415308933 1
0.141388077379613 1
0.163190147907919 1
0.120356470043524 1
0.174685232361996 1
0.209862136607479 1
0.213799455337918 1
0.226858424327576 1
0.117731284895121 0
0.244195968007754 1
0.223532360490083 1
0.163380629445426 1
0.152875920302649 1
0.176570203984162 1
0.268927822520484 1
0.212528291227236 1
0.270698618067192 1
0.271638463803886 1
0.219435275975382 1
0.129716672650231 1
0.215302214367669 1
0.187611256626898 1
0.278233073551001 1
0.157139532104264 1
0.139789634296582 1
0.208029760399563 1
0.163067270577169 1
0.192308241652226 1
0.197459295733677 1
0.127824043406563 1
0.146890487505034 1
0.163343090452905 1
0.200195489104632 1
0.216178903747245 1
0.173578736541607 1
0.182562407878867 1
0.152599004845151 1
0.152424878810599 1
0.153976130828945 1
0.197703876473474 1
0.168654688008981 1
0.163832950953699 1
0.103533947628597 0
0.215708948488368 1
0.101665478352809 0
0.173940744752185 1
0.181636970934595 1
0.224423212386194 1
0.200016455724377 1
0.183561623101472 1
0.215206927815935 1
0.168690925426328 1
0.199795844538719 1
0.166956162985635 1
0.191713972693442 1
0.103536478392858 0
0.262444655113093 1
0.146135021775911 1
0.294316146961433 0
0.233970253389946 1
0.0771851567355637 0
0.099685854590198 0
0.153572185331169 1
0.236251976968075 1
0.168759592897885 1
0.266631511916619 1
0.207288617779569 1
0.118666599441215 1
0.159747075820242 1
0.198712422229882 1
0.278613210222085 1
0.186881234596418 1
0.280624900797985 0
0.146368296959893 1
0.241458992956903 1
0.199176272542034 1
0.193802490885556 1
0.112648462363911 1
0.190115292917823 1
0.100610063411763 0
0.206731819834353 1
0.234345845094217 1
0.193529783951865 1
0.191012028003218 1
0.18973989905205 1
0.117076766302293 1
0.294268465601152 0
0.301128621304733 0
0.144119564988349 1
0.155415917344525 1
0.162277395422659 1
0.143759662135336 1
0.186499836338538 1
0.211079004678545 1
0.259102722303473 1
0.153754451549938 1
0.217187817969611 1
0.145202206901598 1
0.204688493738856 1
0.134826623904179 1
0.200042063917964 1
0.125066048134799 1
0.162047560997071 1
0.176754522130682 1
0.180481452632591 1
0.214637511868862 1
0.207916832793514 1
0.243632462529424 1
0.209639648206068 1
0.119920325321171 1
0.0668702475410695 0
0.132324343755732 1
0.201815384734076 1
0.219888533868812 1
0.198771856696605 1
0.232807141838441 1
0.0931628089511636 0
0.251669560980384 1
0.166062560039258 1
0.192627883713279 1
0.135425257249773 1
0.232474711121226 1
0.282350313577553 1
0.177844572240982 1
0.276995503129374 1
0.178202448237365 1
0.175993767219259 1
0.269870094617744 1
0.217411356198002 1
0.152530428924747 1
0.25944528635651 1
0.226994448221853 1
0.312637291087733 0
0.211464712434045 1
0.223573751378618 1
0.221530481105429 1
0.135792551863772 1
0.148993418074095 1
0.182114299846734 1
0.195914031731536 1
0.227420727118204 1
0.156599433944848 1
0.234565314794315 1
0.161956951713464 1
0.198944358671811 1
0.177784574283258 1
0.125172198852394 1
0.180127916497826 1
0.251277772353058 1
0.0995043937123641 0
0.149452850441127 1
0.179118797800729 1
0.142311750843893 1
0.208069935273006 1
0.195826352786653 1
0.138270582831224 1
0.180358877397699 1
0.248635181815912 1
0.17337222388008 1
0.274370097019715 1
0.118010099604293 0
0.198649662734694 1
0.133089308657742 1
0.156694975517982 1
0.167138829813285 1
0.253222539956914 1
0.200642937679734 1
0.185615706258077 1
0.163709334311835 1
0.193031106662118 1
0.281140580166739 0
0.182699608908253 1
0.201353841831311 1
0.231669146961679 1
0.174191970179798 1
0.0994428527895492 0
0.21917320787303 1
0.153817313592313 1
0.211334308581851 1
0.169596585534769 1
0.212955640130805 1
0.193439256536013 1
0.166319851567058 1
0.193188648969451 1
0.142199610560363 1
0.174767818168414 1
0.169322167150652 1
0.259717924574494 1
0.233042940950896 1
0.204106443793334 1
0.170126352374155 1
0.23045287873091 1
0.191328261652729 1
0.212424688423086 1
0.17299574739647 1
0.160580008023079 1
0.18001295985113 1
0.177414285768736 1
0.112225419546079 1
0.171566834920919 1
0.240900914054847 1
0.178876100362615 1
0.121215270529339 0
0.149268702351968 1
0.274041632869293 1
0.155295309756785 1
0.123726956570004 1
0.215572198891203 1
0.179235064256847 1
0.164524799319198 1
0.156059363767779 1
0.136194850740887 1
0.159227603803459 1
0.171491570078913 1
0.179230511342555 1
0.217434607304469 1
0.187113769894318 1
0.243692772773368 1
0.157015655007658 1
0.220637417733115 1
0.119972843763863 1
0.153557829896758 1
0.0968263412166263 0
0.184932023286522 1
0.12893873990625 1
0.196079774796958 1
0.179137701220909 1
0.226023689492681 1
0.13099940203309 1
0.144079925596974 1
0.16910845220635 1
0.185219378617981 1
0.0788517328166558 0
0.193420568036789 1
0.165407981594708 1
0.212386565952489 1
0.169510084945839 1
0.13026348049966 1
0.12775807232449 1
0.161458558922044 1
0.221259519038639 1
0.181615611116325 1
0.224916793938045 1
0.19231125840472 1
0.210564493230886 1
0.199707652324758 1
0.0585480139811084 0
0.224444481092195 1
0.0947738020643398 0
0.161779525742524 1
0.170211096512076 1
0.209031914987362 1
0.199932367781713 1
0.154294665697544 1
0.176796129174703 1
0.21079838738073 1
0.24619593943758 1
0.185723182204031 1
0.140887973927356 1
0.250255997807822 1
0.229787050678516 1
0.115883519291459 0
0.157648980294932 1
0.218336529910419 1
0.0647939984213396 0
0.170522942191284 1
0.249192939527088 1
0.235430129906876 1
0.167488992793717 1
0.0997360773410936 0
0.244745492239338 1
0.155759115146967 1
0.150603260401523 1
0.277278805899501 1
0.157773729202268 1
0.196991288572953 1
0.156976840233705 1
0.216120769586949 1
0.226113594265228 1
0.244322741504639 1
0.176228966884288 1
0.254216092253904 1
0.257501400795924 1
0.0875633570869827 0
0.130308264683926 1
0.16281079336452 1
0.192516047079622 1
0.139095597505237 1
0.14422263341229 1
0.211864469164451 1
0.225413026071485 1
0.205562187707265 1
0.201518747131545 1
0.284862963653314 0
0.203919368753204 1
0.151248528761085 1
0.161029231734786 1
0.16152463796926 1
0.231885944576348 1
0.227539557712226 1
0.126119878850861 1
0.16172475259602 1
0.198369804697736 1
0.195138520493741 1
0.195119845009484 1
0.0980686044694316 0
0.153687086090773 1
0.194733484447066 1
0.192892325821266 1
0.215544265380994 1
0.151716493660692 1
0.173827110600005 1
0.236958528355354 1
0.201787385928332 1
0.231918117674363 1
0.160452364072622 1
0.248517009993372 1
0.199284827795853 1
0.235277307634044 1
0.208789871031779 1
0.180641859359144 1
0.179757036697592 1
0.153888924363597 1
0.0920923940686568 0
0.155840982137151 1
0.171773621368923 1
0.184462009555301 1
0.182130722756203 1
0.152389372430145 1
0.193333572175275 1
0.156698038761873 1
0.229975865127674 1
0.167128851640917 1
0.116082233852906 1
0.231092999859007 1
0.220282628602039 1
0.167607248647016 1
0.177717130908321 1
0.214215119899843 1
0.248929219367483 1
0.178483171111302 1
0.169817028595506 1
0.194116174233501 1
0.137731718007391 1
0.181068718139025 1
0.114439141413727 0
0.0799037927970409 0
0.12806673485367 1
0.230351979638893 1
0.143212117816414 1
0.194287029747777 1
0.203993411125834 1
0.0882286859270842 0
0.149062805776607 1
0.214884297691119 1
0.207202902494665 1
0.217350716981766 1
0.227004670734273 1
0.219119342445412 1
0.125621389577528 1
0.227601046266859 1
0.135917315907367 1
0.211414079104551 1
0.166905944956594 1
0.174013052699916 1
0.163452900732946 1
0.245028133174349 1
0.146321198654628 1
0.185449830339441 1
0.167220185918577 1
0.177615209228902 1
0.201676498475441 1
0.277153399717459 1
0.213468315107095 1
0.189404057180162 1
0.219043364935874 1
0.154350677020789 1
0.191102381420204 1
0.146994952329053 1
0.13582726599734 1
0.133440516372106 1
0.180842132295909 1
0.260521623089732 1
0.166100731296162 1
0.0625746537291574 0
0.188794744690718 1
0.234915000946918 1
0.164400689251939 1
0.139092165643272 1
0.148384248831028 1
0.155129248179195 1
0.102720262218234 0
0.183801104477992 1
0.231522237585626 1
0.197279823850216 1
0.0823190682259922 0
0.247892261345575 1
0.108664204901256 0
0.29443263580903 0
0.147255961596703 1
0.124649648850404 1
0.235181831219866 1
0.222450624176487 1
0.208615849006533 1
0.198348226527231 1
0.21434173066774 1
0.22987024243011 1
0.143289769826736 1
0.203850479115009 1
0.186202705106568 1
0.185174306309677 1
0.102205038886069 0
0.207897402239891 1
0.141529130539166 1
0.167429618162023 1
0.226793978168049 1
0.221135605409553 1
0.180599965894596 1
0.142172498212498 1
0.166029926199179 1
0.210717289610419 1
0.207228855627043 1
0.188275362355874 1
0.145394400372486 1
0.217118944465865 1
0.151093408981448 1
0.150522081809291 1
0.226850508544315 1
0.0908912756195298 0
0.118783434158257 1
0.158613011021535 1
0.145833019435482 1
0.124969114456619 1
0.179763416390126 1
0.167177911299519 1
0.192651776002187 1
0.160026248020126 1
0.225317382265311 1
0.162814705809156 1
0.183068779448538 1
0.230638478266177 1
0.185012514415206 1
0.18717615311939 1
0.203447641125422 1
0.185423130010044 1
0.169248216874969 1
0.138722335532644 1
0.254570344084187 1
0.128955896719421 1
0.277871600524912 1
0.137312272729863 1
0.215041176239532 1
0.251571578927627 1
0.217676746808037 1
0.102513119583639 1
0.184973642546726 1
0.152290832744574 1
0.166071421207807 1
0.182022481156271 1
0.14024171435797 1
0.193678738463943 1
0.169050329397785 1
0.1665365558455 1
0.183892438104668 1
0.155849760648528 1
0.175365725430353 1
0.12030835981774 0
0.183568549115864 1
0.129461179212561 1
0.20967028291375 1
0.158177825305464 1
0.142618422350857 1
0.260295947761067 1
0.177859684978909 1
0.0908177826800743 0
0.181013728466972 1
0.201309160022399 1
0.139302786657576 1
0.12919483605872 1
0.141382329495485 1
0.259066885367425 1
0.154427858318764 1
0.18878432715299 1
0.161138003928316 1
0.174703974682716 1
0.105747503283637 1
0.125585068749645 1
0.260387974831721 1
0.129406117103249 1
0.214217622605447 1
0.164402200528451 1
0.216127162409664 1
0.175827733138196 1
0.213682075144883 1
0.115178714615643 0
0.157422742664258 1
0.232542755651525 1
0.148192881974768 1
0.132741109326157 1
0.188343622918332 1
0.16694767425449 1
0.208694225113067 1
0.271113361540099 1
0.139918016610175 1
0.108336747217628 0
0.182542141936411 1
0.224784673396284 1
0.221417404379823 1
0.197003945215683 1
0.169261562016745 1
0.190631587253606 1
0.260466974507812 1
0.161599947472841 1
0.16749356535573 1
0.218110339630025 1
0.0918457239727717 0
0.262220032260772 1
0.140636146636206 1
0.24662052122456 1
0.196774593115504 1
0.151038223335703 1
0.134799361560249 1
0.136033690359125 1
0.143916389282262 1
0.224299944190806 1
0.277275580427422 1
0.177172692021377 1
0.233344591942882 1
0.174651513960174 1
0.132139370052428 1
0.161363910039503 1
0.136418779775078 1
0.264202357646302 1
0.252132716726122 1
0.181081727653145 1
0.110927051834309 1
0.202733073915358 1
0.164833186510854 1
0.18699052148171 1
0.247852707934075 1
0.225566140283595 1
0.140136446690062 1
0.164151072616206 1
0.190406895610882 1
0.120599102894167 1
0.162317716882793 1
0.169119940090963 1
0.218215928361616 1
0.193559922374585 1
0.159809901531045 1
0.127859342747899 1
0.180871036712662 1
0.121443234797176 1
0.0579709908942711 0
0.117050878193561 1
0.210565085824489 1
0.191351314263383 1
0.186363936520017 1
0.210400009936355 1
0.181339233846998 1
0.224783711621492 1
0.172924208166433 1
0.203855885573052 1
0.185565891441044 1
0.237830920927186 1
0.18421552967792 1
0.148025919187753 1
0.167335196409528 1
0.180569780054689 1
0.119554415143038 0
0.16361885180549 1
0.165886539060146 1
0.202134127587631 1
0.184226598483656 1
0.233887434923859 1
0.134593277778783 1
0.14771105423656 1
0.0968493728337966 0
0.182595169218693 1
0.153234322754736 1
0.223601548386061 1
0.192103919078188 1
0.152955758922413 1
0.17246766049494 1
0.174339278026274 1
0.103363616631569 0
0.211905481129886 1
0.187411241630669 1
0.206520919994943 1
0.150944770637126 1
0.146512955346484 1
0.184705215843605 1
0.225679049362658 1
0.120080904917119 1
0.193666108990578 1
0.168004788797397 1
0.119297324822371 1
0.189623002081141 1
0.158852802341728 1
0.2132909598491 1
0.185358350708493 1
0.0963995297281569 0
0.180795590628727 1
0.186829096294217 1
0.196769174686924 1
0.12539938205625 1
0.092806875767709 0
0.126175012486046 1
0.21134821910208 1
0.263459590772465 1
0.170234801811068 1
0.15628002268407 1
0.159390112231397 1
0.136169115464369 1
0.216068076462292 1
0.185772379823902 1
0.212373309175981 1
0.263592058229951 1
0.160673661578668 1
0.220472767567252 1
0.151249645759101 1
0.202324452028933 1
0.142678462635911 1
0.103025504053553 0
0.193572007836084 1
0.160552528963447 1
0.171782972790021 1
0.206915393787428 1
0.272131940234006 1
0.210784594759943 1
0.240184629632313 1
0.144606618080211 1
0.262190597569784 1
0.0991074147288751 0
0.163676191229069 1
0.129987977253886 1
0.116491015403706 1
0.242986317835744 1
0.163521930002222 1
0.28633571569942 0
0.219319490043102 1
0.121762873426071 1
0.190115972336367 1
0.164272464280557 1
0.26377922958596 1
0.197513352384766 1
0.267383713206839 1
0.164698767804941 1
0.158543502987399 1
0.200369928724022 1
0.194214400345418 1
0.22609555649682 1
0.206950654582434 1
0.164130560629603 1
0.137827234835188 1
0.216560135637038 1
0.25060920816103 1
0.194837495476769 1
0.143972179504655 1
0.229482971234698 1
0.224076216149523 1
0.116640938741986 0
0.211889015722831 1
0.124108361579301 1
0.222788708827308 1
0.231882228542065 1
0.170491550042929 1
0.217298637149129 1
0.205973376916535 1
0.168297818548684 1
0.192091465335617 1
0.24901802329061 1
0.184463071138348 1
0.169287835899517 1
0.19030643813967 1
0.203876916404273 1
0.151821764520039 1
0.271016758112358 1
0.235657973639053 1
0.169391428310436 1
0.147740744832126 1
0.187011321572712 1
0.140100205588556 1
0.104146560777464 0
0.176488098598183 1
0.104123823223196 0
0.228245365582457 1
0.168352398469931 1
0.187362105588489 1
0.189779745886138 1
0.217004325918604 1
0.209807775917771 1
0.274062969369564 1
0.142451559176808 1
0.246124710299095 1
0.183044372934122 1
0.168540326183615 1
0.221674319824348 1
0.221284774384559 1
0.177722990755348 1
0.210449186828799 1
0.106928959741007 0
0.180310082763211 1
0.196077510497574 1
0.198776148027487 1
0.19722240951752 1
0.216322181191053 1
0.142078885570277 1
0.204146520372018 1
0.183714257122144 1
0.182326206079497 1
0.0971938220707407 0
0.190550132850206 1
0.258393495747072 1
0.204212736201977 1
0.156941578398727 1
0.218781162193186 1
0.233942586431647 1
0.155287344345964 1
0.124368776225817 1
0.201449388437112 1
0.22557444029905 1
0.164633511099998 1
0.249381957385205 1
0.212869620752847 1
0.143270314587032 1
0.208078682726359 1
0.161856102228733 1
0.186092694400833 1
0.210022688996828 1
0.300064880392282 0
0.150129806609904 1
0.116905738227725 1
0.244483882184682 1
0.21263731274344 1
0.156692913400439 1
0.245180994161713 1
0.134329313205054 1
0.214243056853834 1
0.155398374389776 1
0.166738250023038 1
0.225484543533688 1
0.185396356968556 1
0.151794225046184 1
0.295417155921408 0
0.18600847539711 1
0.189907325091195 1
0.225522086391469 1
0.202167078565998 1
0.202118416090314 1
0.151985443723086 1
0.173883564514005 1
0.227578299666806 1
0.144118102341091 1
0.205402310420525 1
0.203533703552473 1
0.169330343536662 1
0.200578533033022 1
0.167645024715619 1
0.193093019745844 1
0.216813045621146 1
0.131794358551033 1
0.12899227189907 1
0.13704410214003 1
0.155054888162705 1
0.20619878365407 1
0.17468500757423 1
0.124309923555695 1
0.172152767233606 1
0.142171584158905 1
0.167336200662274 1
0.149924977939311 1
0.220939552514305 1
0.145764937692796 1
0.131923837525218 1
0.127094605269 1
0.120681311281277 1
0.203905163310774 1
0.148975624858238 1
0.187220054305512 1
0.22834645778648 1
0.21768791338585 1
0.154601480149152 1
0.201507963960742 1
0.150802730757796 1
0.139907914651762 1
0.186893063625683 1
0.185965045383517 1
0.18736935761035 1
0.16635812100918 1
0.193107309995816 1
0.165015859415186 1
0.185134268591121 1
0.228564804895317 1
0.146335699310811 1
0.146377091235773 1
0.18116739608667 1
0.250168022827973 1
0.218901302823463 1
0.243072812889066 1
0.151735516013312 1
0.218691553762944 1
0.210190119983499 1
0.207896576145972 1
0.135264910314669 1
0.137242551980884 1
0.26775985895419 1
0.114612905429196 0
0.201024950743598 1
0.0573060913653516 0
0.169759747510953 1
0.246778108632115 1
0.27665142118169 1
0.125580302016026 1
0.134535373382616 1
0.253481201527314 1
0.164404912462899 1
0.205610909809787 1
0.210009191263813 1
0.123390680973084 1
0.141944466299238 1
0.182066018088156 1
0.17126968477361 1
0.133236927115916 1
0.239011351049555 1
0.0677579238685252 0
0.0768392669497957 0
0.249479575112984 1
0.217506085576085 1
0.209607003068281 1
0.139497863357536 1
0.133173117417602 1
0.317456032759678 0
0.153177607419182 1
0.202558549129364 1
0.168322773844014 1
0.189276990095394 1
0.231731583555378 1
0.176487981889189 1
0.185785931017698 1
0.16271744921125 1
0.19101005905647 1
0.180873509187721 1
0.193481098874628 1
0.199251520361963 1
0.244894720180591 1
0.246872588086618 1
0.260514546725856 1
0.189125851317134 1
0.162790039511727 1
0.0919854310636522 0
0.108896806104486 0
0.235277708284383 1
0.195788477756396 1
0.217176745811528 1
0.0669837338352699 0
0.212751427638717 1
0.0960844767841279 0
0.201685778680108 1
0.232169884269574 1
0.218791129704885 1
0.193303799111052 1
0.169928918618028 1
0.209888042849283 1
0.210876618642469 1
0.231219271569373 1
0.206132449314852 1
0.123189357683164 1
0.201908340828776 1
0.143244869961648 1
0.212431518825138 1
0.151826198580905 1
0.125597575229906 1
0.136790543186925 1
0.16070999634825 1
0.148914040796433 1
0.218714652455158 1
0.12779270865572 1
0.213890917167233 1
0.199507694193092 1
0.214336792737898 1
0.0895417200562383 0
0.113343383578639 1
0.179497613608231 1
0.130159792305353 1
0.109736029227155 1
0.200017443256917 1
0.208844356272906 1
0.152718469102832 1
0.153192136625096 1
0.185876730871999 1
0.273217803867012 1
0.221422077402413 1
0.158233200584802 1
0.214937695470465 1
0.192567244835203 1
0.214014236231655 1
0.161603758797016 1
0.255955903045996 1
0.139493785531184 1
0.183259023682072 1
0.183057089639954 1
0.101769048853871 0
0.198010414807206 1
0.143081281283564 1
0.224650718348981 1
0.175125814395154 1
0.231533783961673 1
0.187294339941218 1
0.134808553893527 1
0.151695168527634 1
0.173650025077235 1
0.202977377396096 1
0.261352331754844 1
0.209877740753309 1
0.183776124636226 1
0.0705975062611834 0
0.230135130085586 1
0.227646585494992 1
0.224224014626483 1
0.166275231653809 1
0.208721321245553 1
0.129331709515187 1
0.105777608151502 0
0.219325699715417 1
0.184123027744342 1
0.184685443077453 1
0.158561312846671 1
0.191468788514168 1
0.12666207423078 1
0.200880527113268 1
0.171821070309468 1
0.236192447545681 1
0.178295184320753 1
0.178080761972519 1
0.179764276745166 1
0.128821261598587 1
0.201366096807211 1
0.183627276868849 1
0.216958252119167 1
0.113678695639331 0
0.239220618674529 1
0.173335639474287 1
0.170602561638608 1
0.186506431295516 1
0.212333564979892 1
0.232125723303527 1
0.260652821609509 1
0.218122594776542 1
0.196987431383718 1
0.113658844972552 0
0.234600953140828 1
0.221167039020112 1
0.212643381717711 1
0.17375974852253 1
0.140793906177212 1
0.235320565325475 1
0.172862542458555 1
0.155155835593685 1
0.25912428924294 1
0.158725504473067 1
0.117666467989382 0
0.199171655878452 1
0.137274959971021 1
0.232905064084912 1
0.236932754432335 1
0.137043089357755 1
0.18853660432014 1
0.184639056387258 1
0.205843818159498 1
0.147398587522267 1
0.235548979980852 1
0.258188059341952 1
0.287365441359229 0
0.207217563267357 1
0.131301020757494 1
0.24113646203575 1
0.126936974356979 1
0.122096066136945 1
0.112507544759471 1
0.169772618956097 1
0.127168110210409 1
0.17139364390206 1
0.21078547211287 1
0.221802983828298 1
0.188495917985307 1
0.141298662206369 1
0.166866504332561 1
0.176606992907108 1
0.241130345133975 1
0.223199145743113 1
0.14295936144708 1
0.187621115293844 1
0.19108787019182 1
0.109109961228071 0
0.25094071959976 1
0.19294036824502 1
0.277858220115749 1
0.181467338341901 1
0.257950082838698 1
0.183808681857221 1
0.162086605981335 1
0.235927578717016 1
0.183939574592332 1
0.182248900180184 1
0.157298370551438 1
0.150914511560376 1
0.258113502371791 1
0.281882088735332 0
0.19973927962879 1
0.127292093738078 1
0.294342876916293 0
0.108427035931919 1
0.217184123445525 1
0.112287088252354 0
0.15186224867136 1
0.154548930392132 1
0.2832812059495 1
0.227027083163595 1
0.0478289694589768 0
0.161721947553366 1
0.253070959666084 1
0.198308782609218 1
0.211702734324325 1
0.221014806256881 1
0.222896088176923 1
0.189701147715767 1
0.195705186272103 1
0.302201727748327 0
0.256271590061259 1
0.112747891195978 1
0.189457715526952 1
0.201776825466645 1
0.249636357151221 1
0.138271545248979 1
0.182604450500318 1
0.160696995247863 1
0.252801826728255 1
0.102285248217414 0
0.222328177342906 1
0.145584334724581 1
0.139501900020846 1
0.128120256314938 1
0.138466861598707 1
0.26514037485749 1
0.18859381602379 1
0.268071252402177 1
0.135374337213059 1
0.174477914353631 1
0.309276370165417 0
0.099517276421645 0
0.243385351664255 1
0.147935364497036 1
0.172449883352907 1
0.0711056448855443 0
0.118173390871397 0
0.270917623884922 1
0.166896013355321 1
0.118987377539457 0
0.184326537820118 1
0.233184178330011 1
0.183601787785612 1
0.170776741671504 1
0.183108780816163 1
0.168772161606566 1
0.23168223068114 1
0.138863918498918 1
0.210845927506615 1
0.214897043103279 1
0.149085747963794 1
0.231182314398075 1
0.162035153185355 1
0.167292840631867 1
0.105130510185257 0
0.205970343562854 1
0.1720087988273 1
0.227700814929299 1
0.138974333309723 1
0.250379188668033 1
0.186398930165936 1
0.0920134650156119 0
0.168097136837994 1
0.21583214926244 1
0.232825632943751 1
0.216783901951517 1
0.172931052419827 1
0.155243489892202 1
0.142635741799202 1
0.230544233084007 1
0.256744275949441 1
0.186362287687354 1
0.284925392361896 0
0.227642265776075 1
0.160875545304576 1
0.22214383092204 1
0.186272664890751 1
0.141214886074214 1
0.22076296112664 1
0.133257199239141 1
0.0853444233782709 0
0.211361413940365 1
0.12414511182284 1
0.192406881799857 1
0.197370753362345 1
0.211671434174282 1
0.117087075128026 1
0.207600073713092 1
0.251749201511999 1
0.126377678057172 1
0.164701578244535 1
0.19495572547882 1
0.128743398123432 1
0.230282558522007 1
0.253951188441606 1
0.138907331510048 1
0.0685826202091088 0
0.170209092801176 1
0.208944389619063 1
0.217466709201939 1
0.183763991050342 1
0.0299685261549777 0
0.227454567620195 1
0.193796738179683 1
0.147944478647517 1
0.23718000807232 1
0.255397925840552 1
0.206592868592585 1
0.241628541454365 1
0.203768294520082 1
0.102654151155383 0
0.125032075099616 1
0.251494234845028 1
0.292138811173138 0
0.220893968427446 1
0.161360078338078 1
0.132139246650832 1
0.119539402736626 1
0.187557203709757 1
0.16117878266587 1
0.172688699445195 1
0.250786787985625 1
0.22979348569458 1
0.212637300130292 1
0.237508243951454 1
0.143593910976409 1
0.210629304374147 1
0.127993777619335 1
0.131631831937863 1
0.189933027970517 1
0.222498763613311 1
0.167027777783831 1
0.118625180430197 0
0.151764564388695 1
0.191376997272193 1
0.176975781499738 1
0.137890007962094 1
0.244775776412162 1
0.181966880761 1
0.221505234986298 1
0.217324717854962 1
0.159007329880074 1
0.262603199264605 1
0.142182255136161 1
0.194210940348976 1
0.210881375346153 1
0.150888127887337 1
0.112275669527293 0
0.145684643147365 1
0.195053314138234 1
0.159339655729394 1
0.204021333138866 1
0.209344134990454 1
0.204214868492701 1
0.18561192020486 1
0.0729865571580937 0
0.174060000944409 1
0.169530631788467 1
0.211892150942681 1
0.161856357141994 1
0.101592124198345 0
0.190779060349539 1
0.176848696995174 1
0.0556305989165963 0
0.180029947485205 1
0.199777193951988 1
0.0816298768124723 0
0.144051813247597 1
0.15979741370105 1
0.12530521785465 1
0.197359777337095 1
0.19297608097159 1
0.197435600759065 1
0.235715778050967 1
0.114646871903624 0
0.255447903133511 1
0.226653358504645 1
0.133842605132481 1
0.223465349510859 1
0.141052401071444 1
0.226337588909588 1
0.16220903101836 1
0.174837247826241 1
0.21042520719746 1
0.178302403979813 1
0.19976084468142 1
0.171358538540843 1
0.2125936850102 1
0.193028134385848 1
0.188555078755098 1
0.232113776288394 1
0.1834750889124 1
0.216965923733238 1
0.2076956046894 1
0.168425971207361 1
0.22985039918858 1
0.136392801573955 1
0.174575727255013 1
0.153406183852749 1
0.185792043307904 1
0.127035717026743 1
0.174989049705991 1
0.214312648502429 1
0.138236687057259 1
0.197217854927253 1
0.170616776418696 1
0.148659569658584 1
0.186623658639178 1
0.0666500865415573 0
0.146222142990538 1
0.255605270041586 1
0.149756456826996 1
0.195613690977818 1
0.175970650024862 1
0.152025536222648 1
0.228551628521595 1
0.176521086005898 1
0.0889455805188419 1
0.175885070187784 1
0.176387652998516 1
0.128267680967078 1
0.221335377892825 1
0.150164447862629 1
0.119402936497798 0
0.174362814239111 1
0.159424591050265 1
0.2188990046888 1
0.132828761886157 1
0.232528440505896 1
0.168950321974865 1
0.228969390109196 1
0.192144941501118 1
0.173985354266117 1
0.214617845405937 1
0.231192362280001 1
0.160541003874286 1
0.280205680515036 1
0.0804605225947629 0
0.217237118445591 1
0.103277599447711 0
0.159444975633447 1
0.185490132733728 1
0.117269068896244 1
0.165300005778166 1
0.215609572658071 1
0.191879381284085 1
0.0546510234313232 0
0.174550695320509 1
0.171737176011451 1
0.117803295638384 0
0.166739696933023 1
0.178489883576349 1
0.222459737442016 1
0.181435071053366 1
0.257122421101561 1
0.23473915410426 1
0.159148745831566 1
0.199596481242096 1
0.184906431506662 1
0.151837394157026 1
0.23189646817221 1
0.202973161635486 1
0.119265382393815 1
0.202036879699471 1
0.143236482714582 1
0.20595329453553 1
0.163596351080042 1
0.19279726181954 1
0.116942660701702 0
0.192477355128652 1
0.16467024700851 1
0.175314423211795 1
0.197059734927206 1
0.204649914129421 1
0.233882939045125 1
0.215397903602054 1
0.072297965631079 0
0.207276085135895 1
0.24961632194573 1
0.192006267429297 1
0.176294252461976 1
0.184287223630676 1
0.20019838615946 1
0.245304984928138 1
0.234708110980791 1
0.133096741212717 1
0.24914299993346 1
0.140454157992873 1
0.222399808912669 1
0.210836861259643 1
0.22244291559455 1
0.195435342696874 1
0.214162590551275 1
0.160010285961206 1
0.165425084996122 1
0.248891061557273 1
0.237018007223964 1
0.203809469479965 1
0.106010275835344 1
0.168348638855595 1
0.220314113359187 1
0.199427074869463 1
0.142168513044428 1
0.175401022635159 1
0.197759887103711 1
0.17416617201835 1
0.237983670732907 1
0.167090334235112 1
0.184314696225888 1
0.195525057091006 1
0.190800499905279 1
0.239659787423533 1
0.203551020853354 1
0.200240532188059 1
0.106439950890449 0
0.196494561868892 1
0.176596169571357 1
0.149795510779099 1
0.229798241792321 1
0.189356923631804 1
0.107079515161788 0
0.253934235026031 1
0.187587693657626 1
0.229730170125336 1
0.177287599642695 1
0.14668645447222 1
0.161922381580837 1
0.153339313408136 1
0.210572646996181 1
0.169162572063513 1
0.201368432867229 1
0.185365098535652 1
0.219402563611114 1
0.206449390514221 1
0.215977291907258 1
0.283387988348711 0
0.206033479258013 1
0.168140616575393 1
0.190740027940623 1
0.121853925687363 1
0.20694174992045 1
0.182657682117711 1
0.248770668393998 1
0.195476931948863 1
0.184939852279364 1
0.181871885090428 1
0.182967774381966 1
0.176595769129179 1
0.201956562522843 1
0.160102273595965 1
0.192682378537708 1
0.155728342960748 1
0.166171517678456 1
0.178881830717304 1
0.200420236663836 1
0.224103574961926 1
0.21122275744553 1
0.20128760343252 1
0.19975119236772 1
0.149275345300548 1
0.141508781475943 1
0.181911463815225 1
0.121179713559011 1
0.175005320295892 1
0.192125261151581 1
0.224111882614074 1
0.13801517737936 1
0.241360326908759 1
0.234736854685489 1
0.253091174285012 1
0.14038638615588 1
0.178973418980089 1
0.1811574408934 1
0.190592660857828 1
0.124914568530894 1
0.208715918850326 1
0.153041982964822 1
0.0961185022925207 0
0.182370287785824 1
0.267000593213889 1
0.165805419746178 1
0.15890478170757 1
0.195378969497669 1
0.179000862038316 1
0.183141135387976 1
0.138424413476751 1
0.170294073023718 1
0.196816000602479 1
0.127773576652182 1
0.203987223810403 1
0.158047723695008 1
0.206037054778911 1
0.173489142381764 1
0.194644094570454 1
0.248713999005221 1
0.183552152379478 1
0.255476200134008 1
0.287369664435097 0
0.193726386298649 1
0.167048903587757 1
0.158393410087209 1
0.232490965182182 1
0.226486951845301 1
0.189065302506137 1
0.169453192079878 1
0.198650375175245 1
0.120526631303397 1
0.125726252171748 1
0.213479713469623 1
0.0847173584847622 0
0.163348501850875 1
0.2244358754027 1
0.141160191741191 1
0.199368317716863 1
0.157964550660821 1
0.178378804005905 1
0.148820303641766 1
0.230684317324163 1
0.216694496731927 1
0.17609475665899 1
0.371375120249276 0
0.241385799678938 1
0.0878823750389668 0
0.17721791223707 1
0.18133573343547 1
0.195769213891986 1
0.207876769380153 1
0.247836476609453 1
0.183706214887464 1
0.119567518216506 1
0.196047905181115 1
0.161932813346224 1
0.221022962645495 1
0.208176963269262 1
0.145108785455187 1
0.144072275106419 1
0.128819584647975 1
0.257282056035713 1
0.129951035942249 1
0.235968514677573 1
0.127392523513735 1
0.172250311439837 1
0.298471674470644 0
0.133666251603171 1
0.175542588663488 1
0.22748766226809 1
0.187869608722 1
0.0982893154645047 0
0.175545066305867 1
0.180851690026673 1
0.206651864360583 1
0.216740749759355 1
0.141457414991215 1
0.138975631278489 1
0.220985452528933 1
0.094397658443278 0
0.108574797060014 0
0.194827083255017 1
0.237540439611727 1
0.187404044659813 1
0.213582762739474 1
0.20928289716647 1
0.231516818948027 1
0.224069992407729 1
0.174207835377997 1
0.0906151190345901 0
0.249222839870457 1
0.170520167968393 1
0.175402638351178 1
0.244938933556143 1
0.140731766843714 1
0.248108164487742 1
0.231287911740309 1
0.239439463436401 1
0.2205475187263 1
0.290543739235103 1
0.228809119443129 1
0.235482690651984 1
0.238952378028776 1
0.147200783582098 1
0.227774099184935 1
0.238375927824564 1
0.235508233313409 1
0.12637042113533 1
0.139201482338585 1
0.14935069505989 1
0.271655380092385 1
0.160066123781939 1
0.207545628282106 1
0.138991651952243 1
0.250707910759576 1
0.263347088116524 1
0.311604665072618 0
0.204934394556897 1
0.266680764060062 1
0.198752747077743 1
0.128865338912862 1
0.232698923684511 1
0.216571104267725 1
0.0892873075084156 0
0.10491686893347 0
0.235729314501342 1
0.17242103960391 1
0.206571309890307 1
0.170544057507054 1
0.167700133586407 1
0.149744301530442 1
0.205533283568672 1
0.116466447890535 1
0.21225091175273 1
0.252506036723347 1
0.131644160755906 1
0.189751405173848 1
0.199325947472822 1
0.158039164725864 1
0.0804643288246065 0
0.230263820487372 1
0.197425378464317 1
0.219770106481844 1
0.214805593212783 1
0.176745760062803 1
0.143526580987122 1
0.137099732454436 1
0.179114856943145 1
0.168315700735545 1
0.121138429726664 1
0.180003630192002 1
0.246999595324894 1
0.166548310409717 1
0.286259814355483 0
0.278027212948433 1
0.162602285524799 1
0.205460260069159 1
0.236600092385089 1
0.213376622708534 1
0.149497995033276 1
0.116016111262837 0
0.217753852961548 1
0.177239872750012 1
0.11735077076088 1
0.144856298640007 1
0.125589707332102 1
0.196820169285318 1
0.179080440775268 1
0.145634652683311 1
0.123552141764614 1
0.196595102618522 1
0.168873858443616 1
0.12624391073901 1
0.185260417593625 1
0.164796592512462 1
0.187272317307131 1
0.202895702379706 1
0.159258069049559 1
0.19061806649118 1
0.226586515224466 1
0.220253107339162 1
0.14319821959811 1
0.0956377909625829 0
0.174533964460367 1
0.18201188749625 1
0.149252677211239 1
0.22534495019746 1
0.138897806371477 1
0.175103810794545 1
0.177442546833159 1
0.180282334147966 1
0.240030333469639 1
0.198537957794845 1
0.199919627163575 1
0.186627267890188 1
0.265137188556562 1
0.147260657355279 1
0.239455863483854 1
0.112141296686785 0
0.0795111941196923 0
0.17277474486864 1
0.257399854670781 1
0.19180241871477 1
0.242090855407568 1
0.225915425401574 1
0.272320280640882 1
0.178418931958281 1
0.127717896925575 1
0.164504121226595 1
0.157583227863528 1
0.14267647541153 1
0.21408019268184 1
0.118965009755292 0
0.227320558314721 1
0.0881576367952385 0
0.0727455785611302 0
0.207246611799743 1
0.128654151011583 1
0.156004390639923 1
0.246471524251965 1
0.190359685133165 1
0.178851863972413 1
0.159710168988152 1
0.118625456997792 1
0.176858551271217 1
0.218120924995636 1
0.15114589964487 1
0.168218873591153 1
0.206006745982795 1
0.171876856935629 1
0.211596680339212 1
0.263984480034678 1
0.163876540747952 1
0.118025419159383 0
0.162075053321442 1
0.203491653833504 1
0.158466511594141 1
0.237064619455647 1
0.213257224184262 1
0.160961356146425 1
0.202952842392004 1
0.206076115549513 1
0.261608720813841 1
0.175037270089662 1
0.16413702494961 1
0.174659245353214 1
0.195299057913294 1
0.154267299612613 1
0.240975714109459 1
0.233349022384302 1
0.234819183255533 1
0.178261566074493 1
0.179039995817295 1
0.237164806494106 1
0.159385739436198 1
0.169009454023742 1
0.221510876561427 1
0.239950361250109 1
0.166379243616624 1
0.113827761589339 0
0.207339045826132 1
0.217047081572605 1
0.118822730751579 0
0.16563279765735 1
0.15628002246901 1
0.2105562925594 1
0.162579800820096 1
0.183526515496624 1
0.192607948671236 1
0.203115467393254 1
0.241052065635418 1
0.119798518562967 1
0.221108968266362 1
0.172681896496189 1
0.165848508866704 1
0.257339969175982 1
0.217689101987618 1
0.105749959798945 0
0.23535406698384 1
0.210550132560883 1
0.175738917649627 1
0.324740127388391 0
0.183919879282009 1
0.169115934360703 1
0.215384906952406 1
0.193317253244477 1
0.143970923664555 1
0.211914833162997 1
0.224860179629793 1
0.210648613155871 1
0.169070099661052 1
0.119813314353416 1
0.110443561974369 0
0.221218651264164 1
0.169048352245045 1
0.190167037750895 1
0.234561333773279 1
0.247770808083665 1
0.19749209935443 1
0.197897799988209 1
0.249693576995692 1
0.180822352051412 1
0.16068975564575 1
0.245379059374905 1
0.0811133959187263 0
0.257528490333276 1
0.234589357074545 1
0.10513232570007 0
0.200019120334886 1
0.129502415477763 1
0.197702642305322 1
0.121072684439921 1
0.173961753163386 1
0.239883341740132 1
0.178707840047051 1
0.200980737112659 1
0.141535506159472 1
0.158232011003227 1
0.106683981785676 0
0.136093877112446 1
0.20912907740091 1
0.16948475086185 1
0.174490730059333 1
0.223123444028516 1
0.240587243021068 1
0.176739682701267 1
0.204821927089071 1
0.146825355161835 1
0.220787505196258 1
0.186581401531324 1
0.221369514368214 1
0.197511827188178 1
0.118228943749825 1
0.149110920015312 1
0.168157893152945 1
0.22649079610513 1
0.142559136686001 1
0.201225046015133 1
0.223080861243121 1
0.143687041294912 1
0.234516268888757 1
0.274533412454751 1
0.0861011109361248 0
0.186319985497299 1
0.200246556761647 1
0.153369586264047 1
0.290612434553267 0
0.219477696859228 1
0.171371371442332 1
0.176211776145771 1
0.127170310178681 1
0.154760717470844 1
0.199242991778534 1
0.175759667486034 1
0.222707653991544 1
0.256977036117816 1
0.0975413332229927 0
0.177805884455702 1
0.194359363549644 1
0.220856801005106 1
0.0964483103014521 0
0.230193548773234 1
0.160217385698421 1
0.210719795771609 1
0.148671171423713 1
0.136046010416945 1
0.177333999083276 1
0.155368186375856 1
0.17670650403899 1
0.109527714025341 0
0.178496594435117 1
0.191050805310779 1
0.138052199310157 1
0.191458943358236 1
0.141869928179997 1
0.279931914115674 1
0.221810317258542 1
0.233776789099418 1
0.145219913901005 1
0.244369945795868 1
0.149003723765264 1
0.226997837073868 1
0.196716976511352 1
0.182784166735698 1
0.219269075929784 1
0.25041421832895 1
0.189070384723548 1
0.141403983361188 1
0.120224746361906 1
0.20313038923571 1
0.162861230669792 1
0.0660497318624128 0
0.186697999037342 1
0.167268965267328 1
0.14725084131837 1
0.138945885663071 1
0.175592688646628 1
0.177787877449294 1
0.202344865754484 1
0.194874100368445 1
0.157815876036798 1
0.278694334131491 1
0.181694957154977 1
0.179821405681289 1
0.140793089608265 1
0.133112967911426 1
0.229428612591253 1
0.232658291514673 1
0.228117788017499 1
0.160066830943808 1
0.210538580744869 1
0.211750070687479 1
0.109752123857097 1
0.243646875320109 1
0.142607606216334 1
0.149447125484414 1
0.180244312718064 1
0.175597636565202 1
0.117414036043494 0
0.176368183352655 1
0.174579245498371 1
0.25855570403434 1
0.250454104014744 1
0.130979408046081 1
0.280593119225335 1
0.241233471097907 1
0.194448890253224 1
0.203329517231153 1
0.19463393214913 1
0.203623122538938 1
0.212939196930147 1
0.260000859387039 1
0.287974234186776 0
0.146959908832309 1
0.188395064567255 1
0.207873066972687 1
0.151664238105121 1
0.149563519032149 1
0.191396117468734 1
0.191116364620019 1
0.238138687949097 1
0.194764354220706 1
0.132670476852096 1
0.159207032374573 1
0.207052787159467 1
0.206001650106922 1
0.198333689800207 1
0.228552787902317 1
0.18088507665934 1
0.202615408999387 1
0.24127626742426 1
0.180541603270031 1
0.176820880707828 1
0.136965288049229 1
0.230349797457323 1
0.228400582700267 1
0.191342051211775 1
0.239822253414599 1
0.136740088258213 1
0.189248435930384 1
0.185820665298269 1
0.186736305739723 1
0.158797256781714 1
0.127387571311783 1
0.175340260240982 1
0.134876344851743 1
0.16634261825013 1
0.203641192357902 1
0.143081134401619 1
0.166391471320821 1
0.212410954624893 1
0.248447308525299 1
0.216305682334163 1
0.135836993277498 1
0.14363992362142 1
0.160664092446564 1
0.160095100910788 1
0.238192357688623 1
0.137942525175666 1
0.124057986586845 1
0.146207433211417 1
0.248233689813786 1
0.106072053247787 0
0.189930809019646 1
0.225452129655156 1
0.234997707721009 1
0.137946044661514 1
0.169046692761844 1
0.143945411065984 1
0.219753023648285 1
0.182255324078797 1
0.218707001444007 1
0.230992711292494 1
0.232176462983321 1
0.148167769993506 1
0.152499086916769 1
0.210961483754183 1
0.172545827226831 1
0.164475194551963 1
0.265910237549128 1
0.207536604421086 1
0.205713850339144 1
0.0343011017092844 0
0.208215275214002 1
0.153565945614611 1
0.17565609583691 1
0.278503848835912 1
0.188235680400844 1
0.270714355775474 1
0.2017814010929 1
0.0909991157706219 0
0.199883160456133 1
0.134115319926018 1
0.258954872338153 1
0.165749792360779 1
0.181739705363836 1
0.211447420400744 1
0.231131570851261 1
0.141525878535675 1
0.133032530692026 1
0.141247025971528 1
0.186731708505752 1
0.114298425912974 0
0.142332842388165 1
0.228718211820738 1
0.231752318027497 1
0.182131573298893 1
0.199895797929697 1
0.146702519394824 1
0.287569364977656 0
0.254390117349861 1
0.184839850991508 1
0.222616900350896 1
0.169558667918259 1
0.154919917964304 1
0.213341933886601 1
0.236562331518252 1
0.12589795638581 1
0.147970908856282 1
0.139755297231155 1
0.2506967951839 1
0.130450902366296 1
0.274678235781364 1
0.194010917048629 1
0.234576462294307 1
0.180522630658117 1
0.182129374764346 1
0.182910229048096 1
0.165412637275437 1
0.132110943157665 1
0.151712536175326 1
0.0609887832791529 0
0.216082642302461 1
0.158642902191772 1
0.224629287206234 1
0.181937724460876 1
0.118357903304082 1
0.0781200344884675 0
0.28680040818927 0
0.198932420858816 1
0.166955912744397 1
0.147472829883019 1
0.215012144974351 1
0.143235074743759 1
0.115658973633725 0
0.263778350520177 1
0.162206842484117 1
0.232710082021354 1
0.178273152404752 1
0.161798205051222 1
0.186480743593428 1
0.318112828116832 0
0.238283493391009 1
0.212969608520852 1
0.236247934956939 1
0.152077382788448 1
0.154731081742392 1
0.178857038988291 1
0.249883677107405 1
0.113288711300402 1
0.128517565100751 1
0.182254484850438 1
0.233361486696095 1
0.22027159026602 1
0.173122181467611 1
0.143047813328389 1
0.194156575747515 1
0.142708668812692 1
0.245045268591859 1
0.245911225858114 1
0.242707309441583 1
0.175700915217375 1
0.140613023166608 1
0.249220887742474 1
0.138210739182188 1
0.137481585743995 1
0.180269441479187 1
0.187103262451206 1
0.200667329494128 1
0.238759212594001 1
0.0975179724986155 0
0.11994673268449 0
0.223617869637762 1
0.255646649137527 1
0.123582345854135 1
0.174755472709103 1
0.166114279269357 1
0.282839422088225 0
0.181018133730704 1
0.109559747035984 0
0.166421888231929 1
0.154733953232578 1
0.128718597496812 1
0.227884633808571 1
0.101416736832626 1
0.135764101640377 1
0.229395049239256 1
0.15986775446137 1
0.196098184253122 1
0.144681991359943 1
0.198061202301261 1
0.131530226638802 1
0.185445271931164 1
0.227913023181199 1
0.229837839942291 1
0.161026510524694 1
0.096367831028115 0
0.16169968774843 1
0.142972132580203 1
0.22178754918723 1
0.16695868843075 1
0.117663814240312 1
0.197819992665312 1
0.248908255713584 1
0.143107750025385 1
0.320574614711361 0
0.186594187023093 1
0.155154773481709 1
0.116994428630049 1
0.259784436378687 1
0.203575584092375 1
0.14729860361808 1
0.21317885860372 1
0.142147564845383 1
0.229772400193668 1
0.193987320883723 1
0.214989105190927 1
0.151839862969178 1
0.140586867544425 1
0.20227642631308 1
0.142774353431043 1
0.153174046403165 1
0.227875096724478 1
0.18233879412984 1
0.161625245131485 1
0.156544086202477 1
0.195834675437015 1
0.141528651198285 1
0.134651554301979 1
0.179985216027895 1
0.190794978073981 1
0.177087485971541 1
0.167463275011037 1
0.249985420092345 1
0.175916641847519 1
0.195806875217131 1
0.199524337154763 1
0.176749033866772 1
0.173141097603084 1
0.23885892939445 1
0.154271872324318 1
0.223087373146675 1
0.143494761668499 1
0.106232520037367 0
0.207913959666861 1
0.135788348205657 1
0.130453545193163 1
0.210247794203815 1
0.133392114714245 1
0.216100095152133 1
0.162859805054534 1
0.139700168000368 1
0.0765067325129368 0
0.176525688794027 1
0.0895973446299617 0
0.281185413202427 0
0.184489884970913 1
0.205807045576341 1
0.11632625048013 1
0.197059324595467 1
0.22611279171456 1
0.143164996180316 1
0.217099292093731 1
0.190110180966587 1
0.146139496551117 1
0.164646825466824 1
0.236128948920622 1
0.188412521844617 1
0.186647949252985 1
0.139000020079996 1
0.198935615784654 1
0.152821713367402 1
0.119009164451861 1
0.115738838376601 1
0.194384488113444 1
0.127207808046699 1
0.155385403770171 1
0.183382966986265 1
0.208535054103233 1
0.20696186793618 1
0.191032358169641 1
0.226689345073517 1
0.26294816358253 1
0.134958047041476 1
0.164070905413562 1
0.157398129410734 1
0.156458472727882 1
0.175283935121992 1
0.206822292497277 1
0.193965167945836 1
0.202367718684394 1
0.221634999765715 1
0.238551143943067 1
0.177309838671871 1
0.0904919300707373 0
0.13401642120253 1
0.204456529858053 1
0.20265071434462 1
0.173018506479623 1
0.176608650257296 1
0.173884004464845 1
0.199172760467697 1
0.177534617971269 1
0.16338316099539 1
0.218605268770747 1
0.134847505265784 1
0.194194850725782 1
0.170431537453487 1
0.20555724681814 1
0.188912652803744 1
0.195215036502875 1
0.13121769441691 1
0.193145731582614 1
0.192488133006798 1
0.18209924207104 1
0.149908014668098 1
0.22064206482086 1
0.153167495662221 1
0.21922063929208 1
0.128822462786453 1
0.198227363582172 1
0.0944861873194076 0
0.136729153137751 1
0.198786466229453 1
0.266886029542457 1
0.159547562563296 1
0.255328278104151 1
0.15136744789299 1
0.248799392367065 1
0.135262882359556 1
0.172367806941621 1
0.199347170926194 1
0.160634984120305 1
0.193790841325236 1
0.218617697035166 1
0.211858656594305 1
0.231729539195448 1
0.104693085664954 1
0.178971772903659 1
0.164013460133969 1
0.227910970263555 1
0.229352389083848 1
0.25195020397057 1
0.132958433091556 1
0.144568524698941 1
0.0953620951216106 0
0.220602830799475 1
0.213856136899301 1
0.198355326322457 1
0.216847522477508 1
0.190008469979431 1
0.13603946141866 1
0.207478276792439 1
0.206556188341271 1
0.171355047800087 1
0.195803957743956 1
0.154157670840611 1
0.147241243164299 1
0.213119691212991 1
0.167812881608845 1
0.181144166676718 1
0.189069592757593 1
0.156111444045121 1
0.22378482083944 1
0.225946870209863 1
0.196282673883436 1
0.135712813962504 1
0.104253615541914 0
0.1756325146052 1
0.117436945524471 1
0.176811938897944 1
0.183351782583102 1
0.19058596109324 1
0.285360305208625 0
0.16014923086339 1
0.172378812741475 1
0.294367609151649 0
0.14689792535166 1
0.172247075049722 1
0.15050950947758 1
0.131627059194382 1
0.179810607967919 1
0.158912231924684 1
0.0960106249871714 0
0.250799679018237 1
0.199709908489885 1
0.212632374472543 1
0.190310039014663 1
0.212355851518415 1
0.289276500846536 0
0.17532822977821 1
0.168377506458732 1
0.193983516345044 1
0.124157600752785 1
0.163035923826432 1
0.145339817243808 1
0.162247860981999 1
0.210443200179158 1
0.156406105079125 1
0.236182571306063 1
0.159016638262993 1
0.174733432462726 1
0.20412720670283 1
0.133845743483268 1
0.18258745041668 1
0.206912778352756 1
0.13218294755287 1
0.164535366154151 1
0.201599391824623 1
0.141645318273341 1
0.24031024968723 1
0.124122262997171 1
0.259663747642972 1
0.167669882207734 1
0.196320246581958 1
0.222341032585886 1
0.259186355097761 1
0.142727675228636 1
0.209028340691117 1
0.23948393458747 1
0.194029824547441 1
0.174930410583597 1
0.209321204863765 1
0.263920615652416 1
0.254279315174807 1
0.241952962779159 1
0.182549044149715 1
0.186698128493216 1
0.179733445605127 1
0.087046968659541 0
0.203469917355804 1
0.181537016044889 1
0.166299423741022 1
0.127621543632844 1
0.257588470813804 1
0.223510908259083 1
0.173366327835144 1
0.136136975995372 1
0.213656677588884 1
0.144993354061942 1
0.144746623484268 1
0.156316066897168 1
0.142582486547978 1
0.19409199400617 1
0.0906689723976508 0
0.240981474119473 1
0.214101069994381 1
0.119251533681127 1
0.226988833352984 1
0.25299459649509 1
0.197740643766016 1
0.225364130937421 1
0.19840043446554 1
0.190300904800183 1
0.192447495600611 1
0.145427550857241 1
0.228976730560521 1
0.161472169816864 1
0.161907075949229 1
0.227308076062645 1
0.168698740192173 1
0.186301973664891 1
0.212751723572737 1
0.255583801218892 1
0.199576833655332 1
0.137696890872907 1
0.131840421403949 1
0.191707402605868 1
0.240853707932488 1
0.193891310211846 1
0.164602178563244 1
0.172370610811117 1
0.200488122910334 1
0.1665064188083 1
0.208974779110816 1
0.151855306276001 1
0.167201590974826 1
0.140490323840217 1
0.1995897114249 1
0.200154186257433 1
0.202239596335825 1
0.164321133357574 1
0.20766320405681 1
0.194797463047184 1
0.177221237658544 1
0.196167634660183 1
0.191466843622471 1
0.225012320397155 1
0.157790977862109 1
0.217982518392718 1
0.171545602253799 1
0.196521632257438 1
0.164671091592738 1
0.261764178579677 1
0.220979851522193 1
0.182543246120927 1
0.184753581149457 1
0.224847005025352 1
0.189273537580447 1
0.186933917837094 1
0.190501222964021 1
0.199785966156633 1
0.188242390634975 1
0.178306373585791 1
0.132214328507167 1
0.183683630389461 1
0.202872100861525 1
0.205776236427265 1
0.111825012498438 1
0.146839321138458 1
0.216108001598008 1
0.186179743531145 1
0.185239035738023 1
0.122648164865848 1
0.125539254052532 1
0.220747067041461 1
0.185854553363849 1
0.0937195352599511 0
0.141155742440736 1
0.220762088402175 1
0.148836119834831 1
0.136833639158138 1
0.127301221558252 1
0.191742854345413 1
0.248380862965759 1
0.1243286327742 1
0.204983251248883 1
0.208913741594613 1
0.247688553793386 1
0.17042162662723 1
0.275850562407886 1
0.102710014506056 0
0.186195661089499 1
0.174587230804135 1
0.182467578205271 1
0.205560439107936 1
0.0844706621284101 0
0.123878043152328 1
0.239616226980902 1
0.159213870152848 1
0.205947879423235 1
0.110004746851699 1
0.154297515684159 1
0.156411493459442 1
0.196406590629497 1
0.194104785378864 1
0.0975516847792268 0
0.135791648966388 1
0.116895735721676 0
0.199545514874199 1
0.2306614962744 1
0.231891262026443 1
0.224019358572869 1
0.153261588193728 1
0.192399460880499 1
0.173428653845313 1
0.206423391364481 1
0.182158047249041 1
0.159221763932606 1
0.245168955996253 1
0.139776667801294 1
0.168137223404111 1
0.185344383410005 1
0.153553185893044 1
0.226393035908064 1
0.135104867793666 1
0.18109174046624 1
0.233012202836515 1
0.1586174352035 1
0.177383917790203 1
0.2211293847952 1
0.123057706564454 1
0.170505350870228 1
0.148618043634017 1
0.181667562674189 1
0.225200628021198 1
0.180542375536123 1
0.158268704352465 1
0.149585956789988 1
0.227915009430102 1
0.110906342382724 0
0.282696054332246 0
0.244863513817098 1
0.148807949926961 1
0.244452592936209 1
0.205863319780003 1
0.187979830416176 1
0.22859157554415 1
0.143959371368662 1
0.120582122384882 1
0.113662962042629 0
0.217878724787008 1
0.0876035530208434 0
0.206795824330116 1
0.215430576159829 1
0.220257436344506 1
0.191158239658766 1
0.206918307042067 1
0.153798424520334 1
0.173063630777429 1
0.13113208910107 1
0.202834055988248 1
0.224852221503304 1
0.222475740776408 1
0.241124591247574 1
0.180943568872579 1
0.221461699288211 1
0.252038190834913 1
0.09948187462793 0
0.204704915269541 1
0.118840314674347 0
0.200535217270656 1
0.176421991573185 1
0.155841291361851 1
0.170537063595864 1
0.170526910298449 1
0.233569629142331 1
0.182375866772402 1
0.239667821985107 1
0.229425789394217 1
0.149531098214981 1
0.137355057745532 1
0.230472252549207 1
0.169220871427388 1
0.2295718121275 1
0.236491272953825 1
0.251289686988888 1
0.147371744492687 1
0.205507994242279 1
0.24623984565425 1
0.184179541443685 1
0.194251836606608 1
0.241110870394192 1
0.156561854896996 1
0.187158156965733 1
0.130987939682499 1
0.15885552731617 1
0.159317898322965 1
0.144795367294255 1
0.22395997413598 1
0.254613621091179 1
0.241948281274687 1
0.177710662184644 1
0.191658526113935 1
0.137464256607556 1
0.181842412874462 1
0.248776999294155 1
0.145792365222193 1
0.235340139895302 1
0.162574648252716 1
0.193898813205049 1
0.184307502057295 1
0.215732475586163 1
0.180661564081705 1
0.172256777755669 1
0.133873616111586 1
0.180580273172188 1
0.273727530372994 1
0.16457859284957 1
0.0932919655353595 0
0.207878062884825 1
0.126076825966829 1
0.169293587338566 1
0.230845400073856 1
0.196761822122011 1
0.242796360473114 1
0.137001608816501 1
0.176401791723171 1
0.161708073595421 1
0.243371190497064 1
0.168659340025478 1
0.0720761588426708 0
0.207506146825564 1
0.147153852746023 1
0.157230882783413 1
0.20009232685771 1
0.209703396775867 1
0.194833505528843 1
0.147810755025964 1
0.250571602162594 1
0.181414353430987 1
0.13350912164645 1
0.0927649459076351 1
0.247031936159827 1
0.105978868056577 0
0.182631244405124 1
0.146684864442367 1
0.21468378791143 1
0.245672051948239 1
0.221687782217359 1
0.140188679950081 1
0.181040125244659 1
0.164481306648973 1
0.192945709321642 1
0.181712900807183 1
0.19521112064693 1
0.169126185122724 1
0.132992588440944 1
0.221178702163338 1
0.176059625028383 1
0.0920261920348297 0
0.164094040665864 1
0.143797842228149 1
0.146023605921839 1
0.275369943384312 1
0.151092792363687 1
0.165464861262908 1
0.176761000075018 1
0.263862673946116 1
0.0955338067115889 0
0.158369497644751 1
0.0871367733388407 0
0.195323197721975 1
0.206516050562829 1
0.208201830571991 1
0.169250474297236 1
0.169118282783619 1
0.139099011607835 1
0.228533493543188 1
0.177612549129847 1
0.177000607902066 1
0.253903268382786 1
0.280632323232479 1
0.122481223920594 1
0.272512179728278 1
0.152445341147585 1
0.169776965799802 1
0.281597618811241 0
0.194829016574746 1
0.136073780238942 1
0.253727545669204 1
0.243060302933867 1
0.162062315526842 1
0.203753591864597 1
0.21289009968423 1
0.192944269601343 1
0.214114783991043 1
0.216438561425083 1
0.202405250184774 1
0.147283750503767 1
0.240641983529876 1
0.192500402969773 1
0.179888254214946 1
0.132079416824299 1
0.155015914129644 1
0.135485881394957 1
0.24282879942615 1
0.144336079341009 1
0.166241134083279 1
0.213972988332 1
0.238218753167425 1
0.18982879992893 1
0.178845271424173 1
0.15135416460396 1
0.0907084452641891 0
0.181175553359221 1
0.0830889331732358 0
0.155837189260501 1
0.123926144919113 1
0.255917993510625 1
0.109656477417183 1
0.143358757401134 1
0.258877242298731 1
0.106992320301086 0
0.171169195909161 1
0.235951676210049 1
0.225803515073388 1
0.201332473692742 1
0.198344969374689 1
0.235266781318311 1
0.190498143865214 1
0.193797085023821 1
0.179670410543804 1
0.183836517859188 1
0.204333999590628 1
0.163647842664628 1
0.145036483969145 1
0.160247310606554 1
0.134894291713214 1
0.143463393718989 1
0.267791247522323 1
0.151638972539522 1
0.193796170889504 1
0.163089659031281 1
0.218333145888762 1
0.206462760006778 1
0.124048390719522 1
0.169158868072323 1
0.286218032901693 0
0.240783199728874 1
0.172703699218458 1
0.227998674461693 1
0.137487361392406 1
0.192069925924142 1
0.250829383914838 1
0.223813699763081 1
0.145389036819053 1
0.20050101547579 1
0.174585146908687 1
0.126510364952565 1
0.254163536391312 1
0.177712011723377 1
0.201240713382422 1
0.210003630248529 1
0.216398099700122 1
0.225078078020543 1
0.219359915150335 1
0.249908281436368 1
0.193245222619097 1
0.111169453958506 1
0.132541934243007 1
0.190089346122659 1
0.251374124622217 1
0.254477784059832 1
0.188725007534681 1
0.166658564928326 1
0.221959405085279 1
0.166144636757173 1
0.199269718445497 1
0.229920104494361 1
0.218642535349374 1
0.130356530560074 1
0.217331325721956 1
0.198425579873736 1
0.142234299094975 1
0.187578996125978 1
0.206096910282212 1
0.190084552233725 1
0.145956441732318 1
0.21838399177569 1
0.159158418408137 1
0.213383396150855 1
0.170500836072187 1
0.182164420615099 1
0.148468425975473 1
0.189458256857334 1
0.194044938562949 1
0.125776582005762 1
0.227789358787645 1
0.128030747654869 1
0.171887034322502 1
0.165932726379698 1
0.148648571975879 1
0.218344059968289 1
0.131350042716593 1
0.0844950811433509 0
0.224994145372859 1
0.254751965990259 1
0.209596100129785 1
0.176596475659479 1
0.266230659857157 1
0.257739343777715 1
0.153084089286132 1
0.186066498884439 1
0.195718681726798 1
0.135825186769971 1
0.195946042085821 1
0.135602760448332 1
0.236456007613543 1
0.181571193056104 1
0.222280236000332 1
0.163432776943873 1
0.178268341653461 1
0.201409394795773 1
0.203538241211533 1
0.207529445209088 1
0.204285635367222 1
0.208743599872429 1
0.186501614736387 1
0.228401153777338 1
0.21046149675275 1
0.221180609453979 1
0.168279655038141 1
0.188520023796538 1
0.0979498552997447 0
0.189071922887161 1
0.227393698805059 1
0.1977058717425 1
0.11725901181513 0
0.19635493051481 1
0.218512600998384 1
0.200169255314619 1
0.230018551714385 1
0.215694990490859 1
0.15062716467738 1
0.284800957891174 0
0.207575111171219 1
0.185051086914743 1
0.175392045292366 1
0.0512233045604845 0
0.171276546627693 1
0.203299216910146 1
0.302588487875706 0
0.228265687358664 1
0.225614607247124 1
0.123262003090527 1
0.146311309454605 1
0.210492525938433 1
0.235323948012864 1
0.0615586189026452 0
0.149126875703712 1
0.129853920039461 1
0.23912811722644 1
0.214490150576519 1
0.13458927949933 1
0.201418903247075 1
0.164657729258133 1
0.159948065999468 1
0.224980517349249 1
0.131763808743978 1
0.17517937240231 1
0.165581403298425 1
0.159057731505671 1
0.225182943017714 1
0.149988218153718 1
0.219011823672842 1
0.197391860719198 1
0.191464756404164 1
