# Supplementary material for: Bias caused by sampling error in meta-analysis with small sample sizes
Source: PLoS One. 2018 Sep 13;13(9):e0204056. doi: 10.1371/journal.pone.0204056 (PMC6136825; doi:10.1371/journal.pone.0204056)
Supplement: S7 File — (ZIP) [file pone.0204056.s007.zip › results N = 50 theta = 0.2 tau = 0 sz = 50-100.txt]

"dl.theta" "dl.cp"
0.206155201987702 1
0.229775715732683 1
0.187504673812873 1
0.208148060972565 1
0.201867643140557 1
0.19367528547405 1
0.208461577927181 1
0.205675481624289 1
0.212769654340066 1
0.222254331450046 1
0.195819040423359 1
0.193919022792234 1
0.221147361930247 1
0.236829450761896 0
0.208453018062154 1
0.197956732225313 1
0.178044868959485 1
0.207056983926611 1
0.233954698436123 0
0.203827977766939 1
0.221167077480484 1
0.233902455560971 0
0.208421529667092 1
0.187057958204805 1
0.174960730093208 1
0.192119736932175 1
0.210735282153495 1
0.207807443597776 1
0.232370686699037 0
0.199291752929648 1
0.205975231412994 1
0.172865109788968 1
0.178162282363262 1
0.219699335687019 1
0.230556961259461 1
0.205900505839009 1
0.186069332163149 1
0.217127382976641 1
0.194727904167165 1
0.206046067717961 1
0.231811158431711 0
0.228376446065166 0
0.188204382071304 1
0.185986533711404 1
0.18871876309244 1
0.225800485876956 1
0.200353863680526 1
0.208759374037139 1
0.202443642205188 1
0.216039884274735 1
0.205462911160175 1
0.199793759799496 1
0.204651017629797 1
0.192540641639891 1
0.22993396054019 0
0.180885152273746 1
0.225852333345123 1
0.209950192195891 1
0.214998705062169 1
0.193823673994944 1
0.196646019135095 1
0.23429957974797 0
0.207366972305686 1
0.197234925425101 1
0.170040101286621 1
0.202790200964327 1
0.213260426194925 1
0.210229408268376 1
0.170265040081962 1
0.189288612024131 1
0.217665476229313 1
0.21071797268448 1
0.187274656503223 1
0.215231242504106 1
0.208339009880491 1
0.212159268902674 1
0.20292979857553 1
0.216466552821284 1
0.181054922800017 1
0.190522867500061 1
0.226847970832738 1
0.177139153220971 1
0.20243028607622 1
0.180547545893961 1
0.185463171698653 1
0.171788050340153 1
0.207982858832545 1
0.1774291457521 1
0.221849861922825 1
0.187097473733216 1
0.186715310417911 1
0.202077827276331 1
0.226710360188325 1
0.214533612610776 1
0.206001928814381 1
0.220698273970275 1
0.231157081944055 0
0.194119174270058 1
0.192709948022851 1
0.197704256227855 1
0.197136420897684 1
0.186825722676645 1
0.197306194515663 1
0.218656509100433 1
0.208013325662062 1
0.205896432880395 1
0.220560751007887 1
0.215707487007328 1
0.185771908035641 1
0.197240059406224 1
0.199439955341756 1
0.181956740299884 1
0.196302969862121 1
0.190412199558881 1
0.206303884192415 1
0.188197930469926 1
0.200202524259638 1
0.200258095368221 1
0.223023675684716 1
0.221834446693226 1
0.187585216872163 1
0.219900369289578 1
0.199412478103802 1
0.224077257283246 1
0.181095152415591 1
0.216540051836177 1
0.199476004088895 1
0.219394004250519 1
0.200675433652618 1
0.21011416034413 1
0.211348177803751 1
0.207858916636558 1
0.199138978002827 1
0.211808947438187 1
0.21298391119901 1
0.227322287544982 1
0.185359996454039 1
0.1557504227264 0
0.186712370959486 1
0.211235531622271 1
0.239381641706577 0
0.217075194588938 1
0.185271005387714 1
0.203146967299546 1
0.210322892834376 1
0.228208618366953 1
0.177554485281978 1
0.18872388190938 1
0.185780361002163 1
0.187415734167699 1
0.210099280943197 1
0.185890367234638 1
0.178329588170311 1
0.210897576244104 1
0.195653815528956 1
0.234678058053693 0
0.181292873026627 1
0.194697014849121 1
0.21022613065246 1
0.202186089407976 1
0.221414807750068 1
0.210039445206139 1
0.207484834884929 1
0.221527611444045 1
0.178235803376792 1
0.2046745593763 1
0.196007560991036 1
0.175258272341326 1
0.209853107652877 1
0.181974033852774 1
0.184104970732554 1
0.211366368921465 1
0.215991828863892 1
0.173608775442764 1
0.190332454411155 1
0.250113364406334 0
0.199466611832388 1
0.223794080837741 1
0.193644772069261 1
0.200522387923457 1
0.191501913320389 1
0.221341532838554 1
0.195026995677323 1
0.206267719970045 1
0.163571948667677 0
0.213206281802317 1
0.235318595392585 0
0.206215191139401 1
0.192644593330751 1
0.175925757811625 1
0.209882979953078 1
0.211350608810666 1
0.230073657590048 1
0.15749992133444 0
0.215356645796836 1
0.219232857233479 1
0.190860751825997 1
0.21761492667124 1
0.16413917055992 0
0.216316264066133 1
0.180279417857457 1
0.207551799887394 1
0.186153066735463 1
0.209139523586612 1
0.189274107080166 1
0.211056413992494 1
0.206833273149718 1
0.194924389467322 1
0.210777850622406 1
0.202769366608609 1
0.204580443253789 1
0.200962228772577 1
0.209182354065615 1
0.182520778414434 1
0.211388785914242 1
0.19612940944416 1
0.219609187941805 1
0.202752130225696 1
0.198905725376817 1
0.212860105354143 1
0.214444495936949 1
0.189583342025019 1
0.201138523778583 1
0.202260669323584 1
0.197623371648073 1
0.221690686700477 1
0.211726312750168 1
0.219808141803926 1
0.22702160393152 1
0.219078814424259 1
0.20893635093896 1
0.205630120595328 1
0.215991786956639 1
0.200652444166541 1
0.19118746393769 1
0.23882243827184 0
0.205544760902901 1
0.205158289595975 1
0.197189575066475 1
0.247699554120559 0
0.222726552778987 1
0.191613791305752 1
0.198103056075023 1
0.202432206446761 1
0.208448151837167 1
0.186344777504287 1
0.195259137035176 1
0.205853683935628 1
0.207125231157137 1
0.229057404643877 0
0.202455605774661 1
0.211999890007359 1
0.207810893900487 1
0.216295494610133 1
0.213802115414755 1
0.201147120834813 1
0.221009728734088 1
0.182099155283677 1
0.207095011934763 1
0.204930217554291 1
0.210835877608939 1
0.229748464651096 0
0.194456765864042 1
0.199513057609636 1
0.204117174749238 1
0.188848126378462 1
0.205714147659096 1
0.215845721343383 1
0.199425706936646 1
0.212315601303264 1
0.204465955958394 1
0.214279961915915 1
0.209209833022661 1
0.190723961263227 1
0.210362885466763 1
0.188258232468309 1
0.201155475146159 1
0.21207561945391 1
0.207371877909854 1
0.192527387309893 1
0.210793764745753 1
0.206536203324577 1
0.197561448591395 1
0.165846019936626 0
0.205237636217863 1
0.196681207628518 1
0.206813267277801 1
0.21377964402981 1
0.197474149228601 1
0.177081402371179 1
0.206029431548501 1
0.226330962192244 1
0.207762031826425 1
0.200339317467673 1
0.230508985764396 0
0.228321206330418 1
0.177916844599335 1
0.197469487981799 1
0.218892166346811 1
0.178528795667922 1
0.220090904083525 1
0.204772371567907 1
0.183988323466052 1
0.216750492139922 1
0.225252862867289 1
0.223469234685604 1
0.210192810713765 1
0.221228860188807 1
0.191451612552819 1
0.204923770356352 1
0.20034466519867 1
0.185331104074898 1
0.194871182550392 1
0.199143987038974 1
0.19679086854023 1
0.205096585705414 1
0.21889567769175 1
0.204880315117066 1
0.211253874885626 1
0.206933287405449 1
0.215697402948588 1
0.217756043441057 1
0.203459655484689 1
0.197515449120751 1
0.209552458599454 1
0.204594320127418 1
0.205718083190245 1
0.230248964703833 0
0.192402696604935 1
0.217847702621632 1
0.207777841750209 1
0.198234041229214 1
0.213296807509318 1
0.200965416498329 1
0.174617310892442 1
0.194142235385852 1
0.221843969852129 1
0.207004379533588 1
0.2038282267929 1
0.210114860502563 1
0.199842260778815 1
0.222225208608765 1
0.176598501968615 1
0.195286364898497 1
0.195690934599147 1
0.22150533924548 1
0.225817465929034 1
0.224360683724503 1
0.215371743089878 1
0.175210628560723 1
0.205878063878083 1
0.191143439490622 1
0.210776073128633 1
0.205834568145354 1
0.195082165745395 1
0.210154619226685 1
0.194372059796288 1
0.212598040721302 1
0.186665051582857 1
0.202637423662514 1
0.185500828817349 1
0.210675448395414 1
0.2283012323854 1
0.195326004362009 1
0.199148855876517 1
0.219957733393137 1
0.198542565563139 1
0.246252601316164 0
0.186022570615219 1
0.217499107001186 1
0.219152299633949 1
0.18006030344528 1
0.172062014135988 1
0.242133216725055 0
0.208363502062804 1
0.185331013481085 1
0.243008212918755 0
0.213369369842489 1
0.209493936546669 1
0.212101329900946 1
0.213160819454444 1
0.207290365815548 1
0.214647885681935 1
0.202949513460449 1
0.204687962902617 1
0.211087884425319 1
0.227706127234551 1
0.199411505157135 1
0.21393210947099 1
0.212916756740558 1
0.192528696840036 1
0.186641697432438 1
0.206471562889044 1
0.203082372072498 1
0.199443988297197 1
0.184374451388552 1
0.217152715172139 1
0.207871997585379 1
0.206921911294445 1
0.184285838408864 1
0.205216793399548 1
0.173073217133274 1
0.203292543707632 1
0.210463682576573 1
0.208894587541525 1
0.205503444967248 1
0.183793795805754 1
0.220841240558403 1
0.227606502209939 1
0.212754010554966 1
0.219884204386277 1
0.201167627190493 1
0.232553368242966 0
0.216109023857498 1
0.204290329299147 1
0.196404754339488 1
0.235390124469417 1
0.171208922071787 1
0.201059439089969 1
0.209441953386893 1
0.212663376143683 1
0.208550091626633 1
0.200795023849892 1
0.200763083469217 1
0.201020362223112 1
0.183113742204406 1
0.195227609840186 1
0.196060545026869 1
0.223288978201694 1
0.185881156716418 1
0.213050892821081 1
0.179668236806538 1
0.210765449252865 1
0.199823593497316 1
0.201007661881729 1
0.190606548104344 1
0.209140081508824 1
0.185424330436175 1
0.205654435956178 1
0.200858883713289 1
0.23690918787218 0
0.178094984586225 1
0.186933504468346 1
0.191388124569025 1
0.198679057410902 1
0.181074738137767 1
0.195841682270249 1
0.240167461193057 0
0.215140415956462 1
0.227886116818031 1
0.209356422229274 1
0.17868210710947 1
0.195641633429705 1
0.206609453027699 1
0.188595740680684 1
0.194835174904559 1
0.194711400347856 1
0.200901662212554 1
0.184598403082584 1
0.213091652165374 1
0.204709480388905 1
0.193856959261045 1
0.217858150957899 1
0.21159031828757 1
0.204991070831099 1
0.2410564474616 0
0.193492088339157 1
0.203080128961107 1
0.22401371629754 1
0.219064570379141 1
0.223976395391233 1
0.191359905157847 1
0.169178641447994 0
0.163620950026748 0
0.216945658623618 1
0.182486988194666 1
0.203181855259235 1
0.202146474782889 1
0.219352271120319 1
0.223416231530686 1
0.215961659966707 1
0.191443994527668 1
0.212236935919077 1
0.231274435886499 0
0.194937934018553 1
0.202468087670717 1
0.226122341965996 1
0.220405802057979 1
0.192857018918016 1
0.196327053512528 1
0.201098423370061 1
0.220702285767206 1
0.191872299381846 1
0.182693531419615 1
0.221417320969056 1
0.204791752476507 1
0.1937668951511 1
0.206965272536395 1
0.207415486851082 1
0.205658002467745 1
0.213954670656556 1
0.191485009968777 1
0.186906365359536 1
0.232058398499586 0
0.21815939232618 1
0.209171901473175 1
0.200314160830281 1
0.211245200080399 1
0.208952727520302 1
0.183087232736959 1
0.224460260040459 1
0.213888709668395 1
0.194197023256853 1
0.196475728003027 1
0.209154632412749 1
0.217368964615749 1
0.231314572709739 0
0.208946344165908 1
0.214113710109549 1
0.197418017649924 1
0.201059094875916 1
0.2181735160992 1
0.201186843014039 1
0.182741559777173 1
0.195334894759569 1
0.172336118006404 1
0.203394068925801 1
0.201571207057493 1
0.197842794941706 1
0.225644090018364 1
0.19497099926919 1
0.190970829784766 1
0.208431785181918 1
0.202227892075298 1
0.225483429566178 1
0.233803428093941 0
0.193229696863516 1
0.212400809486817 1
0.209418654908852 1
0.190953360772053 1
0.200714705702344 1
0.193005598732679 1
0.209688596276794 1
0.199058906397079 1
0.203164553853315 1
0.206331503545856 1
0.171599404492202 1
0.180789383183398 1
0.236725712698565 0
0.217437440187657 1
0.196640400238061 1
0.203971985781945 1
0.214026520858526 1
0.212886050598142 1
0.201097248621466 1
0.21720794338081 1
0.183540243385638 1
0.19905206095698 1
0.200844637922378 1
0.183227468296107 1
0.210545898206005 1
0.201249569280152 1
0.201100237549104 1
0.216216744751515 1
0.197964774982355 1
0.214473089635466 1
0.198736510160754 1
0.167278172118256 0
0.180985105146242 1
0.201994997244941 1
0.191669177004481 1
0.222495524300087 1
0.224255456678243 1
0.167870592877843 0
0.180259814327392 1
0.211089591574951 1
0.200462969596069 1
0.204847179724747 1
0.188952975986163 1
0.196807737168597 1
0.198390127411445 1
0.2049949274247 1
0.188079710484607 1
0.189229231535379 1
0.219875553820811 1
0.226107506439157 1
0.22279798958578 1
0.199379469369059 1
0.216318766948734 1
0.19678454042078 1
0.201274973522179 1
0.196043019403953 1
0.19953854104795 1
0.228544160918168 1
0.183196857250898 1
0.209222530035945 1
0.212608923390619 1
0.187926321370593 1
0.213885725576065 1
0.17837520258676 1
0.203303390704135 1
0.177093627305286 1
0.184301689861608 1
0.203354922989266 1
0.190598671202388 1
0.186986796259937 1
0.173217563254797 1
0.208065151042346 1
0.190521467077316 1
0.193812500356458 1
0.206448361405796 1
0.168216258524044 1
0.171182689753437 1
0.164405595795371 0
0.187918272489915 1
0.21369760114258 1
0.183422961422893 1
0.213047383409954 1
0.194893727518362 1
0.175813072146286 1
0.230551416292078 1
0.200744895041317 1
0.179722998723827 1
0.196814836612166 1
0.207225647745631 1
0.209909037331728 1
0.195053952734253 1
0.212990407152651 1
0.209356736783919 1
0.232105446418664 0
0.16622812947558 0
0.182228587411625 1
0.200934625215166 1
0.201069780420654 1
0.222596830922046 1
0.17904853428349 1
0.182338585926473 1
0.204072772908506 1
0.179429559959181 1
0.199144399617705 1
0.206783637003058 1
0.228077674036768 1
0.198333745563033 1
0.197589599604751 1
0.211632737856024 1
0.211502591600691 1
0.167603591473186 0
0.202153268637902 1
0.153805870209833 0
0.192300691038569 1
0.167679881253579 0
0.194982877543662 1
0.229584071153085 1
0.205644726714578 1
0.179436252452645 1
0.179637549198226 1
0.212998699345457 1
0.182423427082909 1
0.209682759549683 1
0.189394920308296 1
0.193604123997744 1
0.197306097352322 1
0.203302448465876 1
0.206034091523491 1
0.195968892900826 1
0.206555862324773 1
0.194617497118285 1
0.194664522208697 1
0.173132462757836 1
0.195367142306814 1
0.192299255514849 1
0.187808804457795 1
0.179484207856362 1
0.205266751140461 1
0.192106899989273 1
0.215719248088067 1
0.167665590835352 0
0.209558216949932 1
0.217574606775332 1
0.212227533369447 1
0.171715636083811 1
0.199983765108619 1
0.192147071586661 1
0.202851464489268 1
0.210890359795776 1
0.210831671599579 1
0.219081021767052 1
0.20407636855822 1
0.210241704752454 1
0.213328192478294 1
0.20100299166593 1
0.234835255373289 0
0.18930653058266 1
0.180375510333169 1
0.204112478647625 1
0.193003958996499 1
0.187937002221301 1
0.171713070319507 1
0.212619397733488 1
0.182715810949036 1
0.215035649875128 1
0.216710836594094 1
0.203068695013742 1
0.192639904039163 1
0.19356610916253 1
0.186652747978058 1
0.198923120423945 1
0.194890673255341 1
0.19367599402815 1
0.226596476828093 1
0.193952677256383 1
0.219065004264044 1
0.199432366808464 1
0.198243400148948 1
0.214870131303422 1
0.225774875814411 1
0.217307446586183 1
0.202644470971125 1
0.193612415487771 1
0.193460870071189 1
0.186879536797184 1
0.176204932744661 1
0.221819534686584 1
0.205999707914145 1
0.216492625368706 1
0.18104065646767 1
0.206623916655947 1
0.198536234817415 1
0.237520695355311 0
0.229705650032436 1
0.225347610587691 1
0.200129754033696 1
0.185040948982 1
0.185587528558119 1
0.206818313564745 1
0.202167149681357 1
0.181419794650283 1
0.201476341979998 1
0.175833596832219 1
0.232699720575765 0
0.201500518047121 1
0.19494235356343 1
0.184444121941252 1
0.231264729843286 1
0.207582067552578 1
0.199196405556346 1
0.20668718704381 1
0.197479176134411 1
0.214463764405992 1
0.180506515074347 1
0.181300715812999 1
0.222706996896142 1
0.234931170599726 0
0.233384097955928 0
0.198830847608414 1
0.18369371061847 1
0.173494975416065 1
0.205715287015857 1
0.212698982921474 1
0.189178487822206 1
0.198270666410434 1
0.188463268674538 1
0.185392904605411 1
0.226045396789017 1
0.189360330756905 1
0.220472308452623 1
0.193860177396021 1
0.204128692519509 1
0.201841591572941 1
0.187783808785745 1
0.208171124299841 1
0.210800461750499 1
0.230539703494436 0
0.20166165089785 1
0.213163946763488 1
0.202863323479781 1
0.219901316087026 1
0.221200314521399 1
0.208076377677277 1
0.218303312098637 1
0.222351935450385 1
0.229518283379006 1
0.20584048348068 1
0.203062978083167 1
0.214044585276935 1
0.158314769582 0
0.184051631142903 1
0.20656428513541 1
0.182647019269022 1
0.200001002270041 1
0.220550530772614 1
0.224957448345019 1
0.238633185698684 0
0.179007997241586 1
0.191882334570674 1
0.218190081517079 1
0.174713930445207 1
0.211038687107318 1
0.185649192668737 1
0.178870074079393 1
0.22356266574236 1
0.179309322694007 1
0.178385233241101 1
0.169145690116363 0
0.183083572524338 1
0.173539299271044 1
0.199229055688814 1
0.214004939039934 1
0.216336586626087 1
0.22578772237955 1
0.200851403538325 1
0.224525645809658 1
0.197774457740385 1
0.204053215623749 1
0.173286638390623 1
0.190249730144759 1
0.231095898385655 1
0.205013034382595 1
0.225865514645314 1
0.209745752705873 1
0.18717962886424 1
0.207618667798835 1
0.190520272484447 1
0.208936652062432 1
0.214082793372055 1
0.228703499124059 0
0.202223107005332 1
0.224958564180728 1
0.1725851054015 1
0.211911027991993 1
0.208922304717969 1
0.180611558569088 1
0.227371245996587 1
0.203601032201955 1
0.170114632589194 1
0.195341176863063 1
0.183593751896259 1
0.201886173312164 1
0.199707387408009 1
0.231111250210533 0
0.204198157214346 1
0.197747400576315 1
0.17391583338041 1
0.209672036206729 1
0.22100645305676 1
0.206412579992045 1
0.225096304557404 1
0.179781873056276 1
0.183423956831639 1
0.22053585994305 1
0.210387379097535 1
0.19762600212814 1
0.215595420521826 1
0.204627070012861 1
0.197990256948038 1
0.227364164405907 1
0.195362525022221 1
0.213490948184567 1
0.213956642328629 1
0.209682303642473 1
0.19325649408504 1
0.181877591487257 1
0.214473639950798 1
0.187281912867605 1
0.204805911460245 1
0.24127372619938 0
0.190731755512334 1
0.218860134154806 1
0.189013213260479 1
0.20543986106128 1
0.195770894530888 1
0.205387019526355 1
0.1943393225103 1
0.199167228336809 1
0.21205708907669 1
0.180777085060579 1
0.220763654953459 1
0.217502866334801 1
0.194211502377693 1
0.217452327995659 1
0.173081864144744 1
0.189438588811132 1
0.202764039698399 1
0.202788205409 1
0.213073701008679 1
0.209856473258273 1
0.219159701251944 1
0.186431673751654 1
0.202872070324 1
0.195091917791949 1
0.184016012546492 1
0.196620256478673 1
0.206838808041825 1
0.193479973649668 1
0.183205778157961 1
0.176792857773072 1
0.221674331456732 1
0.212171705119911 1
0.200582531373765 1
0.20282409782193 1
0.191751692431012 1
0.190396489763459 1
0.204114604420156 1
0.194334739491573 1
0.188370047536247 1
0.207382683877093 1
0.200504411704273 1
0.204035662588015 1
0.223057414739509 1
0.207553013326663 1
0.204686241141881 1
0.199663034243067 1
0.201103576968774 1
0.17310143969723 1
0.21107393248889 1
0.196720456033837 1
0.206615772487204 1
0.186104260512705 1
0.224283402599815 1
0.178435401719108 1
0.178707807208492 1
0.202213239228967 1
0.195807832028311 1
0.222682122341371 1
0.208815266746917 1
0.187410730324472 1
0.214477588497065 1
0.192269939568159 1
0.215773038763887 1
0.183407641095151 1
0.217575773649282 1
0.208394631254436 1
0.189761292312265 1
0.199172031676166 1
0.17781464932167 1
0.19745881839588 1
0.218889054389444 1
0.208197452047869 1
0.160621423535797 0
0.183836802442285 1
0.163825378175767 0
0.205716034074482 1
0.200934272735814 1
0.210023100788829 1
0.192064562376378 1
0.21586080079679 1
0.202430227031067 1
0.224906814198257 1
0.223065157293992 1
0.204251988863835 1
0.218995270448089 1
0.202011136920438 1
0.214141971075831 1
0.20185300243869 1
0.178139733554709 1
0.234196014601284 0
0.221864488858454 1
0.21370864528211 1
0.210678860546654 1
0.217459133903176 1
0.20284912421728 1
0.204484826898396 1
0.223323433255009 1
0.200789651035728 1
0.2146577697794 1
0.189328879474003 1
0.212837359189881 1
0.185791342494488 1
0.203238534701098 1
0.194259050306675 1
0.219813244737654 1
0.224009096132411 1
0.222284961609772 1
0.193435169757291 1
0.235483563200664 0
0.217434511626492 1
0.20708884663887 1
0.197087204676803 1
0.208009478765383 1
0.208483085820482 1
0.194201625434361 1
0.224997597802393 1
0.190284239210137 1
0.202065880093912 1
0.204208496789561 1
0.194517254467862 1
0.228808753992907 1
0.197157173939788 1
0.190646682469711 1
0.189362860309103 1
0.232384821499494 0
0.204109263041877 1
0.20006803480215 1
0.167077660572755 0
0.184254927086557 1
0.170175268993054 1
0.212329804429878 1
0.22092936163965 1
0.194102208855445 1
0.199753793240295 1
0.210941969563586 1
0.19715361221142 1
0.218436802089033 1
0.220119900935063 1
0.214337989514717 1
0.194839218636059 1
0.203599358722352 1
0.221479582015227 1
0.221352671978637 1
0.226300288854951 1
0.213483417220814 1
0.179157267914388 1
0.193467854591719 1
0.234143587586378 0
0.212116448324603 1
0.221932955622123 1
0.206832405623722 1
0.230497458601442 1
0.193052779654945 1
0.195364543013756 1
0.202579905874331 1
0.218798152752637 1
0.195677898029685 1
0.201565172382856 1
0.199950655757283 1
0.179910674638826 1
0.190753029465049 1
0.191753538399267 1
0.219147693654805 1
0.219924834288511 1
0.209889041960767 1
0.206266190825398 1
0.180206048326355 1
0.199907977702665 1
0.205927015902302 1
0.198624004246379 1
0.156731449157196 0
0.204305215460345 1
0.16979985632206 1
0.204844993260862 1
0.215806691578292 1
0.215680416034928 1
0.216517899783496 1
0.205690243945498 1
0.193100039164526 1
0.195185973109937 1
0.212481899633661 1
0.20286990974426 1
0.208055385831515 1
0.199095331262542 1
0.186773742218602 1
0.193884596262438 1
0.214291230086173 1
0.213236617023647 1
0.190796032927179 1
0.193530892769454 1
0.184612278675129 1
0.204172342201407 1
0.210647307776122 1
0.195244581231943 1
0.176844759539723 1
0.18131823543076 1
0.217268505849632 1
0.152264910100217 0
0.195823314393232 1
0.209066378393502 1
0.192471850334992 1
0.21688986061627 1
0.213452356407375 1
0.216389324985828 1
0.21600708018723 1
0.202752950660589 1
0.187937827760077 1
0.207668699526096 1
0.195605298913777 1
0.239901020925783 0
0.168785516941805 1
0.22054911953243 1
0.1940367138488 1
0.193430104675915 1
0.187020237855186 1
0.182511683589737 1
0.219440219840328 1
0.178985193889641 1
0.212174873764217 1
0.209353500932161 1
0.200877431968341 1
0.179676376350357 1
0.20109438711605 1
0.189062850273116 1
0.214744997941866 1
0.191997365528038 1
0.195675567542191 1
0.20648062683856 1
0.211692297238926 1
0.190380238596772 1
0.214035759723874 1
0.198186388737527 1
0.191321524944099 1
0.21024805135275 1
0.221290864496411 1
0.177388039153545 1
0.194792253363452 1
0.206729007123879 1
0.245191062177796 0
0.189708227336709 1
0.212337861082302 1
0.180568048178858 1
0.198248799913462 1
0.211351519256789 1
0.187451272551505 1
0.20358509346821 1
0.186149247360456 1
0.212758496638621 1
0.200395600761234 1
0.21317854049114 1
0.199899211310951 1
0.206006207004749 1
0.223435399966911 1
0.197918072654756 1
0.201436284587463 1
0.185309795198991 1
0.223023335950417 1
0.187968676861161 1
0.19058146915067 1
0.190739258072148 1
0.191166533347651 1
0.217176273286501 1
0.205458979055417 1
0.200825028504743 1
0.188520651314548 1
0.191535391759152 1
0.200847958801662 1
0.179592956971383 1
0.216635118639852 1
0.20299941192527 1
0.195523108006887 1
0.230345013693546 0
0.209043153136054 1
0.193615279499807 1
0.237157957264639 0
0.195935433481229 1
0.20198662240164 1
0.205865359947564 1
0.214340313519189 1
0.21195853092275 1
0.229172868864795 1
0.205105799628416 1
0.210593543066613 1
0.207757988280913 1
0.200328037791819 1
0.196505600345651 1
0.214565505113965 1
0.186897200599099 1
0.188410204966087 1
0.182639252033454 1
0.183897775305853 1
0.173871674085978 1
0.180937423043308 1
0.22978962175153 0
0.19031726953187 1
0.221908104981983 1
0.235868610368455 0
0.233818838809961 0
0.232288239353015 0
0.217562797478485 1
0.195992162759298 1
0.204387942524509 1
0.197009800382269 1
0.202966755603436 1
0.205090706412234 1
0.207309375495308 1
0.229287626367319 1
0.205961824319659 1
0.223064512404157 1
0.217941120949151 1
0.205424092834104 1
0.179885127358895 1
0.206707153988372 1
0.192775988173864 1
0.186362962075482 1
0.200566636084532 1
0.164106514027071 0
0.169595234834314 1
0.230585080763225 0
0.203501527647353 1
0.202888412953134 1
0.198944816386064 1
0.225077705050518 1
0.191603028713363 1
0.201603472539378 1
0.17417046443993 1
0.210809365296757 1
0.214207036568144 1
0.198820015369387 1
0.213938208813444 1
0.202603114633444 1
0.1892404646381 1
0.197801326216611 1
0.192324579766632 1
0.235271650114653 0
0.209349282903349 1
0.213971643073191 1
0.192032853114489 1
0.225835777906872 1
0.235467533287591 0
0.207766738048748 1
0.223791868254973 1
0.1981986471742 1
0.204809340719548 1
0.207812904700001 1
0.175494032588426 1
0.227055425694614 1
0.182484003469982 1
0.189814346645451 1
0.214629327656285 1
0.197437860105726 1
0.198272364136069 1
0.203445817997661 1
0.18390874066067 1
0.223425583055764 1
0.2082861164802 1
0.237996633124255 0
0.209599881958193 1
0.21782211361314 1
0.193874064737731 1
0.216680709378163 1
0.194617994522339 1
0.211955387431995 1
0.220167099579465 1
0.217880540963668 1
0.219788407640665 1
0.208245302707505 1
0.203823617710887 1
0.167150425567926 0
0.212449893148094 1
0.16577926521782 1
0.192456054139593 1
0.164669318811888 0
0.203325392490029 1
0.224211236729646 1
0.224939955487803 1
0.21686090776072 1
0.223536596465493 1
0.194586935427208 1
0.193856377671832 1
0.200034730873095 1
0.222973082327216 1
0.184315061246685 1
0.216419723254093 1
0.215631867151569 1
0.191869868594957 1
0.214103223325167 1
0.17771628276797 1
0.215890264704771 1
0.214959271764679 1
0.203484481730746 1
0.189481158250824 1
0.210122622070248 1
0.192027897810896 1
0.192837096249173 1
0.215870646764335 1
0.198075798169411 1
0.216813445744407 1
0.219875809501916 1
0.226164279530911 1
0.20639805395502 1
0.249792572116156 0
0.20557759297319 1
0.2074111949118 1
0.204232440448664 1
0.191069597987858 1
0.17893756144964 1
0.200357421816071 1
0.204368562116012 1
0.220869921977774 1
0.205096591400348 1
0.215541876198984 1
0.207725246013996 1
0.207160574060652 1
0.194796200905782 1
0.194035026426357 1
0.211917530414619 1
0.209432687583115 1
0.200207068044184 1
0.219667901608125 1
0.194229140359059 1
0.197899734591792 1
0.198421632471334 1
0.210419871202577 1
0.198610579497017 1
0.221674356366515 1
0.218551644561035 1
0.228369393306839 1
0.187609054841909 1
0.170506918326189 0
0.203335547150381 1
0.191936952160914 1
0.199096563733746 1
0.205773128983332 1
0.211013979036768 1
0.196236519925198 1
0.226937937938544 1
0.214413797443064 1
0.180736372007858 1
0.186797114472802 1
0.191859695164656 1
0.186928954699901 1
0.204830813948928 1
0.211822460119886 1
0.206444745483034 1
0.215725513378988 1
0.207437133206151 1
0.202209709779431 1
0.200668907604425 1
0.200408585515552 1
0.225679023052557 1
0.200177739034137 1
0.181262046178752 1
0.209992700639742 1
0.20397078401506 1
0.191179900059811 1
0.220795560551718 1
0.177696607916331 1
0.172713143782675 1
0.207519516027056 1
0.213092028111233 1
0.185472024536797 1
0.208507310068078 1
0.199160502451541 1
0.226044123216835 1
0.230076162239974 0
0.19460523392437 1
0.190547477113521 1
0.173345542148589 1
0.178534954602612 1
0.221132079215793 1
0.213362221445352 1
0.187548212345319 1
0.191318994804423 1
0.206583933246157 1
0.194971495681336 1
0.195519586475519 1
0.222383571339073 1
0.19820956611891 1
0.201338130343994 1
0.217735232320379 1
0.196489811940798 1
0.212750595180848 1
0.203666027312394 1
0.226692704209422 1
0.205021758446397 1
0.217990570050512 1
0.201405753183371 1
0.193479834885299 1
0.191982699974955 1
0.200055011463475 1
0.200353490250411 1
0.194560996453837 1
0.203185164378253 1
0.21527615696835 1
0.197975056559372 1
0.206580199924976 1
0.21029034660792 1
0.197773951650621 1
0.199352521215325 1
0.19950388404895 1
0.185989395989472 1
0.195745415430471 1
0.202332097135816 1
0.198553846665711 1
0.206412267836235 1
0.244807374584451 0
0.239219516362248 0
0.228905163327742 1
0.214679388715486 1
0.211302621278581 1
0.190165788505185 1
0.223301935109599 1
0.200925272743614 1
0.18409998967987 1
0.190936400408162 1
0.212448333702692 1
0.197334512092899 1
0.211268426617191 1
0.18126535547654 1
0.223021076381063 1
0.196572127646111 1
0.190394984382047 1
0.227560546726534 1
0.190306469334533 1
0.211512471855768 1
0.202838343735781 1
0.18506630965952 1
0.202191681829001 1
0.204546920691607 1
0.209463946895466 1
0.199076701037197 1
0.216438064223449 1
0.189007500552496 1
0.14858015100748 0
0.188152876192702 1
0.204377462963781 1
0.186688880757213 1
0.201094598316906 1
0.2148934377527 1
0.197380223257534 1
0.21733930300065 1
0.217038586365444 1
0.186492918931989 1
0.216402783015123 1
0.203863155237267 1
0.216181588225913 1
0.188746044230692 1
0.197562306821351 1
0.219061774278776 1
0.191257092806837 1
0.188117070220465 1
0.187009019093608 1
0.171208633519301 1
0.212655998414859 1
0.209178763457689 1
0.219518550725418 1
0.188991749118101 1
0.201579086484445 1
0.214625803743653 1
0.2053762442875 1
0.202029832413244 1
0.198691448856213 1
0.195327541818556 1
0.18311094946459 1
0.191424116744646 1
0.208347785520002 1
0.204633303905043 1
0.193276307209634 1
0.220683034761619 1
0.222809613346162 1
0.19840993739498 1
0.201961011107883 1
0.201476909370972 1
0.215399434637466 1
0.192709658671656 1
0.195071545139469 1
0.230955015264363 0
0.213316570696566 1
0.209301454081591 1
0.210729687210006 1
0.175633823295496 1
0.213537494094188 1
0.21432914662276 1
0.205632822342827 1
0.207819008631551 1
0.205230174693109 1
0.201157316370238 1
0.205651739083555 1
0.220090930480471 1
0.197997889487734 1
0.203670527922065 1
0.211631062787299 1
0.196768824684352 1
0.189604730794739 1
0.201039785048285 1
0.234084282352224 0
0.187760390195567 1
0.202037650552828 1
0.161588442141036 0
0.211983164129421 1
0.209804893882911 1
0.204610704694582 1
0.208885586609478 1
0.212712120389553 1
0.181279784648006 1
0.216276445310155 1
0.211068322561036 1
0.2000550079774 1
0.201955925111175 1
0.204894914256845 1
0.187349962558202 1
0.194618886708723 1
0.217180555424022 1
0.210133248507296 1
0.194041515585398 1
0.189845488913824 1
0.203702067196564 1
0.209272314354164 1
0.19440353721508 1
0.217806054668938 1
0.225972583541676 1
0.222144928885382 1
0.212576908949034 1
0.205558290133447 1
0.201937168080753 1
0.201778231927294 1
0.195649969449231 1
0.193753810927907 1
0.220895937937702 1
0.183128498570239 1
0.203939506454756 1
0.210040026460224 1
0.224921021905773 1
0.193974106226037 1
0.218930662615677 1
0.210772477055751 1
0.237790407119706 0
0.202078905312152 1
0.216608411555456 1
0.175053821914382 1
0.197618010718244 1
0.19772090831459 1
0.204224254369894 1
0.211704540336998 1
0.21367770395636 1
0.212215112955991 1
0.204022900790965 1
0.220557071282143 1
0.207409109516311 1
0.196313685070079 1
0.218754961282366 1
0.211194228103602 1
0.207937285340565 1
0.214844486796432 1
0.201017311619184 1
0.19070695360459 1
0.169849408467096 0
0.205292704550364 1
0.198394164899787 1
0.206880277965913 1
0.209751909039573 1
0.188096634810604 1
0.187599047531677 1
0.212414820722405 1
0.203541498954962 1
0.210920107125536 1
0.19712918365661 1
0.225947764290352 1
0.183102901321154 1
0.219979474494446 1
0.206823127538889 1
0.190834900710389 1
0.177658790930562 1
0.192693615689251 1
0.240125657438078 0
0.181804656070709 1
0.214436506973011 1
0.188062559582831 1
0.178460056563685 1
0.17547330769805 1
0.202048226259412 1
0.195585375782623 1
0.221418543920094 1
0.193644751707077 1
0.192399479965168 1
0.213676988648002 1
0.23302464217719 0
0.188859813047684 1
0.214032361660103 1
0.248530993031794 0
0.226064451775041 1
0.206524278386644 1
0.173979089669473 1
0.210709025807172 1
0.202423082647654 1
0.215451135651521 1
0.204062175066821 1
0.175833289898441 1
0.234494342709831 0
0.198670029621936 1
0.191156414245181 1
0.201703396896604 1
0.195339847565272 1
0.228562895909256 1
0.20554023825714 1
0.208193779731913 1
0.196315794373401 1
0.197376658653418 1
0.213468153424468 1
0.214156739748409 1
0.180718779161336 1
0.221709408954258 1
0.185332020340901 1
0.192834679421533 1
0.205634012422861 1
0.216790684768734 1
0.217872498503304 1
0.203671161206208 1
0.195874817966319 1
0.213987926071723 1
0.208165094025834 1
0.213582482034531 1
0.214334747945298 1
0.175062871424906 1
0.186577013126539 1
0.225446020546328 1
0.190622758782506 1
0.221249740884472 1
0.221653894285173 1
0.210346282937662 1
0.204704359955878 1
0.209299890629889 1
0.200104076447235 1
0.215197663168009 1
0.201383897342666 1
0.188097187246264 1
0.19567857894348 1
0.215559871438514 1
0.197427298792357 1
0.193861874962205 1
0.23023250430501 0
0.169825077190878 0
0.179880776695853 1
0.215110377340839 1
0.204470141997416 1
0.202300883432037 1
0.188625472167046 1
0.159039069834399 0
0.195665683382563 1
0.219428550841169 1
0.193176433693392 1
0.216964837897882 1
0.207152334377465 1
0.2261415286669 1
0.210708277364603 1
0.21591927370367 1
0.179396128886923 1
0.192255915890112 1
0.176613024001482 1
0.188961149010179 1
0.220628988280722 1
0.204353772769497 1
0.186416809330226 1
0.209828107776424 1
0.209174536185378 1
0.215627036100556 1
0.179536022292038 1
0.203361078551886 1
0.215096957781041 1
0.211729015872808 1
0.211410289104937 1
0.204799923059225 1
0.195566498833026 1
0.18027715119874 1
0.201435998445631 1
0.202342746516317 1
0.172788696341228 1
0.213136898521921 1
0.208833667243639 1
0.191344380560548 1
0.213132696812075 1
0.211963782570562 1
0.177467377543351 1
0.208294980548165 1
0.194983420539455 1
0.227080857235055 1
0.192359347495294 1
0.223092747852996 1
0.212534327007344 1
0.190407411907347 1
0.183903631139359 1
0.207807520428798 1
0.208710202923647 1
0.204200334326962 1
0.19646733713286 1
0.174733303050763 1
0.179660013576121 1
0.204819504486146 1
0.191968137754743 1
0.190637747430946 1
0.230297771079379 0
0.165479142547981 0
0.206714417131866 1
0.207467726472224 1
0.195757023100884 1
0.200746537422888 1
0.225362232228473 1
0.184158301482211 1
0.185888274016022 1
0.209568431504317 1
0.193187478705898 1
0.186294900454994 1
0.199081385392791 1
0.181313701887879 1
0.234518163123811 0
0.186420956408388 1
0.208332495716245 1
0.234093981935626 0
0.213180349277746 1
0.197193367594004 1
0.214642208930037 1
0.182074954718788 1
0.196708256732492 1
0.208629074787742 1
0.209259972079259 1
0.19066862670367 1
0.205070599778234 1
0.22562931363127 1
0.189313710526724 1
0.183526786008733 1
0.20313221077346 1
0.213942758531453 1
0.201966274885986 1
0.189586058289294 1
0.224404074445277 1
0.187286302559187 1
0.202605550070027 1
0.20103229120742 1
0.1981083198752 1
0.220668025643045 1
0.203030091715758 1
0.208324365181883 1
0.221805768914579 1
0.18501524938653 1
0.187999433773043 1
0.188000207715458 1
0.215627744233381 1
0.209256360251149 1
0.183592178966482 1
0.206534059864539 1
0.20423725639642 1
0.192460370920365 1
0.201455573473738 1
0.203794011047439 1
0.180541624073964 1
0.195820405745704 1
0.212778387164323 1
0.203435795826192 1
0.209937871486596 1
0.183213551891327 1
0.207372119429712 1
0.187961193240131 1
0.202250998583974 1
0.229698943311972 1
0.193988657713709 1
0.220261493687053 1
0.19685314854776 1
0.182378254039853 1
0.206396046207087 1
0.206086492964524 1
0.188859050981149 1
0.212402762088829 1
0.196074580139488 1
0.196606711252729 1
0.183747908872444 1
0.199424780203141 1
0.200315778981834 1
0.219280616629159 1
0.198185541521813 1
0.191986944899261 1
0.185724694083062 1
0.17541985613333 1
0.195341977468572 1
0.215175270681379 1
0.198323322865805 1
0.238298606075164 0
0.21298014823474 1
0.192839319621192 1
0.207068536592691 1
0.229999715896332 0
0.190458053223729 1
0.170369693411027 1
0.215706262976961 1
0.231265175111396 0
0.192527522652405 1
0.203699460332872 1
0.19467850902858 1
0.177757380342497 1
0.231805233348143 1
0.213268842845135 1
0.224050317101397 1
0.215978574618186 1
0.221419478805379 1
0.178926898223281 1
0.220964228355953 1
0.188075355309353 1
0.221278406007844 1
0.189442002252793 1
0.202629796030016 1
0.178887959443045 1
0.20450437374237 1
0.201657343912786 1
0.209199387695545 1
0.20071550156808 1
0.197078893948422 1
0.202155594384983 1
0.212027543863031 1
0.191897208670098 1
0.196980921468444 1
0.204411389642309 1
0.184665872919701 1
0.188731305885658 1
0.195278026191766 1
0.223006695542864 1
0.183896810462242 1
0.190004854973235 1
0.192710869450694 1
0.197210249038315 1
0.200078921892968 1
0.219861537807695 1
0.192047218555413 1
0.215769096206795 1
0.187260335181967 1
0.219879034896778 1
0.203667683769844 1
0.189798952958672 1
0.211062563911595 1
0.203200580662341 1
0.194271307005398 1
0.181158602360078 1
0.198897496364621 1
0.174481670667384 1
0.212368328158815 1
0.194299492639514 1
0.185206673672035 1
0.207818274146975 1
0.212733480223054 1
0.223571139637175 1
0.203586840166817 1
0.207424048365477 1
0.195875247463064 1
0.18312636857017 1
0.188426905711158 1
0.197732569551346 1
0.18251272332359 1
0.222280467575254 1
0.198619751381503 1
0.196405357251717 1
0.20744013109791 1
0.21700779851885 1
0.206230692864991 1
0.215420937397063 1
0.214654093308903 1
0.219539510973075 1
0.197133407943793 1
0.22632631354657 1
0.19953304384612 1
0.214174990787412 1
0.225533897903674 1
0.188878577024617 1
0.219426349833614 1
0.219902142638353 1
0.177502470096534 1
0.217602908796584 1
0.192746349357201 1
0.211251166286177 1
0.213307180412065 1
0.204328857645411 1
0.184188385015923 1
0.222910475303379 1
0.202264838245513 1
0.198413550785463 1
0.185534434574318 1
0.205121497704691 1
0.200535408554326 1
0.191017362458062 1
0.201721564204649 1
0.224851489414972 1
0.216472436623771 1
0.192244291508747 1
0.180322939106314 1
0.199077438068224 1
0.205281387669414 1
0.21521113696544 1
0.187580850888281 1
0.203111672137587 1
0.195184043713912 1
0.219820326384079 1
0.221507287332052 1
0.205483306543783 1
0.199403452426744 1
0.214909644122719 1
0.229267553946219 0
0.219982613614099 1
0.21132017742881 1
0.221754648455905 1
0.195395126959666 1
0.222067020030098 1
0.214344403148854 1
0.219498357159134 1
0.204953787299214 1
0.213607274927278 1
0.214119178135312 1
0.16952751610845 1
0.19091601115032 1
0.221257359343227 1
0.215702570191144 1
0.23056531842452 0
0.198480669939826 1
0.223370566580307 1
0.215261459417005 1
0.185248607368073 1
0.214243870338473 1
0.202999272855097 1
0.20746834585872 1
0.226161295756174 1
0.18797442748273 1
0.196435212806679 1
0.200653524982933 1
0.189230033488994 1
0.187377514682543 1
0.223278565036828 1
0.17254195745135 1
0.16837879328069 0
0.199059249472019 1
0.202377960835553 1
0.203773228856822 1
0.220630612403445 1
0.184768707980059 1
0.203828727346488 1
0.222459654953489 1
0.202927088908831 1
0.182991249491839 1
0.213064057446835 1
0.215188331460601 1
0.188896579501295 1
0.206187948170468 1
0.211496562937235 1
0.193331157710899 1
0.200382930197492 1
0.197962142760342 1
0.204237831458752 1
0.220554407632145 1
0.212425781913898 1
0.201101017413151 1
0.212901493387244 1
0.242218974919316 0
0.211992885588496 1
0.213697892424009 1
0.203720745524379 1
0.217948981014582 1
0.180595689738436 1
0.212165780716448 1
0.218002832489492 1
0.187570536249351 1
0.222058312599907 1
0.21328476987069 1
0.179254807570726 1
0.222108373496298 1
0.203601891257891 1
0.192515688881231 1
0.214321914264468 1
0.196893149382693 1
0.218297557776279 1
0.211399941931384 1
0.209711896925131 1
0.200589857869568 1
0.196413752221582 1
0.201225877242767 1
0.187508514800089 1
0.231930071659952 1
0.230885643425793 0
0.204403984724869 1
0.202747387630737 1
0.224557787939489 1
0.201943535647885 1
0.207911634136504 1
0.211914587996597 1
0.221081507277081 1
0.202632074196986 1
0.217820436570784 1
0.210027741663076 1
0.195323087135589 1
0.190847626784166 1
0.228210417052572 1
0.18838371668884 1
0.196139392935016 1
0.204704663328618 1
0.200450946289774 1
0.218310264551299 1
0.196245765199417 1
0.190361607116627 1
0.23007535897276 0
0.195529654004422 1
0.21537970035937 1
0.204241372838081 1
0.181619125283322 1
0.193075659547449 1
0.213630499247706 1
0.19522494237848 1
0.190252224469932 1
0.213589252321202 1
0.197511335366057 1
0.226859130618307 1
0.206501764054022 1
0.217199136967779 1
0.217416832161548 1
0.188432531153551 1
0.211264436310483 1
0.189739659696052 1
0.201494391928662 1
0.1921098250562 1
0.226272948023742 1
0.233580007544355 0
0.219454840711207 1
0.199553946612657 1
0.197921174334913 1
0.192052519960576 1
0.196925127382058 1
0.215238599652019 1
0.229512707699036 0
0.16652353726767 0
0.203738756933149 1
0.206094162532626 1
0.167115064736603 0
0.211231780863033 1
0.194560501049364 1
0.192035232290367 1
0.189917551237028 1
0.21064907338758 1
0.191096290626731 1
0.194355266862662 1
0.192405278038091 1
0.243378936992688 0
0.225340750339776 1
0.185829188098422 1
0.197048104665196 1
0.246215243232728 0
0.191734599765965 1
0.188793779021716 1
0.213930523825255 1
0.208371137038267 1
0.180446080532988 1
0.175668805532541 1
0.21768854760382 1
0.215861560988288 1
0.187241962286452 1
0.201184131973817 1
0.203153772574533 1
0.212352870733662 1
0.202033860544881 1
0.202410042533046 1
0.18924448403618 1
0.19047374056844 1
0.196812858991229 1
0.213946606765801 1
0.18337393223403 1
0.201837031883324 1
0.191146800989819 1
0.169264017544168 0
0.198116877179259 1
0.215618154429984 1
0.222377009515196 1
0.191579308475325 1
0.211076707522591 1
0.225853891796372 1
0.191601026132209 1
0.21891912706699 1
0.204971220067057 1
0.215377748961743 1
0.223843089295042 1
0.204360534192303 1
0.183375320509034 1
0.214235274860604 1
0.201781450380517 1
0.193347970164216 1
0.209918161253608 1
0.203044819472912 1
0.174760506989673 1
0.180070763617029 1
0.222506838696853 1
0.187644896306067 1
0.20548657166718 1
0.213734646220025 1
0.204450806741153 1
0.232266283175338 0
0.191045629109749 1
0.201861578269127 1
0.208649639097697 1
0.162912212162771 0
0.241350345794123 0
0.191125023127581 1
0.201946604357366 1
0.204770007164454 1
0.223069014751745 1
0.206021644194866 1
0.19461438141033 1
0.212445434212221 1
0.197411577976123 1
0.192455669077889 1
0.215852875653795 1
0.209962527588901 1
0.206546644140406 1
0.19552364711477 1
0.180109841550184 1
0.202138984446735 1
0.196991452065417 1
0.182148828711618 1
0.183592829714179 1
0.197322232940972 1
0.175713065103955 1
0.22095500613906 1
0.18521911706745 1
0.197119245440595 1
0.222292978957152 1
0.208179243123761 1
0.192815555574291 1
0.216083038618535 1
0.205529257669805 1
0.198646365294573 1
0.218115389062275 1
0.188448530142776 1
0.192397747989244 1
0.176491517594782 1
0.188054087971133 1
0.218855730034009 1
0.208304112422249 1
0.181887524472785 1
0.190806967584854 1
0.176115922148115 1
0.193310744538148 1
0.164254884482714 0
0.181009047064496 1
0.200965498798952 1
0.207294274472449 1
0.195173350304158 1
0.208474848119387 1
0.208727247050502 1
0.220275280134024 1
0.205825575033208 1
0.222678010018861 1
0.216198831556196 1
0.210119787231198 1
0.211819112321902 1
0.197676680589632 1
0.19733315770494 1
0.207608467697207 1
0.163601969182036 0
0.201812647904624 1
0.2110907232771 1
0.193016914125167 1
0.216644916518066 1
0.211737952329582 1
0.199965979008443 1
0.188871541404497 1
0.211292848094138 1
0.199861431634337 1
0.200367597589131 1
0.190489448212417 1
0.210886119683321 1
0.203578459991127 1
0.201380284505936 1
0.197648073728291 1
0.214364819720754 1
0.212619552140089 1
0.200408285831735 1
0.185213270042574 1
0.192190878202527 1
0.194156259541565 1
0.189500496246473 1
0.226117952661422 1
0.196125962725267 1
0.190729566676393 1
0.222501559195861 1
0.217023545113329 1
0.226065160835283 1
0.21565678022465 1
0.210513874924569 1
0.203814455326581 1
0.221112099991039 1
0.185746075366582 1
0.195672884053023 1
0.196516153277462 1
0.185680894836804 1
0.22979730177439 1
0.19553552862716 1
0.188946490724304 1
0.228333507444714 1
0.223938220783487 1
0.226609424002498 1
0.214719840614606 1
0.230736257201302 0
0.193727598905765 1
0.201038666537233 1
0.222265201364698 1
0.187483276356029 1
0.177742149777394 1
0.1740618989716 1
0.209579447699913 1
0.218573203794797 1
0.223306319781614 1
0.200535059190614 1
0.19102376001728 1
0.225204793786012 1
0.211062703179136 1
0.183256232561134 1
0.171740477299308 1
0.21142935147367 1
0.217095469606317 1
0.200909970852435 1
0.228836269410606 1
0.218297078292468 1
0.202081443724676 1
0.196438629150726 1
0.201330283144293 1
0.238949889263393 0
0.203440193082432 1
0.207183073459612 1
0.192712172788302 1
0.212409450717834 1
0.204350368140637 1
0.227098411232233 1
0.206600070868561 1
0.198365225540654 1
0.204587723298703 1
0.205491560569209 1
0.209931119619539 1
0.206746103494433 1
0.194687756890744 1
0.218048105790114 1
0.19133698225471 1
0.225374622692002 1
0.224508965320571 1
0.218782177658646 1
0.183471452043881 1
0.200637307131307 1
0.202290372797968 1
0.204636289758552 1
0.203528069253757 1
0.193317718278429 1
0.207270587521994 1
0.179064156360062 1
0.183833405493428 1
0.197629710268187 1
0.208742489936846 1
0.194508090581332 1
0.188162647324287 1
0.221960675400852 1
0.211144321795549 1
0.198072269860638 1
0.178942093194286 1
0.186832751442506 1
0.196142857163298 1
0.198761097018065 1
0.194451954194682 1
0.207379656584118 1
0.194489894608184 1
0.196473022678904 1
0.214011913761695 1
0.199659799712533 1
0.184098752746013 1
0.169011981194939 0
0.193936561940751 1
0.211021016406483 1
0.204252127424498 1
0.207056822143789 1
0.191371709140801 1
0.188430546683501 1
0.206979218874441 1
0.203942610415592 1
0.199441356849827 1
0.201931533371292 1
0.204938604566027 1
0.182792294310037 1
0.206061661859984 1
0.179829484494084 1
0.172624768164004 1
0.196684208884958 1
0.202685859787382 1
0.215877175988366 1
0.181346369969945 1
0.196810021214206 1
0.21253463625104 1
0.19198449773396 1
0.176048795608169 1
0.186431202942075 1
0.222962914661536 1
0.224020895265861 1
0.186981564920668 1
0.189403984641997 1
0.202413063132523 1
0.221719634269901 1
0.194084685792581 1
0.201463639073486 1
0.210656003009193 1
0.184998248392431 1
0.230497444754627 0
0.208708239200473 1
0.167080100535915 0
0.200853733103183 1
0.19341921421572 1
0.180980932453563 1
0.183671577940501 1
0.204144372389245 1
0.195377064510866 1
0.187795353309787 1
0.216514069564652 1
0.199802781651319 1
0.179802351152608 1
0.217132350121558 1
0.210938376703579 1
0.184479082983308 1
0.21395709519683 1
0.211903642800696 1
0.212579056990573 1
0.170947592568991 1
0.202405369078191 1
0.210797358582371 1
0.211837497479332 1
0.188703612292868 1
0.214213928766491 1
0.194303257933879 1
0.228655922014543 1
0.196466392748795 1
0.210138794282098 1
0.20481975374517 1
0.18309210982223 1
0.209899697976907 1
0.207595632475944 1
0.211220953704494 1
0.196229413870197 1
0.216772764093464 1
0.222479701193902 1
0.207916673191105 1
0.220092562251375 1
0.22228126619455 1
0.214471828845805 1
0.175891096733057 1
0.195516237694612 1
0.196088932681979 1
0.211042115375671 1
0.188797838275242 1
0.212766471246054 1
0.190422356845225 1
0.177217356681155 1
0.204996665489499 1
0.192162953762872 1
0.223841044920418 1
0.192239941608124 1
0.19524808595964 1
0.224036289500628 1
0.195313524030714 1
0.202914229849167 1
0.183217820825843 1
0.214181054926159 1
0.225325991411214 1
0.205443900580001 1
0.248187043208495 0
0.211854267849348 1
0.195154958858211 1
0.206643558556074 1
0.202944333939827 1
0.173043413065213 1
0.196556600392466 1
0.210562724592888 1
0.212335372091077 1
0.219624660544384 1
0.189066554475882 1
0.215519298586978 1
0.187236427476798 1
0.211861725138464 1
0.192585826896889 1
0.181380584520909 1
0.214125121895339 1
0.182598252234491 1
0.207324938400266 1
0.225557213632382 1
0.209003712081422 1
0.169363432499802 0
0.21658986070626 1
0.201858254017726 1
0.188962404841793 1
0.197628493861699 1
0.192299495262775 1
0.217709624801713 1
0.212328171612425 1
0.221422199021946 1
0.206551124349207 1
0.202034373678638 1
0.186593157725538 1
0.20294640692192 1
0.210306191284506 1
0.245816597051994 0
0.181541320329543 1
0.191134837197569 1
0.195470629111134 1
0.186461310968882 1
0.214079521885622 1
0.201615905874741 1
0.234120336163804 0
0.200308349844006 1
0.200537007546519 1
0.191233807236477 1
0.219303386696502 1
0.209596202401112 1
0.197809079378005 1
0.17405734869156 1
0.191612612084134 1
0.18292964070136 1
0.212993565002322 1
0.209224275376267 1
0.200975350018447 1
0.201442720346342 1
0.226206031041783 1
0.183131667000177 1
0.205489037236524 1
0.204317430368976 1
0.2116604636112 1
0.198811107651434 1
0.221061239010366 1
0.207734595588212 1
0.163750976283733 0
0.216091200679876 1
0.205901060201535 1
0.21852739888623 1
0.200611144688747 1
0.210417375645242 1
0.200709588865855 1
0.185759053532644 1
0.204017038193401 1
0.211677239326967 1
0.210989860341908 1
0.2175666616877 1
0.204705702615815 1
0.200671451633448 1
0.202755123069068 1
0.214513229190227 1
0.208182116239908 1
0.21208754847788 1
0.204601355176481 1
0.210086288316686 1
0.217238356434285 1
0.202982011292298 1
0.216068979536143 1
0.205130159416981 1
0.205094627628423 1
0.203645176686718 1
0.173795061314392 1
0.217715212954674 1
0.200721769209467 1
0.248147514921977 0
0.214690580640494 1
0.201480030044917 1
0.205172800806822 1
0.203141632150407 1
0.197119633558866 1
0.205581762122876 1
0.209635685377844 1
0.205841881714223 1
0.183951534880644 1
0.197603273351951 1
0.211083885765762 1
0.216597157073738 1
0.219266281378716 1
0.190153128850424 1
0.181438046581835 1
0.186320701511472 1
0.200819300381171 1
0.177537176066001 1
0.201465878270269 1
0.228021357028972 1
0.232814211057791 1
0.206753659566277 1
0.182386084122906 1
0.201877212893564 1
0.194424887476157 1
0.190227299585264 1
0.217902300870858 1
0.195212165712129 1
0.235611599834343 0
0.199540407453011 1
0.18928175950025 1
0.210679925615016 1
0.210404177384635 1
0.237917806003347 0
0.188832256205947 1
0.234708270402293 0
0.229406725667505 1
0.186377422090875 1
0.2096853112859 1
0.238983730603394 0
0.204575617458221 1
0.211240710485204 1
0.191053597037754 1
0.23444448799465 0
0.208763395255642 1
0.189065748467205 1
0.204635733888982 1
0.174780004047284 1
0.207425228445853 1
0.231035239311802 0
0.194090789563217 1
0.218518786395243 1
0.210142882478585 1
0.180999885612762 1
0.207485190785839 1
0.212904171852494 1
0.205407007823663 1
0.2313724778821 1
0.19315746547376 1
0.183504538409164 1
0.201276514951597 1
0.199508554973892 1
0.220944869417074 1
0.216614785875701 1
0.186822607943647 1
0.192656594941205 1
0.18728311488195 1
0.190885773034332 1
0.21174867822737 1
0.185708276657474 1
0.220321376929141 1
0.202781897559752 1
0.201888387907376 1
0.221816729508209 1
0.237991335521008 0
0.198238752022974 1
0.207181297946614 1
0.195457287799726 1
0.230035260827429 0
0.181887967669657 1
0.192925833081511 1
0.20180792431337 1
0.220384691561355 1
0.189247754749965 1
0.156327606301684 0
0.196956297074502 1
0.200771631054605 1
0.180599990254538 1
0.188710334798134 1
0.230612710399129 0
0.230227852260766 0
0.174672011193996 1
0.194866642249266 1
0.218378886539412 1
0.19159309584136 1
0.218977712106063 1
0.198195655822973 1
0.198127999180324 1
0.20603090097045 1
0.233219248648441 0
0.180068822745036 1
0.203853719600071 1
0.200426637528132 1
0.217539478604696 1
0.205931517880081 1
0.187547970038601 1
0.231005478021631 0
0.188210125397705 1
0.177528686648168 1
0.199527210545814 1
0.211133371562865 1
0.234099725607733 0
0.199148134590824 1
0.199587863719545 1
0.200228523666884 1
0.220622417429947 1
0.191264424163525 1
0.198150438123523 1
0.200381658337992 1
0.215805294738232 1
0.212280182631569 1
0.176940949200515 1
0.205872296780536 1
0.1976640735705 1
0.201823310175429 1
0.22426035762774 1
0.211952804330028 1
0.218767657740625 1
0.168465422865103 1
0.230442415397694 0
0.223628187152991 1
0.216153698621939 1
0.18638266393162 1
0.194279217330363 1
0.240980624198468 0
0.193181333781159 1
0.199043153634618 1
0.216256560311022 1
0.21050264669017 1
0.178924089136589 1
0.23508746029918 0
0.214845345536647 1
0.198870162843066 1
0.214452379588104 1
0.208142080808764 1
0.189626384656395 1
0.209643455826782 1
0.177684146187352 1
0.224702553498159 1
0.17405770804576 1
0.200729792213947 1
0.196711533113282 1
0.191458171072018 1
0.212865441099517 1
0.188116699317223 1
0.213030293219905 1
0.198770265851927 1
0.201055718164681 1
0.211536632193172 1
0.232618845404538 0
0.212493176241044 1
0.190103471987836 1
0.214026567922497 1
0.202617127434994 1
0.184773116548154 1
0.202075140143168 1
0.195774227164233 1
0.223134001645524 1
0.211302529315167 1
0.200207236059853 1
0.236936512515289 0
0.179420812712023 1
0.205771603513382 1
0.230510291244276 1
0.202785608583762 1
0.203560569243814 1
0.212165183951518 1
0.210265303225852 1
0.221795371712862 1
0.202390877954858 1
0.231292142463101 0
0.208290533626686 1
0.232857971230164 0
0.203633915905676 1
0.194069496292456 1
0.206679330394828 1
0.215936241367655 1
0.218048915123235 1
0.23143044570594 1
0.208600233134216 1
0.200442581492731 1
0.206935504882982 1
0.208630828315256 1
0.195214161355121 1
0.1820438273082 1
0.213605650674233 1
0.230314345909649 0
0.203982649256517 1
0.211705025671638 1
0.18964839087103 1
0.2040574848788 1
0.192534749622445 1
0.21630262697852 1
0.232376786696807 0
0.180411046371123 1
0.222181563990541 1
0.216321101309676 1
0.183763920253794 1
0.184912681084487 1
0.184474265215754 1
0.204816670503977 1
0.218649827990091 1
0.204472706088794 1
0.208574434164509 1
0.197640373659803 1
0.185776855611083 1
0.197641351363591 1
0.184533266742312 1
0.213298691148243 1
0.22911712533525 0
0.219252822564407 1
0.219698886507068 1
0.218461616171105 1
0.17684380450866 1
0.228752390910946 1
0.21790381615892 1
0.226508818259487 1
0.206895666810548 1
0.189054995765289 1
0.212156381532156 1
0.220022050067173 1
0.179001384642348 1
0.188618981830534 1
0.226228566720119 1
0.196350703325702 1
0.215105668353363 1
0.186788866092005 1
0.210102122256821 1
0.209434776078624 1
0.167951943694908 1
0.202906163088438 1
0.212075802099457 1
0.194178967271501 1
0.204137970679141 1
0.215038352503965 1
0.186874867697029 1
0.186433165735946 1
0.199815230971997 1
0.199892586615682 1
0.206402988629749 1
0.189551491995783 1
0.220387713394434 1
0.206558473416295 1
0.205484866422629 1
0.236017937539997 0
0.173213419629304 1
0.208814895165215 1
0.19692635932782 1
0.191437716060746 1
0.186558892105104 1
0.207594701917246 1
0.196870289941903 1
0.192561816529574 1
0.214389847192326 1
0.228304354793671 1
0.204994088885785 1
0.192972515044462 1
0.191095364588747 1
0.199290814888264 1
0.174278303995221 1
0.179370060788226 1
0.212688876270679 1
0.187336333008046 1
0.188609749203091 1
0.194397872659887 1
0.191035340350099 1
0.209584136712487 1
0.169656556877693 0
0.226569697679864 1
0.199390187383981 1
0.206215649782952 1
0.214393632855588 1
0.225339419673563 1
0.217813691455264 1
0.198606426765345 1
0.19831900969473 1
0.20094404140174 1
0.180821880628232 1
0.190830766077264 1
0.226753373815911 1
0.22886994779249 1
0.164390712136541 0
0.2043967510374 1
0.190342558251669 1
0.218634311765374 1
0.206243369841343 1
0.205454311682877 1
0.210815909790406 1
0.21688825868964 1
0.219542447587688 1
0.185942866470849 1
0.206618778541494 1
0.214467387528811 1
0.2113828777394 1
0.192549805859921 1
0.198588178281734 1
0.210921033440777 1
0.224934765995189 1
0.21857596600396 1
0.224731697969536 1
0.188254447119586 1
0.220551371017045 1
0.235987030496677 0
0.196652439801365 1
0.166362641021792 0
0.210211226974403 1
0.191440950529146 1
0.19528173838728 1
0.214415564694875 1
0.197375519013721 1
0.184806373570286 1
0.186483197789608 1
0.206897099990533 1
0.179670079420017 1
0.170253440460836 1
0.214810363509917 1
0.199262424759925 1
0.211055328173648 1
0.215075423938037 1
0.207673823951488 1
0.180364184684288 1
0.189497095783705 1
0.193443683492525 1
0.214755226011536 1
0.208005192515071 1
0.208507006016389 1
0.197583603559218 1
0.204794691105958 1
0.189274604471871 1
0.192583935805113 1
0.18627055801002 1
0.229653599941523 1
0.207016585848694 1
0.192801350158499 1
0.221068440734913 1
0.210679689386819 1
0.234311671705215 0
0.201223656350716 1
0.210282852166093 1
0.207102184332634 1
0.203332594475082 1
0.217417913030768 1
0.194776754845364 1
0.225340432346365 1
0.215784672127167 1
0.221077279667091 1
0.226157635421717 1
0.207293527395717 1
0.207204635884287 1
0.214815077633784 1
0.198596414439913 1
0.15548878484103 0
0.211276446017417 1
0.19351773398704 1
0.205186877341732 1
0.185201853404365 1
0.205417349881458 1
0.20555573061844 1
0.194037502664948 1
0.229918786881512 1
0.204132839798831 1
0.187147203264172 1
0.21351241155766 1
0.187436579128459 1
0.18069973986014 1
0.210142001282112 1
0.189781794031757 1
0.188768835437938 1
0.22674329104459 1
0.227648064460021 1
0.196370158026241 1
0.21782135217732 1
0.222532934963418 1
0.189328820211244 1
0.221729924807848 1
0.188946600622061 1
0.205679360446301 1
0.197698153612034 1
0.199097537244301 1
0.206429570902159 1
0.192543046203563 1
0.189083610270969 1
0.215928224629199 1
0.18671084806453 1
0.217517233221958 1
0.198027347675418 1
0.206357667247224 1
0.194297900615607 1
0.203262026690835 1
0.18898084668581 1
0.187205345373917 1
0.194233137610646 1
0.221718474762204 1
0.202321446697656 1
0.192024413656757 1
0.201306386612583 1
0.198397051925367 1
0.182983355859408 1
0.197362454045977 1
0.200507201661315 1
0.19812835619919 1
0.209570922434424 1
0.198594757350323 1
0.192593862726045 1
0.204710018338032 1
0.224445960212289 1
0.182738685195997 1
0.211714696474417 1
0.195036502988866 1
0.200340571860696 1
0.182080715393758 1
0.205786333371617 1
0.199287062029707 1
0.2225748271566 1
0.179577527117027 1
0.209309715580099 1
0.213906941166607 1
0.205625482686278 1
0.201418714468957 1
0.197537043717361 1
0.183045526122121 1
0.199927078887576 1
0.189270504541653 1
0.196186301097872 1
0.182853718778416 1
0.192043327580716 1
0.193964415513476 1
0.18261484009987 1
0.223876581275468 1
0.220163880346286 1
0.197749780849076 1
0.229593313858448 1
0.169435997947577 1
0.234100136513075 0
0.240294122337022 0
0.228489967704492 1
0.18053349893088 1
0.184043785890284 1
0.194879568356792 1
0.192307610665334 1
0.19495856303253 1
0.170991409897629 0
0.181439491635629 1
0.204992716517615 1
0.20625232847935 1
0.19105822039984 1
0.205844225578378 1
0.177435844928309 1
0.218544703729794 1
0.184097752420978 1
0.199369593296363 1
0.197831095753329 1
0.192479428556238 1
0.178556985332535 1
0.207277966581456 1
0.196660787554141 1
0.21121562884058 1
0.192268935121549 1
0.19422073938704 1
0.195366132574257 1
0.215011185313352 1
0.197327968785215 1
0.211413099263111 1
0.207342792135424 1
0.201027443979951 1
0.241560948660531 0
0.22188923076067 1
0.190588434998874 1
0.198510930416473 1
0.192900597116856 1
0.211620865551135 1
0.197521008327014 1
0.209552862628347 1
0.2097217538443 1
0.201597948517839 1
0.195650286718615 1
0.196176475269356 1
0.199702089557753 1
0.198947916853296 1
0.22152730929683 1
0.201814690536538 1
0.185482703047149 1
0.19193796874669 1
0.198136086318023 1
0.192778673530113 1
0.224076357658718 1
0.21218391887225 1
0.186896441459966 1
0.233354063834123 1
0.227284638329853 1
0.201761267145051 1
0.19416148264705 1
0.200287479915386 1
0.172494205209322 1
0.220048489033526 1
0.21246261187692 1
0.188521412931517 1
0.222120515678975 1
0.214526386047459 1
0.219075056757906 1
0.229825235082251 1
0.227047396669344 1
0.198957297741234 1
0.233640391880169 0
0.182491054172032 1
0.185147897304918 1
0.213662076670186 1
0.186891052215037 1
0.20936993325236 1
0.227386173664683 1
0.204633458057027 1
0.198793270843522 1
0.205570753540438 1
0.191297316299707 1
0.208462473091074 1
0.18431326699408 1
0.176982058894222 1
0.197623696144322 1
0.212842060949457 1
0.17456159108851 1
0.198807868009394 1
0.223281894945924 1
0.203755075624784 1
0.194050891334367 1
0.198443143161668 1
0.20111200658578 1
0.221805599848326 1
0.221226764426119 1
0.19836123476538 1
0.182563898082461 1
0.2126269022989 1
0.185217062096252 1
0.192396662606951 1
0.21581140295096 1
0.213346920057864 1
0.205060676536192 1
0.215510608505434 1
0.223810749920307 1
0.198645417840268 1
0.21557829958873 1
0.203135377563599 1
0.198372683329817 1
0.191747987329046 1
0.222159467516125 1
0.203555100263633 1
0.228876576097047 1
0.228402586157845 1
0.214886960200872 1
0.204440770938199 1
0.197936329291927 1
0.194224608175678 1
0.231176411599108 0
0.20033986809695 1
0.215216623018279 1
0.175915876410236 1
0.199668895338062 1
0.203617195108511 1
0.162294715937755 0
0.199345854294863 1
0.194979123798296 1
0.202924521817825 1
0.196621006522888 1
0.212103821255636 1
0.183008518770303 1
0.214340219002323 1
0.195556999788468 1
0.202109370312713 1
0.213076343212213 1
0.213410557512369 1
0.194912660108502 1
0.201094268464252 1
0.208573219412184 1
0.19382992242768 1
0.190647418939586 1
0.224194921255878 1
0.203133610900385 1
0.201438806735649 1
0.223569348308891 1
0.203140643850016 1
0.199402919219773 1
0.202226711096858 1
0.20481773307954 1
0.191465214013672 1
0.216730517153536 1
0.228728873809972 1
0.195183950867103 1
0.205691777101279 1
0.224902279680433 1
0.192834713295972 1
0.194428663151316 1
0.220673871049275 1
0.215687149919937 1
0.211917718684356 1
0.206119052337064 1
0.232853545941221 1
0.220488542231885 1
0.2076788783621 1
0.19155546923489 1
0.216403712216264 1
0.200732045838431 1
0.214179004515348 1
0.183395285731822 1
0.192652089118842 1
0.176641702503153 1
0.191033569429754 1
0.189157502240072 1
0.178518052612139 1
0.210354520723323 1
0.201395894397603 1
0.192243018223496 1
0.181331554606323 1
0.211415514600432 1
0.183593769621249 1
0.228889093453497 1
0.206669145771593 1
0.214177162649121 1
0.219905833804934 1
0.183133560036523 1
0.187056488103263 1
0.175522285270911 1
0.200365275528179 1
0.228722855488847 1
0.188106407062801 1
0.207435483214697 1
0.193463607349699 1
0.218407512236115 1
0.226058842841927 1
0.20841989104306 1
0.196919509929486 1
0.178770694208027 1
0.211252750734782 1
0.220626701340238 1
0.232406059623823 1
0.222769229926511 1
0.198467342195969 1
0.17975867827945 1
0.233780419082538 1
0.228185522129547 1
0.210350846077223 1
0.208847585326341 1
0.180211899868417 1
0.2081736708902 1
0.181086615581102 1
0.225279794475383 1
0.212213151502512 1
0.204643520230919 1
0.190738440818523 1
0.216126066804822 1
0.212904531111446 1
0.190217442508557 1
0.188462825690296 1
0.197800716468628 1
0.206169317947721 1
0.205744919538535 1
0.187080411269513 1
0.195416951733806 1
0.204831849013206 1
0.215401460153462 1
0.218880865121305 1
0.212166061948375 1
0.195581595270088 1
0.213063082145635 1
0.20444990108345 1
0.186330095225587 1
0.176333145370298 1
0.191319010422265 1
0.193817040317103 1
0.20683335915168 1
0.193995199020397 1
0.190533973915246 1
0.205151380713377 1
0.188500278220524 1
0.200139314805368 1
0.16729903682485 0
0.195349106680366 1
0.186815609738396 1
0.206662791010526 1
0.188807755748932 1
0.207761419620555 1
0.189396554916935 1
0.235685453651522 0
0.191201604199378 1
0.208233584286481 1
0.197917626901682 1
0.200399830072753 1
0.201091812197976 1
0.213473370460728 1
0.19178539951958 1
0.179494887334252 1
0.258791430172414 0
0.207686684710609 1
0.197658511616842 1
0.19199977158891 1
0.180603847169891 1
0.200605259886441 1
0.200385562448692 1
0.214618783579709 1
0.207769650081132 1
0.18184134130206 1
0.18285797549693 1
0.167225564473785 0
0.216274540343088 1
0.195329035755912 1
0.205102348173058 1
0.196709483755495 1
0.203930145763854 1
0.222289015681021 1
0.17612088178095 1
0.236851775749163 0
0.222087319317293 1
0.178978134703988 1
0.184777936036518 1
0.190109565747737 1
0.199077805464749 1
0.193117042459304 1
0.202025030375044 1
0.201365694364506 1
0.202557406653624 1
0.207209126570833 1
0.210112855925334 1
0.197306533104523 1
0.207580822375648 1
0.207722110085835 1
0.194735346223436 1
0.197310147978695 1
0.195120216967834 1
0.215146505245062 1
0.212327728410492 1
0.233224167358033 0
0.200828443361055 1
0.213964181920598 1
0.227858815961545 1
0.200267157626903 1
0.246545247493828 0
0.210052694804808 1
0.179163554149558 1
0.184396640198964 1
0.228740515399858 1
0.210557581210747 1
0.205688329391537 1
0.224382770461991 1
0.192547216096725 1
0.19088483540943 1
0.203971354570525 1
0.192482744661238 1
0.210656900154566 1
0.232028371921359 1
0.197766696175945 1
0.183958254716787 1
0.17088471958602 0
0.174791677041244 1
0.241400893939834 0
0.206485389451788 1
0.208274245067046 1
0.207146909511255 1
0.207244637714125 1
0.198756567438927 1
0.197110341861951 1
0.215950176958609 1
0.203348238689454 1
0.261090356833572 0
0.20607129970897 1
0.175374115151207 1
0.237807904698567 0
0.19376754627035 1
0.210247725902332 1
0.217881296388851 1
0.185974515758197 1
0.20064548829115 1
0.248078489187849 0
0.223952484529923 1
0.186145613188694 1
0.199712361475796 1
0.20684452760449 1
0.212024719400433 1
0.20856475528092 1
0.230226309259707 1
0.212844007943424 1
0.203126447711587 1
0.208716308459461 1
0.184957254595703 1
0.207195713447402 1
0.192707315010121 1
0.23307732866699 0
0.213401204692621 1
0.192958513792815 1
0.202320023084328 1
0.204534803708006 1
0.22178433992479 1
0.206237668407355 1
0.216288312966965 1
0.203682172048018 1
0.198403491640447 1
0.186710982837546 1
0.194934972164349 1
0.192624233569742 1
0.199254098386822 1
0.195130780574327 1
0.184820163722426 1
0.197602879350086 1
0.190223039215341 1
0.215259298095486 1
0.210237864168907 1
0.205398384785116 1
0.186397222439677 1
0.243299812515229 0
0.212382919561642 1
0.209265759371274 1
0.186481919867553 1
0.182909846616457 1
0.219480396646859 1
0.21567755848934 1
0.170401846385008 0
0.219533802061601 1
0.214063221991112 1
0.203847895355063 1
0.2171381622768 1
0.215274109236643 1
0.203306479707237 1
0.199056244524307 1
0.220387483486589 1
0.201576610696909 1
0.190392400077599 1
0.225777118252939 1
0.212490390311632 1
0.22282739618805 1
0.183023742211925 1
0.194422431019257 1
0.193790038182534 1
0.220249671741291 1
0.197427761086172 1
0.166540796200709 0
0.222848638036576 1
0.213082341439778 1
0.205987227690352 1
0.1771061432993 1
0.216616277348774 1
0.194797557420915 1
0.215249609008957 1
0.202621132690087 1
0.195103001911487 1
0.186252512212378 1
0.214562587630546 1
0.188600738016729 1
0.186042742914009 1
0.212520916064654 1
0.175042815359705 1
0.170734680682011 0
0.189986184652565 1
0.202988657401987 1
0.214028372115837 1
0.195326769199489 1
0.208010899892125 1
0.188339968514228 1
0.19887746745907 1
0.221992331174643 1
0.205649640144658 1
0.217627554604987 1
0.195195409623512 1
0.197731644264511 1
0.213322552352107 1
0.178743825684956 1
0.186445627967163 1
0.220002227955008 1
0.200905072704696 1
0.20772901789353 1
0.210477102561158 1
0.210086257264559 1
0.219229726091581 1
0.225869519549521 1
0.187331178588214 1
0.209071410713522 1
0.216274460240652 1
0.212420828413439 1
0.180551237553287 1
0.21316314050759 1
0.181631078172702 1
0.191610046619887 1
0.201958818861307 1
0.213514662704553 1
0.206001458077407 1
0.234463020876804 0
0.187991131180576 1
0.208966603270207 1
0.203464483136058 1
0.202544733961134 1
0.207493118371877 1
0.217048696537959 1
0.19520237538953 1
0.209462874573437 1
0.191974010061792 1
0.21732293487648 1
0.194721271800959 1
0.210432527406398 1
0.19756973488651 1
0.211823247012929 1
0.202491095471151 1
0.204796399294991 1
0.204411624201611 1
0.21240529088077 1
0.180788746426008 1
0.215077504447647 1
0.201679485649672 1
0.1833144062527 1
0.24634470519566 0
0.235020047921175 0
0.205736715748187 1
0.209116105389826 1
0.208165236631823 1
0.185565835350497 1
0.196106524175644 1
0.1881381998315 1
0.226649006077228 1
0.188245841835979 1
0.215896236633165 1
0.180427660265331 1
0.212053375500412 1
0.191590757181047 1
0.210664245433419 1
0.197588625105026 1
0.177960627357079 1
0.212421109481629 1
0.201742188328412 1
0.211763592676839 1
0.201875097409591 1
0.204126116618302 1
0.243440731827156 0
0.21407296839621 1
0.21461905018468 1
0.197170079709046 1
0.189038005059529 1
0.219069028232637 1
0.174418445210337 1
0.198618774298548 1
0.204773285613918 1
0.195960042066148 1
0.216616329855136 1
0.241973459008619 0
0.211480652369482 1
0.184277957157237 1
0.196546764084658 1
0.218745953333022 1
0.159281527832329 0
0.214501066564265 1
0.219554008396422 1
0.233108976251654 0
0.205046193511896 1
0.178153539483482 1
0.196064088879713 1
0.204296202505754 1
0.245552509183162 0
0.212525326347118 1
0.213375092806583 1
0.191778931116452 1
0.198139083927841 1
0.193665596661073 1
0.174421459753862 1
0.199571815297325 1
0.15315067528657 0
0.213236416725822 1
0.190348518778772 1
0.183771085711476 1
0.210944093583759 1
0.204673382599119 1
0.229704519839276 1
0.195877929935578 1
0.176333753232708 1
0.201823744213539 1
0.186612108433706 1
0.184420572227195 1
0.204443895203397 1
0.212862087992808 1
0.217259063474695 1
0.228219410645007 1
0.238463750282551 0
0.201871062252212 1
0.195556041698906 1
0.19358979224291 1
0.180279655005312 1
0.203163370282233 1
0.236464757896182 0
0.22171655692016 1
0.207213823579681 1
0.193189169267729 1
0.179309695824813 1
0.21711701414501 1
0.241286404713319 0
0.193506371169588 1
0.20560218562024 1
0.196180846069492 1
0.206199883562327 1
0.199730695886738 1
0.201406666490052 1
0.204178747649971 1
0.216786762645275 1
0.177512233147555 1
0.197293929464418 1
0.21772919121758 1
0.202239981398054 1
0.209910113351948 1
0.202418363918907 1
0.228061323365163 1
0.190326760560788 1
0.197675548080891 1
0.216620416093297 1
0.181334694788482 1
0.198833044890244 1
0.208478362299727 1
0.214488107718614 1
0.191147887639282 1
0.207210721467807 1
0.198322110343293 1
0.20772567707208 1
0.197588142317055 1
0.178756940016786 1
0.19906705396943 1
0.198065116515292 1
0.23429172761851 0
0.2030522656362 1
0.209153211586858 1
0.199150367642761 1
0.215537890673801 1
0.202921635017893 1
0.217003226039697 1
0.203227763828459 1
0.198664242740107 1
0.196637431138029 1
0.1965333189622 1
0.191860366877522 1
0.195900690120006 1
0.178720064386123 1
0.187095459823872 1
0.216311785767965 1
0.233496939606544 0
0.215073103960796 1
0.192486077019856 1
0.214615891188367 1
0.18209239528804 1
0.212220682230333 1
0.193640607019117 1
0.199124691283667 1
0.213062441898648 1
0.194334716406975 1
0.214068712001349 1
0.217957254322014 1
0.229167406928886 1
0.19795758452623 1
0.201038542656755 1
0.197203838687275 1
0.209959681160928 1
0.204370284974476 1
0.192133050746468 1
0.197479201328744 1
0.209407173991446 1
0.185185443671246 1
0.216881475727211 1
0.217026524437318 1
0.193342013509408 1
0.188642747551179 1
0.194059278352364 1
0.211004192875997 1
0.188750109666242 1
0.206184434376525 1
0.198565922556736 1
0.192288786632298 1
0.218074990353603 1
0.204118623829135 1
0.247533933158331 0
0.197855720856488 1
0.198077915398073 1
0.220502710136383 1
0.167941578063351 1
0.21026071823251 1
0.217056302860645 1
0.205270532683966 1
0.21996587850665 1
0.204519347386598 1
0.205791112251188 1
0.211219167399111 1
0.200213882392585 1
0.238588691811199 0
0.206097753477494 1
0.194408346660694 1
0.19381930450875 1
0.212512066853834 1
0.196636838869607 1
0.223504108246482 1
0.189345907366927 1
0.202764711459525 1
0.216416176230494 1
0.196514147675722 1
0.197147454883141 1
0.176071012620413 1
0.243458459173222 0
0.180339970251158 1
0.190725162330194 1
0.202309361125448 1
0.230087146245695 1
0.20216867246142 1
0.232688327858759 1
0.209926423564428 1
0.206202738634117 1
0.194171629469635 1
0.175496974552209 1
0.195202145188507 1
0.210683632102235 1
0.188727229728588 1
0.200943852201737 1
0.201671406101707 1
0.202466687719116 1
0.203171249374332 1
0.206894726638338 1
0.234932419766541 0
0.216229676448513 1
0.221192780563776 1
0.223483310523418 1
0.205672731606212 1
0.187956066851183 1
0.224201459471972 1
0.207488319783723 1
0.205356555229723 1
0.213800000429568 1
0.201529224555106 1
0.238371791862383 0
0.24711442383024 0
0.196700977651991 1
0.197124372759371 1
0.187538660763139 1
0.214070725522646 1
0.185237407305609 1
0.223193696079903 1
0.222077101447104 1
0.211111109958031 1
0.212007544870474 1
0.204606508237517 1
0.191462596296012 1
0.198097441502852 1
0.202096438698364 1
0.220365902071547 1
0.190746785416902 1
0.207631577159056 1
0.206514252994916 1
0.200362682143214 1
0.194470008002589 1
0.201815295876932 1
0.225605316615886 1
0.231978591217676 0
0.2195222777271 1
0.198941412739091 1
0.199501488485626 1
0.215275711987087 1
0.223298164906769 1
0.194459489979205 1
0.203902362853379 1
0.212316416377541 1
0.208019886659894 1
0.177730161581066 1
0.213719364618676 1
0.208528280387453 1
0.200734937165867 1
0.191199256654671 1
0.19812117450066 1
0.223532102361922 1
0.206656067140114 1
0.204092515151295 1
0.177474930297599 1
0.194903852926784 1
0.177213464368555 1
0.202561165179918 1
0.207271710007159 1
0.200648753529853 1
0.199044494771003 1
0.20725025039878 1
0.224963242404394 1
0.175719177464673 1
0.204193342147202 1
0.178983739186365 1
0.210414946763305 1
0.206891738051387 1
0.194774998501589 1
0.204930179999476 1
0.208706557611601 1
0.164874541067936 0
0.193102413041169 1
0.227667689516042 1
0.219084033306313 1
0.201628418036931 1
0.215231858159324 1
0.218352320028857 1
0.194882667929251 1
0.189617975878993 1
0.186902351000118 1
0.209154681718999 1
0.213388549560304 1
0.225599161908913 1
0.181539433223681 1
0.243558331120262 0
0.208201029301363 1
0.193343598286038 1
0.196693967713357 1
0.190882574802065 1
0.204838277483967 1
0.194560850028036 1
0.195161640098651 1
0.206615838359573 1
0.199260219151501 1
0.210551718433707 1
0.201901082570149 1
0.183838073218646 1
0.200562474363773 1
0.213979651997173 1
0.216681090349723 1
0.234185301335917 0
0.215285373694968 1
0.191590074628437 1
0.186173160600535 1
0.18449455401878 1
0.201553203512648 1
0.193702269423141 1
0.211325320327962 1
0.163635140799696 1
0.223151837206021 1
0.198941385683839 1
0.188431866285069 1
0.214638958544912 1
0.225484063834024 1
0.195246775848658 1
0.203026850908448 1
0.192900290065678 1
0.219612959313793 1
0.197723157588154 1
0.210909275055342 1
0.204649509066344 1
0.197279532497549 1
0.182399286041784 1
0.216660743369695 1
0.216553146710204 1
0.210434500195659 1
0.208698927731633 1
0.22223664903804 1
0.214509379836826 1
0.191072409888052 1
0.211479213119151 1
0.188067153174066 1
0.198509815359691 1
0.231924404655308 0
0.191089993846487 1
0.198309066827179 1
0.198785247424028 1
0.200319398739171 1
0.224919333227777 1
0.19096758577859 1
0.213388827474265 1
0.205791310331718 1
0.199092512861556 1
0.201626469488146 1
0.219295209125186 1
0.197327016670675 1
0.217948551584411 1
0.197426830080697 1
0.185282305608342 1
0.241044843725098 0
0.180713553443574 1
0.190216270544125 1
0.195549981336184 1
0.206986083374251 1
0.181159779810439 1
0.203124787300375 1
0.217744825604957 1
0.219713503717679 1
0.236473269080558 0
0.233872652206224 0
0.214295574428979 1
0.204172074530311 1
0.198401442853371 1
0.211450797817717 1
0.176564738605755 1
0.197433680561877 1
0.187658884063483 1
0.206340856017044 1
0.227207871128182 1
0.190988439804552 1
0.174726578636092 1
0.203650202996652 1
0.215117428808132 1
0.212077692986641 1
0.192123038594796 1
0.193466453053887 1
0.198138081597173 1
0.183012112013794 1
0.189661581450624 1
0.192091350479286 1
0.212094017459306 1
0.204688610781908 1
0.205252007461261 1
0.178805508549438 1
0.207809910390265 1
0.211157348472629 1
0.209063453644817 1
0.207235073030526 1
0.196706854902376 1
0.192503234658766 1
0.197093311127428 1
0.219803052206056 1
0.228684673787025 1
0.193807210264414 1
0.213127524528365 1
0.205372349880021 1
0.229823898626846 1
0.192800362252569 1
0.183496780391741 1
0.186482057083715 1
0.195112492393219 1
0.20212232703668 1
0.198769190364695 1
0.228159908178218 1
0.207216508925505 1
0.186616202509776 1
0.221191659017012 1
0.20695452877618 1
0.210513489400966 1
0.215460358516548 1
0.205139882851756 1
0.220319554568009 1
0.218299935949247 1
0.185226412462538 1
0.202483174644303 1
0.189552841134586 1
0.191849826653215 1
0.22944135173165 1
0.188194150583842 1
0.208669662185381 1
0.216161620461636 1
0.200498682946318 1
0.193491006908176 1
0.195761003839309 1
0.191335089912738 1
0.211926903775431 1
0.186621943064875 1
0.17975017570156 1
0.221025500505024 1
0.193246092058242 1
0.210022945240555 1
0.198165665200081 1
0.188568189118739 1
0.180602465035606 1
0.196412042343548 1
0.230989341547345 0
0.21067480775902 1
0.220069332729935 1
0.196231656840017 1
0.16983129893769 0
0.197005221481762 1
0.220001311935392 1
0.195073842302714 1
0.222712954446513 1
0.227717402703964 1
0.203131499489495 1
0.196132449794336 1
0.195879665760024 1
0.248406966133682 0
0.16361735683248 1
0.198329241481551 1
0.186535479340668 1
0.201743688667774 1
0.194729017752221 1
0.181680686161662 1
0.221901626211913 1
0.175909980874969 1
0.205640612343631 1
0.204850539688816 1
0.218832182692992 1
0.200680142575553 1
0.19633139059657 1
0.201817992067647 1
0.213632888035148 1
0.195615799343109 1
0.207957392795501 1
0.201951311353746 1
0.198930509605583 1
0.196870894182055 1
0.222357039911021 1
0.225798023354181 1
0.211965109288688 1
0.164509081913322 0
0.193699392013173 1
0.217109580828575 1
0.149078422811744 0
0.185313738360498 1
0.196439192041731 1
0.203229328862868 1
0.209705167364967 1
0.196145045454937 1
0.187068150951909 1
0.206821886269735 1
0.189322327219018 1
0.195275172370385 1
0.195309546551431 1
0.173366732723192 1
0.203480357530797 1
0.237430417946655 0
0.203447184635723 1
0.220533940127798 1
0.206888190092422 1
0.203227150100746 1
0.213107277554948 1
0.206161469312261 1
0.217228322252741 1
0.232377709708513 1
0.178778762275519 1
0.183043371616622 1
0.2045837262795 1
0.193348503389591 1
0.213738204403803 1
0.204777594566144 1
0.193045073377379 1
0.207460908792908 1
0.204751179215428 1
0.19669977683513 1
0.207270454946493 1
0.183118676154279 1
0.214029691012296 1
0.197108303748277 1
0.179196094193674 1
0.202402340828229 1
0.194312663484746 1
0.209179138420636 1
0.183716654652714 1
0.205298928072541 1
0.175566784287276 1
0.191892731011701 1
0.184282776414843 1
0.20655008178914 1
0.199682311338909 1
0.220020168973813 1
0.20903604772765 1
0.216151254120164 1
0.185100689385711 1
0.207822639193501 1
0.181948336458756 1
0.225662659014786 1
0.20948049069682 1
0.206982964971323 1
0.214152816239212 1
0.191134499774326 1
0.230678897595778 1
0.193392062450465 1
0.209975163583539 1
0.208737829453795 1
0.19250208452729 1
0.188231099400509 1
0.203508257164992 1
0.204426004774435 1
0.20590399220104 1
0.20452912804956 1
0.219039532395218 1
0.213742643683914 1
0.194700003618075 1
0.212487857853659 1
0.219833407641883 1
0.208582315434816 1
0.210690424810573 1
0.188961551674136 1
0.206229067970829 1
0.207685123449235 1
0.208652490269184 1
0.208437689514725 1
0.211189852561123 1
0.21396082039262 1
0.21076324311971 1
0.190280762144362 1
0.18827841710087 1
0.194101022089888 1
0.181794284282526 1
0.194309143566235 1
0.204048225672169 1
0.198833155218087 1
0.206894243416333 1
0.225976638826061 1
0.204078437818883 1
0.208349856838486 1
0.20211888085286 1
0.200348586153608 1
0.224967390339192 1
0.205741610804819 1
0.212247623839787 1
0.204653641118799 1
0.181807292570398 1
0.179311663526368 1
0.202558573544737 1
0.192045263906588 1
0.237955772978827 0
0.210786765243519 1
0.211468700420756 1
0.217475219610402 1
0.221006028210668 1
0.203826309276889 1
0.173831772847458 1
0.228263214413483 1
0.200315739123621 1
0.216219872919056 1
0.143251876607667 0
0.218111806238751 1
0.190853482518996 1
0.206754354065959 1
0.215702386794547 1
0.198341616635058 1
0.221388121807068 1
0.191616570891085 1
0.181515772354517 1
0.186758201433838 1
0.206033406715166 1
0.19193221708373 1
0.191201477232954 1
0.225042085132786 1
0.169048715569105 0
0.179109495486151 1
0.198125590232109 1
0.211620486805127 1
0.197711296498665 1
0.209928307923409 1
0.20534721864093 1
0.205702021143961 1
0.221086236041332 1
0.201869231725877 1
0.207380903244748 1
0.221528438087002 1
0.210533689675968 1
0.205434483219012 1
0.204777880237836 1
0.232368626437486 0
0.217298239666702 1
0.19239451803431 1
0.180347678134169 1
0.179972260714376 1
0.223925105811478 1
0.228185846323507 1
0.188360838575208 1
0.213657427903159 1
0.220027898836017 1
0.195279535405184 1
0.177634538834778 1
0.204804891083242 1
0.20181796344356 1
0.223211553321653 1
0.18942830132867 1
0.226423719585439 1
0.220293629539688 1
0.218138764973367 1
0.203212916005015 1
0.17696813672979 1
0.196442755577394 1
0.228700349485626 1
0.220978248153836 1
0.195802945302233 1
0.196210674550403 1
0.21424702514376 1
0.181745572275595 1
0.21535898355726 1
0.21644459730915 1
0.23042972450584 1
0.193205098420731 1
0.205650448769833 1
0.213734029148772 1
0.189229554411445 1
0.189380596718893 1
0.209606472646281 1
0.222151766809154 1
0.190622863376259 1
0.171190989207515 1
0.219013091474015 1
0.211788092139899 1
0.180011800082672 1
0.209667576516463 1
0.213187184428015 1
0.160046903778799 0
0.217098296781793 1
0.202934583904128 1
0.19505013098566 1
0.209600377031278 1
0.19744727140156 1
0.204609932012865 1
0.195273495157864 1
0.206293195335973 1
0.182759436254272 1
0.181382795212349 1
0.18621321740452 1
0.22748658713398 1
0.217844929302746 1
0.206968506103649 1
0.217196286839835 1
0.207463318577536 1
0.214174149901927 1
0.222609920697294 1
0.20263057397736 1
0.21898133716582 1
0.213092120662794 1
0.177225776983306 1
0.191960201275441 1
0.217845372929585 1
0.175415897925785 1
0.177334601045042 1
0.177460368987105 1
0.205380792836808 1
0.186583235983087 1
0.201438886973286 1
0.218306714056563 1
0.20010036485716 1
0.196987922253418 1
0.200857303781857 1
0.228236666770921 1
0.195891644870193 1
0.199861497568717 1
0.229480866674626 1
0.206515814194162 1
0.196593132090012 1
0.213470414365711 1
0.182746072477702 1
0.187794635523329 1
0.205500388932806 1
0.206753499205659 1
0.223851791681207 1
0.19979644288115 1
0.208018592284279 1
0.232955886144088 0
0.192397596608744 1
0.186120125312881 1
0.207059725958287 1
0.20226190006607 1
0.176889287393653 1
0.21949282868426 1
0.197253701909023 1
0.196896412028709 1
0.221863414782888 1
0.205684876596542 1
0.202011095032245 1
0.197637218033089 1
0.186050663087804 1
0.20270725480772 1
0.200497737531561 1
0.216376853663435 1
0.215174252445101 1
0.197371991486492 1
0.193560438137874 1
0.178315328091096 1
0.208521562024916 1
0.187871374040704 1
0.185791085575575 1
0.182428832951223 1
0.215271283415801 1
0.195224324788809 1
0.180511530726739 1
0.211548859110161 1
0.220341872763785 1
0.248568306134421 0
0.20288813023228 1
0.226851325803817 1
0.205342108421136 1
0.200694945041245 1
0.20653535848901 1
0.22619106251496 1
0.200875990911746 1
0.240950159365424 0
0.229448986549619 1
0.205195088661125 1
0.221663601667306 1
0.183678333642609 1
0.179194730147929 1
0.201117034364498 1
0.22646509215217 1
0.211998874768756 1
0.209423134295581 1
0.213931568229147 1
0.206790982971272 1
0.212989110374168 1
0.23157578135775 1
0.230989830195568 0
0.227455877727219 1
0.207080220652395 1
0.204758808457077 1
0.207560262541081 1
0.193022910472775 1
0.206974637845868 1
0.232937243613378 0
0.220048894484216 1
0.201341365905563 1
0.169803110871723 0
0.207966546287583 1
0.204245413338471 1
0.2012521589427 1
0.200947937997671 1
0.202905586554767 1
0.202537919815362 1
0.214366258019218 1
0.178002827521823 1
0.208290473039292 1
0.185538553514786 1
0.221133370354057 1
0.203304955886953 1
0.203837536969002 1
0.194120353682676 1
0.199646077953285 1
0.215351448650637 1
0.174280817914674 1
0.209532140489903 1
0.195704151053048 1
0.217935124845981 1
0.214171662094708 1
0.203139313925183 1
0.18677940092044 1
0.188011557373021 1
0.165593405715375 0
0.182692634474402 1
0.218003037803205 1
0.167801934852046 0
0.199519965933633 1
0.20517362405789 1
0.255820755155377 0
0.211756262887778 1
0.183988818877285 1
0.217385677352725 1
0.19183546233138 1
0.220844830180977 1
0.193673254910833 1
0.189087634431756 1
0.19249905332883 1
0.185809174331692 1
0.206282243216757 1
0.196758707418736 1
0.181605003332846 1
0.23842525015889 0
0.206361461661938 1
0.198027936484168 1
0.217541681503751 1
0.210643953036044 1
0.208832478141474 1
0.221217900659245 1
0.196952249379347 1
0.199421390453157 1
0.222569463895391 1
0.181840315446571 1
0.203960521906903 1
0.190914950894852 1
0.213253134449207 1
0.196064675113163 1
0.215029034678665 1
0.203868519871525 1
0.231537693693758 0
0.238146637453979 0
0.179210362006645 1
0.192931480022507 1
0.184920512849325 1
0.223766625242802 1
0.198352038149971 1
0.179984354581606 1
0.231041725180792 0
0.206797357619038 1
0.233502435717768 0
0.196461244411136 1
0.1900238601727 1
0.214709463388368 1
0.203085498476111 1
0.200187248410764 1
0.191663366391548 1
0.214624767452054 1
0.201623856226049 1
0.189179924561982 1
0.181015828393873 1
0.204346558401312 1
0.17306118971583 1
0.204352610406389 1
0.203809084250096 1
0.211192108376362 1
0.220909488131179 1
0.233160644828373 0
0.192621272642595 1
0.204718035481691 1
0.226863645773498 1
0.189290930991693 1
0.214576098843165 1
0.189116122067595 1
0.198506202420931 1
0.212213263536707 1
0.207636572013581 1
0.229289290020245 1
0.212834060067163 1
0.185655671663402 1
0.201127095592433 1
0.204227199702221 1
0.207721698751829 1
0.229840168670609 1
0.219463266941055 1
0.209497814099442 1
0.197664200507171 1
0.167643998264865 0
0.210865536699163 1
0.209469612463842 1
0.193834652635133 1
0.20849185933847 1
0.19043360735818 1
0.211482641971386 1
0.216004841860123 1
0.213798385559722 1
0.209779734437014 1
0.193397622434186 1
0.207368026047977 1
0.203065447762595 1
0.220547480264539 1
0.217848432336124 1
0.204566855629391 1
0.206371310637824 1
0.206249005540947 1
0.2033075710437 1
0.207869500010483 1
0.213468314436127 1
0.196186006355874 1
0.187863768931379 1
0.185008124189551 1
0.210871659346121 1
0.204055557627612 1
0.214146112810995 1
0.233323818337808 0
0.19559893720064 1
0.196513557325847 1
0.167873542354137 1
0.18935684796214 1
0.218977208417683 1
0.187121919005634 1
0.215543603702369 1
0.219493427062109 1
0.212161196309979 1
0.213531964059 1
0.170176387345544 0
0.21479731920867 1
0.200928248253575 1
0.228560443407039 1
0.205554026011209 1
0.196154724355605 1
0.199549195057022 1
0.168994993383066 0
0.189836627265262 1
0.220835345474348 1
0.189175665978983 1
0.205414471395011 1
0.184828595967753 1
0.198886106087241 1
0.206889565229436 1
0.191290015561571 1
0.220350587910988 1
0.179443296728198 1
0.184172408212751 1
0.215336359527523 1
0.174134720680435 1
0.188474636399979 1
0.211373376113863 1
0.214959788712267 1
0.217298164083287 1
0.201141747171325 1
0.176451175290953 1
0.206146285636589 1
0.203827517482691 1
0.211832327508008 1
0.191431307918095 1
0.214016025935063 1
0.209332139118161 1
0.217123263606963 1
0.186384896034635 1
0.171404721956644 1
0.206809368961271 1
0.203058689810441 1
0.192862551765189 1
0.167486451912779 1
0.190091754688029 1
0.187718682714218 1
0.190363649749468 1
0.218376650245941 1
0.209301136668423 1
0.217969442113395 1
0.189373880920859 1
0.213474362311764 1
0.197973266359081 1
0.208283099066284 1
0.201537423712288 1
0.204688705866753 1
0.198420967917675 1
0.214390510935268 1
0.208856069986252 1
0.207114150074351 1
0.199431979032243 1
0.213697596798683 1
0.206900950841567 1
0.191721939089163 1
0.217362957281391 1
0.201383035547167 1
0.193665815684413 1
0.188095767712452 1
0.189118702587947 1
0.208345086800201 1
0.184029086817747 1
0.201719319079234 1
0.197586847879146 1
0.216280933615768 1
0.218287440394374 1
0.220226193929561 1
0.198147760534206 1
0.199150812585192 1
0.23280231629783 0
0.19066310495996 1
0.212521237096195 1
0.232877537983307 0
0.188248201484031 1
0.199001680689907 1
0.185808099271619 1
0.214646621377651 1
0.206389554757252 1
0.212631498151992 1
0.195469167947357 1
0.173496002360283 1
0.203104551994346 1
0.214409579076853 1
0.197897437637169 1
0.20179377114732 1
0.187331452425067 1
0.175052922246626 1
0.19772822354577 1
0.203838663678921 1
0.184637982363652 1
0.198914967973987 1
0.220994794768641 1
0.216012155840302 1
0.211636490862244 1
0.23493559674266 0
0.208070547080594 1
0.222894039088722 1
0.201019446002673 1
0.198911538032115 1
0.200590901450129 1
0.223021216791213 1
0.225619130945974 1
0.182663551704999 1
0.199602113625 1
0.198431909543108 1
0.191534742153491 1
0.219007883568718 1
0.225473621663278 1
0.212463632884221 1
0.208309024206607 1
0.210270043658477 1
0.19186847808168 1
0.220744465124912 1
0.189880725612982 1
0.191179426448456 1
0.196712164171172 1
0.180539207329158 1
0.232902563092367 0
0.192168215997384 1
0.200762717127166 1
0.18346246805336 1
0.193945372358578 1
0.165692688049521 0
0.207427131537471 1
0.204449051338026 1
0.218095467405745 1
0.203695908798146 1
0.207725259553505 1
0.199634353208502 1
0.208063643567842 1
0.226496069372455 1
0.175842572519101 1
0.223252553217092 1
0.201941369487532 1
0.215403481850459 1
0.205726694301901 1
0.198895989774333 1
0.199803567411441 1
0.215475293507078 1
0.198926079402589 1
0.200000987774807 1
0.190708137501193 1
0.184767363059311 1
0.223831029890929 1
0.207866966471761 1
0.213993447840806 1
0.209128943253913 1
0.218076557371179 1
0.211778749426315 1
0.209857853388358 1
0.184351507406969 1
0.204561719677024 1
0.192767409400901 1
0.177016762631069 1
0.209066889032018 1
0.190940674973419 1
0.205979598523642 1
0.207822213911106 1
0.191645142141353 1
0.183798364810449 1
0.214595027011957 1
0.19801404893707 1
0.206508670274673 1
0.200865868869126 1
0.225769017308248 1
0.200661800274694 1
0.173324250078489 1
0.21203581864628 1
0.200286633538536 1
0.194738020572224 1
0.211254520545477 1
0.211242768637002 1
0.216027491382406 1
0.192244717031334 1
0.199355800183255 1
0.204289174072772 1
0.191898276908528 1
0.189076861911603 1
0.195945216677928 1
0.205343175708765 1
0.213361847484464 1
0.206035866214894 1
0.178288336327736 1
0.191518908123919 1
0.222614629748347 1
0.195493972604649 1
0.199051025504111 1
0.218279361702879 1
0.199254833084277 1
0.216903159327197 1
0.188361790684228 1
0.193562329122466 1
0.226140106651647 1
0.193083781542483 1
0.212406513752244 1
0.195675987446434 1
0.225873939211728 1
0.21527371897436 1
0.193489613091866 1
0.212264036052026 1
0.188665031397725 1
0.212841757426683 1
0.211197996071582 1
0.205491300910093 1
0.198445915782124 1
0.193681808203072 1
0.193287497656596 1
0.200573662290773 1
0.190475673360128 1
0.19210451847753 1
0.182336549856853 1
0.197276817926345 1
0.182865680467971 1
0.190664872901536 1
0.216104083561862 1
0.219999319037056 1
0.202084291748938 1
0.192309919274484 1
0.184332450588141 1
0.184631077917242 1
0.241317176634681 0
0.24717187694053 0
0.209964642283772 1
0.219843953186714 1
0.208565987594181 1
0.203353038524944 1
0.207297026826622 1
0.210238679574398 1
0.203567578266712 1
0.206924310523284 1
0.183468161598508 1
0.19280625921147 1
0.207827380526371 1
0.187891548610878 1
0.21931929443116 1
0.211630979117679 1
0.204610198395083 1
0.167765721450279 0
0.197402887901257 1
0.221360565256552 1
0.19621891605145 1
0.228179058036139 1
0.197871770897001 1
0.199365297440244 1
0.236427498828523 0
0.209587023398719 1
0.194164466529001 1
0.178455544270931 1
0.192154034784437 1
0.227774710763002 1
0.160441370434408 0
0.221413636394308 1
0.222377227335564 1
0.204347511551159 1
0.219050560784493 1
0.215564155371784 1
0.205035122139575 1
0.196633521504796 1
0.187172317476236 1
0.199225848501794 1
0.191588234608808 1
0.190987682470231 1
0.177449842036936 1
0.181856966109671 1
0.189515748099342 1
0.220275341592976 1
0.201976276723806 1
0.203880239343486 1
0.204335350766778 1
0.211617053644967 1
0.178729335626546 1
0.240219324933033 0
0.204430852517339 1
0.20972040005152 1
0.206995351698688 1
0.194684733731412 1
0.190527423516709 1
0.218787816186658 1
0.228731583526474 1
0.197574215294201 1
0.194722064065161 1
0.193211315637698 1
0.19926289199722 1
0.197513297140169 1
0.188942117866718 1
0.208677798217105 1
0.173418754091795 1
0.190643976429716 1
0.191886064933808 1
0.193749034573404 1
0.207865693607696 1
0.207704130336462 1
0.216259055637968 1
0.222577037511898 1
0.205665489654825 1
0.216783879064211 1
0.216566250687479 1
0.198477810503306 1
0.202080232334566 1
0.204709295074285 1
0.21231460468143 1
0.179901866927054 1
0.208485942828061 1
0.208466920703021 1
0.204352088653935 1
0.233321621157372 0
0.199290550450882 1
0.206992643382604 1
0.221430790806696 1
0.199713333196626 1
0.22298159991464 1
0.230646007626278 0
0.204580979305649 1
0.210049756648193 1
0.245050494297008 0
0.201407548539255 1
0.20816914923372 1
0.183729540758994 1
0.17442913428328 1
0.218084759417057 1
0.232416401744947 0
0.206362428852873 1
0.198076697212242 1
0.211785157124557 1
0.237598202535013 0
0.230600322031087 1
0.196019817457172 1
0.202043422557682 1
0.1907462711126 1
0.21133791764215 1
0.207167946356097 1
0.197502199877632 1
0.207100587338296 1
0.226199130921848 1
0.219413093979288 1
0.197328378505344 1
0.182854445378025 1
0.182662574601369 1
0.213903831821388 1
0.200092892847401 1
0.190693852359847 1
0.198730160861179 1
0.178581940873647 1
0.214160058928387 1
0.218039466104434 1
0.198092929692135 1
0.214996493435756 1
0.186487505809824 1
0.216085687819464 1
0.221253006159386 1
0.209170106217836 1
0.223428117587806 1
0.228272604947189 1
0.175954977420124 1
0.228640065997157 1
0.199837153067291 1
0.193458143944488 1
0.226035205258226 1
0.184897484465401 1
0.18691703679974 1
0.206936754899672 1
0.193162712517787 1
0.214814321193309 1
0.211454229347002 1
0.196745489522979 1
0.218596574312715 1
0.250451193257308 0
0.204266002963135 1
0.192438261713936 1
0.192132582713545 1
0.221794807318768 1
0.205297263963072 1
0.206639251761339 1
0.190486619360911 1
0.187130570205823 1
0.206715039076876 1
0.199838511201592 1
0.186545296844593 1
0.203802632415712 1
0.218778427207562 1
0.210111468718581 1
0.221932521347284 1
0.199603006042849 1
0.214641857482408 1
0.19706361826176 1
0.176558925841223 1
0.195662667813123 1
0.210350506380367 1
0.215267635883184 1
0.224835130178529 1
0.191128051807061 1
0.218168211824961 1
0.19277167876173 1
0.187094410697229 1
0.2073931394278 1
0.206330431981521 1
0.20572915758918 1
0.225691249283753 1
0.212347006032574 1
0.188422434792682 1
0.214602310226647 1
0.199074100879092 1
0.209974834743947 1
0.213653708794499 1
0.184000647905576 1
0.195377242583262 1
0.207337771291464 1
0.220258834941648 1
0.191999833694574 1
0.199640653244353 1
0.191572025032585 1
0.2247782046206 1
0.204038069489507 1
0.209419247260555 1
0.190328877970082 1
0.211412676385086 1
0.217000105125718 1
0.203547004543799 1
0.19677286940177 1
0.198432284970191 1
0.184391980731655 1
0.218661285433352 1
0.211553706436051 1
0.229607986918176 0
0.222227318621052 1
0.203776367853789 1
0.206054390985016 1
0.21612800896323 1
0.208504794146244 1
0.197589106355181 1
0.181613947921148 1
0.207088266259602 1
0.185433270490876 1
0.207781093036983 1
0.185231232107962 1
0.210228401218361 1
0.208712429107964 1
0.211203856210536 1
0.204945287125216 1
0.217776446608228 1
0.201690083760738 1
0.196441551827291 1
0.186246852931257 1
0.197799123996093 1
0.176941927681629 1
0.221122517347999 1
0.200554751554418 1
0.221873289724393 1
0.216295991329461 1
0.190071886185146 1
0.209515730462503 1
0.199972752470419 1
0.230703046780443 0
0.198642614537467 1
0.231973385967232 0
0.173528339368924 1
0.191840780163027 1
0.206295243469796 1
0.185293175399042 1
0.197977328328698 1
0.207411640459055 1
0.206808130280539 1
0.215664478005242 1
0.223223655469518 1
0.216956293860586 1
0.212730096083504 1
0.200269914220753 1
0.177898342022252 1
0.223307844425842 1
0.198141325539922 1
0.211606021561966 1
0.196192661341141 1
0.18005577817887 1
0.206501183155121 1
0.180280926992671 1
0.21418836989497 1
0.16225379236533 0
0.191839131913928 1
0.19300798291808 1
0.175536437203944 1
0.213538310213532 1
0.217356602526748 1
0.197278010039502 1
0.233352439983872 1
0.199568540784661 1
0.181227045933031 1
0.19796036108671 1
0.198925374304249 1
0.19079747909146 1
0.184364899114629 1
0.218813828238849 1
0.201742213797663 1
0.186799745406704 1
0.198464497760618 1
0.212966856912299 1
0.218933182742141 1
0.19590377636436 1
0.205515547757884 1
0.191889254318837 1
0.213531266241309 1
0.218274833877477 1
0.209207410440294 1
0.214953800943599 1
0.198248059147707 1
0.206380972857002 1
0.176135162562915 1
0.198440334335006 1
0.205268937222121 1
0.200816585116847 1
0.206987777128032 1
0.178466781555255 1
0.192991654786937 1
0.18771431104359 1
0.220334714564706 1
0.211288594933566 1
0.18850535767855 1
0.189864633299165 1
0.208328965905596 1
0.202004683420117 1
0.197179492303649 1
0.193853038379159 1
0.188970546595021 1
0.228887170833757 1
0.205799630225154 1
0.197529252720212 1
0.220807160942191 1
0.184591555299684 1
0.202403883867725 1
0.190306281224153 1
0.22595844625951 1
0.201346428654218 1
0.206070774577603 1
0.182131771028146 1
0.207108326460234 1
0.188813441306299 1
0.193974219776707 1
0.20247766658721 1
0.19697137310608 1
0.192857420256961 1
0.185602588120292 1
0.209899434188145 1
0.21027513659316 1
0.203686290205252 1
0.20118559567508 1
0.216203821203041 1
0.216027927230867 1
0.189818315998754 1
0.226973058584529 1
0.223663459117133 1
0.238774709481498 0
0.175138470176794 1
0.187270939871895 1
0.162450774696265 0
0.192961977247363 1
0.193502641293125 1
0.212782754369468 1
0.179546571935597 1
0.183143093796323 1
0.195188302207481 1
0.220335815361485 1
0.198257459924936 1
0.191494941112542 1
0.215708698520449 1
0.193501323269901 1
0.197335588886523 1
0.230845140264672 1
0.187886897663274 1
0.208130664895554 1
0.187856330526313 1
0.198395538132825 1
0.228307172831812 1
0.201676548558756 1
0.219782102786072 1
0.216970229298774 1
0.201142162110744 1
0.197200044749587 1
0.18066730524306 1
0.219425215807852 1
0.180552464978222 1
0.198485610352005 1
0.195333478832364 1
0.197095474012942 1
0.21464754041544 1
0.179179700439583 1
0.221244340551836 1
0.217635324516224 1
0.188284105356484 1
0.201246293862615 1
0.209546864184216 1
0.175709107951819 1
0.191435598275161 1
0.19416154168844 1
0.212500755678051 1
0.181045133394994 1
0.200902191905422 1
0.211807769940802 1
0.213518113063025 1
0.213510897705716 1
0.199352395496534 1
0.204057128950488 1
0.221037266069264 1
0.206784354730276 1
0.222483959838061 1
0.171957694032003 1
0.170271967613208 0
0.200887799575125 1
0.215895137057305 1
0.22879602435574 1
0.182418169815638 1
0.190393262513393 1
0.197471807960578 1
0.240445135766111 0
0.209460468272137 1
0.20122733748576 1
0.208492466782184 1
0.193654359424886 1
0.2071682790644 1
0.198324841128176 1
0.178070697578425 1
0.18025294800317 1
0.215109628808319 1
0.203180269144215 1
0.228702920369459 1
0.208858669550061 1
0.208051209771946 1
0.21662341941944 1
0.202129799646412 1
0.196111431936683 1
0.19640464103764 1
0.191495833895392 1
0.184433816526766 1
0.219940715759278 1
0.210927146317213 1
0.201747871934967 1
0.21301194918245 1
0.208790796896872 1
0.196724481149043 1
0.191371891083524 1
0.203882589870336 1
0.203569251101361 1
0.227434689909652 1
0.227588752286009 1
0.176272613362569 1
0.197932524871381 1
0.204868540674241 1
0.20851135013316 1
0.195915700644906 1
0.217383380479215 1
0.218290944687728 1
0.189914897457026 1
0.193880072526884 1
0.208592556493264 1
0.22495032568192 1
0.208125798445102 1
0.198077891908381 1
0.190435731526643 1
0.223771186812615 1
0.208688119228522 1
0.188768655426668 1
0.197250680063024 1
0.210253198013883 1
0.202352983334315 1
0.200309990090981 1
0.251962062564545 0
0.191026581378014 1
0.200353661076363 1
0.202615312908631 1
0.205828487555231 1
0.213248821435618 1
0.201302789855209 1
0.184103176719148 1
0.199383117748448 1
0.200876786066197 1
0.223273686966609 1
0.205277171587348 1
0.213119204084588 1
0.158007372639666 0
0.210280812873179 1
0.216319768032269 1
0.197471091179629 1
0.211220340325652 1
0.18451779538163 1
0.21442090062132 1
0.207477050766456 1
0.192922487602591 1
0.187920662838231 1
0.209048486482846 1
0.201102430338824 1
0.187764379118267 1
0.208424980455169 1
0.199855843434169 1
0.202993837814997 1
0.214206127098977 1
0.195720742344231 1
0.203035779684597 1
0.208800472072781 1
0.175183407853189 1
0.207400085570276 1
0.198678336977666 1
0.203297324098261 1
0.186122218182792 1
0.200032749141588 1
0.213534494332255 1
0.199737188060999 1
0.200385836684717 1
0.193392294974398 1
0.207180505406255 1
0.195966143257661 1
0.224894308034268 1
0.234969380181944 0
0.212940031603565 1
0.207667489256148 1
0.222039784703816 1
0.19435800834445 1
0.219114816565575 1
0.212015770028544 1
0.196976379346199 1
0.234300528510999 0
0.221699422867965 1
0.206571200265166 1
0.225221320158858 1
0.18004932459618 1
0.178198091506287 1
0.213931093978041 1
0.198411396276218 1
0.200052258159228 1
0.202821140144141 1
0.189541553163259 1
0.175594870195253 1
0.216123168983586 1
0.187917795573754 1
0.197217343468075 1
0.197951305738938 1
0.216090554677019 1
0.219405971885247 1
0.214875129097934 1
0.210801105849651 1
0.217152791688092 1
0.212807356473873 1
0.217247044244229 1
0.20469199478753 1
0.184672805153803 1
0.206272076763515 1
0.191772927646488 1
0.207915375874972 1
0.20782603950192 1
0.200591115486285 1
0.209781219525749 1
0.188142983824471 1
0.201700747961317 1
0.22089087479249 1
0.192309720349143 1
0.217129104489264 1
0.186689866146184 1
0.212736610803553 1
0.188678436135912 1
0.207776026874883 1
0.1928463111441 1
0.178998172147031 1
0.219178018071805 1
0.215490430722943 1
0.207816745045617 1
0.224444482320591 1
0.214600881259978 1
0.242003231749246 0
0.18976168999295 1
0.173478859176651 1
0.179966345770147 1
0.189513990142352 1
0.192075170268457 1
0.185636031329655 1
0.207475895718848 1
0.211850252624679 1
0.164481837195834 0
0.178713695799442 1
0.177775926460763 1
0.199108828874598 1
0.170903062670975 1
0.228699229008737 1
0.190291878689851 1
0.193398733028289 1
0.173275400100811 1
0.211604945652457 1
0.22662348636048 1
0.195653911649164 1
0.194501454135775 1
0.190027680260218 1
0.173220873480059 1
0.185846134659969 1
0.190135729301746 1
0.213901707506723 1
0.185619516132809 1
0.215778117318668 1
0.220291772140212 1
0.217457146103979 1
0.187108754646461 1
0.193964151269545 1
0.209140040219367 1
0.212324993684026 1
0.196608634676414 1
0.194736169814355 1
0.180476055061943 1
0.182195827100781 1
0.216502641235077 1
0.206784292280809 1
0.217624706902361 1
0.184703751465395 1
0.216488229377098 1
0.206480131595494 1
0.19446958951833 1
0.203112597341832 1
0.209401683499772 1
0.198922256615438 1
0.177196633078459 1
0.235724712798509 0
0.185440616592852 1
0.211512034320747 1
0.206857789196188 1
0.217611957919775 1
0.225628404566453 1
0.200511697195654 1
0.218901839097123 1
0.252316200684443 0
0.200313102157552 1
0.189469089788514 1
0.186386810489177 1
0.18840126504911 1
0.223832800810372 1
0.204432569067935 1
0.210728390017016 1
0.194518452020992 1
0.200097314847547 1
0.218497041826803 1
0.191606672495336 1
0.190364981622178 1
0.18712303980492 1
0.187514554127099 1
0.219722100902368 1
0.228568763220456 1
0.225797986602371 1
0.191132889032775 1
0.174986962946661 1
0.206919340976216 1
0.209890422555929 1
0.180762833936554 1
0.217521407978396 1
0.205856826953493 1
0.209270896514071 1
0.210949411149218 1
0.198533003911409 1
0.16949357112972 0
0.195315177469506 1
0.202963143124627 1
0.203750757992535 1
0.227991241755815 1
0.196407093641053 1
0.199764709169274 1
0.195280879815582 1
0.231790612350779 1
0.184361432562832 1
0.172915860660239 1
0.198518356221379 1
0.207673957320414 1
0.222880130573072 1
0.221210912650313 1
0.199907721363913 1
0.228736176563275 0
0.178761666127066 1
0.219563119323034 1
0.226310148822871 1
0.196041907691263 1
0.172327695009985 1
0.17983264813877 1
0.200820553597852 1
0.201764693888835 1
0.189017884007014 1
0.199453243873577 1
0.217721170221346 1
0.19202606249275 1
0.21616233227293 1
0.200610666667092 1
0.218552960988381 1
0.216121335624943 1
0.194233464498182 1
0.206530917353728 1
0.190672299997412 1
0.198331771717749 1
0.206196272763601 1
0.200212719721642 1
0.219209512427957 1
0.216506529423081 1
0.21116896357183 1
0.226066987445005 1
0.167631024604925 0
0.2110601677208 1
0.202002438182542 1
0.223007293870366 1
0.207134675682287 1
0.181107104111171 1
0.196391971766 1
0.200048419384808 1
0.17938860901846 1
0.239089145242327 0
0.189624532913695 1
0.191784143934236 1
0.212416507537734 1
0.164996643753056 0
0.211034675603453 1
0.207647042761345 1
0.214100596510026 1
0.188587811568724 1
0.20916246309912 1
0.17554221750204 1
0.202981075671397 1
0.171598592562438 1
0.205016087399043 1
0.185868050788887 1
0.203207065713069 1
0.216155610666655 1
0.188289432309585 1
0.205710246525668 1
0.21322547717743 1
0.192658794385737 1
0.213216278880035 1
0.214247708208741 1
0.173877232760289 1
0.214415201060517 1
0.204631099331779 1
0.231051877920046 0
0.198800573993011 1
0.211307108453856 1
0.219172198154657 1
0.205803055527271 1
0.193492954074598 1
0.215083426704405 1
0.216340950791017 1
0.218537141709584 1
0.214286344042643 1
0.187983599809464 1
0.174700626859139 1
0.235469536535908 0
0.222842556859039 1
0.223770260489597 1
0.18457853555678 1
0.207483506085911 1
0.212766876774192 1
0.188856636565437 1
0.206684294404523 1
0.200627421199569 1
0.194607234590601 1
0.20973008531357 1
0.217056385749756 1
0.22126196679206 1
0.207423530343937 1
0.221958125593228 1
0.191384591427277 1
0.207561563954969 1
0.220449043544452 1
0.190259896648446 1
0.187369518812468 1
0.182853387211893 1
0.194429374160545 1
0.196821690752592 1
0.200285699157473 1
0.218075997745255 1
0.197090999443751 1
0.181464565660208 1
0.217533425497043 1
0.204811657475391 1
0.206625970590533 1
0.217998144306198 1
0.207992576295411 1
0.224194782008816 1
0.213299147367845 1
0.204476831884246 1
0.196952155544798 1
0.225202374778238 1
0.224958508755693 1
0.198394908887387 1
0.229690227581132 1
0.226108393591836 1
0.214676887368556 1
0.223802127492646 1
0.213272518195109 1
0.175395950812823 1
0.184076280397732 1
0.223383362839724 1
0.216717522095323 1
0.209716254718861 1
0.217848778918265 1
0.214608545824811 1
0.232236855630056 0
0.185232107564488 1
0.210360839618924 1
0.227255803248232 1
0.183509348152434 1
0.207577403034567 1
0.210660504551681 1
0.223245796295855 1
0.228455222032302 1
0.228992570513324 1
0.214697734473399 1
0.201059828840442 1
0.202527136399028 1
0.212360552901877 1
0.184610044154197 1
0.207661542257769 1
0.202098807514747 1
0.191930631253998 1
0.187881181117196 1
0.184730049341305 1
0.222374521939038 1
0.193114074845794 1
0.205034944532826 1
0.209039774991294 1
0.207250436767911 1
0.197256952346913 1
0.200578507289693 1
0.19545067598445 1
0.203224443862298 1
0.20302473322589 1
0.205586954969353 1
0.208473788604846 1
0.197943330491332 1
0.207752906558852 1
0.190978750644288 1
0.219208360341938 1
0.184999668284242 1
0.207859000742 1
0.204846750501561 1
0.203781663849866 1
0.199310001463576 1
0.210429170215857 1
0.193129848042245 1
0.222383636072197 1
0.2017848756819 1
0.20140916854603 1
0.193876121097632 1
0.177619828596401 1
0.215610912639292 1
0.184746812817298 1
0.195631094180416 1
0.19213848654724 1
0.185670297946755 1
0.206571086712648 1
0.20109231758984 1
0.21217474864232 1
0.195810432301492 1
0.207926815811921 1
0.20245505570645 1
0.193279012196814 1
0.204518006131259 1
0.20803326242026 1
0.211707521290277 1
0.216886655327817 1
0.181018341501365 1
0.197076477112645 1
0.206549145968022 1
0.20522463466662 1
0.194685027294988 1
0.201828019202059 1
0.202232600605763 1
0.200336096285314 1
0.195405637272355 1
0.177770064550207 1
0.191709423542923 1
0.198420097124852 1
0.202765305196543 1
0.196544465091036 1
0.203103643317698 1
0.201033010762919 1
0.194888278605216 1
0.20040844827798 1
0.185069021353104 1
0.20342601259333 1
0.18808828805758 1
0.202820954175687 1
0.198983309438893 1
0.192886019467128 1
0.228839671002314 1
0.22266059751985 1
0.208497640171057 1
0.195232064626317 1
0.207709415350514 1
0.20028203065109 1
0.193308368763426 1
0.220949882110313 1
0.212013836437445 1
0.21553638993162 1
0.205366230047209 1
0.201305427899419 1
0.203227034500184 1
0.216125676701237 1
0.176845491704632 1
0.187979553298008 1
0.236727645873408 0
0.209139938511169 1
0.232008476804208 0
0.200831057731143 1
0.214562177155303 1
0.211111777399659 1
0.193803463920345 1
0.215735947084373 1
0.203316567507092 1
0.183988331000555 1
0.20893068709743 1
0.205233557866677 1
0.229906053465442 0
0.190510162599187 1
0.201491464783921 1
0.225067925791528 1
0.215134666912498 1
0.204770388740696 1
0.197535108867725 1
0.189560126799589 1
0.209635459728825 1
0.206741154239893 1
0.204821017640128 1
0.192483624122425 1
0.222108248367067 1
0.190772803932361 1
0.225066334955237 1
0.213171490130529 1
0.20627421155278 1
0.224000992995731 1
0.203175221228677 1
0.170187916299203 1
0.21914780295315 1
0.2040526253932 1
0.238369329486891 1
0.216313686662465 1
0.197786917421753 1
0.187379246716975 1
0.239385565017444 0
0.179254148413104 1
0.203902106451549 1
0.210891958074372 1
0.18027825952186 1
0.181225449496779 1
0.217568390779991 1
0.214464535978597 1
0.208556152391014 1
0.195709493477595 1
0.195927479164197 1
0.227796327157549 1
0.180132823171627 1
0.206206471856132 1
0.20213885704181 1
0.212147447392975 1
0.198571862204442 1
0.196758089139447 1
0.211583699923114 1
0.175922785526011 1
0.196681384852599 1
0.200012654763073 1
0.231267198446149 0
0.227513880496311 1
0.19206309042792 1
0.198006929351882 1
0.210192292936165 1
0.178806787300711 1
0.18586164098921 1
0.182261841775537 1
0.177009447166141 1
0.189640132701131 1
0.189771749728847 1
0.213606015503877 1
0.214018324953963 1
0.20320707436955 1
0.198884280679368 1
0.191052141640337 1
0.219795107014659 1
0.21424396371267 1
0.202197063873481 1
0.185927242570382 1
0.221718820333047 1
0.173308216391965 1
0.195813315416915 1
0.218357972587703 1
0.180430315390807 1
0.201342487155316 1
0.239449870331302 0
0.198312731324154 1
0.196069927376943 1
0.204273651010434 1
0.20586885744976 1
0.221569912293356 1
0.210635417192097 1
0.230833716580369 1
0.184855101368225 1
0.19760876428009 1
0.225331518881264 1
0.236999269895826 0
0.216125777239861 1
0.207949786683268 1
0.173268906511813 1
0.204253774703433 1
0.196674155815131 1
0.20650816019342 1
0.201040963827771 1
0.171249656218247 1
0.209144498384383 1
0.209741263332752 1
0.204905514540429 1
0.205343119952849 1
0.191587110660396 1
0.210736917004478 1
0.186022143991177 1
0.179050765599827 1
0.220694508601939 1
0.21670215560981 1
0.206739053277567 1
0.209232900536649 1
0.217425678570015 1
0.205313559619158 1
0.221833187458783 1
0.191829872263535 1
0.208646982379809 1
0.213765447078652 1
0.210340612576423 1
0.221900582454679 1
0.220369845575238 1
0.226467025700089 1
0.150515921428413 0
0.20575723904241 1
0.221594197028375 1
0.217018424169341 1
0.21285830943925 1
0.19923824112886 1
0.202496894602879 1
0.216686271282552 1
0.181937736184756 1
0.199973047626387 1
0.195771990225936 1
0.197129720987203 1
0.215535293912913 1
0.20922089455318 1
0.214150251123674 1
0.217692605640084 1
0.209751723128323 1
0.229358667716461 0
0.175618562539117 1
0.220596193187639 1
0.199239470929186 1
0.217734145781322 1
0.187079195920675 1
0.220674558631367 1
0.199584113559609 1
0.187551841467877 1
0.206093779774342 1
0.209850511283798 1
0.217390929806308 1
0.193377066629845 1
0.215167669571087 1
0.21473832510725 1
0.212783056669806 1
0.211283675458958 1
0.19451771412676 1
0.210389298513293 1
0.187397435989557 1
0.223978581537977 1
0.199246357317033 1
0.188383829869558 1
0.230467538617143 0
0.197333933323823 1
0.229902910676657 1
0.207954065462841 1
0.198451029021287 1
0.215343416898923 1
0.21188068909543 1
0.190367023348633 1
0.182562481557069 1
0.187926871698899 1
0.207415298003809 1
0.240966668586112 0
0.198197183794441 1
0.196550507112252 1
0.212981162930772 1
0.194873264106399 1
0.191674811257825 1
0.199412618438918 1
0.21141517845811 1
0.199057590303839 1
0.202432366690041 1
0.213702270723705 1
0.227729484709806 1
0.213653492165304 1
0.188406517883169 1
0.225145712390396 1
0.198627692734915 1
0.188911030873527 1
0.191044031959132 1
0.22135107754298 1
0.209835199474775 1
0.182341371252821 1
0.215710349008475 1
0.20327185188229 1
0.214281824350816 1
0.243471257901419 0
0.182981179361303 1
0.208807357258242 1
0.201757934209363 1
0.213098420007874 1
0.191895131055931 1
0.192916478168798 1
0.205130638365132 1
0.174894490696379 1
0.189316285790311 1
0.208198305586232 1
0.180159200273083 1
0.220058487264987 1
0.165063722369186 0
0.176654783758372 1
0.228552679984427 1
0.19119899861883 1
0.215162417289118 1
0.204112274268011 1
0.2228742902338 1
0.213933936092945 1
0.220393881024034 1
0.184401083215522 1
0.167737935735724 0
0.199008459723539 1
0.172995816497081 1
0.229816273260498 0
0.208175949654493 1
0.220305679942416 1
0.214472711984422 1
0.214392878660208 1
0.205987604705691 1
0.210811191776643 1
0.211377267244564 1
0.208612460065797 1
0.207354267611421 1
0.203668745330527 1
0.202648174670127 1
0.200672308316376 1
0.191084604730997 1
0.207773497887621 1
0.200427010260453 1
0.212921937398667 1
0.204104291811584 1
0.206331330751317 1
0.179799095002583 1
0.189552570282049 1
0.208761718641251 1
0.213464415602531 1
0.249058891232589 0
0.214087165711854 1
0.167729248468927 1
0.198480411211896 1
0.182504345493461 1
0.195801773262597 1
0.176711888659952 1
0.189630613970521 1
0.194078692525099 1
0.220269235571602 1
0.193054993531998 1
0.210939482922684 1
0.226453396481007 1
0.209555517620839 1
0.195082350126931 1
0.186888081551849 1
0.204002236756223 1
0.195570710359732 1
0.20182601936632 1
0.237162642037713 0
0.222675596751629 1
0.1852849458046 1
0.205757987435661 1
0.223209381418019 1
0.202190341416979 1
0.199311524760959 1
0.203712778962119 1
0.197200822967542 1
0.227779916423054 1
0.19247440232048 1
0.184803181961644 1
0.210247929769485 1
0.214666785406218 1
0.188936959425515 1
0.181781349826187 1
0.201802368336764 1
0.199885163377433 1
0.204467180058448 1
0.194252119399149 1
0.209151303272669 1
0.205243086354371 1
0.199855158612619 1
0.222481733988132 1
0.217402981705336 1
0.193112975740777 1
0.224205736841953 1
0.208828061667412 1
0.213954397983911 1
0.194737655357215 1
0.228251498834831 1
0.183953730911082 1
0.239524061429959 0
0.204899273580904 1
0.19800392662384 1
0.218280252201553 1
0.161795405619194 0
0.217587941166766 1
0.177810988836721 1
0.206604306296759 1
0.197036364560141 1
0.19901723184545 1
0.210548415898517 1
0.189315579032693 1
0.192664500357069 1
0.168053863190141 0
0.196196550595392 1
0.210788183727096 1
0.20795504191082 1
0.202468289368898 1
0.205052004167681 1
0.22372130782285 1
0.177378086816405 1
0.177568144090906 1
0.195108973608256 1
0.21638985033298 1
0.21929100215768 1
0.196927712051277 1
0.193937510745151 1
0.184590719766808 1
0.20590283879504 1
0.18266860530475 1
0.215060231202334 1
0.231919053081402 0
0.20759162813106 1
0.185350053158145 1
0.220925543121295 1
0.184008172315535 1
0.216080383070157 1
0.17547978432791 1
0.210362946244261 1
0.208386545213462 1
0.213799971695554 1
0.210655700988642 1
0.225101730631092 1
0.211671179793126 1
0.191467991138457 1
0.188628553161907 1
0.178914816701834 1
0.220287339156978 1
0.181158024035921 1
0.201172197218743 1
0.204861185040592 1
0.208151360657471 1
0.181173175237319 1
0.202244117342075 1
0.198022003676795 1
0.186700845460399 1
0.190003816467912 1
0.203972708530271 1
0.192983193522494 1
0.215394116647824 1
0.20244329333117 1
0.193630406673708 1
0.208076458748337 1
0.214530699591343 1
0.21108325477776 1
0.225299473770241 1
0.209257915921368 1
0.212741664783965 1
0.201957385796087 1
0.210839960301672 1
0.231020286583683 0
0.229122637647406 1
0.219422816241602 1
0.202030113323378 1
0.175378639244737 1
0.201576039486513 1
0.186250621076724 1
0.172537572301297 1
0.196770375967189 1
0.213980185517401 1
0.227452351469088 1
0.200307555048493 1
0.200078984296014 1
0.193419681084761 1
0.19374996139457 1
0.20007340565174 1
0.224267703184472 1
0.203372889747408 1
0.194462878510787 1
0.17093970605427 1
0.224968716563979 1
0.207392619482307 1
0.183370729445929 1
0.216664770643904 1
0.204526863898307 1
0.185223444945224 1
0.200551586790884 1
0.19580991348929 1
0.176992685673781 1
0.204591895817601 1
0.18008860270282 1
0.20151441033897 1
0.202141462092771 1
0.219388752844963 1
0.219425536896392 1
0.192188690332356 1
0.194818613619242 1
0.20880443252793 1
0.227521931179863 1
0.207049928528332 1
0.192342858306099 1
0.165574307297538 0
0.194682116526237 1
0.192458917694122 1
0.214660534347933 1
0.202028062697747 1
0.18321004114036 1
0.203173236657328 1
0.204854811302712 1
0.218431734097666 1
0.208101248595137 1
0.208503550942564 1
0.186233910572668 1
0.216131298594107 1
0.199986066568669 1
0.210859156188557 1
0.193859535055942 1
0.193061201058301 1
0.204928507118746 1
0.190531147908151 1
0.235915488821952 0
0.200324130651709 1
0.197304393587078 1
0.231797883777625 0
0.201481369368673 1
0.205401501440935 1
0.223196996839748 1
0.194542647251678 1
0.21821172852107 1
0.192969965907081 1
0.206024372899347 1
0.195890153133605 1
0.202100082020787 1
0.195229414319204 1
0.218547248537542 1
0.225012395218837 1
0.188887779948833 1
0.200668133552258 1
0.216722244325483 1
0.220369984416564 1
0.232687796191756 0
0.20578734405355 1
0.200778659035251 1
0.222504399919661 1
0.195746200261891 1
0.173364740397777 1
0.16658479465691 0
0.212801349846345 1
0.196313805614334 1
0.205624177482025 1
0.213922113914486 1
0.190773936959281 1
0.191272146209943 1
0.225375222127268 1
0.199430204013402 1
0.213295833743609 1
0.214377576468296 1
0.223939620575792 1
0.192894422616752 1
0.179935294228074 1
0.201753243348744 1
0.222542881309846 1
0.212241947986649 1
0.194963813417817 1
0.230819784369213 0
0.211435363589108 1
0.202217132695571 1
0.220845205321156 1
0.193587373742714 1
0.220545099055605 1
0.215262705739799 1
0.169314566726932 0
0.208035178260216 1
0.191632887522916 1
0.21245573302389 1
0.23051697917148 0
0.197533155548676 1
0.21288974596572 1
0.189263730638114 1
0.215484513705915 1
0.213189651157082 1
0.197684812775952 1
0.208662325179689 1
0.205730525401351 1
0.210369365363546 1
0.207813666525199 1
0.202685842234334 1
0.217405796369391 1
0.199048971012975 1
0.214931487485007 1
0.216911892619513 1
0.205812892246781 1
0.209482263410113 1
0.227243413439869 1
0.197034292458036 1
0.170748631197711 1
0.185011808579872 1
0.199263555461941 1
0.218508756364319 1
0.218457364603281 1
0.187791777948022 1
0.22396471475039 1
0.224715092806639 1
0.18796500577595 1
0.185296185180997 1
0.223839543978719 1
0.195483316768402 1
0.211429089921653 1
0.239013640639305 0
0.18184745002391 1
0.19429202817177 1
0.216724647432308 1
0.1983662978345 1
0.197423914066234 1
0.217664523036179 1
0.222876281070864 1
0.214463026124037 1
0.21013800732909 1
0.187432708969219 1
0.206004896593351 1
0.204659155513414 1
0.195795512837085 1
0.185117262006593 1
0.216949592918463 1
0.199672896026582 1
0.205128624202399 1
0.178717679216529 1
0.174866243948086 1
0.202296215228026 1
0.187321795777133 1
0.193933738337555 1
0.198190564841912 1
0.198654927703352 1
0.218806717887367 1
0.21570309664508 1
0.211529117992087 1
0.21599752407975 1
0.211506308283524 1
0.195077813764421 1
0.226604986562879 1
0.198026775393892 1
0.195051184303483 1
0.188110611626609 1
0.215497322892642 1
0.187947251732058 1
0.193874003235409 1
0.20520147742267 1
0.209108058299002 1
0.229202961408037 1
0.223928580037976 1
0.203999296841452 1
0.233777414580467 0
0.213728938439986 1
0.218143795845083 1
0.204474618165938 1
0.219538923393522 1
0.225550281767453 1
0.194671576049756 1
0.197742248507614 1
0.185519915719635 1
0.176374104991477 1
0.208814019298398 1
0.223970752781645 1
0.20382706256502 1
0.237103215941257 0
0.235169735460675 1
0.206677706679985 1
0.195035098075994 1
0.195213148579419 1
0.187976155694137 1
0.202364699051789 1
0.205579608752697 1
0.203385259786594 1
0.201001339612403 1
0.227909705352961 1
0.193241504309252 1
0.210787441287453 1
0.214555683317129 1
0.234299363857403 0
0.195524450495428 1
0.217940434691153 1
0.193868672697204 1
0.193585075641201 1
0.201299775496595 1
0.209445127501751 1
0.207068673928491 1
0.191548010540381 1
0.217788246362501 1
0.194432032761451 1
0.184483628520461 1
0.223943360052434 1
0.225363672774416 1
0.184722793147197 1
0.1980829271179 1
0.196908741324694 1
0.194183014286308 1
0.194314327258704 1
0.258118054198941 0
0.213165020012674 1
0.202457951171787 1
0.197245943810488 1
0.204752265930205 1
0.205020876726883 1
0.192972616242063 1
0.21839076714216 1
0.198658493181415 1
0.200603694744181 1
0.223410360724432 1
0.194466807971253 1
0.189015298420278 1
0.218320497659396 1
0.187758184110782 1
0.201796135315452 1
0.227733924285424 1
0.219432235610082 1
0.194045686897304 1
0.180716300335947 1
0.208436658825245 1
0.206935253965931 1
0.188099273208463 1
0.186446866631693 1
0.197297434242772 1
0.209605589140896 1
0.226045763130775 1
0.212146698215847 1
0.222210406900149 1
0.186403333759755 1
0.167927014141015 0
0.199593844829811 1
0.192616003902979 1
0.207907384593414 1
0.177212475158784 1
0.174519766847692 1
0.204653214900966 1
0.201210548433532 1
0.23064761864026 0
0.200189076698991 1
0.220966178885965 1
0.19232921357271 1
0.21902318060347 1
0.213890675483721 1
0.209371099538869 1
0.241476880635009 0
0.208883012086469 1
0.192432012373196 1
0.193092486499746 1
0.204554395562264 1
0.190828386215442 1
0.209875265270425 1
0.183922686283185 1
0.204016113983581 1
0.188535236675638 1
0.194639819571269 1
0.187447176898861 1
0.228713821311019 1
0.214118272742199 1
0.205501452517396 1
0.197750390144867 1
0.223810128359534 1
0.2157450680013 1
0.211748024178996 1
0.198763333537066 1
0.167316926829931 0
0.193794025025355 1
0.201988128382495 1
0.175307039230666 1
0.198273284470476 1
0.196083245829325 1
0.208472725141835 1
0.193835236948186 1
0.214196456719559 1
0.201800488491556 1
0.195786978606607 1
0.225426399922736 1
0.183564977244026 1
0.193725932330906 1
0.182231385967982 1
0.213095110403784 1
0.221969087582281 1
0.215862026240418 1
0.209094801922944 1
0.203197385931287 1
0.200022164958425 1
0.196147438140509 1
0.214925916012241 1
0.206391409309553 1
0.205297875277525 1
0.219695982806443 1
0.237822016855486 0
0.202207004862444 1
0.210482893464878 1
0.18807816372605 1
0.191050319381339 1
0.204678618096263 1
0.228555758486023 1
0.197949496481385 1
0.184031497758307 1
0.220421782581372 1
0.222969971402429 1
0.198607744412449 1
0.212082293961301 1
0.202318632252981 1
0.205504373783211 1
0.184202202092367 1
0.222409772544509 1
0.202628210858676 1
0.224682388537962 1
0.210018297544162 1
0.20303184362022 1
0.203281804365715 1
0.192546940301301 1
0.193199681108306 1
0.19349783362872 1
0.187032295368979 1
0.19119535338905 1
0.209976681718711 1
0.209185000071466 1
0.183256336860416 1
0.207646910979571 1
0.213781427171989 1
0.20217476583435 1
0.201883495156031 1
0.212108563115407 1
0.199959113512647 1
0.221632092964041 1
0.182744200467779 1
0.191765934493709 1
0.196663862968532 1
0.168470670172519 0
0.217934401651406 1
0.204157588022898 1
0.217428892607539 1
0.184370820510624 1
0.180710553821484 1
0.191350970356021 1
0.172711578686271 1
0.217076637372323 1
0.175619524388583 1
0.166508281019943 0
0.193429373518916 1
0.229393566811092 1
0.219878738131274 1
0.205819690510288 1
0.231264250157925 1
0.22858213932877 1
0.212098471701471 1
0.20167450685943 1
0.19986084712442 1
0.223127972831526 1
0.186224798441055 1
0.199658699331093 1
0.206774356756825 1
0.172935218140347 1
0.209040820619599 1
0.176026386743221 1
0.207169504122476 1
0.216510484349402 1
0.171904133148218 1
0.202586834135508 1
0.198458310359226 1
0.176456968384254 1
0.185385080542276 1
0.18168380097955 1
0.210326968705934 1
0.222819829596627 1
0.207939126753322 1
0.217434619793986 1
0.193199405450593 1
0.211930769779322 1
0.192581409999656 1
0.198420265564788 1
0.197178953914061 1
0.195721526546659 1
0.189377295341506 1
0.180755507316828 1
0.236947548886837 0
0.189234886300162 1
0.183064565764741 1
0.212101800949564 1
0.206561686520193 1
0.207972427614937 1
0.232758493007063 0
0.191283141763374 1
0.229087717006775 1
0.202299167677425 1
0.195529692109403 1
0.153409555250644 0
0.194695024646876 1
0.203122266388432 1
0.211610826565063 1
0.210599156275976 1
0.216822671281258 1
0.202471592640426 1
0.223174573967102 1
0.222909906864175 1
0.20736562942372 1
0.220245320993289 1
0.20644654702765 1
0.196242770483838 1
0.203828156141029 1
0.202201570102849 1
0.196475375585182 1
0.198092742653371 1
0.181726033470144 1
0.205109500318491 1
0.197709399955097 1
0.187905848901057 1
0.21344541935059 1
0.221813718429204 1
0.175421353152714 1
0.192728962860391 1
0.214991756981778 1
0.235457605898591 0
0.218232077766773 1
0.198512113202176 1
0.213972015989497 1
0.180577101711313 1
0.208350050649888 1
0.198987990148728 1
0.169278439913571 0
0.216963863861189 1
0.206302021306107 1
0.213756137374732 1
0.190784844370677 1
0.177898889796908 1
0.191273707811934 1
0.219731893099163 1
0.222095486301942 1
0.189003764982719 1
0.203622604216086 1
0.199957066336914 1
0.2031314640699 1
0.199692589877281 1
0.21293024286 1
0.207784957797904 1
0.188500249084357 1
0.227501241129346 1
0.233132348259732 0
0.228548961234064 1
0.189048729151867 1
0.192369078648976 1
0.20207245367141 1
0.17893983265807 1
0.203089117688308 1
0.214464803891997 1
0.193293653953357 1
0.213025839531734 1
0.165558514573226 1
0.212696730009069 1
0.188320379408813 1
0.216921735236954 1
0.201011931010525 1
0.192972038244326 1
0.202753556966139 1
0.205267456809572 1
0.223913908955938 1
0.193148864719117 1
0.203169644062572 1
0.204516263529164 1
0.203290951218244 1
0.206793838619803 1
0.205859007528141 1
0.194817083180657 1
0.206017263281621 1
0.215144873221716 1
0.20416584126772 1
0.197817266022485 1
0.195189749984516 1
0.208669419155063 1
0.21524894136647 1
0.200555798067036 1
0.218426948533517 1
0.19630882962927 1
0.207961316725523 1
0.215377855028659 1
0.198048602214925 1
0.206860423662424 1
0.198690102266553 1
0.206972908228259 1
0.195623051734871 1
0.195438850011518 1
0.157646461716315 0
0.196878671572126 1
0.193025164297364 1
0.211145141849068 1
0.207691419560595 1
0.193929705880992 1
0.18369707015975 1
0.191461299274263 1
0.22856077833468 1
0.230516211422893 0
0.213170293287502 1
0.223020329625541 1
0.190142362231178 1
0.215622890713627 1
0.229687485102691 0
0.20623306324689 1
0.211689853444817 1
0.194095711816796 1
0.223931683646794 1
0.201970906484458 1
0.188393271085087 1
0.185897060929926 1
0.207684280076001 1
0.208884696944759 1
0.196163555776814 1
0.194587902231884 1
0.203196738271204 1
0.181463437701712 1
0.208896686405399 1
0.210529597456122 1
0.173418673623911 1
0.232954232630563 0
0.212075585079246 1
0.214781670905713 1
0.206737943738703 1
0.168796966073693 0
0.208266713454412 1
0.195594143381068 1
0.209757037051526 1
0.16920266523037 1
0.191704090342069 1
0.199966622211698 1
0.197642531630883 1
0.184989927587054 1
0.215452438291023 1
0.217901527734158 1
0.21152422294325 1
0.211871152823785 1
0.188936528103549 1
0.224705810116191 1
0.220267482094658 1
0.204808256568309 1
0.229021526692769 0
0.205830515221805 1
0.191135487922 1
0.213667685689025 1
0.234218143216434 0
0.189166433917103 1
0.196916986819816 1
0.242024108269751 0
0.179488523443815 1
0.22260249694757 1
0.219577561655285 1
0.209637664218522 1
0.213859165626803 1
0.188941355158653 1
0.196727828958406 1
0.206445385069208 1
0.167110981192926 0
0.194336352810599 1
0.211005234806285 1
0.204334938104695 1
0.19515524046711 1
0.215905012765862 1
0.204418551826008 1
0.213875500941299 1
0.212725923418209 1
0.213692481950748 1
0.185868890166986 1
0.204069442621802 1
0.191370575301422 1
0.202806735140865 1
0.187011739705447 1
0.226526041078895 1
0.189697059439297 1
0.209839654918475 1
0.185094853328383 1
0.234269225401956 0
0.225199651810258 1
0.209908829910655 1
0.19773662916824 1
0.186822623942192 1
0.214721496373871 1
0.180113990249801 1
0.213499053404249 1
0.180784180093395 1
0.212541615255617 1
0.200450509266253 1
0.201333660386132 1
0.206264290462969 1
0.20928460481802 1
0.246605861142223 0
0.202457682115295 1
0.203786902602731 1
0.200787874030184 1
0.215382809202775 1
0.208879193932629 1
0.199820242809714 1
0.204019058796618 1
0.218425694556151 1
0.229283248043752 0
0.203090129983706 1
0.23494049630653 0
0.226819187131389 1
0.181792160215189 1
0.186155258690785 1
0.183799000313097 1
0.20759454134564 1
0.21874239031233 1
0.193439612198177 1
0.193172896380325 1
0.199752389305604 1
0.207778308328665 1
0.218817453966155 1
0.22525598253971 1
0.195093386159139 1
0.224945404348719 1
0.205628487166511 1
0.205619261023644 1
0.19222357228476 1
0.211021486465293 1
0.204204614950755 1
0.20932408363383 1
0.194930582344237 1
0.2073905780859 1
0.176512496971719 1
0.215767624655992 1
0.204244312174809 1
0.208971876355259 1
0.184672954003077 1
0.219744727042037 1
0.181238553284741 1
0.20618126613927 1
0.201964198451268 1
0.213426491287553 1
0.207755340219894 1
0.225596342974637 1
0.171564766483239 1
0.200163552283 1
0.184806499239099 1
0.218458622241813 1
0.196113515866496 1
0.185886859513887 1
0.207121557212362 1
0.221643255639389 1
0.195650823385974 1
0.200828787453853 1
0.228461962088486 1
0.191652690320085 1
0.205577588022412 1
0.214269187829912 1
0.206283892386143 1
0.200589788036643 1
0.239225004924741 0
0.182052472949752 1
0.187850686364957 1
0.18927508308369 1
0.190510289383919 1
0.203405079808224 1
0.236769418077612 0
0.205276905398614 1
0.215520272859248 1
0.246073051454201 0
0.182974706930474 1
0.193224218518549 1
0.18461944154973 1
0.220422283705275 1
0.196698020532193 1
0.206327819710083 1
0.181458160255852 1
0.212654502824841 1
0.193379582201094 1
0.194465698856767 1
0.246434051512629 0
0.228609292626282 0
0.181736010936172 1
0.199602004364873 1
0.22012870058334 1
0.209137298628992 1
0.21217348380286 1
0.213113534696632 1
0.191670382527071 1
0.207205456897903 1
0.204388858445944 1
0.209070956248141 1
0.196148927407527 1
0.173921311138623 1
0.194102562310129 1
0.17005699540229 0
0.187296466624746 1
0.210294260294523 1
0.182632983002855 1
0.219360096310635 1
0.189325223864754 1
0.177148523033587 1
0.177922881184177 1
0.188099167027749 1
0.199844773206303 1
0.203194932846137 1
0.212132022865035 1
0.213394503596798 1
0.200872863705624 1
0.185183323564415 1
0.214297271471702 1
0.219451856536523 1
0.246472530446366 0
0.196717650114824 1
0.224582212807689 1
0.1961112437999 1
0.212269504814434 1
0.202207796182108 1
0.207183736603645 1
0.205314633790964 1
0.219975059347346 1
0.196374511420461 1
0.225426817454223 1
0.192354542578179 1
0.220921450040355 1
0.1968542263212 1
0.168955052070063 0
0.172843031470587 1
0.174757611137144 1
0.195317709899505 1
0.219339108465951 1
0.212819562122312 1
0.180355291733114 1
0.200766282111244 1
0.199504730704714 1
0.186515833197111 1
0.201692785158822 1
0.191032610700531 1
0.188726720853198 1
0.209404932294917 1
0.213333217435823 1
0.2236275502897 1
0.2143503582714 1
0.21857495686663 1
0.21560378051322 1
0.218193224877055 1
0.183728107389079 1
0.220763132980346 1
0.197710068025487 1
0.192749197171588 1
0.225902997934043 1
0.21036855239323 1
0.239091502500541 0
0.216372194071021 1
0.215714058554169 1
0.222069971009137 1
0.215587925035797 1
0.211745881135487 1
0.175556795218752 1
0.184062742260618 1
0.177827379489374 1
0.214953597313115 1
0.202005870897643 1
0.216651300999976 1
0.18585328541275 1
0.191541406754908 1
0.207820061315954 1
0.170344680619781 1
0.211277931108451 1
0.217248704349485 1
0.203044885087482 1
0.202814499130564 1
0.187655130466347 1
0.185126427704696 1
0.178625203973853 1
0.200746314853312 1
0.176991708503589 1
0.221038748481477 1
0.205459983888604 1
0.200503251844931 1
0.203970489707951 1
0.189187167827391 1
0.239402957898229 0
0.209641881222647 1
0.210546299250808 1
0.200603657218752 1
0.214327683940454 1
0.22580926777979 1
0.198693184538483 1
0.199735151472401 1
0.195838234242108 1
0.222213748868641 1
0.230192752615071 0
0.224049294625236 1
0.196730787683257 1
0.200020439641317 1
0.19489817381337 1
0.195345226174186 1
0.198456921578935 1
0.207050070022792 1
0.195065151591781 1
0.228102612586013 1
0.20211102576061 1
0.214206965858431 1
0.200783419271269 1
0.2075142114104 1
0.198013308994228 1
0.228664271371711 1
0.211091592828437 1
0.214261824520353 1
0.225532829357429 1
0.207711053133346 1
0.203627652020341 1
0.221352224156896 1
0.20692558415308 1
0.185719293574008 1
0.189701277549502 1
0.218656837112184 1
0.223264687434318 1
0.186335476283322 1
0.192781655100085 1
0.198026702187005 1
0.19594065756953 1
0.21280664044362 1
0.199611786223673 1
0.196988649559818 1
0.183252360775812 1
0.208878084872471 1
0.222098002610906 1
0.217790623616824 1
0.181997337284979 1
0.195212655977965 1
0.191009623369202 1
0.210675524983981 1
0.188997617468223 1
0.190008000872346 1
0.205250704057753 1
0.200811694324414 1
0.18655722466282 1
0.197175272719639 1
0.216885382391512 1
0.22828169964455 1
0.205399977921937 1
0.202808879747242 1
0.202657414528868 1
0.199462082173552 1
0.235217312852844 0
0.182794294161391 1
0.213873557318852 1
0.194739950164015 1
0.214641935841251 1
0.181462294375903 1
0.181293865609684 1
0.188843828158913 1
0.154628812530444 0
0.213059756394324 1
0.212988971383725 1
0.1929514804464 1
0.201221099916313 1
0.20624716898317 1
0.187637770595951 1
0.229845872643295 0
0.214389961819868 1
0.203770261872908 1
0.22687288486475 1
0.177741307058892 1
0.176232323151379 1
0.200084133716167 1
0.200862562217669 1
0.214546214391069 1
0.21177530470845 1
0.204257241169147 1
0.207859170021495 1
0.172774837106893 1
0.211493114886153 1
0.19059032283223 1
0.21039026253421 1
0.218859195326753 1
0.192293672857317 1
0.206053407712114 1
0.220226557044275 1
0.169977637079269 1
0.236477289940198 0
0.205008671040665 1
0.221977473270275 1
0.218160452942599 1
0.196565503860733 1
0.207296835598677 1
0.214070093349162 1
0.201080297763186 1
0.199609899283308 1
0.203335407734028 1
0.210037758602279 1
0.208092312435436 1
0.205117716778905 1
0.205413769843772 1
0.21066179464534 1
0.216560760742941 1
0.209393548952122 1
0.212650538395326 1
0.213001264015727 1
0.204442415250519 1
0.229064577057663 1
0.200183855825532 1
0.194994289713433 1
0.186453002871267 1
0.196408697640416 1
0.217771834702191 1
0.203887714936202 1
0.229650395307647 0
0.205690584242224 1
0.226523068843274 1
0.187088844961381 1
0.175467903746943 1
0.227886504143994 1
0.209922507361323 1
0.217615740884795 1
0.227833980293845 1
0.236277172769898 0
0.194826665526926 1
0.209540854684136 1
0.20279464326235 1
0.227702584981604 1
0.222363630095868 1
0.194461741944826 1
0.223080306710018 1
0.204831275342881 1
0.201534765661832 1
0.202858832227579 1
0.205112647073966 1
0.233086528139842 1
0.197659905276825 1
0.200450932166618 1
0.223797836594957 1
0.17635489034089 1
0.221772701551058 1
0.220203873853385 1
0.201871852638707 1
0.227454162258599 1
0.209855518789275 1
0.21591536411625 1
0.226902016223921 1
0.185768720729455 1
0.199739259386773 1
0.209470712054586 1
0.196120034150024 1
0.213814532679907 1
0.223409831685236 1
0.194889346515475 1
0.196649489071718 1
0.211793043930591 1
0.219379660169667 1
0.204341186777399 1
0.220913591286757 1
0.207024763354127 1
0.198048748646861 1
0.209444739535649 1
0.199209831764409 1
0.17581011083871 1
0.208644149247538 1
0.23142538869923 0
0.190584409469369 1
0.218956582560857 1
0.196902790864993 1
0.214211925046011 1
0.209452120118902 1
0.191616485243962 1
0.187368427255165 1
0.195271943469508 1
0.197699344137689 1
0.205616123711026 1
0.21917995676732 1
0.195025921988773 1
0.177299355559047 1
0.190784730039925 1
0.211945012116502 1
0.203843110332546 1
0.20319314802177 1
0.189496707833072 1
0.215901029802367 1
0.21469331916207 1
0.215314414996919 1
0.232636308809454 1
0.207568717662665 1
0.209749559374422 1
0.1816558652981 1
0.219845758550357 1
0.186495283926489 1
0.200339532913911 1
0.214461157626009 1
0.203496656078707 1
0.216382146375312 1
0.175252382666855 1
0.22511976622281 1
0.225680673897611 1
0.185454081871825 1
0.187603068930584 1
0.200993290238 1
0.200129674587694 1
0.213218189682007 1
0.21380354971038 1
0.208647081864778 1
0.227776476039805 1
0.2332571869854 0
0.204928606120424 1
0.190643063917045 1
0.202127230449854 1
0.223629708020134 1
0.200682232802338 1
0.192296803640774 1
0.200041686744947 1
0.211950398649743 1
0.210900114871475 1
0.245598010542673 0
0.204907905956704 1
0.186221060174331 1
0.204536418739366 1
0.207518621733019 1
0.201425579255651 1
0.188180399635886 1
0.181124127384034 1
0.180629997216399 1
0.210199916724576 1
0.224533685513566 1
0.198699919822382 1
0.205468275447922 1
0.222980945932805 1
0.21297725016466 1
0.209627123307169 1
0.175529415771581 1
0.20828929359638 1
0.191591717358071 1
0.211964733502131 1
0.193246522300296 1
0.171295449644586 1
0.193628315764594 1
0.205275626712386 1
0.218798490994459 1
0.212759364923522 1
0.212000114810133 1
0.208700545812791 1
0.206802379780056 1
0.221180147845448 1
0.234711464343655 0
0.207552709802939 1
0.200382104921265 1
0.223026876128345 1
0.216973590839846 1
0.218033687689318 1
0.199141169919471 1
0.214119192352769 1
0.195219583720767 1
0.200040372487357 1
0.196048012792657 1
0.228610064716003 1
0.205505345783501 1
0.220611867821655 1
0.200796725189953 1
0.212952188723425 1
0.198851823048434 1
0.2036510951104 1
0.191302783965123 1
0.191427366822688 1
0.194232168082184 1
0.253069441466066 0
0.189107596930466 1
0.177788151736926 1
0.202345563159953 1
0.187052134549718 1
0.203689232630123 1
0.210628414073747 1
0.210900972758846 1
0.20846067563113 1
0.20842915018503 1
0.215165195942206 1
0.211913680112019 1
0.235163218625492 0
0.193541116628167 1
0.195996609614936 1
0.199317221765257 1
0.183513583363246 1
0.194731051724955 1
0.214994475248062 1
0.20869109983976 1
0.224562971450731 1
0.174245559551492 1
0.20750889463654 1
0.205013513818369 1
0.188585557845536 1
0.194987752543825 1
0.211648139615986 1
0.214667644437773 1
0.20893917842201 1
0.193856424440321 1
0.218116584464903 1
0.1988128835236 1
0.215099025816783 1
0.185521657769193 1
0.201027301411347 1
0.20853433398314 1
0.204220624111827 1
0.227090809089763 1
0.230940745982386 1
0.222030593141653 1
0.197366456082735 1
0.21235816727345 1
0.220710502498164 1
0.172576161795907 1
0.205894074478496 1
0.217043857078791 1
0.202243566525393 1
0.202797083985062 1
0.171267483693157 1
0.211950957734275 1
0.200367422629283 1
0.191231009350962 1
0.21677901687328 1
0.200332095495809 1
0.212331163422904 1
0.174736556919404 1
0.203045504658602 1
0.242881598657772 0
0.192569165412204 1
0.214346240815731 1
0.21977812366611 1
0.200284285387728 1
0.171881882231599 1
0.207344046978077 1
0.219483964112971 1
0.177720226987149 1
0.166705158562836 0
0.180968132339192 1
0.197955802715088 1
0.220422120892215 1
0.198402769383176 1
0.228014914208972 1
0.196930661205422 1
0.226614076158118 1
0.197358549846107 1
0.179763367873619 1
0.199517602056769 1
0.18036464092841 1
0.220752901723236 1
0.161972394669975 0
0.222635652865602 1
0.231013152125139 1
0.20202763752477 1
0.171936701834191 1
0.214382901991192 1
0.238916405712122 0
0.216663678643817 1
0.202164153369241 1
0.189958727230962 1
0.217017659982359 1
0.205637171103779 1
0.198428193811317 1
0.218154818030092 1
0.20342222941823 1
0.168570499754841 0
0.195322518199368 1
0.226220798394169 1
0.21971497538212 1
0.213350622217189 1
0.217859535045886 1
0.197552992883093 1
0.192338605338186 1
0.222696964838676 1
0.195579270397339 1
0.206848252036876 1
0.229647139669756 1
0.201170877797172 1
0.228578797070772 1
0.191866090749909 1
0.211846724089081 1
0.186663426439859 1
0.188789886427174 1
0.184876675125889 1
0.184101096128219 1
0.230031042851052 1
0.206062653778467 1
0.224986283705085 1
0.193616273987937 1
0.226647534678868 1
0.190804437373978 1
0.210814691591422 1
0.197248752991772 1
0.197463356660412 1
0.194396700416995 1
0.153543305631035 0
0.220011579109885 1
0.223175815552542 1
0.210989620256977 1
0.21298431697254 1
0.208757573520819 1
0.198169474135307 1
0.194699084982652 1
0.213237168224309 1
0.204426181485683 1
0.195783512714795 1
0.218026443706429 1
0.198571226624358 1
0.201207196013036 1
0.181132876113613 1
0.190363770756987 1
0.195960878751668 1
0.192757005744507 1
0.213456694254907 1
0.181739420605341 1
0.185050456603094 1
0.214342199493275 1
0.17456673025387 1
0.247081377852083 0
0.211199033999473 1
0.23199347452326 0
0.223747839792479 1
0.216071230908907 1
0.226794595711988 1
0.178941292205916 1
0.200898276683984 1
0.209794956025259 1
0.219948164551435 1
0.201994273250264 1
0.185696040556961 1
0.218354863670397 1
0.207781898487353 1
0.216740063126589 1
0.221020592516205 1
0.216022092782736 1
0.217428217185836 1
0.190744877247258 1
0.216933708274301 1
0.212700397948851 1
0.204006961871499 1
0.197923445314494 1
0.20644900250671 1
0.200641381917205 1
0.200763031269027 1
0.209429064822227 1
0.209496765971761 1
0.181287456715178 1
0.212586143032828 1
0.212225378049056 1
0.174613108344926 1
0.198038540757088 1
0.21654034201554 1
0.224345255693746 1
0.219954277409869 1
0.205613280460555 1
0.18580929267649 1
0.199406059031671 1
0.225819114811256 1
0.201657009393405 1
0.226973180210332 1
0.222795408769815 1
0.216889474764361 1
0.227900325162317 1
0.192618150886832 1
0.224011947500335 1
0.186463941858162 1
0.194022572607125 1
0.214548281438835 1
0.214156361042005 1
0.219759397803225 1
0.200801452391044 1
0.18730712491503 1
0.22450099249223 1
0.194218939426514 1
0.224230262233818 1
0.196622557147388 1
0.205102126854726 1
0.202778873015194 1
0.208678270648326 1
0.236387867102696 0
0.179306496803703 1
0.213332492634337 1
0.226799013372853 1
0.207028634305327 1
0.189524528870742 1
0.225132024908983 1
0.210569345923189 1
0.220504244927259 1
0.179359585425226 1
0.197848946149128 1
0.17835195037216 1
0.21217586582858 1
0.215305527152329 1
0.191247759001572 1
0.230903192601605 0
0.198116035988061 1
0.224150227000854 1
0.201646136353238 1
0.221935786616011 1
0.195479142731152 1
0.20453375104968 1
0.204857417818242 1
0.200639288654598 1
0.213638480689745 1
0.21377898016242 1
0.198170885259994 1
0.20455379027969 1
0.187718147354664 1
0.224026757960829 1
0.212794160592719 1
0.212165690314975 1
0.21335437330698 1
0.191076972827748 1
0.174727259381131 1
0.183241623036359 1
0.18669907666256 1
0.175245694338039 1
0.195606431333001 1
0.219098161218115 1
0.210197387062155 1
0.185794386009134 1
0.213473160971293 1
0.221583351947622 1
0.181643250916177 1
0.228453890896807 1
0.22079413015696 1
0.19779252648582 1
0.204166378803892 1
0.198618577165867 1
0.221729659963541 1
0.188237854496642 1
0.224510125994048 1
0.204299424791625 1
0.190214258199158 1
0.192666738580787 1
0.229567503182164 1
0.213582119136459 1
0.216083099539937 1
0.184835342274865 1
0.212219105393245 1
0.201898332035128 1
0.221674713998754 1
0.229281072264139 1
0.189887418641403 1
0.203856152630546 1
0.187805497149269 1
0.211613260498825 1
0.206920237817184 1
0.187539154257252 1
0.219552711011972 1
0.22618467099379 1
0.181165878514499 1
0.208239649933736 1
0.211903785737046 1
0.191216215068552 1
0.207870974037219 1
0.201715127759937 1
0.207739438342868 1
0.210239389740582 1
0.19527995014017 1
0.213398990224276 1
0.225043982251002 1
0.174603064041998 1
0.212549036028443 1
0.195766525151003 1
0.201445768739096 1
0.192411188166676 1
0.192783686965811 1
0.211411908600939 1
0.203126213380314 1
0.193148404847515 1
0.20493828561744 1
0.220702100921765 1
0.209982334500125 1
0.197367852346827 1
0.217005282904377 1
0.204760683164231 1
0.195715514053321 1
0.207078539792992 1
0.191648290193574 1
0.168505625953129 0
0.222243938805651 1
0.20837172476969 1
0.21007798232738 1
0.228392778434163 1
0.236041344920001 0
0.181180827592218 1
0.182965426437536 1
0.216554551538384 1
0.222993357991429 1
0.211452715815144 1
0.186400730843959 1
0.181675125890036 1
0.211131450360347 1
0.201023801401128 1
0.202642290369774 1
0.194828407009746 1
0.203860809388472 1
0.187370882762205 1
0.239668257471885 0
0.200903303470465 1
0.195301743340197 1
0.209951555041064 1
0.224771347733769 1
0.202434547448463 1
0.200255529923488 1
0.216646342443607 1
0.203500908205058 1
0.196216120780136 1
0.182775723631893 1
0.234780923863446 1
0.212172198884082 1
0.223286332767037 1
0.202872557395293 1
0.203696784042662 1
0.19710479469813 1
0.204963745615544 1
0.174183771317095 1
0.190992096029861 1
0.205229904378342 1
0.198453810959511 1
0.20215174146279 1
0.201934743934062 1
0.215639984677984 1
0.224810609870998 1
0.204677899570723 1
0.197167384362543 1
0.186765932613481 1
0.240572954120945 0
0.192256268668889 1
0.21337508664034 1
0.20369825477777 1
0.222664571509911 1
0.205795584978102 1
0.181065032508793 1
0.206248656982428 1
0.216312538931827 1
0.212904781798733 1
0.219244295866139 1
0.198697162922716 1
0.176585321563737 1
0.180860097319196 1
0.179744945385912 1
0.208312902341624 1
0.206142979444236 1
0.219820839935265 1
0.232089610312192 0
0.207383108662669 1
0.189091138989577 1
0.220344512162529 1
0.214971010120868 1
0.192594119212933 1
0.198716119038326 1
0.20398646902241 1
0.206838497378322 1
0.203753387522641 1
0.209251313832589 1
0.225003006431733 1
0.187105546179355 1
0.200953836164167 1
0.199728092182216 1
0.168422252535003 0
0.190503706799209 1
0.204155790785902 1
0.216889950969839 1
0.190127288913476 1
0.195727409112829 1
0.228407138758373 1
0.184650917734628 1
0.246230764406803 0
0.198656637511798 1
0.20366256142341 1
0.210247348329221 1
0.189803474022055 1
0.219146244620415 1
0.202821397532957 1
0.22177325168274 1
0.213978326879218 1
0.185195406620659 1
0.230626123335847 0
0.23234195304349 0
0.204172227904458 1
0.226920272224919 1
0.205771819202926 1
0.174391658582856 1
0.185876351959178 1
0.205460774222584 1
0.20932127422682 1
0.21396952314898 1
0.193606018255319 1
0.212705336041826 1
0.205108758897245 1
0.18883592050284 1
0.2254541771363 1
0.221753533332741 1
0.20378164482963 1
0.219035728127821 1
0.219568554758782 1
0.190592660266211 1
0.190212562481761 1
0.18657826800632 1
0.193188882886434 1
0.21158172899752 1
0.215178903442817 1
0.219048649600282 1
0.175214773747144 1
0.218703643578605 1
0.218256421914292 1
0.197267918918824 1
0.187654617655981 1
0.196251201274653 1
0.220363336053113 1
0.218291198683411 1
0.235312557915836 0
0.219516603352127 1
0.208876164453279 1
0.186447396566237 1
0.211699415459595 1
0.212383567040595 1
0.234806435569622 1
0.194469909491494 1
0.190275043046423 1
0.214606077018074 1
0.196301369737449 1
0.207059414828365 1
0.205238807802231 1
0.184354778003539 1
0.190164251824759 1
0.204542405524719 1
0.20294464355608 1
0.205583962677563 1
0.202075800602227 1
0.202326288778307 1
0.19832132489776 1
0.203842922249201 1
0.199804129213626 1
0.20951669402348 1
0.200096922989927 1
0.196441499301559 1
0.171824524018997 1
0.219343248272639 1
0.177474700609364 1
0.20164890988202 1
0.204200411275451 1
0.210148956464589 1
0.206400038272673 1
0.200254776629276 1
0.220405762831103 1
0.197383678775763 1
0.206585460686201 1
0.204364442548115 1
0.188753354967879 1
0.178563623110983 1
0.232294044002051 1
0.183216400552144 1
0.244661339387448 0
0.221454026841857 1
0.18214308393272 1
0.177601700026147 1
0.180630500909507 1
0.239596949396211 0
0.191640265165166 1
0.215164937726062 1
0.214701084616478 1
0.169765489864167 1
0.199693294536719 1
0.212813552840967 1
0.222657123010435 1
0.202490971060947 1
0.239090786264366 0
0.18843769203642 1
0.227003921903538 1
0.206490625232148 1
0.203914285131535 1
0.186054237291235 1
0.213277703653933 1
0.178055208771878 1
0.209194976404315 1
0.22088395796885 1
0.20480926891721 1
0.199586326546334 1
0.200142879178974 1
0.180659591000925 1
0.239939275004921 0
0.236244735717527 0
0.182740019538242 1
0.195744334558702 1
0.190851448088185 1
0.175827359165537 1
0.207274641416687 1
0.208577642027345 1
0.209262600728318 1
0.200784313926854 1
0.211562190420192 1
0.189116221859252 1
0.212149401770857 1
0.192905205993904 1
0.210215830564161 1
0.180129094675217 1
0.188734077798431 1
0.211239489463704 1
0.19210020527336 1
0.202644201329081 1
0.204976688166374 1
0.22319794982365 1
0.216545379526256 1
0.18541863755984 1
0.166639325582134 0
0.193306678366003 1
0.206212206141909 1
0.220591602210492 1
0.197058102371963 1
0.221435019574474 1
0.17707526370114 1
0.219223512798892 1
0.186130909171424 1
0.20319793737818 1
0.195941015309255 1
0.224920361036407 1
0.24028208192228 0
0.181982745807712 1
0.242920675045553 0
0.195262571554131 1
0.20938665621683 1
0.227798508087423 1
0.229061665969606 1
0.193959544069425 1
0.210850324802141 1
0.213534438029032 1
0.238751228182925 0
0.218201446347354 1
0.216908567445717 1
0.211269453561158 1
0.181268376859441 1
0.196184479102003 1
0.216504824113107 1
0.220760991984842 1
0.218289129134931 1
0.202580638955594 1
0.22225946147776 1
0.188523227140272 1
0.210686764602901 1
0.193278604891818 1
0.19086574962354 1
0.192810151961883 1
0.222518200768199 1
0.177031521685756 1
0.201972269788831 1
0.202438486546186 1
0.192286737324144 1
0.208670106962497 1
0.207544608636555 1
0.191441438892581 1
0.197173820435744 1
0.229346463952641 0
0.191803942549245 1
0.231825957059233 0
0.180972165481008 1
0.199516903885167 1
0.186507022223155 1
0.193204427854861 1
0.196073085770959 1
0.223096840822286 1
0.214679054838517 1
0.2138070804111 1
0.196589220931431 1
0.208045744528462 1
0.23696587297966 0
0.197526893424873 1
0.204366391693869 1
0.213984434072479 1
0.201469721109249 1
0.175797701344319 1
0.225926601429791 1
0.195724432927449 1
0.214773827406145 1
0.195117673511083 1
0.214629259880158 1
0.197959893757651 1
0.193768526154739 1
0.196186234820004 1
0.189561652835416 1
0.200603774920055 1
0.206465427218362 1
0.239283472638555 0
0.213675444808271 1
0.213437184374555 1
0.189192652286582 1
0.221106991422253 1
0.20285643665383 1
0.195236645582813 1
0.202271279738152 1
0.194330890385686 1
0.200427889427336 1
0.198745145933344 1
0.183089451327304 1
0.206080107096315 1
0.210532927283816 1
0.193634350741651 1
0.186711996733925 1
0.197231373593138 1
0.235631481878485 0
0.19279406352546 1
0.176641404996293 1
0.213458763200691 1
0.210223952595501 1
0.196169228121752 1
0.202428284017061 1
0.175437714696815 1
0.194852274966085 1
0.201798292529655 1
0.209960515424328 1
0.214344955295979 1
0.202617728746864 1
0.217552086555769 1
0.198130992528695 1
0.213208706910941 1
0.179092360618175 1
0.196912755285061 1
0.169220372242448 0
0.220965862467566 1
0.19433601065061 1
0.210045766318614 1
0.212720457838915 1
0.216950085222982 1
0.193657501528144 1
0.174552837628088 1
0.18942977197328 1
0.227631229193549 1
0.16996705262735 0
0.197023559045259 1
0.194321775444256 1
0.204079877775079 1
0.19319133186764 1
0.183905309234407 1
0.192421911464632 1
0.196148459023841 1
0.213029760365569 1
0.194611641282174 1
0.195913392790831 1
0.20475932691473 1
0.218445197741706 1
0.215073634552804 1
0.160532381414521 0
0.210599886199895 1
0.178023290919265 1
0.198892828559778 1
0.18737877932805 1
0.203416759275261 1
0.209411216525757 1
0.186942832029072 1
0.199893441766985 1
0.201488982094882 1
0.223721115403559 1
0.207553732041989 1
0.178245492148312 1
0.227514403376884 1
0.215440144307696 1
0.180715413577458 1
0.195179384625928 1
0.212658440076872 1
0.161195321500814 0
0.20156728366184 1
0.22574506286411 1
0.225750034575477 1
0.196155103947474 1
0.195771534223573 1
0.222668489803037 1
0.199330959895479 1
0.181326021787312 1
0.223423915574122 1
0.205536275386037 1
0.205058966493863 1
0.173339349794044 1
0.206369303662975 1
0.205392965550583 1
0.209078893493265 1
0.205018203999001 1
0.218581675836354 1
0.219586665207051 1
0.173229307915037 1
0.19128958296963 1
0.198458304693908 1
0.199990643487918 1
0.185813619298625 1
0.190641021525921 1
0.215379164868796 1
0.215038869843279 1
0.223137981405332 1
0.21896060329371 1
0.221612240215902 1
0.210226883759377 1
0.19873069901874 1
0.205005340952259 1
0.201623850007809 1
0.214914602668171 1
0.213977368699728 1
0.191219162553985 1
0.193225324474118 1
0.213505142549711 1
0.205658780103849 1
0.210263780207624 1
0.177214010151913 1
0.203791013878085 1
0.211374593312159 1
0.201866346807027 1
0.222502295025477 1
0.183528808486339 1
0.190955298414322 1
0.226863197316002 1
0.233641264611607 0
0.219859869528647 1
0.189034141440777 1
0.213450519621068 1
0.207571412729605 1
0.218008284924145 1
0.209144223208104 1
0.205565567759328 1
0.199763412763861 1
0.201955877078129 1
0.181785085568704 1
0.205842959829994 1
0.195445408204967 1
0.206015989154234 1
0.198985432003569 1
0.195786533555327 1
0.20851745457892 1
0.205125234190449 1
0.211467621053954 1
0.210126694203765 1
0.172994493126426 1
0.214527987754473 1
0.216207792396647 1
0.186848745147995 1
0.194581599399699 1
0.218173607449635 1
0.228497336552176 1
0.202388238730402 1
0.197716051738026 1
0.179807131151253 1
0.189383967729166 1
0.20424610937961 1
0.181825875115944 1
0.169070495346409 0
0.19365678749251 1
0.223563557095982 1
0.193485675641245 1
0.206307391694663 1
0.207526221929654 1
0.17958198857896 1
0.196960990163232 1
0.207269567534655 1
0.224134478020619 1
0.217439459580294 1
0.21122088607295 1
0.211691534468486 1
0.183050127127464 1
0.218834317988998 1
0.188950824950044 1
0.213393143982691 1
0.192477754927214 1
0.202212878244822 1
0.20749346476088 1
0.22224840831092 1
0.186602765027571 1
0.200323233955182 1
0.192038991953428 1
0.194269855180258 1
0.210595063468136 1
0.23111699396179 0
0.205746937724233 1
0.192941819489053 1
0.208065097105969 1
0.197471736807728 1
0.192017458328574 1
0.198789791502781 1
0.194617035937802 1
0.182362342182141 1
0.20035827898926 1
0.222789631971588 1
0.189463450309329 1
0.171893030615314 1
0.198574802383787 1
0.224738620392757 1
0.189316303321111 1
0.194974846238464 1
0.180224802453436 1
0.197956600869134 1
0.183024352547282 1
0.198920649263755 1
0.221377812474896 1
0.203317181874213 1
0.172780690963159 1
0.225989661411742 1
0.184127096821147 1
0.232456010850623 0
0.192805404162323 1
0.183123682158522 1
0.218275837734385 1
0.208562467460845 1
0.214268930104642 1
0.20998320719665 1
0.21101207511626 1
0.211035945233605 1
0.196233665474617 1
0.214723187396212 1
0.202187159781579 1
0.21543196752012 1
0.166804675985133 0
0.219796805591223 1
0.18968267561259 1
0.195525894100914 1
0.203569834437103 1
0.204468160067353 1
0.200747207639273 1
0.182553042835622 1
0.199704885250536 1
0.210950133435213 1
0.212495533556187 1
0.202250792619415 1
0.194117112873813 1
0.218113313095556 1
0.189338907266806 1
0.202268611960134 1
0.218614609087604 1
0.169348054161133 0
0.187680745137753 1
0.199448537857942 1
0.179768571282997 1
0.1865301699469 1
0.198494519597603 1
0.193442189391907 1
0.187867215226103 1
0.18889274118225 1
0.216992288370781 1
0.191151326198038 1
0.202774581265251 1
0.220740585574798 1
0.201105354450742 1
0.208643573635825 1
0.199463414922279 1
0.210099371271759 1
0.193887303882376 1
0.182109749695368 1
0.217777251405129 1
0.189724253380857 1
0.223262374949534 1
0.200524638684222 1
0.206801052137576 1
0.223226686908729 1
0.215706152591935 1
0.177418440653394 1
0.201859041129085 1
0.192878591296843 1
0.187438915420195 1
0.201200494401098 1
0.195815972339964 1
0.205239442707677 1
0.202199591407643 1
0.189610284558946 1
0.205213915972236 1
0.200859461614182 1
0.200986157594027 1
0.186843489056157 1
0.203361539333898 1
0.18136205503499 1
0.214989077657933 1
0.18319948772552 1
0.185577039664963 1
0.214887415431725 1
0.198527605416666 1
0.177472060008405 1
0.202442071146671 1
0.208036690701836 1
0.187452136925151 1
0.186823995219473 1
0.193008795091374 1
0.224764425657886 1
0.190583630863881 1
0.203650507872486 1
0.190695605185366 1
0.196335730737918 1
0.179273812569741 1
0.181634572299161 1
0.218160380764234 1
0.185128628433547 1
0.214725258080524 1
0.203414976237793 1
0.207736099921809 1
0.199735382647569 1
0.214701334394162 1
0.169817089985305 0
0.199083610804545 1
0.231196388178105 0
0.19037900173558 1
0.19779791611298 1
0.198895458230589 1
0.201755556305715 1
0.212620069360639 1
0.230457564885425 0
0.188540091160834 1
0.175561991206594 1
0.207603628966054 1
0.221772083293886 1
0.221084654986155 1
0.210133110271999 1
0.192964880298387 1
0.213352616581799 1
0.210093555899152 1
0.188332812232461 1
0.190080826231089 1
0.210201645794117 1
0.184388274358351 1
0.224265268002991 1
0.181171915713764 1
0.22570760456141 1
0.215194947101715 1
0.196468758417102 1
0.177395546490886 1
0.199878037892335 1
0.197897993989024 1
0.211974311514364 1
0.226461383527836 1
0.207339704967731 1
0.229571697356401 0
0.205610002912812 1
0.197022346862362 1
0.18287135359869 1
0.18633535660169 1
0.227215634511062 1
0.218140653916195 1
0.193503003916462 1
0.185381886015071 1
0.222507975029108 1
0.199824997251143 1
0.218600757395683 1
0.232017273083652 0
0.219582841792891 1
0.19522287453114 1
0.186343108431553 1
0.201707177808053 1
0.182299453248986 1
0.195936035809322 1
0.196219426916424 1
0.219241368825313 1
0.218079292182115 1
0.204825948834024 1
0.190241241591581 1
0.203707803688338 1
0.181925140412562 1
0.145196906289737 0
0.170434774043867 1
0.207185862259113 1
0.197406259923925 1
0.203145803983158 1
0.213867616579764 1
0.200103605437094 1
0.212814906974532 1
0.198124046647788 1
0.213848568012586 1
0.204882957424223 1
0.211164149301582 1
0.21265144613319 1
0.18577453574355 1
0.200626291725111 1
0.197894123835568 1
0.179199058782712 1
0.196482690272457 1
0.190749452374062 1
0.195028294557416 1
0.210753247049886 1
0.225319728032463 1
0.180226013423891 1
0.193500258505494 1
0.178345302083405 1
0.203313279576991 1
0.195336771343993 1
0.214287461510713 1
0.202277537431288 1
0.183362173244096 1
0.185049227411888 1
0.204610473640492 1
0.176862311314584 1
0.205139201305979 1
0.214851384227491 1
0.214589398713571 1
0.190505888356701 1
0.193345146461431 1
0.207224091002691 1
0.221929336599712 1
0.184318808079785 1
0.202391933169273 1
0.200989481212659 1
0.185590863207696 1
0.207325650009449 1
0.1935668089689 1
0.222563366813413 1
0.204670592079587 1
0.171307330823751 1
0.202736211600651 1
0.211877158273739 1
0.205849596541342 1
0.201448503485964 1
0.173829238474127 1
0.18054850339182 1
0.210846653708238 1
0.226979458251672 1
0.215749177989602 1
0.180335496185739 1
0.186674833153585 1
0.178210219397601 1
0.21373055313933 1
0.209434544492325 1
0.219429340805308 1
0.219548668189491 1
0.188623790873354 1
0.218850884653272 1
0.186533539758335 1
0.202774750050032 1
0.183979601609245 1
0.178910688383031 1
0.20403257451533 1
0.191042335801639 1
0.207966141996949 1
0.19871167423276 1
0.232596547289039 0
0.217637322197468 1
0.217985484179731 1
0.194003279737779 1
0.245632779696843 0
0.171708844233372 1
0.190738192430649 1
0.198286327543365 1
0.191682899972713 1
0.222680318538479 1
0.203190242664059 1
0.230858855065713 0
0.219217445703988 1
0.186521668082755 1
0.202695024742157 1
0.20399794784513 1
0.218999776013738 1
0.220551942098823 1
0.219756676171017 1
0.19314483585883 1
0.196888926622045 1
0.215304878073353 1
0.200843831401528 1
0.229527544094232 0
0.215780598757716 1
0.196141673015155 1
0.189881273167402 1
0.205181374803901 1
0.228497742972802 1
0.205824454353811 1
0.194696207618291 1
0.211871732645955 1
0.219570322993473 1
0.184378111150607 1
0.215620650086837 1
0.18753791263673 1
0.209149136595849 1
0.217678590034945 1
0.195898686780491 1
0.226613341824706 1
0.211222841508856 1
0.194588211922381 1
0.194104682235169 1
0.226292058246587 1
0.211228827484045 1
0.196735314081914 1
0.205655225653779 1
0.207828057836158 1
0.187420551501214 1
0.228048387778916 1
0.212830821338349 1
0.201990057337965 1
0.199655131544176 1
0.21656315313235 1
0.194742380606125 1
0.184053586326896 1
0.201815711638828 1
0.182394177256021 1
0.20991919436177 1
0.200828022737066 1
0.208698605288446 1
0.212559412494014 1
0.2017387653831 1
0.201166381189548 1
0.235665487603297 0
0.196292143467223 1
0.212051835827799 1
0.196659723911474 1
0.204069209565192 1
0.217339261272068 1
0.195542561597392 1
0.198810550893857 1
0.219875970330171 1
0.1731235647323 1
0.200061383286993 1
0.222147671712053 1
0.202196621496384 1
0.205360177090158 1
0.221189557306622 1
0.193456871174647 1
0.222695440759308 1
0.190800576834133 1
0.200799918142806 1
0.169897060817068 0
0.204545490327015 1
0.232458752048982 0
0.204476186881849 1
0.210781926520807 1
0.208487055850231 1
0.218959936739931 1
0.202082013230613 1
0.195474147710795 1
0.207686188263888 1
0.211650780866339 1
0.199863940291538 1
0.234201907168777 0
0.226109570467013 1
0.20961630346076 1
0.21118121656803 1
0.210081284245514 1
0.203014385265176 1
0.219340103169905 1
0.234231375428456 0
0.194619357114702 1
0.179185760992775 1
0.218998840969994 1
0.216169582223893 1
0.201220967368243 1
0.23501563323769 0
0.179351578465192 1
0.208962701053567 1
0.185860817761676 1
0.213159823883454 1
0.227198824548859 1
0.196200131606087 1
0.205068067910293 1
0.220975744828258 1
0.199495467949384 1
0.207851197754778 1
0.227428401412211 1
0.212018329617538 1
0.198274676121141 1
0.186948525551447 1
0.188835056879121 1
0.207704184297861 1
0.182062111239987 1
0.206460099118185 1
0.202611938736895 1
0.198094991447327 1
0.213673984874112 1
0.204659260514278 1
0.213920155265597 1
0.203373735754131 1
0.186679934606073 1
0.176318586250335 1
0.196298216122598 1
0.191225755736661 1
0.205619077896587 1
0.201760793353492 1
0.186250268806486 1
0.202925872036963 1
0.19675077812853 1
0.205783366519506 1
0.201438581298183 1
0.212887063279603 1
0.193938122342366 1
0.187984104718578 1
0.190727719631034 1
0.180337170902394 1
0.196150933695325 1
0.194485529990719 1
0.208503742305798 1
0.225171851063786 1
0.209567049776295 1
0.195328258847743 1
0.202741267531228 1
0.184118771518531 1
0.189386190782326 1
0.202857915638677 1
0.210849833236359 1
0.208477841638185 1
0.189729461032068 1
0.2135180487213 1
0.197640898226737 1
0.202437140458017 1
0.225797094864781 1
0.188926488435603 1
0.195060227361969 1
0.202817081451873 1
0.212458018315855 1
0.210844176052864 1
0.217856577918473 1
0.186761265206734 1
0.21064662544025 1
0.220134253107046 1
0.203780224833942 1
0.181371540798708 1
0.191967727022429 1
0.23443779695725 0
0.186412921051377 1
0.208563696982242 1
0.162111239106026 0
0.209764995399723 1
0.219732951917311 1
0.228640336044792 1
0.174935920988438 1
0.194222513881614 1
0.21986192273089 1
0.197344003127999 1
0.223503151370629 1
0.222182191066673 1
0.173262678175622 1
0.180383968279426 1
0.206148945099102 1
0.196392200274302 1
0.192936624873989 1
0.208294176203124 1
0.15803776817326 0
0.173559945287107 1
0.230801540863967 0
0.206791251402086 1
0.20481191766948 1
0.176637309761266 1
0.186367617167822 1
0.244960162519048 0
0.197871269549608 1
0.202810471862278 1
0.203511388166557 1
0.195334955263888 1
0.219780516639025 1
0.195429142540507 1
0.209127403389709 1
0.184982657011785 1
0.211298019671963 1
0.202798993042513 1
0.198350121464795 1
0.215172665654028 1
0.225203799231641 1
0.222952965333201 1
0.238643651967369 0
0.202582883350689 1
0.194025011644435 1
0.167876023516249 0
0.18217143924292 1
0.223958890789994 1
0.204961656660406 1
0.218157591571107 1
0.149863753640058 0
0.210342939998406 1
0.190698983333166 1
0.202101127742203 1
0.228338472104347 1
0.221598247109682 1
0.206452980114148 1
0.202874017257228 1
0.22223342680703 1
0.207144790168216 1
0.20993020926665 1
0.201214509894158 1
0.180858621406824 1
0.209750135562658 1
0.191008118114436 1
0.214146974139313 1
0.182619946924617 1
0.176148197990936 1
0.181617972557545 1
0.201890030352346 1
0.182989989404188 1
0.210329653151575 1
0.183302944931654 1
0.216844117974319 1
0.194744094318463 1
0.208435772243357 1
0.178916222029277 1
0.164653786844316 0
0.202705899142261 1
0.177748753787663 1
0.187276410583702 1
0.20552430535322 1
0.210108655463426 1
0.190051317525071 1
0.184911252976782 1
0.200997606619208 1
0.229646943507311 1
0.222299125785244 1
0.198490117274824 1
0.208704450603987 1
0.196576689147119 1
0.209971648542112 1
0.194091776914561 1
0.235931781877646 0
0.193524599473552 1
0.201495114077066 1
0.200975606680271 1
0.17725258116979 1
0.213570269084319 1
0.191924558753448 1
0.217310402460768 1
0.203446409576432 1
0.219919899021793 1
0.199253931491229 1
0.185459985005956 1
0.200366042154873 1
0.205833952153073 1
0.212398717606202 1
0.222852863566915 1
0.214302634309624 1
0.205071502590261 1
0.184129967542963 1
0.222963373638766 1
0.216161201282148 1
0.21615668435683 1
0.199825839036716 1
0.207737693880928 1
0.199175552921333 1
0.177461274146904 1
0.20047460132452 1
0.212257079179603 1
0.203955686829216 1
0.204569080323008 1
0.203893721292792 1
0.192139209579552 1
0.210356729971546 1
0.205912530648332 1
0.221259363270638 1
0.198298700879382 1
0.200001720252202 1
0.210583371541551 1
0.189913413525948 1
0.207750536020241 1
0.21401919231361 1
0.209865573806032 1
0.183980405972473 1
0.220816884603516 1
0.202340008965512 1
0.197949341145479 1
0.206155526236314 1
0.207695408970216 1
0.232555699774047 0
0.233226135138369 0
0.219077695617957 1
0.197799155108914 1
0.172693503971426 1
0.217267502818433 1
0.223603910973363 1
0.194665475482314 1
0.203765113757677 1
0.191962902071376 1
0.22240714056208 1
0.202084056044614 1
0.18600685289539 1
0.236019780886004 0
0.200814399379077 1
0.185556899719101 1
0.204910737862631 1
0.199344079477348 1
0.22267536954279 1
0.214130618701651 1
0.192708208415073 1
0.207670009138168 1
0.193256712142548 1
0.210971544339028 1
0.18249380118379 1
0.227857403035222 1
0.222568451975731 1
0.250466377317708 0
0.212402690563932 1
0.18200221303616 1
0.221925475839673 1
0.180307847552503 1
0.18475377132318 1
0.182109031746553 1
0.211341627433509 1
0.184456673396136 1
0.207420903367748 1
0.200001231768665 1
0.229331804058339 1
0.196349620215101 1
0.189241374200284 1
0.209663268487047 1
0.202748277478893 1
0.222478513367798 1
0.22155773693525 1
0.182710688584675 1
0.209385190925891 1
0.201233394758733 1
0.19844551922415 1
0.221382455252788 1
0.19367094141777 1
0.230038796077499 1
0.203669519074164 1
0.233765157844639 0
0.207407730507825 1
0.186733282585619 1
0.225873163735351 1
0.205126723502484 1
0.2068298679845 1
0.192080624132506 1
0.186393112323492 1
0.225153272156004 1
0.219829563686699 1
0.202776233378708 1
0.183402019522779 1
0.233933200794004 0
0.182443494182982 1
0.20446916826483 1
0.175826898189347 1
0.198461484345558 1
0.192463507696962 1
0.235101114460156 0
0.224478244652122 1
0.181755333357412 1
0.200027556063327 1
0.23467407202836 0
0.210993594507041 1
0.211400851699349 1
0.216429485002667 1
0.22199233529895 1
0.204655762938571 1
0.205604573477784 1
0.237764218731997 0
0.214394025173991 1
0.183215786475058 1
0.209893429908009 1
0.219242633987274 1
0.22389114727534 1
0.19066621341012 1
0.198868450836378 1
0.195662357172704 1
0.233607052964447 1
0.177081862135219 1
0.210012115490204 1
0.199399419583446 1
0.190763486136369 1
0.192094484104649 1
0.18585504558139 1
0.241545521077017 0
0.204691159384136 1
0.227215182155323 1
0.197258151074238 1
0.20898380768446 1
0.236445358642324 0
0.179718073231011 1
0.22393390989964 1
0.1851324170632 1
0.190698218367562 1
0.171066365066625 1
0.186770134549941 1
0.245160822172353 0
0.209396563887369 1
0.173512570730551 1
0.188462555897458 1
0.223166461321963 1
0.195077807407737 1
0.207768996668096 1
0.198481092436297 1
0.19297830687601 1
0.204647419287958 1
0.17269794411328 1
0.20317141659641 1
0.208447176105859 1
0.185069717854427 1
0.216774420648207 1
0.206587711792105 1
0.204482682345016 1
0.174710621531768 1
0.220922161186374 1
0.193655184168228 1
0.21828459303 1
0.194837557342323 1
0.231682734054215 0
0.196864606767003 1
0.180073325183344 1
0.18967699710935 1
0.22153514827499 1
0.218885758993181 1
0.20974208470254 1
0.197782053009175 1
0.193613556623017 1
0.18383300785633 1
0.215918590683558 1
0.2384133185444 0
0.211668985499749 1
0.237210032234108 0
0.211337508116811 1
0.200099687386137 1
0.212897056576185 1
0.201447901708204 1
0.190236812940832 1
0.201098849879469 1
0.179378901777207 1
0.160493391410019 0
0.214542861067555 1
0.191545580296965 1
0.214589011249097 1
0.202545865192437 1
0.232121018997242 0
0.170424465721871 1
0.220898241420974 1
0.208709599425256 1
0.188072071634885 1
0.189240940357004 1
0.216877024883563 1
0.1952777691408 1
0.217056085527826 1
0.214014547303162 1
0.18882978356649 1
0.169888465189691 1
0.21246777052979 1
0.206505369929535 1
0.219042810126192 1
0.210116759328201 1
0.153639877850294 0
0.222819922080862 1
0.197624380738977 1
0.189256789761079 1
0.218607001405697 1
0.215532867648941 1
0.205513707732901 1
0.209678260239213 1
0.218047499732244 1
0.177557017157548 1
0.195850508494808 1
0.20883053752641 1
0.230511103224876 0
0.22571495533685 1
0.187021725490453 1
0.188786938830907 1
0.181943848531512 1
0.202444171075766 1
0.192215108248291 1
0.202859055919428 1
0.221669250118831 1
0.207293739288089 1
0.211477096354321 1
0.218424315876687 1
0.201556073661002 1
0.213693203139685 1
0.175119737956906 1
0.194045216073202 1
0.198465683711329 1
0.209971921695578 1
0.200266664238108 1
0.186698769927579 1
0.198308816460866 1
0.203381028811089 1
0.195270196048588 1
0.187514486234222 1
0.210272651518552 1
0.199882154751427 1
0.225783720973907 1
0.205340880071277 1
0.19336650313232 1
0.234144990941096 0
0.182545434439706 1
0.213739703749482 1
0.198124255430429 1
0.186157846875538 1
0.180633235401911 1
0.185325079750758 1
0.205194357912424 1
0.186708576551308 1
0.210978975326073 1
0.209925395038296 1
0.217475556190717 1
0.199581955781089 1
0.171295066899923 1
0.199602427315823 1
0.193126023519495 1
0.210286149735218 1
0.211164612222039 1
0.179357096461962 1
0.199041637287663 1
0.198851933005444 1
0.155180330409763 0
0.201194501777176 1
0.198708049716049 1
0.168619293348951 0
0.196486718763343 1
0.195890648551267 1
0.190884350422721 1
0.198515823428365 1
0.206556181443977 1
0.206135179663629 1
0.208917357460396 1
0.185703156293109 1
0.215993205257837 1
0.224766262370611 1
0.186937334844269 1
0.212700736646108 1
0.176419831560841 1
0.219669044816944 1
0.194109957872364 1
0.198239517346852 1
0.214470940665226 1
0.200101984179122 1
0.205013644955959 1
0.201216737618266 1
0.22093420083631 1
0.214980657510023 1
0.209311343278532 1
0.218040295972867 1
0.218235068732169 1
0.21261249448316 1
0.226891914042938 1
0.204361370321162 1
0.22822379631276 1
0.18360283887946 1
0.191465112445216 1
0.200592051770643 1
0.198404041031854 1
0.185591498771281 1
0.213639735427486 1
0.205739097789666 1
0.18322411232902 1
0.210526753356349 1
0.201203124684475 1
0.197411821265729 1
0.19115372452422 1
0.163239537376836 0
0.197097335501536 1
0.232057368434561 0
0.197042129565487 1
0.206210432426194 1
0.18980493796932 1
0.188577582021387 1
0.207365212661317 1
0.216854666808584 1
0.176942957995351 1
0.203922219242313 1
0.200584901919724 1
0.189374427069929 1
0.215685455266785 1
0.186864656786237 1
0.191624880658015 1
0.19376634466481 1
0.205188157917164 1
0.20563045042109 1
0.184578242001183 1
0.220892092381172 1
0.202298949597981 1
0.208576247907427 1
0.197727052715576 1
0.198771537222652 1
0.209423165585438 1
0.214354366628926 1
0.19437040508856 1
0.228463087929304 1
0.162333660958402 0
0.209103188292521 1
0.189532365973245 1
0.198590877193638 1
0.21007475229955 1
0.195363102064277 1
0.204917015414192 1
0.213423510850391 1
0.218569991900886 1
0.167879846614327 0
0.196766038515861 1
0.205052463048876 1
0.191009512749587 1
0.192454901345761 1
0.194202716087675 1
0.215551323849113 1
0.201496008145465 1
0.220012085669207 1
0.235612760524931 0
0.198871968043169 1
0.198695790079147 1
0.201402077425432 1
0.189565201365834 1
0.214567379080693 1
0.211519838483735 1
0.183491929185583 1
0.211304602314208 1
0.192294783211933 1
0.20291807399261 1
0.19616157437004 1
0.214588248302037 1
0.192096316535085 1
0.209668415591697 1
0.206916999545405 1
0.201870223166432 1
0.208700045158591 1
0.221590452731325 1
0.216893775225939 1
0.221374031766649 1
0.176749539518645 1
0.204310972196814 1
0.227524918923524 1
0.207370844224594 1
0.200468675306794 1
0.206239471410613 1
0.214220643282992 1
0.227018642128765 1
0.215705085369285 1
0.187808072374657 1
0.221372343481524 1
0.192701964099418 1
0.211638254879911 1
0.217233253838343 1
0.210208087920178 1
0.21457987353531 1
0.216415308848917 1
0.194471911906976 1
0.191624827165022 1
0.225452902920019 1
0.215015311516514 1
0.201765671222315 1
0.173848623226906 1
0.19129540301522 1
0.207851922099419 1
0.205699036005932 1
0.19523962307811 1
0.195152658026817 1
0.204320645772532 1
0.197893823978809 1
0.219267335817178 1
0.189432233950061 1
0.203324675305112 1
0.203798461857163 1
0.215314560556051 1
0.219079392663738 1
0.208476201926081 1
0.196433745509159 1
0.184654226749183 1
0.215221373225877 1
0.20706474613503 1
0.193382686494127 1
0.206954032906855 1
0.217188525296373 1
0.173260373966455 1
0.241935097231013 0
0.212738942127095 1
0.227433835405152 1
0.192420011921727 1
0.189516282689901 1
0.203848496688075 1
0.184578316945602 1
0.216829746285959 1
0.200100575820077 1
0.209343630615671 1
0.191236792734306 1
0.202477856919592 1
0.218381092613972 1
0.208835781073285 1
0.235651015629322 1
0.214435211939075 1
0.191598535003518 1
0.196715248926315 1
0.19338120881591 1
0.205096117040174 1
0.204659948280484 1
0.232160751539011 1
0.204726907657487 1
0.212898993110367 1
0.202061369523046 1
0.198886246498355 1
0.210991764365102 1
0.203808536349676 1
0.191475791345155 1
0.199897354840772 1
0.191429781514197 1
0.184650992636605 1
0.205701369197213 1
0.204036353455683 1
0.213813066324467 1
0.216749663005131 1
0.205867628088829 1
0.204413501942061 1
0.194413684572002 1
0.183622267501891 1
0.199731509371051 1
0.179059098751322 1
0.201263701038498 1
0.206177646384484 1
0.209217813154989 1
0.194949680733617 1
0.211469428767197 1
0.215719896839107 1
0.223717582939679 1
0.181976571279254 1
0.208136244176862 1
0.211515467307443 1
0.215294559219794 1
0.174307666701552 1
0.202574983715786 1
0.19072621235441 1
0.185613629625462 1
0.203052937642655 1
0.239148276169581 0
0.208668058199415 1
0.190811986846885 1
0.203172529705291 1
0.207193742046869 1
0.203206991019791 1
0.184006191988112 1
0.19837278805746 1
0.21200266035977 1
0.187921414913455 1
0.195686645627438 1
0.193629029776971 1
0.208456878592332 1
0.203883858076684 1
0.21319790475672 1
0.224985782020589 1
0.198265205110378 1
0.224336929325228 1
0.231481290716156 0
0.202624924005978 1
0.195000119492246 1
0.189765976730408 1
0.207036240880109 1
0.212438681964415 1
0.197823616437727 1
0.21079147528716 1
0.210846593181135 1
0.184427679894911 1
0.187146253668378 1
0.20544967865833 1
0.166355049818147 0
0.198316160545262 1
0.219714563842522 1
0.190916558146382 1
0.203268195760301 1
0.182535777802403 1
0.19936619735581 1
0.194478368113465 1
0.210604658089856 1
0.206113307692197 1
0.204755006451909 1
0.237309967196644 0
0.207033209984672 1
0.181070545913107 1
0.202670532962389 1
0.209025185910541 1
0.202984484155668 1
0.210757697094293 1
0.224865334634025 1
0.198575437345344 1
0.194656426874667 1
0.208694755066074 1
0.199129595852277 1
0.203736870711891 1
0.210583650453032 1
0.183085115515697 1
0.196624538236648 1
0.19254152153369 1
0.223436663917134 1
0.186064545850454 1
0.198529139145823 1
0.187916625636586 1
0.201017832849918 1
0.22458413843032 1
0.194173232147387 1
0.217574055733785 1
0.229861246683075 0
0.194960104639974 1
0.18240769212486 1
0.208062927055339 1
0.202741927166026 1
0.212153150669905 1
0.221233276644846 1
0.178737651786608 1
0.183156371573717 1
0.210172684566677 1
0.17736654028442 1
0.172044520393407 1
0.204908316918312 1
0.217728580633519 1
0.20099530339342 1
0.221503154503672 1
0.222809089637323 1
0.222355104170431 1
0.221868022420516 1
0.205552589228998 1
0.185100890581133 1
0.226485956783737 1
0.200497618573454 1
0.193871908626266 1
0.233006407943982 0
0.186219285253436 1
0.234383712522309 0
0.226351887817665 1
0.222545726026888 1
0.202348738463765 1
0.235775101806372 0
0.211558578167052 1
0.21742611300558 1
0.220741192126589 1
0.196802516672473 1
0.219522162560773 1
0.209676498441913 1
0.203878661463911 1
0.18874915638655 1
0.206782291955471 1
0.195762741997414 1
0.236767533141711 0
0.192482639169788 1
0.221994681409622 1
0.189805682339086 1
0.217182214851712 1
0.214762510218442 1
0.234843212310447 0
0.21547562004895 1
0.227400643605175 1
0.211964417858788 1
0.18613165008988 1
0.215442644350042 1
0.210788036686012 1
0.177417658297183 1
0.182716078648851 1
0.213288764722628 1
0.200579622512177 1
0.211592726576183 1
0.199330356429608 1
0.204823658835781 1
0.193267674455572 1
0.208727711355909 1
0.184092674335199 1
0.211060046877257 1
0.220383111223017 1
0.189856209589317 1
0.205272655361988 1
0.211880031977768 1
0.18872209740842 1
0.173972926686563 1
0.2163757378434 1
0.219665530291083 1
0.222267563927104 1
0.22112957140432 1
0.19915149419267 1
0.189355251723623 1
0.1872055281479 1
0.198518512956124 1
0.204013817487087 1
0.188393152133385 1
0.207879681366863 1
0.217437439293524 1
0.19066455776567 1
0.23951214144658 0
0.231741721439032 0
0.187350738262568 1
0.210761605794644 1
0.224200386105473 1
0.204477427681796 1
0.184002847698087 1
0.178482379411688 1
0.221769812797112 1
0.196405295989731 1
0.182752780332905 1
0.185311037577547 1
0.183587399811367 1
0.213379383643831 1
0.201101114645761 1
0.193316485954292 1
0.186490424444527 1
0.196880793307543 1
0.196279843140016 1
0.194741814803169 1
0.199890383346092 1
0.196262816811658 1
0.220596429430736 1
0.207910752980041 1
0.19233998159478 1
0.193283216467973 1
0.219777945089598 1
0.213708907591427 1
0.183819975053154 1
0.173237142998453 1
0.204523661382253 1
0.204325329947408 1
0.192716941550579 1
0.207782613386641 1
0.198616572565047 1
0.196512538349513 1
0.209873565010494 1
0.209001629047419 1
0.227190771813638 1
0.212655226692994 1
0.200755967708028 1
0.190170554569256 1
0.225620913677772 1
0.192124763435351 1
0.225579021706892 1
0.169042004358549 0
0.173854637043448 1
0.200970128950124 1
0.228772134300339 1
0.204073556659935 1
0.229950554588855 1
0.216918446813893 1
0.233211272046695 0
0.201626850000445 1
0.192916300341524 1
0.194226785524538 1
0.201830635002046 1
0.195992287893637 1
0.203433443506229 1
0.189538863476773 1
0.210973286756755 1
0.181572501131882 1
0.172263630680192 1
0.215377049404382 1
0.179971019330656 1
0.191995448079613 1
0.22369090591384 1
0.207718133629888 1
0.211970854269286 1
0.206261479243512 1
0.189873345671049 1
0.207690944470686 1
0.203311055902177 1
0.183975254882981 1
0.203191025647331 1
0.202008410454692 1
0.208846510393385 1
0.209458618262771 1
0.216251086674982 1
0.203284130386144 1
0.178134174543653 1
0.198791636434195 1
0.202394569603111 1
0.191087222018895 1
0.217362097461082 1
0.200574821437555 1
0.189245638219048 1
0.212506153545307 1
0.216417140386082 1
0.225489609725667 1
0.196306714262161 1
0.210237790848133 1
0.187788735764296 1
0.202586521955586 1
0.195052381895216 1
0.208664542475407 1
0.231546378414403 0
0.217625249364515 1
0.200567087887317 1
0.206800725880945 1
0.2158338752321 1
0.202890156652226 1
0.20082358226681 1
0.214966247881249 1
0.231544061133467 0
0.200677175396708 1
0.180511564860902 1
0.21463294730085 1
0.212456680881791 1
0.176528867509667 1
0.194741177790687 1
0.187079116027317 1
0.213354851005818 1
0.198578019827028 1
0.196860218297655 1
0.215902063933765 1
0.209126060161848 1
0.219767250478646 1
0.177046234796642 1
0.21794128165662 1
0.199472117644569 1
0.188841057109686 1
0.239287398042846 0
0.212618037277 1
0.185710736500407 1
0.221205890106529 1
0.2105412205248 1
0.195181145856618 1
0.24928147419575 0
0.210363075094904 1
0.204189329342137 1
0.218454032792102 1
0.207699704510578 1
0.198769882567477 1
0.219672238881454 1
0.21580955040378 1
0.218908221651952 1
0.196188030178985 1
0.187477061454103 1
0.174565021931288 1
0.221510449080386 1
0.200408240884864 1
0.213248442114119 1
0.219441667864897 1
0.220415031183128 1
0.210156425591762 1
0.208847177097262 1
0.222823372239404 1
0.198808998857152 1
0.194038913325656 1
0.214596830993456 1
0.167167806967202 0
0.233007923558418 0
0.213016365475246 1
0.18341115703957 1
0.206508647449456 1
0.175700335567464 1
0.20925758745686 1
0.188991795243626 1
0.198355530350593 1
0.221356901125852 1
0.203859771380469 1
0.215609706266212 1
0.194136774996835 1
0.196227211993058 1
0.173442378684164 1
0.189533799037469 1
0.20668031910675 1
0.210661977269771 1
0.19859867436343 1
0.214744288366741 1
0.223848926938882 1
0.201147349226076 1
0.214102006868464 1
0.18817488609116 1
0.227861957501049 1
0.211242543577222 1
0.205381605022495 1
0.218032845386247 1
0.186505869987585 1
0.194008745345857 1
0.194346440038893 1
0.213939303176736 1
0.18783634384708 1
0.210659601650126 1
0.204222984765492 1
0.20192792582587 1
0.223063690780627 1
0.230797918114615 1
0.172705537608181 1
0.210677735395083 1
0.210532626241129 1
0.182236555120176 1
0.241664084717336 0
0.214799682403071 1
0.19808014523723 1
0.20950628187948 1
0.194052426472088 1
0.205860873201217 1
0.196775619091153 1
0.194149075503773 1
0.229167078287538 0
0.234450826349074 1
0.174999252141364 1
0.200561524186971 1
0.204454024518332 1
0.219333592722604 1
0.183727854901752 1
0.206942047643783 1
0.192110846802319 1
0.217054963450258 1
0.195181146750197 1
0.182869285217977 1
0.208091435696958 1
0.182033442727873 1
0.202214905353421 1
0.17242230429938 1
0.207230458470355 1
0.218343141752585 1
0.18832141607571 1
0.206456913163336 1
0.174712723942052 1
0.234487917365726 0
0.218808566471656 1
0.209106179314235 1
0.187874897898598 1
0.216076869237059 1
0.193190897379446 1
0.212873291673382 1
0.210750083295426 1
0.200882806893204 1
0.215632127421093 1
0.220457632470531 1
0.209992983047403 1
0.191477115798846 1
0.192993038949585 1
0.202154997747682 1
0.196959517153936 1
0.173620288519597 1
0.201606516135606 1
0.206002607303792 1
0.195775053528318 1
0.193435132579471 1
0.187929668395058 1
0.205342132880148 1
0.204262834972736 1
0.202142773802952 1
0.193938737926827 1
0.229665735149678 1
0.194469741183034 1
0.204211256106512 1
0.184786286262423 1
0.17928230382727 1
0.216784446673447 1
0.21924900984176 1
0.214747494321059 1
0.19706946425022 1
0.216592170874111 1
0.216451488962364 1
0.177538162909179 1
0.212771593715707 1
0.191952668616675 1
0.188298897080837 1
0.206266645727807 1
0.184509216826272 1
0.195837908997515 1
0.20302070833702 1
0.206808971367053 1
0.229288874665462 0
0.233857218031023 0
0.19608557341791 1
0.23342808385613 0
0.22975351426872 1
0.213269279451632 1
0.205865073476528 1
0.202876045968808 1
0.217652488228251 1
0.214690635876924 1
0.224565610186331 1
0.229874848495875 1
0.184614278416177 1
0.20686217995701 1
0.220097938805506 1
0.202809843812175 1
0.203869997664489 1
0.199775934542599 1
0.208356316319333 1
0.218066883947848 1
0.204686578804946 1
0.174383014232937 1
0.198569296208063 1
0.212089417671146 1
0.219354101477755 1
0.221664150266884 1
0.220348783582524 1
0.204618125689512 1
0.202314954171339 1
0.221183560103236 1
0.200769046495697 1
0.210826673431973 1
0.198352004918941 1
0.225453940003103 1
0.216297020359852 1
0.210179412163488 1
0.208078142365665 1
0.176384077707465 1
0.210214462519149 1
0.218034346192526 1
0.196283695402429 1
0.211209980493299 1
0.170777546533835 1
0.207929795044081 1
0.192486681024027 1
0.199788836012243 1
0.212089859020664 1
0.189364917396724 1
0.20047958345513 1
0.217281977136803 1
0.219296779524564 1
0.202722109920847 1
0.192310547846398 1
0.188535090490763 1
0.210490797043568 1
0.19525244129097 1
0.223697224774379 1
0.190792371238589 1
0.1685326142116 0
0.195509960923508 1
0.227608752636568 1
0.185181505647648 1
0.204888511647424 1
0.222874443250587 1
0.222685225589494 1
0.198064004651571 1
0.195888104967136 1
0.196779490849111 1
0.209059620671415 1
0.205093046975956 1
0.225257192067978 1
0.223691880957788 1
0.21510858479417 1
0.196074708156368 1
0.19551077866806 1
0.213772495848222 1
0.202747194035678 1
0.200045443689057 1
0.228474622339662 1
0.207560814395072 1
0.22203031980649 1
0.15443975615518 0
0.221423697742664 1
0.193823846629819 1
0.200172235178726 1
0.230644420866117 0
0.196595633202239 1
0.229404256892977 1
0.217268290368311 1
0.168184261614356 0
0.203870156912928 1
0.194711624479263 1
0.216695704496988 1
0.205757968368349 1
0.213212230055981 1
0.228524833540705 1
0.219366718038434 1
0.197411373182126 1
0.177766523456747 1
0.189933934480314 1
0.205732402004869 1
0.183192473089496 1
0.183575730817539 1
0.208135131804429 1
0.222343429830333 1
0.213908031962283 1
0.199854400104467 1
0.194692202031019 1
0.240467615234197 0
0.225365808045923 1
0.20597165855781 1
0.217918094447053 1
0.203341749274028 1
0.185087891019203 1
0.216630643877781 1
0.235822200141715 0
0.190703578345968 1
0.189337568423467 1
0.179211642581731 1
0.222273102364799 1
0.182083540892922 1
0.22337310001075 1
0.210853431768746 1
0.217109824216239 1
0.20019636401031 1
0.205822045106873 1
0.199582849576408 1
0.19486359402269 1
0.194503516024329 1
0.195697705848438 1
0.151838300318323 0
0.215190098821246 1
0.200441301908861 1
0.201919592985976 1
0.199937618798173 1
0.183296947684862 1
0.168283551392571 1
0.244744026833006 0
0.207412552129631 1
0.195782210957728 1
0.185585267193093 1
0.218266703555586 1
0.200556176616554 1
0.165038047384646 0
0.238140551451269 0
0.200521491067424 1
0.225660732851253 1
0.191555827940029 1
0.19716203881636 1
0.203086844132863 1
0.246166201018442 0
0.226843985376007 1
0.212070428206551 1
0.202831385826093 1
0.193156843627785 1
0.182903041641507 1
0.20379374153266 1
0.225965625362965 1
0.175406137355489 1
0.194014201450924 1
0.195797629282841 1
0.209494965431243 1
0.210175196431168 1
0.207981629451059 1
0.19169675035915 1
0.208293603750101 1
0.201103179969707 1
0.21980836666505 1
0.217235322158676 1
0.224361176807049 1
0.192394271194202 1
0.196609693406926 1
0.234590969708954 0
0.189903073726442 1
0.191705875730719 1
0.20289209291475 1
0.195242909329748 1
0.212652440512753 1
0.220387824218432 1
0.185275085148433 1
0.185608540366421 1
0.229777881034172 1
0.222155583287944 1
0.175274221852643 1
0.213429979762087 1
0.192570153838882 1
0.237119081802604 0
0.204144629155325 1
0.169791010247624 0
0.204993943903657 1
0.198620363979342 1
0.189752758354443 1
0.209560806467722 1
0.179249471212874 1
0.192997437484588 1
0.23872857268313 0
0.196842328177968 1
0.211804322344823 1
0.19610834969862 1
0.200470606241652 1
0.176303537398983 1
0.207265416079466 1
0.202154274442304 1
0.22333223029337 1
0.185090523147169 1
0.172752003439279 1
0.188078728813308 1
0.195815674169541 1
0.22126862479219 1
0.200940448608315 1
0.168733264420412 0
0.213732875185735 1
0.219807668548746 1
0.179543603094687 1
0.247279600206208 0
0.199097747805841 1
0.188481526973877 1
0.181206480605039 1
0.219639346364123 1
0.201044753756949 1
0.191628500584034 1
0.200799804000026 1
0.187987367536281 1
0.222346810797474 1
0.200608243889222 1
0.225203800023999 1
0.196023083181981 1
0.187866138217101 1
0.209909028675168 1
0.196354666870085 1
0.186894073733453 1
0.210469812284635 1
0.198259709551255 1
0.200009324949219 1
0.19875273070353 1
0.206521663464053 1
0.196991417159619 1
0.187163104353702 1
0.206025294800876 1
0.2091705607339 1
0.19924571406043 1
0.204544657824577 1
0.223507938827719 1
0.20121897941362 1
0.212528805280187 1
0.197400237601105 1
0.185252222922486 1
0.193229353989251 1
0.220330306239462 1
0.185621666738076 1
0.208470744698153 1
0.186318931245366 1
0.18066969148242 1
0.218567617484912 1
0.195525329385693 1
0.19412415981976 1
0.202144346382695 1
0.192263916055124 1
0.220569584710498 1
0.1917740798186 1
0.194461574674708 1
0.167583621167034 1
0.209917640760366 1
0.166612128094424 0
0.242791957996219 0
0.213089261646796 1
0.217126571443033 1
0.180357624561002 1
0.205130880624681 1
0.218002010831329 1
0.190160033127647 1
0.218052856283572 1
0.208088000292385 1
0.196189729900864 1
0.198252919191423 1
0.229553553136209 1
0.199285064105474 1
0.20127164171246 1
0.179250774551379 1
0.201616367236937 1
0.19822710949173 1
0.178986932807957 1
0.187431830539501 1
0.202526602773354 1
0.185058434393203 1
0.189535269807617 1
0.207780366978754 1
0.211990125315683 1
0.210181424312857 1
0.202042058728972 1
0.207012380153782 1
0.233001440833008 0
0.188755732604895 1
0.190507434976852 1
0.20332900323716 1
0.211637005629539 1
0.198371596649135 1
0.219781915498556 1
0.207616262332394 1
0.204820634535885 1
0.212286684441285 1
0.212296289344942 1
0.20376003529271 1
0.179838291650433 1
0.191302995805459 1
0.214923160341186 1
0.208497960676467 1
0.19664373654953 1
0.207276012870555 1
0.194096014280413 1
0.20868947458909 1
0.212993356377248 1
0.201040220249718 1
0.204695654623878 1
0.189356888360696 1
0.203841586408686 1
0.20016710681313 1
0.207381019230019 1
0.190778511778076 1
0.218532087303166 1
0.195122286767769 1
0.211665064157568 1
0.202363004384777 1
0.201344658609981 1
0.184019286252527 1
0.224472941449037 1
0.200476819971641 1
0.220483007883593 1
0.184794806613004 1
0.210644624070777 1
0.18655209099337 1
0.176409709881837 1
0.225485336319422 1
0.218493870263527 1
0.206631223203052 1
0.219753693238346 1
0.19333835405118 1
0.228461221306353 1
0.181302867622489 1
0.205017604918014 1
0.202052487978243 1
0.192982823599876 1
0.206822510131611 1
0.217475881419029 1
0.207230987264569 1
0.218747508675817 1
0.183158845279435 1
0.200514489031778 1
0.199255350421368 1
0.223161232801371 1
0.208495705138651 1
0.230924270204696 1
0.183782551530537 1
0.188299209054513 1
0.180300808014022 1
0.215894353491629 1
0.216418294730634 1
0.203356049281116 1
0.216106423997656 1
0.207293339836702 1
0.186670677559713 1
0.211862308439409 1
0.20560809376471 1
0.2023447603461 1
0.202156651159202 1
0.191797737343844 1
0.20549014667201 1
0.203974247197716 1
0.209025581378026 1
0.218290628647317 1
0.21019169024984 1
0.194412145746877 1
0.222224162416427 1
0.212879964929781 1
0.21223781819374 1
0.197181904578965 1
0.182758656494928 1
0.211582642426351 1
0.171834189814522 1
0.209676298774284 1
0.202370573021504 1
0.200299395419518 1
0.217290912349563 1
0.188614702200193 1
0.203176616320834 1
0.238720457790014 0
0.191930215850732 1
0.196974869058517 1
0.168204231724192 1
0.189386563378091 1
0.197626938214652 1
0.202904272443532 1
0.185607014245294 1
0.216930072366319 1
0.214813235282043 1
0.208827387878524 1
0.200817174820056 1
0.196882339278562 1
0.240243077120163 0
0.201347295344239 1
0.183577892775682 1
0.200184868174869 1
0.183984182489635 1
0.197025636012414 1
0.201266393608583 1
0.184920676848299 1
0.200894407964686 1
0.187611924760027 1
0.22724658246833 1
0.187009329024445 1
0.197328799840092 1
0.201988236711028 1
0.181043370304467 1
0.219354051249697 1
0.208746267331776 1
0.185743495757993 1
0.204088865179156 1
0.211033594912329 1
0.199698314038229 1
0.219853052692214 1
0.19119127068108 1
0.221925443408437 1
0.211814463431266 1
0.220050569491798 1
0.215943552819815 1
0.238442487101436 0
0.194502393700388 1
0.208438577649056 1
0.219133332283768 1
0.212744963825335 1
0.196812985841053 1
0.198975618349892 1
0.224682108400735 1
0.21736891536707 1
0.212493223725624 1
0.205198781505226 1
0.197904008917179 1
0.202522418664919 1
0.174973422026661 1
0.198698821461936 1
0.206393304690129 1
0.186250420524777 1
0.185679093821739 1
0.219036661602227 1
0.212031666955607 1
0.212908065528968 1
0.19694163846612 1
0.209859823160967 1
0.187380556708105 1
0.187178485011652 1
0.20807855839759 1
0.192039460261471 1
0.201254348714783 1
0.173133130354468 1
0.226221235609153 1
0.20872608446774 1
0.18634436318272 1
0.207571782261882 1
0.233906768153574 0
0.205210886149566 1
0.209410951859492 1
0.225851954731602 1
0.212637935527143 1
0.204873923090648 1
0.188519792908635 1
0.220356176179861 1
0.200438218731369 1
0.197764289072143 1
0.207333144846282 1
0.195878392374909 1
0.199238106484427 1
0.214435499227548 1
0.22724288097537 1
0.218634610410423 1
0.187801673743706 1
0.177733337482472 1
0.204404009140975 1
0.219951950946763 1
0.191997420710811 1
0.202567812591328 1
0.201406931847058 1
0.199905960027085 1
0.199578562234915 1
0.207535088101002 1
0.193646590975959 1
0.193491122246841 1
0.189874282952308 1
0.204853804661732 1
0.212304677517354 1
0.198632876890849 1
0.197263301309582 1
0.214220924255863 1
0.206566592743376 1
0.193693814791088 1
0.205969690121802 1
0.219309098056902 1
0.218413643934052 1
0.184653379968517 1
0.221521133903355 1
0.194098438544144 1
0.217149314235596 1
0.187858579941669 1
0.229224969011207 1
0.206906790914311 1
0.208556298818363 1
0.20071689260814 1
0.211960103069017 1
0.213937633055486 1
0.191352888151691 1
0.209976181768374 1
0.211419665288054 1
0.205687124873964 1
0.193667958359216 1
0.186713620506799 1
0.200511611953934 1
0.208448195054 1
0.214447005940127 1
0.18231651222966 1
0.199480348607013 1
0.214532463413065 1
0.205553144583879 1
0.206960108566808 1
0.180407940884696 1
0.174282895890527 1
0.228585848570601 1
0.199565332984742 1
0.168664967206503 0
0.179976107111763 1
0.227854405613763 1
0.194334425593752 1
0.177735745155165 1
0.193154685034621 1
0.210432035911334 1
0.227925342575001 1
0.173776386851935 1
0.217111922723277 1
0.222837279482955 1
0.212242252068783 1
0.199336831798597 1
0.254041515567274 0
0.193243741696272 1
0.196891343874306 1
0.197509846195992 1
0.204565604406489 1
0.213524826694346 1
0.156825779600113 0
0.195538132419302 1
0.209250626412698 1
0.190587873711736 1
0.220789474050548 1
0.185102597064716 1
0.199392318896818 1
0.197959572338428 1
0.207902511702728 1
0.200099781833254 1
0.187307178799495 1
0.185217432804327 1
0.183703104939044 1
0.203852328202022 1
0.231890638032287 1
0.222115846466228 1
0.212003921112857 1
0.188032106381617 1
0.205139012768461 1
0.203815633031852 1
0.208169159919971 1
0.215270723419667 1
0.200777582965777 1
0.221541908073616 1
0.195250509312703 1
0.210962109016284 1
0.203273079042498 1
0.184954767866419 1
0.212961826542742 1
0.180078133036376 1
0.209680545564954 1
0.21363368656442 1
0.194741207772981 1
0.194547205860386 1
0.219372781259808 1
0.185945374519463 1
0.211202762171835 1
0.184682194165637 1
0.19702238241782 1
0.211267054780046 1
0.201973990855559 1
0.190386074936603 1
0.186607306185734 1
0.215855751079953 1
0.185751955595711 1
0.236922518091496 0
0.218513167427592 1
0.190548730359125 1
0.214390734394347 1
0.215557941753264 1
0.209315487748846 1
0.211550872822558 1
0.188955022157055 1
0.185363779822655 1
0.184100180388427 1
0.204743011027546 1
0.168626539399747 0
0.213818593333476 1
0.217464997515333 1
0.212625051679648 1
0.209799210372513 1
0.20918453816515 1
0.202833065781824 1
0.200004583478961 1
0.205654164760347 1
0.205602534267415 1
0.213716678870323 1
0.228167671309791 1
0.234843487212776 0
0.214051232227798 1
0.210024727160998 1
0.220222420117706 1
0.166176312818028 0
0.205282494636428 1
0.182287532359764 1
0.207188473722863 1
0.215767011816816 1
0.201805263355045 1
0.188586529191352 1
0.206094753312189 1
0.227049928134474 1
0.196824346153869 1
0.218035428042721 1
0.215700450437219 1
0.208759051544261 1
0.194037606748068 1
0.230278983426008 0
0.197866041144143 1
0.220903426188787 1
0.207622398155476 1
0.225883378204265 1
0.188363736897765 1
0.216234486121828 1
0.215981491462291 1
0.203061518414327 1
0.210431496021062 1
0.223673077177917 1
0.193509173827738 1
0.209505682831158 1
0.178652901327372 1
0.198199830481185 1
0.209148383778759 1
0.197057484245598 1
0.215563850849775 1
0.235206858375055 1
0.22293148504239 1
0.204513567769734 1
0.20408120404368 1
0.193098386182135 1
0.197989068689326 1
0.210860467578896 1
0.19952700725093 1
0.223977238538671 1
0.195871692528934 1
0.20286046476529 1
0.209098586603016 1
0.217422083403342 1
0.187456092179572 1
0.196470277073398 1
0.189734133423533 1
0.195880501855352 1
0.230087972577768 0
0.197359597859098 1
0.176939689574958 1
0.20311577982592 1
0.181930301340306 1
0.196423303369424 1
0.207084942343788 1
0.201186892770809 1
0.223947135723244 1
0.188546956781039 1
0.191187732452352 1
0.189862101456267 1
0.224392861946355 1
0.194187203144099 1
0.169299070665742 0
0.199978194336565 1
0.193751776661433 1
0.193478240444191 1
0.212273032655436 1
0.205698939849191 1
0.209344320662006 1
0.183921087530333 1
0.213240802909123 1
0.200895332307253 1
0.19441684074978 1
0.184257897552915 1
0.227046581568708 1
0.178259429120194 1
0.203957231944013 1
0.198599453911637 1
0.217987203556072 1
0.225208781922197 1
0.214106315581027 1
0.182060301931385 1
0.196280225067792 1
0.184753829826085 1
0.188788337187015 1
0.194208384588445 1
0.216097043701202 1
0.208842715382318 1
0.182616040018933 1
0.22387549658233 1
0.21136552648149 1
0.168278265169671 0
0.206370432636551 1
0.201651583688683 1
0.191187967150424 1
0.228922955698814 1
0.190757699444356 1
0.194956206116483 1
0.203684179462071 1
0.228993265763155 1
0.175461270850321 1
0.190819333828421 1
0.176093000459668 1
0.202305159211756 1
0.206785575924765 1
0.222247618179356 1
0.199912314928781 1
0.193317426435872 1
0.189240340784011 1
0.223324651368746 1
0.199010144510255 1
0.206698610191108 1
0.23348349366597 0
0.247366776235694 0
0.190079871895417 1
0.228234027309309 1
0.178614002673606 1
0.191877873269448 1
0.239914499763161 0
0.198973386725047 1
0.195057824041532 1
0.216117006268529 1
0.209836788790241 1
0.191204805158961 1
0.207864018143865 1
0.207328007323009 1
0.202200387179125 1
0.218362534321555 1
0.220070787211029 1
0.217107673489832 1
0.196660659510201 1
0.216549938528555 1
0.200151080454085 1
0.200943317271756 1
0.194520635158089 1
0.19531180656989 1
0.181896684785698 1
0.230717043368646 0
0.189291552754199 1
0.19034966379623 1
0.214374833574895 1
0.234264012577815 0
0.212760262373517 1
0.212745801306871 1
0.185577604323119 1
0.161155203178689 0
0.200862224499685 1
0.169279811067973 1
0.199718565727055 1
0.185680484675983 1
0.229211206923237 0
0.182509510425649 1
0.183293996119963 1
0.213692776158411 1
0.173555697597439 1
0.204149014978127 1
0.216757634547848 1
0.20975855018056 1
0.214608051240152 1
0.210556408237143 1
0.217900101949278 1
0.202329159855504 1
0.203068379713256 1
0.19886839953771 1
0.199824789461305 1
0.21847302310554 1
0.200961834370503 1
0.192894609411266 1
0.198620424114029 1
0.188938187189086 1
0.195755129503385 1
0.230412498380548 0
0.194465162564389 1
0.210356050488879 1
0.184956969408849 1
0.208047752297273 1
0.207896568103565 1
0.188613680825504 1
0.201971723191978 1
0.220732154915658 1
0.213131725664476 1
0.197771099095248 1
0.207179551410873 1
0.192266399751593 1
0.213401321503492 1
0.218249806322627 1
0.218801226688688 1
0.194991584003075 1
0.211938193441316 1
0.200303788732135 1
0.192146318363219 1
0.215904726609417 1
0.212008723398419 1
0.215715451032771 1
0.199106034354843 1
0.217076403375116 1
0.223254268661169 1
0.220908682038189 1
0.207918898272881 1
0.204194991119197 1
0.182385206969641 1
0.183687844355366 1
0.215753358013831 1
0.224963234522259 1
0.222143956055129 1
0.203761522313102 1
0.186432814836274 1
0.219082704334344 1
0.204418160133059 1
0.206234373769382 1
0.212023359809543 1
0.216356496833293 1
0.184624668387127 1
0.208823073332833 1
0.207650977609502 1
0.194983590426644 1
0.197249412317402 1
0.210065256273898 1
0.196098510601262 1
0.198835554995049 1
0.210362010053011 1
0.204401738720564 1
0.208861008213876 1
0.202986434227811 1
0.189573398225899 1
0.195008310971903 1
0.198182227524527 1
0.201975146047794 1
0.18895092064424 1
0.221801691109583 1
0.184059264492272 1
0.205678670601941 1
0.194254666341914 1
0.188844091182202 1
0.222828659914864 1
0.194163804229727 1
0.166376138684626 0
0.217170376332197 1
0.228601074996618 1
0.21547824743279 1
0.20709370132664 1
0.247215875228041 0
0.222487555582286 1
0.184967973051993 1
0.199154285430266 1
0.206261632091782 1
0.185904990307544 1
0.209590613054841 1
0.197456363691408 1
0.211853755421393 1
0.208246812736006 1
0.205032102283963 1
0.204980798584523 1
0.204679603319962 1
0.208531889674071 1
0.20821126357927 1
0.209065434410978 1
0.20886119470688 1
0.19918584259614 1
0.203077719621083 1
0.214743793989747 1
0.213190017694722 1
0.223248477644659 1
0.19276840791076 1
0.22036626560641 1
0.171284721602451 0
0.194192907191408 1
0.201797084681285 1
0.201581921373073 1
0.194643792927239 1
0.209603410434912 1
0.204780456183707 1
0.201657172566662 1
0.214729451227679 1
0.215158564547463 1
0.203110036246307 1
0.232939187809503 0
0.192342323871004 1
0.196899419713265 1
0.200006743832764 1
0.161543188826474 0
0.205125853480181 1
0.197785158320332 1
0.243043526407534 0
0.218216125482368 1
0.220946418847093 1
0.185183376643405 1
0.205210000397391 1
0.210755305831045 1
0.216351568710264 1
0.169645714177803 0
0.186244922874869 1
0.197807667718252 1
0.214079869143697 1
0.208181761811211 1
0.173651508533446 1
0.202066055146811 1
0.20078152658985 1
0.195360832519114 1
0.211472620402566 1
0.183063679500946 1
0.203280882343746 1
0.204921108929434 1
0.19198136106154 1
0.220298327730694 1
0.193420225367491 1
0.220505509687425 1
0.208811665307856 1
0.208109289596662 1
