# Supplementary material for: Bias caused by sampling error in meta-analysis with small sample sizes
Source: PLoS One. 2018 Sep 13;13(9):e0204056. doi: 10.1371/journal.pone.0204056 (PMC6136825; doi:10.1371/journal.pone.0204056)
Supplement: S7 File — (ZIP) [file pone.0204056.s007.zip › results N = 50 theta = 0.2 tau = 0 sz = 500-1000.txt]

"dl.theta" "dl.cp"
0.196341908716155 1
0.203692686688882 1
0.20336437735664 1
0.201197547139489 1
0.196841429540449 1
0.207742456605993 1
0.197665203252576 1
0.197829844658802 1
0.196061762220898 1
0.197463279897947 1
0.201291848459108 1
0.205431249694676 1
0.18966407564147 0
0.201511784574361 1
0.210905384030777 0
0.194246701846989 1
0.195136530484248 1
0.195409523365212 1
0.204112726977028 1
0.209154965836003 1
0.203647879056161 1
0.190560887961373 1
0.199622568595133 1
0.204388658120657 1
0.201599907688543 1
0.195512654924085 1
0.193331882234904 1
0.195704700726331 1
0.205358108016317 1
0.206347107497597 1
0.202910077649506 1
0.209281403961427 1
0.203687031326874 1
0.190554359463111 1
0.201143206299306 1
0.200845049438206 1
0.207838500173286 1
0.198056145197507 1
0.198028890579649 1
0.198526804925479 1
0.20110990444244 1
0.199325700258831 1
0.198033386301539 1
0.202490471882376 1
0.198216421930563 1
0.192087083811149 1
0.192760740390518 1
0.199134885230677 1
0.204175278997421 1
0.202178334317887 1
0.21065888237437 0
0.201814669416817 1
0.211677580118882 0
0.196469034426992 1
0.194079124518097 1
0.199120631758189 1
0.201516191495827 1
0.199752454368073 1
0.200473501838794 1
0.196249636086763 1
0.201101136165206 1
0.207697887931403 1
0.1931184016294 1
0.196533921022578 1
0.203467134137669 1
0.197723972713428 1
0.204807955901923 1
0.200086246600764 1
0.192587545443836 1
0.198471621807021 1
0.196272863528735 1
0.194495396672246 1
0.204016404576402 1
0.201907292072328 1
0.19411740757566 1
0.203593034846562 1
0.207864623428119 1
0.201820817430975 1
0.197879383443393 1
0.202881037105655 1
0.204197764277998 1
0.196694599942635 1
0.204283174170011 1
0.202462283354512 1
0.200033821081657 1
0.202155917972196 1
0.194877519141914 1
0.192833930624592 1
0.195216627437587 1
0.198688874582481 1
0.202992256603501 1
0.205798285445203 1
0.20256067473494 1
0.200314213133393 1
0.199568053059535 1
0.210159276347822 0
0.203342599618024 1
0.201568325491351 1
0.202385418706026 1
0.203430761398891 1
0.196836133805123 1
0.204135403537049 1
0.2039819210285 1
0.203220055530918 1
0.202665069318242 1
0.200146326087845 1
0.207025892893854 1
0.198879241216704 1
0.202281509001181 1
0.199072326316245 1
0.205471021820621 1
0.195787068455203 1
0.203615824304382 1
0.198439705719137 1
0.201606994038018 1
0.199920188189772 1
0.188775243705383 1
0.203274476492508 1
0.19974011475155 1
0.200821409876766 1
0.188920622737863 0
0.20240648225518 1
0.200872491282951 1
0.193321368516199 1
0.203712181604581 1
0.197381603282912 1
0.196086685464039 1
0.196655629397693 1
0.195383009793301 1
0.198321159954352 1
0.20560374106687 1
0.206189133929954 1
0.205158412380046 1
0.207004995673344 1
0.207541184986507 1
0.197995585373789 1
0.20293634964595 1
0.200905294320401 1
0.199808170886651 1
0.197528796239083 1
0.197527090054183 1
0.203143949838885 1
0.207747159603586 1
0.206212890319117 1
0.206477066495061 1
0.191729681323602 1
0.199766319025909 1
0.190130138445983 0
0.207262356751089 1
0.19910850111661 1
0.20583271452463 1
0.204980357069982 1
0.192088621920004 1
0.203609158938248 1
0.200190542970225 1
0.201701041775447 1
0.203449130183506 1
0.199197123850126 1
0.203237301898368 1
0.205462108399276 1
0.194512101298628 1
0.201610574614639 1
0.200934840667994 1
0.205776358411775 1
0.200422780728576 1
0.206906543133542 1
0.204124765655321 1
0.199005782048418 1
0.212787854721078 0
0.201917552919343 1
0.194700247556725 1
0.201246897294247 1
0.203470705015269 1
0.201538836562817 1
0.199871329368106 1
0.193739753976923 1
0.202341061738752 1
0.197980333382001 1
0.199211017443487 1
0.192530683961589 1
0.201804546140977 1
0.209351934930218 1
0.192916555398482 1
0.201379722202413 1
0.194588064683511 1
0.20324617498324 1
0.202509663518875 1
0.204097730362308 1
0.195798972436346 1
0.195807117637884 1
0.199025215144394 1
0.208224857433598 1
0.199144875614313 1
0.195361747793439 1
0.197598423316288 1
0.202220447071427 1
0.195784905181907 1
0.197920673537989 1
0.198001642436165 1
0.194627870346244 1
0.198141163992759 1
0.1968423788604 1
0.197809028320281 1
0.191974656417411 1
0.195223420703031 1
0.20890545606628 1
0.200991698640573 1
0.202647769556819 1
0.187727939609252 0
0.196452136972713 1
0.19651030764461 1
0.203000231158724 1
0.203137977164403 1
0.198921269289159 1
0.204136778059884 1
0.202360617938677 1
0.202673974740529 1
0.195147662447833 1
0.203594996260809 1
0.199010878983662 1
0.197977693256935 1
0.198300413247475 1
0.200069310116089 1
0.203077729844649 1
0.19614825949868 1
0.191579611510421 1
0.202682278635877 1
0.199950314636062 1
0.204185575746914 1
0.190556382954626 0
0.205855795653092 1
0.196039828038142 1
0.196805534046143 1
0.200260114041354 1
0.192941074134404 1
0.203297730734912 1
0.206192170193321 1
0.198230723500465 1
0.204752267871022 1
0.206575244994996 1
0.202803008615012 1
0.202468474666948 1
0.194713163270986 1
0.205933220785888 1
0.197737738144568 1
0.205038562243246 1
0.201346419589569 1
0.207008935877475 1
0.209586657898494 0
0.201027653158465 1
0.202357383475315 1
0.200501643186894 1
0.197399897740029 1
0.202113406288884 1
0.201309796619083 1
0.202922223880846 1
0.194892261112263 1
0.207875840919888 1
0.198618720019177 1
0.200059569955909 1
0.204871618083396 1
0.202737665447975 1
0.200741533187518 1
0.195328492325233 1
0.197387903698946 1
0.20588565866914 1
0.191464491794971 1
0.203944837188122 1
0.19347478118461 1
0.205979617226073 1
0.198458717619262 1
0.205410857018284 1
0.20077461481386 1
0.204975636466396 1
0.196050947668807 1
0.210461658519112 1
0.187230904319531 0
0.203289658401391 1
0.207979851471091 1
0.203548336238211 1
0.198663084722005 1
0.201109972216923 1
0.209872769662643 0
0.200860985266674 1
0.200375569143626 1
0.193673392069307 1
0.204148220002639 1
0.202528551803505 1
0.202499990670268 1
0.21003727963475 0
0.209162183879148 1
0.210187176190962 0
0.203512635271292 1
0.195511683044513 1
0.199352284141868 1
0.20393738213216 1
0.197346426406199 1
0.194581219709841 1
0.200400838629128 1
0.210916793796421 0
0.200127612728718 1
0.196786568271955 1
0.20320785524314 1
0.203359275027836 1
0.19504569911005 1
0.198405099549093 1
0.20340173681169 1
0.190995163603727 1
0.19889285583864 1
0.205543324109228 1
0.197558714865635 1
0.199696879522299 1
0.202322365697225 1
0.201005873824771 1
0.194037721206491 1
0.197826064911797 1
0.190841222243032 1
0.197533607955431 1
0.197952771881843 1
0.201343412166333 1
0.197444777553028 1
0.194643306087076 1
0.197025514403799 1
0.192682552074065 1
0.197848317688199 1
0.19753519057653 1
0.198754786741775 1
0.194504110714215 1
0.209610220613782 0
0.202405832734791 1
0.201463472701783 1
0.189244203423148 0
0.204127954059702 1
0.208268699957186 1
0.201798101904386 1
0.213039050870783 0
0.196776370217215 1
0.20501471046234 1
0.201170187138776 1
0.206773174837374 1
0.19840358101149 1
0.200761536749091 1
0.198557610850357 1
0.204925175031696 1
0.197463914051385 1
0.195127774473678 1
0.197818285485672 1
0.200841998389403 1
0.196539327794243 1
0.193274152842022 1
0.19810979524816 1
0.206466501642406 1
0.202225886720148 1
0.20376980791495 1
0.193966378850814 1
0.194239839390708 1
0.199277442133067 1
0.202192984271416 1
0.192741041823092 1
0.19741873642108 1
0.203743514824456 1
0.210150637398991 0
0.201153011868501 1
0.205705065508263 1
0.206337561970028 1
0.201435930214778 1
0.20639577034821 1
0.199610621028091 1
0.194378736805238 1
0.208662183203579 1
0.208373393711467 1
0.201682413591563 1
0.196042183887925 1
0.201975078604852 1
0.195493919255596 1
0.20746476675939 1
0.201021255966105 1
0.200300526044736 1
0.197100616685588 1
0.202327668558123 1
0.201909765599286 1
0.202083173418288 1
0.209419548011863 0
0.201482085920568 1
0.202325741593642 1
0.200804319682328 1
0.202193651850189 1
0.200821872778495 1
0.20573492644811 1
0.200742809109487 1
0.197401620417933 1
0.199006244390604 1
0.193550989023679 1
0.200306268767689 1
0.206676085500458 1
0.198377934502174 1
0.197515386090545 1
0.201446412065669 1
0.196283608138861 1
0.202175748499703 1
0.209364506466445 1
0.203496649819722 1
0.208317946502927 1
0.195592624012573 1
0.203420933370233 1
0.196362500980634 1
0.205784248503871 1
0.200691761873665 1
0.203004003056922 1
0.203111992617478 1
0.206074410315455 1
0.205410375936874 1
0.208935922775604 1
0.199738720873578 1
0.203734578248278 1
0.202295431340917 1
0.19311855346161 1
0.209855198676107 0
0.204953262768623 1
0.206376907193362 1
0.200001632694513 1
0.207075736420887 1
0.199409592171342 1
0.19378436424096 1
0.196662469711545 1
0.20117786379477 1
0.206712648960227 1
0.206883685306419 1
0.197508806928958 1
0.199542107809338 1
0.206239866484768 1
0.198373017320005 1
0.204638380960598 1
0.197844469243626 1
0.198555258806997 1
0.202201295341738 1
0.197148326203931 1
0.19994727162159 1
0.202204446071074 1
0.194927251754635 1
0.208448541225228 1
0.199197471346158 1
0.208292234770547 1
0.20269938979017 1
0.19782008461683 1
0.197737234149385 1
0.202748722593248 1
0.200564773797646 1
0.202972149112422 1
0.191949208001663 1
0.201162539638168 1
0.200257511797549 1
0.210073748163126 0
0.206208479675881 1
0.201629813436819 1
0.199622210565942 1
0.198154961366217 1
0.206517257809981 1
0.198032628200372 1
0.205964108489366 1
0.19914984759617 1
0.203400062969802 1
0.199611780844518 1
0.206784737560922 1
0.196291153740431 1
0.198687871890266 1
0.199573751002248 1
0.203439085559024 1
0.195909989729756 1
0.203740145763754 1
0.197848325929934 1
0.19803894997802 1
0.202437068821 1
0.192713885818935 1
0.19785683219373 1
0.199712786394702 1
0.193252097759514 1
0.195693920112849 1
0.192923401183197 1
0.197124027241503 1
0.206300043697005 1
0.201684785854771 1
0.201534221404724 1
0.208750496893629 1
0.212510040138332 0
0.205062895157402 1
0.193646557298108 1
0.200874795467545 1
0.204627807526276 1
0.195103032526379 1
0.197713039432008 1
0.199826337046657 1
0.205154004347615 1
0.200592900904596 1
0.194900514999253 1
0.202597682026649 1
0.198080560161809 1
0.197186212366354 1
0.20218943227262 1
0.203019712787361 1
0.194604828089619 1
0.197874717413923 1
0.188869379950342 0
0.201581697399254 1
0.195053777834098 1
0.202379856852644 1
0.200688424243857 1
0.205860725068475 1
0.201571940784354 1
0.197590041164262 1
0.203589023102928 1
0.204605255172018 1
0.204893580925074 1
0.199814698510406 1
0.196751214182312 1
0.201807512434291 1
0.199868930834253 1
0.199409865948016 1
0.198013950386445 1
0.192824777824939 1
0.202396881549087 1
0.194799277427897 1
0.20665320760737 1
0.200204004069591 1
0.199782724335956 1
0.197646023017299 1
0.191901804071356 1
0.199339135694907 1
0.196108489978175 1
0.202192724238814 1
0.20476750288517 1
0.20305003862781 1
0.191301050059699 1
0.204223062870995 1
0.194838483531382 1
0.203353430090893 1
0.205035859508263 1
0.197281085600413 1
0.19462776746793 1
0.200998738873337 1
0.208780049203492 1
0.195552721922401 1
0.203751876513696 1
0.199506140036149 1
0.200737866369376 1
0.20116913391727 1
0.206887204367422 1
0.200563800875377 1
0.201310374359791 1
0.201736086591685 1
0.197107912591957 1
0.203521938481825 1
0.204074865713994 1
0.201523204449684 1
0.197613121763508 1
0.205113457885121 1
0.201816609062581 1
0.204433946450769 1
0.197333846535017 1
0.204935722890131 1
0.203741626049275 1
0.204678034856159 1
0.202202985021073 1
0.202698279288272 1
0.199400444614178 1
0.198668564916134 1
0.199369372328285 1
0.200153058859987 1
0.191977196447259 1
0.194386177557505 1
0.201278477610911 1
0.195111980172508 1
0.199898192230769 1
0.192510404871589 1
0.201823712848641 1
0.203121247465823 1
0.193942427808243 1
0.20090989560466 1
0.204898221564982 1
0.206678836856009 1
0.196358854110235 1
0.192151638557975 1
0.197387490532801 1
0.193212490724343 1
0.198333522867249 1
0.202933463020562 1
0.20259947721447 1
0.197595765495321 1
0.200712965634303 1
0.204341819408435 1
0.202377635580784 1
0.210253977122797 0
0.195830562577874 1
0.200760904267036 1
0.202325106870724 1
0.205654777754135 1
0.20040364558232 1
0.194388552773251 1
0.196657698737694 1
0.198156109330141 1
0.195509840779027 1
0.199602306813661 1
0.205336703176275 1
0.199309281854628 1
0.193996617746765 1
0.194175923429964 1
0.200445657523569 1
0.200726284096761 1
0.201667894826021 1
0.200258406201543 1
0.199777089123257 1
0.20677459896688 1
0.205716248014077 1
0.209416315098259 1
0.200456629378784 1
0.196879031957681 1
0.203746383351805 1
0.204493424180209 1
0.191294651192631 1
0.19781302027208 1
0.20149574700575 1
0.208224440061042 1
0.200154881379918 1
0.190776103583648 1
0.204176342345104 1
0.197389197137917 1
0.20383935998309 1
0.204042985083223 1
0.200829908745588 1
0.203295674908735 1
0.19907329196065 1
0.194066153827927 1
0.199033076279305 1
0.204495105147963 1
0.204966156067889 1
0.206068953224093 1
0.202625086791834 1
0.203778857842163 1
0.201681693231142 1
0.199438821690109 1
0.202672857351959 1
0.204131934796402 1
0.19893389049032 1
0.203089373660803 1
0.206452949638389 1
0.200081187831359 1
0.19942214980554 1
0.191675417660321 1
0.19989542170461 1
0.208711778389544 1
0.203913439342428 1
0.198023820135485 1
0.198344026792505 1
0.20042674679133 1
0.199247957839098 1
0.193704710979392 1
0.201309807589907 1
0.200291930993542 1
0.202665195976084 1
0.201633627905049 1
0.198849694017101 1
0.207103336904861 1
0.199702077361775 1
0.192828893670893 1
0.202937681994411 1
0.195286465180686 1
0.195895810191236 1
0.206813771836643 1
0.201047901037858 1
0.198276974690851 1
0.207105084135085 1
0.206188077357243 1
0.190882252603287 1
0.200488439111378 1
0.203371510811467 1
0.203215358089494 1
0.188799021544666 0
0.201156370001653 1
0.203938156522549 1
0.201372051131717 1
0.205444455125162 1
0.20542075129176 1
0.193384172326907 1
0.197625310526544 1
0.194508620265821 1
0.195634349781144 1
0.199401201909955 1
0.193173497487341 1
0.203683688746565 1
0.198391454359981 1
0.204819654320768 1
0.193007876081483 1
0.196970685653641 1
0.20834109499331 1
0.202170240483181 1
0.205166935001144 1
0.205192351528504 1
0.195275285996538 1
0.200099561564828 1
0.204521811691967 1
0.203629995956919 1
0.211613031738808 0
0.195956238449958 1
0.197797412172192 1
0.199288575930867 1
0.199064511164528 1
0.201935812342852 1
0.197826723006237 1
0.200084406418945 1
0.203814524571523 1
0.193095119901983 1
0.198548792036894 1
0.198772481742417 1
0.199263479813761 1
0.204221870198865 1
0.194103234808454 1
0.207864243593741 1
0.198555006893861 1
0.197261132352688 1
0.200652358677903 1
0.200373654638965 1
0.205466113025675 1
0.20196315363251 1
0.206257122761439 1
0.202381911813481 1
0.202583932967796 1
0.196794773809737 1
0.193724349025793 1
0.210264388956045 0
0.196620827498397 1
0.206244610768987 1
0.204719963598421 1
0.19751383903343 1
0.198520348168867 1
0.203924999824156 1
0.200331512739743 1
0.192063024283416 1
0.208240146176055 1
0.195801597174215 1
0.192870374959968 1
0.201579814983191 1
0.201816855838889 1
0.198925293065509 1
0.190037118176296 0
0.204112145239089 1
0.200824403376484 1
0.211032175453918 0
0.209618351648136 1
0.202588831464533 1
0.20294906552691 1
0.195764687766261 1
0.198436517361045 1
0.209717544470282 0
0.205191030456937 1
0.204504338533915 1
0.190901586010662 1
0.19186434759237 1
0.204483048351651 1
0.195167072376947 1
0.20225176581266 1
0.201437787452645 1
0.191456689196726 1
0.205447254195455 1
0.19785091673964 1
0.198505778460986 1
0.198111901420657 1
0.19444347388913 1
0.204299326108742 1
0.196706654315155 1
0.195857218837516 1
0.202350626161209 1
0.200651062971333 1
0.196977535119696 1
0.192448141318372 1
0.192273506821757 1
0.200940856579715 1
0.206579256926627 1
0.19787520076948 1
0.202033068869425 1
0.20730340403196 1
0.1948815877029 1
0.207177325946494 1
0.200597636443373 1
0.196304586835983 1
0.200858669895186 1
0.202170245469545 1
0.193386648469668 1
0.194530604891105 1
0.193950143661558 1
0.205747818208246 1
0.193000094342408 1
0.200553377712978 1
0.202125819465656 1
0.195909685762733 1
0.205157032816884 1
0.19858139777837 1
0.193855284980419 1
0.198255567633703 1
0.204005326928592 1
0.208785847761768 1
0.203498235507983 1
0.200616779234501 1
0.205762488465402 1
0.194757596147986 1
0.200883319722893 1
0.210650916461198 1
0.213291420568244 0
0.206266384955568 1
0.197017278098362 1
0.202939494579885 1
0.196134348162874 1
0.20288874135438 1
0.201764697870906 1
0.197901658285399 1
0.196166819048124 1
0.207119973449026 1
0.194901924625681 1
0.200510579196426 1
0.198981169840646 1
0.188578119410437 0
0.196841983434247 1
0.196705244513664 1
0.201296148110116 1
0.204051377416065 1
0.203960292699789 1
0.206690741806094 1
0.19830985091565 1
0.188277460261155 0
0.202077558302933 1
0.193178931788935 1
0.202108928269204 1
0.203221293973039 1
0.201530826466118 1
0.206720133530273 1
0.205727287572259 1
0.203181681505898 1
0.196734495058752 1
0.201238282599276 1
0.203496784588564 1
0.201415999296143 1
0.200963761831951 1
0.199057508714895 1
0.19129146932738 1
0.197722010901268 1
0.199672666425522 1
0.207753610715638 1
0.200725215502 1
0.19582850737886 1
0.190811502730309 1
0.200139082778411 1
0.199306984666939 1
0.19632578507881 1
0.202615393479514 1
0.200922896055809 1
0.204076573558502 1
0.20822205411205 1
0.190077630858683 1
0.194701808911103 1
0.203398520088673 1
0.198129507419067 1
0.203851462112336 1
0.203464310917964 1
0.198439159025614 1
0.202653992144771 1
0.203465657803337 1
0.195455586986268 1
0.197274972061034 1
0.209141943386006 1
0.195783270797551 1
0.19511743343901 1
0.198378818155097 1
0.205835824092004 1
0.205602920430598 1
0.184706241961824 0
0.19563782939219 1
0.193543551776292 1
0.198036245704781 1
0.196034511835529 1
0.196084098314547 1
0.19812174129339 1
0.197119853965643 1
0.195850111308209 1
0.201631290384664 1
0.20280181234841 1
0.189513311088323 0
0.209585013241614 0
0.203549012485606 1
0.19552613709785 1
0.193312911633612 1
0.199388160281573 1
0.196260604819521 1
0.205775460418767 1
0.209693619093234 0
0.197358657848982 1
0.214225773468127 0
0.193710662568249 1
0.211456285681434 0
0.203192660453184 1
0.201384993020215 1
0.201504523401521 1
0.20765532683491 1
0.198487807440772 1
0.198519545221876 1
0.202244497589565 1
0.205645073038691 1
0.195836324463022 1
0.200411373667501 1
0.206061449326618 1
0.206015870013737 1
0.20030796535789 1
0.200539159348377 1
0.205663502325831 1
0.199720481227303 1
0.199830931791161 1
0.208124719995713 1
0.202221313238058 1
0.200945523196338 1
0.202602771211897 1
0.20699827408279 1
0.206425822657572 1
0.20238714632433 1
0.196678474121784 1
0.198546341993154 1
0.192038156032881 1
0.203202983165792 1
0.206433765289683 1
0.200128311039613 1
0.200022883728715 1
0.197618314319831 1
0.200574782177816 1
0.196343316083422 1
0.190718152845985 1
0.206490773681374 1
0.204418648855289 1
0.192156521293164 1
0.204167431444619 1
0.201134814130372 1
0.207001616866062 1
0.196479193000063 1
0.204720246292566 1
0.206994485359466 1
0.209677465242651 0
0.201837126637642 1
0.203269218653056 1
0.201691985931584 1
0.193398579649326 1
0.206436600425917 1
0.195920030912724 1
0.208568455936193 1
0.201580273351824 1
0.204770191070695 1
0.202111716308939 1
0.200749104037573 1
0.200009725678884 1
0.195552084337625 1
0.193914737433888 1
0.199930668670511 1
0.192027682683133 1
0.194216556104242 1
0.199000032810284 1
0.195837970983934 1
0.193276484239246 1
0.208173636339379 1
0.200498179056973 1
0.198042902597587 1
0.202188353646503 1
0.19342859038013 1
0.20078702729491 1
0.199753102470467 1
0.208446794130683 1
0.203644710899 1
0.198164746796144 1
0.203332990626017 1
0.199972242274663 1
0.195700220694151 1
0.195752050944361 1
0.198988963887688 1
0.197247390690085 1
0.199632966111122 1
0.205963920869676 1
0.205104673362924 1
0.197172772742389 1
0.20241925874001 1
0.207136737069523 1
0.204450423596004 1
0.203081443489261 1
0.201291766928987 1
0.203182139078472 1
0.205175544785772 1
0.199822440513354 1
0.199472903090472 1
0.202747555791329 1
0.194495740943864 1
0.205066228437343 1
0.203841924853887 1
0.193356371776126 1
0.205548334541233 1
0.203020839191136 1
0.201198265154166 1
0.202170521384978 1
0.193439046316347 1
0.197891745515146 1
0.201059918446255 1
0.207845399421125 1
0.199875831365342 1
0.197008376550048 1
0.193986134951535 1
0.192349003451656 1
0.206085345872552 1
0.202655364319453 1
0.202297230950217 1
0.200037267540057 1
0.203956548568286 1
0.207610945955838 1
0.2080566708002 1
0.193512154342201 1
0.192315261554246 1
0.203289059317469 1
0.204671375106802 1
0.198407329565845 1
0.204614351305632 1
0.200838685040427 1
0.206647522629934 1
0.205705293786606 1
0.199816605907826 1
0.202962685904726 1
0.200192149194014 1
0.199969748258524 1
0.199527005433355 1
0.208332974812846 1
0.207514255968035 1
0.198915900433103 1
0.206008614256039 1
0.203822371467492 1
0.206583987057804 1
0.197895116400806 1
0.197575468166262 1
0.197885742541811 1
0.199973443751785 1
0.206099010937522 1
0.200521997781928 1
0.188772925783186 0
0.199185553599998 1
0.202484291345921 1
0.197327219354835 1
0.195347555512289 1
0.208551746336854 1
0.204895426654542 1
0.197030466395808 1
0.197984267771218 1
0.200049417105935 1
0.194307845975314 1
0.20407385272431 1
0.198555523902959 1
0.202802003983277 1
0.201595868191691 1
0.197615232401105 1
0.196271159017904 1
0.197860435841905 1
0.200835075667709 1
0.198404384470875 1
0.202718174521669 1
0.195289458080344 1
0.198501835831471 1
0.198800350252589 1
0.203902276649486 1
0.202849728772255 1
0.205325363770377 1
0.206467567301159 1
0.200851341433654 1
0.196645689658944 1
0.203064427787662 1
0.195204707909438 1
0.206131229150348 1
0.199817469462462 1
0.197411431430632 1
0.204243611627691 1
0.207114024790303 1
0.204599658850051 1
0.200270648363429 1
0.202402531368097 1
0.203644562617296 1
0.199069928204236 1
0.203885787487441 1
0.19948637918834 1
0.196292930392026 1
0.204948816318641 1
0.201764197902724 1
0.200940194455773 1
0.205672370481182 1
0.203513319272448 1
0.202025756829389 1
0.20477346725945 1
0.20061534046579 1
0.201472056742687 1
0.204960807475378 1
0.198647990866886 1
0.197611830848289 1
0.203117292024005 1
0.199559569373117 1
0.197194938152564 1
0.209971475559253 0
0.1974821496048 1
0.207378115404489 1
0.19582095365638 1
0.200453626453478 1
0.201952554150298 1
0.203300766287879 1
0.19665948287534 1
0.199789633223812 1
0.203715100988088 1
0.192208616852886 1
0.211670938515244 0
0.19938005396935 1
0.208416270803797 1
0.207045303123357 1
0.197922835063039 1
0.200955539353988 1
0.194263915990806 1
0.202890572961264 1
0.20314483552513 1
0.198296629163274 1
0.208079160862551 1
0.204948279768472 1
0.202068833173854 1
0.193335419923238 1
0.2002491792398 1
0.200361495735503 1
0.192442389433803 1
0.206562622222254 1
0.196573193396476 1
0.208738982345983 1
0.196241676475453 1
0.201628416157493 1
0.202843772497712 1
0.200080132359944 1
0.199202991296052 1
0.199137194718008 1
0.201400176803944 1
0.194057360066359 1
0.20283765686984 1
0.198889618677004 1
0.195194238138308 1
0.208151100666528 1
0.205957708833698 1
0.19723811104666 1
0.193948888227878 1
0.198653202688074 1
0.198957507508649 1
0.201733806488808 1
0.198520955821678 1
0.19881599040105 1
0.201780715177456 1
0.195178090494131 1
0.200241579741947 1
0.200117602528859 1
0.204292449133902 1
0.205899886227266 1
0.206590140630431 1
0.198805978740091 1
0.194392577142099 1
0.195443613597548 1
0.201797675908088 1
0.204185928665285 1
0.200866412140263 1
0.196069306248372 1
0.211953629330062 0
0.200687527507095 1
0.202499723053102 1
0.202667955104747 1
0.200347643570804 1
0.20000730738781 1
0.20487424726151 1
0.198940050351192 1
0.199813644685803 1
0.192874392282323 1
0.201979411001903 1
0.196144587139943 1
0.206260335145823 1
0.197212132182871 1
0.203382478419574 1
0.20748767548325 1
0.196901054014845 1
0.206273254011161 1
0.197874674892097 1
0.204084472107361 1
0.197744973221557 1
0.192351852647068 1
0.195683808812816 1
0.209002069195654 1
0.196049059632996 1
0.202927400267326 1
0.202360288259155 1
0.20695008297099 1
0.204544106194662 1
0.202346989489603 1
0.2097325746927 0
0.199989774099681 1
0.197651807862996 1
0.202662853527162 1
0.197662138882286 1
0.19403280993299 1
0.204183402522598 1
0.193180714610052 1
0.198114861897899 1
0.193424070762244 1
0.198076162581567 1
0.204490254138923 1
0.205087960323206 1
0.201934121597405 1
0.206535940154915 1
0.187639421326617 0
0.192981146688304 1
0.200960560800112 1
0.19315021378808 1
0.193784261713345 1
0.1981695171554 1
0.205204402282592 1
0.203640242941473 1
0.197337268335977 1
0.197751216831723 1
0.202516173083335 1
0.202228913045771 1
0.192430873149833 1
0.21131422657228 0
0.202631709136967 1
0.208506611624853 1
0.199359074961778 1
0.203770092310298 1
0.202209119505281 1
0.196690643102212 1
0.195150616386002 1
0.200807039387886 1
0.194830875420173 1
0.201173159748504 1
0.197621512818235 1
0.199711618595482 1
0.19388373393547 1
0.206814545386837 1
0.206746413452126 1
0.196152411076489 1
0.193932510619096 1
0.204845402098035 1
0.189507609084141 0
0.193118763672017 1
0.197812137450895 1
0.204909603102622 1
0.200130093263305 1
0.200747911548658 1
0.201833556894185 1
0.203235152800442 1
0.196554282698681 1
0.196567225985169 1
0.204865290172917 1
0.197854278483106 1
0.208799536217715 1
0.204080252383119 1
0.19996529691357 1
0.197309399887779 1
0.199052060313035 1
0.194780524747438 1
0.210684205824052 0
0.205729168917528 1
0.209255711892558 1
0.204586734809509 1
0.203753160465517 1
0.20789866705768 1
0.20475318667199 1
0.198479097906122 1
0.205933136580017 1
0.193290084147546 1
0.199252870763412 1
0.20753710983073 1
0.1977062444188 1
0.195031777121683 1
0.200996930742812 1
0.194401185246228 1
0.19273836946117 1
0.200138660719871 1
0.204617864631079 1
0.197296736070391 1
0.199118511906688 1
0.204995852547092 1
0.201792815343631 1
0.206845537606967 1
0.203465880218771 1
0.211882479765661 0
0.201146897434167 1
0.201955960698462 1
0.201213096475247 1
0.198355855800735 1
0.199174574667843 1
0.194156314592064 1
0.192831957448576 1
0.192376272503978 1
0.202274640786377 1
0.19747870403199 1
0.208195547554033 1
0.197141586119371 1
0.195080599205928 1
0.20654140405411 1
0.197558319222102 1
0.206156130801627 1
0.195768692124327 1
0.199239500637693 1
0.193454496615226 1
0.202942111982391 1
0.213724040927974 0
0.204118474851445 1
0.202661071172735 1
0.203083862291936 1
0.201362227530057 1
0.192850802451314 1
0.198641825406383 1
0.208099659714402 1
0.199537209138634 1
0.195278587809229 1
0.20346427161913 1
0.197027132279245 1
0.199395403921849 1
0.198612264817738 1
0.205111785183067 1
0.199410753687855 1
0.203757015221212 1
0.204838417993043 1
0.203806537412647 1
0.198778603841276 1
0.1926132622657 1
0.19666889670781 1
0.199458157421206 1
0.198760038902149 1
0.197879154455762 1
0.204616321056785 1
0.202033657893015 1
0.197687152615651 1
0.202584501047833 1
0.201558704149774 1
0.198955268203552 1
0.201105749838512 1
0.212832880316716 0
0.19784853305025 1
0.192808341253459 1
0.19801351771914 1
0.20188459512355 1
0.203273133766659 1
0.195261672817773 1
0.197822148028462 1
0.203973297541396 1
0.203335440012448 1
0.202336312492667 1
0.201257623042007 1
0.195035609732542 1
0.204421482962999 1
0.193286669963905 1
0.198574565053844 1
0.198129382286949 1
0.19898002729895 1
0.206069345066942 1
0.200210414021538 1
0.207414296296319 1
0.200462497596345 1
0.202138507816785 1
0.199797322538127 1
0.200150543854188 1
0.19876052152107 1
0.198728319526615 1
0.203531238081491 1
0.195895556464058 1
0.201735223178034 1
0.196621367969218 1
0.196651086226232 1
0.20236421761967 1
0.206732307430261 1
0.196068985777284 1
0.207137808818273 1
0.206574545179442 1
0.194793806223732 1
0.198173762265548 1
0.20099073272642 1
0.202498398656003 1
0.202159012508448 1
0.20388134821103 1
0.205800736566325 1
0.196136656711512 1
0.199992514198685 1
0.205287815564451 1
0.202951831114719 1
0.194529662713121 1
0.204883008611381 1
0.194643524864746 1
0.197287904492655 1
0.193789258471736 1
0.204235310063588 1
0.208603348807907 1
0.196027582911327 1
0.200997673894198 1
0.208148450426925 1
0.199215609004958 1
0.195842781650985 1
0.190782765284183 1
0.193079819855734 1
0.196035592329314 1
0.205602937162773 1
0.193824452157704 1
0.199332242563776 1
0.204781551486599 1
0.203952936096894 1
0.206859447600748 1
0.200369559147605 1
0.196747724623428 1
0.192204875293968 1
0.207486556895382 1
0.204467455156673 1
0.199037010543318 1
0.198134260952097 1
0.201683848182067 1
0.201202128810962 1
0.201925535787478 1
0.199336692503835 1
0.202690937714032 1
0.201507610285853 1
0.207278617245223 1
0.213181713461079 0
0.206513302771834 1
0.202519051077157 1
0.19313677011832 1
0.199768409736781 1
0.194872181659861 1
0.199401639048067 1
0.210529933465382 0
0.194558104517055 1
0.19993135681713 1
0.193073386150342 1
0.201022844352032 1
0.189844696095206 0
0.192565863342958 1
0.206958635729124 1
0.204140813520845 1
0.199625005283473 1
0.205899300811698 1
0.194854649194588 1
0.195568708566605 1
0.199660006922323 1
0.190492914839227 0
0.203576405503332 1
0.198528144042408 1
0.206840818015283 1
0.206332446762758 1
0.202596234579516 1
0.191165704799558 1
0.208196624253039 1
0.202537150393607 1
0.198466316151483 1
0.197813873886773 1
0.193250018562835 1
0.198361041954112 1
0.198716623200324 1
0.201246122588284 1
0.1992866670167 1
0.200295327354255 1
0.196599856995644 1
0.203085549991018 1
0.204806042323236 1
0.19544541785904 1
0.209992880101222 0
0.200142506778348 1
0.205415443215509 1
0.205102248736039 1
0.202762817633168 1
0.205402125882756 1
0.200036879588485 1
0.200453092204226 1
0.196223241687866 1
0.20064616737738 1
0.205316832668882 1
0.199825887682272 1
0.200794890339841 1
0.207756118758336 1
0.199368145014778 1
0.197248689086723 1
0.204813140368189 1
0.196398033246266 1
0.194221561931183 1
0.203476496496575 1
0.199197719269192 1
0.193139687121346 1
0.197882916755869 1
0.202564063292784 1
0.199355990857828 1
0.198047433375492 1
0.204779530065845 1
0.19540595215887 1
0.202252112465356 1
0.206457713823475 1
0.196531721272194 1
0.208383704912382 1
0.202651854891004 1
0.20318977334021 1
0.203636666686687 1
0.199543766198592 1
0.196839835136679 1
0.208307463076906 1
0.202062405315999 1
0.207035331589671 1
0.198697441319853 1
0.200440778231539 1
0.207050987392159 1
0.20011741549345 1
0.201958258076495 1
0.19341366919469 1
0.195167329829494 1
0.197937861046886 1
0.205115206560417 1
0.197260879463675 1
0.201792459738032 1
0.20561926317473 1
0.206029245753401 1
0.207198762876257 1
0.201044311666179 1
0.206161800170341 1
0.201730641816115 1
0.204399031219076 1
0.200279252837475 1
0.200949052783384 1
0.201150339671908 1
0.201514169939772 1
0.1940414076751 1
0.197330891970652 1
0.203731447252616 1
0.20460899424943 1
0.200257563793211 1
0.197490261924994 1
0.204679934972067 1
0.202701812994163 1
0.191818652049111 1
0.192934791032744 1
0.183682765931214 0
0.196197715444293 1
0.198001076307494 1
0.207801149616513 1
0.210188691104586 0
0.198749125258058 1
0.201096433118453 1
0.197696603228191 1
0.213471203038154 0
0.200937855477376 1
0.200785210636081 1
0.198085061931919 1
0.20562695469958 1
0.200937940694981 1
0.198715814024921 1
0.197355783746891 1
0.210331604719277 0
0.20873283364743 1
0.206169188801681 1
0.199165801026295 1
0.207013152053108 1
0.200283862219793 1
0.193729121207313 1
0.196038333784382 1
0.19707679508702 1
0.197769401910947 1
0.198911534713724 1
0.21190640631475 0
0.211686025383503 0
0.205279364706001 1
0.202939111020316 1
0.192712903260655 1
0.209940310925913 1
0.196060283975147 1
0.199957690430041 1
0.203477266456552 1
0.195255244188693 1
0.202493975632646 1
0.195541651799084 1
0.207612428301182 1
0.204159641367785 1
0.2018916659646 1
0.199286707781981 1
0.191096194912913 1
0.202461535441654 1
0.204759740327274 1
0.194840838100948 1
0.205629676232565 1
0.191980486721655 1
0.197714559343602 1
0.205516555078064 1
0.19759979197607 1
0.200327494184556 1
0.20569754715339 1
0.202279987900457 1
0.198323353681481 1
0.205089960424507 1
0.206202612652946 1
0.198173879607055 1
0.200090887297893 1
0.197795559936666 1
0.190801915277126 1
0.199189083523809 1
0.196610835215244 1
0.201094159493888 1
0.201549245050961 1
0.200535797731219 1
0.190437039361394 0
0.202060320941688 1
0.207522824930339 1
0.197858130773531 1
0.210433326651368 0
0.203500509434445 1
0.201798418516448 1
0.201830147670602 1
0.200252599900948 1
0.20189447345266 1
0.196478568100248 1
0.193976837388642 1
0.19491765695811 1
0.199705317513152 1
0.201269239632018 1
0.209289904868882 0
0.197585597818014 1
0.201274784008963 1
0.202498848805333 1
0.198347202456807 1
0.20417546022883 1
0.209792042892094 0
0.197261808125479 1
0.213981165770404 0
0.204336970567689 1
0.204558773765349 1
0.19714798121224 1
0.191996443710258 1
0.204837112889228 1
0.202161459776157 1
0.20230992159296 1
0.194052521504838 1
0.207368969440341 1
0.20434628621723 1
0.201831046150755 1
0.210955643790905 0
0.196721962396664 1
0.198236374698101 1
0.193459557822129 1
0.200231090341369 1
0.195255617908122 1
0.202393358895001 1
0.1941079592097 1
0.192988381483726 1
0.206421305741329 1
0.202430394275059 1
0.197960873603353 1
0.204084035693303 1
0.20039295007328 1
0.208094148998143 1
0.195517079941883 1
0.19864537062137 1
0.204817507944422 1
0.203199439825646 1
0.204118366852636 1
0.206188650897211 1
0.205473214908753 1
0.208659410350462 1
0.200767994808281 1
0.18748985194558 0
0.199209760426915 1
0.191619999408971 1
0.208114677782018 1
0.196461639399562 1
0.210287548023103 0
0.206047170030084 1
0.202454131600524 1
0.19921302390486 1
0.195324245766311 1
0.204529816241602 1
0.20300506624418 1
0.206974714333902 1
0.199981851360981 1
0.206765534272647 1
0.196370967448058 1
0.197097297683049 1
0.212187598061201 0
0.197082821967756 1
0.204345637902585 1
0.20367890121538 1
0.212304645932796 0
0.19527167512976 1
0.195800227311654 1
0.196763227243335 1
0.195683985623504 1
0.206901719380963 1
0.196947382378485 1
0.201745190023897 1
0.199889683253484 1
0.20232630356736 1
0.198487865364259 1
0.191702409940231 1
0.20527652767322 1
0.199027713577548 1
0.196273602520429 1
0.194202032879273 1
0.205776526141168 1
0.203607544175504 1
0.206841663878214 1
0.203649167805658 1
0.207120963074945 1
0.201251844511885 1
0.201691449873652 1
0.20050103042146 1
0.205295355137312 1
0.199138117308654 1
0.200181419153649 1
0.194615038955531 1
0.202178134936528 1
0.201712841887161 1
0.204972557679252 1
0.197049935578254 1
0.199027954095989 1
0.200801322647345 1
0.204090341315281 1
0.20297272279662 1
0.205784674325887 1
0.204277439301525 1
0.203439189042221 1
0.205598461800853 1
0.203074891578283 1
0.201593949219824 1
0.195691826332114 1
0.209417841065467 1
0.206247216157808 1
0.199950996180221 1
0.204993953518186 1
0.197970173875383 1
0.193870936835112 1
0.201609107332475 1
0.203024956140312 1
0.191786272010781 1
0.202064263287293 1
0.201325666018243 1
0.201097836123645 1
0.197893682956467 1
0.198028578388249 1
0.188596310356532 0
0.199970688439152 1
0.210674093867116 0
0.193611796446277 1
0.202645658420048 1
0.202239083542167 1
0.204484749554741 1
0.200402502699235 1
0.20585887199939 1
0.200366381298055 1
0.201378212358309 1
0.201807286429865 1
0.202570991483104 1
0.209594528715873 0
0.199789595904518 1
0.200757415613694 1
0.198860169094182 1
0.203761727826031 1
0.203276125676221 1
0.202744258337007 1
0.207125073375197 1
0.204046635702598 1
0.208377444828226 1
0.191201713514327 1
0.20379511625178 1
0.201303253109035 1
0.207581217362289 1
0.188947868365658 0
0.201888204500987 1
0.199470289512578 1
0.19616923311395 1
0.198804456249864 1
0.200709382686419 1
0.20692045132317 1
0.196556726060867 1
0.19861446116291 1
0.195963210166519 1
0.202485651606655 1
0.202660251615931 1
0.20339196598934 1
0.204692446995439 1
0.199511088105054 1
0.199715665341706 1
0.198281626887136 1
0.194848389232994 1
0.197298975589527 1
0.195918450969888 1
0.188651391972283 0
0.200732782735446 1
0.205581460161303 1
0.206862504139265 1
0.203326510545569 1
0.202042497102462 1
0.198384168019232 1
0.201199563801914 1
0.200446194279957 1
0.194776541639037 1
0.204725330316007 1
0.19875488139005 1
0.197520058878258 1
0.201367678538838 1
0.202418098105128 1
0.201064202871383 1
0.203484657693838 1
0.196695722208842 1
0.202419020870142 1
0.205174332313632 1
0.190643048790766 1
0.194853466591915 1
0.195428434668102 1
0.203966237212836 1
0.202055209716685 1
0.197144731206469 1
0.197711638893813 1
0.196593992128156 1
0.201514535635192 1
0.201912071614785 1
0.1944738009592 1
0.210806985433536 0
0.198576767019328 1
0.200298976427166 1
0.20301045381184 1
0.200905020317404 1
0.199773927461779 1
0.20423895184912 1
0.207407620418928 1
0.194064763282684 1
0.197974939048172 1
0.194904675203971 1
0.206215854203534 1
0.202125690377452 1
0.196920928988618 1
0.203432903160409 1
0.19942663958398 1
0.202432998432909 1
0.204842330104401 1
0.206800823291024 1
0.200147529560482 1
0.1982912267859 1
0.201425675083265 1
0.201204934409916 1
0.203961518547224 1
0.202907871646736 1
0.211358220630693 0
0.194287638303377 1
0.196296982301653 1
0.192574500839023 1
0.199475411372502 1
0.201826760592854 1
0.198835988223419 1
0.199897516439431 1
0.195887516230998 1
0.204509021554345 1
0.201801904041231 1
0.195198517773103 1
0.202081747830351 1
0.199729379202083 1
0.195595262429523 1
0.200205053838051 1
0.200574152480998 1
0.197211360380977 1
0.202877749205894 1
0.207285844708142 1
0.210448600584237 1
0.201197750413511 1
0.195004948073691 1
0.197870092895469 1
0.202277176915345 1
0.199597679808202 1
0.199038597459781 1
0.194385295039733 1
0.197403253434314 1
0.204377599528617 1
0.209425652559791 1
0.197953759767442 1
0.194751133454253 1
0.206183695377048 1
0.202848289282031 1
0.198422208720713 1
0.196727958768421 1
0.200299795511207 1
0.208307432211089 1
0.202444395014489 1
0.188766179086043 0
0.200737916984453 1
0.199061109734658 1
0.204822996830197 1
0.196926815379121 1
0.199436938002808 1
0.202986690642711 1
0.197125247610219 1
0.1872783250756 0
0.201832724150533 1
0.199176961521013 1
0.199701424830792 1
0.200726767222738 1
0.200494429685339 1
0.196369511701333 1
0.208318670013699 1
0.193484772366161 1
0.200732611382561 1
0.191615292493726 1
0.195125021823507 1
0.191869856755685 1
0.199888663068771 1
0.2007283730874 1
0.205094239523468 1
0.202979850533793 1
0.192996595954828 1
0.204586939589128 1
0.196606739487548 1
0.204610135375619 1
0.210106210879301 0
0.189697047492281 0
0.200481468394196 1
0.203532581848495 1
0.204604263358262 1
0.19637041739488 1
0.207369905879812 1
0.195511775481301 1
0.198824856456419 1
0.196887303089695 1
0.190824843193567 1
0.20371056513191 1
0.199502869588197 1
0.197661768855185 1
0.195455359944661 1
0.202118520951614 1
0.192326368663194 1
0.208854661230996 1
0.196056948921356 1
0.199306259017691 1
0.197301490327811 1
0.21794483684942 0
0.209984065514792 0
0.200992915115052 1
0.201174463446433 1
0.198616538279402 1
0.196274979826485 1
0.199104469205927 1
0.194680088234782 1
0.208917072916783 1
0.200017207019751 1
0.205337065150745 1
0.203763348628892 1
0.203679528310986 1
0.20454750928337 1
0.20390083864056 1
0.204340467364236 1
0.194519211562491 1
0.204630849521266 1
0.207060293459799 1
0.201392034081464 1
0.194686944495978 1
0.200663052376845 1
0.195794875708135 1
0.206661164588226 1
0.20386541137612 1
0.201971575355214 1
0.194844389289465 1
0.198786579317171 1
0.193226015584353 1
0.211537440211988 0
0.198305245270034 1
0.205671064295795 1
0.192464262222694 1
0.197837389754842 1
0.203861787771585 1
0.203498060989728 1
0.193700037816413 1
0.198180049000801 1
0.204131237717918 1
0.192950966431813 1
0.201088680532619 1
0.201650360113075 1
0.20145854582571 1
0.210335231775586 0
0.202565081322065 1
0.202860622859825 1
0.201884522042741 1
0.197143470102813 1
0.199495564992764 1
0.19824287030094 1
0.202059852035537 1
0.201059422756799 1
0.190638830643304 0
0.194523257685018 1
0.197574322025703 1
0.193364635683472 1
0.204819442492458 1
0.202319388017755 1
0.205826287285178 1
0.199885096085644 1
0.200906359901068 1
0.200398527555029 1
0.194311967230139 1
0.205541470567727 1
0.204904325240611 1
0.19725446082074 1
0.201424724669222 1
0.19838402276931 1
0.203327074941795 1
0.204280767339088 1
0.201499383361304 1
0.205202943036205 1
0.203656714967676 1
0.20101144205258 1
0.198154014928926 1
0.196077372824363 1
0.202343090657783 1
0.198804445211631 1
0.201385605556588 1
0.195393852701991 1
0.190973247724416 1
0.203408557930795 1
0.200541664974387 1
0.202163294453322 1
0.191698116216617 1
0.200952337891754 1
0.201349914085488 1
0.200901481671574 1
0.206313080461905 1
0.20215069983261 1
0.195118448566137 1
0.208950507155962 1
0.193699491930195 1
0.198951400160432 1
0.190144184790014 0
0.199637629299422 1
0.199925563967089 1
0.19778238005054 1
0.198416216937992 1
0.186690788963203 0
0.202984804669706 1
0.206849776815863 1
0.202397046191925 1
0.204922697843291 1
0.187888730512207 0
0.199159076688341 1
0.201146096137032 1
0.202959912062943 1
0.207533616209201 1
0.208354198268378 1
0.202690616698545 1
0.19174207303918 1
0.200322226292267 1
0.188249466350061 0
0.205154513263666 1
0.201250523661085 1
0.195970481177982 1
0.201067776822961 1
0.203585060548125 1
0.196772502100275 1
0.198331238431997 1
0.207776690041065 1
0.200466391642451 1
0.201187241674971 1
0.200972081003635 1
0.207412187769261 1
0.200711713257734 1
0.199921757251898 1
0.202433419629276 1
0.203004558266893 1
0.206564354920779 1
0.197082870158135 1
0.196067986836964 1
0.198125848830532 1
0.207882711529089 1
0.19997529685164 1
0.19661354165244 1
0.199108142186742 1
0.192753961038595 1
0.196301541904313 1
0.200033822651605 1
0.204530610891116 1
0.20374445321521 1
0.2020230958865 1
0.207861901066045 1
0.202962436621835 1
0.191951193089312 1
0.197718111664362 1
0.20287084090631 1
0.205738146411054 1
0.19901468679957 1
0.197508838667359 1
0.196987111167089 1
0.201589989589436 1
0.195617772685267 1
0.192342806770937 1
0.200590541407066 1
0.20397455541868 1
0.203395733538451 1
0.196724627487239 1
0.205280297728761 1
0.202116535856007 1
0.200350991157735 1
0.204005816391285 1
0.209785305811448 0
0.200854133664693 1
0.194451625045526 1
0.195790881242304 1
0.199408514853183 1
0.198927491896661 1
0.197017647860697 1
0.198942589911846 1
0.19474721291695 1
0.198422855535715 1
0.196116982472559 1
0.200248279678421 1
0.206394599581614 1
0.203152704613594 1
0.198899692753083 1
0.198384860748315 1
0.200998855155655 1
0.198323629219668 1
0.20312473596994 1
0.198074125903318 1
0.194108348931779 1
0.191949451496238 1
0.200169230987132 1
0.203884616105592 1
0.20491808890713 1
0.194643817248545 1
0.198089034432567 1
0.195882840915309 1
0.194085992832444 1
0.201780195674073 1
0.204175705050826 1
0.199298233208212 1
0.201131784755574 1
0.204369667358538 1
0.188960307875183 1
0.203277702065107 1
0.20684433343286 1
0.194442285449237 1
0.201353155547772 1
0.210935933521521 1
0.202583421301118 1
0.196176940044299 1
0.207388439765845 1
0.196042240513304 1
0.204484985170839 1
0.192999321205757 1
0.201046657825973 1
0.198852114680319 1
0.20713453814649 1
0.197908793312317 1
0.197234556269195 1
0.200053351167515 1
0.194615853504079 1
0.202895214369687 1
0.200956061207479 1
0.197900620862939 1
0.203098881798385 1
0.197798868589044 1
0.198410908747661 1
0.193099580782572 1
0.206819417636705 1
0.202201666676713 1
0.204195946117875 1
0.211377526149771 0
0.205301604658544 1
0.205640210052797 1
0.201092858266547 1
0.21038399102372 0
0.197830377614248 1
0.192776000692775 1
0.196192868542243 1
0.195578903353324 1
0.19941799830208 1
0.214573296904454 0
0.207395179785582 1
0.206883639404733 1
0.201427146238839 1
0.20955456765151 0
0.20338337188648 1
0.201342323151828 1
0.210031918861443 0
0.194794995953127 1
0.200946432656675 1
0.193220377755917 1
0.197930236414465 1
0.200079765691726 1
0.197512086379617 1
0.205444053723016 1
0.205547151200021 1
0.198979894153699 1
0.208195673930415 1
0.196993321249094 1
0.203292012920225 1
0.198556263338749 1
0.206005670028476 1
0.201830914479531 1
0.20225399813269 1
0.209746123300804 0
0.206094494014421 1
0.195980692954313 1
0.198574717682025 1
0.208362898711504 1
0.200296616599202 1
0.198235462278342 1
0.202534430359749 1
0.204564697748878 1
0.203819252216319 1
0.20101235312014 1
0.198934026761579 1
0.201985639240828 1
0.194938068946988 1
0.194634967194559 1
0.19975513837279 1
0.193686309870485 1
0.203537134479584 1
0.21293306263264 0
0.195596906213315 1
0.197522714013024 1
0.202826175116393 1
0.199632241465051 1
0.204180397403363 1
0.194849164867441 1
0.188644550235673 0
0.19198381960846 1
0.199939264852362 1
0.207520633237571 1
0.197166459053098 1
0.190761321046914 0
0.196719559406759 1
0.200366307433232 1
0.205224976175669 1
0.20534307645709 1
0.196927926818895 1
0.193646321413681 1
0.199336877434558 1
0.200283720797539 1
0.205249512717675 1
0.201907389634912 1
0.203166311406671 1
0.196379709749231 1
0.209116653029212 1
0.200981640519515 1
0.202902569160281 1
0.20228457682082 1
0.201234421834482 1
0.204228640266089 1
0.199528308771033 1
0.207694727188575 1
0.205414832120903 1
0.199065045509777 1
0.200322818634324 1
0.192467915070064 1
0.191324391931878 1
0.19933120538421 1
0.197723595117519 1
0.203502856604674 1
0.195444178257498 1
0.198855728961066 1
0.202832645908783 1
0.202301437964102 1
0.201484234217465 1
0.20847038320034 1
0.199882201643348 1
0.202542208615128 1
0.197140397733872 1
0.200246871925885 1
0.205167712307914 1
0.200841873583075 1
0.194742258752515 1
0.201845423953297 1
0.205840187660817 1
0.197452461008046 1
0.204713285547474 1
0.200774405692862 1
0.200938229959367 1
0.200843503005997 1
0.207601079688727 1
0.192682156407883 1
0.206255312995614 1
0.19525622305455 1
0.198312770575537 1
0.197434091487984 1
0.200339327738284 1
0.197766215327605 1
0.199259902659256 1
0.202243558492449 1
0.188498901065861 0
0.208417769856207 1
0.199882221715431 1
0.205943277513586 1
0.203750064151651 1
0.194687040193452 1
0.201169564595589 1
0.199730066983504 1
0.203641722604659 1
0.202116203836085 1
0.192761352318447 1
0.20526106145412 1
0.197213793002492 1
0.19755715075504 1
0.192613142848465 1
0.199854331786729 1
0.192251951919684 1
0.204568213237894 1
0.19496519289594 1
0.194923059669621 1
0.202279989573233 1
0.195273556796477 1
0.204237910325026 1
0.20421728692708 1
0.191005903407129 1
0.209279185300945 1
0.201621628889107 1
0.205387935875924 1
0.201405107174699 1
0.19454082674833 1
0.192576867059078 1
0.200408534901726 1
0.20384141033207 1
0.202170367154023 1
0.204217555930012 1
0.199428107677538 1
0.205676124038406 1
0.205911973587749 1
0.205824995861952 1
0.201748608021357 1
0.20395128786225 1
0.192424300387092 1
0.197178303480875 1
0.196926794109518 1
0.20314944811403 1
0.201149492215249 1
0.201991064467948 1
0.197876132531999 1
0.200332206415016 1
0.193810615292772 1
0.1952339093318 1
0.201225210930295 1
0.19792741403749 1
0.196846395409032 1
0.204756887490196 1
0.200058373106459 1
0.202583607865196 1
0.202099942929098 1
0.203434873607422 1
0.191608390962498 1
0.1955256776325 1
0.203542097031124 1
0.205739821794645 1
0.202501706674283 1
0.195589802424859 1
0.199564590256598 1
0.203866108437923 1
0.203451372039255 1
0.201504434514445 1
0.205462680698084 1
0.197670868579285 1
0.191381446174202 1
0.207334434186265 1
0.204145242390057 1
0.199029248581643 1
0.198341520795577 1
0.207354655922207 1
0.194474105866263 1
0.20994598168945 0
0.19208651954944 1
0.201627962686081 1
0.199376622751008 1
0.20415576893757 1
0.201237935751698 1
0.199302872094949 1
0.19388315781071 1
0.201044787395509 1
0.194539188962278 1
0.201275258069315 1
0.201901326141703 1
0.195590658396425 1
0.202827950186617 1
0.200228807619742 1
0.198664946052672 1
0.204650396910183 1
0.201747906204927 1
0.203295920760698 1
0.199405927107247 1
0.200419338666632 1
0.190752643322157 1
0.200670798541397 1
0.206977295803745 1
0.208239595854709 1
0.19707666567421 1
0.203198079190456 1
0.203256149604683 1
0.206651878492346 1
0.198666494040361 1
0.198067774209565 1
0.195783895666523 1
0.204245612148575 1
0.19829247996539 1
0.203663761987052 1
0.200560561992639 1
0.196735751300551 1
0.205123971482582 1
0.202990447838461 1
0.198314540975706 1
0.20232436957325 1
0.196408188331765 1
0.203196907089973 1
0.200914943152717 1
0.204004801910466 1
0.190419742921189 0
0.202768258650157 1
0.199311078273768 1
0.196152183051053 1
0.198117184163306 1
0.201541733542343 1
0.194384280528218 1
0.202400037998265 1
0.205220660153363 1
0.201212242688872 1
0.198172196896988 1
0.198912453878575 1
0.209989054310111 1
0.190149257148794 1
0.208031422284373 1
0.201978872754541 1
0.204483849127112 1
0.208516512982105 1
0.202154783331175 1
0.2017677422481 1
0.198229296430289 1
0.195976323680755 1
0.199805500549091 1
0.19861337752696 1
0.202989901426241 1
0.201361509714883 1
0.197560406950415 1
0.204926915514755 1
0.195972530903324 1
0.203476355419344 1
0.198064262972681 1
0.201148984006582 1
0.201736972285026 1
0.202714744149311 1
0.205994054090024 1
0.197362498290535 1
0.197906945905029 1
0.195867587861899 1
0.195059036136317 1
0.20619691289748 1
0.198761919611095 1
0.193324590769614 1
0.199784712895339 1
0.203444183196858 1
0.198631534958367 1
0.205500938023416 1
0.193526712379365 1
0.19530902911431 1
0.19285720486706 1
0.209724317458352 0
0.198321771310648 1
0.198410208278228 1
0.204819713315319 1
0.201237973086005 1
0.202970904333533 1
0.195980672451502 1
0.20072054395229 1
0.20351546572231 1
0.193231726801543 1
0.198866740915821 1
0.19297091564666 1
0.19930294167174 1
0.204252855444241 1
0.201613437976519 1
0.197302786428937 1
0.20101616926763 1
0.202554891001965 1
0.197646346523646 1
0.206766417174758 1
0.195054261468476 1
0.194447617023215 1
0.208764743749825 1
0.195274863152752 1
0.194758594945358 1
0.202637991864494 1
0.208000602060954 1
0.19614986655676 1
0.208106915509472 1
0.199140723197783 1
0.20237027068266 1
0.20862804127344 1
0.192169295287173 1
0.202377328694843 1
0.198645242457996 1
0.190551963268715 0
0.19965394733344 1
0.210273016030932 0
0.19804574768061 1
0.200227631995131 1
0.20386228933113 1
0.195707897951329 1
0.203453497236365 1
0.193082290928956 1
0.201149364067812 1
0.199693968723403 1
0.196976911981122 1
0.199120601012366 1
0.199242180863289 1
0.20342817488131 1
0.194144754145279 1
0.199694327668556 1
0.204034552822738 1
0.197975295338588 1
0.196332324814238 1
0.197055590953602 1
0.18987692551433 0
0.200130403756591 1
0.18973803396621 0
0.195754022767981 1
0.19439825425843 1
0.197094383141468 1
0.198693435122545 1
0.201503675893607 1
0.194721052986347 1
0.200478011398162 1
0.200787309615208 1
0.194480291442299 1
0.203201403563269 1
0.197782574636581 1
0.207803637227166 1
0.200261629626654 1
0.19792766434414 1
0.200204985439745 1
0.194691770607476 1
0.19881807360342 1
0.200728244473637 1
0.194330115516507 1
0.193951476013548 1
0.201696096077491 1
0.207763101886635 1
0.196569359149327 1
0.201498459234969 1
0.197183848011818 1
0.203686437216354 1
0.197134543987764 1
0.202155455102758 1
0.199558857943242 1
0.203163619010939 1
0.201786701876354 1
0.205439018780602 1
0.199866738644442 1
0.19533464280912 1
0.205953571337081 1
0.198504059067807 1
0.196198990584272 1
0.205988687888058 1
0.21131899740626 0
0.207727834757045 1
0.201398189665684 1
0.202401830623151 1
0.202464788001424 1
0.20478232702819 1
0.195005745089065 1
0.199750492483383 1
0.198828300846421 1
0.203287630475229 1
0.209241363050896 1
0.20335446898182 1
0.206049799631849 1
0.195449559474247 1
0.210491134795092 1
0.203811432629141 1
0.215368771730823 0
0.202518084593425 1
0.198693614150074 1
0.198473175832446 1
0.200439971908163 1
0.196877879800183 1
0.203433661889266 1
0.204567336229275 1
0.200457132970327 1
0.192507364601608 1
0.20630884533848 1
0.204481268374971 1
0.202585850743617 1
0.208427325565829 1
0.19152741995721 1
0.20354228376298 1
0.202189907741507 1
0.197378196933266 1
0.209222113675336 1
0.200737975241316 1
0.198388881442617 1
0.19619245876273 1
0.203391318097917 1
0.205019754800056 1
0.202206437517465 1
0.200148637499802 1
0.204180363666713 1
0.201855272194278 1
0.201236859725717 1
0.197804321096053 1
0.199410460535355 1
0.212544179941621 0
0.196453976005386 1
0.193496376959509 1
0.191712879462668 1
0.198812341852438 1
0.211213258827969 0
0.199643470268367 1
0.202706663573609 1
0.199826879094025 1
0.190235611410539 1
0.201588686362306 1
0.207481649924467 1
0.203948037570232 1
0.200825066911521 1
0.209551094447358 0
0.202635839666244 1
0.203677531755412 1
0.205911269713919 1
0.195492881311099 1
0.198151973582373 1
0.193295459461873 1
0.19915827302303 1
0.20420391928615 1
0.197479018190089 1
0.207223133014059 1
0.204958214141811 1
0.203996841292096 1
0.199359175333499 1
0.201714311176266 1
0.199695094666419 1
0.197710052248463 1
0.19738820935659 1
0.203731832546024 1
0.202408632496497 1
0.20717265177224 1
0.203364431189552 1
0.203467223918589 1
0.198376238946121 1
0.197758337757563 1
0.202769065891379 1
0.207619962026049 1
0.201807898885656 1
0.201931924972163 1
0.195724906769374 1
0.187622169769187 0
0.202251458923156 1
0.198453161636642 1
0.196693640166257 1
0.195248015056542 1
0.196235959549985 1
0.209297631754223 1
0.204496022970787 1
0.203756826789269 1
0.197830825667518 1
0.210992505991662 0
0.190191230508369 1
0.195084747403806 1
0.205804083184437 1
0.200643648493231 1
0.204633361161256 1
0.207372873825907 1
0.201264982216695 1
0.205651171146437 1
0.194875299179171 1
0.198758981476588 1
0.199780100082965 1
0.195607597333391 1
0.20360062373397 1
0.198052061191628 1
0.20623649506338 1
0.199327254860287 1
0.198383837046266 1
0.199480616823709 1
0.189184788809589 0
0.198847717380689 1
0.203652264491129 1
0.203750351080766 1
0.202103039546491 1
0.19410217964967 1
0.201166279257378 1
0.202847097977665 1
0.199309371866342 1
0.205555722467066 1
0.196024174812479 1
0.196464659863265 1
0.204592646755186 1
0.20483519817115 1
0.205341177015366 1
0.20419019269465 1
0.194958191654621 1
0.196356104545034 1
0.199874319733991 1
0.20184165659352 1
0.208270750638298 1
0.19666939820857 1
0.195792415114073 1
0.202889452365489 1
0.193816608273688 1
0.193883778155725 1
0.19600561445848 1
0.204446584811918 1
0.207425536349585 1
0.204812384150069 1
0.202892360946717 1
0.199855783076757 1
0.196517172919645 1
0.211996440005163 0
0.200242371626633 1
0.200538221469076 1
0.19814337962717 1
0.207668392253904 1
0.202685032818032 1
0.202647529165887 1
0.203738857758251 1
0.2035981396497 1
0.196996575502347 1
0.203995840313448 1
0.199038012376543 1
0.187807144460839 0
0.201740305905977 1
0.201998937093327 1
0.20955306144565 1
0.208313621655216 1
0.194147015790305 1
0.202299144092466 1
0.184157407198064 0
0.204529542344395 1
0.200280197884193 1
0.200087310649941 1
0.201557282852526 1
0.199285646163377 1
0.195368157842031 1
0.194230591130904 1
0.203630125013454 1
0.202989322538342 1
0.203601323995949 1
0.194947208751241 1
0.201264385103424 1
0.203560295368774 1
0.199338424672723 1
0.207523663901634 1
0.201652100952386 1
0.198798957747194 1
0.201433112639026 1
0.202273816308151 1
0.197565725961807 1
0.202928248915459 1
0.203544467396924 1
0.195946704751849 1
0.199248524220273 1
0.201124363970478 1
0.19913308946001 1
0.20444325225224 1
0.205356191223319 1
0.205812750088216 1
0.196962322931669 1
0.202491843670348 1
0.190521851534547 0
0.204410681476655 1
0.195493042791964 1
0.206526379636399 1
0.203588761812354 1
0.202858914570049 1
0.201433526768292 1
0.203308706872311 1
0.194549525413139 1
0.19413997013386 1
0.19956838130134 1
0.194134038488047 1
0.201283366682747 1
0.192658003331962 1
0.202306518345319 1
0.20276546130453 1
0.205910244638544 1
0.20079263086311 1
0.198922942939218 1
0.200753923859556 1
0.194393305168601 1
0.20762618635254 1
0.194105790279858 1
0.195747059861877 1
0.19312596645606 1
0.200743968028263 1
0.199621501533525 1
0.197385169353572 1
0.203776205301503 1
0.203616869752186 1
0.199713449158053 1
0.205792801164663 1
0.193906725569404 1
0.196765904144011 1
0.196810093677416 1
0.195673809154165 1
0.195117478358403 1
0.201126831140883 1
0.195456572709659 1
0.196413625775533 1
0.197181707629941 1
0.202099355155883 1
0.202071988425691 1
0.203030895087498 1
0.201584327253512 1
0.204004200804733 1
0.184674808959999 0
0.20849214539092 1
0.194660350287149 1
0.201250099768022 1
0.206659506585134 1
0.198704025070229 1
0.205308975135714 1
0.197612099505361 1
0.206086461696873 1
0.192403466934011 1
0.196971340319749 1
0.212700975292129 0
0.195713633255695 1
0.20827480121377 1
0.195939757678153 1
0.201939326277864 1
0.192776803833919 1
0.197746507227488 1
0.204132456072045 1
0.192546436424297 1
0.204088752058619 1
0.196709299936143 1
0.203663829263784 1
0.201608635392186 1
0.19387007011182 1
0.205791005465471 1
0.19830988822669 1
0.196001466994369 1
0.199870134179521 1
0.197386866345502 1
0.201406970608274 1
0.195803746093805 1
0.199788712876207 1
0.201221175310394 1
0.208986086166545 1
0.207688514719895 1
0.200805184108098 1
0.1992647252328 1
0.195214362860235 1
0.197449021387638 1
0.200555058243167 1
0.194077726443849 1
0.200071958584854 1
0.208912426884647 1
0.197675821346218 1
0.198668844811663 1
0.212614783592194 0
0.200781073341283 1
0.200015694951085 1
0.207433253528677 1
0.203245255607857 1
0.198533385189171 1
0.202301203926487 1
0.194256017233662 1
0.19926228994017 1
0.202134609976029 1
0.202649914730725 1
0.1902500168765 0
0.203672745448383 1
0.202812736817159 1
0.198141813947026 1
0.20658099265406 1
0.204888669659969 1
0.205784478923085 1
0.20352331489719 1
0.19655106057264 1
0.201259574384199 1
0.199873530329413 1
0.207320316088951 1
0.192967767141479 1
0.200654928418823 1
0.202977311599174 1
0.199710827132713 1
0.20094135218204 1
0.200448231773736 1
0.199364550398611 1
0.200777532332639 1
0.204155255042359 1
0.202975616347428 1
0.199459198255705 1
0.198490506852553 1
0.204514862596453 1
0.194548451232547 1
0.202928964031248 1
0.207948242382514 1
0.195365400062921 1
0.201399299812231 1
0.198493652950081 1
0.196492985076311 1
0.20036029326438 1
0.205190419511098 1
0.198722490772051 1
0.198202706349076 1
0.211077718367139 0
0.203349881239179 1
0.20175012343199 1
0.194862658962932 1
0.204300701020683 1
0.197412175522827 1
0.193118507420675 1
0.204878705972489 1
0.195566566603299 1
0.196556031511417 1
0.189386597044897 0
0.198385176409625 1
0.205849381039712 1
0.204459486514077 1
0.194972759591107 1
0.195945463353163 1
0.195472183606679 1
0.198981899882776 1
0.202822315254324 1
0.208554188355784 1
0.202849078306245 1
0.197917996776128 1
0.193697612948268 1
0.198616569359142 1
0.207950131925886 1
0.194014941956879 1
0.194271263128551 1
0.206459514899644 1
0.200816569482298 1
0.195940056404736 1
0.197902521814681 1
0.193633443285149 1
0.199384722488546 1
0.19839034822242 1
0.196539383354431 1
0.198912896975359 1
0.204479197752362 1
0.203330013434434 1
0.196872415645 1
0.201199732958531 1
0.200906544574972 1
0.198073097580276 1
0.199993133683016 1
0.19637038613946 1
0.196038646047855 1
0.197895403138494 1
0.202143042906461 1
0.200143507641769 1
0.203869116710828 1
0.198227305070269 1
0.196279152275465 1
0.198567301034889 1
0.196963320276292 1
0.197918177362925 1
0.19539864118784 1
0.201052197718042 1
0.19520483384795 1
0.196435830501484 1
0.210061414676204 0
0.202320382979679 1
0.2022323548912 1
0.209110864551382 1
0.207235361678514 1
0.194379912118801 1
0.203514110240172 1
0.201446330862653 1
0.200075026582535 1
0.202597592230169 1
0.201581193386028 1
0.197462151082318 1
0.196733387714639 1
0.197881999969089 1
0.208534386169278 1
0.187674597133873 0
0.19620907607476 1
0.202889435288273 1
0.19466282025898 1
0.198767028384415 1
0.196929798292939 1
0.197753206110828 1
0.195289175522513 1
0.19565836663933 1
0.191514375836891 1
0.197916123692495 1
0.197376641083208 1
0.194570086545396 1
0.195272976474706 1
0.201923739948058 1
0.196508000031544 1
0.194688141798207 1
0.201351222381494 1
0.197291574569917 1
0.192594243266587 1
0.205983619129099 1
0.205537723609999 1
0.204251908097256 1
0.201937293870099 1
0.195487456459921 1
0.198361551936102 1
0.194396585236465 1
0.192246214243773 1
0.201116176815379 1
0.197450204984036 1
0.196641317436478 1
0.19597677571881 1
0.205317466407602 1
0.196265072263635 1
0.199137625631305 1
0.208192921799711 1
0.205494142335648 1
0.197323555510932 1
0.200685045772888 1
0.206906508228697 1
0.204124445061112 1
0.204574881691921 1
0.201072276727464 1
0.199326428990968 1
0.198762422344962 1
0.200919377990176 1
0.202680450721587 1
0.194203356100629 1
0.191121325467761 1
0.203561252591426 1
0.204370969744118 1
0.199068724576437 1
0.197274398183007 1
0.198265224651583 1
0.206846682076744 1
0.197406626391422 1
0.203166166892006 1
0.193589958097156 1
0.201227228923668 1
0.191491249379463 1
0.192890210208473 1
0.203247553491204 1
0.194344677928629 1
0.201758816366487 1
0.197362276230158 1
0.200648505050915 1
0.202273003187856 1
0.205362647475717 1
0.194526810548159 1
0.206453345156394 1
0.199796746215931 1
0.194248052123005 1
0.206945001779345 1
0.206096276891674 1
0.209809035454622 0
0.204328716444644 1
0.197161301699993 1
0.198860983145706 1
0.196621209729066 1
0.206589203618687 1
0.207165660852729 1
0.194704765468603 1
0.198617814882334 1
0.198663513183472 1
0.197643710280097 1
0.210019240329271 0
0.203389010385202 1
0.207309958152471 1
0.205387475394332 1
0.195002661297724 1
0.199304334441877 1
0.204737830713804 1
0.199968352187454 1
0.203633046668139 1
0.206028358541728 1
0.208970173652587 1
0.200225102702669 1
0.193316175178317 1
0.196665605049859 1
0.199931088238261 1
0.201989668117624 1
0.19731081118611 1
0.206207001682159 1
0.196436995484323 1
0.202218500774007 1
0.193593956213433 1
0.190018374048778 1
0.197338950415027 1
0.204191425026994 1
0.198565780273521 1
0.188452151341276 0
0.199189901505613 1
0.192163698141458 1
0.202758180709501 1
0.196048470804866 1
0.193483654242227 1
0.199599547970136 1
0.186369047064807 0
0.193804703578339 1
0.201639356921421 1
0.194421245766601 1
0.201954659381397 1
0.201742142634022 1
0.202137136876927 1
0.200854121877816 1
0.196984466658296 1
0.206112863843549 1
0.196132557478234 1
0.195631044583422 1
0.187004062502878 0
0.202111518904562 1
0.201588173698501 1
0.201677356490466 1
0.212066233592577 0
0.202413044817982 1
0.198151087368572 1
0.190333687212109 0
0.198616062636189 1
0.206171029970925 1
0.201383019108669 1
0.206346318673382 1
0.199191583640034 1
0.200311510368355 1
0.195714695834045 1
0.203101634356147 1
0.202015663457296 1
0.196781637110108 1
0.201428890931791 1
0.206652060772682 1
0.202845569081604 1
0.200536970737452 1
0.198351109390132 1
0.201087936020351 1
0.199023608399775 1
0.201782575324758 1
0.202130790103231 1
0.197234391531812 1
0.206907544919737 1
0.203221898329508 1
0.19549373756773 1
0.196808954254471 1
0.20204405934105 1
0.19789008753679 1
0.205749070081456 1
0.19346271058418 1
0.200619390039334 1
0.198571622117325 1
0.200396831687821 1
0.1901825015241 0
0.199025443314456 1
0.208547360587686 1
0.195524906360793 1
0.18857866252591 0
0.201983859527313 1
0.205466199099374 1
0.196722529303756 1
0.208473119821232 1
0.206896737924161 1
0.203205522854031 1
0.203203745017709 1
0.202630664464279 1
0.199486495945211 1
0.198758499446843 1
0.195986412418762 1
0.195642354612082 1
0.203472672167673 1
0.193916849339954 1
0.204137185294214 1
0.196740894229499 1
0.197739837983137 1
0.198872553796451 1
0.195610838650916 1
0.202015354508703 1
0.191598935641249 1
0.196383747696781 1
0.198407183940254 1
0.193560245476413 1
0.199904203007592 1
0.205545679324399 1
0.19900179985115 1
0.209802159371317 1
0.194016840953752 1
0.201585391233439 1
0.199701737617746 1
0.202030549058433 1
0.208718281092077 1
0.202776915037594 1
0.199511128240922 1
0.19820867579824 1
0.198425323283598 1
0.200151953453286 1
0.197625359198758 1
0.215645058194262 0
0.193426857416641 1
0.198504798742464 1
0.198602509667909 1
0.20032482858818 1
0.196738876797008 1
0.205932281851714 1
0.196456131193669 1
0.201744971552265 1
0.208339708944039 1
0.201847299643526 1
0.208278414158922 1
0.205694046943174 1
0.198359173211003 1
0.202839391438258 1
0.199390383391533 1
0.202654937595528 1
0.207036774196173 1
0.201688209494603 1
0.19512952849216 1
0.206069558009548 1
0.202419650259968 1
0.205054860291332 1
0.197824052124398 1
0.200968270649953 1
0.202803329624704 1
0.198957975184362 1
0.200254504293107 1
0.202974592846751 1
0.200969238084705 1
0.197732515484134 1
0.207841000138617 1
0.199601695165905 1
0.196567430362011 1
0.194912941327716 1
0.194966094172494 1
0.195806873790564 1
0.202319256233409 1
0.193341389784554 1
0.197484851269073 1
0.2023533258473 1
0.200182310396768 1
0.200705386348009 1
0.188578828944269 0
0.198645502452164 1
0.203234473880112 1
0.197633655615408 1
0.205898166324052 1
0.197241437988246 1
0.210267155191569 0
0.203584075330804 1
0.206461002861097 1
0.198988296939217 1
0.197883506976585 1
0.201394812081053 1
0.206220876372818 1
0.201618988332123 1
0.204787022663689 1
0.20637546677339 1
0.191760994440071 1
0.200487921014584 1
0.200387492624323 1
0.201159718740759 1
0.199735193286502 1
0.205452239618271 1
0.198708630657925 1
0.200757078672152 1
0.196251127794455 1
0.188208413018946 0
0.200801942138148 1
0.194071566198631 1
0.202039489938306 1
0.202302000692201 1
0.200868419461852 1
0.199224522783434 1
0.201839033130642 1
0.199699543669796 1
0.198340625259639 1
0.206945742896589 1
0.201231340107234 1
0.198096888406765 1
0.203459467211415 1
0.19612112782897 1
0.206288445578966 1
0.204968152312411 1
0.190342373671241 0
0.194639409786637 1
0.205780098455015 1
0.205878148002825 1
0.202794391199892 1
0.201778138110526 1
0.197476779707434 1
0.1937270890185 1
0.192734553875159 1
0.2043602253034 1
0.196054817843991 1
0.189688114200121 0
0.206484491330448 1
0.194687320143491 1
0.202985055037691 1
0.199071535795123 1
0.199097042365196 1
0.198134360057587 1
0.194607736581163 1
0.191509959548099 1
0.189783650798358 0
0.194998491230742 1
0.196837594724895 1
0.205067415459686 1
0.197478240700964 1
0.192757769786683 1
0.196997615416631 1
0.197006494573793 1
0.205096768934085 1
0.210689035076393 1
0.201427670287535 1
0.202399087357335 1
0.199107326660654 1
0.19928663545314 1
0.200027581986572 1
0.199063777007917 1
0.199187851014342 1
0.193052143088105 1
0.197518955299856 1
0.208148642542714 1
0.195013056481411 1
0.189921119023058 0
0.202521782320592 1
0.202413712642463 1
0.20467710332169 1
0.19323868049864 1
0.203453585638708 1
0.208532019059792 1
0.201564111371792 1
0.194947733770613 1
0.202012743536994 1
0.198822473315602 1
0.196165186965405 1
0.196370682049375 1
0.203432157146025 1
0.200934487127493 1
0.205989171954531 1
0.209153323352663 1
0.208002363840167 1
0.191631049689072 1
0.20521816145551 1
0.196489439181839 1
0.197140663719378 1
0.196742626228176 1
0.19769079597877 1
0.205670083848683 1
0.205742502239878 1
0.198472417829586 1
0.196697229007895 1
0.196664978339393 1
0.199010990412596 1
0.199458567435881 1
0.212852857037363 0
0.205775526104866 1
0.203022240961566 1
0.200916097386448 1
0.20362038784498 1
0.209502368284335 0
0.199146805112987 1
0.201835404957586 1
0.193782710872332 1
0.199827270943988 1
0.200833933747301 1
0.196764737206202 1
0.20106003844876 1
0.202344562465492 1
0.209531744372176 1
0.203345951212449 1
0.207248196900989 1
0.196730645554624 1
0.195611937226872 1
0.199662285077074 1
0.197369497572035 1
0.198622748815261 1
0.185559617439208 0
0.201066964411701 1
0.197712197912605 1
0.197708838470119 1
0.191290409427909 1
0.193649274217262 1
0.19871917194236 1
0.197834027876182 1
0.201204979931053 1
0.195047208400671 1
0.198535989450584 1
0.200997373253259 1
0.203224981006358 1
0.200843094249905 1
0.197439981280402 1
0.197657858705332 1
0.20429809269134 1
0.197337142896284 1
0.208272259297498 1
0.20552957597982 1
0.201321901982501 1
0.201134177513331 1
0.194120028677714 1
0.198194396783457 1
0.205851009268601 1
0.198172573713941 1
0.1930040505485 1
0.192246243409903 1
0.196345125856656 1
0.202232303341278 1
0.195400837891776 1
0.200635816905309 1
0.20593337654113 1
0.196122386148647 1
0.202248340398987 1
0.19376962157597 1
0.186921958683007 0
0.200685646522613 1
0.208048259138322 1
0.208288319259276 1
0.202506472252608 1
0.204494650203184 1
0.200686757348638 1
0.208282662342579 1
0.203152117648218 1
0.206940253758797 1
0.201138335902375 1
0.198752521404224 1
0.203125028780496 1
0.194998882730053 1
0.206122579947011 1
0.207352004966809 1
0.195540934538888 1
0.198294623388859 1
0.184913581576095 0
0.206839667612131 1
0.201815452655669 1
0.202679091575412 1
0.198769080562354 1
0.201830351301178 1
0.200700089451765 1
0.198752228901287 1
0.196190045900768 1
0.202926185062019 1
0.19436396950331 1
0.200303903127791 1
0.188895350811705 0
0.204228500649274 1
0.206938526632577 1
0.204869755585649 1
0.202707261919653 1
0.202424052681309 1
0.202915758337706 1
0.196441298380945 1
0.201974787256896 1
0.205165173663513 1
0.201012381441514 1
0.199554190463366 1
0.201019779075462 1
0.199098054254375 1
0.19528610901986 1
0.199768454897555 1
0.214382463419641 0
0.186721673880802 0
0.194705314618418 1
0.19971746297664 1
0.204225480803399 1
0.202121989043685 1
0.198555907283524 1
0.203045381951243 1
0.202978234138013 1
0.203583723873085 1
0.19980742548303 1
0.19802724824136 1
0.209819627039748 1
0.204538399157946 1
0.195587485191444 1
0.20466496779381 1
0.197080947549576 1
0.196520338989204 1
0.200865010186319 1
0.204825434662927 1
0.200066819057171 1
0.198329134004085 1
0.19645163198185 1
0.208915217974452 1
0.194298002141083 1
0.209378037773367 0
0.195806544007477 1
0.194307372077422 1
0.194497936965791 1
0.201063038647364 1
0.197070909564833 1
0.203073183221447 1
0.201043983323803 1
0.202076858032472 1
0.19662042145136 1
0.203690099264045 1
0.195757063256131 1
0.198742907805384 1
0.206626462164761 1
0.200974186901193 1
0.201049416867883 1
0.196311500105766 1
0.200705269762944 1
0.206108925867209 1
0.208058214163206 1
0.194878122980463 1
0.203670475974874 1
0.200423186566807 1
0.205397144595961 1
0.202059863817897 1
0.204166417214181 1
0.190667949347904 1
0.187634732238244 0
0.191053812791561 1
0.190347612823951 0
0.203656160801413 1
0.204505810974176 1
0.195535435733372 1
0.197729321545869 1
0.199213834549933 1
0.195790208375753 1
0.197628539114222 1
0.209255679298342 1
0.193801054116373 1
0.200701835352895 1
0.202417831296741 1
0.203771682139783 1
0.205353242859274 1
0.201441737435768 1
0.197488427952977 1
0.198715160819976 1
0.202222179364422 1
0.199763828754718 1
0.195099469115171 1
0.196593821752849 1
0.186524777105211 0
0.198091560034435 1
0.199151272026871 1
0.191758713234952 1
0.193787869460248 1
0.203566460880664 1
0.196650495387071 1
0.196148593494349 1
0.196913720473916 1
0.198507297700929 1
0.197352908368379 1
0.19539984545231 1
0.194399857065358 1
0.198587052566116 1
0.206236503864978 1
0.19343423510208 1
0.20157612145287 1
0.198763930168306 1
0.199051212841924 1
0.194736398228686 1
0.195061865007556 1
0.206521376488531 1
0.200590107953845 1
0.203331742793285 1
0.202759526043906 1
0.19872676662553 1
0.209421445527258 1
0.20461680679151 1
0.201326060856548 1
0.206897436187702 1
0.191747061291493 1
0.190726413066137 1
0.202318918711282 1
0.203192025799709 1
0.205691538431072 1
0.207852008880181 1
0.202597406610927 1
0.202843799433252 1
0.198970671744104 1
0.197199867301304 1
0.188689300866856 0
0.199890401401766 1
0.197448403739763 1
0.198983278047161 1
0.212359837046292 0
0.204237621350045 1
0.206265862533705 1
0.204514616273633 1
0.19344884412631 1
0.198540816278344 1
0.199686631311253 1
0.203938628509806 1
0.201902486143957 1
0.203575889782352 1
0.195347785086506 1
0.20076851554523 1
0.20162007511399 1
0.203978645651997 1
0.200748627585073 1
0.194204555761722 1
0.199681718825071 1
0.196459385748 1
0.207634921799969 1
0.197910530090518 1
0.196074889791133 1
0.201775886183214 1
0.189313507178785 0
0.208914745550706 1
0.198327675996314 1
0.199825933733243 1
0.20397559736787 1
0.200007498208322 1
0.206895032646903 1
0.200115976912656 1
0.195174480189734 1
0.204781001487885 1
0.211847283361512 0
0.202298564720401 1
0.198303288759488 1
0.199587369552989 1
0.200403518595416 1
0.198471186561694 1
0.208582290282031 1
0.206292023497374 1
0.20267309460551 1
0.203061915948156 1
0.201013382896453 1
0.197075748454372 1
0.193655162160936 1
0.199948009515395 1
0.192818163164459 1
0.202711675297094 1
0.199525337022653 1
0.201148451114243 1
0.190173336463205 0
0.198014078030146 1
0.189159674298314 0
0.206962568645057 1
0.201693763188071 1
0.19898295336354 1
0.19854818205993 1
0.207647960629198 1
0.198439041509499 1
0.193901627976316 1
0.201577915522704 1
0.192393038387854 1
0.197045511054503 1
0.201137663717129 1
0.201197091038863 1
0.204717924716051 1
0.192935172750687 1
0.200972549544005 1
0.197461775454073 1
0.20094377696649 1
0.201410729727997 1
0.208008526792464 1
0.198802056361485 1
0.200216926417528 1
0.198753830715155 1
0.198266176070636 1
0.200220735816673 1
0.20043570612396 1
0.19646819110464 1
0.199542589175243 1
0.200180847665708 1
0.19852215844299 1
0.205004211688339 1
0.190290070384984 0
0.206699509600225 1
0.199417268216786 1
0.19646048604332 1
0.200237395995247 1
0.200790926478234 1
0.196763154194997 1
0.203428502266309 1
0.203899034279347 1
0.205269940617377 1
0.202616157671845 1
0.213412513794652 0
0.196197423630549 1
0.21047424977658 0
0.197824098783104 1
0.203162091151123 1
0.206186052903323 1
0.201804605969374 1
0.203714805875917 1
0.202255128769956 1
0.199200837458766 1
0.204383095036764 1
0.204321085308257 1
0.200225265553862 1
0.205648511957154 1
0.198233259784303 1
0.203952067300772 1
0.202301822693212 1
0.197518285886054 1
0.198133990190096 1
0.19660580722888 1
0.199917266991179 1
0.196862932189607 1
0.207832174110328 1
0.196364129627926 1
0.203524236976507 1
0.201560417787484 1
0.203381458052918 1
0.205660119012141 1
0.198034483775186 1
0.196177571441227 1
0.195213455285546 1
0.195465137460173 1
0.202628275624708 1
0.19989951712596 1
0.192913168747679 1
0.207087307248372 1
0.192936824358313 1
0.202121777227677 1
0.203314394151082 1
0.211063778660103 0
0.203111658548204 1
0.200278932996356 1
0.196054186883996 1
0.200968241756924 1
0.201830041076772 1
0.205204929923353 1
0.200068796865542 1
0.198034442303625 1
0.204053353400294 1
0.197743064142862 1
0.202109646849482 1
0.200582989163599 1
0.207914942333207 1
0.195445674232334 1
0.203119275566729 1
0.211926128435749 0
0.205281672243985 1
0.195606978751422 1
0.206149978420853 1
0.200169902717274 1
0.206529088830144 1
0.199429289397484 1
0.201522650525254 1
0.202026748268614 1
0.19932322236658 1
0.196171397800131 1
0.207507538741621 1
0.207638663616687 1
0.19333401349448 1
0.193944757159769 1
0.192890800082824 1
0.192023007011725 1
0.199819300678555 1
0.190715247108254 1
0.194987566253076 1
0.18872996664028 0
0.199744235487925 1
0.202281638098623 1
0.193755090638892 1
0.20710514375669 1
0.199109412545079 1
0.19765055764532 1
0.205500482906856 1
0.201599857388255 1
0.205078708219088 1
0.198391575513712 1
0.187667746330313 0
0.192609271017054 1
0.196720094736478 1
0.197477201949586 1
0.196887314954181 1
0.190984974230124 1
0.200166306950813 1
0.196955478541023 1
0.201975712289758 1
0.201340809922294 1
0.198460028584433 1
0.202860613520679 1
0.202474019017084 1
0.198101618630048 1
0.204973455150569 1
0.203429912498095 1
0.202178243953582 1
0.202635155631254 1
0.197862147235459 1
0.202220994543627 1
0.202949274115317 1
0.198668958953439 1
0.193934326339233 1
0.200624849418402 1
0.196080861652298 1
0.197055869662856 1
0.200620417697873 1
0.190677497951766 0
0.211959033144874 0
0.199582519484113 1
0.190502601926299 1
0.198384883520653 1
0.201657302633675 1
0.196562350635961 1
0.197938533722618 1
0.196385702510246 1
0.198250613822802 1
0.203244502909856 1
0.200205293685267 1
0.198074967201971 1
0.196699425410269 1
0.190550367202961 1
0.193592613975247 1
0.199625465149623 1
0.198841393724232 1
0.20308708564151 1
0.193058859228438 1
0.202499832124371 1
0.203396320180825 1
0.20351179005845 1
0.199508667110072 1
0.203567665241109 1
0.195721812492299 1
0.201914205628821 1
0.205081304197481 1
0.188344778410415 0
0.21159323050346 0
0.193158739535878 1
0.207194485073376 1
0.19408476520312 1
0.195637498597248 1
0.20442225827918 1
0.205066174985323 1
0.198991564931933 1
0.205348720559368 1
0.194498495014929 1
0.199663001446608 1
0.200930743343488 1
0.196745098943057 1
0.196896939711232 1
0.198996666067537 1
0.201612893411574 1
0.201529408826539 1
0.200139474432885 1
0.20592001188703 1
0.197354297826823 1
0.196965794726607 1
0.200842476322726 1
0.197217268341761 1
0.200486502106562 1
0.196818874553461 1
0.196414929288718 1
0.203246736707551 1
0.210059056386697 1
0.199373303800583 1
0.199649165500066 1
0.208240126497853 1
0.193965490240329 1
0.200548370725942 1
0.205661628263137 1
0.192051932893505 1
0.204141620548427 1
0.200742885391948 1
0.20140095267401 1
0.193707861054806 1
0.197694527828316 1
0.202453014428678 1
0.202939201899818 1
0.202027059850252 1
0.19757987869772 1
0.210024611909183 0
0.19547890641217 1
0.199757579056352 1
0.197008705722029 1
0.200098229618722 1
0.201997104533315 1
0.187655812105482 0
0.199644815614018 1
0.204823091434805 1
0.20048274409089 1
0.202900704317102 1
0.194736278515183 1
0.201567304921094 1
0.21274316166429 0
0.201684218817884 1
0.19819065284068 1
0.200059945939242 1
0.199120528127169 1
0.198743535232581 1
0.199602929735047 1
0.20233799787764 1
0.201634811179415 1
0.195657890923031 1
0.199833060313592 1
0.195270669604535 1
0.202071466231233 1
0.202846330485923 1
0.1992829763016 1
0.203979055817318 1
0.195351306650385 1
0.19939747679476 1
0.197746306444945 1
0.201060777741985 1
0.196759380273035 1
0.196686511788273 1
0.198433812193287 1
0.204361180054448 1
0.200526639488231 1
0.202663902084693 1
0.201751267932887 1
0.207849263305987 1
0.197774043845437 1
0.201616417673999 1
0.198594291769717 1
0.203845562124067 1
0.206891527434227 1
0.199484733089794 1
0.202515084473825 1
0.203511415975662 1
0.207832145011056 1
0.20057495466472 1
0.201177347913776 1
0.196353549107523 1
0.201179798537941 1
0.203007987118537 1
0.200148817633667 1
0.197025878756098 1
0.210241890618135 0
0.201214950021738 1
0.204501936868423 1
0.196283892912497 1
0.194235093909845 1
0.205950285897288 1
0.201316870071367 1
0.197054297627042 1
0.199595562752505 1
0.19613816634816 1
0.195386924847144 1
0.206960783994061 1
0.200842896853355 1
0.199627426081632 1
0.209552916615491 1
0.197341764916636 1
0.198999003357233 1
0.203508650287211 1
0.207726324132514 1
0.194034201813736 1
0.19707031931876 1
0.198089375088427 1
0.198651770147978 1
0.194184267858326 1
0.199776890463096 1
0.203537568794644 1
0.199321576415764 1
0.203348904318187 1
0.206450644020148 1
0.20077518323403 1
0.201506389059848 1
0.201144022040005 1
0.197959361262661 1
0.201294340901027 1
0.190908848669589 1
0.19801735793986 1
0.204033331968398 1
0.212640230964995 0
0.200717047599109 1
0.204303456274526 1
0.204357473129389 1
0.198992129364181 1
0.199837721279166 1
0.200853759830298 1
0.200208644123364 1
0.195936798281206 1
0.196229818182793 1
0.206219510972877 1
0.197646757022863 1
0.198046834001368 1
0.204877706479882 1
0.203527129434828 1
0.202184937684294 1
0.202139978070607 1
0.201228959650973 1
0.196509074165805 1
0.200094069649892 1
0.199924516537577 1
0.195104040467121 1
0.201972524028818 1
0.18747750014363 0
0.207048044645834 1
0.207007971687608 1
0.205225280172487 1
0.193439386214748 1
0.204993698420882 1
0.200599486062914 1
0.201214455332587 1
0.203963862181089 1
0.197421103843658 1
0.203994326469959 1
0.205368157196372 1
0.193218153591748 1
0.20100319208999 1
0.201686234209842 1
0.207510935984917 1
0.198457937112226 1
0.203533747521765 1
0.199671048268461 1
0.19487172882393 1
0.201999137658691 1
0.193509979944836 1
0.203994129911782 1
0.195225143388892 1
0.210807638330805 0
0.189149598942338 0
0.205284400956908 1
0.205415188145749 1
0.198352966315211 1
0.201305018062986 1
0.202440944404472 1
0.194283790939326 1
0.201253709213309 1
0.199303520713958 1
0.194039018716305 1
0.19454214451532 1
0.197366824039991 1
0.192162488458602 1
0.202568864419735 1
0.200468411211367 1
0.201425580277618 1
0.206802302178456 1
0.203204827774609 1
0.201351040954045 1
0.206616312760174 1
0.201758924030171 1
0.202379074046021 1
0.201469022573747 1
0.201368326236747 1
0.196868566978407 1
0.206039534502231 1
0.198625509123657 1
0.199611330888463 1
0.20973331226273 1
0.207775430537906 1
0.194932790348978 1
0.201574974520216 1
0.201869013385371 1
0.193740104613721 1
0.199937795101662 1
0.193126280484437 1
0.207713933595449 1
0.199088518660947 1
0.211970408665658 0
0.206343225843084 1
0.195361841076567 1
0.191595130585068 1
0.20125469829374 1
0.200821884453472 1
0.20913596755125 1
0.201692413170337 1
0.194885175119288 1
0.208081645571737 1
0.204960487819982 1
0.198391853759414 1
0.19630958586273 1
0.196388349320066 1
0.199812892645752 1
0.204450370119442 1
0.196270657265877 1
0.199847184391441 1
0.201023707038418 1
0.20328551040417 1
0.205075494513323 1
0.201694714635232 1
0.200902651990678 1
0.203164827222848 1
0.202027304095345 1
0.203361058426248 1
0.203602158792817 1
0.206060190173297 1
0.203388808347244 1
0.198588657118829 1
0.203776664813876 1
0.191634839158843 1
0.1992389264614 1
0.205574992983014 1
0.199377757008736 1
0.203241178503272 1
0.201601357102046 1
0.204501154814155 1
0.205531867713466 1
0.194826507620144 1
0.196544041195947 1
0.198406071891544 1
0.20232132071622 1
0.195687789875801 1
0.193334118354412 1
0.199651216972977 1
0.208108627456482 1
0.203903197018391 1
0.196376419973976 1
0.199382723156296 1
0.196709121657754 1
0.200221515640732 1
0.196347507594469 1
0.20251451603469 1
0.204668648199126 1
0.195099059982521 1
0.200082405345325 1
0.197979042789437 1
0.202188662990579 1
0.198805811126273 1
0.201918180014809 1
0.198606824519806 1
0.194497557840313 1
0.204854090261724 1
0.197361057768664 1
0.197966707806545 1
0.201363373066235 1
0.197085649694689 1
0.196791801486153 1
0.207055427914422 1
0.192436044243345 1
0.197994744801703 1
0.205631305418702 1
0.204771498142954 1
0.204544837891091 1
0.206633220747891 1
0.199238060036121 1
0.202420154388261 1
0.204652736647025 1
0.194056308558657 1
0.195864083247055 1
0.196920963212698 1
0.200440811716605 1
0.203515187729688 1
0.196174388353336 1
0.20172296292832 1
0.197758674252303 1
0.202527663473233 1
0.203973705382455 1
0.202789371047717 1
0.201079748895219 1
0.202287828237302 1
0.201571009483702 1
0.185080251698083 0
0.203791312211103 1
0.204217930840812 1
0.193865150001186 1
0.200312759298146 1
0.194273160308142 1
0.200723927736271 1
0.203695666004392 1
0.201955651111279 1
0.20078480814114 1
0.205645445056334 1
0.192387136951601 1
0.203060458108525 1
0.204659709025971 1
0.201245438081487 1
0.195482576248791 1
0.204358319164379 1
0.208239642932978 1
0.20282461288068 1
0.209384180147164 0
0.200461080976187 1
0.200802148158015 1
0.193226083354324 1
0.209143399981441 1
0.194508211417256 1
0.196630113496316 1
0.194785185007608 1
0.191509870244072 1
0.200716016027838 1
0.203161525272973 1
0.194747544563409 1
0.196888886732946 1
0.194013995811225 1
0.197949505331372 1
0.198149188820108 1
0.208404401489419 1
0.202712276303173 1
0.208087736174406 1
0.194417482428976 1
0.204870967405528 1
0.198857967611199 1
0.198530453518614 1
0.199462267196234 1
0.204590465989344 1
0.199982274326471 1
0.194155878963666 1
0.199329858093185 1
0.203107162785225 1
0.192011356913193 1
0.204075859472095 1
0.200217883858019 1
0.194753880189443 1
0.197183256307346 1
0.199391146009828 1
0.19848500962685 1
0.203197792014542 1
0.196058941521317 1
0.191852078523791 1
0.207592056973256 1
0.193999521556543 1
0.202260552661719 1
0.204505461794531 1
0.20031064636835 1
0.192267134072264 1
0.195925891337688 1
0.2066232854773 1
0.194241773029823 1
0.195591569689097 1
0.195097264619046 1
0.203641715616211 1
0.198105103931963 1
0.190589172038658 0
0.195142687430301 1
0.200660138481899 1
0.194327734102518 1
0.194224899911019 1
0.206032613256502 1
0.194702845909524 1
0.203072765705656 1
0.202886303398651 1
0.200251793396923 1
0.198895426603234 1
0.200249329778257 1
0.195319311341256 1
0.196558266708119 1
0.198159226302205 1
0.195152441713294 1
0.201082685868471 1
0.202965727414868 1
0.200310223283668 1
0.192128789515968 1
0.20628646279442 1
0.201741950996948 1
0.203714991749549 1
0.199304064323576 1
0.200120735331499 1
0.20694786447841 1
0.198061385142391 1
0.204200107009494 1
0.202423738453626 1
0.189137020895295 0
0.197102044905656 1
0.206889297456856 1
0.205182315196706 1
0.202995233986216 1
0.202666906202119 1
0.199402380855601 1
0.192824115998241 1
0.202829059955378 1
0.198987322634104 1
0.20218959551907 1
0.201101610335187 1
0.197382706131594 1
0.198435035847441 1
0.197045740472034 1
0.195576504762879 1
0.191101172837171 1
0.189893575900581 1
0.198264470445204 1
0.197462523878691 1
0.202509427156701 1
0.194537330325424 1
0.199982561123088 1
0.202244342272404 1
0.20298572680123 1
0.196860871332917 1
0.197698471458972 1
0.193806256898548 1
0.193381403331899 1
0.195480661508697 1
0.194219752712478 1
0.196360502244744 1
0.206680032204335 1
0.210498452738943 0
0.194712873044647 1
0.19802895098187 1
0.203411774426286 1
0.199266650068357 1
0.200787362918773 1
0.203225972969209 1
0.205098768451183 1
0.200953868873422 1
0.201309595200477 1
0.199170680213078 1
0.197840515065452 1
0.215412191719932 0
0.190815598460079 1
0.195616413633694 1
0.190032204057899 1
0.19853854841491 1
0.20146915475182 1
0.204084403507924 1
0.199316434380752 1
0.200685986105961 1
0.203511090424192 1
0.203335326216595 1
0.207118001989812 1
0.198685886741012 1
0.201644362286123 1
0.196259996574808 1
0.198132157505519 1
0.197587447756709 1
0.202338559561209 1
0.209103838310474 1
0.202812057587138 1
0.198609633332378 1
0.192780285040183 1
0.199226431133602 1
0.206759743308036 1
0.200786545251435 1
0.204188617903268 1
0.19346400958842 1
0.19802230903112 1
0.195911092442188 1
0.201098039373619 1
0.199016048917951 1
0.192763660967746 1
0.200202153685628 1
0.19239697291961 1
0.210110287552645 0
0.213003231552301 0
0.197772017341395 1
0.211414179650764 0
0.202213147542979 1
0.200102690359722 1
0.203878350972007 1
0.198671522162992 1
0.20239481480241 1
0.204964282981377 1
0.202468965574206 1
0.20069570257396 1
0.20172428094356 1
0.194972482309305 1
0.202818949556567 1
0.204327548569066 1
0.204042438711669 1
0.203831944424703 1
0.193504544919979 1
0.1975513368911 1
0.20172964598182 1
0.197984196656346 1
0.202651661298017 1
0.195757576393811 1
0.196702360830368 1
0.202425058814821 1
0.199328345561143 1
0.203816383984902 1
0.200295975484168 1
0.197448006934207 1
0.20464633101831 1
0.194901660303202 1
0.20015798502534 1
0.208310356851455 1
0.192413657036853 1
0.19873796940268 1
0.201292511294056 1
0.198717633376144 1
0.202612194147848 1
0.208070137404702 1
0.200466877677907 1
0.200041104866279 1
0.198672325944082 1
0.207299223010936 1
0.203579471305364 1
0.210227626346374 0
0.207995347973079 1
0.197803807686101 1
0.193470760352294 1
0.196618064861031 1
0.194798093174848 1
0.21303359734312 0
0.196551064816411 1
0.199627787426626 1
0.205613015935076 1
0.198050188852656 1
0.207179938298819 1
0.202702991636647 1
0.198165666237668 1
0.20710864908525 1
0.19484594361755 1
0.196187065117718 1
0.192395133047603 1
0.207888845519232 1
0.199534010412412 1
0.199280694613596 1
0.200031932624355 1
0.197151993709192 1
0.197376663628722 1
0.195196182551327 1
0.20322411679348 1
0.203901532172224 1
0.203920493792289 1
0.198047801362574 1
0.205059645467174 1
0.197166154855454 1
0.205409114633032 1
0.205373439654574 1
0.193356515759572 1
0.198974014978759 1
0.201428141019498 1
0.184436685967808 0
0.196680714191604 1
0.19658062274618 1
0.208793696080233 1
0.196154544306204 1
0.198255911413109 1
0.197921450467992 1
0.205816537124993 1
0.197539875538527 1
0.194091474616524 1
0.199627984612945 1
0.199881632933794 1
0.194422975494531 1
0.200390188781263 1
0.199350181596524 1
0.203180863436341 1
0.198831280470032 1
0.206999396136446 1
0.210831056809947 0
0.201457248667698 1
0.208378813984328 1
0.20225456688622 1
0.197657369488245 1
0.196644356272277 1
0.198057527905148 1
0.19999273235816 1
0.204711503482424 1
0.196925534739968 1
0.196913640664567 1
0.209049377447753 1
0.198435999171229 1
0.199695609845889 1
0.198742726592569 1
0.201918674979606 1
0.200259217870252 1
0.19301008055425 1
0.199892375647561 1
0.197421389227226 1
0.201513139579788 1
0.201438036903154 1
0.201853081668826 1
0.204511092557719 1
0.194044081021956 1
0.204176215297399 1
0.194043655940717 1
0.203295366275525 1
0.200773154665293 1
0.201246299902844 1
0.20053379699739 1
0.206613987740733 1
0.197555257518242 1
0.202099278330708 1
0.19922477975035 1
0.206355795310458 1
0.205196575495343 1
0.198673667448539 1
0.201288653126189 1
0.200968704107262 1
0.201167926869011 1
0.194376448593078 1
0.201493672607729 1
0.196564032073155 1
0.203473204173934 1
0.196044041804986 1
0.209804382449862 1
0.201173011325739 1
0.19544836876581 1
0.204327752512021 1
0.200697657092295 1
0.194634630898001 1
0.195729739209695 1
0.205976166220618 1
0.198607732702778 1
0.201573235380167 1
0.199567350955565 1
0.206063958601649 1
0.200163893274618 1
0.198551439895572 1
0.204942467937891 1
0.211418524665926 0
0.202756767803036 1
0.201629856486327 1
0.201738791838926 1
0.195192396328304 1
0.197394478358273 1
0.201341438789226 1
0.199965887841482 1
0.195700470597227 1
0.197340861725622 1
0.198292548626634 1
0.201829338632663 1
0.198325162327862 1
0.202474370677383 1
0.206036943772374 1
0.200686924138371 1
0.203675123407598 1
0.201365187354483 1
0.21375408502413 0
0.197546198444381 1
0.199007577940639 1
0.198117711102244 1
0.201318374684167 1
0.199710668620289 1
0.200635138591097 1
0.197171312386508 1
0.195767171889248 1
0.209335285586303 0
0.196614837996078 1
0.200246044238093 1
0.192522295404564 1
0.198103415697473 1
0.207227325673016 1
0.198668589992023 1
0.209955769595378 0
0.19471170861873 1
0.192143503584813 1
0.198622358480516 1
0.208680019067332 1
0.194568943225861 1
0.202353012345571 1
0.197594983268708 1
0.198123492933335 1
0.200552635705794 1
0.207345811646164 1
0.207093420261675 1
0.198824646942456 1
0.203048911386044 1
0.201276522924971 1
0.211856472407834 0
0.201703781734529 1
0.203183019662954 1
0.197339592311112 1
0.19379904527814 1
0.192477651091356 1
0.195319083549783 1
0.198883739289219 1
0.197265876745552 1
0.189427220687094 0
0.196276166433618 1
0.196640583410201 1
0.206325049995862 1
0.198557479138749 1
0.195924150974341 1
0.191327560491361 1
0.200795940275327 1
0.195877713693878 1
0.20271264959423 1
0.201479817669554 1
0.201178858516124 1
0.198407646474171 1
0.195035430922896 1
0.207028905480996 1
0.201107834866492 1
0.203968145563353 1
0.196460997393131 1
0.202290423258307 1
0.195855085157907 1
0.197808724756146 1
0.200987069622357 1
0.199608995187624 1
0.20098201098456 1
0.199697589582538 1
0.200326524619241 1
0.199255192650417 1
0.199245347780319 1
0.199818599911211 1
0.204519025739125 1
0.198969007530026 1
0.205622563668433 1
0.207232289816615 1
0.205569002879015 1
0.196152779992639 1
0.200439562731856 1
0.196070022834285 1
0.204653769501055 1
0.201659653847691 1
0.197298035417944 1
0.204171535312091 1
0.199174947399596 1
0.196497672591267 1
0.20697335709662 1
0.19387287784048 1
0.205266764461097 1
0.19919723548262 1
0.200344048028688 1
0.197326873625379 1
0.206221990455153 1
0.199643408513922 1
0.195708013392806 1
0.199477915699835 1
0.201046194512615 1
0.199566017851047 1
0.201639904111585 1
0.198597165615153 1
0.203618119554973 1
0.201420985776308 1
0.206550455641764 1
0.202680946259623 1
0.196237882599244 1
0.198936287424424 1
0.200302059965366 1
0.201788612781821 1
0.2076054219621 1
0.19728719191591 1
0.198619842974408 1
0.201817228629746 1
0.207269334701682 1
0.199091121492619 1
0.19937585080078 1
0.202811510399296 1
0.19835391645175 1
0.195979586320454 1
0.203078011332249 1
0.203345748945741 1
0.196551036711224 1
0.189523145845667 0
0.194513549769082 1
0.201545766843355 1
0.206893960015355 1
0.20231403621609 1
0.204564474640556 1
0.209403681324976 1
0.199837490759748 1
0.20612500349384 1
0.1990042955792 1
0.205506945111767 1
0.208707239869674 1
0.196138496816576 1
0.194537902087957 1
0.208036442501143 1
0.200006425647169 1
0.199255295379198 1
0.193191584611241 1
0.194170084573914 1
0.203061678724915 1
0.198359986359912 1
0.197242886211812 1
0.205509896197436 1
0.202459182075182 1
0.19987762892608 1
0.199088662424452 1
0.201185169025481 1
0.199793786405984 1
0.203360135893843 1
0.207805535415323 1
0.202193035014029 1
0.208485542292315 1
0.193681030516829 1
0.202516009279289 1
0.199954458924346 1
0.196334824973826 1
0.188144935902059 0
0.200965331122315 1
0.204891003955031 1
0.198160230261451 1
0.197515083978789 1
0.204017570597474 1
0.195959345162427 1
0.195046600854948 1
0.189814599136437 1
0.190792627680728 1
0.205728182059752 1
0.202163973910596 1
0.207276240360689 1
0.198857533128961 1
0.192246572039229 1
0.207368992263471 1
0.198130188350661 1
0.197943455351335 1
0.202066898850803 1
0.196886417639622 1
0.211488665797796 0
0.197430093976001 1
0.206282807118608 1
0.205545293813216 1
0.202835703281807 1
0.193858772102027 1
0.204985853293971 1
0.210996377507087 0
0.202412090128264 1
0.205788669619581 1
0.199311979470784 1
0.204734890835047 1
0.209178713999318 0
0.204439737981238 1
0.192210820055039 1
0.199946776552988 1
0.200659882493484 1
0.203333226640009 1
0.207337629203166 1
0.200178223259257 1
0.198368679777182 1
0.20113675896059 1
0.195996715240083 1
0.201131690930542 1
0.204291370639657 1
0.203303470092604 1
0.207264130653721 1
0.199727375653183 1
0.193916582622572 1
0.194619243112552 1
0.202941198116786 1
0.200172491825331 1
0.198715454029564 1
0.197561271246974 1
0.202779429150188 1
0.202024313759479 1
0.199782899013226 1
0.202775639799518 1
0.199869124208407 1
0.198167933013227 1
0.200848262624292 1
0.203711892181482 1
0.199224458387831 1
0.204634397361695 1
0.207685660596656 1
0.200035515592034 1
0.196585836002424 1
0.203135157519328 1
0.196825010256655 1
0.196909206099936 1
0.194585611030763 1
0.202485252642985 1
0.208815080796556 1
0.193606170908853 1
0.202511202074746 1
0.19964027509989 1
0.196576936710066 1
0.197100802687716 1
0.19496911280425 1
0.200406299405554 1
0.202925482278854 1
0.207835707358369 1
0.206522270142262 1
0.203605830865125 1
0.193631572023214 1
0.201764529111237 1
0.199778524259547 1
0.207642326142403 1
0.206485795013525 1
0.198555346048009 1
0.202235595461117 1
0.203539534934614 1
0.209141531694432 1
0.193315903555133 1
0.203720514964943 1
0.201231336241907 1
0.200020966661216 1
0.193910756711652 1
0.199249751164818 1
0.200697379836649 1
0.207754912209649 1
0.203269775398673 1
0.196707841734267 1
0.20418377682616 1
0.200581264480928 1
0.201220156388826 1
0.194436881925522 1
0.190573348931796 1
0.205360399047957 1
0.200944003624807 1
0.201260173783657 1
0.209611874177461 0
0.196687947689687 1
0.200693561362818 1
0.207396392554352 1
0.199808482124034 1
0.194825139399007 1
0.201821161499715 1
0.202742935421111 1
0.204207085814096 1
0.197350410044801 1
0.205808653357435 1
0.199145156602164 1
0.199337889475809 1
0.203203600177784 1
0.202476943420811 1
0.195868741144471 1
0.210781526735973 0
0.211583701871859 0
0.198315386689757 1
0.199280417428106 1
0.212495713054643 0
0.193596231910393 1
0.202561851657163 1
0.206442319708501 1
0.19612890823251 1
0.202689836948479 1
0.205575635960019 1
0.200201626130185 1
0.193735163343882 1
0.209223084397211 0
0.203232870773041 1
0.191097201578998 1
0.199908406178043 1
0.205967858851987 1
0.19820502567228 1
0.200290560685552 1
0.210493807258845 1
0.195403627564045 1
0.194062617117662 1
0.195556485664166 1
0.197018517919967 1
0.205778037739225 1
0.201262230910018 1
0.195084299327455 1
0.203717771500087 1
0.195074837471418 1
0.194121138384546 1
0.205644539943894 1
0.194306239790767 1
0.198104815392823 1
0.19722970532442 1
0.195848690165467 1
0.200092483665892 1
0.200887480537831 1
0.190504808993785 1
0.201890621935658 1
0.202959715944884 1
0.201366162715082 1
0.20002012064709 1
0.191984607550817 1
0.203708770096474 1
0.198176937693499 1
0.197071062525044 1
0.207584025923857 1
0.196169769115733 1
0.196157184838845 1
0.19168756560052 1
0.208795253091431 1
0.197428110227053 1
0.209489329879835 1
0.188572955111886 0
0.198450250590231 1
0.210270314004222 1
0.198917690107769 1
0.201288927866572 1
0.204185633198085 1
0.198032214868742 1
0.193980075042116 1
0.193544234730093 1
0.198010838220582 1
0.202798013893641 1
0.198561306831186 1
0.198427415711919 1
0.203741050601672 1
0.20373426709099 1
0.205841799569803 1
0.198677400477334 1
0.203688353875503 1
0.197523184798425 1
0.192578469445259 1
0.197536587381629 1
0.20394635854188 1
0.193042537483879 1
0.202719742989424 1
0.201250114966619 1
0.201971651882382 1
0.207017463284243 1
0.208251461359803 1
0.198516334267768 1
0.199582635501393 1
0.199823405133933 1
0.19419100063582 1
0.193132681219909 1
0.206130849835841 1
0.203246753536477 1
0.198262754924904 1
0.189919350802076 0
0.201720002414228 1
0.204091043483381 1
0.190036877858817 1
0.206434093344462 1
0.193710207186646 1
0.193477090938904 1
0.201830753566598 1
0.201351977358773 1
0.196676927613054 1
0.199980012071129 1
0.198354538879283 1
0.198576530055533 1
0.199971121956393 1
0.197940098940997 1
0.196175264129098 1
0.20430938859716 1
0.206680059327075 1
0.194748789666257 1
0.211537889230292 0
0.196693645256843 1
0.211808329953924 0
0.203555286448213 1
0.200748036668252 1
0.202593222837458 1
0.195578344340597 1
0.199296793624538 1
0.209728524035733 0
0.208114047375517 1
0.204473442681867 1
0.209046687257999 1
0.209601429199427 0
0.202882402537207 1
0.195994542715552 1
0.200949274942187 1
0.195688168083197 1
0.201491356061693 1
0.19597422004004 1
0.190331482313165 1
0.198224983480344 1
0.20133321316196 1
0.188158041883263 0
0.194651684487113 1
0.203853755317558 1
0.204869981921897 1
0.198566846800133 1
0.196784428299334 1
0.199163551810238 1
0.202440123810962 1
0.203366481198269 1
0.206719797868792 1
0.199186850071104 1
0.195233814241985 1
0.203892452857043 1
0.198688361996574 1
0.201198437460878 1
0.211170386569241 0
0.206143794331757 1
0.195921348207123 1
0.196886253815109 1
0.196948166540811 1
0.195231290533989 1
0.206220078729535 1
0.200923798747027 1
0.205371963819926 1
0.197150844046778 1
0.191657870110063 1
0.20368759222438 1
0.200526290668015 1
0.203486717589426 1
0.203292922662832 1
0.213471275825836 0
0.202698595636749 1
0.199537488723039 1
0.197727456159648 1
0.198907838104968 1
0.196555431399281 1
0.200340422900016 1
0.194817034114864 1
0.195744308359625 1
0.197799018116739 1
0.199686931864809 1
0.199227568072393 1
0.197182378410565 1
0.208689774774172 1
0.201558345974973 1
0.203415977299048 1
0.200311933886267 1
0.19582947341015 1
0.196390037015148 1
0.205633796146555 1
0.200727948827944 1
0.203828240118901 1
0.193759324707719 1
0.207678879939083 1
0.201249651898125 1
0.199202028159269 1
0.198756810620544 1
0.195158038227752 1
0.192753500570089 1
0.201128982950927 1
0.201940975185174 1
0.203598135364315 1
0.205885563816798 1
0.201017616030137 1
0.197799723130753 1
0.192862447048931 1
0.202446457212237 1
0.195033347983077 1
0.193468613537935 1
0.200871062894147 1
0.205887736771705 1
0.2006123561913 1
0.203342549555302 1
0.201741616621781 1
0.202936404659622 1
0.195660753465552 1
0.191721432105756 1
0.203977737773638 1
0.202468317900705 1
0.198905481394368 1
0.193961347142783 1
0.202286295569144 1
0.196770414340595 1
0.190213482407251 1
0.205540328530897 1
0.195705513371816 1
0.200658449313957 1
0.20350180340337 1
0.191577173891818 1
0.197618909640342 1
0.196046817343552 1
0.197254725641276 1
0.211064411594016 0
0.203587531368097 1
0.201856694515323 1
0.19655678041858 1
0.21007487200266 0
0.202966537292991 1
0.193119391992945 1
0.199330010638826 1
0.201117705099876 1
0.205802744427064 1
0.200548182931997 1
0.195072660753841 1
0.200575352200779 1
0.199998812871051 1
0.207326883472728 1
0.199992690768099 1
0.190742770001978 1
0.194730041207649 1
0.201840100397398 1
0.195408008088752 1
0.198241381600886 1
0.202653525745275 1
0.209041056632512 1
0.203209002057335 1
0.207842826935385 1
0.204307403554646 1
0.194579939070952 1
0.199958321278872 1
0.201899707015546 1
0.195704943255742 1
0.200930457178115 1
0.200025904936053 1
0.205828262549901 1
0.196591188566653 1
0.203959722179104 1
0.199821399878581 1
0.19558396137244 1
0.200597339063756 1
0.203299622518244 1
0.196400672519352 1
0.199013196916102 1
0.193848273097416 1
0.200341073643762 1
0.19493116948615 1
0.193537921852695 1
0.199665481916166 1
0.206049787659321 1
0.199611256204329 1
0.197230178011124 1
0.203847098126723 1
0.203944456301482 1
0.201275244556038 1
0.1990914815951 1
0.198235324742348 1
0.195866840436531 1
0.20395259457597 1
0.206530408660166 1
0.201560775023068 1
0.18539263082009 0
0.20095327694702 1
0.203736977067292 1
0.202089951367645 1
0.195748840422781 1
0.200767796425882 1
0.20527938987864 1
0.201405479634435 1
0.193211290389664 1
0.195159449174816 1
0.206824489581737 1
0.20175670897041 1
0.209964405948183 0
0.197589060916331 1
0.206387705676063 1
0.195347604956774 1
0.203662071623264 1
0.203270314406767 1
0.212271208179091 0
0.195993693821127 1
0.197429933694317 1
0.190929676886412 1
0.195084607331152 1
0.195264099441444 1
0.209519798918848 0
0.208633869311117 1
0.202315301614562 1
0.198079638633993 1
0.195331691786229 1
0.202220357082215 1
0.197056620595571 1
0.207141183466179 1
0.196696083428235 1
0.198069054847744 1
0.201117402814855 1
0.200367252744985 1
0.201880316757603 1
0.195005953528289 1
0.197396781297081 1
0.206838086263447 1
0.188322121124609 0
0.197548301977699 1
0.199308205781025 1
0.193184398798301 1
0.205813989706235 1
0.194774478029015 1
0.202280291700947 1
0.204970492947257 1
0.205038154457009 1
0.199943667677501 1
0.199565811141981 1
0.207697983256116 1
0.195964848144101 1
0.202067318653148 1
0.19526346519387 1
0.201351961984576 1
0.199913900604721 1
0.20030622298398 1
0.202428004254835 1
0.207627278451624 1
0.191360492412978 1
0.195330636688198 1
0.193239850544553 1
0.201650725094184 1
0.211135293017603 0
0.198157727599383 1
0.200319875409218 1
0.202144151750905 1
0.194171712526004 1
0.203440388011928 1
0.201083021366786 1
0.201072258713131 1
0.198955173825438 1
0.2004287789895 1
0.203598650719242 1
0.204076401470371 1
0.194873343975441 1
0.197384251047971 1
0.195299245813895 1
0.196199217415855 1
0.202510202522785 1
0.195810891374959 1
0.205667724147189 1
0.199521767994131 1
0.203632127728744 1
0.203700732492377 1
0.199244721510793 1
0.19192305445205 1
0.205261901491345 1
0.198613236171303 1
0.20204272364004 1
0.210344911195002 0
0.206274079001654 1
0.197663151705464 1
0.193650092795303 1
0.19984662504356 1
0.201849462735651 1
0.197042943559542 1
0.202666833056596 1
0.190916466858857 1
0.200897382303115 1
0.204843750567621 1
0.196748434733083 1
0.195990315121071 1
0.19939136023696 1
0.198269444835702 1
0.206851971259003 1
0.202334274338445 1
0.197986507224566 1
0.200873505379482 1
0.202976136289156 1
0.196103962824063 1
0.200709743860938 1
0.202491119853379 1
0.193706734930482 1
0.20365516259647 1
0.203243768904011 1
0.203728456614403 1
0.202476715767484 1
0.203910257283223 1
0.195028930279713 1
0.205304469311475 1
0.209292811268931 1
0.201443567234823 1
0.190618453943155 1
0.208804888510428 1
0.19041573079202 1
0.204923375153796 1
0.190367703365021 0
0.204245067025845 1
0.194829956584469 1
0.203688017862583 1
0.191476151408814 1
0.199609430218721 1
0.200978056106588 1
0.197785355891938 1
0.201426359825513 1
0.196694757572873 1
0.206837285944622 1
0.201158197482018 1
0.195350727113981 1
0.198902475236334 1
0.204555619166998 1
0.205814313380785 1
0.202840409072492 1
0.197449022863069 1
0.196039859778804 1
0.198233138455079 1
0.198393830748575 1
0.200089977973706 1
0.201022234312478 1
0.194789297059169 1
0.203843368338391 1
0.197499563413617 1
0.19942393308631 1
0.204267478673891 1
0.190395416128863 1
0.207028268381641 1
0.193371855060885 1
0.194299905920728 1
0.205931975715753 1
0.197799537885215 1
0.197716484056034 1
0.203346285913243 1
0.197179758791919 1
0.201388727626534 1
0.199029051534257 1
0.194014092591674 1
0.205290781053609 1
0.198725394775736 1
0.203569853403346 1
0.199852119401182 1
0.198495189553419 1
0.198188629596095 1
0.197282345262276 1
0.201979663590043 1
0.209108334619809 1
0.203889822634171 1
0.207918029161769 1
0.194599463386422 1
0.192288280781408 1
0.201056055426353 1
0.201025342015939 1
0.193293013948803 1
0.200956429181108 1
0.196901060731787 1
0.199574127013563 1
0.195963988343724 1
0.19901448984304 1
0.200970664844254 1
0.198975835816204 1
0.198249405454712 1
0.196335636986427 1
0.204223355587983 1
0.199437252802865 1
0.197796017716505 1
0.199959868952521 1
0.198618238527558 1
0.198985817154267 1
0.207304782435993 1
0.203810555474777 1
0.201139448627297 1
0.19573063989844 1
0.201863098952141 1
0.204237259739701 1
0.192372248907546 1
0.20359284572438 1
0.191186095238146 1
0.205367814280695 1
0.204908053869543 1
0.203549833364623 1
0.203925964154842 1
0.193447924021363 1
0.198115082308592 1
0.19824066803678 1
0.200113306505297 1
0.205315797240253 1
0.207836221856682 1
0.202910403355768 1
0.201966983997162 1
0.190157897275978 0
0.197976666106931 1
0.196013858315862 1
0.196494905487106 1
0.200945050485381 1
0.197614695476743 1
0.200390949461175 1
0.197761490419252 1
0.200722404657191 1
0.198159744290925 1
0.202637014270322 1
0.201161327604524 1
0.201369450941695 1
0.197492718140212 1
0.206028738622272 1
0.201215049652537 1
0.196849730754353 1
0.19166643055586 1
0.202979600616087 1
0.20205551722794 1
0.200412769788439 1
0.203875542675135 1
0.198983699415096 1
0.208081810433598 1
0.204448803288888 1
0.191803433187792 1
0.196193597894517 1
0.195531964938062 1
0.19903814590568 1
0.200562825907443 1
0.202436489305282 1
0.200980134894448 1
0.194042365864762 1
0.201389578486299 1
0.201161212317129 1
0.203603552202924 1
0.198752218323251 1
0.199620126243292 1
0.204358605286445 1
0.207273230618843 1
0.209751706294588 0
0.202552649906576 1
0.199328124492713 1
0.203481091957748 1
0.196300506520723 1
0.200460325627223 1
0.203979949788946 1
0.192045496502275 1
0.200202332153804 1
0.201850362650958 1
0.199009363595664 1
0.205246032939403 1
0.198617354878667 1
0.209954554466542 0
0.196345408895331 1
0.203610351468475 1
0.193269070092617 1
0.198916238616262 1
0.196998736265735 1
0.20110448187981 1
0.198153879036015 1
0.198471772342844 1
0.194864752225683 1
0.191666613326913 1
0.199961105091879 1
0.198972339657926 1
0.196938079742748 1
0.201783129470287 1
0.207176761555184 1
0.20038325258821 1
0.199812504857798 1
0.200947277876278 1
0.200541569911921 1
0.201235681005525 1
0.200015360484923 1
0.20462826962206 1
0.187356749722565 0
0.198757320978975 1
0.206556297508084 1
0.197806881824834 1
0.193033968184229 1
0.200498905502801 1
0.201371276634126 1
0.19835184716271 1
0.198654178984305 1
0.192861158325011 1
0.196826480509304 1
0.200711284209113 1
0.20393578314376 1
0.198366154127634 1
0.203161967455608 1
0.197112579743524 1
0.201864070624703 1
0.202680744580568 1
0.199778735717005 1
0.204750379056584 1
0.202701693574031 1
0.192850593564937 1
0.196775267207931 1
0.20137221574194 1
0.193243799269447 1
0.188842608494072 0
0.198883336669748 1
0.203379240101869 1
0.203305072366315 1
0.200153952094421 1
0.203859288379865 1
0.199309658071841 1
0.200570493686337 1
0.194857408054781 1
0.202688188623308 1
0.201389411687333 1
0.200434690860201 1
0.197014314700888 1
0.191174389787657 1
0.197782848522396 1
0.198717843994018 1
0.202789333539165 1
0.207716364726135 1
0.209793463264774 0
0.199971459066533 1
0.205636805273367 1
0.203863244484815 1
0.200456802624989 1
0.210122725464905 1
0.193852889682506 1
0.200065970999631 1
0.19654225861489 1
0.203139750016463 1
0.204124050482366 1
0.203649283554754 1
0.198066234948498 1
0.203287137485408 1
0.196007542794489 1
0.196261882487171 1
0.198261067241155 1
0.205955650109195 1
0.200063179750861 1
0.198164066860664 1
0.200798647698016 1
0.202948180188254 1
0.198286699481138 1
0.197991370547 1
0.206637121387531 1
0.197423355789674 1
0.190274643597386 1
0.197536604752795 1
0.200978466433212 1
0.193534835183084 1
0.195951877186224 1
0.200601438510232 1
0.199940565863665 1
0.199343304442748 1
0.192317122710503 1
0.2055674864211 1
0.199242898776273 1
0.198558653642707 1
0.19172454571956 1
0.201287885611195 1
0.196844133181419 1
0.199805388198336 1
0.196222646426144 1
0.195569517693709 1
0.198779576466651 1
0.191429141025484 1
0.197100270695216 1
0.203301429003571 1
0.199777330816427 1
0.194437323088279 1
0.200787977749386 1
0.200628357865699 1
0.201224770990257 1
0.200587549807074 1
0.195144578203508 1
0.199879947363388 1
0.202081005882295 1
0.197472940972178 1
0.19676627962619 1
0.198409546458811 1
0.204790855221604 1
0.204486347251739 1
0.202753973549774 1
0.196966392673962 1
0.198650652926976 1
0.200153760522086 1
0.201919942781808 1
0.1992564289154 1
0.198009515028622 1
0.196818176486175 1
0.202412241841996 1
0.201822512618536 1
0.197257317001486 1
0.202500507761274 1
0.204188078180625 1
0.198581129655007 1
0.19715667727384 1
0.202179857734201 1
0.200421902635395 1
0.195133145699811 1
0.202990001621053 1
0.20243366954281 1
0.198043316744105 1
0.213096436213258 0
0.200071263449213 1
0.197333508150595 1
0.199823628585109 1
0.197277628719848 1
0.206379448342983 1
0.197423291292451 1
0.200291655317148 1
0.199068009625385 1
0.209390972523156 1
0.201449601496648 1
0.207223268257939 1
0.20294770818195 1
0.208491970786134 1
0.19368900693171 1
0.205967239978781 1
0.20333915756444 1
0.205865896110738 1
0.20322529643536 1
0.20200590764393 1
0.199073295950224 1
0.201534891327417 1
0.201203587194676 1
0.198881318103741 1
0.20085610041063 1
0.204373039540328 1
0.200425834036042 1
0.193387048128814 1
0.196245681085015 1
0.208525123073684 1
0.198817826030596 1
0.195713695193858 1
0.197755124370596 1
0.200712115685248 1
0.200136910303444 1
0.194407252959337 1
0.198528454550191 1
0.199361058971033 1
0.205576905368566 1
0.196878563447263 1
0.203652745824402 1
0.203097103406894 1
0.196709920756908 1
0.203042433034481 1
0.203911681875162 1
0.205061792319436 1
0.203448191633339 1
0.202052247393635 1
0.198598285477661 1
0.206374235110776 1
0.199662088960352 1
0.186616297627092 0
0.205144892313641 1
0.194149236748941 1
0.198575428322818 1
0.199387440786001 1
0.205151739245384 1
0.208287190790326 1
0.196156045820049 1
0.201841811671308 1
0.205256442864569 1
0.203118812736841 1
0.201490289581285 1
0.198711136192311 1
0.202817518537349 1
0.195080880134664 1
0.193321626742687 1
0.209490348776413 1
0.204984577538435 1
0.202719830222477 1
0.19833192530549 1
0.201161374774013 1
0.200987647181601 1
0.21092129251858 0
0.205491605393091 1
0.196051127334324 1
0.197314631697297 1
0.206428701377387 1
0.20396413812084 1
0.202759340731797 1
0.200827293575734 1
0.192299207059311 1
0.195995672410433 1
0.203780848470655 1
0.194041569853602 1
0.199606307478557 1
0.198214762597554 1
0.205593681443413 1
0.201593446088236 1
0.206136021163098 1
0.203809563703741 1
0.202583728397775 1
0.207287485828083 1
0.20479911777641 1
0.195118119291927 1
0.2053007135526 1
0.203640824175162 1
0.188634584340987 0
0.196418542272577 1
0.19352844725064 1
0.198744013018327 1
0.202116615792438 1
0.208489149294156 1
0.19933767270437 1
0.19278458006286 1
0.208983425052213 1
0.198649773064757 1
0.203910466577915 1
0.199084476865122 1
0.201531357321999 1
0.202995679489896 1
0.205151682781189 1
0.198657967542644 1
0.204987048197195 1
0.206924449403192 1
0.204283253767051 1
0.200054460859153 1
0.197363808959377 1
0.199331097866678 1
0.199400000606492 1
0.193239964311812 1
0.198703517780692 1
0.204375617147197 1
0.188493645125943 0
0.208166551058072 1
0.205132791933123 1
0.208772676263863 1
0.199507360365309 1
0.200055230308231 1
0.203075145059775 1
0.206748418951287 1
0.205709196240475 1
0.201738510164555 1
0.195425186765384 1
0.199762975696785 1
0.200222982529438 1
0.194793386307211 1
0.191644272840229 1
0.195441183950549 1
0.205692943697882 1
0.20388142927511 1
0.206720015379363 1
0.196315690209243 1
0.194133993209246 1
0.191807162110893 1
0.205110165823967 1
0.196100374983477 1
0.203600302340589 1
0.203766512659895 1
0.195327015214294 1
0.206491180682531 1
0.197746469561952 1
0.194518778991259 1
0.196298981534135 1
0.200078263637505 1
0.195102136538233 1
0.19686361842483 1
0.200569776566946 1
0.201593072558412 1
0.196706065800498 1
0.192637217076353 1
0.199766591630487 1
0.19031136058482 0
0.20571272071274 1
0.205521895199715 1
0.198951945191723 1
0.202989364439887 1
0.198732346660326 1
0.205992369774052 1
0.196270479034419 1
0.204191697678793 1
0.197991939493021 1
0.205860385227246 1
0.205876712811529 1
0.20532283268818 1
0.197330708860239 1
0.200306272158306 1
0.201126292888117 1
0.198427999993389 1
0.198674522512135 1
0.2016913381243 1
0.205467369122812 1
0.195753025049167 1
0.19796079337247 1
0.199984269869705 1
0.204901037906522 1
0.198959744510889 1
0.203369288582082 1
0.188397761385006 0
0.201404147095527 1
0.199788435436325 1
0.202718686546115 1
0.197279249159475 1
0.194194145412997 1
0.200241532096781 1
0.195059484560054 1
0.192220972793375 1
0.195633799977131 1
0.199475820275837 1
0.197796150783156 1
0.203065308473168 1
0.192374887796484 1
0.19632657987239 1
0.19680860555557 1
0.198738679036474 1
0.200474159177745 1
0.19675702753769 1
0.195257332716625 1
0.199620738920756 1
0.199058947516328 1
0.199824006517526 1
0.196964270519474 1
0.202794589164467 1
0.200370127396099 1
0.194843905395326 1
0.205225038935962 1
0.205284612536827 1
0.206459226678115 1
0.200575992845765 1
0.205737754769391 1
0.204561315024986 1
0.207185839837165 1
0.196494324412525 1
0.204191995940731 1
0.196806343736104 1
0.198988123332203 1
0.196516669583076 1
0.206843345785068 1
0.195615072774003 1
0.195583443912983 1
0.202825297703477 1
0.197224221101798 1
0.205447033106191 1
0.203434585095518 1
0.206101880734663 1
0.19731626902592 1
0.204335146767893 1
0.195246623510145 1
0.202171009862134 1
0.200137236954648 1
0.205783209556385 1
0.201869941433647 1
0.19582813797368 1
0.194348056077639 1
0.201899791143216 1
0.202901951103975 1
0.196467855469113 1
0.194862136877831 1
0.197959778286159 1
0.202227545360004 1
0.198726752246807 1
0.196033079877355 1
0.198745980842759 1
0.200247429736709 1
0.197818528616481 1
0.201260186711881 1
0.202527421488304 1
0.199725849600548 1
0.205662280840652 1
0.201681993660532 1
0.205306664049725 1
0.200691462622833 1
0.207528860968739 1
0.201514198717762 1
0.195288650996874 1
0.209406553019344 0
0.198882795672231 1
0.193603952704601 1
0.199758656588382 1
0.197391062505236 1
0.201162929580796 1
0.200157880228764 1
0.197059183629026 1
0.199346156244941 1
0.196037922517265 1
0.193203451328748 1
0.197579267795254 1
0.202355401446719 1
0.196239373195417 1
0.198856357018101 1
0.213297034955357 0
0.208014711392428 1
0.200019352037712 1
0.203756275121573 1
0.197434980865576 1
0.195227090702393 1
0.206849087321074 1
0.19698997428864 1
0.19675305313843 1
0.199633997637719 1
0.210516916448814 0
0.199487106436116 1
0.204402880800018 1
0.202935875791673 1
0.19956053814502 1
0.194945846052829 1
0.20285993959268 1
0.197308803819241 1
0.19183770086008 1
0.199466500780957 1
0.204020195424526 1
0.198726006557955 1
0.205076428883035 1
0.206516881080277 1
0.1996309526869 1
0.208143760866335 1
0.193154791183889 1
0.205893632228094 1
0.202493817832546 1
0.194542805229401 1
0.201990344987216 1
0.201823745304411 1
0.205624915106485 1
0.200241705967594 1
0.201183189745553 1
0.204868219917013 1
0.198852771615355 1
0.195289209159277 1
0.205035304854874 1
0.196694959743902 1
0.198350395912821 1
0.201753565248112 1
0.206114713814654 1
0.200125601958048 1
0.202965621670215 1
0.196136115143722 1
0.204610892061638 1
0.206895845357348 1
0.200797488512113 1
0.195196401079694 1
0.204178305673407 1
0.197521457124643 1
0.204379971831025 1
0.202115507308284 1
0.203262973282483 1
0.193523798182202 1
0.192376522555302 1
0.191663004944051 1
0.201801957624668 1
0.199053316512143 1
0.195134309648909 1
0.201458171247915 1
0.199434682726609 1
0.191863279624629 1
0.204230654018117 1
0.203280601079343 1
0.194432497931966 1
0.196682608936169 1
0.200013456148077 1
0.206319656040025 1
0.196834964838561 1
0.204111325759638 1
0.198658240309413 1
0.204037984041688 1
0.2016742456762 1
0.208336521981967 1
0.199388872904095 1
0.199907797723862 1
0.199391574811617 1
0.203213933859669 1
0.191760453699289 1
0.19311211447938 1
0.192803609531613 1
0.201125834845426 1
0.192551809157352 1
0.192751908245117 1
0.195100639079857 1
0.205103753106675 1
0.194175934456545 1
0.207493352167513 1
0.193495404441577 1
0.194985866667831 1
0.195899711067239 1
0.203746875007055 1
0.192520127950514 1
0.19400696525307 1
0.195914157165771 1
0.20399672854263 1
0.198707651664416 1
0.197667323458505 1
0.206980810428131 1
0.191248341540835 1
0.201374216079564 1
0.193530578965942 1
0.202161135197314 1
0.207760415576321 1
0.198016215418683 1
0.20610591023298 1
0.203408931403551 1
0.197053103374843 1
0.196502526545473 1
0.205405770653924 1
0.197109029314029 1
0.200367394579309 1
0.195978089956675 1
0.202312162164138 1
0.201250118683419 1
0.196168024298332 1
0.200689588211976 1
0.196640626401125 1
0.199428767991559 1
0.205387605896611 1
0.199898671946898 1
0.19135579075241 1
0.196689896766926 1
0.197233914420338 1
0.203373240111681 1
0.186354344071462 0
0.196178715913196 1
0.200318180851965 1
0.194724950901563 1
0.201156786783751 1
0.203595565159151 1
0.196619790277782 1
0.20206911282564 1
0.196799319314505 1
0.202593268719243 1
0.195787531802892 1
0.202534940155536 1
0.201901521207222 1
0.202767337366976 1
0.200903507663631 1
0.200955292605311 1
0.198505233301461 1
0.194626091751379 1
0.193020584473235 1
0.203776479980116 1
0.196341118457652 1
0.194392126693814 1
0.197101387270614 1
0.198329317591095 1
0.192598992684763 1
0.194488960699242 1
0.208094386937168 1
0.195842074657147 1
0.204098271276657 1
0.206305933758405 1
0.197931682095614 1
0.19819370684497 1
0.207904912979189 1
0.195304233903374 1
0.206026456767432 1
0.203266529915132 1
0.195332494753753 1
0.20327087858667 1
0.195833757255995 1
0.19840715627305 1
0.210046201527493 0
0.204089890361746 1
0.209006602311208 1
0.19514427051326 1
0.199641270889387 1
0.206705512048526 1
0.202191080548689 1
0.20086395528567 1
0.20135901665124 1
0.207093029991582 1
0.196361100912845 1
0.200913289171153 1
0.207420054744648 1
0.208610570166672 1
0.202580713871118 1
0.197943136457824 1
0.203073871985617 1
0.205272556946204 1
0.200507492708842 1
0.205708644546033 1
0.200420491816023 1
0.203196878992037 1
0.199536296066431 1
0.205568095419905 1
0.207213404804408 1
0.190904502579941 1
0.198578839934142 1
0.201506036952898 1
0.196943764324175 1
0.198161101404905 1
0.201427250157017 1
0.202570021062093 1
0.202683484505507 1
0.199009724340627 1
0.200196629379742 1
0.198746298143897 1
0.197771293861085 1
0.19944505209814 1
0.197995816241328 1
0.209994464260409 0
0.196615288921492 1
0.193587941140127 1
0.197779554969717 1
0.204312160237432 1
0.197555729986659 1
0.209353177009086 1
0.197762299025178 1
0.198476315322239 1
0.192323637755791 1
0.195529181088332 1
0.20224118848189 1
0.200687956532437 1
0.20058542910704 1
0.21036379758241 0
0.204802599524944 1
0.203592399012636 1
0.205063479675847 1
0.199360230662475 1
0.198753060659248 1
0.194386353536433 1
0.210801918252356 0
0.20261933975801 1
0.205789963540622 1
0.190903913088307 1
0.200920879664198 1
0.201447108544335 1
0.201128134341269 1
0.201062129052566 1
0.202116753049796 1
0.199372374574303 1
0.199388121319045 1
0.196722854180532 1
0.197315324928316 1
0.195583478052333 1
0.194993982900658 1
0.200746366991616 1
0.205394189735694 1
0.211068329374677 0
0.202029901934933 1
0.199604699046113 1
0.195499778953491 1
0.197401208446724 1
0.191346572995441 1
0.192548870657443 1
0.198468959754131 1
0.208817454274284 1
0.19844700640458 1
0.209293425248929 1
0.207661948008726 1
0.205396930252305 1
0.198983017758296 1
0.2060801273311 1
0.203128605047992 1
0.2013920001276 1
0.205175976604843 1
0.202387702181343 1
0.204023289098871 1
0.202730278528333 1
0.193306091713404 1
0.202943540421504 1
0.190647582325014 1
0.195602045058682 1
0.198256426172581 1
0.201490587531965 1
0.20748950781356 1
0.187036051145618 0
0.20355815959912 1
0.196389234080418 1
0.199374069672142 1
0.202834611419558 1
0.196268707035638 1
0.194456375583256 1
0.202648096743841 1
0.197961711360687 1
0.196691665057013 1
0.207076081991116 1
0.203703189868677 1
0.200600698545343 1
0.205867492216975 1
0.202291023515436 1
0.204077948729023 1
0.205049537216478 1
0.195166678007016 1
0.197002811281542 1
0.203570178450486 1
0.197399438274749 1
0.206484429865571 1
0.202180173513903 1
0.200288161863958 1
0.202189375336817 1
0.195427481139917 1
0.200260657761005 1
0.200474983938466 1
0.206880652146981 1
0.193478235428295 1
0.20269180454896 1
0.206966741441535 1
0.208299137714424 1
0.197342050949677 1
0.20219942592256 1
0.194700564362207 1
0.20259323433665 1
0.196263852206522 1
0.202127352953119 1
0.200249441208849 1
0.196276063547639 1
0.203420916017824 1
0.195815804994215 1
0.204990399420992 1
0.202665173190195 1
0.193732811337293 1
0.19828386152217 1
0.200784824987841 1
0.208619655056869 1
0.202804361900549 1
0.198471086919082 1
0.196622206097961 1
0.184361715650301 0
0.197200444795525 1
0.196109939772882 1
0.196228378704477 1
0.197516228779024 1
0.19938596010804 1
0.199520920188194 1
0.196213637409614 1
0.202214417993515 1
0.198801247175 1
0.199257524717206 1
0.197805930321516 1
0.194527955346847 1
0.200242743531243 1
0.200050320680841 1
0.202828143799608 1
0.20620920879726 1
0.201495160955382 1
0.206763259590664 1
0.199579116164732 1
0.190548556195579 1
0.203998744349228 1
0.205162008347081 1
0.199370360526601 1
0.193622960033591 1
0.203021453550456 1
0.196862136931904 1
0.194812828551275 1
0.193363617669464 1
0.198753709542225 1
0.201560421665128 1
0.200287454594333 1
0.205783665226992 1
0.192898891665398 1
0.207082600516311 1
0.201517879731575 1
0.193122432543263 1
0.206941717167958 1
0.196754450842342 1
0.192942515656117 1
0.196304072428048 1
0.201869914551884 1
0.202935366166704 1
0.209839286454179 0
0.203437052214942 1
0.192653145627827 1
0.206462796958687 1
0.194852712459334 1
0.197485131297369 1
0.201557330840633 1
0.202148832236941 1
0.203060115188902 1
0.198598350809221 1
0.198260511845729 1
0.205530189294192 1
0.206557648462727 1
0.196659090791442 1
0.205380994613789 1
0.194820999796083 1
0.200746935081334 1
0.204977082386515 1
0.197185524818021 1
0.195157091857134 1
0.201721313592198 1
0.199427626203642 1
0.203929651962184 1
0.204462213191417 1
0.196386239791963 1
0.208416675776096 1
0.198237327103433 1
0.195098569133164 1
0.204284982424946 1
0.20193193440171 1
0.201245689745291 1
0.205115229395809 1
0.199855399518463 1
0.201010164564291 1
0.192735132522763 1
0.200514879615088 1
0.202582872458611 1
0.198719319453367 1
0.1984748403459 1
0.208275097473304 1
0.205656505976574 1
0.215637061231856 0
0.1926649107748 1
0.208336525919838 1
0.196186099988718 1
0.203744576038488 1
0.201050398877015 1
0.192581688803318 1
0.190844422418483 1
0.195099989676953 1
0.207983608497216 1
0.199044985749673 1
0.201162892015664 1
0.197797425939466 1
0.206642884970648 1
0.203501565415329 1
0.200144967916438 1
0.191067249720894 1
0.192554726845091 1
0.194118082338145 1
0.19590483962645 1
0.205006311256134 1
0.194095751729918 1
0.202857828993926 1
0.192382788805605 1
0.201934258941613 1
0.20518163541066 1
0.195118650147107 1
0.192517049301461 1
0.202199043208667 1
0.200393555289576 1
0.203002948920725 1
0.205226523498086 1
0.190249533796317 1
0.202331146821736 1
0.188922458975045 0
0.212814037432339 0
0.20037150004151 1
0.197090061895697 1
0.203239733743857 1
0.200526423106702 1
0.197767570326954 1
0.199356567799176 1
0.201870265542767 1
0.206811848430572 1
0.196136679054233 1
0.203263093520045 1
0.19680253601606 1
0.20507467112791 1
0.190192146542661 0
0.204081223065827 1
0.198003711444352 1
0.203893686808287 1
0.214392041706074 0
0.206976567963243 1
0.19720360707253 1
0.204404107415551 1
0.200688069571193 1
0.194065693203357 1
0.201560431579386 1
0.202811521008699 1
0.197000734306547 1
0.201987807913394 1
0.197801474430037 1
0.205625016899314 1
0.204900686165265 1
0.208722145331861 1
0.196846704693085 1
0.213874000008506 0
0.205940245413008 1
0.191862687242131 1
0.193826019476102 1
0.2039301795629 1
0.196361184137947 1
0.200665118150614 1
0.200975861826364 1
0.198495486167167 1
0.208354697784553 1
0.208046227632605 1
0.200270076087833 1
0.211524885798218 0
0.198474783615731 1
0.206655622714365 1
0.194615300775993 1
0.20513974949867 1
0.20462193741909 1
0.199043467764753 1
0.202691994507332 1
0.202339501651255 1
0.212011382008612 0
0.206695265070813 1
0.189225330923268 0
0.200830473298009 1
0.193860747157265 1
0.200322156385612 1
0.207729031713246 1
0.202082433828395 1
0.194301567622996 1
0.194294262958425 1
0.203195507670572 1
0.198108425141816 1
0.205220201844161 1
0.19663370878456 1
0.200780813411491 1
0.191278467539989 1
0.19605210449137 1
0.196196173697822 1
0.206949815461606 1
0.206154086516732 1
0.199146196152165 1
0.192773379380422 1
0.191743543091392 1
0.199960843682067 1
0.194830054698551 1
0.20289505554074 1
0.202728648653111 1
0.194252216513815 1
0.197029345968042 1
0.200839750215989 1
0.19828010016776 1
0.204429222461749 1
0.197329472651063 1
0.19610542960189 1
0.202154299666221 1
0.202691641646304 1
0.194533718854072 1
0.197207693760652 1
0.19505001731544 1
0.202542914880252 1
0.194289998210846 1
0.196558756739613 1
0.197972856802792 1
0.199609462785435 1
0.201510640390023 1
0.205377478236661 1
0.195900884503403 1
0.198373454924788 1
0.206125839901496 1
0.198166339855809 1
0.202170199595287 1
0.192027833891817 1
0.198755951753174 1
0.194631920613684 1
0.208010640609654 1
0.202656399930547 1
0.199957689803773 1
0.198945795301697 1
0.201610048302493 1
0.197838003739143 1
0.207576656202349 1
0.197432868003414 1
0.198618822824645 1
0.203405046282158 1
0.205567206251117 1
0.198754377070495 1
0.194623346448423 1
0.202464672465225 1
0.200339610191571 1
0.196529738707435 1
0.20450664065534 1
0.208080674059906 1
0.194679615560751 1
0.204141015979481 1
0.195148559719605 1
0.193057650167528 1
0.201319401025409 1
0.205024950827076 1
0.200937244946804 1
0.198658313379961 1
0.204868949957534 1
0.199894604583137 1
0.205801471971597 1
0.203761446181008 1
0.205325468960706 1
0.200278806493164 1
0.208351577116672 1
0.194816208295809 1
0.204732382065876 1
0.201726245940219 1
0.199015666127306 1
0.200360932378991 1
0.20197128167866 1
0.193624889433167 1
0.194414937508866 1
0.204505707109402 1
0.20134091731038 1
0.200405251257489 1
0.201348778704752 1
0.200505208095327 1
0.194343670166983 1
0.194476229216716 1
0.194244191256683 1
0.197432954656109 1
0.199127368375786 1
0.203939063803607 1
0.20078493446265 1
0.192766357987244 1
0.197704414025338 1
0.201995754913207 1
0.19841305853253 1
0.211261339964576 0
0.1996328559556 1
0.197808293798323 1
0.193683854897806 1
0.197839527637419 1
0.203771069001792 1
0.204070451581999 1
0.201481421007764 1
0.185609463590192 0
0.202938931542012 1
0.205635993378263 1
0.195760798686795 1
0.197032706095794 1
0.202119233931498 1
0.194313329907525 1
0.195079298896244 1
0.202053094859597 1
0.208084024723744 1
0.191673012970607 1
0.200484602617477 1
0.19607020737286 1
0.207576112159072 1
0.193309093506982 1
0.196339668120703 1
0.203892791700564 1
0.193102563692284 1
0.199771689450254 1
0.208992046164011 1
0.202180538743027 1
0.204914135651193 1
0.198003678040804 1
0.204893239867388 1
0.206362871163843 1
0.198976586920571 1
0.200656373053901 1
0.204421340902655 1
0.205184692828123 1
0.201588787018157 1
0.193365587024492 1
0.198841074574951 1
0.197835241752008 1
0.20181745570132 1
0.201209514220008 1
0.197700261805302 1
0.200780069664666 1
0.199329082769019 1
0.195337294369485 1
0.204298785008571 1
0.20150664531367 1
0.203026830967317 1
0.205803195986182 1
0.19644360851198 1
0.200150437867752 1
0.195782111530342 1
0.202546663378906 1
0.198874010460153 1
0.194844685382442 1
0.194294722958402 1
0.205411719282951 1
0.207279471740919 1
0.192012054709015 1
0.203839687651492 1
0.196914440926093 1
0.206106869200771 1
0.1922829692228 1
0.201024049882896 1
0.19113378942925 1
0.193546791800633 1
0.205587363175314 1
0.210826475237156 0
0.197261298153664 1
0.199881373666112 1
0.200617825674659 1
0.206415206048297 1
0.202044507990841 1
0.201484200929072 1
0.195760689022226 1
0.192026543762354 1
0.192917884780021 1
0.204087441941929 1
0.191965416857759 1
0.197390874007986 1
0.199059265935031 1
0.197827466092041 1
0.192977834358058 1
0.19838340780009 1
0.201652648753702 1
0.200117402576467 1
0.196734545439177 1
0.202336440624236 1
0.197733471289288 1
0.197708085468443 1
0.203540181169637 1
0.186650937373816 0
0.198322127713688 1
0.203124424532491 1
0.20070048343169 1
0.191795180272318 1
0.2081360727657 1
0.19730865958196 1
0.207060050253845 1
0.198459392407811 1
0.19719143670236 1
0.194061323436083 1
0.203297286374666 1
0.208208772455387 1
0.201458949853961 1
0.197392214651669 1
0.201142370779272 1
0.198036678770427 1
0.204295384488231 1
0.199442755214895 1
0.202645657355106 1
0.199066991864427 1
0.204844701892423 1
0.204127847021369 1
0.209464958286177 1
0.197523637874155 1
0.194745491509872 1
0.201556446737377 1
0.203076436260303 1
0.19525780473928 1
0.199190422063745 1
0.202074472596862 1
0.19483621351682 1
0.208127476835759 1
0.200765359520079 1
0.201372839443021 1
0.202944792586169 1
0.196573247348451 1
0.200278033838957 1
0.202129803357357 1
0.194350318854264 1
0.204702371629844 1
0.20444897569255 1
0.206126289068243 1
0.2047076970881 1
0.189105747058516 0
0.2006939974337 1
0.202300947286154 1
0.191954239651131 1
0.195967355171822 1
0.195613696116823 1
0.202737950723719 1
0.206413530427675 1
0.198959405073839 1
0.198830426086378 1
0.195827702032956 1
0.202710533336357 1
0.205253816823937 1
0.197310178831547 1
0.196140420410885 1
0.201859906342351 1
0.193125725667302 1
0.194211253674469 1
0.195916417831284 1
0.194921474635467 1
0.198916071926836 1
0.198660131459464 1
0.201861238619828 1
0.199948928738141 1
0.194881887093219 1
0.196234520465128 1
0.209456618713856 1
0.197762088046183 1
0.196931362188203 1
0.195722933799734 1
0.204872865562694 1
0.195083720872666 1
0.200673138337953 1
0.195355296620873 1
0.193844069884127 1
0.200138335689366 1
0.199517907451664 1
0.212778652549484 0
0.203375902545962 1
0.202458907006117 1
0.205186932045582 1
0.199881130155355 1
0.191663655610713 1
0.199373007611884 1
0.208329712556863 1
0.202963733693081 1
0.207572606474726 1
0.196313097865602 1
0.195406100655671 1
0.202119918020354 1
0.196539944928518 1
0.206933302267193 1
0.20021375931857 1
0.20056438851473 1
0.199886911057069 1
0.203332539449627 1
0.200150660295126 1
0.193859597206686 1
0.20216655746354 1
0.196040045986922 1
0.213515353145697 0
0.18568163504349 0
0.201325213145115 1
0.205558697601202 1
0.207247413159447 1
0.207360043009869 1
0.194744952437098 1
0.19887354794124 1
0.197879451828703 1
0.208165587224965 1
0.203514746219868 1
0.200855037334767 1
0.198125875293447 1
0.199338486950017 1
0.203782714615814 1
0.207614950901279 1
0.195754809894683 1
0.208017956141833 1
0.201092885726394 1
0.194464680368437 1
0.1986138615016 1
0.19376636333213 1
0.208403341155986 1
0.19504763870987 1
0.198444303327529 1
0.198910204500135 1
0.20543444075835 1
0.204650782449569 1
0.199974363859838 1
0.197112691315787 1
0.19740388978544 1
0.204000317264271 1
0.200083055867826 1
0.196604251230359 1
0.196360831575127 1
0.192339465418021 1
0.20548993198888 1
0.197691584750923 1
0.191700302821089 1
0.202149668305984 1
0.196047029553629 1
0.206813618888846 1
0.201813272738265 1
0.199641485935634 1
0.19553551740839 1
0.200282097986162 1
0.194354584906674 1
0.196953169249824 1
0.199551811028508 1
0.202414793435125 1
0.198616031986218 1
0.199339907646686 1
0.197983001170634 1
0.192345952049976 1
0.213192753339332 0
0.194643993660607 1
0.192892693888564 1
0.193991896853043 1
0.193695065271518 1
0.202626243961998 1
0.203384224123808 1
0.200664917104977 1
0.201257855939149 1
0.205334802538129 1
0.200915167628765 1
0.198172671167314 1
0.198051833118426 1
0.204679548722154 1
0.202913583074521 1
0.205982015527511 1
0.199822198362901 1
0.205934588729729 1
0.209936028103217 0
0.196909190601334 1
0.198953151648067 1
0.199754295034331 1
0.20804272344027 1
0.200784669304499 1
0.199270649750407 1
0.193593307858018 1
0.190303856011583 0
0.201221037972021 1
0.197169038696339 1
0.209003432096645 1
0.208314781418733 1
0.19834625300575 1
0.200361000681136 1
0.201454008400986 1
0.204481498790616 1
0.186003779583456 0
0.186842674372651 0
0.198917733730659 1
0.210824037697312 0
0.200051681489715 1
0.190918005642975 1
0.198702802331888 1
0.200063669000467 1
0.195945788196853 1
0.19338934392481 1
0.20789978787453 1
0.204986195391466 1
0.200243259230657 1
0.20458338282163 1
0.198424701995779 1
0.202534215676925 1
0.203155814678701 1
0.199828184257855 1
0.204282677606274 1
0.206847768176506 1
0.197992405293972 1
0.196385831102693 1
0.199074668314615 1
0.197898734297117 1
0.199003326573016 1
0.201444358044755 1
0.203172760348205 1
0.204685957912107 1
0.202870019102749 1
0.198699885856379 1
0.21231768991818 0
0.202864395284836 1
0.197272162972772 1
0.200014312203182 1
0.202360111169166 1
0.199637986537551 1
0.198577960830579 1
0.201050882631639 1
0.199503595100232 1
0.204252606160572 1
0.196187833506449 1
0.208044487543086 1
0.1981132985756 1
0.193730164032104 1
0.205458745101317 1
0.20140466634544 1
0.197456195636992 1
0.204624094128648 1
0.198057562452442 1
0.201631168868789 1
0.203549512720619 1
0.198716150654466 1
0.200955441785381 1
0.19837382441547 1
0.199461626507098 1
0.202395508858193 1
0.206290444522954 1
0.199650523782796 1
0.201642655460286 1
0.20313555522603 1
0.20045383013596 1
0.207190773282437 1
0.200572612728048 1
0.200917925873842 1
0.197377274240423 1
0.197493038285369 1
0.201816824160231 1
0.192949647956175 1
0.195957520902755 1
0.197912748756033 1
0.209186405698676 1
0.197595374839122 1
0.197059601980235 1
0.207252905145872 1
0.203884672023895 1
0.203486347880729 1
0.201149792737473 1
0.209419323839598 1
0.203978584810658 1
0.199067420195311 1
0.192343887123293 1
0.200483997216367 1
0.199607258680844 1
0.195025834521865 1
0.197294942000698 1
0.200526950937701 1
0.205835846990071 1
0.198661927475887 1
0.21176014163513 0
0.208702222730708 1
0.194312404672929 1
0.198906093000422 1
0.20903244521261 1
0.199156204397327 1
0.209933080289295 1
0.201977495357475 1
0.205369657103953 1
0.202629141711142 1
0.204555407115473 1
0.197407309485308 1
0.193740570876438 1
0.207604200939425 1
0.201204480997117 1
0.205703277567219 1
0.201191767618095 1
0.202956853340064 1
0.202559932071718 1
0.197167856591659 1
0.202325348427255 1
0.194123633820881 1
0.200374841388238 1
0.206741946592532 1
0.199295360043188 1
0.202459872041128 1
0.203048761458672 1
0.194272820837724 1
0.192263845728623 1
0.204814146778954 1
0.209835882158095 1
0.196465978758422 1
0.1964974111804 1
0.204130931154675 1
0.207437197275548 1
0.195874334425387 1
0.199120854410099 1
0.207550777284242 1
0.200120029870209 1
0.200394301626616 1
0.197139110669787 1
0.199775850560193 1
0.200326507636437 1
0.203777700937583 1
0.201065709914994 1
0.196930707652509 1
0.20999648391078 0
0.207862715629455 1
0.20361360169265 1
0.200251972740755 1
0.200678323064383 1
0.200547676093321 1
0.205415942383456 1
0.201032347786366 1
0.207691347158315 1
0.203923616579348 1
0.188968327137685 1
0.203111303504232 1
0.207211522224179 1
0.207489987875998 1
0.191925741527237 1
0.205163199993421 1
0.208884502834218 1
0.205755046020931 1
0.197799439742687 1
0.203488792323137 1
0.207655729983018 1
0.201211306028061 1
0.204501970181241 1
0.199395575740138 1
0.208765639861292 1
0.197912199618567 1
0.199152961066992 1
0.204098164338829 1
0.201177354915535 1
0.198137314129917 1
0.201650082872426 1
0.207958417640083 1
0.207630731343125 1
0.206629151879153 1
0.203025277346549 1
0.196662066226448 1
0.200915856861141 1
0.205350201153292 1
0.201833806194991 1
0.203819096075685 1
0.200948087008599 1
0.198625225984904 1
0.203099279931975 1
0.200520260058696 1
0.205517851933259 1
0.191111725216819 1
0.202436267555532 1
0.204912205774924 1
0.202120902443298 1
0.200923831584994 1
0.212545715353407 0
0.209245677135355 1
0.198527519315858 1
0.198945925571896 1
0.199496387740071 1
0.212756579550852 0
0.19287699933438 1
0.195738068180346 1
0.195743240316569 1
0.204945825293808 1
0.196611471574568 1
0.20084508402725 1
0.201709170621277 1
0.195805230722326 1
0.202240620094916 1
0.207828635257835 1
0.19336432922982 1
0.206123193751049 1
0.206206337617286 1
0.196770693929962 1
0.194472074603173 1
0.200275287558059 1
0.209673833993845 0
0.19695190518881 1
0.210726144463058 0
0.194855614776524 1
0.188479851585401 0
0.207129608252541 1
0.209737264496292 0
0.191563511665502 1
0.199026785465466 1
0.200194433585289 1
0.207842136173381 1
0.202170978605079 1
0.20574622259057 1
0.194364625214312 1
0.206586416343537 1
0.19169911472994 1
0.203275325080862 1
0.204174532656443 1
0.200624311205526 1
0.203597028847538 1
0.20255289278667 1
0.196342640047823 1
0.197290100736575 1
0.204742288001788 1
0.201468606051964 1
0.202272961528238 1
0.194302379322879 1
0.197239093393194 1
0.203746129962664 1
0.206916695567631 1
0.199546085924167 1
0.201163449592833 1
0.197340810295666 1
0.204468499466493 1
0.199111582184109 1
0.201729785702212 1
0.199839978740949 1
0.197482087753402 1
0.201633765280677 1
0.206702363631798 1
0.192960694930427 1
0.196244831433964 1
0.20541319277487 1
0.20476355871168 1
0.206107354078445 1
0.205030098537818 1
0.199268753649757 1
0.20379137709248 1
0.21292560965349 0
0.195794764318408 1
0.19379977501109 1
0.201042857191187 1
0.2042404775482 1
0.2021411294727 1
0.198900682334802 1
0.196951835684866 1
0.203664603589077 1
0.196885976341943 1
0.200871516977574 1
0.204258959594865 1
0.201696684862963 1
0.198409273059134 1
0.193006969888666 1
0.197995357875659 1
0.189564211031556 0
0.189478711035057 1
0.194475330073878 1
0.19792372590285 1
0.21542016420893 0
0.198691400702361 1
0.196830263042483 1
0.197621967803 1
0.200470386962323 1
0.19733818341885 1
0.195957671616749 1
0.203547320270439 1
0.194252061393997 1
0.196393780636834 1
0.209028015085936 1
0.20426586704974 1
0.204135174504086 1
0.205622693419184 1
0.200203908530111 1
0.206123685079675 1
0.198696117644812 1
0.20041713283383 1
0.207561357101336 1
0.204625942427768 1
0.206416997911116 1
0.200705001647751 1
0.208216910572543 1
0.200621244017189 1
0.204132282238243 1
0.195865907800691 1
0.20629579104582 1
0.19978633254334 1
0.194143753320786 1
0.21057486325168 0
0.195769431497318 1
0.199877567820695 1
0.205019052850633 1
0.199296063518217 1
0.197418577797573 1
0.190545443522344 0
0.195024965861112 1
0.200385612817934 1
0.203985388004337 1
0.20680694999271 1
0.196359932269352 1
0.194131461577624 1
0.201516427511425 1
0.197938203916353 1
0.204690875324101 1
0.201389493771737 1
0.203357264151763 1
0.201991185177122 1
0.197003108945083 1
0.199058660721562 1
0.197007954239865 1
0.199624157036089 1
0.195654289169209 1
0.196221915706281 1
0.204643021500742 1
0.20734738158263 1
0.203687304429081 1
0.198700595360931 1
0.20146836740678 1
0.202721601764967 1
0.195535611584397 1
0.199940942613988 1
0.201656264760874 1
0.197997763786544 1
0.199646894240321 1
0.206445134175519 1
0.203302543715374 1
0.209530370832519 0
0.195143127969791 1
0.189561380752445 0
0.198549193611028 1
0.201317647867335 1
0.205921377002432 1
0.194307292255793 1
0.192408422728288 1
0.205136049811245 1
0.198649825343059 1
0.206146369329925 1
0.203626340343407 1
0.202149603085015 1
0.202944369530458 1
0.203543319577309 1
0.195155087252688 1
0.201736692984031 1
0.216869594061385 0
0.196136918354431 1
0.20611617755653 1
0.199654779322008 1
0.199661058375223 1
0.198037261954498 1
0.198774378213834 1
0.201495399633756 1
0.197706266543015 1
0.194849275000187 1
0.194025820963201 1
0.200716178736281 1
0.201782997262395 1
0.210029024122121 0
0.189154052214693 0
0.195533644623779 1
0.200883927529824 1
0.204683354048102 1
0.198327664479853 1
0.196785262703275 1
0.208300064798887 1
0.202245012715459 1
0.189927570416941 0
0.192222165940632 1
0.204471572774996 1
0.19624682436404 1
0.194194194438852 1
0.197241341484508 1
0.198637030013063 1
0.195675098821532 1
0.205151197575437 1
0.195148137072073 1
0.19758272959513 1
0.193674130466103 1
0.204006463938128 1
0.196067510164595 1
0.202439705279115 1
0.202133693428313 1
0.205547505368553 1
0.204380452269095 1
0.211119741432196 0
0.205707140593119 1
0.211745014585266 0
0.195821560248173 1
0.198667529229688 1
0.209657293046741 1
0.194527804427287 1
0.209720423919519 0
0.198922592507279 1
0.196299124818922 1
0.200992903572286 1
0.196215145720472 1
0.194239799604389 1
0.19965367599623 1
0.201863680535452 1
0.19965042029965 1
0.204788296362002 1
0.194996877681585 1
0.198704640511422 1
0.203101050053853 1
0.205577660615539 1
0.199733223360237 1
0.194998012769027 1
0.206850499428874 1
0.203999471413445 1
0.194308189786636 1
0.192130938764346 1
0.200165406912427 1
0.198980123939358 1
0.19117242427673 1
0.196186822553889 1
0.203261768865637 1
0.200557003784904 1
0.196804794956472 1
0.202134934132152 1
0.202444066113825 1
0.195014515600534 1
0.194842848017414 1
0.199037089895708 1
0.197933811438154 1
0.194713683597049 1
0.196885869894535 1
0.214308841079584 0
0.19434181266875 1
0.195593439949617 1
0.190258950166393 1
0.194796373983678 1
0.197818629353947 1
0.200375839867104 1
0.19958068471227 1
0.2001536591019 1
0.198568445098416 1
0.201246094675629 1
0.199455743974934 1
0.202385160122915 1
0.204714857680988 1
0.196854121313673 1
0.196155875261927 1
0.19908674944843 1
0.205187187665515 1
0.200610354131596 1
0.209504200370524 0
0.208020810264489 1
0.196542843358089 1
0.199761690486665 1
0.202290721739068 1
0.202660976187282 1
0.207179908070664 1
0.206364584915319 1
0.193188113419232 1
0.198169587878185 1
0.193274621102354 1
0.194908135012173 1
0.20976455120424 0
0.193421037498629 1
0.203000587700016 1
0.200420351980246 1
0.194951109387878 1
0.194825224253429 1
0.194905569614541 1
0.202137206142272 1
0.198776418827505 1
0.196569416514585 1
0.202124130533127 1
0.198874432184649 1
0.200749444812012 1
0.200117214127809 1
0.209631853768549 1
0.20058686816674 1
0.192338355660374 1
0.204025439378113 1
0.197251354160865 1
0.201961764588484 1
0.207638196387584 1
0.19777680417699 1
0.204857685251058 1
0.202925875887147 1
0.20503368165865 1
0.195590059063035 1
0.200089221157449 1
0.201020808632344 1
0.203591411121745 1
0.199862744274001 1
0.206676486428716 1
0.20117208569467 1
0.201087762168431 1
0.202642295619264 1
0.198531466808258 1
0.197743965104404 1
0.200039066395042 1
0.199838890110826 1
0.201233165239554 1
0.201056025628683 1
0.200589293657452 1
0.196236821275897 1
0.196821488354744 1
0.2018547234885 1
0.207628137470919 1
0.200751266714052 1
0.201371927283668 1
0.20042397915763 1
0.205141193894023 1
0.199053679797093 1
0.190744534993651 1
0.202861789567831 1
0.212240212008715 0
0.1992353427814 1
0.198687209472544 1
0.199943248259966 1
0.20122125224894 1
0.203086277137787 1
0.207514176874594 1
0.209142241982431 1
0.202283553344524 1
0.19856737862954 1
0.200388030671648 1
0.200977008367659 1
0.194373870384615 1
0.207548023056861 1
0.197663305741258 1
0.192248463159562 1
0.196065995149298 1
0.209569310429686 0
0.206056379456129 1
0.210511953164244 0
0.20190687064231 1
0.206408023239522 1
0.203348658936145 1
0.196640778294362 1
0.200592987485763 1
0.198604358200606 1
0.208965615475912 1
0.195639622366186 1
0.205690447566075 1
0.201870079113527 1
0.200059673908996 1
0.199942984103332 1
0.201713758539793 1
0.193942121991998 1
0.201444987668853 1
0.201947148873951 1
0.199116244331951 1
0.202498768480527 1
0.196236108110363 1
0.201220374778362 1
0.200351207230872 1
0.199716256305545 1
0.195786905006921 1
0.202493873024388 1
0.205384755356577 1
0.204258748866936 1
0.208103824908098 1
0.200995115919493 1
0.202729236306958 1
0.201352787986106 1
0.192130879494209 1
0.20248030628125 1
0.198324401860996 1
0.201270738909794 1
0.195537723968712 1
0.197169249677981 1
0.202743168381209 1
0.204269536148712 1
0.203294196130771 1
0.195905185817987 1
0.204627030089006 1
0.202101904374166 1
0.202820331839287 1
0.198608196626947 1
0.207228600140179 1
0.199749419181618 1
0.199388533743461 1
0.199356809024884 1
0.194816156651447 1
0.199833435774814 1
0.197693530141375 1
0.203595080198279 1
0.200190065666059 1
0.20298514048816 1
0.208559483995943 1
0.199153277975259 1
0.20352185025793 1
0.198769574196348 1
0.200170500436694 1
0.201928568752237 1
0.195383435185798 1
0.197126491379142 1
0.197299175210799 1
0.205423635130967 1
0.207020662242883 1
0.20297959732336 1
0.195394723716037 1
0.190046947210327 0
0.208200375457574 1
0.20323141661668 1
0.188906907129279 0
0.20523117755693 1
0.202522703906295 1
0.202971908736649 1
0.20311318500903 1
0.196607890877091 1
0.197591815771207 1
0.200797092139833 1
0.206554130674941 1
0.202617145367945 1
0.200388269381134 1
0.194822643047781 1
0.211685467109881 0
0.202214031288074 1
0.188700303392016 0
0.203518488229912 1
0.198313230389474 1
0.197784600843949 1
0.198830801813237 1
0.199464470731356 1
0.197501386589626 1
0.201427372975187 1
0.205120403049403 1
0.196297839271633 1
0.194225412448744 1
0.20638525630525 1
0.196029304965603 1
0.194450749430496 1
0.203339920886313 1
0.200354464925553 1
0.195770745402037 1
0.199859581828093 1
0.194969217080859 1
0.195674155066122 1
0.200117876950775 1
0.20429601593774 1
0.206086378621524 1
0.202991494918242 1
0.202419251613477 1
0.204471994499143 1
0.199438873189628 1
0.198782599672211 1
0.207734017053399 1
0.195389527618063 1
0.204403350227085 1
0.191101635866984 1
0.199810943430226 1
0.202174361291771 1
0.205435273293545 1
0.198211759695177 1
0.195097830350966 1
0.198499903117205 1
0.19856225378811 1
0.201277873662882 1
0.205619144433487 1
0.198234389613327 1
0.200294815725743 1
0.197186749736726 1
0.204213219602008 1
0.196831036509155 1
0.19622535374067 1
0.186177662252836 0
0.19757168057313 1
0.198114035876635 1
0.197097055916386 1
0.198497375716757 1
0.200387762533042 1
0.193326495024606 1
0.205754919478121 1
0.198955673769508 1
0.198032136529691 1
0.209953316646032 0
0.194249754297247 1
0.196169304993665 1
0.197894636745395 1
0.207714268024647 1
0.201616035360078 1
0.199966204514986 1
0.205124725350941 1
0.200726392212135 1
0.198152189600824 1
0.200262163402696 1
0.203983023840275 1
0.207811819872811 1
0.201525296563406 1
0.20396331186512 1
0.200027540441225 1
0.195968782803556 1
0.207478599564361 1
0.199634297094047 1
0.197797338071933 1
0.197301074445486 1
0.199858366348585 1
0.198393014832613 1
0.194106980464761 1
0.207647870086385 1
0.200884340460798 1
0.19875522254709 1
0.197875682626104 1
0.206195108511636 1
0.194435479710283 1
0.203545429930075 1
0.20310917093102 1
0.203534185195393 1
0.197578846180379 1
0.199825227843606 1
0.20649250502864 1
0.205527150706617 1
0.197072496198339 1
0.200332678031413 1
0.199346383009316 1
0.208049258329829 1
0.200165779128656 1
0.20486785773437 1
0.196847917967472 1
0.199901618100163 1
0.19494708914733 1
0.206620137121756 1
0.196401784761958 1
0.208094262010973 1
0.202977769222242 1
0.193604057879925 1
0.198984056060635 1
0.202971279683371 1
0.198335156331443 1
0.19722788762944 1
0.201531649729482 1
0.195532411060371 1
0.206108021768843 1
0.206757775813506 1
0.196972798329436 1
0.191780656475033 1
0.199735140042403 1
0.204202120186573 1
0.201417610720917 1
0.195654011581631 1
0.19531499736627 1
0.205457138941145 1
0.199002602552372 1
0.202077075476107 1
0.202178486156495 1
0.199090185453295 1
0.199911414338042 1
0.192766873497014 1
0.198525788148489 1
0.206924637231782 1
0.19091196343024 1
0.199396035369156 1
0.193614493292617 1
0.200137672347899 1
0.207857818218635 1
0.20233244335102 1
0.207332315523124 1
0.20087037617212 1
0.20223991547052 1
0.20601111530829 1
0.198182174012518 1
0.19391605611571 1
0.19807578506847 1
0.196192486877909 1
0.196669205156367 1
0.201305474069922 1
0.205707761668137 1
0.196802891294223 1
0.201261762356136 1
0.193588629720393 1
0.20287855903354 1
0.203150426369 1
0.196601617890338 1
0.208957403144922 1
0.203841220105659 1
0.202263221152692 1
0.207621545757222 1
0.198878171490701 1
0.197834746699051 1
0.204161369176531 1
0.203155786668851 1
0.19662138898362 1
0.196129317277383 1
0.201233231830256 1
0.207419594863494 1
0.210286054527593 0
0.200030111739916 1
0.209738933898972 0
0.195162586853515 1
0.201493602369735 1
0.200267321406357 1
0.203578590824815 1
0.194147193231284 1
0.206542148079063 1
0.198742030978766 1
0.194639573501788 1
0.20596638541699 1
0.19444427475024 1
0.202230416996119 1
0.195336570663363 1
0.198949682488298 1
0.206987083346134 1
0.196898442686455 1
0.201284083948788 1
0.203999526812545 1
0.205808601540962 1
0.20433918908899 1
0.194351841057343 1
0.198378904506561 1
0.201249914895811 1
0.202300107132092 1
0.201709879292333 1
0.201850387827657 1
0.189813633506713 0
0.203324955452031 1
0.203239086177093 1
0.196717364773735 1
0.200805669683783 1
0.208264905013879 1
0.198586779484321 1
0.194759392202636 1
0.197739839654038 1
0.20122242118152 1
0.201623864512129 1
0.19652726100364 1
0.206203522187746 1
0.199749916030116 1
0.205500349241114 1
0.1971274811432 1
0.199640588141343 1
0.200662102031834 1
0.204124972734403 1
0.205467909956597 1
0.202670003496584 1
0.210496980424707 1
0.204353137197631 1
0.201581870083327 1
0.201107200760446 1
0.20011652598908 1
0.200457811916824 1
0.201180151333458 1
0.194668924543268 1
0.203451092149404 1
0.195954791372016 1
0.189636482800265 0
0.19995015002022 1
0.207188145441522 1
0.207735736589906 1
0.187948280027717 0
0.193567879221324 1
0.193603796840093 1
0.199244050195846 1
0.19915114637622 1
0.211396663981758 0
0.200456579434535 1
0.200287222348961 1
0.192998620933319 1
0.202760770240245 1
0.19630907020712 1
0.18959369859188 0
0.196483336319754 1
0.200853707682506 1
0.200365217661765 1
0.19915576018832 1
0.196403478977135 1
0.20452586801037 1
0.202655419891813 1
0.194757237283396 1
0.199605598542659 1
0.209633726630261 0
0.2016310167859 1
0.204043388493474 1
0.194357487812587 1
0.200216493578016 1
0.198292923951939 1
0.200453862742153 1
0.20150137284738 1
0.198748628150839 1
0.195370474783212 1
0.198519242888808 1
0.205591648103615 1
0.201153108135674 1
0.19760879486773 1
0.206339409337957 1
0.193161067657449 1
0.205989939934841 1
0.198364060528027 1
0.210068030290073 0
0.196059969922311 1
0.198883734240853 1
0.198274968463705 1
0.199648556271532 1
0.197321915324417 1
0.20056347439271 1
0.199845909179702 1
0.194303407056948 1
0.205786259003096 1
0.199063618079692 1
0.20936198630418 0
0.203577135069686 1
0.202610245542674 1
0.211723900513816 0
0.20151010264426 1
0.207920910068072 1
0.191132811757971 1
0.187125125499467 0
0.201327217689386 1
0.1890854990045 0
0.209762218968061 0
0.195941656193968 1
0.201242126822526 1
0.199427145295341 1
0.207619308343602 1
0.196448374339462 1
0.200745737802885 1
0.19931815308609 1
0.207589785946329 1
0.20445037471411 1
0.190173154745338 0
0.200151022102538 1
0.203626813976222 1
0.205278781771075 1
0.190557147207859 0
0.21065296816462 0
0.195649286179303 1
0.191953011302652 1
0.193187227186879 1
0.199179922472202 1
0.196433125992352 1
0.196359245073997 1
0.19837044045208 1
0.194558427368737 1
0.200195068821444 1
0.197708977717807 1
0.203174564608651 1
0.199952023765803 1
0.196368082899661 1
0.198797831822614 1
0.191057249376699 1
0.196092247954774 1
0.20617132958465 1
0.198780649666839 1
0.199962353664664 1
0.200455622570591 1
0.204020315303683 1
0.199556764368797 1
0.207554643061127 1
0.199506427891077 1
0.203472158233129 1
0.203652624284242 1
0.196708826223218 1
0.204024309459241 1
0.189893321293585 0
0.196199966259587 1
0.199867906483734 1
0.19913978788805 1
0.204183987963346 1
0.20325848720908 1
0.207001373724512 1
0.195120253571321 1
0.200731034582784 1
0.202383931658122 1
0.194146099919867 1
0.195633153582202 1
0.205150465314918 1
0.201921223069609 1
0.194536973388932 1
0.198981276644971 1
0.195218033318126 1
0.199894348214824 1
0.194658656875331 1
0.204633456893742 1
0.194790596357968 1
0.199139184610738 1
0.200176411757524 1
0.20229894836438 1
0.204068120696405 1
0.204589239308184 1
0.202152293426011 1
0.206136435132071 1
0.196566858150822 1
0.202065801369234 1
0.202630327110216 1
0.198404009994259 1
0.194104812118869 1
0.191786220798717 1
0.203247536277061 1
0.207267173589488 1
0.196393341791507 1
0.206575512268589 1
0.201469357485318 1
0.208140894442898 1
0.199413869143831 1
0.199745372638762 1
0.207020951252112 1
0.197075138178874 1
0.20534757635823 1
0.19864421207003 1
0.199362496336652 1
0.198725880298438 1
0.195776228032256 1
0.198830808173835 1
0.208430893816981 1
0.210839524525757 0
0.20033418819272 1
0.203911630289245 1
0.203603166448479 1
0.202379546700832 1
0.198613557259595 1
0.191126910144576 1
0.192984526955861 1
0.197944258896218 1
0.21424092930384 0
0.203062481529477 1
0.201729205633604 1
0.19579444989062 1
0.201130476821399 1
0.2016178312751 1
0.207965783515594 1
0.200449285369011 1
0.201730494880714 1
0.205285755915135 1
0.202831213395795 1
0.201274833872484 1
0.203486201458268 1
0.198145672139333 1
0.198998158738004 1
0.20038045563142 1
0.196425317034601 1
0.192499027598996 1
0.204947230303561 1
0.205598465266737 1
0.205815127371082 1
0.194020141148001 1
0.194104001874635 1
0.200684346431885 1
0.199903288704602 1
0.207204759634506 1
0.202018836998822 1
0.207594336645401 1
0.20578376912369 1
0.200530700579886 1
0.194195088218453 1
0.201958381927432 1
0.200068596473078 1
0.197234643850405 1
0.198269251658368 1
0.199226894954199 1
0.20266847044641 1
0.20072471214006 1
0.203015886634707 1
0.202799364324006 1
0.204573154133042 1
0.194408378834773 1
0.199658468980164 1
0.201469776388666 1
0.204713270416895 1
0.191924637256008 1
0.206506519639785 1
0.204559757638919 1
0.203018290656154 1
0.196340726535464 1
0.204869036932874 1
0.200338234316224 1
0.195324842399939 1
0.193248141161193 1
0.203234478975242 1
0.204981582168544 1
0.194858943953306 1
0.203071598302604 1
0.202309950353685 1
0.195219284085485 1
0.199712369053918 1
0.198453056155249 1
0.200558262225411 1
0.194788159724838 1
0.19304028486492 1
0.19514398244253 1
0.206704571205605 1
0.206417811047578 1
0.20468315549584 1
0.20309078525527 1
0.196090130194869 1
0.195245092873776 1
0.194872354563619 1
0.195737062269696 1
0.207402864263271 1
0.205274568562052 1
0.198437633992646 1
0.206617896377759 1
0.207643405646923 1
0.207739861103933 1
0.194888077136768 1
0.197147796289138 1
0.207005705068655 1
0.199710140100052 1
0.198585663652472 1
0.202638091980362 1
0.201975990095237 1
0.204000309321229 1
0.200918222927991 1
0.201904784474828 1
0.197122843383102 1
0.209251187275645 1
0.203599353914564 1
0.202887674479238 1
0.193931933644908 1
0.208361645912167 1
0.198421493332154 1
0.194794011795364 1
0.205098650487689 1
0.197159924332153 1
0.19973176252333 1
0.196686424663353 1
0.200446833900046 1
0.20033467753864 1
0.204768866576172 1
0.197845674289613 1
0.193999504578266 1
0.198815850101315 1
0.19038415993541 0
0.201624262915731 1
0.207963180310012 1
0.202923271940779 1
0.192763200771765 1
0.203245854459233 1
0.202251394019522 1
0.196551050675782 1
0.192179710235072 1
0.187175579514856 0
0.191010473042495 1
0.207533562803579 1
0.195838218402354 1
0.200382847166603 1
0.19889030299646 1
0.197105907570876 1
0.200223943329977 1
0.204390891750021 1
0.205191054001301 1
0.204277918753208 1
0.201242412328423 1
0.210903544667935 0
0.203229990904866 1
0.213708595753552 0
0.199990367773347 1
0.193333490645811 1
0.196761176769981 1
0.196279666359844 1
0.204112769696348 1
0.199900391631365 1
0.201482357263737 1
0.203046174406834 1
0.20869232093132 1
0.201984146972303 1
0.198921246226702 1
0.208929257591755 1
0.202626177571766 1
0.20792937920848 1
0.2048481398878 1
0.202725751085089 1
0.199412979547899 1
0.204491972039986 1
0.192883629131981 1
0.200065054696608 1
0.209138350181032 1
0.203087020471926 1
0.206335957336338 1
0.205848772210165 1
0.203007459419559 1
0.195799852276681 1
0.21120622147532 0
0.194760008920984 1
0.20320496634036 1
0.204334295255303 1
0.199529127875903 1
0.198682320166839 1
0.196398912816546 1
0.2034937923848 1
0.206717133728553 1
0.201346976926035 1
0.197351474540982 1
0.186604429201367 0
0.196479827612617 1
0.198538332542455 1
0.200490739291034 1
0.201189662365149 1
0.201273498390951 1
0.200859177659307 1
0.21336112376746 0
0.189743884092706 0
0.211519481854847 0
0.20618859879731 1
0.208213079596432 1
0.194503108267024 1
0.204286069366729 1
0.195658632447363 1
0.197687597564163 1
0.203485367756576 1
0.194962945216831 1
0.194961423854658 1
0.203124994267902 1
0.200435611299971 1
0.197506409753045 1
0.195806751666851 1
0.198417365328186 1
0.197646799611038 1
0.204811957584245 1
0.20084757011242 1
0.20242239855165 1
0.199933248071266 1
0.200309687723823 1
0.195278189049155 1
0.199743485424628 1
0.202708293755843 1
0.196837322031451 1
0.190478092514758 1
0.208587359359678 1
0.205714798861335 1
0.197103613898334 1
0.198523047186614 1
0.199551946431039 1
0.204550178869917 1
0.202746999707456 1
0.202351122949698 1
0.196760590500409 1
0.201127516542205 1
0.200369160588277 1
0.195792480155852 1
0.198803619067867 1
0.196720840864525 1
0.196427707835311 1
0.205771910455882 1
0.19426721213616 1
0.196254924839186 1
0.205218476968616 1
0.196605710045699 1
0.200727785442412 1
0.202390076672427 1
0.201295504374588 1
0.204077644657605 1
0.204148946378605 1
0.200147637841732 1
0.191626270620452 1
0.198052357936584 1
0.205554219880615 1
0.204555540752502 1
0.197984000917611 1
0.203622389354819 1
0.208977508783387 1
0.1988007440221 1
0.199273131057993 1
0.203469062915763 1
0.20658820005015 1
0.193654399046482 1
0.197644845624027 1
0.197135942888053 1
0.200486607302858 1
0.201094049664033 1
0.201629856855744 1
0.200182538708259 1
0.200123351981242 1
0.202674804602724 1
0.216855086989952 0
0.204634430902247 1
0.198506767691639 1
0.203144973701167 1
0.196143541722612 1
0.203606518796726 1
0.204239446517972 1
0.208804840125966 1
0.19522658796848 1
0.209122459039541 1
0.194373498774316 1
0.20311527569623 1
0.196743899572814 1
0.198748382669346 1
0.195173236943649 1
0.199037846345021 1
0.204882468069007 1
0.198523249781531 1
0.201547211060252 1
0.211566237993004 0
0.201031170302856 1
0.197209820079693 1
0.203289618309743 1
0.206497425767988 1
0.192725978089352 1
0.201200768221958 1
0.204022457645858 1
0.205960165559291 1
0.196265868423167 1
0.19797623571927 1
0.198031779786117 1
0.204114741316114 1
0.210777477658496 0
0.199894629464462 1
0.199419434508215 1
0.20522861752826 1
0.203285093638402 1
0.203908227751453 1
0.19888983884052 1
0.210609608356667 0
0.19518970188992 1
0.19856626843315 1
0.206072824607066 1
0.202359103386827 1
0.198879567950333 1
0.204183543754322 1
0.197003758686822 1
0.204360477160653 1
0.200908193504531 1
0.207685314749069 1
0.198523946750344 1
0.205808869887005 1
0.202580273573376 1
0.201151120491384 1
0.201827002247765 1
0.199087115200328 1
0.207420818570334 1
0.195264621884554 1
0.199019040780881 1
0.197745052427287 1
0.199042961904246 1
0.199341105799868 1
0.196892565317842 1
0.194496976916337 1
0.197759058603995 1
0.195430878744083 1
0.201629979149398 1
0.20509125671658 1
0.196926814883279 1
0.195274956230196 1
0.210106694611712 0
0.202707733475193 1
0.188894576102242 0
0.201918712277985 1
0.193383561870808 1
0.195840684933144 1
0.194792044017146 1
0.195717587776507 1
0.198957550433001 1
0.203688675919994 1
0.196660970838799 1
0.199238098807289 1
0.196627249029326 1
0.205163202388437 1
0.200805564791121 1
0.196881092699967 1
0.204007876016599 1
0.198550554703876 1
0.197194595005103 1
0.201791318565656 1
0.199508924297925 1
0.195522329458218 1
0.204236102544655 1
0.18654303877879 0
0.199370479467567 1
0.202782669567047 1
0.202608045404925 1
0.206222800033728 1
0.197675480252044 1
0.206542983623293 1
0.197042809198139 1
0.204264309860739 1
0.202706367625423 1
0.205141367015212 1
0.198012498613774 1
0.201262045222678 1
0.204866535048003 1
0.198532805961207 1
0.204046578898727 1
0.20258918143784 1
0.192407160370725 1
0.208959042904428 1
0.20911230195978 1
0.201364129812434 1
0.201981923665238 1
0.196447903651873 1
0.20032975793935 1
0.199910127799146 1
0.193796452281958 1
0.196092149897206 1
0.203348631551507 1
0.197501262555058 1
0.19818587207602 1
0.210941180867698 0
0.201064177387093 1
0.199623121718171 1
0.197845398686263 1
0.205038040190928 1
0.204275949425797 1
0.19866796668468 1
0.202237063456372 1
0.200595571132833 1
0.201833855172087 1
0.198310249578375 1
0.201886418403304 1
0.196375146603088 1
0.196647560897595 1
0.19715837350913 1
0.197541088840027 1
0.207909897466342 1
0.196204032187603 1
0.197143759207387 1
0.2008772035688 1
0.20331100765137 1
0.20616030318583 1
0.201997735307058 1
0.196841573600651 1
0.200426425972893 1
0.199930725207502 1
0.197714892699137 1
0.202867448847114 1
0.199107252569649 1
0.198066833828375 1
0.19869909645209 1
0.209764012819399 0
0.208463532004472 1
0.198440946167756 1
0.193723985594988 1
0.203394904908867 1
0.196966029006178 1
0.202528591266373 1
0.189700811625608 0
0.197835602042458 1
0.200877791579805 1
0.200950806592462 1
0.203409096437979 1
0.202040224327338 1
0.19637257862634 1
0.205449237300686 1
0.197220180865891 1
0.204622426403937 1
0.204612761283325 1
0.206944178555923 1
0.206113743315922 1
0.206345972349797 1
0.198336182667942 1
0.198415188273502 1
0.193043502844331 1
0.195177540362868 1
0.198417985431743 1
0.197173236539738 1
0.195043137635285 1
0.203715159822452 1
0.202541999369462 1
0.202512209039142 1
0.200957116663838 1
0.201467964822809 1
0.202214213677896 1
0.193722792936359 1
0.199148728062478 1
0.200469925566422 1
0.198026940928818 1
0.201203761806848 1
0.210010358711812 0
0.203107235291993 1
0.197645233286561 1
0.198897257138629 1
0.198945609708797 1
0.184516786255692 0
0.203593504104159 1
0.203531111702906 1
0.20589512874306 1
0.203343458188194 1
0.199914650829641 1
0.205603412641401 1
0.192751133664236 1
0.202844266030062 1
0.200607135732616 1
0.202835123704656 1
0.20659482199033 1
0.203377660116925 1
0.194857858509179 1
0.201606886194308 1
0.204997636808287 1
0.20040266901545 1
0.202563451285305 1
0.204388278378566 1
0.202730249658361 1
0.208979157891893 1
0.198210381022093 1
0.196386634373793 1
0.202358378671621 1
0.197229043842588 1
0.193332206469101 1
0.199668518455065 1
0.204594114170543 1
0.202997177441004 1
0.207347522942121 1
0.199440814448696 1
0.194518252644867 1
0.210646402666595 0
0.201474283385934 1
0.191716733486779 1
0.207507812569651 1
0.204988666233125 1
0.197237984402881 1
0.207453736177621 1
0.191217766195991 1
0.19513375113705 1
0.198108604381091 1
0.201526802623388 1
0.196603811964131 1
0.202764176621222 1
0.203648155844866 1
0.21172755779666 0
0.197877806065592 1
0.19984977015217 1
0.202815067860514 1
0.190720430501221 0
0.197518598899237 1
0.194242167356899 1
0.209560949483138 1
0.20313597916128 1
0.209626966491608 0
0.200422620269671 1
0.193376744522197 1
0.19859201256325 1
0.199552898235403 1
0.201460894920309 1
0.20092966596404 1
0.19522428860806 1
0.196685240484126 1
0.204441402143252 1
0.197613743020852 1
0.195508237833928 1
0.199913792964222 1
0.198297701566106 1
0.201630163270524 1
0.199361335816414 1
0.196996240311219 1
0.19689346124604 1
0.20579228825959 1
0.201967227994422 1
0.198246993903579 1
0.193136739604493 1
0.192361525728781 1
0.205853788063234 1
0.207936077572209 1
0.200784465574753 1
0.19263041449925 1
0.201642568724841 1
0.199197923674616 1
0.201596602045502 1
0.198398488789101 1
0.201701855490127 1
0.20308932947403 1
0.196581306453978 1
0.2042802640204 1
0.194415241786822 1
0.198046315428466 1
0.201861600319168 1
0.193021846668021 1
0.19802733864029 1
0.202499951045376 1
0.191300319207115 1
0.20619750833091 1
0.198463034691447 1
0.201448479130394 1
0.203286483514156 1
0.188811971978131 0
0.20521444356747 1
0.19712030527053 1
0.195289634043066 1
0.197665720326262 1
0.203777000200734 1
0.198166578887559 1
0.203613899345444 1
0.203593220121215 1
0.194151819381689 1
0.201501744627237 1
0.200253997904643 1
0.203881325851703 1
0.207218678208264 1
0.194813384342036 1
0.195554672789682 1
0.194002940409825 1
0.194554180236884 1
0.195442154933129 1
0.204571220511525 1
0.199616961921801 1
0.199400195463487 1
0.200144077013743 1
0.2040727458016 1
0.208800324168393 1
0.20215872254955 1
0.195490547652622 1
0.197889366790751 1
0.19677624031127 1
0.200483210573124 1
0.202939389149073 1
0.197458391315687 1
0.203833277725086 1
0.202330194772197 1
0.199906606417224 1
0.20512335854282 1
0.202570512003724 1
0.198632188694974 1
0.207679413466852 1
0.192324681503931 1
0.203851025452724 1
0.196144165981389 1
0.201291783821351 1
0.191582937703046 1
0.189799796520126 0
0.202388836173742 1
0.203678159350463 1
0.190182831715368 1
0.196388343591678 1
0.198520748021297 1
0.198514907059049 1
0.196586785990716 1
0.20444261272747 1
0.198384780049466 1
0.200336556867064 1
0.188257404525204 0
0.206571691862505 1
0.198616683680867 1
0.194835046120031 1
0.203428693677601 1
0.208474260592935 1
0.197047808054826 1
0.203032737847854 1
0.200083898290185 1
0.204539604784719 1
0.193353554059751 1
0.197695637945317 1
0.210861777474713 0
0.198588071387514 1
0.201555592704247 1
0.203944528484619 1
0.206458119332318 1
0.199518038769469 1
0.204309563511286 1
0.196230779576074 1
0.197507038792444 1
0.203444456824419 1
0.191399122489383 1
0.201117024255222 1
0.201530155064819 1
0.191263808405469 1
0.195631508169254 1
0.19600594873141 1
0.201592086626952 1
0.203821594614577 1
0.207039074409295 1
0.195058652409173 1
0.202674365286671 1
0.196486288084246 1
0.202748603638247 1
0.195632039853583 1
0.197936122900149 1
0.206103327908279 1
0.193874713637955 1
0.18899352936962 0
0.201970412214367 1
0.203773310048684 1
0.198984007193725 1
0.19813649645475 1
0.199737990722545 1
0.200575598332003 1
0.20658062198078 1
0.199945041408756 1
0.201105333373072 1
0.207990477638879 1
0.194415943043927 1
0.20224869882244 1
0.194338422054495 1
0.202838440399289 1
0.194884714096591 1
0.19971381867244 1
0.204026626590558 1
0.192366475303634 1
0.205241641158465 1
0.202632218350255 1
0.207295408931385 1
0.200218590042951 1
0.193727293556738 1
0.193884275224504 1
0.198732492891062 1
0.19463640471546 1
0.201921683092599 1
0.20459373200404 1
0.203147118371167 1
0.203775552335602 1
0.19262205814514 1
0.196782861060916 1
0.20084865487361 1
0.200391405818799 1
0.196010116784271 1
0.198130758254648 1
0.202795288697013 1
0.197463606699239 1
0.197934102134966 1
0.207409288463104 1
0.199248699873122 1
0.198564218459793 1
0.203593491267834 1
0.199543267960905 1
0.204414656463615 1
0.196661073670329 1
0.202646551490873 1
0.204717273547172 1
0.194369833973072 1
0.201314597023213 1
0.201823851154079 1
0.196609446768487 1
0.204807215244457 1
0.193534732021932 1
0.199712057810412 1
0.197015010526384 1
0.203860138070026 1
0.208732485640745 1
0.185146596156471 0
0.195298025720888 1
0.19279886531299 1
0.195216895654426 1
0.201094878495219 1
0.195267363903496 1
0.194546938829612 1
0.203294379688671 1
0.192875641945969 1
0.199281359294513 1
0.201164020536329 1
0.19010361912522 0
0.20598772232728 1
0.204352560067787 1
0.197937164972898 1
0.203287575409476 1
0.204340517771223 1
0.194095122878499 1
0.203116172504579 1
0.201059461238261 1
0.19641161677726 1
0.196374655130928 1
0.192228880160873 1
0.200352314018194 1
0.198121964707336 1
0.204664390359827 1
0.20541058116007 1
0.204149862617578 1
0.200513696075794 1
0.197597893863086 1
0.210226814270245 0
0.197912154390479 1
0.202344391366102 1
0.199044570486263 1
0.199881486047049 1
0.199923023129099 1
0.202087356169125 1
0.201396514082823 1
0.196574577113443 1
0.194186793469668 1
0.198107428742518 1
0.198317771689922 1
0.201989691720565 1
0.196571883529977 1
0.195900388250888 1
0.199091433310304 1
0.201217810379962 1
0.191961395738471 1
0.200661412300787 1
0.195725421213022 1
0.204811040657859 1
0.202228734804649 1
0.197047940380257 1
0.19432020780354 1
0.203530516081149 1
0.197096059913052 1
0.19466864778842 1
0.197905001165547 1
0.206894809217309 1
0.2026741382968 1
0.203035857859559 1
0.198429368018611 1
0.203741112166096 1
0.200781860180811 1
0.201636465405249 1
0.196606682292941 1
0.207575716965314 1
0.206907735391949 1
0.205791442776743 1
0.196497567243987 1
0.198140568660437 1
0.196801165349781 1
0.197809523152501 1
0.201149385116806 1
0.204512190104479 1
0.195082901036514 1
0.202790814746239 1
0.203006565096304 1
0.193051257999976 1
0.202922963326197 1
0.196965073177559 1
0.205687299312349 1
0.201027774212019 1
0.20117575252693 1
0.201058235547944 1
0.200594235427308 1
0.204094109124933 1
0.204793569037263 1
0.203109912174274 1
0.202356529851375 1
0.205234900540008 1
0.188051310099767 0
0.210458437484052 0
0.206170284508509 1
0.203851496093366 1
0.19961591115256 1
0.19631352361164 1
0.20903899904065 1
0.192920638159264 1
0.195128901943969 1
0.206548584674104 1
0.197419659844624 1
0.211201501402906 0
0.199134032887718 1
0.202855569930964 1
0.197452771370729 1
0.204593354693281 1
0.20372323897086 1
0.200667371607891 1
0.193428361352179 1
0.198727283435693 1
0.202045333108578 1
0.205639830471172 1
0.202245110546007 1
0.198530054939148 1
0.20032514184015 1
0.1963752836185 1
0.197432252804899 1
0.198542767198339 1
0.203333584265506 1
0.198866677017678 1
0.195052427522995 1
0.19608103977767 1
0.202054429553424 1
0.199124510718711 1
0.202098700141929 1
0.194394851500564 1
0.191717788982346 1
0.19886211817679 1
0.199535105827624 1
0.201533870629331 1
0.202744642223064 1
0.196563894112024 1
0.200519472441533 1
0.193694491286321 1
0.194619359561598 1
0.196619864123098 1
0.204253784852725 1
0.198377939769308 1
0.20123325683083 1
0.208995966978197 1
0.199971279235969 1
0.195796998704045 1
0.195903855545904 1
0.203275506862143 1
0.197166068161551 1
0.205236830402909 1
0.197376548472378 1
0.198485340841346 1
0.190916470221513 1
0.193145255020508 1
0.203595843608076 1
0.198424718423061 1
0.204128730683554 1
0.201608735847171 1
0.205767813159494 1
0.197861462761972 1
0.200347014203343 1
0.197848618477382 1
0.200117028735175 1
0.202516618924465 1
0.205234233678662 1
0.198257552841252 1
0.198020827551324 1
0.204935942565655 1
0.198389611825808 1
0.206920685074833 1
0.204529155604141 1
0.19719830486764 1
0.202564261887432 1
0.198667692418601 1
0.207580083207747 1
0.205541990517315 1
0.203471931506759 1
0.196468696787373 1
0.200461316835629 1
0.204744197251844 1
0.200594891458064 1
0.198121768202027 1
0.199271345889675 1
0.205482499221815 1
0.201194107658195 1
0.200071027618407 1
0.202762855992849 1
0.205150282162866 1
0.195306657535468 1
0.207163764813192 1
0.197294058013748 1
0.19752562419448 1
0.197318350106015 1
0.197710884303827 1
0.190721281835023 1
0.201275334126164 1
0.202079701560815 1
0.202079125206106 1
0.20508210039867 1
0.204453675889554 1
0.197416416055817 1
0.195790371135138 1
0.199283924237374 1
0.201971870875735 1
0.206415106887778 1
0.207748022612879 1
0.205333443630316 1
0.205523114490626 1
0.205396428397058 1
0.205930346321154 1
0.205811830610933 1
0.199847823433532 1
0.191969178607417 1
0.209052172179636 1
0.203749044042394 1
0.19894086371135 1
0.202525561690104 1
0.201728979596421 1
0.1976881822667 1
0.203305076999472 1
0.196543500126973 1
0.194297077414585 1
0.199272494696582 1
0.200235333974065 1
0.190695136240157 0
0.204990275948864 1
0.19616503802656 1
0.19642255858842 1
0.195165352545348 1
0.204052429172779 1
0.202814184948465 1
0.201075823162153 1
0.196620083559443 1
0.195739036406014 1
0.199614784090545 1
0.207542405879124 1
0.199424359911498 1
0.200511788397927 1
0.204654622601454 1
0.193063642585276 1
0.200067595195003 1
0.205554471511347 1
0.200272624651587 1
0.19883991768136 1
0.195152630295051 1
0.201594666973162 1
0.198827265223402 1
0.196710293353765 1
0.208702590374349 1
0.201441599807854 1
0.19714301759247 1
0.195345745808782 1
0.200410220223828 1
0.195850535971507 1
0.20056485450393 1
0.202359507696138 1
0.199126592046357 1
0.198489287174264 1
0.204606475129525 1
0.200723206116232 1
0.202946493630761 1
0.202100983751351 1
0.192342601543276 1
0.20325566824359 1
0.200604735557675 1
0.201382372482101 1
0.202328450013227 1
0.196267469400269 1
0.192164909297324 1
0.203591369812106 1
0.200801129019794 1
0.190513056956111 1
0.201075284818302 1
0.206353637693932 1
0.198151473937972 1
0.204746912643255 1
0.204023687941623 1
0.197978833222119 1
0.198608923223983 1
0.198119406588809 1
0.192566969706929 1
0.199236796560318 1
0.199176385038179 1
0.193680896169388 1
0.204041238793064 1
0.203998674272023 1
0.206681283169479 1
0.190306570243943 1
0.198362651047537 1
0.202317125601792 1
0.197013591504568 1
0.196950776202098 1
0.206642119282478 1
0.191745028552286 1
0.18695591746561 0
0.196289762233985 1
0.200383278844842 1
0.199954939593805 1
0.197124061310727 1
0.199779689871235 1
0.202319616669449 1
0.20023154525927 1
0.206163179732007 1
0.207526185488029 1
0.206431497178366 1
0.202523150879677 1
0.208488987242001 1
0.199805208950261 1
0.197098877983472 1
0.19812157658953 1
0.200191716296514 1
0.203972895712265 1
0.200591839106623 1
0.204124509362714 1
0.197845290203086 1
0.214759274725256 0
0.197748192272017 1
0.201388964601315 1
0.194253509165792 1
0.200564519990274 1
0.202382630928085 1
0.199785727223794 1
0.202082928221646 1
0.202165301084657 1
0.199706283654721 1
0.206540516883483 1
0.192609125418846 1
0.20533514769656 1
0.204276157846142 1
0.200192128508234 1
0.199232924734114 1
0.206828164008384 1
0.196884253680563 1
0.198104298998729 1
0.205763487548027 1
0.197381629888789 1
0.20210104081511 1
0.198487855127296 1
0.19660675090914 1
0.203685313831955 1
0.204136279699421 1
0.200186634454372 1
0.196107407900125 1
0.200462438203331 1
0.204112055452101 1
0.208598620864693 1
0.203411656134154 1
0.200928804998117 1
0.194157779904964 1
0.195421008794102 1
0.20238568328405 1
0.198666794269059 1
0.210481997349155 0
0.209815719483775 1
0.202999387282143 1
0.203779960043251 1
0.201828191271121 1
0.206906975800676 1
0.196522717313855 1
0.200722152169924 1
0.201809150958971 1
0.194993177286739 1
0.199083285014795 1
0.193616605207105 1
0.190533125621261 1
0.204861660829299 1
0.196290530569889 1
0.195621445570184 1
0.203495638991059 1
0.199797519450789 1
0.207664867773064 1
0.19949484401705 1
0.198956832610872 1
0.202472115725257 1
0.195287938834059 1
0.208225448607841 1
0.195514160284596 1
0.204397226875258 1
0.20655810886602 1
0.203951848779498 1
0.196017420641306 1
0.200083973360442 1
0.192950214747346 1
0.202281667968347 1
0.204502531096133 1
0.201466280700469 1
0.196884848462506 1
0.190528222204206 1
0.197527921278654 1
0.205312813602294 1
0.19583587330638 1
0.20924470682794 1
0.194254333924802 1
0.200550497643721 1
0.211415159995506 0
0.195152332803368 1
0.20303037583479 1
0.207187845306183 1
0.197708927379765 1
0.197312600920655 1
0.195397947040292 1
0.199447473019402 1
0.207127139241987 1
0.202812136679473 1
0.201592204680133 1
0.20272370756661 1
0.214953602590106 0
0.192724555354006 1
0.203773458676798 1
0.196749403903575 1
0.197666341608593 1
0.204004835114507 1
0.205759870425483 1
0.191831656023281 1
0.200145743640785 1
0.198679030927477 1
0.205583532119835 1
0.197447718037054 1
0.20220966675596 1
0.200579364476359 1
0.205725626051256 1
0.191665134890915 1
0.201979214949086 1
0.199356017759947 1
0.198973613226724 1
0.191689142827338 1
0.199457167185145 1
0.198675978299213 1
0.203824771147482 1
0.206408192999894 1
0.201194640629874 1
0.201166873631092 1
0.208083954494645 1
0.191034416536107 1
0.199929566519419 1
0.208149087035407 1
0.193340047005157 1
0.202194760323152 1
0.200069905459326 1
0.195228703743249 1
0.201518590378188 1
0.208336835156575 1
0.194636189813174 1
0.19828770282035 1
0.198824842571312 1
0.20082948857032 1
0.20418664779807 1
0.20720301479048 1
0.197916650965669 1
0.203954235009025 1
0.200866817081065 1
0.20136727668498 1
0.195658514362782 1
0.201944432894431 1
0.202052679654108 1
0.200071942382312 1
0.200973645474835 1
0.205804915041563 1
0.2097260037695 1
0.198876267708993 1
0.198994067949629 1
0.200794991093067 1
0.201593041004621 1
0.196118375719212 1
0.197625405230203 1
0.209393412538088 0
0.200518926079303 1
0.202601685067241 1
0.212199675278993 0
0.197204903242767 1
0.201490531609433 1
0.204051262169156 1
0.199403643501615 1
0.197686542803079 1
0.188105439242729 0
0.202721956856506 1
0.202385963468834 1
0.197631602617224 1
0.194944227495633 1
0.211477690339936 0
0.193468688965039 1
0.197648682102391 1
0.201267913954114 1
0.198305345373684 1
0.199931712885188 1
0.209100998566726 1
0.204711418596989 1
0.198551556748669 1
0.205199864420034 1
0.209194144231909 1
0.203152435411909 1
0.19749062529946 1
0.201624879374918 1
0.202157148982789 1
0.191648707463348 1
0.194321915792095 1
0.199451944627848 1
0.204060190604601 1
0.200137521050104 1
0.194138687947537 1
0.197432302233073 1
0.195321036065727 1
0.199851473942968 1
0.192582832743291 1
0.198358128731803 1
0.198795397908267 1
0.199318343174062 1
0.199423488025732 1
0.201272028702516 1
0.205456690169322 1
0.202414773613167 1
0.198490763156562 1
0.19600754190343 1
0.207407581435163 1
0.208859544510418 1
0.198641934407547 1
0.201345355449561 1
0.192603080277948 1
0.197777376428702 1
0.200047916120996 1
0.196758923497296 1
0.206486725864125 1
0.210086138657831 0
0.197314991940624 1
0.199639225764203 1
0.206211647872681 1
0.194783592032002 1
0.198656934874601 1
0.201470419400359 1
0.204730936526275 1
0.202138776501439 1
0.203527006673466 1
0.202507743424404 1
0.197766629184253 1
0.203694755190787 1
0.20043262650992 1
0.197764509158259 1
0.195656050515457 1
0.193667319482237 1
0.201359876606777 1
0.200717440184214 1
0.207883459110553 1
0.194287534685983 1
0.199814415546059 1
0.203910311128972 1
0.205425117341638 1
0.197640217884871 1
0.197862610323226 1
0.204070588169394 1
0.198289969973159 1
0.194476465614557 1
0.202694460028801 1
0.201271803287835 1
0.197284251901309 1
0.199074191615017 1
0.195429220553171 1
0.196324681499517 1
0.197613497390242 1
0.20390534366642 1
0.200593724727285 1
0.196726998126168 1
0.205949481072547 1
0.213876763128579 0
0.201931604193713 1
0.199131123172681 1
0.187588082587956 0
0.198000127482532 1
0.205897310440915 1
0.194509223943952 1
0.205669234867566 1
0.196230491184336 1
0.198353068239495 1
0.197846747825539 1
0.206767659453327 1
0.203237792738666 1
0.204637327367724 1
0.19785416802096 1
0.196121726673053 1
0.195099172341909 1
0.189454779139953 0
0.19982465477791 1
0.194171274911156 1
0.203743635851813 1
0.201946969690746 1
0.208137522984815 1
0.201828862868699 1
0.198294624346594 1
0.19971162471191 1
0.204406651127135 1
0.199350479085972 1
0.199505936907651 1
0.201473387686927 1
0.204398355190344 1
0.196457500743883 1
0.200260857371808 1
0.201419898514078 1
0.193267630090108 1
0.205993552950498 1
0.196236015941932 1
0.193087275886012 1
0.207570379443672 1
0.203954707896984 1
0.198496060468322 1
0.196236460728563 1
0.206319845505211 1
0.204138130499564 1
0.202363395507864 1
0.199653019342532 1
0.203576530247858 1
0.204584820802331 1
0.19476789832091 1
0.198723195503587 1
0.20278907092149 1
0.195321841780206 1
0.207627807870505 1
0.199841834823492 1
0.204615845785693 1
0.18588915687652 0
0.191066835878113 1
0.2018532856443 1
0.198556220873573 1
0.202237782880238 1
0.197632716110049 1
0.204015528846143 1
0.20188083103934 1
0.207275977830274 1
0.206367983691156 1
0.209408842587478 0
0.204354732441977 1
0.199727826517486 1
0.194454801375959 1
0.203037776429628 1
0.20228294940077 1
0.197123530673877 1
0.200460920064961 1
0.204204973531317 1
0.200872131669552 1
0.199155412346057 1
0.200006986822359 1
0.19624489154875 1
0.201163044112489 1
0.192810663115587 1
0.198266679689676 1
0.193884832341907 1
0.205013015929136 1
0.187904138704394 0
0.203224845660708 1
0.199107575104294 1
0.19934348127355 1
0.202019957647467 1
0.193809896144281 1
0.198414676928157 1
0.197349310180902 1
0.201827822669862 1
0.197268145399135 1
0.197598235839267 1
0.195374309746003 1
0.201937078355167 1
0.199804977510037 1
0.202786787538293 1
0.190961435863037 1
0.202372020922665 1
0.207496399557668 1
0.205624747200364 1
0.193927705868444 1
0.198267308958187 1
0.202598503582445 1
0.202529482109669 1
0.213108177237776 0
0.192814874487631 1
0.191981104888177 1
0.189933501913879 0
0.194296425523108 1
0.209726967810202 0
0.198312025506061 1
0.202376516697765 1
0.200938566085627 1
0.200242665530283 1
0.197769232906865 1
0.200143470305486 1
0.20166602977845 1
0.198731418618409 1
0.205025801547298 1
0.204471225913178 1
0.19689722734637 1
0.197280774553007 1
0.205085921561533 1
0.19909968119436 1
0.201746353880974 1
0.200845236050723 1
0.204862680394966 1
0.185126811626687 0
0.206053932014339 1
0.199346508528109 1
0.203902516384122 1
0.201408045536858 1
0.195745296538947 1
0.202550901115224 1
0.201250165561836 1
0.207552653070275 1
0.199543903277296 1
0.196671063702991 1
0.195644873599957 1
0.197494079547469 1
0.199189060479932 1
0.197149730785152 1
0.205260611103672 1
0.20709803941699 1
0.204725709365883 1
0.196902878904394 1
0.198333685689757 1
0.199337670698103 1
0.196092962356905 1
0.196714780952254 1
0.198996063227986 1
0.204184875004133 1
0.20414641313843 1
0.20381103084581 1
0.201203805528983 1
0.201315723873864 1
0.193169299291809 1
0.197730657310653 1
0.211524686492007 0
0.198155624509376 1
0.198670482651508 1
0.202406952646692 1
0.198170327159689 1
0.19551209777174 1
0.194132098530839 1
0.201097391992088 1
0.200081987862658 1
0.19719601833616 1
0.204539345753203 1
0.196479512872293 1
0.200016471829203 1
0.193442695022756 1
0.208579645760258 1
0.202453431224057 1
0.198638860885908 1
0.198691642784056 1
0.206681759901 1
0.203479299575678 1
0.197530050389753 1
0.205455534859262 1
0.196407657030268 1
0.20746072240634 1
0.18758150295559 0
0.201893795120293 1
0.198980925502553 1
0.200741698177522 1
0.19197351420419 1
0.198722329151732 1
0.19417770274467 1
0.202178819258494 1
0.190172740694281 0
0.203031973631633 1
0.2061866452083 1
0.205527293594156 1
0.205111062484906 1
0.203822597871193 1
0.205887079922834 1
0.205394776469724 1
0.201347329040672 1
0.202926823622199 1
0.203741625439761 1
0.199398170259366 1
0.2006961423194 1
0.199540952709275 1
0.211606166419544 0
0.20039829926861 1
0.207936039799707 1
0.198092633371698 1
0.199010071570152 1
0.205401862256606 1
0.198104971525239 1
0.201964852314097 1
0.202313958905108 1
0.203647854122375 1
0.201098262122826 1
0.195684925033493 1
0.193458263132976 1
0.19610660161678 1
0.206094066204126 1
0.206232500151078 1
0.200023378852715 1
0.201540203680471 1
0.193462758507106 1
0.19071087037419 1
0.199793879760965 1
0.201465303238615 1
0.199187321196137 1
0.197581806176869 1
0.196610143921928 1
0.201991018220914 1
0.201958856744257 1
0.19719824136364 1
0.196687068757839 1
0.196968023207829 1
0.206330488414372 1
0.200644222218743 1
0.202960672855974 1
0.194142181257668 1
0.196559001251224 1
0.202639192822777 1
0.204224784995267 1
0.196220378767502 1
0.192018130580757 1
0.20056756080269 1
0.207426158791661 1
0.192273823589246 1
0.197355214498975 1
0.200234364935244 1
0.196586485170078 1
0.202316933961756 1
0.197696025596712 1
0.197815511247599 1
0.207900534138235 1
0.203554020370248 1
0.211908358102919 0
0.197946242916969 1
0.20625687978128 1
0.199377210676172 1
0.19819548767821 1
0.200076316461314 1
0.197503050671492 1
0.200659617338838 1
0.207660879125248 1
0.204449637873064 1
0.197488538029277 1
0.194606224125508 1
0.195667175093756 1
0.203937943234723 1
0.19969524197949 1
0.204796468429727 1
0.199126365255619 1
0.201605797777384 1
0.198101576224043 1
0.204836708834644 1
0.199396754431988 1
0.201556880349912 1
0.201565533353716 1
0.210778364198467 0
0.201606128751435 1
0.202409508947476 1
0.202707772005363 1
0.204521863623682 1
0.205565715700294 1
0.197762235887499 1
0.199369546903716 1
0.197876990577404 1
0.202631842677094 1
0.197624316735571 1
0.196603030084181 1
0.204891836829883 1
0.203278993989601 1
0.205236835160011 1
0.189861812715835 1
0.199093157782324 1
0.195288937343233 1
0.20096259528505 1
0.202157725094847 1
0.200477846413696 1
0.19866023936477 1
0.19234196237512 1
0.204648493064496 1
0.208704594587591 1
0.198119453677002 1
0.191395452335058 1
0.197956296882751 1
0.203891621134662 1
0.196581418545763 1
0.195465492997539 1
0.199109926177872 1
0.197971299320489 1
0.201070810404953 1
0.204481312850565 1
0.205054504304527 1
0.195605079457812 1
0.199501696912832 1
0.199169650595017 1
0.194870238275123 1
0.213647669721376 0
0.19799326546749 1
0.201832208675237 1
0.204053764531171 1
0.196289793797047 1
0.190587579589122 1
0.205511080030276 1
0.201708705598362 1
0.206393056970137 1
0.202020235888179 1
0.195732429562146 1
0.209487004574199 0
0.196529753307491 1
0.206851489298642 1
0.196584341111581 1
0.196868366066694 1
0.207396826521999 1
0.20204980582807 1
0.206608047175994 1
0.196036680392743 1
0.197846005542813 1
0.20322095132761 1
0.202194875019818 1
0.197194137027382 1
0.196516810799849 1
0.191924619863369 1
0.194878938237411 1
0.195398587454337 1
0.195005650156501 1
0.202224917420545 1
0.201261659034061 1
0.198060594810562 1
0.207190176988928 1
0.211981269193886 0
0.201621961766821 1
0.194201216546765 1
0.193373670166474 1
0.188129581316394 0
0.201380128674925 1
0.206199537286958 1
0.196342082600293 1
0.204104064289614 1
0.201909930056858 1
0.190955927526999 1
0.204352819016987 1
0.193481112549207 1
0.197634984289982 1
0.203620326724597 1
0.205373279725824 1
0.198780485607355 1
0.194020208289812 1
0.196189495095757 1
0.20479378595318 1
0.204149356223569 1
0.200630078793855 1
0.195216531337273 1
0.20403279513472 1
0.200487139710162 1
0.194733739172398 1
0.199920527554363 1
0.201865420285823 1
0.203573395960828 1
0.1965165772302 1
0.208160803359993 1
0.19697447652719 1
0.18904535243616 0
0.188792402619123 0
0.19793426294865 1
0.194575522045598 1
0.20043269943766 1
0.189109825709532 0
0.19935019121231 1
0.197571102430149 1
0.191336415785519 1
0.193625732563419 1
0.200810464897966 1
0.195807430450333 1
0.195535292337834 1
0.194864930223212 1
0.197058597191434 1
0.198090129570777 1
0.193181341084452 1
0.200850134470383 1
0.193361868130753 1
0.202273033404081 1
0.198515069386778 1
0.199930323257516 1
0.203290384178928 1
0.194338934249621 1
0.192650110558017 1
0.199726482411165 1
0.197098573067029 1
0.204472555516028 1
0.197481068423544 1
0.204807943599098 1
0.199063644079782 1
0.206504569909584 1
0.20651927048588 1
0.203648518040178 1
0.196743853042273 1
0.206200285712616 1
0.195996070853305 1
0.207843799569972 1
0.200577744487842 1
0.1996686252515 1
0.200400560795313 1
0.201815348131648 1
0.198428184312713 1
0.198995714449353 1
0.205940107883905 1
0.188896252427929 0
0.204191311130033 1
0.197839849944348 1
0.203238830691665 1
0.207970052122159 1
0.193720570046696 1
0.20298977222626 1
0.203713818022427 1
0.204113286003589 1
0.197483087347397 1
0.200066669553398 1
0.195701919707887 1
0.205908632682122 1
0.195167866113947 1
0.194932686106299 1
0.199468020202576 1
0.202484926764551 1
0.201955823009701 1
0.19796868735229 1
0.200964394817092 1
0.197665116174066 1
0.197586661855937 1
0.195641961703399 1
0.205376442316897 1
0.202552850179072 1
0.203231719283146 1
0.202229426390449 1
0.207490463737408 1
0.192930748044256 1
0.199085065126877 1
0.194914055670677 1
0.199055640622481 1
0.197828747218579 1
0.20426627314041 1
0.198466109043209 1
0.202282837949674 1
0.201540080703304 1
0.19605940459529 1
0.20781969858423 1
0.199882053063575 1
0.201734006543113 1
0.206224356997708 1
0.195990637503783 1
0.20327929267771 1
0.200778762602269 1
0.20187027096958 1
0.20135048218624 1
0.201447629075166 1
0.193953301214836 1
0.196927608779175 1
0.204750926484075 1
0.20265839839519 1
0.192570303180443 1
0.201487081713548 1
0.19948159050162 1
0.192757239376567 1
0.204436712677883 1
0.193881584753423 1
0.189779575500529 0
0.199028118106494 1
0.199766860622742 1
0.187208331742693 0
0.194950162667091 1
0.203307967964236 1
0.20062635284938 1
0.197235527702993 1
0.206493085001516 1
0.201049121306366 1
0.197603118823817 1
0.202171889663447 1
0.194401239886891 1
0.204897225961966 1
0.197441780353979 1
0.21057022739281 0
0.192954727173074 1
0.20563578885944 1
0.202925601756008 1
0.210596551921811 1
0.187688731399949 0
0.204623963645813 1
0.202096886805712 1
0.193840604302223 1
0.199232255630671 1
0.193971227453531 1
0.197455512871865 1
0.205942142867444 1
0.200767473947026 1
0.206084402237276 1
0.194477220620226 1
0.201680447456319 1
0.206777495497671 1
0.198983654931219 1
0.198521896351328 1
0.20685114854513 1
0.196495483856456 1
0.197504278528122 1
0.195111331685611 1
0.193902082900646 1
0.20023077630822 1
0.202903353385539 1
0.193672090324391 1
0.20294657861099 1
0.197610491420643 1
0.207864437205644 1
0.208459155256814 1
0.200263815438946 1
0.200020807883663 1
0.203942435605198 1
0.202338661478504 1
0.207349483232651 1
0.206827542551967 1
0.206539561657266 1
0.207543039050578 1
0.200607605510283 1
0.194204276185558 1
0.194911990477424 1
0.205399125186588 1
0.197884279988178 1
0.202227319717389 1
0.197301426767409 1
0.200343477583131 1
0.206500509677679 1
0.202171759574913 1
0.202437710338854 1
0.202097221713164 1
0.186689249131565 0
0.203869684798266 1
0.201076041267532 1
0.19970060353265 1
0.198852003839074 1
0.197013550904484 1
0.204983314994259 1
0.19930074454142 1
0.194330270012367 1
0.201466475150625 1
0.195402173080955 1
0.196658030016002 1
0.210384515500923 0
0.195850990339277 1
0.195417770445868 1
0.203744383237116 1
0.19786655080606 1
0.203238948196087 1
0.209855163098181 1
0.20450557386006 1
0.197906362555749 1
0.195191864472649 1
0.203121690715018 1
0.213230051170333 0
0.203388660556188 1
0.19894475917078 1
0.200800836511146 1
0.202011701831384 1
0.200909613172692 1
0.196963778834363 1
0.201332889064026 1
0.20223140581363 1
0.206055202981391 1
0.208253410063966 1
0.20889235085542 1
0.204161550798156 1
0.199987473286194 1
0.208263031573729 1
0.206928393162012 1
0.200003773247584 1
0.201052478650195 1
0.200409871421763 1
0.201829445904668 1
0.188062752644395 0
0.205980997734546 1
0.194936873178238 1
0.199961869316965 1
0.196561422070647 1
0.20156908018564 1
0.199336793705348 1
0.204345006186432 1
0.196822321751823 1
0.200104458613408 1
0.203855144196068 1
0.204504541038129 1
0.195619470975552 1
0.197485162444306 1
0.201577617776691 1
0.202086994757883 1
0.205579208771763 1
0.192626827819283 1
0.199543935481283 1
0.203048472749868 1
0.199650062455769 1
0.201192500236463 1
0.200264873155703 1
0.192558359027884 1
0.199473009021345 1
0.199346676420064 1
0.196143524426067 1
0.201814773826327 1
0.196584901900874 1
0.195791037939336 1
0.195346489397213 1
0.202600502302904 1
0.200544614296865 1
0.198507719328788 1
0.198263490846998 1
0.198857250826197 1
0.190975596717276 1
0.201130934032634 1
0.200739411156623 1
0.199619689554327 1
0.1943563385245 1
0.208568798553481 1
0.203887366696518 1
0.197488905842639 1
0.194958542485415 1
0.203060666936087 1
0.196423572131456 1
0.195060012292772 1
0.204258950520346 1
0.201750270033461 1
0.198862647737523 1
0.207935358877468 1
0.203431182902509 1
0.193637911921117 1
0.202131635867339 1
0.203781108728397 1
0.213100754655616 0
0.201955161275685 1
0.201657076375673 1
0.202426580881613 1
0.202239167130509 1
0.200103212546965 1
0.19427290249781 1
0.197343477918302 1
0.198208388094971 1
0.202617053360079 1
0.197905375253255 1
0.193597338863239 1
0.208306904311374 1
0.200207812009678 1
0.19597848118306 1
0.197428364994679 1
0.200588378122725 1
0.193423362742973 1
0.202424295278758 1
0.198779048961217 1
0.205009179146971 1
0.198761517378155 1
0.207975852625837 1
0.209777987343549 1
0.201713978261947 1
0.206531501513722 1
0.1951857039182 1
0.208253668636699 1
0.198740225897927 1
0.196212265710011 1
0.199162550553044 1
0.199867538877906 1
0.194601152274983 1
0.199241715712258 1
0.200459104797481 1
0.206659903442831 1
0.201840365181054 1
0.207849104230614 1
0.195773269732198 1
0.203117714387212 1
0.195312456842383 1
0.199749479281528 1
0.201978114784805 1
0.193203488186214 1
0.198643906038229 1
0.195102255622417 1
0.194206992265786 1
0.205209475416166 1
0.204006108806607 1
0.198918295156784 1
0.199968587130759 1
0.194203259992465 1
0.206010003166826 1
0.205505256111187 1
0.199254232692221 1
0.200775279504123 1
0.196452449532196 1
0.205251452441585 1
0.195816145352628 1
0.197005393380353 1
0.194733278219662 1
0.202453984744051 1
0.203843187714343 1
0.202886126447383 1
0.198717011679381 1
0.193756538227637 1
0.197912968755858 1
0.195880988347604 1
0.199050569918438 1
0.199048791641079 1
0.207334381422848 1
0.200591728954011 1
0.203420724348119 1
0.208823356778701 1
0.192145655696655 1
0.205060430855899 1
0.194975540344915 1
0.190534983468133 1
0.200470568770513 1
0.200120172378758 1
0.205164960127659 1
0.199061555369084 1
0.196468915862277 1
0.200412892860574 1
0.202871153248022 1
0.193270083423842 1
0.203123049217878 1
0.204403758561711 1
0.210134742822384 0
0.196425615744891 1
0.20266505940593 1
0.210631135800915 0
0.200102217506019 1
0.201974531980635 1
0.20256949204635 1
0.203077881957933 1
0.20156160946091 1
0.20131457454505 1
0.20550642700397 1
0.192921644489433 1
0.20278350815283 1
0.19928308023871 1
0.200137045926295 1
0.194310029699134 1
0.202491300510923 1
0.204275942667085 1
0.198443076792192 1
0.213576103540983 0
0.207647201149414 1
0.211458075788275 0
0.188419235140733 0
0.196985760038062 1
0.20431430225242 1
0.196444443250992 1
0.202725261832319 1
0.20714953246511 1
0.199191758375099 1
0.197886332212061 1
0.206564660020048 1
0.199495522870168 1
0.193132783093274 1
0.197030110375792 1
0.200567903840782 1
0.194910191878416 1
0.201991840350177 1
0.208485629336402 1
0.207685965072188 1
0.205209037778461 1
0.198397567260196 1
0.193218892766213 1
0.197029630308495 1
0.19505807415292 1
0.198273324823083 1
0.200885150577982 1
0.196609389077794 1
0.202308126987988 1
0.194334595957484 1
0.205406415802286 1
0.198975861704461 1
0.203588251053864 1
0.192552292653772 1
0.19643113638443 1
0.20229959835014 1
0.189985490705502 0
0.197107300753946 1
0.200161747631387 1
0.195281569506218 1
0.198427823363567 1
0.193751963445358 1
0.201746153983619 1
0.194952880783107 1
0.199791581745726 1
0.193806047002111 1
0.184776301906119 0
0.195773306448331 1
0.202309050233751 1
0.196198239490498 1
0.195087210439124 1
0.205128574086951 1
0.192970726335832 1
0.197010187363417 1
0.198370217678451 1
0.198589868136951 1
0.200774039756344 1
0.200258011556272 1
0.20223649672546 1
0.202861592579938 1
0.210262138691581 0
0.201997125964148 1
0.195974201820127 1
0.197281877580618 1
0.199151554481525 1
0.198706183904901 1
0.203653343010482 1
0.200170275054146 1
0.204138371356941 1
0.195890268784977 1
0.202319603169011 1
0.192234320550319 1
0.194235140781617 1
0.192916238078976 1
0.197740116319231 1
0.201579065999967 1
0.198412121271578 1
0.19123526863437 1
0.201439333932434 1
0.197511266509171 1
0.201141244561637 1
0.192435189719517 1
0.194690360255475 1
0.198416444015193 1
0.197776920081514 1
0.205797920969525 1
0.197832884647989 1
0.195676621718432 1
0.197344629623969 1
0.195023197446819 1
0.198732009499831 1
0.196550798880679 1
0.200663657814221 1
0.193565044009563 1
0.209422985561702 1
0.206769075439323 1
0.193635524135897 1
0.19612534972145 1
0.207535604071372 1
0.201162527816515 1
0.192500754293115 1
0.201081829811491 1
0.197542909612779 1
0.207821641830736 1
0.204653951894246 1
0.197581661907791 1
0.199575308455746 1
0.19240511361839 1
0.208246288399169 1
0.197017963617685 1
0.202002227580117 1
0.201783698292387 1
0.193414070032242 1
0.205234492068182 1
0.205170951750714 1
0.202121165509319 1
0.203934645077147 1
0.200721745458408 1
0.190059092324561 1
0.210951465377889 0
0.205929927064493 1
0.199368696115854 1
0.19416301171718 1
0.206192467716831 1
0.196185153411916 1
0.201751733847559 1
0.200704118823986 1
0.206892495811472 1
0.205641314343558 1
0.203007799647255 1
0.198366950265063 1
0.201112229659547 1
0.198840158243349 1
0.20193820075454 1
0.199140105003675 1
0.20649041599996 1
0.202301302203018 1
0.201117037297289 1
0.209308226734493 1
0.201511232757363 1
0.206466177740972 1
0.19745768091612 1
0.191793606507713 1
0.202743459148715 1
0.198841670140966 1
0.198497169899804 1
0.201893921052355 1
0.206153186414284 1
0.196049866655695 1
0.197338953652119 1
0.199749202937938 1
0.199934259199614 1
0.197064151441613 1
0.19795060772119 1
0.191372267145599 1
0.201296581230475 1
0.205156448296224 1
0.199594584785501 1
0.200762185284832 1
0.199357736372923 1
0.197799283851847 1
0.201859682949646 1
0.205980135528134 1
0.206125410951407 1
0.196806552092736 1
0.200761317305174 1
0.201438479932779 1
0.198158433971897 1
0.203498631651371 1
0.204318914999456 1
0.202005528035033 1
0.187490678836263 0
0.199167642871366 1
0.195923025391335 1
0.203621123952319 1
0.195417080312794 1
0.203544970468772 1
0.199204638783565 1
0.200816787212678 1
0.203724262323887 1
0.195386928820411 1
0.202163414938668 1
0.192981732661343 1
0.207548275568429 1
0.206286257222632 1
0.209789883325521 0
0.19690922227574 1
0.197835910868279 1
0.194155306787133 1
0.198248350327244 1
0.18818467979375 0
0.194812579493646 1
0.202793657934512 1
0.196458555261043 1
0.197177128784843 1
0.202050106717949 1
0.192233083225955 1
0.202291321896415 1
0.194826134427005 1
0.204055818609535 1
0.204800536119803 1
0.203315736193602 1
0.201613445860451 1
0.206921167009721 1
0.205029897602311 1
0.205831540955154 1
0.199060203079851 1
0.202069867232273 1
0.189163572396442 0
0.200026114530256 1
0.196726820819877 1
0.19285786178088 1
0.203023742326218 1
0.200976366967227 1
0.20278198090261 1
0.195993235628417 1
0.199769144291733 1
0.203127996300252 1
0.198986731411717 1
0.202006463874958 1
0.204478190843282 1
0.201372970888988 1
0.195445937196912 1
0.208438388826786 1
0.193698236709564 1
0.203061399665951 1
0.207071796395154 1
0.20338462316414 1
0.207976072314007 1
0.200895572128135 1
0.199267002047433 1
0.20603812877533 1
0.198979437516019 1
0.197534638926261 1
0.208106922661443 1
0.195132352175447 1
0.197894357924854 1
0.209727239026322 1
0.193914945277236 1
0.199497523819771 1
0.206278364182155 1
0.206878643202544 1
0.20920813958733 1
0.207646459668621 1
0.203978991279534 1
0.197851013285715 1
0.196779441630923 1
0.20120723642695 1
0.193506349111155 1
0.20070419973796 1
0.209940083704871 0
0.203841034706322 1
0.204419794523094 1
0.20399808962711 1
0.1973566586345 1
0.214100214866694 0
0.196967082095257 1
0.202953013391133 1
0.198203582571754 1
0.203838846594032 1
0.199246978426627 1
0.200149648060553 1
0.207694604119092 1
0.197232151142428 1
0.197341916304143 1
0.197897408123692 1
0.187706272484797 0
0.206875354728649 1
0.202334658506998 1
0.20433879245078 1
0.196953532228043 1
0.197063328035342 1
0.200292599211375 1
0.194239185200615 1
0.200614661423161 1
0.205444324636375 1
0.194744889943503 1
0.198953462728124 1
0.197647540225641 1
0.204651656287906 1
0.204326358038219 1
0.202236229159681 1
0.200779814125372 1
0.202064697135469 1
0.204110769183096 1
0.202135944288242 1
0.205823829772291 1
0.207067754449769 1
0.195209695220306 1
0.205841236485358 1
0.206486531502239 1
0.204439388299142 1
0.202352675098791 1
0.201468474197897 1
0.198027060441097 1
0.200271397746306 1
0.198566471882442 1
0.198519697881793 1
0.195800876886044 1
0.198598481219918 1
0.201801341664725 1
0.207364143729786 1
0.197051920882879 1
0.19527569774187 1
0.201144383180497 1
0.196716627498701 1
0.204408808361483 1
0.198410331392828 1
0.192729872795509 1
0.19893329824594 1
0.197674874331846 1
0.200619129788175 1
0.205673920074353 1
0.202864417286221 1
0.198908155394454 1
0.19779294102857 1
0.202749989221871 1
0.203123695285181 1
0.205863547759269 1
0.196936049797089 1
0.199582988397172 1
0.2072960919213 1
0.196325310531603 1
0.19355282683022 1
0.19552338244315 1
0.201072237139097 1
0.202973824800157 1
0.200490095411086 1
0.207878762645803 1
0.198839777485346 1
0.200544606985876 1
